# Supplementary material for: Decreased liver B vitamin-related enzymes as a metabolic hallmark of cancer cachexia
Source: Nat Commun. 2023 Oct 6;14:6246. doi: 10.1038/s41467-023-41952-w (PMC10558488; doi:10.1038/s41467-023-41952-w)
Supplement: Supplementary file 4 — Source Data [file 41467_2023_41952_MOESM4_ESM.zip]

Archive with 148 entries (147 files):
- source_data_ed3/
- __MACOSX/._source_data_ed3
- source_data_ed3/FigS5d.xlsx
- __MACOSX/source_data_ed3/._FigS5d.xlsx
- source_data_ed3/Fig7f.xlsx
- __MACOSX/source_data_ed3/._Fig7f.xlsx
- source_data_ed3/Fig2a.xlsx
- __MACOSX/source_data_ed3/._Fig2a.xlsx
- source_data_ed3/FigS1e.xlsx
- __MACOSX/source_data_ed3/._FigS1e.xlsx
- source_data_ed3/FigS4b.xlsx
- __MACOSX/source_data_ed3/._FigS4b.xlsx
- source_data_ed3/FigS8a.xlsx
- __MACOSX/source_data_ed3/._FigS8a.xlsx
- source_data_ed3/FigS7h.xlsx
- __MACOSX/source_data_ed3/._FigS7h.xlsx
- source_data_ed3/Fig8c.xlsx
- __MACOSX/source_data_ed3/._Fig8c.xlsx
- source_data_ed3/FigS3e.xlsx
- __MACOSX/source_data_ed3/._FigS3e.xlsx
- source_data_ed3/FigS6b.xlsx
- __MACOSX/source_data_ed3/._FigS6b.xlsx
- source_data_ed3/FigS7e.xlsx
- __MACOSX/source_data_ed3/._FigS7e.xlsx
- source_data_ed3/FigS6c.xlsx
- __MACOSX/source_data_ed3/._FigS6c.xlsx
- source_data_ed3/Fig4a.xlsx
- __MACOSX/source_data_ed3/._Fig4a.xlsx
- source_data_ed3/FigS3d.xlsx
- __MACOSX/source_data_ed3/._FigS3d.xlsx
- source_data_ed3/.DS_Store
- __MACOSX/source_data_ed3/._.DS_Store
- source_data_ed3/Fig8b.xlsx
- __MACOSX/source_data_ed3/._Fig8b.xlsx
- source_data_ed3/metabolome_cems.xlsx
- __MACOSX/source_data_ed3/._metabolome_cems.xlsx
- source_data_ed3/Fig6a.xlsx
- __MACOSX/source_data_ed3/._Fig6a.xlsx
- source_data_ed3/FigS4c.xlsx
- __MACOSX/source_data_ed3/._FigS4c.xlsx
- source_data_ed3/FigS1d.xlsx
- __MACOSX/source_data_ed3/._FigS1d.xlsx
- source_data_ed3/Fig7g.xlsx
- __MACOSX/source_data_ed3/._Fig7g.xlsx
- source_data_ed3/Fig8e.xlsx
- __MACOSX/source_data_ed3/._Fig8e.xlsx
- source_data_ed3/FigS3c.xlsx
- __MACOSX/source_data_ed3/._FigS3c.xlsx
- source_data_ed3/FigS7b.xlsx
- __MACOSX/source_data_ed3/._FigS7b.xlsx
- source_data_ed3/FigS5b.xlsx
- __MACOSX/source_data_ed3/._FigS5b.xlsx
- source_data_ed3/Fig6f.xlsx
- __MACOSX/source_data_ed3/._Fig6f.xlsx
- source_data_ed3/reference_hpa.xlsx
- __MACOSX/source_data_ed3/._reference_hpa.xlsx
- source_data_ed3/FigS1b.xlsx
- __MACOSX/source_data_ed3/._FigS1b.xlsx
- source_data_ed3/Fig2f.xlsx
- __MACOSX/source_data_ed3/._Fig2f.xlsx
- source_data_ed3/FigS5c.xlsx
- __MACOSX/source_data_ed3/._FigS5c.xlsx
- source_data_ed3/FigS7c.xlsx
- __MACOSX/source_data_ed3/._FigS7c.xlsx
- source_data_ed3/Fig5a.xlsx
- __MACOSX/source_data_ed3/._Fig5a.xlsx
- source_data_ed3/FigS3b.xlsx
- __MACOSX/source_data_ed3/._FigS3b.xlsx
- source_data_ed3/Fig8d.xlsx
- __MACOSX/source_data_ed3/._Fig8d.xlsx
- source_data_ed3/Fig5b.xlsx
- __MACOSX/source_data_ed3/._Fig5b.xlsx
- source_data_ed3/FigS1a_S2a.xlsx
- __MACOSX/source_data_ed3/._FigS1a_S2a.xlsx
- source_data_ed3/Fig4d.xlsx
- __MACOSX/source_data_ed3/._Fig4d.xlsx
- source_data_ed3/FigS3a.xlsx
- __MACOSX/source_data_ed3/._FigS3a.xlsx
- source_data_ed3/Fig1c.xlsx
- __MACOSX/source_data_ed3/._Fig1c.xlsx
- source_data_ed3/FigS9c.xlsx
- __MACOSX/source_data_ed3/._FigS9c.xlsx
- source_data_ed3/Fig4h.xlsx
- __MACOSX/source_data_ed3/._Fig4h.xlsx
- source_data_ed3/Fig6d.xlsx
- __MACOSX/source_data_ed3/._Fig6d.xlsx
- source_data_ed3/Fig3c.xlsx
- __MACOSX/source_data_ed3/._Fig3c.xlsx
- source_data_ed3/Fig2e.xlsx
- __MACOSX/source_data_ed3/._Fig2e.xlsx
- source_data_ed3/FigS5a.xlsx
- __MACOSX/source_data_ed3/._FigS5a.xlsx
- source_data_ed3/Fig7c.xlsx
- __MACOSX/source_data_ed3/._Fig7c.xlsx
- source_data_ed3/Fig6e.xlsx
- __MACOSX/source_data_ed3/._Fig6e.xlsx
- source_data_ed3/Fig4i.xlsx
- __MACOSX/source_data_ed3/._Fig4i.xlsx
- source_data_ed3/TableS2.xlsx
- __MACOSX/source_data_ed3/._TableS2.xlsx
- source_data_ed3/Fig4e.xlsx
- __MACOSX/source_data_ed3/._Fig4e.xlsx
- source_data_ed3/Fig5c.xlsx
- __MACOSX/source_data_ed3/._Fig5c.xlsx
- source_data_ed3/FigS1c_S2b.xlsx
- __MACOSX/source_data_ed3/._FigS1c_S2b.xlsx
- source_data_ed3/Fig6b.xlsx
- __MACOSX/source_data_ed3/._Fig6b.xlsx
- source_data_ed3/Fig7d.xlsx
- __MACOSX/source_data_ed3/._Fig7d.xlsx
- source_data_ed3/FigS5f.xlsx
- __MACOSX/source_data_ed3/._FigS5f.xlsx
- source_data_ed3/FigS7f.xlsx
- __MACOSX/source_data_ed3/._FigS7f.xlsx
- source_data_ed3/Fig5d.xlsx
- __MACOSX/source_data_ed3/._Fig5d.xlsx
- source_data_ed3/Fig4b.xlsx
- __MACOSX/source_data_ed3/._Fig4b.xlsx
- source_data_ed3/Fig1e.xlsx
- __MACOSX/source_data_ed3/._Fig1e.xlsx
- source_data_ed3/Fig8a.xlsx
- __MACOSX/source_data_ed3/._Fig8a.xlsx
- source_data_ed3/FigS10.xlsx
- __MACOSX/source_data_ed3/._FigS10.xlsx
- source_data_ed3/FigS11.xlsx
- __MACOSX/source_data_ed3/._FigS11.xlsx
- source_data_ed3/Fig1d.xlsx
- __MACOSX/source_data_ed3/._Fig1d.xlsx
- source_data_ed3/Fig4c.xlsx
- __MACOSX/source_data_ed3/._Fig4c.xlsx
- source_data_ed3/FigS7g.xlsx
- __MACOSX/source_data_ed3/._FigS7g.xlsx
- source_data_ed3/Fig7e.xlsx
- __MACOSX/source_data_ed3/._Fig7e.xlsx
- source_data_ed3/Fig2b.xlsx
- __MACOSX/source_data_ed3/._Fig2b.xlsx
- source_data_ed3/Fig3d.xlsx
- __MACOSX/source_data_ed3/._Fig3d.xlsx
- source_data_ed3/FigS4a.xlsx
- __MACOSX/source_data_ed3/._FigS4a.xlsx
- source_data_ed3/Fig6c.xlsx
- __MACOSX/source_data_ed3/._Fig6c.xlsx
- source_data_ed3/FigS8b.xlsx
- __MACOSX/source_data_ed3/._FigS8b.xlsx
- source_data_ed3/FigS9d.xlsx
- __MACOSX/source_data_ed3/._FigS9d.xlsx
- source_data_ed3/TableS4.xlsx
- __MACOSX/source_data_ed3/._TableS4.xlsx
