# Supplementary material for: Decreased liver B vitamin-related enzymes as a metabolic hallmark of cancer cachexia
Source: Nat Commun. 2023 Oct 6;14:6246. doi: 10.1038/s41467-023-41952-w (PMC10558488; doi:10.1038/s41467-023-41952-w)
Supplement: Supplementary file 4 — Source Data [file 41467_2023_41952_MOESM4_ESM.zip › source_data_ed3/FigS5d.xlsx]

## Sheet: FigS4d
up_id	up_ac	ratio_mean	p_value	class2	class3
PYGM_MOUSE	Q9WUB3	0.757989	0.0107377	CRCA NIA+B6+C1 enzymes	Muscle
PYGB_MOUSE	Q8CI94	0.786959	0.039901	CRCA NIA+B6+C1 enzymes	Muscle
G3P_MOUSE	P16858	0.963269	0.468442	CRCA NIA+B6+C1 enzymes	Muscle
MDHM_MOUSE	P08249	0.791107	0.0554923	CRCA NIA+B6+C1 enzymes	Muscle
LDHA_MOUSE	P06151	0.979052	0.759418	CRCA NIA+B6+C1 enzymes	Muscle
LDHB_MOUSE	P16125	0.892908	0.561456	CRCA NIA+B6+C1 enzymes	Muscle
GPDA_MOUSE	P13707	1.05154	0.328797	CRCA NIA+B6+C1 enzymes	Muscle
GPD1L_MOUSE	Q3ULJ0	1.33548	0.426108	CRCA NIA+B6+C1 enzymes	Muscle
PURA1_MOUSE	P28650	1.11769	0.0795228	CRCA NIA+B6+C1 enzymes	Muscle
ECHA_MOUSE	Q8BMS1	0.852034	0.0745147	CRCA NIA+B6+C1 enzymes	Muscle
AATC_MOUSE	P05201	1.09852	0.199056	CRCA NIA+B6+C1 enzymes	Muscle
AATM_MOUSE	P05202	0.95545	0.0590618	CRCA NIA+B6+C1 enzymes	Muscle
IDHP_MOUSE	P54071	1.11794	0.568084	CRCA NIA+B6+C1 enzymes	Muscle
IDHC_MOUSE	O88844	1.19149	0.153588	CRCA NIA+B6+C1 enzymes	Muscle
NDUS1_MOUSE	Q91VD9	0.860277	0.0229494	CRCA NIA+B6+C1 enzymes	Muscle
MDHC_MOUSE	P14152	1.00088	0.994974	CRCA NIA+B6+C1 enzymes	Muscle
MACD1_MOUSE	Q922B1	1.03921	0.473669	CRCA NIA+B6+C1 enzymes	Muscle
NDUS3_MOUSE	Q9DCT2	0.787419	0.00823296	CRCA NIA+B6+C1 enzymes	Muscle
SMYD1_MOUSE	P97443	1.15934	0.294884	CRCA NIA+B6+C1 enzymes	Muscle
IDH3A_MOUSE	Q9D6R2	0.821155	0.0214044	CRCA NIA+B6+C1 enzymes	Muscle
NNTM_MOUSE	Q61941	1.08956	0.368759	CRCA NIA+B6+C1 enzymes	Muscle
NDUV1_MOUSE	Q91YT0	0.835189	0.0801345	CRCA NIA+B6+C1 enzymes	Muscle
DLDH_MOUSE	O08749	0.8014	0.026113	CRCA NIA+B6+C1 enzymes	Muscle
DRS7C_MOUSE	Q8CHS7	0.961092	0.747635	CRCA NIA+B6+C1 enzymes	Muscle
ALDR_MOUSE	P45376	1.15948	0.213751	CRCA NIA+B6+C1 enzymes	Muscle
HCD2_MOUSE	O08756	0.956113	0.450808	CRCA NIA+B6+C1 enzymes	Muscle
NDUV2_MOUSE	Q9D6J6	0.666407	0.0160934	CRCA NIA+B6+C1 enzymes	Muscle
MMSA_MOUSE	Q9EQ20	1.04049	0.287665	CRCA NIA+B6+C1 enzymes	Muscle
DECR_MOUSE	Q9CQ62	0.914251	0.241508	CRCA NIA+B6+C1 enzymes	Muscle
GMPR1_MOUSE	Q9DCZ1	1.10905	0.0968406	CRCA NIA+B6+C1 enzymes	Muscle
ALDH2_MOUSE	P47738	0.995171	0.928478	CRCA NIA+B6+C1 enzymes	Muscle
AL1A1_MOUSE	P24549	1.13411	0.0641271	CRCA NIA+B6+C1 enzymes	Muscle
MAOX_MOUSE	P06801	0.883536	0.0464622	CRCA NIA+B6+C1 enzymes	Muscle
DHDH_MOUSE	Q9DBB8	1.06588	0.479036	CRCA NIA+B6+C1 enzymes	Muscle
AL4A1_MOUSE	Q8CHT0	0.768672	0.0370107	CRCA NIA+B6+C1 enzymes	Muscle
HCDH_MOUSE	Q61425	0.794775	0.0569557	CRCA NIA+B6+C1 enzymes	Muscle
GARS_MOUSE	Q9CZD3	1.03857	0.289533	CRCA NIA+B6+C1 enzymes	Muscle
PUR8_MOUSE	P54822	0.97605	0.697761	CRCA NIA+B6+C1 enzymes	Muscle
DHPR_MOUSE	Q8BVI4	1.09406	0.0868921	CRCA NIA+B6+C1 enzymes	Muscle
OAT_MOUSE	P29758	0.943649	0.345424	CRCA NIA+B6+C1 enzymes	Muscle
TRXR1_MOUSE	Q9JMH6	1.05044	0.174357	CRCA NIA+B6+C1 enzymes	Muscle
NDUS2_MOUSE	Q91WD5	0.829843	0.0223899	CRCA NIA+B6+C1 enzymes	Muscle
PUR2_MOUSE	Q64737	0.943183	0.38671	CRCA NIA+B6+C1 enzymes	Muscle
CNDP2_MOUSE	Q9D1A2	0.917227	0.422326	CRCA NIA+B6+C1 enzymes	Muscle
PIMT_MOUSE	P23506	1.03748	0.315422	CRCA NIA+B6+C1 enzymes	Muscle
6PGD_MOUSE	Q9DCD0	1.17176	0.146221	CRCA NIA+B6+C1 enzymes	Muscle
GRHPR_MOUSE	Q91Z53	1.01545	0.682443	CRCA NIA+B6+C1 enzymes	Muscle
AMPL_MOUSE	Q9CPY7	0.853813	0.039919	CRCA NIA+B6+C1 enzymes	Muscle
D39U1_MOUSE	Q5M8N4	0.878037	0.452257	CRCA NIA+B6+C1 enzymes	Muscle
PTGR2_MOUSE	Q8VDQ1	0.984679	0.826044	CRCA NIA+B6+C1 enzymes	Muscle
ADHX_MOUSE	P28474	1.16498	0.0190078	CRCA NIA+B6+C1 enzymes	Muscle
TECR_MOUSE	Q9CY27	1.28301	0.0664902	CRCA NIA+B6+C1 enzymes	Muscle
3HIDH_MOUSE	Q99L13	1.04544	0.239324	CRCA NIA+B6+C1 enzymes	Muscle
NQO2_MOUSE	Q9JI75	1.01109	0.592007	CRCA NIA+B6+C1 enzymes	Muscle
BDH_MOUSE	Q80XN0	0.728941	0.208339	CRCA NIA+B6+C1 enzymes	Muscle
NAMPT_MOUSE	Q99KQ4	1.04183	0.342851	CRCA NIA+B6+C1 enzymes	Muscle
C1TC_MOUSE	Q922D8	1.02876	0.422245	CRCA NIA+B6+C1 enzymes	Muscle
ADK_MOUSE	P55264	0.879502	0.0256853	CRCA NIA+B6+C1 enzymes	Muscle
SAHH_MOUSE	P50247	1.16696	0.050348	CRCA NIA+B6+C1 enzymes	Muscle
PUR9_MOUSE	Q9CWJ9	1.00004	0.993536	CRCA NIA+B6+C1 enzymes	Muscle
AK1A1_MOUSE	Q9JII6	1.1885	0.135234	CRCA NIA+B6+C1 enzymes	Muscle
SYSC_MOUSE	P26638	1.00468	0.962868	CRCA NIA+B6+C1 enzymes	Muscle
NAR3_MOUSE	Q8R2G4	1.16703	0.0935109	CRCA NIA+B6+C1 enzymes	Muscle
AS3MT_MOUSE	Q91WU5	1.19865	0.33198	CRCA NIA+B6+C1 enzymes	Muscle
NB5R1_MOUSE	Q9DB73	0.877796	0.16938	CRCA NIA+B6+C1 enzymes	Muscle
CBR1_MOUSE	P48758	1.225	0.0527299	CRCA NIA+B6+C1 enzymes	Muscle
SPRE_MOUSE	Q64105	1.11573	0.108681	CRCA NIA+B6+C1 enzymes	Muscle
NDUS7_MOUSE	Q9DC70	0.914891	0.206269	CRCA NIA+B6+C1 enzymes	Muscle
AIFM1_MOUSE	Q9Z0X1	0.934096	0.315611	CRCA NIA+B6+C1 enzymes	Muscle
NDUS8_MOUSE	Q8K3J1	0.793	0.0309021	CRCA NIA+B6+C1 enzymes	Muscle
MAON_MOUSE	Q8BMF3	0.895324	0.0884091	CRCA NIA+B6+C1 enzymes	Muscle
COMT_MOUSE	O88587	1.13322	0.199614	CRCA NIA+B6+C1 enzymes	Muscle
CARME_MOUSE	Q80UY1	0.87906	0.247416	CRCA NIA+B6+C1 enzymes	Muscle
BCAT2_MOUSE	O35855	1.04323	0.736796	CRCA NIA+B6+C1 enzymes	Muscle
HSDL2_MOUSE	Q2TPA8	0.87426	0.214947	CRCA NIA+B6+C1 enzymes	Muscle
PXL2B_MOUSE	Q9DB60	0.995095	0.919451	CRCA NIA+B6+C1 enzymes	Muscle
PLCC_MOUSE	Q9D517	1.28493	0.0409634	CRCA NIA+B6+C1 enzymes	Muscle
FMO2_MOUSE	Q8K2I3	1.48828	0.05219	CRCA NIA+B6+C1 enzymes	Muscle
COQ5_MOUSE	Q9CXI0	0.927257	0.316166	CRCA NIA+B6+C1 enzymes	Muscle
SIR2_MOUSE	Q8VDQ8	0.900826	0.585032	CRCA NIA+B6+C1 enzymes	Muscle
NQO1_MOUSE	Q64669	1.12431	0.497179	CRCA NIA+B6+C1 enzymes	Muscle
APT_MOUSE	P08030	1.0424	0.762289	CRCA NIA+B6+C1 enzymes	Muscle
PRPS1_MOUSE	Q9D7G0	0.969365	0.634621	CRCA NIA+B6+C1 enzymes	Muscle
DHB8_MOUSE	P50171	0.942562	0.568004	CRCA NIA+B6+C1 enzymes	Muscle
KAT1_MOUSE	Q8BTY1	1.05022	0.348828	CRCA NIA+B6+C1 enzymes	Muscle
XDH_MOUSE	Q00519	1.22915	0.100536	CRCA NIA+B6+C1 enzymes	Muscle
BLVRB_MOUSE	Q923D2	1.01064	0.950608	CRCA NIA+B6+C1 enzymes	Muscle
ARMT1_MOUSE	A6H630	1.14532	0.186608	CRCA NIA+B6+C1 enzymes	Muscle
FAS_MOUSE	P19096	0.903144	0.698273	CRCA NIA+B6+C1 enzymes	Muscle
ADH1_MOUSE	P00329	1.10534	0.00348912	CRCA NIA+B6+C1 enzymes	Muscle
GSHR_MOUSE	P47791	1.12069	0.185688	CRCA NIA+B6+C1 enzymes	Muscle
NU4M_MOUSE	P03911	0.962994	0.756909	CRCA NIA+B6+C1 enzymes	Muscle
CATA_MOUSE	P24270	0.908725	0.591699	CRCA NIA+B6+C1 enzymes	Muscle
NNRD_MOUSE	Q9CZ42	1.05585	0.340929	CRCA NIA+B6+C1 enzymes	Muscle
SETD7_MOUSE	Q8VHL1	0.888322	0.318139	CRCA NIA+B6+C1 enzymes	Muscle
MTNB_MOUSE	Q9WVQ5	1.01932	0.980214	CRCA NIA+B6+C1 enzymes	Muscle
DHE3_MOUSE	P26443	0.948451	0.631391	CRCA NIA+B6+C1 enzymes	Muscle
ALAT1_MOUSE	Q8QZR5	0.856094	0.226411	CRCA NIA+B6+C1 enzymes	Muscle
INMT_MOUSE	P40936	0.98416	0.792596	CRCA NIA+B6+C1 enzymes	Muscle
PON3_MOUSE	Q62087	1.02736	0.994418	CRCA NIA+B6+C1 enzymes	Muscle
NUD16_MOUSE	Q6P3D0	1.17601	0.101569	CRCA NIA+B6+C1 enzymes	Muscle
G6PD1_MOUSE	Q00612	1.22515	0.067284	CRCA NIA+B6+C1 enzymes	Muscle
DHB4_MOUSE	P51660	1.57479	0.226887	CRCA NIA+B6+C1 enzymes	Muscle
NB5R3_MOUSE	Q9DCN2	1.12155	0.107783	CRCA NIA+B6+C1 enzymes	Muscle
ARK72_MOUSE	Q8CG76	1.28314	0.234943	CRCA NIA+B6+C1 enzymes	Muscle
DHR11_MOUSE	Q3U0B3	0.913529	0.10593	CRCA NIA+B6+C1 enzymes	Muscle
NU1M_MOUSE	P03888	0.833079	0.0391215	CRCA NIA+B6+C1 enzymes	Muscle
ABHGA_MOUSE	Q9Z1Q2	0.946101	0.694646	CRCA NIA+B6+C1 enzymes	Muscle
NNRE_MOUSE	Q8K4Z3	1.04024	0.597206	CRCA NIA+B6+C1 enzymes	Muscle
ALD1_MOUSE	P21300	1.01816	0.809412	CRCA NIA+B6+C1 enzymes	Muscle
DHRS4_MOUSE	Q99LB2	1.09818	0.868448	CRCA NIA+B6+C1 enzymes	Muscle
KMT2C_MOUSE	Q8BRH4	0.895062	0.284736	CRCA NIA+B6+C1 enzymes	Muscle
BHMT1_MOUSE	O35490	0.842518	0.0344323	CRCA NIA+B6+C1 enzymes	Muscle
NMNA3_MOUSE	Q99JR6	0.78671	0.0198938	CRCA NIA+B6+C1 enzymes	Muscle
AL7A1_MOUSE	Q9DBF1	1.03041	0.496428	CRCA NIA+B6+C1 enzymes	Muscle
AT2L2_MOUSE	Q8R1K4	1.08027	0.283871	CRCA NIA+B6+C1 enzymes	Muscle
AKCL2_MOUSE	Q9DCT1	1.06568	0.667172	CRCA NIA+B6+C1 enzymes	Muscle
ZCHC4_MOUSE	Q8BKW4	1.40364	0.409763	CRCA NIA+B6+C1 enzymes	Muscle
PLCE_MOUSE	Q9D1E8	1.11804	0.730511	CRCA NIA+B6+C1 enzymes	Muscle
GGT7_MOUSE	Q99JP7	1.23515	0.601488	CRCA NIA+B6+C1 enzymes	Muscle
SMYD2_MOUSE	Q8R5A0	1.35011	0.259583	CRCA NIA+B6+C1 enzymes	Muscle
PYGM_MOUSE	Q9WUB3	0.955502	0.287888	SEKI NIA+B6+C1 enzymes	Muscle
PYGB_MOUSE	Q8CI94	0.981212	0.689291	SEKI NIA+B6+C1 enzymes	Muscle
G3P_MOUSE	P16858	1.03432	0.277566	SEKI NIA+B6+C1 enzymes	Muscle
MDHM_MOUSE	P08249	0.750825	0.155871	SEKI NIA+B6+C1 enzymes	Muscle
LDHA_MOUSE	P06151	1.12111	0.161778	SEKI NIA+B6+C1 enzymes	Muscle
LDHB_MOUSE	P16125	0.926542	0.6259	SEKI NIA+B6+C1 enzymes	Muscle
PURA1_MOUSE	P28650	1.07097	0.248894	SEKI NIA+B6+C1 enzymes	Muscle
ECHA_MOUSE	Q8BMS1	0.847392	0.291997	SEKI NIA+B6+C1 enzymes	Muscle
GPDA_MOUSE	P13707	1.09938	0.219549	SEKI NIA+B6+C1 enzymes	Muscle
GPD1L_MOUSE	Q3ULJ0	1.19433	0.0486796	SEKI NIA+B6+C1 enzymes	Muscle
AATC_MOUSE	P05201	0.949459	0.601668	SEKI NIA+B6+C1 enzymes	Muscle
AATM_MOUSE	P05202	0.803498	0.186787	SEKI NIA+B6+C1 enzymes	Muscle
NDUS1_MOUSE	Q91VD9	0.820723	0.110591	SEKI NIA+B6+C1 enzymes	Muscle
IDHP_MOUSE	P54071	0.874198	0.500872	SEKI NIA+B6+C1 enzymes	Muscle
IDHC_MOUSE	O88844	1.10258	0.129916	SEKI NIA+B6+C1 enzymes	Muscle
MDHC_MOUSE	P14152	1.01668	0.928656	SEKI NIA+B6+C1 enzymes	Muscle
NDUS3_MOUSE	Q9DCT2	0.76535	0.113198	SEKI NIA+B6+C1 enzymes	Muscle
DLDH_MOUSE	O08749	0.844634	0.18982	SEKI NIA+B6+C1 enzymes	Muscle
IDH3A_MOUSE	Q9D6R2	0.75599	0.14954	SEKI NIA+B6+C1 enzymes	Muscle
NDUV1_MOUSE	Q91YT0	0.885606	0.131224	SEKI NIA+B6+C1 enzymes	Muscle
MACD1_MOUSE	Q922B1	1.0156	0.574123	SEKI NIA+B6+C1 enzymes	Muscle
DRS7C_MOUSE	Q8CHS7	0.994698	0.763115	SEKI NIA+B6+C1 enzymes	Muscle
HCD2_MOUSE	O08756	0.888974	0.280016	SEKI NIA+B6+C1 enzymes	Muscle
SMYD1_MOUSE	P97443	1.10083	0.126884	SEKI NIA+B6+C1 enzymes	Muscle
NNTM_MOUSE	Q61941	0.915045	0.464798	SEKI NIA+B6+C1 enzymes	Muscle
ALDH2_MOUSE	P47738	0.885116	0.186578	SEKI NIA+B6+C1 enzymes	Muscle
AL1A1_MOUSE	P24549	1.17649	0.0488269	SEKI NIA+B6+C1 enzymes	Muscle
ALDR_MOUSE	P45376	1.09104	0.139455	SEKI NIA+B6+C1 enzymes	Muscle
TRXR1_MOUSE	Q9JMH6	1.11301	0.0500586	SEKI NIA+B6+C1 enzymes	Muscle
NDUV2_MOUSE	Q9D6J6	0.781886	0.106069	SEKI NIA+B6+C1 enzymes	Muscle
HCDH_MOUSE	Q61425	0.772453	0.160795	SEKI NIA+B6+C1 enzymes	Muscle
DECR_MOUSE	Q9CQ62	0.823326	0.245177	SEKI NIA+B6+C1 enzymes	Muscle
MAOX_MOUSE	P06801	0.956374	0.593406	SEKI NIA+B6+C1 enzymes	Muscle
FAS_MOUSE	P19096	0.7167	0.00453624	SEKI NIA+B6+C1 enzymes	Muscle
NDUS2_MOUSE	Q91WD5	0.891936	0.170744	SEKI NIA+B6+C1 enzymes	Muscle
PUR2_MOUSE	Q64737	1.00932	0.774256	SEKI NIA+B6+C1 enzymes	Muscle
MMSA_MOUSE	Q9EQ20	1.06186	0.259649	SEKI NIA+B6+C1 enzymes	Muscle
GMPR1_MOUSE	Q9DCZ1	1.016	0.756838	SEKI NIA+B6+C1 enzymes	Muscle
DHDH_MOUSE	Q9DBB8	1.12338	0.0603602	SEKI NIA+B6+C1 enzymes	Muscle
ADK_MOUSE	P55264	0.983282	0.845578	SEKI NIA+B6+C1 enzymes	Muscle
DHPR_MOUSE	Q8BVI4	1.08283	0.1539	SEKI NIA+B6+C1 enzymes	Muscle
GARS_MOUSE	Q9CZD3	1.04497	0.175317	SEKI NIA+B6+C1 enzymes	Muscle
OAT_MOUSE	P29758	0.898823	0.196472	SEKI NIA+B6+C1 enzymes	Muscle
PUR8_MOUSE	P54822	0.991636	0.836629	SEKI NIA+B6+C1 enzymes	Muscle
AK1A1_MOUSE	Q9JII6	1.14684	0.0967828	SEKI NIA+B6+C1 enzymes	Muscle
6PGD_MOUSE	Q9DCD0	1.07082	0.297999	SEKI NIA+B6+C1 enzymes	Muscle
AL4A1_MOUSE	Q8CHT0	0.70984	0.0141956	SEKI NIA+B6+C1 enzymes	Muscle
CATA_MOUSE	P24270	1.15828	0.0491876	SEKI NIA+B6+C1 enzymes	Muscle
CNDP2_MOUSE	Q9D1A2	1.10812	0.455204	SEKI NIA+B6+C1 enzymes	Muscle
SAHH_MOUSE	P50247	1.09182	0.0359406	SEKI NIA+B6+C1 enzymes	Muscle
PIMT_MOUSE	P23506	1.00887	0.737672	SEKI NIA+B6+C1 enzymes	Muscle
PTGR2_MOUSE	Q8VDQ1	0.924331	0.325263	SEKI NIA+B6+C1 enzymes	Muscle
ADHX_MOUSE	P28474	1.03015	0.544415	SEKI NIA+B6+C1 enzymes	Muscle
AMPL_MOUSE	Q9CPY7	1.03033	0.669705	SEKI NIA+B6+C1 enzymes	Muscle
MAON_MOUSE	Q8BMF3	0.870843	0.15515	SEKI NIA+B6+C1 enzymes	Muscle
DHE3_MOUSE	P26443	1.01145	0.868167	SEKI NIA+B6+C1 enzymes	Muscle
D39U1_MOUSE	Q5M8N4	0.834966	0.337048	SEKI NIA+B6+C1 enzymes	Muscle
NAMPT_MOUSE	Q99KQ4	1.06528	0.24981	SEKI NIA+B6+C1 enzymes	Muscle
NQO2_MOUSE	Q9JI75	0.966227	0.52415	SEKI NIA+B6+C1 enzymes	Muscle
CBR1_MOUSE	P48758	1.0103	0.64938	SEKI NIA+B6+C1 enzymes	Muscle
BDH_MOUSE	Q80XN0	0.773287	0.317831	SEKI NIA+B6+C1 enzymes	Muscle
COMT_MOUSE	O88587	1.18495	0.271317	SEKI NIA+B6+C1 enzymes	Muscle
AIFM1_MOUSE	Q9Z0X1	0.925335	0.402243	SEKI NIA+B6+C1 enzymes	Muscle
PUR9_MOUSE	Q9CWJ9	0.968795	0.563367	SEKI NIA+B6+C1 enzymes	Muscle
3HIDH_MOUSE	Q99L13	0.922452	0.547825	SEKI NIA+B6+C1 enzymes	Muscle
HSDL2_MOUSE	Q2TPA8	0.815829	0.231699	SEKI NIA+B6+C1 enzymes	Muscle
DHB4_MOUSE	P51660	1.07427	0.562321	SEKI NIA+B6+C1 enzymes	Muscle
AS3MT_MOUSE	Q91WU5	1.51349	0.0793571	SEKI NIA+B6+C1 enzymes	Muscle
BLVRB_MOUSE	Q923D2	1.18495	0.0109988	SEKI NIA+B6+C1 enzymes	Muscle
TECR_MOUSE	Q9CY27	1.24488	0.0631956	SEKI NIA+B6+C1 enzymes	Muscle
SPRE_MOUSE	Q64105	1.07711	0.341963	SEKI NIA+B6+C1 enzymes	Muscle
NNRD_MOUSE	Q9CZ42	1.01387	0.801752	SEKI NIA+B6+C1 enzymes	Muscle
NDUS7_MOUSE	Q9DC70	0.823122	0.183777	SEKI NIA+B6+C1 enzymes	Muscle
AL7A1_MOUSE	Q9DBF1	1.05704	0.232576	SEKI NIA+B6+C1 enzymes	Muscle
PDXK_MOUSE	Q8K183	0.924523	0.459793	SEKI NIA+B6+C1 enzymes	Muscle
NB5R1_MOUSE	Q9DB73	0.989232	0.734428	SEKI NIA+B6+C1 enzymes	Muscle
GRHPR_MOUSE	Q91Z53	1.02421	0.651798	SEKI NIA+B6+C1 enzymes	Muscle
SYSC_MOUSE	P26638	0.965004	0.329031	SEKI NIA+B6+C1 enzymes	Muscle
APT_MOUSE	P08030	1.00588	0.943779	SEKI NIA+B6+C1 enzymes	Muscle
NDUS8_MOUSE	Q8K3J1	0.79267	0.152925	SEKI NIA+B6+C1 enzymes	Muscle
GSHR_MOUSE	P47791	0.951594	0.300885	SEKI NIA+B6+C1 enzymes	Muscle
PXL2B_MOUSE	Q9DB60	1.21982	0.380467	SEKI NIA+B6+C1 enzymes	Muscle
ADH1_MOUSE	P00329	1.218	0.0769826	SEKI NIA+B6+C1 enzymes	Muscle
DHB8_MOUSE	P50171	1.22484	0.185081	SEKI NIA+B6+C1 enzymes	Muscle
COQ5_MOUSE	Q9CXI0	0.867265	0.223561	SEKI NIA+B6+C1 enzymes	Muscle
NQO1_MOUSE	Q64669	1.28568	0.115307	SEKI NIA+B6+C1 enzymes	Muscle
BCAT2_MOUSE	O35855	0.853128	0.12361	SEKI NIA+B6+C1 enzymes	Muscle
PNPH_MOUSE	P23492	1.30909	0.0207058	SEKI NIA+B6+C1 enzymes	Muscle
PLCC_MOUSE	Q9D517	1.01547	0.901429	SEKI NIA+B6+C1 enzymes	Muscle
NAR3_MOUSE	Q8R2G4	1.174	0.0647215	SEKI NIA+B6+C1 enzymes	Muscle
G6PD1_MOUSE	Q00612	1.09864	0.4191	SEKI NIA+B6+C1 enzymes	Muscle
SIR2_MOUSE	Q8VDQ8	1.14149	0.157033	SEKI NIA+B6+C1 enzymes	Muscle
XDH_MOUSE	Q00519	1.45	0.147033	SEKI NIA+B6+C1 enzymes	Muscle
DHR11_MOUSE	Q3U0B3	1.00447	0.949479	SEKI NIA+B6+C1 enzymes	Muscle
MECR_MOUSE	Q9DCS3	0.970422	0.717309	SEKI NIA+B6+C1 enzymes	Muscle
C1TC_MOUSE	Q922D8	1.13419	0.248447	SEKI NIA+B6+C1 enzymes	Muscle
GUAA_MOUSE	Q3THK7	1.1522	0.23124	SEKI NIA+B6+C1 enzymes	Muscle
CARME_MOUSE	Q80UY1	1.01278	0.51655	SEKI NIA+B6+C1 enzymes	Muscle
ALAT1_MOUSE	Q8QZR5	0.917956	0.0353394	SEKI NIA+B6+C1 enzymes	Muscle
NU1M_MOUSE	P03888	0.969099	0.74815	SEKI NIA+B6+C1 enzymes	Muscle
NU4M_MOUSE	P03911	1.01686	0.616883	SEKI NIA+B6+C1 enzymes	Muscle
MTNA_MOUSE	Q9CQT1	1.13076	0.0571982	SEKI NIA+B6+C1 enzymes	Muscle
KAT1_MOUSE	Q8BTY1	0.979929	0.676093	SEKI NIA+B6+C1 enzymes	Muscle
AATC2_MOUSE	Q7TSV6	1.35891	0.0806116	SEKI NIA+B6+C1 enzymes	Muscle
MTAP_MOUSE	Q9CQ65	0.878271	0.0730629	SEKI NIA+B6+C1 enzymes	Muscle
BHMT1_MOUSE	O35490	1.10336	0.447897	SEKI NIA+B6+C1 enzymes	Muscle
AL3A2_MOUSE	P47740	1.05435	0.546401	SEKI NIA+B6+C1 enzymes	Muscle
ARK72_MOUSE	Q8CG76	1.6206	0.0278998	SEKI NIA+B6+C1 enzymes	Muscle
QOR_MOUSE	P47199	0.911921	0.18934	SEKI NIA+B6+C1 enzymes	Muscle
MTNB_MOUSE	Q9WVQ5	1.01098	0.833324	SEKI NIA+B6+C1 enzymes	Muscle
FBRL_MOUSE	P35550	1.22648	0.139754	SEKI NIA+B6+C1 enzymes	Muscle
GSK3B_MOUSE	Q9WV60	1.34429	0.192391	SEKI NIA+B6+C1 enzymes	Muscle
MTND_MOUSE	Q99JT9	1.03547	0.658686	SEKI NIA+B6+C1 enzymes	Muscle
NNRE_MOUSE	Q8K4Z3	1.0216	0.655267	SEKI NIA+B6+C1 enzymes	Muscle
ALD1_MOUSE	P21300	1.05368	0.402891	SEKI NIA+B6+C1 enzymes	Muscle
PRPS1_MOUSE	Q9D7G0	0.964119	0.438049	SEKI NIA+B6+C1 enzymes	Muscle
NUD16_MOUSE	Q6P3D0	1.16536	0.109947	SEKI NIA+B6+C1 enzymes	Muscle
NXN_MOUSE	P97346	1.11267	0.378452	SEKI NIA+B6+C1 enzymes	Muscle
PON3_MOUSE	Q62087	1.02674	0.734142	SEKI NIA+B6+C1 enzymes	Muscle
ATG4B_MOUSE	Q8BGE6	1.02567	0.771084	SEKI NIA+B6+C1 enzymes	Muscle
ALD2_MOUSE	P45377	1.0419	0.591967	SEKI NIA+B6+C1 enzymes	Muscle
P5CS_MOUSE	Q9Z110	1.3569	0.060844	SEKI NIA+B6+C1 enzymes	Muscle
PNCB_MOUSE	Q8CC86	1.50808	0.0211753	SEKI NIA+B6+C1 enzymes	Muscle
SYSM_MOUSE	Q9JJL8	1.49104	0.0977472	SEKI NIA+B6+C1 enzymes	Muscle
NU5M_MOUSE	P03921	0.856943	0.235938	SEKI NIA+B6+C1 enzymes	Muscle
NB5R3_MOUSE	Q9DCN2	1.10532	0.390681	SEKI NIA+B6+C1 enzymes	Muscle
CBR4_MOUSE	Q91VT4	0.888164	0.0705405	SEKI NIA+B6+C1 enzymes	Muscle
PLCE_MOUSE	Q9D1E8	1.30696	0.15571	SEKI NIA+B6+C1 enzymes	Muscle
DHSO_MOUSE	Q64442	1.14905	0.329711	SEKI NIA+B6+C1 enzymes	Muscle
ARMT1_MOUSE	A6H630	1.41834	0.152764	SEKI NIA+B6+C1 enzymes	Muscle
PUR6_MOUSE	Q9DCL9	1.50547	0.240074	SEKI NIA+B6+C1 enzymes	Muscle
CRYM_MOUSE	O54983	1.02349	0.637563	SEKI NIA+B6+C1 enzymes	Muscle
LYPA2_MOUSE	Q9WTL7	1.1104	0.0789085	SEKI NIA+B6+C1 enzymes	Muscle
AT2L2_MOUSE	Q8R1K4	0.930886	0.299378	SEKI NIA+B6+C1 enzymes	Muscle
KAT3_MOUSE	Q71RI9	1.33755	0.158406	SEKI NIA+B6+C1 enzymes	Muscle
SETD7_MOUSE	Q8VHL1	1.11617	0.23767	SEKI NIA+B6+C1 enzymes	Muscle
KMT2C_MOUSE	Q8BRH4	0.988785	0.998008	SEKI NIA+B6+C1 enzymes	Muscle
TPMT_MOUSE	O55060	1.12434	0.452465	SEKI NIA+B6+C1 enzymes	Muscle
PYGM_MOUSE	Q9WUB3	0.944404	0.271232	LNCA NIA+B6+C1 enzymes	Muscle
PYGB_MOUSE	Q8CI94	1.04566	0.516922	LNCA NIA+B6+C1 enzymes	Muscle
G3P_MOUSE	P16858	1.04368	0.451004	LNCA NIA+B6+C1 enzymes	Muscle
MDHM_MOUSE	P08249	0.856743	0.0783125	LNCA NIA+B6+C1 enzymes	Muscle
LDHA_MOUSE	P06151	1.04707	0.576152	LNCA NIA+B6+C1 enzymes	Muscle
LDHB_MOUSE	P16125	1.06629	0.892691	LNCA NIA+B6+C1 enzymes	Muscle
PURA1_MOUSE	P28650	1.11076	0.167538	LNCA NIA+B6+C1 enzymes	Muscle
GPDA_MOUSE	P13707	1.15672	0.076956	LNCA NIA+B6+C1 enzymes	Muscle
AATC_MOUSE	P05201	1.10775	0.365497	LNCA NIA+B6+C1 enzymes	Muscle
AATM_MOUSE	P05202	0.944701	0.496486	LNCA NIA+B6+C1 enzymes	Muscle
ECHA_MOUSE	Q8BMS1	0.906769	0.325368	LNCA NIA+B6+C1 enzymes	Muscle
IDHP_MOUSE	P54071	1.08848	0.784258	LNCA NIA+B6+C1 enzymes	Muscle
IDHC_MOUSE	O88844	1.08	0.297634	LNCA NIA+B6+C1 enzymes	Muscle
NDUS1_MOUSE	Q91VD9	0.90571	0.130102	LNCA NIA+B6+C1 enzymes	Muscle
MDHC_MOUSE	P14152	1.07419	0.475678	LNCA NIA+B6+C1 enzymes	Muscle
MACD1_MOUSE	Q922B1	1.07119	0.172332	LNCA NIA+B6+C1 enzymes	Muscle
DRS7C_MOUSE	Q8CHS7	1.23823	0.104579	LNCA NIA+B6+C1 enzymes	Muscle
DLDH_MOUSE	O08749	0.980667	0.617205	LNCA NIA+B6+C1 enzymes	Muscle
NDUS3_MOUSE	Q9DCT2	0.905751	0.233429	LNCA NIA+B6+C1 enzymes	Muscle
NDUV1_MOUSE	Q91YT0	0.849248	0.0893282	LNCA NIA+B6+C1 enzymes	Muscle
SMYD1_MOUSE	P97443	1.08411	0.213975	LNCA NIA+B6+C1 enzymes	Muscle
IDH3A_MOUSE	Q9D6R2	0.873972	0.0191858	LNCA NIA+B6+C1 enzymes	Muscle
ALDR_MOUSE	P45376	1.10753	0.115611	LNCA NIA+B6+C1 enzymes	Muscle
TRXR1_MOUSE	Q9JMH6	1.0078	0.978732	LNCA NIA+B6+C1 enzymes	Muscle
MAOX_MOUSE	P06801	1.09721	0.0525914	LNCA NIA+B6+C1 enzymes	Muscle
HCD2_MOUSE	O08756	0.998941	0.96528	LNCA NIA+B6+C1 enzymes	Muscle
NDUV2_MOUSE	Q9D6J6	0.863357	0.176023	LNCA NIA+B6+C1 enzymes	Muscle
DHDH_MOUSE	Q9DBB8	1.05836	0.470477	LNCA NIA+B6+C1 enzymes	Muscle
DECR_MOUSE	Q9CQ62	0.950222	0.530953	LNCA NIA+B6+C1 enzymes	Muscle
MMSA_MOUSE	Q9EQ20	1.04326	0.268374	LNCA NIA+B6+C1 enzymes	Muscle
ALDH2_MOUSE	P47738	1.07165	0.525418	LNCA NIA+B6+C1 enzymes	Muscle
AL1A1_MOUSE	P24549	1.26504	0.14316	LNCA NIA+B6+C1 enzymes	Muscle
AL1B1_MOUSE	Q9CZS1	0.810411	0.404091	LNCA NIA+B6+C1 enzymes	Muscle
GMPR1_MOUSE	Q9DCZ1	1.08826	0.502735	LNCA NIA+B6+C1 enzymes	Muscle
AL4A1_MOUSE	Q8CHT0	0.88927	0.274497	LNCA NIA+B6+C1 enzymes	Muscle
OAT_MOUSE	P29758	0.934599	0.344194	LNCA NIA+B6+C1 enzymes	Muscle
PUR8_MOUSE	P54822	1.08266	0.220746	LNCA NIA+B6+C1 enzymes	Muscle
GARS_MOUSE	Q9CZD3	1.01641	0.779059	LNCA NIA+B6+C1 enzymes	Muscle
HCDH_MOUSE	Q61425	0.934724	0.529384	LNCA NIA+B6+C1 enzymes	Muscle
AK1A1_MOUSE	Q9JII6	1.18755	0.241941	LNCA NIA+B6+C1 enzymes	Muscle
CBR1_MOUSE	P48758	1.1945	0.0642832	LNCA NIA+B6+C1 enzymes	Muscle
NDUS2_MOUSE	Q91WD5	0.916501	0.228454	LNCA NIA+B6+C1 enzymes	Muscle
DHPR_MOUSE	Q8BVI4	1.12916	0.167238	LNCA NIA+B6+C1 enzymes	Muscle
PIMT_MOUSE	P23506	1.06306	0.148946	LNCA NIA+B6+C1 enzymes	Muscle
PUR2_MOUSE	Q64737	1.1624	0.196867	LNCA NIA+B6+C1 enzymes	Muscle
ADHX_MOUSE	P28474	1.1287	0.133279	LNCA NIA+B6+C1 enzymes	Muscle
DHE3_MOUSE	P26443	0.956508	0.507258	LNCA NIA+B6+C1 enzymes	Muscle
TECR_MOUSE	Q9CY27	1.25463	0.075875	LNCA NIA+B6+C1 enzymes	Muscle
SAHH_MOUSE	P50247	1.06747	0.27842	LNCA NIA+B6+C1 enzymes	Muscle
GRHPR_MOUSE	Q91Z53	0.971966	0.636822	LNCA NIA+B6+C1 enzymes	Muscle
D39U1_MOUSE	Q5M8N4	0.970333	0.742279	LNCA NIA+B6+C1 enzymes	Muscle
CNDP2_MOUSE	Q9D1A2	0.976408	0.852462	LNCA NIA+B6+C1 enzymes	Muscle
ADK_MOUSE	P55264	1.00414	0.946444	LNCA NIA+B6+C1 enzymes	Muscle
PTGR2_MOUSE	Q8VDQ1	0.971112	0.593449	LNCA NIA+B6+C1 enzymes	Muscle
3HIDH_MOUSE	Q99L13	1.03081	0.715882	LNCA NIA+B6+C1 enzymes	Muscle
BDH_MOUSE	Q80XN0	0.827353	0.261955	LNCA NIA+B6+C1 enzymes	Muscle
PUR9_MOUSE	Q9CWJ9	1.05622	0.317251	LNCA NIA+B6+C1 enzymes	Muscle
NQO1_MOUSE	Q64669	1.08383	0.527515	LNCA NIA+B6+C1 enzymes	Muscle
APT_MOUSE	P08030	1.0687	0.465089	LNCA NIA+B6+C1 enzymes	Muscle
6PGD_MOUSE	Q9DCD0	1.1498	0.311534	LNCA NIA+B6+C1 enzymes	Muscle
NQO2_MOUSE	Q9JI75	1.04573	0.255806	LNCA NIA+B6+C1 enzymes	Muscle
NNTM_MOUSE	Q61941	1.66138	0.0331466	LNCA NIA+B6+C1 enzymes	Muscle
NAMPT_MOUSE	Q99KQ4	1.00173	0.955499	LNCA NIA+B6+C1 enzymes	Muscle
PXL2B_MOUSE	Q9DB60	0.744144	0.170621	LNCA NIA+B6+C1 enzymes	Muscle
DHB8_MOUSE	P50171	0.865579	0.125241	LNCA NIA+B6+C1 enzymes	Muscle
BCAT2_MOUSE	O35855	0.937461	0.424508	LNCA NIA+B6+C1 enzymes	Muscle
NAR3_MOUSE	Q8R2G4	1.25787	0.130059	LNCA NIA+B6+C1 enzymes	Muscle
C1TC_MOUSE	Q922D8	1.01886	0.696506	LNCA NIA+B6+C1 enzymes	Muscle
NNRD_MOUSE	Q9CZ42	0.995496	0.91992	LNCA NIA+B6+C1 enzymes	Muscle
CATA_MOUSE	P24270	1.05794	0.705155	LNCA NIA+B6+C1 enzymes	Muscle
COMT_MOUSE	O88587	1.04953	0.708616	LNCA NIA+B6+C1 enzymes	Muscle
SYSC_MOUSE	P26638	0.90249	0.17143	LNCA NIA+B6+C1 enzymes	Muscle
NDUS7_MOUSE	Q9DC70	0.914735	0.235343	LNCA NIA+B6+C1 enzymes	Muscle
CARME_MOUSE	Q80UY1	0.884018	0.272481	LNCA NIA+B6+C1 enzymes	Muscle
NB5R1_MOUSE	Q9DB73	0.918557	0.0731637	LNCA NIA+B6+C1 enzymes	Muscle
AMPL_MOUSE	Q9CPY7	1.06953	0.176825	LNCA NIA+B6+C1 enzymes	Muscle
COQ5_MOUSE	Q9CXI0	1.06882	0.748283	LNCA NIA+B6+C1 enzymes	Muscle
PRPS1_MOUSE	Q9D7G0	1.00959	0.850185	LNCA NIA+B6+C1 enzymes	Muscle
SPRE_MOUSE	Q64105	1.16578	0.179379	LNCA NIA+B6+C1 enzymes	Muscle
AS3MT_MOUSE	Q91WU5	1.08322	0.215168	LNCA NIA+B6+C1 enzymes	Muscle
KAT1_MOUSE	Q8BTY1	1.14784	0.117399	LNCA NIA+B6+C1 enzymes	Muscle
NU4M_MOUSE	P03911	0.962927	0.725292	LNCA NIA+B6+C1 enzymes	Muscle
HSDL2_MOUSE	Q2TPA8	0.949675	0.370251	LNCA NIA+B6+C1 enzymes	Muscle
ADH1_MOUSE	P00329	1.05924	0.424495	LNCA NIA+B6+C1 enzymes	Muscle
GSHR_MOUSE	P47791	1.10475	0.401224	LNCA NIA+B6+C1 enzymes	Muscle
AIFM1_MOUSE	Q9Z0X1	1.09322	0.0971609	LNCA NIA+B6+C1 enzymes	Muscle
DHB4_MOUSE	P51660	1.16916	0.0928386	LNCA NIA+B6+C1 enzymes	Muscle
AL7A1_MOUSE	Q9DBF1	0.968667	0.692015	LNCA NIA+B6+C1 enzymes	Muscle
ARK72_MOUSE	Q8CG76	0.973339	0.865859	LNCA NIA+B6+C1 enzymes	Muscle
XDH_MOUSE	Q00519	1.21771	0.121122	LNCA NIA+B6+C1 enzymes	Muscle
PLCC_MOUSE	Q9D517	1.1333	0.349348	LNCA NIA+B6+C1 enzymes	Muscle
GUAA_MOUSE	Q3THK7	0.971944	0.899225	LNCA NIA+B6+C1 enzymes	Muscle
ARMT1_MOUSE	A6H630	0.899625	0.357867	LNCA NIA+B6+C1 enzymes	Muscle
MTND_MOUSE	Q99JT9	1.04698	0.685785	LNCA NIA+B6+C1 enzymes	Muscle
NDUS8_MOUSE	Q8K3J1	0.905788	0.229782	LNCA NIA+B6+C1 enzymes	Muscle
SIR2_MOUSE	Q8VDQ8	1.02527	0.290015	LNCA NIA+B6+C1 enzymes	Muscle
NU3M_MOUSE	P03899	0.912191	0.477033	LNCA NIA+B6+C1 enzymes	Muscle
SETD7_MOUSE	Q8VHL1	0.933032	0.474483	LNCA NIA+B6+C1 enzymes	Muscle
NUD16_MOUSE	Q6P3D0	1.15235	0.185538	LNCA NIA+B6+C1 enzymes	Muscle
FAS_MOUSE	P19096	1.00366	0.988016	LNCA NIA+B6+C1 enzymes	Muscle
BLVRB_MOUSE	Q923D2	1.01263	0.868323	LNCA NIA+B6+C1 enzymes	Muscle
AT2L2_MOUSE	Q8R1K4	0.984234	0.845668	LNCA NIA+B6+C1 enzymes	Muscle
MTAP_MOUSE	Q9CQ65	0.980357	0.802286	LNCA NIA+B6+C1 enzymes	Muscle
ALD1_MOUSE	P21300	1.01391	0.825399	LNCA NIA+B6+C1 enzymes	Muscle
MAON_MOUSE	Q8BMF3	1.19619	0.244102	LNCA NIA+B6+C1 enzymes	Muscle
PON3_MOUSE	Q62087	0.830064	0.227662	LNCA NIA+B6+C1 enzymes	Muscle
GSHB_MOUSE	P51855	1.03509	0.630242	LNCA NIA+B6+C1 enzymes	Muscle
P5CS_MOUSE	Q9Z110	0.841772	0.640682	LNCA NIA+B6+C1 enzymes	Muscle
DHR11_MOUSE	Q3U0B3	1.17661	0.270023	LNCA NIA+B6+C1 enzymes	Muscle
ADPRH_MOUSE	P54923	1.13614	0.0050795	LNCA NIA+B6+C1 enzymes	Muscle
MTNB_MOUSE	Q9WVQ5	0.94488	0.711598	LNCA NIA+B6+C1 enzymes	Muscle
KMT2C_MOUSE	Q8BRH4	0.976964	0.872882	LNCA NIA+B6+C1 enzymes	Muscle
ABHGA_MOUSE	Q9Z1Q2	1.13231	0.240709	LNCA NIA+B6+C1 enzymes	Muscle
GSK3B_MOUSE	Q9WV60	0.869833	0.258258	LNCA NIA+B6+C1 enzymes	Muscle
PLCE_MOUSE	Q9D1E8	0.977334	0.860323	LNCA NIA+B6+C1 enzymes	Muscle
NU1M_MOUSE	P03888	0.906189	0.127676	LNCA NIA+B6+C1 enzymes	Muscle
NNRE_MOUSE	Q8K4Z3	1.04331	0.577235	LNCA NIA+B6+C1 enzymes	Muscle
SMYD2_MOUSE	Q8R5A0	1.24139	0.142414	LNCA NIA+B6+C1 enzymes	Muscle
NAR1_MOUSE	Q60935	0.96175	0.808977	LNCA NIA+B6+C1 enzymes	Muscle
GPD1L_MOUSE	Q3ULJ0	0.972955	0.625088	LNCA NIA+B6+C1 enzymes	Muscle
SYSM_MOUSE	Q9JJL8	1.01971	0.915992	LNCA NIA+B6+C1 enzymes	Muscle
MET16_MOUSE	Q9CQG2	0.66889	0.144755	LNCA NIA+B6+C1 enzymes	Muscle
DTD1_MOUSE	Q9DD18	1.06132	0.580165	LNCA NIA+B6+C1 enzymes	Muscle
NB5R3_MOUSE	Q9DCN2	1.22543	0.180868	LNCA NIA+B6+C1 enzymes	Muscle
ALAT2_MOUSE	Q8BGT5	1.35193	0.277665	LNCA NIA+B6+C1 enzymes	Muscle
QOR_MOUSE	P47199	0.955549	0.554352	LNCA NIA+B6+C1 enzymes	Muscle
GCSP_MOUSE	Q91W43	0.898047	0.595167	LNCA NIA+B6+C1 enzymes	Muscle
INMT_MOUSE	P40936	1.03844	0.971	LNCA NIA+B6+C1 enzymes	Muscle
DHRSX_MOUSE	Q8VBZ0	1.22675	0.414978	LNCA NIA+B6+C1 enzymes	Muscle
PYGM_MOUSE	Q9WUB3	0.903441	0.0015493	MEWO NIA+B6+C1 enzymes	Muscle
PYGB_MOUSE	Q8CI94	0.932367	0.0362131	MEWO NIA+B6+C1 enzymes	Muscle
G3P_MOUSE	P16858	0.952072	0.035118	MEWO NIA+B6+C1 enzymes	Muscle
MDHM_MOUSE	P08249	0.941442	0.334742	MEWO NIA+B6+C1 enzymes	Muscle
LDHA_MOUSE	P06151	0.918584	0.0351361	MEWO NIA+B6+C1 enzymes	Muscle
LDHB_MOUSE	P16125	1.05537	0.446503	MEWO NIA+B6+C1 enzymes	Muscle
PURA1_MOUSE	P28650	1.02433	0.643531	MEWO NIA+B6+C1 enzymes	Muscle
ECHA_MOUSE	Q8BMS1	1.03205	0.647801	MEWO NIA+B6+C1 enzymes	Muscle
GPDA_MOUSE	P13707	0.991221	0.522229	MEWO NIA+B6+C1 enzymes	Muscle
AATM_MOUSE	P05202	0.973875	0.697264	MEWO NIA+B6+C1 enzymes	Muscle
AATC_MOUSE	P05201	1.04277	0.425874	MEWO NIA+B6+C1 enzymes	Muscle
NDUS1_MOUSE	Q91VD9	0.964913	0.475659	MEWO NIA+B6+C1 enzymes	Muscle
IDHP_MOUSE	P54071	1.12283	0.18954	MEWO NIA+B6+C1 enzymes	Muscle
IDHC_MOUSE	O88844	1.06485	0.189983	MEWO NIA+B6+C1 enzymes	Muscle
MDHC_MOUSE	P14152	1.08616	0.0455479	MEWO NIA+B6+C1 enzymes	Muscle
NDUS3_MOUSE	Q9DCT2	0.938819	0.382102	MEWO NIA+B6+C1 enzymes	Muscle
NDUV1_MOUSE	Q91YT0	0.954106	0.410549	MEWO NIA+B6+C1 enzymes	Muscle
MACD1_MOUSE	Q922B1	0.955431	0.352435	MEWO NIA+B6+C1 enzymes	Muscle
IDH3A_MOUSE	Q9D6R2	0.956085	0.515676	MEWO NIA+B6+C1 enzymes	Muscle
HCD2_MOUSE	O08756	0.983853	0.801932	MEWO NIA+B6+C1 enzymes	Muscle
SMYD1_MOUSE	P97443	1.1418	0.303178	MEWO NIA+B6+C1 enzymes	Muscle
DLDH_MOUSE	O08749	0.932719	0.271203	MEWO NIA+B6+C1 enzymes	Muscle
DRS7C_MOUSE	Q8CHS7	0.993072	0.846941	MEWO NIA+B6+C1 enzymes	Muscle
NDUV2_MOUSE	Q9D6J6	0.947244	0.43072	MEWO NIA+B6+C1 enzymes	Muscle
NNTM_MOUSE	Q61941	1.09809	0.0395581	MEWO NIA+B6+C1 enzymes	Muscle
ALDH2_MOUSE	P47738	0.966349	0.569179	MEWO NIA+B6+C1 enzymes	Muscle
DECR_MOUSE	Q9CQ62	1.08537	0.114164	MEWO NIA+B6+C1 enzymes	Muscle
HCDH_MOUSE	Q61425	0.949962	0.44176	MEWO NIA+B6+C1 enzymes	Muscle
MMSA_MOUSE	Q9EQ20	1.0317	0.307258	MEWO NIA+B6+C1 enzymes	Muscle
ALDR_MOUSE	P45376	1.14627	0.359579	MEWO NIA+B6+C1 enzymes	Muscle
TRXR1_MOUSE	Q9JMH6	1.02223	0.70037	MEWO NIA+B6+C1 enzymes	Muscle
MAOX_MOUSE	P06801	0.994373	0.915174	MEWO NIA+B6+C1 enzymes	Muscle
NDUS2_MOUSE	Q91WD5	0.9655	0.154357	MEWO NIA+B6+C1 enzymes	Muscle
FAS_MOUSE	P19096	1.1215	0.561101	MEWO NIA+B6+C1 enzymes	Muscle
ADK_MOUSE	P55264	0.987547	0.761887	MEWO NIA+B6+C1 enzymes	Muscle
GMPR1_MOUSE	Q9DCZ1	1.21324	0.0453332	MEWO NIA+B6+C1 enzymes	Muscle
DHPR_MOUSE	Q8BVI4	1.02961	0.304343	MEWO NIA+B6+C1 enzymes	Muscle
AL4A1_MOUSE	Q8CHT0	0.941275	0.440862	MEWO NIA+B6+C1 enzymes	Muscle
DHDH_MOUSE	Q9DBB8	0.931485	0.248841	MEWO NIA+B6+C1 enzymes	Muscle
PUR2_MOUSE	Q64737	1.01032	0.805361	MEWO NIA+B6+C1 enzymes	Muscle
GARS_MOUSE	Q9CZD3	1.04848	0.512694	MEWO NIA+B6+C1 enzymes	Muscle
PUR8_MOUSE	P54822	0.973652	0.436718	MEWO NIA+B6+C1 enzymes	Muscle
DHE3_MOUSE	P26443	0.9455	0.0291933	MEWO NIA+B6+C1 enzymes	Muscle
OAT_MOUSE	P29758	0.971942	0.650414	MEWO NIA+B6+C1 enzymes	Muscle
3HIDH_MOUSE	Q99L13	1.07239	0.165277	MEWO NIA+B6+C1 enzymes	Muscle
PIMT_MOUSE	P23506	1.01994	0.644135	MEWO NIA+B6+C1 enzymes	Muscle
PTGR2_MOUSE	Q8VDQ1	0.946953	0.480429	MEWO NIA+B6+C1 enzymes	Muscle
CNDP2_MOUSE	Q9D1A2	0.858049	0.1255	MEWO NIA+B6+C1 enzymes	Muscle
MAON_MOUSE	Q8BMF3	0.946562	0.630592	MEWO NIA+B6+C1 enzymes	Muscle
6PGD_MOUSE	Q9DCD0	1.02726	0.703894	MEWO NIA+B6+C1 enzymes	Muscle
SAHH_MOUSE	P50247	1.0694	0.268669	MEWO NIA+B6+C1 enzymes	Muscle
GRHPR_MOUSE	Q91Z53	1.02715	0.69875	MEWO NIA+B6+C1 enzymes	Muscle
D39U1_MOUSE	Q5M8N4	0.983439	0.978806	MEWO NIA+B6+C1 enzymes	Muscle
TECR_MOUSE	Q9CY27	1.07652	0.348176	MEWO NIA+B6+C1 enzymes	Muscle
AK1A1_MOUSE	Q9JII6	0.989457	0.893017	MEWO NIA+B6+C1 enzymes	Muscle
CBR1_MOUSE	P48758	1.07293	0.264981	MEWO NIA+B6+C1 enzymes	Muscle
AS3MT_MOUSE	Q91WU5	0.967701	0.659828	MEWO NIA+B6+C1 enzymes	Muscle
NB5R1_MOUSE	Q9DB73	0.889754	0.132655	MEWO NIA+B6+C1 enzymes	Muscle
DHB4_MOUSE	P51660	0.969067	0.829514	MEWO NIA+B6+C1 enzymes	Muscle
C1TC_MOUSE	Q922D8	0.984698	0.810543	MEWO NIA+B6+C1 enzymes	Muscle
AIFM1_MOUSE	Q9Z0X1	1.04704	0.351144	MEWO NIA+B6+C1 enzymes	Muscle
SYSC_MOUSE	P26638	0.98441	0.818839	MEWO NIA+B6+C1 enzymes	Muscle
NDUS7_MOUSE	Q9DC70	0.99587	0.971441	MEWO NIA+B6+C1 enzymes	Muscle
SPRE_MOUSE	Q64105	1.03871	0.557182	MEWO NIA+B6+C1 enzymes	Muscle
NAMPT_MOUSE	Q99KQ4	1.00821	0.920491	MEWO NIA+B6+C1 enzymes	Muscle
GPD1L_MOUSE	Q3ULJ0	1.13344	0.125141	MEWO NIA+B6+C1 enzymes	Muscle
PDXK_MOUSE	Q8K183	0.907209	0.306207	MEWO NIA+B6+C1 enzymes	Muscle
DHB8_MOUSE	P50171	1.13878	0.13015	MEWO NIA+B6+C1 enzymes	Muscle
NDUS8_MOUSE	Q8K3J1	0.951667	0.335368	MEWO NIA+B6+C1 enzymes	Muscle
APT_MOUSE	P08030	0.966249	0.599505	MEWO NIA+B6+C1 enzymes	Muscle
NQO2_MOUSE	Q9JI75	0.879527	0.428127	MEWO NIA+B6+C1 enzymes	Muscle
COMT_MOUSE	O88587	1.00558	0.995886	MEWO NIA+B6+C1 enzymes	Muscle
AMPL_MOUSE	Q9CPY7	0.997158	0.926016	MEWO NIA+B6+C1 enzymes	Muscle
ADHX_MOUSE	P28474	1.06065	0.422405	MEWO NIA+B6+C1 enzymes	Muscle
COQ5_MOUSE	Q9CXI0	1.0556	0.337279	MEWO NIA+B6+C1 enzymes	Muscle
BCAT2_MOUSE	O35855	1.08724	0.374459	MEWO NIA+B6+C1 enzymes	Muscle
HSDL2_MOUSE	Q2TPA8	0.982427	0.809854	MEWO NIA+B6+C1 enzymes	Muscle
PLCC_MOUSE	Q9D517	1.05799	0.459883	MEWO NIA+B6+C1 enzymes	Muscle
CATA_MOUSE	P24270	1.0051	0.923324	MEWO NIA+B6+C1 enzymes	Muscle
SIR2_MOUSE	Q8VDQ8	0.942364	0.273809	MEWO NIA+B6+C1 enzymes	Muscle
BDH_MOUSE	Q80XN0	1.02769	0.657062	MEWO NIA+B6+C1 enzymes	Muscle
PUR9_MOUSE	Q9CWJ9	0.95837	0.458184	MEWO NIA+B6+C1 enzymes	Muscle
NU1M_MOUSE	P03888	0.964955	0.468006	MEWO NIA+B6+C1 enzymes	Muscle
BHMT1_MOUSE	O35490	0.95615	0.715911	MEWO NIA+B6+C1 enzymes	Muscle
AATC2_MOUSE	Q7TSV6	1.13792	0.186253	MEWO NIA+B6+C1 enzymes	Muscle
DHR11_MOUSE	Q3U0B3	1.04478	0.414692	MEWO NIA+B6+C1 enzymes	Muscle
PRPS1_MOUSE	Q9D7G0	0.962353	0.383065	MEWO NIA+B6+C1 enzymes	Muscle
NAR3_MOUSE	Q8R2G4	0.920692	0.530985	MEWO NIA+B6+C1 enzymes	Muscle
XDH_MOUSE	Q00519	1.09969	0.368467	MEWO NIA+B6+C1 enzymes	Muscle
PNPH_MOUSE	P23492	1.10487	0.0761507	MEWO NIA+B6+C1 enzymes	Muscle
PXL2B_MOUSE	Q9DB60	0.978261	0.912213	MEWO NIA+B6+C1 enzymes	Muscle
ADH1_MOUSE	P00329	1.02065	0.699154	MEWO NIA+B6+C1 enzymes	Muscle
NU4M_MOUSE	P03911	1.07458	0.199065	MEWO NIA+B6+C1 enzymes	Muscle
GUAA_MOUSE	Q3THK7	0.991368	0.922415	MEWO NIA+B6+C1 enzymes	Muscle
NU3M_MOUSE	P03899	1.05065	0.601577	MEWO NIA+B6+C1 enzymes	Muscle
DHSO_MOUSE	Q64442	0.972027	0.757517	MEWO NIA+B6+C1 enzymes	Muscle
MTNB_MOUSE	Q9WVQ5	1.08974	0.581947	MEWO NIA+B6+C1 enzymes	Muscle
ARK72_MOUSE	Q8CG76	1.31058	0.262724	MEWO NIA+B6+C1 enzymes	Muscle
DHRS4_MOUSE	Q99LB2	1.29658	0.313698	MEWO NIA+B6+C1 enzymes	Muscle
BLVRB_MOUSE	Q923D2	1.15899	0.237973	MEWO NIA+B6+C1 enzymes	Muscle
KAT1_MOUSE	Q8BTY1	0.959289	0.270389	MEWO NIA+B6+C1 enzymes	Muscle
GSHR_MOUSE	P47791	0.969508	0.637304	MEWO NIA+B6+C1 enzymes	Muscle
ALAT1_MOUSE	Q8QZR5	1.00743	0.982908	MEWO NIA+B6+C1 enzymes	Muscle
CARME_MOUSE	Q80UY1	0.880216	0.0650199	MEWO NIA+B6+C1 enzymes	Muscle
MTND_MOUSE	Q99JT9	1.02019	0.786624	MEWO NIA+B6+C1 enzymes	Muscle
ALD1_MOUSE	P21300	1.01576	0.900679	MEWO NIA+B6+C1 enzymes	Muscle
COQ3_MOUSE	Q8BMS4	1.2795	0.0586018	MEWO NIA+B6+C1 enzymes	Muscle
QOR_MOUSE	P47199	1.01861	0.500432	MEWO NIA+B6+C1 enzymes	Muscle
CRYM_MOUSE	O54983	0.94737	0.690009	MEWO NIA+B6+C1 enzymes	Muscle
NNRE_MOUSE	Q8K4Z3	1.06031	0.609931	MEWO NIA+B6+C1 enzymes	Muscle
GSK3B_MOUSE	Q9WV60	1.4133	0.295455	MEWO NIA+B6+C1 enzymes	Muscle
KAT3_MOUSE	Q71RI9	1.01113	0.930429	MEWO NIA+B6+C1 enzymes	Muscle
NXN_MOUSE	P97346	1.01162	0.979375	MEWO NIA+B6+C1 enzymes	Muscle
PUR6_MOUSE	Q9DCL9	1.11071	0.63171	MEWO NIA+B6+C1 enzymes	Muscle
PON3_MOUSE	Q62087	1.08897	0.35905	MEWO NIA+B6+C1 enzymes	Muscle
NQO1_MOUSE	Q64669	1.09448	0.552328	MEWO NIA+B6+C1 enzymes	Muscle
ARMT1_MOUSE	A6H630	1.29468	0.236638	MEWO NIA+B6+C1 enzymes	Muscle
PLCE_MOUSE	Q9D1E8	0.962215	0.689868	MEWO NIA+B6+C1 enzymes	Muscle
KMT2C_MOUSE	Q8BRH4	1.01541	0.874751	MEWO NIA+B6+C1 enzymes	Muscle
AL7A1_MOUSE	Q9DBF1	1.06935	0.521056	MEWO NIA+B6+C1 enzymes	Muscle
PYGM_MOUSE	Q9WUB3	0.94531	0.136025	STRV NIA+B6+C1 enzymes	Muscle
PYGB_MOUSE	Q8CI94	0.938767	0.467874	STRV NIA+B6+C1 enzymes	Muscle
G3P_MOUSE	P16858	1.01393	0.751485	STRV NIA+B6+C1 enzymes	Muscle
MDHM_MOUSE	P08249	0.930384	0.246632	STRV NIA+B6+C1 enzymes	Muscle
LDHA_MOUSE	P06151	1.04147	0.502584	STRV NIA+B6+C1 enzymes	Muscle
LDHB_MOUSE	P16125	0.943534	0.624735	STRV NIA+B6+C1 enzymes	Muscle
PURA1_MOUSE	P28650	1.0012	0.961198	STRV NIA+B6+C1 enzymes	Muscle
GPDA_MOUSE	P13707	1.05304	0.141725	STRV NIA+B6+C1 enzymes	Muscle
ECHA_MOUSE	Q8BMS1	0.88973	0.157953	STRV NIA+B6+C1 enzymes	Muscle
AATM_MOUSE	P05202	0.995205	0.93685	STRV NIA+B6+C1 enzymes	Muscle
AATC_MOUSE	P05201	0.969709	0.535031	STRV NIA+B6+C1 enzymes	Muscle
NDUS1_MOUSE	Q91VD9	0.930149	0.213947	STRV NIA+B6+C1 enzymes	Muscle
IDHP_MOUSE	P54071	0.922953	0.368203	STRV NIA+B6+C1 enzymes	Muscle
IDHC_MOUSE	O88844	0.951687	0.622691	STRV NIA+B6+C1 enzymes	Muscle
NDUS3_MOUSE	Q9DCT2	0.936335	0.176297	STRV NIA+B6+C1 enzymes	Muscle
MDHC_MOUSE	P14152	0.97356	0.381664	STRV NIA+B6+C1 enzymes	Muscle
NDUV1_MOUSE	Q91YT0	0.989271	0.902071	STRV NIA+B6+C1 enzymes	Muscle
MACD1_MOUSE	Q922B1	1.00555	0.847142	STRV NIA+B6+C1 enzymes	Muscle
IDH3A_MOUSE	Q9D6R2	0.932479	0.175438	STRV NIA+B6+C1 enzymes	Muscle
HCD2_MOUSE	O08756	0.915072	0.237257	STRV NIA+B6+C1 enzymes	Muscle
DRS7C_MOUSE	Q8CHS7	1.00039	1	STRV NIA+B6+C1 enzymes	Muscle
NDUV2_MOUSE	Q9D6J6	0.895081	0.158263	STRV NIA+B6+C1 enzymes	Muscle
DLDH_MOUSE	O08749	0.905424	0.256604	STRV NIA+B6+C1 enzymes	Muscle
TRXR1_MOUSE	Q9JMH6	0.961318	0.701337	STRV NIA+B6+C1 enzymes	Muscle
NNTM_MOUSE	Q61941	0.926707	0.255477	STRV NIA+B6+C1 enzymes	Muscle
AL4A1_MOUSE	Q8CHT0	0.950451	0.323306	STRV NIA+B6+C1 enzymes	Muscle
DECR_MOUSE	Q9CQ62	0.966727	0.411975	STRV NIA+B6+C1 enzymes	Muscle
ALDR_MOUSE	P45376	1.0399	0.788019	STRV NIA+B6+C1 enzymes	Muscle
SMYD1_MOUSE	P97443	1.00943	0.797408	STRV NIA+B6+C1 enzymes	Muscle
ALDH2_MOUSE	P47738	0.82294	0.199003	STRV NIA+B6+C1 enzymes	Muscle
FAS_MOUSE	P19096	0.57066	0.457081	STRV NIA+B6+C1 enzymes	Muscle
OAT_MOUSE	P29758	0.799259	0.283992	STRV NIA+B6+C1 enzymes	Muscle
GMPR1_MOUSE	Q9DCZ1	1.06731	0.644229	STRV NIA+B6+C1 enzymes	Muscle
MAOX_MOUSE	P06801	0.891799	0.591624	STRV NIA+B6+C1 enzymes	Muscle
HCDH_MOUSE	Q61425	0.959586	0.561386	STRV NIA+B6+C1 enzymes	Muscle
MMSA_MOUSE	Q9EQ20	0.928325	0.413621	STRV NIA+B6+C1 enzymes	Muscle
NDUS2_MOUSE	Q91WD5	0.946992	0.24755	STRV NIA+B6+C1 enzymes	Muscle
GARS_MOUSE	Q9CZD3	0.932294	0.27847	STRV NIA+B6+C1 enzymes	Muscle
DHDH_MOUSE	Q9DBB8	0.934585	0.549163	STRV NIA+B6+C1 enzymes	Muscle
PUR2_MOUSE	Q64737	1.04708	0.536844	STRV NIA+B6+C1 enzymes	Muscle
DHPR_MOUSE	Q8BVI4	1.04429	0.450167	STRV NIA+B6+C1 enzymes	Muscle
PXL2B_MOUSE	Q9DB60	1.29385	0.640863	STRV NIA+B6+C1 enzymes	Muscle
CNDP2_MOUSE	Q9D1A2	0.9898	0.913942	STRV NIA+B6+C1 enzymes	Muscle
AMPL_MOUSE	Q9CPY7	0.929101	0.121091	STRV NIA+B6+C1 enzymes	Muscle
6PGD_MOUSE	Q9DCD0	0.83463	0.415623	STRV NIA+B6+C1 enzymes	Muscle
ADK_MOUSE	P55264	1.00351	0.620519	STRV NIA+B6+C1 enzymes	Muscle
PTGR2_MOUSE	Q8VDQ1	0.896457	0.322229	STRV NIA+B6+C1 enzymes	Muscle
AK1A1_MOUSE	Q9JII6	0.976251	0.731751	STRV NIA+B6+C1 enzymes	Muscle
PUR8_MOUSE	P54822	0.963075	0.249522	STRV NIA+B6+C1 enzymes	Muscle
3HIDH_MOUSE	Q99L13	0.890618	0.178147	STRV NIA+B6+C1 enzymes	Muscle
COQ5_MOUSE	Q9CXI0	0.930042	0.49868	STRV NIA+B6+C1 enzymes	Muscle
SYSC_MOUSE	P26638	0.929238	0.470493	STRV NIA+B6+C1 enzymes	Muscle
DHE3_MOUSE	P26443	0.936086	0.236661	STRV NIA+B6+C1 enzymes	Muscle
AL7A1_MOUSE	Q9DBF1	1.04644	0.548773	STRV NIA+B6+C1 enzymes	Muscle
PUR9_MOUSE	Q9CWJ9	0.996436	0.947986	STRV NIA+B6+C1 enzymes	Muscle
AIFM1_MOUSE	Q9Z0X1	0.993905	0.933558	STRV NIA+B6+C1 enzymes	Muscle
CATA_MOUSE	P24270	1.1603	0.362172	STRV NIA+B6+C1 enzymes	Muscle
COMT_MOUSE	O88587	0.987747	0.869943	STRV NIA+B6+C1 enzymes	Muscle
ADHX_MOUSE	P28474	1.0828	0.357421	STRV NIA+B6+C1 enzymes	Muscle
BLVRB_MOUSE	Q923D2	0.968654	0.768747	STRV NIA+B6+C1 enzymes	Muscle
CBR1_MOUSE	P48758	1.01282	0.562233	STRV NIA+B6+C1 enzymes	Muscle
SAHH_MOUSE	P50247	1.01954	0.652574	STRV NIA+B6+C1 enzymes	Muscle
NQO2_MOUSE	Q9JI75	1.01946	0.831767	STRV NIA+B6+C1 enzymes	Muscle
NB5R1_MOUSE	Q9DB73	0.963095	0.544605	STRV NIA+B6+C1 enzymes	Muscle
PIMT_MOUSE	P23506	1.04197	0.632867	STRV NIA+B6+C1 enzymes	Muscle
BDH_MOUSE	Q80XN0	1.06931	0.799263	STRV NIA+B6+C1 enzymes	Muscle
AS3MT_MOUSE	Q91WU5	1.10526	0.306382	STRV NIA+B6+C1 enzymes	Muscle
NNRD_MOUSE	Q9CZ42	0.990467	0.630616	STRV NIA+B6+C1 enzymes	Muscle
TECR_MOUSE	Q9CY27	1.11091	0.609836	STRV NIA+B6+C1 enzymes	Muscle
NDUS7_MOUSE	Q9DC70	1.19866	0.597817	STRV NIA+B6+C1 enzymes	Muscle
BCAT2_MOUSE	O35855	0.950701	0.791024	STRV NIA+B6+C1 enzymes	Muscle
NAMPT_MOUSE	Q99KQ4	1.0141	0.784032	STRV NIA+B6+C1 enzymes	Muscle
PDXK_MOUSE	Q8K183	0.977311	0.82299	STRV NIA+B6+C1 enzymes	Muscle
APT_MOUSE	P08030	0.957448	0.729022	STRV NIA+B6+C1 enzymes	Muscle
DHB8_MOUSE	P50171	1.07503	0.923598	STRV NIA+B6+C1 enzymes	Muscle
NDUS8_MOUSE	Q8K3J1	0.896814	0.149522	STRV NIA+B6+C1 enzymes	Muscle
C1TC_MOUSE	Q922D8	0.96821	0.638332	STRV NIA+B6+C1 enzymes	Muscle
CARME_MOUSE	Q80UY1	1.00246	0.963434	STRV NIA+B6+C1 enzymes	Muscle
MAON_MOUSE	Q8BMF3	1.15322	0.0679856	STRV NIA+B6+C1 enzymes	Muscle
SIR2_MOUSE	Q8VDQ8	0.93643	0.476139	STRV NIA+B6+C1 enzymes	Muscle
NAR3_MOUSE	Q8R2G4	0.979448	0.832184	STRV NIA+B6+C1 enzymes	Muscle
AL3A2_MOUSE	P47740	0.997433	0.964278	STRV NIA+B6+C1 enzymes	Muscle
PRPS1_MOUSE	Q9D7G0	0.936156	0.391575	STRV NIA+B6+C1 enzymes	Muscle
KAT1_MOUSE	Q8BTY1	0.971821	0.666496	STRV NIA+B6+C1 enzymes	Muscle
GUAA_MOUSE	Q3THK7	0.963939	0.798917	STRV NIA+B6+C1 enzymes	Muscle
AL1A1_MOUSE	P24549	0.932152	0.69557	STRV NIA+B6+C1 enzymes	Muscle
DHB4_MOUSE	P51660	0.99212	0.99548	STRV NIA+B6+C1 enzymes	Muscle
GSHR_MOUSE	P47791	0.948201	0.637075	STRV NIA+B6+C1 enzymes	Muscle
PLCC_MOUSE	Q9D517	0.946422	0.344826	STRV NIA+B6+C1 enzymes	Muscle
HSDL2_MOUSE	Q2TPA8	0.909378	0.214808	STRV NIA+B6+C1 enzymes	Muscle
MECR_MOUSE	Q9DCS3	0.977599	0.659769	STRV NIA+B6+C1 enzymes	Muscle
G6PD1_MOUSE	Q00612	0.745686	0.451059	STRV NIA+B6+C1 enzymes	Muscle
SPRE_MOUSE	Q64105	1.08348	0.47031	STRV NIA+B6+C1 enzymes	Muscle
D39U1_MOUSE	Q5M8N4	0.909553	0.483766	STRV NIA+B6+C1 enzymes	Muscle
NU4M_MOUSE	P03911	0.896208	0.0857739	STRV NIA+B6+C1 enzymes	Muscle
GSK3B_MOUSE	Q9WV60	1.00488	0.949367	STRV NIA+B6+C1 enzymes	Muscle
MTNB_MOUSE	Q9WVQ5	1.04306	0.651712	STRV NIA+B6+C1 enzymes	Muscle
AATC2_MOUSE	Q7TSV6	1.08149	0.60694	STRV NIA+B6+C1 enzymes	Muscle
ADH1_MOUSE	P00329	0.935704	0.52075	STRV NIA+B6+C1 enzymes	Muscle
NU1M_MOUSE	P03888	0.863896	0.0158636	STRV NIA+B6+C1 enzymes	Muscle
STEA4_MOUSE	Q923B6	0.988134	0.964669	STRV NIA+B6+C1 enzymes	Muscle
PUR6_MOUSE	Q9DCL9	0.902247	0.695137	STRV NIA+B6+C1 enzymes	Muscle
ADPRH_MOUSE	P54923	0.925516	0.0576707	STRV NIA+B6+C1 enzymes	Muscle
MTND_MOUSE	Q99JT9	1.10948	0.508969	STRV NIA+B6+C1 enzymes	Muscle
SETD7_MOUSE	Q8VHL1	1.06268	0.584492	STRV NIA+B6+C1 enzymes	Muscle
NU5M_MOUSE	P03921	0.945812	0.810173	STRV NIA+B6+C1 enzymes	Muscle
ALD2_MOUSE	P45377	1.25794	0.521522	STRV NIA+B6+C1 enzymes	Muscle
PLCE_MOUSE	Q9D1E8	1.27751	0.449129	STRV NIA+B6+C1 enzymes	Muscle
PON3_MOUSE	Q62087	0.963262	0.44036	STRV NIA+B6+C1 enzymes	Muscle
KMT2C_MOUSE	Q8BRH4	0.973552	0.957542	STRV NIA+B6+C1 enzymes	Muscle
DHRS4_MOUSE	Q99LB2	1.16982	0.561375	STRV NIA+B6+C1 enzymes	Muscle
XDH_MOUSE	Q00519	0.991332	0.959758	STRV NIA+B6+C1 enzymes	Muscle
MTNA_MOUSE	Q9CQT1	1.01084	0.875854	STRV NIA+B6+C1 enzymes	Muscle
NB5R3_MOUSE	Q9DCN2	0.879034	0.371304	STRV NIA+B6+C1 enzymes	Muscle
FMO1_MOUSE	P50285	0.865998	0.403807	STRV NIA+B6+C1 enzymes	Muscle
TSR3_MOUSE	Q5HZH2	0.786997	0.638509	STRV NIA+B6+C1 enzymes	Muscle
ALD1_MOUSE	P21300	1.03481	0.864167	STRV NIA+B6+C1 enzymes	Muscle
SMYD2_MOUSE	Q8R5A0	0.964738	0.836862	STRV NIA+B6+C1 enzymes	Muscle
ATTY_MOUSE	Q8QZR1	2.15623	0.176413	CRCA NIA+B6+C1 enzymes	Liver
LDHA_MOUSE	P06151	2.45808	0.0179202	CRCA NIA+B6+C1 enzymes	Liver
HMOX1_MOUSE	P14901	1.68225	0.147491	CRCA NIA+B6+C1 enzymes	Liver
CP17A_MOUSE	P27786	2.82647	0.0522402	CRCA NIA+B6+C1 enzymes	Liver
STEA4_MOUSE	Q923B6	2.42072	0.00270346	CRCA NIA+B6+C1 enzymes	Liver
PLS1_MOUSE	Q9JJ00	3.00181	0.00086593	CRCA NIA+B6+C1 enzymes	Liver
NSUN2_MOUSE	Q1HFZ0	2.45201	0.0950095	CRCA NIA+B6+C1 enzymes	Liver
PUR4_MOUSE	Q5SUR0	1.33369	0.279023	CRCA NIA+B6+C1 enzymes	Liver
G6PD1_MOUSE	Q00612	1.96618	0.0272931	CRCA NIA+B6+C1 enzymes	Liver
CY24B_MOUSE	Q61093	1.78332	0.105405	CRCA NIA+B6+C1 enzymes	Liver
DHB13_MOUSE	Q8VCR2	1.66467	0.000981899	CRCA NIA+B6+C1 enzymes	Liver
XRCC5_MOUSE	P27641	1.69166	0.0318285	CRCA NIA+B6+C1 enzymes	Liver
NAMPT_MOUSE	Q99KQ4	1.40138	0.126924	CRCA NIA+B6+C1 enzymes	Liver
PIMT_MOUSE	P23506	1.22957	0.235788	CRCA NIA+B6+C1 enzymes	Liver
CP3AD_MOUSE	Q64464	1.48087	0.0135879	CRCA NIA+B6+C1 enzymes	Liver
NNMT_MOUSE	O55239	2.24977	0.0264503	CRCA NIA+B6+C1 enzymes	Liver
SDSL_MOUSE	Q8R238	1.42586	0.0954066	CRCA NIA+B6+C1 enzymes	Liver
ALD1_MOUSE	P21300	1.65097	0.0683861	CRCA NIA+B6+C1 enzymes	Liver
GFPT1_MOUSE	P47856	1.49354	0.0182524	CRCA NIA+B6+C1 enzymes	Liver
ADK_MOUSE	P55264	1.5268	0.0157652	CRCA NIA+B6+C1 enzymes	Liver
HPRT_MOUSE	P00493	1.59523	0.00125267	CRCA NIA+B6+C1 enzymes	Liver
PYGB_MOUSE	Q8CI94	1.55265	0.00712426	CRCA NIA+B6+C1 enzymes	Liver
ANM1_MOUSE	Q9JIF0	1.40099	0.165386	CRCA NIA+B6+C1 enzymes	Liver
MSMO1_MOUSE	Q9CRA4	2.03812	0.0890345	CRCA NIA+B6+C1 enzymes	Liver
G6PE_MOUSE	Q8CFX1	1.75138	0.0396695	CRCA NIA+B6+C1 enzymes	Liver
GRHPR_MOUSE	Q91Z53	1.46349	0.00102966	CRCA NIA+B6+C1 enzymes	Liver
GUAA_MOUSE	Q3THK7	1.3249	0.150189	CRCA NIA+B6+C1 enzymes	Liver
NRK1_MOUSE	Q91W63	1.19361	0.3044	CRCA NIA+B6+C1 enzymes	Liver
LBR_MOUSE	Q3U9G9	1.52296	0.00735015	CRCA NIA+B6+C1 enzymes	Liver
CP51A_MOUSE	Q8K0C4	1.80481	0.045268	CRCA NIA+B6+C1 enzymes	Liver
PUR2_MOUSE	Q64737	1.15534	0.240041	CRCA NIA+B6+C1 enzymes	Liver
DHCR7_MOUSE	O88455	1.58593	0.0193111	CRCA NIA+B6+C1 enzymes	Liver
PUR8_MOUSE	P54822	1.27306	0.0253231	CRCA NIA+B6+C1 enzymes	Liver
MTHFS_MOUSE	Q9D110	1.07125	0.605484	CRCA NIA+B6+C1 enzymes	Liver
FMO4_MOUSE	Q8VHG0	1.28665	0.0036092	CRCA NIA+B6+C1 enzymes	Liver
CP2BA_MOUSE	P12791	0.98195	0.960331	CRCA NIA+B6+C1 enzymes	Liver
3BHS7_MOUSE	Q9EQC1	1.23496	0.043887	CRCA NIA+B6+C1 enzymes	Liver
CP46A_MOUSE	Q9WVK8	1.1376	0.439906	CRCA NIA+B6+C1 enzymes	Liver
ERG1_MOUSE	P52019	1.76377	0.104303	CRCA NIA+B6+C1 enzymes	Liver
6PGD_MOUSE	Q9DCD0	1.45325	0.020112	CRCA NIA+B6+C1 enzymes	Liver
SCLY_MOUSE	Q9JLI6	1.10682	0.445634	CRCA NIA+B6+C1 enzymes	Liver
FBRL_MOUSE	P35550	1.2916	0.0657008	CRCA NIA+B6+C1 enzymes	Liver
G3P_MOUSE	P16858	1.35905	0.00713277	CRCA NIA+B6+C1 enzymes	Liver
PAG15_MOUSE	Q8VEB4	1.3657	0.0711614	CRCA NIA+B6+C1 enzymes	Liver
CNDP2_MOUSE	Q9D1A2	1.23677	0.0201958	CRCA NIA+B6+C1 enzymes	Liver
GARS_MOUSE	Q9CZD3	1.38365	0.009393	CRCA NIA+B6+C1 enzymes	Liver
NSDHL_MOUSE	Q9R1J0	1.45204	0.0338898	CRCA NIA+B6+C1 enzymes	Liver
CP2D9_MOUSE	P11714	1.62022	0.289892	CRCA NIA+B6+C1 enzymes	Liver
GLYM_MOUSE	Q9CZN7	1.20419	0.0929409	CRCA NIA+B6+C1 enzymes	Liver
DTD2_MOUSE	Q8BHA3	1.17087	0.0828999	CRCA NIA+B6+C1 enzymes	Liver
HNMT_MOUSE	Q91VF2	1.29638	0.0031736	CRCA NIA+B6+C1 enzymes	Liver
AS3MT_MOUSE	Q91WU5	1.4326	0.0212707	CRCA NIA+B6+C1 enzymes	Liver
MTNB_MOUSE	Q9WVQ5	1.15696	0.292089	CRCA NIA+B6+C1 enzymes	Liver
NDUS7_MOUSE	Q9DC70	1.13418	0.132547	CRCA NIA+B6+C1 enzymes	Liver
INO1_MOUSE	Q9JHU9	1.60268	0.0157576	CRCA NIA+B6+C1 enzymes	Liver
PTGR1_MOUSE	Q91YR9	1.44441	0.0958424	CRCA NIA+B6+C1 enzymes	Liver
BIEA_MOUSE	Q9CY64	1.24149	0.0125665	CRCA NIA+B6+C1 enzymes	Liver
CD38_MOUSE	P56528	1.24937	0.18904	CRCA NIA+B6+C1 enzymes	Liver
NUD16_MOUSE	Q6P3D0	1.14274	0.036812	CRCA NIA+B6+C1 enzymes	Liver
FCL_MOUSE	P23591	1.22738	0.00904851	CRCA NIA+B6+C1 enzymes	Liver
PDXD1_MOUSE	Q99K01	1.37557	0.0525394	CRCA NIA+B6+C1 enzymes	Liver
SIR2_MOUSE	Q8VDQ8	1.06407	0.507616	CRCA NIA+B6+C1 enzymes	Liver
PNPH_MOUSE	P23492	1.25828	0.00641974	CRCA NIA+B6+C1 enzymes	Liver
TPMT_MOUSE	O55060	1.44531	0.0511515	CRCA NIA+B6+C1 enzymes	Liver
PURA1_MOUSE	P28650	1.14078	0.0866995	CRCA NIA+B6+C1 enzymes	Liver
CBR1_MOUSE	P48758	1.45198	0.0785069	CRCA NIA+B6+C1 enzymes	Liver
GSHB_MOUSE	P51855	1.17495	0.0222679	CRCA NIA+B6+C1 enzymes	Liver
GSHR_MOUSE	P47791	1.21503	0.0288463	CRCA NIA+B6+C1 enzymes	Liver
NNRE_MOUSE	Q8K4Z3	1.08243	0.13469	CRCA NIA+B6+C1 enzymes	Liver
METK2_MOUSE	Q3THS6	1.40607	0.244046	CRCA NIA+B6+C1 enzymes	Liver
CP39A_MOUSE	Q9JKJ9	1.47115	0.0312321	CRCA NIA+B6+C1 enzymes	Liver
ALAT2_MOUSE	Q8BGT5	1.12099	0.257936	CRCA NIA+B6+C1 enzymes	Liver
NU4LM_MOUSE	P03903	1.07294	0.751763	CRCA NIA+B6+C1 enzymes	Liver
PRD16_MOUSE	A2A935	1.27892	0.00559269	CRCA NIA+B6+C1 enzymes	Liver
SYSC_MOUSE	P26638	1.14437	0.00257356	CRCA NIA+B6+C1 enzymes	Liver
PUR9_MOUSE	Q9CWJ9	1.10295	0.0131729	CRCA NIA+B6+C1 enzymes	Liver
ADHX_MOUSE	P28474	1.20866	0.0196772	CRCA NIA+B6+C1 enzymes	Liver
MTNA_MOUSE	Q9CQT1	1.28004	0.0360149	CRCA NIA+B6+C1 enzymes	Liver
MTND_MOUSE	Q99JT9	1.40157	0.121347	CRCA NIA+B6+C1 enzymes	Liver
SGPL1_MOUSE	Q8R0X7	1.218	0.222772	CRCA NIA+B6+C1 enzymes	Liver
PURA2_MOUSE	P46664	1.2217	0.044352	CRCA NIA+B6+C1 enzymes	Liver
SPRE_MOUSE	Q64105	1.16475	0.00973296	CRCA NIA+B6+C1 enzymes	Liver
CHAC2_MOUSE	Q9CQG1	1.00451	0.922889	CRCA NIA+B6+C1 enzymes	Liver
PRPS1_MOUSE	Q9D7G0	0.933259	0.516165	CRCA NIA+B6+C1 enzymes	Liver
NADC_MOUSE	Q91X91	1.20225	0.121751	CRCA NIA+B6+C1 enzymes	Liver
NCPR_MOUSE	P37040	1.14362	0.0609348	CRCA NIA+B6+C1 enzymes	Liver
KAT1_MOUSE	Q8BTY1	1.22027	0.0405307	CRCA NIA+B6+C1 enzymes	Liver
PDXK_MOUSE	Q8K183	1.05105	0.198982	CRCA NIA+B6+C1 enzymes	Liver
NDUV2_MOUSE	Q9D6J6	1.03269	0.611875	CRCA NIA+B6+C1 enzymes	Liver
PISD_MOUSE	Q8BSF4	1.05219	0.569883	CRCA NIA+B6+C1 enzymes	Liver
ECHA_MOUSE	Q8BMS1	0.983672	0.937517	CRCA NIA+B6+C1 enzymes	Liver
DHE3_MOUSE	P26443	1.02171	0.747071	CRCA NIA+B6+C1 enzymes	Liver
ALDR_MOUSE	P45376	1.20051	0.073042	CRCA NIA+B6+C1 enzymes	Liver
SDHL_MOUSE	Q8VBT2	1.13846	0.0973671	CRCA NIA+B6+C1 enzymes	Liver
NU1M_MOUSE	P03888	0.966267	0.602934	CRCA NIA+B6+C1 enzymes	Liver
BHMT1_MOUSE	O35490	1.38048	0.209528	CRCA NIA+B6+C1 enzymes	Liver
NDUV1_MOUSE	Q91YT0	1.02644	0.439242	CRCA NIA+B6+C1 enzymes	Liver
DHB8_MOUSE	P50171	1.05575	0.218429	CRCA NIA+B6+C1 enzymes	Liver
IMDH2_MOUSE	P24547	1.14031	0.379444	CRCA NIA+B6+C1 enzymes	Liver
PUR6_MOUSE	Q9DCL9	1.02206	0.662017	CRCA NIA+B6+C1 enzymes	Liver
NDUS1_MOUSE	Q91VD9	1.00395	0.903534	CRCA NIA+B6+C1 enzymes	Liver
COMT_MOUSE	O88587	1.16154	0.282915	CRCA NIA+B6+C1 enzymes	Liver
NDUS2_MOUSE	Q91WD5	1.00187	0.96811	CRCA NIA+B6+C1 enzymes	Liver
NU3M_MOUSE	P03899	1.09571	0.102534	CRCA NIA+B6+C1 enzymes	Liver
CBR4_MOUSE	Q91VT4	1.00487	0.941211	CRCA NIA+B6+C1 enzymes	Liver
APT_MOUSE	P08030	1.03997	0.50418	CRCA NIA+B6+C1 enzymes	Liver
TRXR2_MOUSE	Q9JLT4	0.893576	0.547763	CRCA NIA+B6+C1 enzymes	Liver
AL1B1_MOUSE	Q9CZS1	0.939538	0.226562	CRCA NIA+B6+C1 enzymes	Liver
PON2_MOUSE	Q62086	1.16721	0.0731058	CRCA NIA+B6+C1 enzymes	Liver
METK1_MOUSE	Q91X83	1.22747	0.192113	CRCA NIA+B6+C1 enzymes	Liver
MDHM_MOUSE	P08249	0.957308	0.547091	CRCA NIA+B6+C1 enzymes	Liver
TRXR1_MOUSE	Q9JMH6	1.08335	0.321483	CRCA NIA+B6+C1 enzymes	Liver
AATM_MOUSE	P05202	0.983301	0.831283	CRCA NIA+B6+C1 enzymes	Liver
NU5M_MOUSE	P03921	1.07531	0.437389	CRCA NIA+B6+C1 enzymes	Liver
DHB7_MOUSE	O88736	1.30631	0.126608	CRCA NIA+B6+C1 enzymes	Liver
ERG24_MOUSE	Q71KT5	1.19947	0.0391766	CRCA NIA+B6+C1 enzymes	Liver
MTAP_MOUSE	Q9CQ65	0.958361	0.540516	CRCA NIA+B6+C1 enzymes	Liver
RDH11_MOUSE	Q9QYF1	1.14542	0.176303	CRCA NIA+B6+C1 enzymes	Liver
NDUS3_MOUSE	Q9DCT2	0.94289	0.152782	CRCA NIA+B6+C1 enzymes	Liver
NNRD_MOUSE	Q9CZ42	0.994389	0.369889	CRCA NIA+B6+C1 enzymes	Liver
HMOX2_MOUSE	O70252	1.06433	0.286268	CRCA NIA+B6+C1 enzymes	Liver
AL8A1_MOUSE	Q8BH00	0.987724	0.628755	CRCA NIA+B6+C1 enzymes	Liver
SETD3_MOUSE	Q91WC0	0.970775	0.645852	CRCA NIA+B6+C1 enzymes	Liver
DPYD_MOUSE	Q8CHR6	1.0864	0.33156	CRCA NIA+B6+C1 enzymes	Liver
GALE_MOUSE	Q8R059	1.03273	0.668359	CRCA NIA+B6+C1 enzymes	Liver
FDFT_MOUSE	P53798	1.29449	0.170489	CRCA NIA+B6+C1 enzymes	Liver
CRYL1_MOUSE	Q99KP3	0.987666	0.878703	CRCA NIA+B6+C1 enzymes	Liver
XDH_MOUSE	Q00519	1.01263	0.840792	CRCA NIA+B6+C1 enzymes	Liver
DHB12_MOUSE	O70503	1.09018	0.387742	CRCA NIA+B6+C1 enzymes	Liver
GPDA_MOUSE	P13707	1.05203	0.494544	CRCA NIA+B6+C1 enzymes	Liver
SAHH_MOUSE	P50247	0.943085	0.157599	CRCA NIA+B6+C1 enzymes	Liver
DHR11_MOUSE	Q3U0B3	0.95838	0.572742	CRCA NIA+B6+C1 enzymes	Liver
NDUS8_MOUSE	Q8K3J1	1.06913	0.482031	CRCA NIA+B6+C1 enzymes	Liver
LYPA2_MOUSE	Q9WTL7	1.14868	0.635095	CRCA NIA+B6+C1 enzymes	Liver
NU4M_MOUSE	P03911	0.954189	0.408638	CRCA NIA+B6+C1 enzymes	Liver
P5CR3_MOUSE	Q9DCC4	0.929824	0.262856	CRCA NIA+B6+C1 enzymes	Liver
MOCS1_MOUSE	Q5RKZ7	0.902526	0.561236	CRCA NIA+B6+C1 enzymes	Liver
AASS_MOUSE	Q99K67	0.902415	0.0166632	CRCA NIA+B6+C1 enzymes	Liver
DLDH_MOUSE	O08749	0.867294	0.131371	CRCA NIA+B6+C1 enzymes	Liver
HCD2_MOUSE	O08756	0.906078	0.0887121	CRCA NIA+B6+C1 enzymes	Liver
PNCB_MOUSE	Q8CC86	0.985929	0.759359	CRCA NIA+B6+C1 enzymes	Liver
KMO_MOUSE	Q91WN4	0.908762	0.0968783	CRCA NIA+B6+C1 enzymes	Liver
TECR_MOUSE	Q9CY27	1.10587	0.297627	CRCA NIA+B6+C1 enzymes	Liver
CP4B1_MOUSE	Q64462	0.927286	0.572134	CRCA NIA+B6+C1 enzymes	Liver
MECR_MOUSE	Q9DCS3	0.890586	0.0121236	CRCA NIA+B6+C1 enzymes	Liver
FMO2_MOUSE	Q8K2I3	1.26192	0.557534	CRCA NIA+B6+C1 enzymes	Liver
GCST_MOUSE	Q8CFA2	0.937169	0.383484	CRCA NIA+B6+C1 enzymes	Liver
GCSP_MOUSE	Q91W43	1.0294	0.621573	CRCA NIA+B6+C1 enzymes	Liver
PTGR3_MOUSE	Q8BGC4	0.974134	0.569376	CRCA NIA+B6+C1 enzymes	Liver
DYR_MOUSE	P00375	0.901802	0.110882	CRCA NIA+B6+C1 enzymes	Liver
PON3_MOUSE	Q62087	0.894969	0.294853	CRCA NIA+B6+C1 enzymes	Liver
ADRO_MOUSE	Q61578	1.10759	0.82355	CRCA NIA+B6+C1 enzymes	Liver
CSAD_MOUSE	Q9DBE0	0.908941	0.537159	CRCA NIA+B6+C1 enzymes	Liver
MBOA5_MOUSE	Q91V01	0.919304	0.415846	CRCA NIA+B6+C1 enzymes	Liver
AT11C_MOUSE	Q9QZW0	0.914687	0.152478	CRCA NIA+B6+C1 enzymes	Liver
AK1A1_MOUSE	Q9JII6	0.893492	0.0146669	CRCA NIA+B6+C1 enzymes	Liver
AIFM1_MOUSE	Q9Z0X1	0.858709	0.0376178	CRCA NIA+B6+C1 enzymes	Liver
QOR_MOUSE	P47199	0.903594	0.114909	CRCA NIA+B6+C1 enzymes	Liver
BAAT_MOUSE	Q91X34	0.95431	0.648143	CRCA NIA+B6+C1 enzymes	Liver
AKCL2_MOUSE	Q9DCT1	1.09918	0.336209	CRCA NIA+B6+C1 enzymes	Liver
M2GD_MOUSE	Q9DBT9	0.863937	0.025507	CRCA NIA+B6+C1 enzymes	Liver
NIT1_MOUSE	Q8VDK1	0.959306	0.597833	CRCA NIA+B6+C1 enzymes	Liver
DHRS4_MOUSE	Q99LB2	0.882405	0.098063	CRCA NIA+B6+C1 enzymes	Liver
ADH1_MOUSE	P00329	0.882591	0.138042	CRCA NIA+B6+C1 enzymes	Liver
DHDH_MOUSE	Q9DBB8	0.908075	0.0782559	CRCA NIA+B6+C1 enzymes	Liver
AATC_MOUSE	P05201	0.871209	0.0783544	CRCA NIA+B6+C1 enzymes	Liver
FTCD_MOUSE	Q91XD4	0.905093	0.110875	CRCA NIA+B6+C1 enzymes	Liver
AGT2_MOUSE	Q3UEG6	0.898552	0.0550469	CRCA NIA+B6+C1 enzymes	Liver
PARP9_MOUSE	Q8CAS9	0.921127	0.55457	CRCA NIA+B6+C1 enzymes	Liver
BLVRB_MOUSE	Q923D2	0.984689	0.823592	CRCA NIA+B6+C1 enzymes	Liver
ASPD_MOUSE	Q9DCQ2	0.945603	0.448396	CRCA NIA+B6+C1 enzymes	Liver
NAKD2_MOUSE	Q8C5H8	0.841271	0.0311974	CRCA NIA+B6+C1 enzymes	Liver
NNTM_MOUSE	Q61941	0.810867	0.000440132	CRCA NIA+B6+C1 enzymes	Liver
NB5R3_MOUSE	Q9DCN2	0.924331	0.546802	CRCA NIA+B6+C1 enzymes	Liver
GLYAT_MOUSE	Q91XE0	0.717307	0.00429509	CRCA NIA+B6+C1 enzymes	Liver
CBS_MOUSE	Q91WT9	0.944589	0.669848	CRCA NIA+B6+C1 enzymes	Liver
ALDH2_MOUSE	P47738	0.830107	0.0530697	CRCA NIA+B6+C1 enzymes	Liver
SSDH_MOUSE	Q8BWF0	0.772731	0.000158158	CRCA NIA+B6+C1 enzymes	Liver
PNPO_MOUSE	Q91XF0	1.2469	0.571494	CRCA NIA+B6+C1 enzymes	Liver
CP3AB_MOUSE	Q64459	0.827366	0.0925182	CRCA NIA+B6+C1 enzymes	Liver
AKC1H_MOUSE	Q8K023	0.839742	0.284795	CRCA NIA+B6+C1 enzymes	Liver
IDHC_MOUSE	O88844	0.847161	0.0343533	CRCA NIA+B6+C1 enzymes	Liver
KAT3_MOUSE	Q71RI9	0.764125	0.00270828	CRCA NIA+B6+C1 enzymes	Liver
CP270_MOUSE	Q91W64	1.15749	0.495078	CRCA NIA+B6+C1 enzymes	Liver
P20D1_MOUSE	Q8C165	0.806541	0.110851	CRCA NIA+B6+C1 enzymes	Liver
HUTU_MOUSE	Q8VC12	0.805444	0.00688892	CRCA NIA+B6+C1 enzymes	Liver
CP2AC_MOUSE	P56593	0.949489	0.744716	CRCA NIA+B6+C1 enzymes	Liver
HSDL2_MOUSE	Q2TPA8	0.764923	0.002099	CRCA NIA+B6+C1 enzymes	Liver
PTGR2_MOUSE	Q8VDQ1	0.893859	0.0800277	CRCA NIA+B6+C1 enzymes	Liver
AK1CD_MOUSE	Q8VC28	0.748469	0.00482433	CRCA NIA+B6+C1 enzymes	Liver
IDH3A_MOUSE	Q9D6R2	0.769558	0.0155018	CRCA NIA+B6+C1 enzymes	Liver
KBL_MOUSE	O88986	0.77473	0.00600517	CRCA NIA+B6+C1 enzymes	Liver
CP2BJ_MOUSE	O55071	0.56939	0.0904108	CRCA NIA+B6+C1 enzymes	Liver
GAMT_MOUSE	O35969	0.757022	0.0043955	CRCA NIA+B6+C1 enzymes	Liver
DRS7B_MOUSE	Q99J47	0.921088	0.664933	CRCA NIA+B6+C1 enzymes	Liver
ARK72_MOUSE	Q8CG76	0.813478	0.0146317	CRCA NIA+B6+C1 enzymes	Liver
AL1A7_MOUSE	O35945	0.928878	0.719379	CRCA NIA+B6+C1 enzymes	Liver
IYD1_MOUSE	Q9DCX8	0.893604	0.659151	CRCA NIA+B6+C1 enzymes	Liver
ANM5_MOUSE	Q8CIG8	0.90224	0.535742	CRCA NIA+B6+C1 enzymes	Liver
HTAI2_MOUSE	Q9Z2G9	1.0063	0.933051	CRCA NIA+B6+C1 enzymes	Liver
HCDH_MOUSE	Q61425	0.715189	0.0132504	CRCA NIA+B6+C1 enzymes	Liver
DHC24_MOUSE	Q8VCH6	0.889943	0.358315	CRCA NIA+B6+C1 enzymes	Liver
H17B6_MOUSE	Q9R092	0.881052	0.467389	CRCA NIA+B6+C1 enzymes	Liver
IDHP_MOUSE	P54071	0.70264	0.0018376	CRCA NIA+B6+C1 enzymes	Liver
PXL2B_MOUSE	Q9DB60	1.14472	0.952347	CRCA NIA+B6+C1 enzymes	Liver
MMSA_MOUSE	Q9EQ20	0.691988	0.00638797	CRCA NIA+B6+C1 enzymes	Liver
GNMT_MOUSE	Q9QXF8	0.782921	0.0173653	CRCA NIA+B6+C1 enzymes	Liver
FMO5_MOUSE	P97872	0.968711	0.957087	CRCA NIA+B6+C1 enzymes	Liver
ALAT1_MOUSE	Q8QZR5	0.824216	0.210516	CRCA NIA+B6+C1 enzymes	Liver
3BHS3_MOUSE	P26150	0.67355	0.0064862	CRCA NIA+B6+C1 enzymes	Liver
DCXR_MOUSE	Q91X52	0.810733	0.0322253	CRCA NIA+B6+C1 enzymes	Liver
DECR2_MOUSE	Q9WV68	0.762144	0.0403948	CRCA NIA+B6+C1 enzymes	Liver
AK1D1_MOUSE	Q8VCX1	0.847517	0.127247	CRCA NIA+B6+C1 enzymes	Liver
PLCE_MOUSE	Q9D1E8	1.23903	0.998322	CRCA NIA+B6+C1 enzymes	Liver
AADAT_MOUSE	Q9WVM8	0.711533	0.0372443	CRCA NIA+B6+C1 enzymes	Liver
RDH16_MOUSE	O54909	0.798874	0.262592	CRCA NIA+B6+C1 enzymes	Liver
UGDH_MOUSE	O70475	0.708104	0.00390277	CRCA NIA+B6+C1 enzymes	Liver
KYNU_MOUSE	Q9CXF0	0.792131	0.149405	CRCA NIA+B6+C1 enzymes	Liver
GPD1L_MOUSE	Q3ULJ0	0.71459	0.0090562	CRCA NIA+B6+C1 enzymes	Liver
NQO2_MOUSE	Q9JI75	0.685278	4.13961e-05	CRCA NIA+B6+C1 enzymes	Liver
RETST_MOUSE	Q64FW2	0.602266	0.00131548	CRCA NIA+B6+C1 enzymes	Liver
AL4A1_MOUSE	Q8CHT0	0.679871	0.00157362	CRCA NIA+B6+C1 enzymes	Liver
PLCC_MOUSE	Q9D517	1.25933	0.772517	CRCA NIA+B6+C1 enzymes	Liver
BDH_MOUSE	Q80XN0	0.571436	0.0109217	CRCA NIA+B6+C1 enzymes	Liver
CP2DB_MOUSE	P24457	1.126	0.635252	CRCA NIA+B6+C1 enzymes	Liver
AL9A1_MOUSE	Q9JLJ2	0.668786	0.00421347	CRCA NIA+B6+C1 enzymes	Liver
SPYA_MOUSE	O35423	0.683998	0.0318393	CRCA NIA+B6+C1 enzymes	Liver
AMPL_MOUSE	Q9CPY7	0.704296	0.0039307	CRCA NIA+B6+C1 enzymes	Liver
CP4V2_MOUSE	Q9DBW0	0.775854	0.0523456	CRCA NIA+B6+C1 enzymes	Liver
3HAO_MOUSE	Q78JT3	0.703234	0.0132951	CRCA NIA+B6+C1 enzymes	Liver
GLYC_MOUSE	P50431	0.621265	0.000359686	CRCA NIA+B6+C1 enzymes	Liver
MDHC_MOUSE	P14152	0.689982	0.00623224	CRCA NIA+B6+C1 enzymes	Liver
PYGL_MOUSE	Q9ET01	0.75468	0.109651	CRCA NIA+B6+C1 enzymes	Liver
DHRS1_MOUSE	Q99L04	0.789215	0.121213	CRCA NIA+B6+C1 enzymes	Liver
AL1L1_MOUSE	Q8R0Y6	0.776953	0.149262	CRCA NIA+B6+C1 enzymes	Liver
DHB4_MOUSE	P51660	0.753395	0.149619	CRCA NIA+B6+C1 enzymes	Liver
GLYAL_MOUSE	Q5FW57	0.639372	0.0388873	CRCA NIA+B6+C1 enzymes	Liver
DECR_MOUSE	Q9CQ62	0.582947	0.00490252	CRCA NIA+B6+C1 enzymes	Liver
SIR5_MOUSE	Q8K2C6	0.996778	0.817743	CRCA NIA+B6+C1 enzymes	Liver
DHB11_MOUSE	Q9EQ06	0.745222	0.0270584	CRCA NIA+B6+C1 enzymes	Liver
SOX_MOUSE	Q9D826	0.716724	0.128723	CRCA NIA+B6+C1 enzymes	Liver
NFS1_MOUSE	Q9Z1J3	0.84761	0.422717	CRCA NIA+B6+C1 enzymes	Liver
OAT_MOUSE	P29758	0.588509	3.35121e-05	CRCA NIA+B6+C1 enzymes	Liver
DHB2_MOUSE	P51658	0.758456	0.2359	CRCA NIA+B6+C1 enzymes	Liver
FAAH1_MOUSE	O08914	0.705773	0.150439	CRCA NIA+B6+C1 enzymes	Liver
AL7A1_MOUSE	Q9DBF1	0.620382	0.00112009	CRCA NIA+B6+C1 enzymes	Liver
CP2DQ_MOUSE	Q8CIM7	0.766778	0.284044	CRCA NIA+B6+C1 enzymes	Liver
DHPR_MOUSE	Q8BVI4	0.604257	0.000674442	CRCA NIA+B6+C1 enzymes	Liver
THNS2_MOUSE	Q80W22	0.829721	0.175178	CRCA NIA+B6+C1 enzymes	Liver
DDC_MOUSE	O88533	0.665482	0.0365134	CRCA NIA+B6+C1 enzymes	Liver
GSK3B_MOUSE	Q9WV60	1.37318	0.525918	CRCA NIA+B6+C1 enzymes	Liver
DHI1_MOUSE	P50172	0.674697	0.0442519	CRCA NIA+B6+C1 enzymes	Liver
CP2DA_MOUSE	P24456	0.785114	0.434149	CRCA NIA+B6+C1 enzymes	Liver
C1TM_MOUSE	Q3V3R1	1.07937	0.840137	CRCA NIA+B6+C1 enzymes	Liver
CP2J5_MOUSE	O54749	0.761115	0.19109	CRCA NIA+B6+C1 enzymes	Liver
GABT_MOUSE	P61922	0.572265	0.000253572	CRCA NIA+B6+C1 enzymes	Liver
SARDH_MOUSE	Q99LB7	0.496254	8.77389e-05	CRCA NIA+B6+C1 enzymes	Liver
C1TC_MOUSE	Q922D8	0.619781	0.00584648	CRCA NIA+B6+C1 enzymes	Liver
FAS_MOUSE	P19096	0.637987	0.0489476	CRCA NIA+B6+C1 enzymes	Liver
RDH7_MOUSE	O88451	0.643645	0.119347	CRCA NIA+B6+C1 enzymes	Liver
3HIDH_MOUSE	Q99L13	0.499152	2.44919e-05	CRCA NIA+B6+C1 enzymes	Liver
DHSO_MOUSE	Q64442	0.539219	0.00122769	CRCA NIA+B6+C1 enzymes	Liver
CP237_MOUSE	P56654	0.484949	5.68877e-05	CRCA NIA+B6+C1 enzymes	Liver
CP2B9_MOUSE	P12790	0.537256	0.000350598	CRCA NIA+B6+C1 enzymes	Liver
CP4FE_MOUSE	Q9EP75	0.621543	0.0536983	CRCA NIA+B6+C1 enzymes	Liver
FMO1_MOUSE	P50285	0.613316	0.0552015	CRCA NIA+B6+C1 enzymes	Liver
PECR_MOUSE	Q99MZ7	0.598792	0.00873962	CRCA NIA+B6+C1 enzymes	Liver
KEG1_MOUSE	Q9DCY0	0.461806	0.000140036	CRCA NIA+B6+C1 enzymes	Liver
CP2CT_MOUSE	Q64458	0.543319	0.0147127	CRCA NIA+B6+C1 enzymes	Liver
FMO3_MOUSE	P97501	0.688631	0.0857452	CRCA NIA+B6+C1 enzymes	Liver
PGDH_MOUSE	Q8VCC1	0.486726	0.000125712	CRCA NIA+B6+C1 enzymes	Liver
ADH4_MOUSE	Q9QYY9	0.649409	0.0164964	CRCA NIA+B6+C1 enzymes	Liver
CP4AA_MOUSE	O88833	0.499244	0.0351182	CRCA NIA+B6+C1 enzymes	Liver
PON1_MOUSE	P52430	0.583707	0.0381763	CRCA NIA+B6+C1 enzymes	Liver
AT2L1_MOUSE	Q8BWU8	0.472364	0.00199183	CRCA NIA+B6+C1 enzymes	Liver
CGL_MOUSE	Q8VCN5	0.515162	0.00183263	CRCA NIA+B6+C1 enzymes	Liver
MACD1_MOUSE	Q922B1	0.630822	0.230496	CRCA NIA+B6+C1 enzymes	Liver
DHB5_MOUSE	P70694	0.556153	0.0133848	CRCA NIA+B6+C1 enzymes	Liver
CP254_MOUSE	Q6XVG2	0.523614	0.0195987	CRCA NIA+B6+C1 enzymes	Liver
MET7B_MOUSE	Q9DD20	0.606201	0.224962	CRCA NIA+B6+C1 enzymes	Liver
ECHP_MOUSE	Q9DBM2	0.453601	0.00225824	CRCA NIA+B6+C1 enzymes	Liver
AL1A2_MOUSE	Q62148	0.463135	0.00562007	CRCA NIA+B6+C1 enzymes	Liver
MAOX_MOUSE	P06801	0.322276	0.00116716	CRCA NIA+B6+C1 enzymes	Liver
CP2E1_MOUSE	Q05421	0.494348	0.0403999	CRCA NIA+B6+C1 enzymes	Liver
AL1A1_MOUSE	P24549	0.396269	0.00195241	CRCA NIA+B6+C1 enzymes	Liver
CATA_MOUSE	P24270	0.454609	0.0244957	CRCA NIA+B6+C1 enzymes	Liver
CY250_MOUSE	Q91X77	0.545752	0.12826	CRCA NIA+B6+C1 enzymes	Liver
CP1A2_MOUSE	P00186	0.440156	0.0597097	CRCA NIA+B6+C1 enzymes	Liver
INMT_MOUSE	P40936	0.260736	0.000153156	CRCA NIA+B6+C1 enzymes	Liver
AL3A2_MOUSE	P47740	0.349267	0.000722468	CRCA NIA+B6+C1 enzymes	Liver
CP2A4_MOUSE	P15392	0.327839	0.086284	CRCA NIA+B6+C1 enzymes	Liver
CP240_MOUSE	P56657	0.295317	0.00142111	CRCA NIA+B6+C1 enzymes	Liver
AL1L1_MOUSE	Q8R0Y6	1.03572	0.274458	SEKI NIA+B6+C1 enzymes	Liver
BHMT1_MOUSE	O35490	1.38826	0.0140005	SEKI NIA+B6+C1 enzymes	Liver
BHMT2_MOUSE	Q91WS4	1.22255	0.00336033	SEKI NIA+B6+C1 enzymes	Liver
SAHH_MOUSE	P50247	0.970195	0.68352	SEKI NIA+B6+C1 enzymes	Liver
NB5R3_MOUSE	Q9DCN2	0.841628	0.0148841	SEKI NIA+B6+C1 enzymes	Liver
COQ5_MOUSE	Q9CXI0	0.821057	0.0442488	SEKI NIA+B6+C1 enzymes	Liver
ALDH2_MOUSE	P47738	0.782726	0.00161787	SEKI NIA+B6+C1 enzymes	Liver
AL1A1_MOUSE	P24549	0.484615	0.0220585	SEKI NIA+B6+C1 enzymes	Liver
AL1A7_MOUSE	O35945	0.675302	0.0145825	SEKI NIA+B6+C1 enzymes	Liver
AL1B1_MOUSE	Q9CZS1	1.0215	0.420755	SEKI NIA+B6+C1 enzymes	Liver
FAS_MOUSE	P19096	0.762027	0.0193366	SEKI NIA+B6+C1 enzymes	Liver
SARDH_MOUSE	Q99LB7	0.70688	0.00309103	SEKI NIA+B6+C1 enzymes	Liver
DHE3_MOUSE	P26443	0.934195	0.259587	SEKI NIA+B6+C1 enzymes	Liver
ECHA_MOUSE	Q8BMS1	0.722572	0.000251187	SEKI NIA+B6+C1 enzymes	Liver
GNMT_MOUSE	Q9QXF8	0.975524	0.677172	SEKI NIA+B6+C1 enzymes	Liver
CATA_MOUSE	P24270	0.311062	0.00219198	SEKI NIA+B6+C1 enzymes	Liver
PYGL_MOUSE	Q9ET01	0.767545	0.0374269	SEKI NIA+B6+C1 enzymes	Liver
PYGB_MOUSE	Q8CI94	0.914205	0.149067	SEKI NIA+B6+C1 enzymes	Liver
METK1_MOUSE	Q91X83	1.65562	0.0225472	SEKI NIA+B6+C1 enzymes	Liver
METK2_MOUSE	Q3THS6	1.20449	0.0870968	SEKI NIA+B6+C1 enzymes	Liver
M2GD_MOUSE	Q9DBT9	0.831343	0.0065853	SEKI NIA+B6+C1 enzymes	Liver
G3P_MOUSE	P16858	0.918704	0.124767	SEKI NIA+B6+C1 enzymes	Liver
AATM_MOUSE	P05202	0.828801	0.0118319	SEKI NIA+B6+C1 enzymes	Liver
HUTU_MOUSE	Q8VC12	0.95789	0.104462	SEKI NIA+B6+C1 enzymes	Liver
ADH1_MOUSE	P00329	0.787915	0.0210157	SEKI NIA+B6+C1 enzymes	Liver
ADHX_MOUSE	P28474	1.08743	0.0315836	SEKI NIA+B6+C1 enzymes	Liver
MMSA_MOUSE	Q9EQ20	0.687609	0.00422372	SEKI NIA+B6+C1 enzymes	Liver
DHB5_MOUSE	P70694	0.578766	0.000879681	SEKI NIA+B6+C1 enzymes	Liver
AK1D1_MOUSE	Q8VCX1	0.841931	0.00197567	SEKI NIA+B6+C1 enzymes	Liver
AKC1H_MOUSE	Q8K023	1.26406	0.59738	SEKI NIA+B6+C1 enzymes	Liver
AASS_MOUSE	Q99K67	1.20593	0.0596379	SEKI NIA+B6+C1 enzymes	Liver
CP2CT_MOUSE	Q64458	0.507408	0.0959831	SEKI NIA+B6+C1 enzymes	Liver
CY250_MOUSE	Q91X77	0.666482	0.00218754	SEKI NIA+B6+C1 enzymes	Liver
CP254_MOUSE	Q6XVG2	0.679472	0.0343133	SEKI NIA+B6+C1 enzymes	Liver
CP2AC_MOUSE	P56593	1.76137	0.000234916	SEKI NIA+B6+C1 enzymes	Liver
CP237_MOUSE	P56654	0.431405	0.00743131	SEKI NIA+B6+C1 enzymes	Liver
CP239_MOUSE	P56656	0.945657	0.746761	SEKI NIA+B6+C1 enzymes	Liver
CP2A5_MOUSE	P20852	0.434058	0.011084	SEKI NIA+B6+C1 enzymes	Liver
CP2A4_MOUSE	P15392	0.440049	0.0112564	SEKI NIA+B6+C1 enzymes	Liver
CP240_MOUSE	P56657	0.438666	0.0769326	SEKI NIA+B6+C1 enzymes	Liver
CP238_MOUSE	P56655	1.05461	0.681054	SEKI NIA+B6+C1 enzymes	Liver
FTCD_MOUSE	Q91XD4	1.02382	0.740935	SEKI NIA+B6+C1 enzymes	Liver
DHB4_MOUSE	P51660	0.616013	0.0208511	SEKI NIA+B6+C1 enzymes	Liver
IDHC_MOUSE	O88844	0.742154	0.00911542	SEKI NIA+B6+C1 enzymes	Liver
IDHP_MOUSE	P54071	0.658597	6.91387e-05	SEKI NIA+B6+C1 enzymes	Liver
NCPR_MOUSE	P37040	1.12667	0.149378	SEKI NIA+B6+C1 enzymes	Liver
MDHM_MOUSE	P08249	0.828493	0.0168623	SEKI NIA+B6+C1 enzymes	Liver
FMO3_MOUSE	P97501	1.83889	0.146368	SEKI NIA+B6+C1 enzymes	Liver
FMO4_MOUSE	Q8VHG0	0.979074	0.816938	SEKI NIA+B6+C1 enzymes	Liver
PTSS1_MOUSE	Q99LH2	1.14934	0.214978	SEKI NIA+B6+C1 enzymes	Liver
AMPL_MOUSE	Q9CPY7	0.790965	0.0410642	SEKI NIA+B6+C1 enzymes	Liver
C1TC_MOUSE	Q922D8	0.766337	0.00460474	SEKI NIA+B6+C1 enzymes	Liver
LDHA_MOUSE	P06151	1.46367	0.00171953	SEKI NIA+B6+C1 enzymes	Liver
CGL_MOUSE	Q8VCN5	1.15375	0.265067	SEKI NIA+B6+C1 enzymes	Liver
ECHP_MOUSE	Q9DBM2	0.354441	0.000562935	SEKI NIA+B6+C1 enzymes	Liver
GABT_MOUSE	P61922	0.706856	0.000443082	SEKI NIA+B6+C1 enzymes	Liver
ADK_MOUSE	P55264	1.26296	0.0174311	SEKI NIA+B6+C1 enzymes	Liver
AL8A1_MOUSE	Q8BH00	0.958669	0.299457	SEKI NIA+B6+C1 enzymes	Liver
AL7A1_MOUSE	Q9DBF1	0.781823	0.00229066	SEKI NIA+B6+C1 enzymes	Liver
FMO5_MOUSE	P97872	0.976102	0.890179	SEKI NIA+B6+C1 enzymes	Liver
AL4A1_MOUSE	Q8CHT0	0.628222	0.00643412	SEKI NIA+B6+C1 enzymes	Liver
DPYD_MOUSE	Q8CHR6	1.07099	0.357778	SEKI NIA+B6+C1 enzymes	Liver
CP2E1_MOUSE	Q05421	0.529446	0.0245264	SEKI NIA+B6+C1 enzymes	Liver
FMO1_MOUSE	P50285	0.462961	0.00185723	SEKI NIA+B6+C1 enzymes	Liver
BDH_MOUSE	Q80XN0	0.643421	0.00882115	SEKI NIA+B6+C1 enzymes	Liver
AATC_MOUSE	P05201	1.16456	0.385264	SEKI NIA+B6+C1 enzymes	Liver
GPDA_MOUSE	P13707	1.05522	0.505419	SEKI NIA+B6+C1 enzymes	Liver
GPD1L_MOUSE	Q3ULJ0	1.0159	0.760954	SEKI NIA+B6+C1 enzymes	Liver
DHSO_MOUSE	Q64442	0.655187	0.00203532	SEKI NIA+B6+C1 enzymes	Liver
RDH7_MOUSE	O88451	0.841895	0.205058	SEKI NIA+B6+C1 enzymes	Liver
H17B6_MOUSE	Q9R092	0.79371	0.131647	SEKI NIA+B6+C1 enzymes	Liver
RDH16_MOUSE	O54909	0.96479	0.644762	SEKI NIA+B6+C1 enzymes	Liver
ALAT1_MOUSE	Q8QZR5	0.95071	0.322556	SEKI NIA+B6+C1 enzymes	Liver
ALAT2_MOUSE	Q8BGT5	0.997627	0.993371	SEKI NIA+B6+C1 enzymes	Liver
OAT_MOUSE	P29758	0.415457	0.000682104	SEKI NIA+B6+C1 enzymes	Liver
CP270_MOUSE	Q91W64	1.17891	0.091863	SEKI NIA+B6+C1 enzymes	Liver
CP255_MOUSE	Q9D816	0.444091	0.0175715	SEKI NIA+B6+C1 enzymes	Liver
SDHL_MOUSE	Q8VBT2	1.86596	0.0227177	SEKI NIA+B6+C1 enzymes	Liver
AL9A1_MOUSE	Q9JLJ2	0.695624	0.00684898	SEKI NIA+B6+C1 enzymes	Liver
DLDH_MOUSE	O08749	0.755499	0.000591522	SEKI NIA+B6+C1 enzymes	Liver
CP2DA_MOUSE	P24456	0.643842	0.0177259	SEKI NIA+B6+C1 enzymes	Liver
CP2DQ_MOUSE	Q8CIM7	1.10814	0.254406	SEKI NIA+B6+C1 enzymes	Liver
CP2D9_MOUSE	P11714	0.927833	0.542737	SEKI NIA+B6+C1 enzymes	Liver
CP2DB_MOUSE	P24457	1.32946	0.373135	SEKI NIA+B6+C1 enzymes	Liver
CP17A_MOUSE	P27786	1.84312	0.0399532	SEKI NIA+B6+C1 enzymes	Liver
PON1_MOUSE	P52430	0.67664	0.0600239	SEKI NIA+B6+C1 enzymes	Liver
HCD2_MOUSE	O08756	0.868613	0.0605746	SEKI NIA+B6+C1 enzymes	Liver
ABCA1_MOUSE	P41233	0.625681	0.221991	SEKI NIA+B6+C1 enzymes	Liver
COMT_MOUSE	O88587	1.13621	0.0836971	SEKI NIA+B6+C1 enzymes	Liver
HCDH_MOUSE	Q61425	0.639937	0.000857341	SEKI NIA+B6+C1 enzymes	Liver
3HAO_MOUSE	Q78JT3	0.827654	0.0434397	SEKI NIA+B6+C1 enzymes	Liver
AK1A1_MOUSE	Q9JII6	0.825477	0.00222665	SEKI NIA+B6+C1 enzymes	Liver
AKCL2_MOUSE	Q9DCT1	0.90674	0.109991	SEKI NIA+B6+C1 enzymes	Liver
MAOX_MOUSE	P06801	0.393213	0.00083071	SEKI NIA+B6+C1 enzymes	Liver
AGT2_MOUSE	Q3UEG6	0.803486	0.00516116	SEKI NIA+B6+C1 enzymes	Liver
SYSM_MOUSE	Q9JJL8	1.41867	0.208501	SEKI NIA+B6+C1 enzymes	Liver
AK1CD_MOUSE	Q8VC28	0.803377	0.0150877	SEKI NIA+B6+C1 enzymes	Liver
CP3AB_MOUSE	Q64459	0.508357	0.044215	SEKI NIA+B6+C1 enzymes	Liver
CP341_MOUSE	Q9JMA7	0.981662	0.975659	SEKI NIA+B6+C1 enzymes	Liver
AIFM1_MOUSE	Q9Z0X1	0.824433	0.000910813	SEKI NIA+B6+C1 enzymes	Liver
NDUS1_MOUSE	Q91VD9	0.872273	0.00633024	SEKI NIA+B6+C1 enzymes	Liver
TPMT_MOUSE	O55060	1.33458	0.0508127	SEKI NIA+B6+C1 enzymes	Liver
DECR_MOUSE	Q9CQ62	0.596002	0.00212551	SEKI NIA+B6+C1 enzymes	Liver
CBS_MOUSE	Q91WT9	1.0633	0.331723	SEKI NIA+B6+C1 enzymes	Liver
NDUS2_MOUSE	Q91WD5	0.865316	0.00322999	SEKI NIA+B6+C1 enzymes	Liver
NNTM_MOUSE	Q61941	0.771076	0.00297167	SEKI NIA+B6+C1 enzymes	Liver
UGDH_MOUSE	O70475	0.60293	0.00444161	SEKI NIA+B6+C1 enzymes	Liver
INMT_MOUSE	P40936	0.425777	0.00149776	SEKI NIA+B6+C1 enzymes	Liver
GLYAT_MOUSE	Q91XE0	0.838564	0.0029251	SEKI NIA+B6+C1 enzymes	Liver
GLYC_MOUSE	P50431	0.754356	0.00952005	SEKI NIA+B6+C1 enzymes	Liver
GLYM_MOUSE	Q9CZN7	0.832471	0.0212402	SEKI NIA+B6+C1 enzymes	Liver
KAT3_MOUSE	Q71RI9	0.901655	0.146173	SEKI NIA+B6+C1 enzymes	Liver
KAT1_MOUSE	Q8BTY1	1.61522	0.0317703	SEKI NIA+B6+C1 enzymes	Liver
GCSP_MOUSE	Q91W43	0.93807	0.382509	SEKI NIA+B6+C1 enzymes	Liver
CP1A2_MOUSE	P00186	0.295688	0.00105739	SEKI NIA+B6+C1 enzymes	Liver
DHI1_MOUSE	P50172	0.886752	0.0831018	SEKI NIA+B6+C1 enzymes	Liver
3HIDH_MOUSE	Q99L13	0.567486	0.00388089	SEKI NIA+B6+C1 enzymes	Liver
DDC_MOUSE	O88533	0.534982	0.00148767	SEKI NIA+B6+C1 enzymes	Liver
BAAT_MOUSE	Q91X34	0.908051	0.288285	SEKI NIA+B6+C1 enzymes	Liver
SPYA_MOUSE	O35423	0.825875	0.0474342	SEKI NIA+B6+C1 enzymes	Liver
GRHPR_MOUSE	Q91Z53	1.16598	0.0638502	SEKI NIA+B6+C1 enzymes	Liver
PNCB_MOUSE	Q8CC86	0.94039	0.265936	SEKI NIA+B6+C1 enzymes	Liver
CBR1_MOUSE	P48758	0.80155	0.0520767	SEKI NIA+B6+C1 enzymes	Liver
KBL_MOUSE	O88986	0.780553	0.0189084	SEKI NIA+B6+C1 enzymes	Liver
MDHC_MOUSE	P14152	0.80163	0.00277593	SEKI NIA+B6+C1 enzymes	Liver
P20D1_MOUSE	Q8C165	0.956531	0.346003	SEKI NIA+B6+C1 enzymes	Liver
PNPH_MOUSE	P23492	1.12904	0.117521	SEKI NIA+B6+C1 enzymes	Liver
CP2J5_MOUSE	O54749	0.849321	0.0197365	SEKI NIA+B6+C1 enzymes	Liver
SOX_MOUSE	Q9D826	0.781762	0.178312	SEKI NIA+B6+C1 enzymes	Liver
DHRS1_MOUSE	Q99L04	0.729394	0.00349933	SEKI NIA+B6+C1 enzymes	Liver
PECR_MOUSE	Q99MZ7	0.707214	0.0194493	SEKI NIA+B6+C1 enzymes	Liver
MET7B_MOUSE	Q9DD20	0.747007	0.032421	SEKI NIA+B6+C1 enzymes	Liver
QOR_MOUSE	P47199	0.712307	0.0318464	SEKI NIA+B6+C1 enzymes	Liver
DHDH_MOUSE	Q9DBB8	0.751515	0.00291849	SEKI NIA+B6+C1 enzymes	Liver
DHPR_MOUSE	Q8BVI4	0.759114	0.00372389	SEKI NIA+B6+C1 enzymes	Liver
SSDH_MOUSE	Q8BWF0	0.718804	0.000379322	SEKI NIA+B6+C1 enzymes	Liver
KMO_MOUSE	Q91WN4	0.977482	0.6102	SEKI NIA+B6+C1 enzymes	Liver
G6PE_MOUSE	Q8CFX1	1.65467	0.0103747	SEKI NIA+B6+C1 enzymes	Liver
DHB13_MOUSE	Q8VCR2	1.83596	0.000964812	SEKI NIA+B6+C1 enzymes	Liver
DHB11_MOUSE	Q9EQ06	0.540225	0.00202093	SEKI NIA+B6+C1 enzymes	Liver
NDUS3_MOUSE	Q9DCT2	0.885474	0.0864217	SEKI NIA+B6+C1 enzymes	Liver
AT11C_MOUSE	Q9QZW0	1.12252	0.251961	SEKI NIA+B6+C1 enzymes	Liver
CNDP2_MOUSE	Q9D1A2	1.04156	0.578493	SEKI NIA+B6+C1 enzymes	Liver
PUR9_MOUSE	Q9CWJ9	0.935783	0.246786	SEKI NIA+B6+C1 enzymes	Liver
NDUV1_MOUSE	Q91YT0	0.835323	0.0938089	SEKI NIA+B6+C1 enzymes	Liver
DECR2_MOUSE	Q9WV68	0.516554	0.004075	SEKI NIA+B6+C1 enzymes	Liver
NAMPT_MOUSE	Q99KQ4	1.43367	0.149772	SEKI NIA+B6+C1 enzymes	Liver
DHRS4_MOUSE	Q99LB2	0.675907	0.00281121	SEKI NIA+B6+C1 enzymes	Liver
NADC_MOUSE	Q91X91	1.14064	0.19279	SEKI NIA+B6+C1 enzymes	Liver
XDH_MOUSE	Q00519	1.28487	0.0322075	SEKI NIA+B6+C1 enzymes	Liver
6PGD_MOUSE	Q9DCD0	1.1532	0.101012	SEKI NIA+B6+C1 enzymes	Liver
THNS2_MOUSE	Q80W22	0.820672	0.0150547	SEKI NIA+B6+C1 enzymes	Liver
GAMT_MOUSE	O35969	0.632113	0.00583552	SEKI NIA+B6+C1 enzymes	Liver
AL3A2_MOUSE	P47740	0.318414	0.00419142	SEKI NIA+B6+C1 enzymes	Liver
HSDL2_MOUSE	Q2TPA8	0.530132	0.00043407	SEKI NIA+B6+C1 enzymes	Liver
GSHB_MOUSE	P51855	1.37056	0.000368377	SEKI NIA+B6+C1 enzymes	Liver
GLYAL_MOUSE	Q5FW57	0.698927	0.080763	SEKI NIA+B6+C1 enzymes	Liver
FAAH1_MOUSE	O08914	0.719877	0.016527	SEKI NIA+B6+C1 enzymes	Liver
BLVRB_MOUSE	Q923D2	0.911639	0.0963987	SEKI NIA+B6+C1 enzymes	Liver
DHB2_MOUSE	P51658	1.11452	0.497549	SEKI NIA+B6+C1 enzymes	Liver
NNMT_MOUSE	O55239	3.54036	0.00521462	SEKI NIA+B6+C1 enzymes	Liver
CP3AD_MOUSE	Q64464	1.91366	0.00028552	SEKI NIA+B6+C1 enzymes	Liver
SPRE_MOUSE	Q64105	0.987713	0.728645	SEKI NIA+B6+C1 enzymes	Liver
TRXR1_MOUSE	Q9JMH6	1.09656	0.0650239	SEKI NIA+B6+C1 enzymes	Liver
TRXR2_MOUSE	Q9JLT4	0.811447	0.0405681	SEKI NIA+B6+C1 enzymes	Liver
PTGR3_MOUSE	Q8BGC4	0.857249	0.158951	SEKI NIA+B6+C1 enzymes	Liver
CP2B9_MOUSE	P12790	0.519602	0.0162961	SEKI NIA+B6+C1 enzymes	Liver
CP2BA_MOUSE	P12791	0.8591	0.359366	SEKI NIA+B6+C1 enzymes	Liver
CP2BJ_MOUSE	O55071	0.851443	0.544909	SEKI NIA+B6+C1 enzymes	Liver
DHB12_MOUSE	O70503	1.15096	0.0276412	SEKI NIA+B6+C1 enzymes	Liver
ARK72_MOUSE	Q8CG76	0.958501	0.094802	SEKI NIA+B6+C1 enzymes	Liver
DCXR_MOUSE	Q91X52	0.868044	0.108068	SEKI NIA+B6+C1 enzymes	Liver
DHB8_MOUSE	P50171	0.924414	0.00430426	SEKI NIA+B6+C1 enzymes	Liver
CBR4_MOUSE	Q91VT4	0.990598	0.721208	SEKI NIA+B6+C1 enzymes	Liver
MOCS1_MOUSE	Q5RKZ7	0.887355	0.43701	SEKI NIA+B6+C1 enzymes	Liver
PUR2_MOUSE	Q64737	0.98727	0.738383	SEKI NIA+B6+C1 enzymes	Liver
KYNU_MOUSE	Q9CXF0	0.929432	0.211455	SEKI NIA+B6+C1 enzymes	Liver
ATTY_MOUSE	Q8QZR1	2.91377	0.0703034	SEKI NIA+B6+C1 enzymes	Liver
NSDHL_MOUSE	Q9R1J0	2.26854	0.0301047	SEKI NIA+B6+C1 enzymes	Liver
MECR_MOUSE	Q9DCS3	0.819355	0.00803077	SEKI NIA+B6+C1 enzymes	Liver
ADH4_MOUSE	Q9QYY9	0.659505	0.0127425	SEKI NIA+B6+C1 enzymes	Liver
RETST_MOUSE	Q64FW2	0.427423	0.00832679	SEKI NIA+B6+C1 enzymes	Liver
STEA4_MOUSE	Q923B6	1.91388	0.0760608	SEKI NIA+B6+C1 enzymes	Liver
NAKD2_MOUSE	Q8C5H8	0.797944	0.00499683	SEKI NIA+B6+C1 enzymes	Liver
PDXK_MOUSE	Q8K183	0.774129	0.03974	SEKI NIA+B6+C1 enzymes	Liver
NDUS7_MOUSE	Q9DC70	0.833216	0.0206292	SEKI NIA+B6+C1 enzymes	Liver
SCLY_MOUSE	Q9JLI6	1.20752	0.0129622	SEKI NIA+B6+C1 enzymes	Liver
ASPD_MOUSE	Q9DCQ2	0.83999	0.334644	SEKI NIA+B6+C1 enzymes	Liver
MACD1_MOUSE	Q922B1	0.955582	0.311761	SEKI NIA+B6+C1 enzymes	Liver
NADE_MOUSE	Q711T7	0.996969	0.966334	SEKI NIA+B6+C1 enzymes	Liver
GSHR_MOUSE	P47791	0.859414	0.00539637	SEKI NIA+B6+C1 enzymes	Liver
PNPO_MOUSE	Q91XF0	0.972308	0.779052	SEKI NIA+B6+C1 enzymes	Liver
APT_MOUSE	P08030	1.18705	0.252126	SEKI NIA+B6+C1 enzymes	Liver
NIT1_MOUSE	Q8VDK1	1.01104	0.729396	SEKI NIA+B6+C1 enzymes	Liver
CP3AP_MOUSE	O09158	1.21005	0.127629	SEKI NIA+B6+C1 enzymes	Liver
CP4FE_MOUSE	Q9EP75	0.664607	0.00139336	SEKI NIA+B6+C1 enzymes	Liver
GARS_MOUSE	Q9CZD3	1.18053	0.0158839	SEKI NIA+B6+C1 enzymes	Liver
GUAA_MOUSE	Q3THK7	1.20911	0.0481269	SEKI NIA+B6+C1 enzymes	Liver
NQO2_MOUSE	Q9JI75	0.62259	0.00027774	SEKI NIA+B6+C1 enzymes	Liver
3BHS3_MOUSE	P26150	0.578358	0.00112533	SEKI NIA+B6+C1 enzymes	Liver
3BHS5_MOUSE	Q61694	0.840458	0.228182	SEKI NIA+B6+C1 enzymes	Liver
AADAT_MOUSE	Q9WVM8	0.735662	0.00303571	SEKI NIA+B6+C1 enzymes	Liver
KEG1_MOUSE	Q9DCY0	0.530172	0.000944061	SEKI NIA+B6+C1 enzymes	Liver
HPRT_MOUSE	P00493	1.15676	0.0588736	SEKI NIA+B6+C1 enzymes	Liver
PRPS1_MOUSE	Q9D7G0	0.801598	0.0121368	SEKI NIA+B6+C1 enzymes	Liver
NDUV2_MOUSE	Q9D6J6	0.917454	0.258313	SEKI NIA+B6+C1 enzymes	Liver
GCST_MOUSE	Q8CFA2	0.985157	0.830585	SEKI NIA+B6+C1 enzymes	Liver
PURA2_MOUSE	P46664	1.04654	0.486911	SEKI NIA+B6+C1 enzymes	Liver
AS3MT_MOUSE	Q91WU5	1.34221	0.0201541	SEKI NIA+B6+C1 enzymes	Liver
HMOX2_MOUSE	O70252	1.31786	0.0547911	SEKI NIA+B6+C1 enzymes	Liver
FBRL_MOUSE	P35550	1.27622	0.104239	SEKI NIA+B6+C1 enzymes	Liver
CRYM_MOUSE	O54983	0.987205	0.996177	SEKI NIA+B6+C1 enzymes	Liver
PURA1_MOUSE	P28650	0.939789	0.176636	SEKI NIA+B6+C1 enzymes	Liver
CP51A_MOUSE	Q8K0C4	2.86722	0.0925191	SEKI NIA+B6+C1 enzymes	Liver
SYSC_MOUSE	P26638	1.16238	0.334786	SEKI NIA+B6+C1 enzymes	Liver
PUR6_MOUSE	Q9DCL9	0.896695	0.133909	SEKI NIA+B6+C1 enzymes	Liver
PON3_MOUSE	Q62087	1.15994	0.133712	SEKI NIA+B6+C1 enzymes	Liver
TECR_MOUSE	Q9CY27	1.05913	0.272924	SEKI NIA+B6+C1 enzymes	Liver
SDSL_MOUSE	Q8R238	0.810102	0.554035	SEKI NIA+B6+C1 enzymes	Liver
IDH3A_MOUSE	Q9D6R2	0.782623	0.000817831	SEKI NIA+B6+C1 enzymes	Liver
PARP3_MOUSE	Q3ULW8	1.7593	0.0210568	SEKI NIA+B6+C1 enzymes	Liver
DYR_MOUSE	P00375	0.982226	0.637747	SEKI NIA+B6+C1 enzymes	Liver
MTAP_MOUSE	Q9CQ65	0.943663	0.109713	SEKI NIA+B6+C1 enzymes	Liver
CP4V2_MOUSE	Q9DBW0	0.621995	0.00180244	SEKI NIA+B6+C1 enzymes	Liver
DHC24_MOUSE	Q8VCH6	1.08266	0.614336	SEKI NIA+B6+C1 enzymes	Liver
P5CR3_MOUSE	Q9DCC4	0.872366	0.0791949	SEKI NIA+B6+C1 enzymes	Liver
INO1_MOUSE	Q9JHU9	3.14975	0.0782734	SEKI NIA+B6+C1 enzymes	Liver
NU4M_MOUSE	P03911	1.01663	0.648921	SEKI NIA+B6+C1 enzymes	Liver
AT2L1_MOUSE	Q8BWU8	0.421215	0.00444025	SEKI NIA+B6+C1 enzymes	Liver
NDUS8_MOUSE	Q8K3J1	0.907034	0.0883217	SEKI NIA+B6+C1 enzymes	Liver
CD38_MOUSE	P56528	1.96513	0.0776554	SEKI NIA+B6+C1 enzymes	Liver
PUR8_MOUSE	P54822	0.962754	0.658269	SEKI NIA+B6+C1 enzymes	Liver
PLCC_MOUSE	Q9D517	1.3355	0.0462025	SEKI NIA+B6+C1 enzymes	Liver
CP4AA_MOUSE	O88833	0.337809	0.0340446	SEKI NIA+B6+C1 enzymes	Liver
CP4AE_MOUSE	O35728	0.423069	0.225949	SEKI NIA+B6+C1 enzymes	Liver
IMDH2_MOUSE	P24547	1.26419	0.11357	SEKI NIA+B6+C1 enzymes	Liver
CP8B1_MOUSE	O88962	0.717743	0.108562	SEKI NIA+B6+C1 enzymes	Liver
DHB7_MOUSE	O88736	1.61335	0.155564	SEKI NIA+B6+C1 enzymes	Liver
ALDR_MOUSE	P45376	1.3207	0.0534226	SEKI NIA+B6+C1 enzymes	Liver
NUD12_MOUSE	Q9DCN1	0.857556	0.308748	SEKI NIA+B6+C1 enzymes	Liver
DHCR7_MOUSE	O88455	2.31561	0.000301168	SEKI NIA+B6+C1 enzymes	Liver
GALE_MOUSE	Q8R059	1.49977	0.00636592	SEKI NIA+B6+C1 enzymes	Liver
IYD1_MOUSE	Q9DCX8	0.919298	0.40418	SEKI NIA+B6+C1 enzymes	Liver
NNRD_MOUSE	Q9CZ42	0.916389	0.39429	SEKI NIA+B6+C1 enzymes	Liver
PXL2B_MOUSE	Q9DB60	0.841434	0.462749	SEKI NIA+B6+C1 enzymes	Liver
GFPT1_MOUSE	P47856	1.27838	0.0639735	SEKI NIA+B6+C1 enzymes	Liver
PTGR2_MOUSE	Q8VDQ1	0.8154	0.00358926	SEKI NIA+B6+C1 enzymes	Liver
CP39A_MOUSE	Q9JKJ9	1.31649	0.292085	SEKI NIA+B6+C1 enzymes	Liver
MSMO1_MOUSE	Q9CRA4	3.15008	0.0763007	SEKI NIA+B6+C1 enzymes	Liver
MTND_MOUSE	Q99JT9	1.16654	0.0216175	SEKI NIA+B6+C1 enzymes	Liver
NU5M_MOUSE	P03921	1.10575	0.453334	SEKI NIA+B6+C1 enzymes	Liver
PDXD1_MOUSE	Q99K01	1.60289	0.0200913	SEKI NIA+B6+C1 enzymes	Liver
NNRE_MOUSE	Q8K4Z3	0.913792	0.249762	SEKI NIA+B6+C1 enzymes	Liver
MTNB_MOUSE	Q9WVQ5	1.04162	0.696783	SEKI NIA+B6+C1 enzymes	Liver
ADRO_MOUSE	Q61578	0.799581	0.0449467	SEKI NIA+B6+C1 enzymes	Liver
PARP9_MOUSE	Q8CAS9	0.961133	0.598828	SEKI NIA+B6+C1 enzymes	Liver
CP4B1_MOUSE	Q64462	1.3371	0.310603	SEKI NIA+B6+C1 enzymes	Liver
SGPL1_MOUSE	Q8R0X7	0.898484	0.399665	SEKI NIA+B6+C1 enzymes	Liver
LYPA2_MOUSE	Q9WTL7	0.827837	0.477426	SEKI NIA+B6+C1 enzymes	Liver
FDFT_MOUSE	P53798	1.30702	0.103068	SEKI NIA+B6+C1 enzymes	Liver
NU1M_MOUSE	P03888	0.8827	0.274996	SEKI NIA+B6+C1 enzymes	Liver
COQ3_MOUSE	Q8BMS4	0.827501	0.0304534	SEKI NIA+B6+C1 enzymes	Liver
NFS1_MOUSE	Q9Z1J3	0.78499	0.0488164	SEKI NIA+B6+C1 enzymes	Liver
CP7B1_MOUSE	Q60991	0.382254	0.338328	SEKI NIA+B6+C1 enzymes	Liver
SPCS_MOUSE	Q6P6M7	1.29201	0.0866078	SEKI NIA+B6+C1 enzymes	Liver
MTHFS_MOUSE	Q9D110	1.05478	0.733111	SEKI NIA+B6+C1 enzymes	Liver
PEMT_MOUSE	Q61907	1.16686	0.0105633	SEKI NIA+B6+C1 enzymes	Liver
RDH11_MOUSE	Q9QYF1	1.56134	0.113076	SEKI NIA+B6+C1 enzymes	Liver
ANM1_MOUSE	Q9JIF0	1.60869	0.0605224	SEKI NIA+B6+C1 enzymes	Liver
FCL_MOUSE	P23591	1.01901	0.765342	SEKI NIA+B6+C1 enzymes	Liver
PON2_MOUSE	Q62086	1.05667	0.145238	SEKI NIA+B6+C1 enzymes	Liver
ARMT1_MOUSE	A6H630	1.08667	0.474643	SEKI NIA+B6+C1 enzymes	Liver
ALD2_MOUSE	P45377	1.21671	0.152667	SEKI NIA+B6+C1 enzymes	Liver
NSUN2_MOUSE	Q1HFZ0	1.30155	0.140526	SEKI NIA+B6+C1 enzymes	Liver
3BHS7_MOUSE	Q9EQC1	1.01954	0.643253	SEKI NIA+B6+C1 enzymes	Liver
CTBP1_MOUSE	O88712	1.24164	0.108462	SEKI NIA+B6+C1 enzymes	Liver
SETD3_MOUSE	Q91WC0	0.983669	0.801529	SEKI NIA+B6+C1 enzymes	Liver
MTNA_MOUSE	Q9CQT1	0.722443	0.0427114	SEKI NIA+B6+C1 enzymes	Liver
NUD16_MOUSE	Q6P3D0	0.893678	0.61221	SEKI NIA+B6+C1 enzymes	Liver
DRS7B_MOUSE	Q99J47	0.817941	0.0229309	SEKI NIA+B6+C1 enzymes	Liver
DHRSX_MOUSE	Q8VBZ0	1.41501	0.00482328	SEKI NIA+B6+C1 enzymes	Liver
HTAI2_MOUSE	Q9Z2G9	0.969895	0.75902	SEKI NIA+B6+C1 enzymes	Liver
PGDH_MOUSE	Q8VCC1	0.431742	0.00464489	SEKI NIA+B6+C1 enzymes	Liver
PUR4_MOUSE	Q5SUR0	0.826742	0.129881	SEKI NIA+B6+C1 enzymes	Liver
ANM5_MOUSE	Q8CIG8	1.17495	0.165427	SEKI NIA+B6+C1 enzymes	Liver
CSAD_MOUSE	Q9DBE0	0.71858	0.254852	SEKI NIA+B6+C1 enzymes	Liver
SIR5_MOUSE	Q8K2C6	1.14648	0.389539	SEKI NIA+B6+C1 enzymes	Liver
STEA3_MOUSE	Q8CI59	0.950676	0.785323	SEKI NIA+B6+C1 enzymes	Liver
NMNA1_MOUSE	Q9EPA7	1.22195	0.49042	SEKI NIA+B6+C1 enzymes	Liver
XRCC6_MOUSE	P23475	1.43482	0.238368	SEKI NIA+B6+C1 enzymes	Liver
DTD2_MOUSE	Q8BHA3	1.0329	0.829618	SEKI NIA+B6+C1 enzymes	Liver
PAR14_MOUSE	Q2EMV9	1.09198	0.556128	SEKI NIA+B6+C1 enzymes	Liver
DTD1_MOUSE	Q9DD18	1.04884	0.745152	SEKI NIA+B6+C1 enzymes	Liver
BIEA_MOUSE	Q9CY64	0.43637	0.231793	SEKI NIA+B6+C1 enzymes	Liver
KTHY_MOUSE	P97930	1.20539	0.468925	SEKI NIA+B6+C1 enzymes	Liver
SMYD5_MOUSE	Q3TYX3	1.07511	0.581714	SEKI NIA+B6+C1 enzymes	Liver
PAG15_MOUSE	Q8VEB4	0.824683	0.550348	SEKI NIA+B6+C1 enzymes	Liver
NU3M_MOUSE	P03899	0.729545	0.228647	SEKI NIA+B6+C1 enzymes	Liver
OXND1_MOUSE	Q8VE38	0.737817	0.0314171	SEKI NIA+B6+C1 enzymes	Liver
XRCC5_MOUSE	P27641	1.20862	0.239896	SEKI NIA+B6+C1 enzymes	Liver
G6PD1_MOUSE	Q00612	1.87506	0.0221717	SEKI NIA+B6+C1 enzymes	Liver
HMOX1_MOUSE	P14901	1.00676	0.908281	SEKI NIA+B6+C1 enzymes	Liver
SELT_MOUSE	P62342	1.39217	0.0958914	SEKI NIA+B6+C1 enzymes	Liver
PPBT_MOUSE	P09242	2.03793	0.0203777	SEKI NIA+B6+C1 enzymes	Liver
NQO1_MOUSE	Q64669	1.06135	0.535086	SEKI NIA+B6+C1 enzymes	Liver
MBOA5_MOUSE	Q91V01	0.989819	0.843319	SEKI NIA+B6+C1 enzymes	Liver
DHR11_MOUSE	Q3U0B3	1.43786	0.116611	SEKI NIA+B6+C1 enzymes	Liver
CRYL1_MOUSE	Q99KP3	1.09733	0.587114	SEKI NIA+B6+C1 enzymes	Liver
CP7A1_MOUSE	Q64505	0.588652	0.230665	SEKI NIA+B6+C1 enzymes	Liver
ANO9_MOUSE	P86044	0.758932	0.0628962	SEKI NIA+B6+C1 enzymes	Liver
MOCOS_MOUSE	Q14CH1	0.897123	0.516969	SEKI NIA+B6+C1 enzymes	Liver
HEM1_MOUSE	Q8VC19	0.924564	0.618762	SEKI NIA+B6+C1 enzymes	Liver
FMO2_MOUSE	Q8K2I3	0.937245	0.41739	SEKI NIA+B6+C1 enzymes	Liver
RDH14_MOUSE	Q9ERI6	0.895148	0.450098	SEKI NIA+B6+C1 enzymes	Liver
NU2M_MOUSE	P03893	0.781564	0.506485	SEKI NIA+B6+C1 enzymes	Liver
PTGR1_MOUSE	Q91YR9	1.24844	0.0865915	SEKI NIA+B6+C1 enzymes	Liver
SRR_MOUSE	Q9QZX7	0.344812	0.128743	SEKI NIA+B6+C1 enzymes	Liver
PLS1_MOUSE	Q9JJ00	1.43494	0.208383	SEKI NIA+B6+C1 enzymes	Liver
QORL1_MOUSE	Q921W4	1.00358	0.975716	SEKI NIA+B6+C1 enzymes	Liver
LOX12_MOUSE	P39655	1.89992	0.32425	SEKI NIA+B6+C1 enzymes	Liver
NMNA3_MOUSE	Q99JR6	1.11151	0.930874	SEKI NIA+B6+C1 enzymes	Liver
PISD_MOUSE	Q8BSF4	0.94719	0.635984	SEKI NIA+B6+C1 enzymes	Liver
ALD1_MOUSE	P21300	3.62333	0.149665	SEKI NIA+B6+C1 enzymes	Liver
LBR_MOUSE	Q3U9G9	1.41788	0.200911	SEKI NIA+B6+C1 enzymes	Liver
RDH10_MOUSE	Q8VCH7	0.511341	0.233057	SEKI NIA+B6+C1 enzymes	Liver
GMPR2_MOUSE	Q99L27	1.53995	0.123213	SEKI NIA+B6+C1 enzymes	Liver
TYW1_MOUSE	Q8BJM7	1.61016	0.239042	SEKI NIA+B6+C1 enzymes	Liver
ERG24_MOUSE	Q71KT5	1.06708	0.729961	SEKI NIA+B6+C1 enzymes	Liver
CARME_MOUSE	Q80UY1	0.86896	0.209623	SEKI NIA+B6+C1 enzymes	Liver
MCES_MOUSE	Q9D0L8	1.23231	0.158621	SEKI NIA+B6+C1 enzymes	Liver
ATG4B_MOUSE	Q8BGE6	1.00096	0.972604	SEKI NIA+B6+C1 enzymes	Liver
GMDS_MOUSE	Q8K0C9	1.28347	0.024116	SEKI NIA+B6+C1 enzymes	Liver
TRM61_MOUSE	Q80XC2	1.12064	0.847463	SEKI NIA+B6+C1 enzymes	Liver
ABD12_MOUSE	Q99LR1	1.1436	0.158206	SEKI NIA+B6+C1 enzymes	Liver
EFNMT_MOUSE	Q91YR5	0.527513	0.189672	SEKI NIA+B6+C1 enzymes	Liver
TFB1M_MOUSE	Q8JZM0	1.17358	0.158642	SEKI NIA+B6+C1 enzymes	Liver
PARP1_MOUSE	P11103	1.32346	0.403306	SEKI NIA+B6+C1 enzymes	Liver
NOCT_MOUSE	O35710	2.00341	0.144403	SEKI NIA+B6+C1 enzymes	Liver
DHRS7_MOUSE	Q9CXR1	0.662672	0.197098	SEKI NIA+B6+C1 enzymes	Liver
ATG4C_MOUSE	Q811C2	0.961951	0.745791	SEKI NIA+B6+C1 enzymes	Liver
CP26A_MOUSE	O55127	0.945314	0.680343	SEKI NIA+B6+C1 enzymes	Liver
AT2L2_MOUSE	Q8R1K4	1.24617	0.0576051	SEKI NIA+B6+C1 enzymes	Liver
AT8B3_MOUSE	Q6UQ17	0.812718	0.575587	SEKI NIA+B6+C1 enzymes	Liver
PARP4_MOUSE	E9PYK3	0.675617	0.395828	SEKI NIA+B6+C1 enzymes	Liver
AL1L1_MOUSE	Q8R0Y6	1.01287	0.555917	LNCA NIA+B6+C1 enzymes	Liver
ALDH2_MOUSE	P47738	1.02001	0.574444	LNCA NIA+B6+C1 enzymes	Liver
AL1A1_MOUSE	P24549	0.627257	0.0139824	LNCA NIA+B6+C1 enzymes	Liver
AL1A7_MOUSE	O35945	0.837521	0.000596263	LNCA NIA+B6+C1 enzymes	Liver
AL1B1_MOUSE	Q9CZS1	0.796405	0.018308	LNCA NIA+B6+C1 enzymes	Liver
AL1A2_MOUSE	Q62148	0.705618	0.00319024	LNCA NIA+B6+C1 enzymes	Liver
AL1A3_MOUSE	Q9JHW9	1.07337	0.62882	LNCA NIA+B6+C1 enzymes	Liver
BHMT1_MOUSE	O35490	0.950353	0.654032	LNCA NIA+B6+C1 enzymes	Liver
SAHH_MOUSE	P50247	1.30764	0.115283	LNCA NIA+B6+C1 enzymes	Liver
FAS_MOUSE	P19096	0.700969	0.0314222	LNCA NIA+B6+C1 enzymes	Liver
ADH1_MOUSE	P00329	0.903445	0.0150652	LNCA NIA+B6+C1 enzymes	Liver
ADHX_MOUSE	P28474	1.16705	0.0396295	LNCA NIA+B6+C1 enzymes	Liver
CATA_MOUSE	P24270	0.777334	0.00967363	LNCA NIA+B6+C1 enzymes	Liver
M2GD_MOUSE	Q9DBT9	0.961675	0.375346	LNCA NIA+B6+C1 enzymes	Liver
ECHA_MOUSE	Q8BMS1	0.879577	0.084895	LNCA NIA+B6+C1 enzymes	Liver
SARDH_MOUSE	Q99LB7	0.827293	0.109441	LNCA NIA+B6+C1 enzymes	Liver
MDHM_MOUSE	P08249	0.955689	0.00830483	LNCA NIA+B6+C1 enzymes	Liver
DHE3_MOUSE	P26443	0.920421	0.211026	LNCA NIA+B6+C1 enzymes	Liver
PYGL_MOUSE	Q9ET01	0.870461	0.159793	LNCA NIA+B6+C1 enzymes	Liver
PYGB_MOUSE	Q8CI94	1.1557	0.0234874	LNCA NIA+B6+C1 enzymes	Liver
AL8A1_MOUSE	Q8BH00	1.00643	0.805525	LNCA NIA+B6+C1 enzymes	Liver
ECHP_MOUSE	Q9DBM2	0.622435	0.01497	LNCA NIA+B6+C1 enzymes	Liver
G3P_MOUSE	P16858	1.0299	0.561589	LNCA NIA+B6+C1 enzymes	Liver
GNMT_MOUSE	Q9QXF8	1.07357	0.274779	LNCA NIA+B6+C1 enzymes	Liver
MMSA_MOUSE	Q9EQ20	0.892753	0.0798371	LNCA NIA+B6+C1 enzymes	Liver
DHSO_MOUSE	Q64442	0.946109	0.0284119	LNCA NIA+B6+C1 enzymes	Liver
OAT_MOUSE	P29758	0.734033	0.0370682	LNCA NIA+B6+C1 enzymes	Liver
FTCD_MOUSE	Q91XD4	0.997257	0.889384	LNCA NIA+B6+C1 enzymes	Liver
METK1_MOUSE	Q91X83	1.69235	0.0557502	LNCA NIA+B6+C1 enzymes	Liver
METK2_MOUSE	Q3THS6	0.986246	0.802978	LNCA NIA+B6+C1 enzymes	Liver
CGL_MOUSE	Q8VCN5	1.11311	0.0981705	LNCA NIA+B6+C1 enzymes	Liver
AASS_MOUSE	Q99K67	1.32196	0.021778	LNCA NIA+B6+C1 enzymes	Liver
AATM_MOUSE	P05202	0.907117	0.00232839	LNCA NIA+B6+C1 enzymes	Liver
AL4A1_MOUSE	Q8CHT0	0.849154	0.13407	LNCA NIA+B6+C1 enzymes	Liver
CP237_MOUSE	P56654	1.17046	0.260491	LNCA NIA+B6+C1 enzymes	Liver
CY250_MOUSE	Q91X77	1.02083	0.707119	LNCA NIA+B6+C1 enzymes	Liver
CP2CT_MOUSE	Q64458	0.99211	0.919827	LNCA NIA+B6+C1 enzymes	Liver
CP254_MOUSE	Q6XVG2	1.08842	0.133257	LNCA NIA+B6+C1 enzymes	Liver
CP240_MOUSE	P56657	0.893327	0.192864	LNCA NIA+B6+C1 enzymes	Liver
CP270_MOUSE	Q91W64	1.13256	0.240739	LNCA NIA+B6+C1 enzymes	Liver
IDHC_MOUSE	O88844	0.881092	0.00961883	LNCA NIA+B6+C1 enzymes	Liver
IDHP_MOUSE	P54071	0.916928	0.11609	LNCA NIA+B6+C1 enzymes	Liver
AL7A1_MOUSE	Q9DBF1	0.929387	0.154615	LNCA NIA+B6+C1 enzymes	Liver
FMO3_MOUSE	P97501	1.70126	0.083265	LNCA NIA+B6+C1 enzymes	Liver
FMO4_MOUSE	Q8VHG0	1.01132	0.892021	LNCA NIA+B6+C1 enzymes	Liver
C1TC_MOUSE	Q922D8	0.871513	0.0232889	LNCA NIA+B6+C1 enzymes	Liver
DHB5_MOUSE	P70694	0.879895	0.295115	LNCA NIA+B6+C1 enzymes	Liver
AK1D1_MOUSE	Q8VCX1	0.987207	0.681415	LNCA NIA+B6+C1 enzymes	Liver
AKC1H_MOUSE	Q8K023	1.15449	0.506084	LNCA NIA+B6+C1 enzymes	Liver
CP2DQ_MOUSE	Q8CIM7	0.983301	0.560939	LNCA NIA+B6+C1 enzymes	Liver
CP2DA_MOUSE	P24456	0.892022	0.0210351	LNCA NIA+B6+C1 enzymes	Liver
CP2DB_MOUSE	P24457	1.18208	0.0372379	LNCA NIA+B6+C1 enzymes	Liver
CP2J5_MOUSE	O54749	0.894627	0.0911873	LNCA NIA+B6+C1 enzymes	Liver
CP2D9_MOUSE	P11714	1.10118	0.364803	LNCA NIA+B6+C1 enzymes	Liver
ADK_MOUSE	P55264	1.27022	0.136313	LNCA NIA+B6+C1 enzymes	Liver
AATC_MOUSE	P05201	1.33832	0.0907723	LNCA NIA+B6+C1 enzymes	Liver
NCPR_MOUSE	P37040	1.23766	0.0760163	LNCA NIA+B6+C1 enzymes	Liver
AMPL_MOUSE	Q9CPY7	0.88192	0.0162491	LNCA NIA+B6+C1 enzymes	Liver
RDH7_MOUSE	O88451	0.907228	0.153546	LNCA NIA+B6+C1 enzymes	Liver
RDH16_MOUSE	O54909	0.986219	0.749681	LNCA NIA+B6+C1 enzymes	Liver
H17B6_MOUSE	Q9R092	0.74476	0.13481	LNCA NIA+B6+C1 enzymes	Liver
HUTU_MOUSE	Q8VC12	0.954289	0.411222	LNCA NIA+B6+C1 enzymes	Liver
DHB4_MOUSE	P51660	0.909152	0.0680366	LNCA NIA+B6+C1 enzymes	Liver
LDHA_MOUSE	P06151	1.34441	0.0434576	LNCA NIA+B6+C1 enzymes	Liver
GABT_MOUSE	P61922	0.970157	0.345836	LNCA NIA+B6+C1 enzymes	Liver
DPYD_MOUSE	Q8CHR6	1.29118	0.0225014	LNCA NIA+B6+C1 enzymes	Liver
HCD2_MOUSE	O08756	1.02684	0.460347	LNCA NIA+B6+C1 enzymes	Liver
INMT_MOUSE	P40936	0.849988	0.189489	LNCA NIA+B6+C1 enzymes	Liver
NADE_MOUSE	Q711T7	1.22133	0.0322099	LNCA NIA+B6+C1 enzymes	Liver
3HAO_MOUSE	Q78JT3	0.862793	0.0580615	LNCA NIA+B6+C1 enzymes	Liver
CP1A2_MOUSE	P00186	0.617393	0.0186527	LNCA NIA+B6+C1 enzymes	Liver
AK1A1_MOUSE	Q9JII6	0.958943	0.062429	LNCA NIA+B6+C1 enzymes	Liver
AKCL2_MOUSE	Q9DCT1	0.994281	0.809052	LNCA NIA+B6+C1 enzymes	Liver
MAOX_MOUSE	P06801	0.547237	0.00528598	LNCA NIA+B6+C1 enzymes	Liver
GPDA_MOUSE	P13707	1.02505	0.570669	LNCA NIA+B6+C1 enzymes	Liver
GPD1L_MOUSE	Q3ULJ0	1.02848	0.59148	LNCA NIA+B6+C1 enzymes	Liver
FMO5_MOUSE	P97872	1.24487	0.112014	LNCA NIA+B6+C1 enzymes	Liver
AK1CD_MOUSE	Q8VC28	0.9406	0.0552268	LNCA NIA+B6+C1 enzymes	Liver
CP2A5_MOUSE	P20852	0.893491	0.00382337	LNCA NIA+B6+C1 enzymes	Liver
CP2AC_MOUSE	P56593	1.12264	0.396517	LNCA NIA+B6+C1 enzymes	Liver
AL3A2_MOUSE	P47740	0.572246	0.0028674	LNCA NIA+B6+C1 enzymes	Liver
GLYM_MOUSE	Q9CZN7	0.922377	0.0486316	LNCA NIA+B6+C1 enzymes	Liver
GLYC_MOUSE	P50431	0.864871	0.00845996	LNCA NIA+B6+C1 enzymes	Liver
UGDH_MOUSE	O70475	0.854867	0.00192401	LNCA NIA+B6+C1 enzymes	Liver
AIFM1_MOUSE	Q9Z0X1	0.968916	0.0651155	LNCA NIA+B6+C1 enzymes	Liver
KAT3_MOUSE	Q71RI9	1.0384	0.406473	LNCA NIA+B6+C1 enzymes	Liver
KAT1_MOUSE	Q8BTY1	0.9708	0.443269	LNCA NIA+B6+C1 enzymes	Liver
AL9A1_MOUSE	Q9JLJ2	0.832043	0.0345519	LNCA NIA+B6+C1 enzymes	Liver
HCDH_MOUSE	Q61425	0.754884	0.0275843	LNCA NIA+B6+C1 enzymes	Liver
PON1_MOUSE	P52430	1.03523	0.721348	LNCA NIA+B6+C1 enzymes	Liver
MDHC_MOUSE	P14152	0.91415	0.0351564	LNCA NIA+B6+C1 enzymes	Liver
BDH_MOUSE	Q80XN0	0.804486	0.0366533	LNCA NIA+B6+C1 enzymes	Liver
CBR1_MOUSE	P48758	1.22933	0.184772	LNCA NIA+B6+C1 enzymes	Liver
ALAT1_MOUSE	Q8QZR5	0.96275	0.276007	LNCA NIA+B6+C1 enzymes	Liver
BLVRB_MOUSE	Q923D2	1.0175	0.564379	LNCA NIA+B6+C1 enzymes	Liver
NDUS1_MOUSE	Q91VD9	1.0718	0.0034591	LNCA NIA+B6+C1 enzymes	Liver
COMT_MOUSE	O88587	1.06006	0.20493	LNCA NIA+B6+C1 enzymes	Liver
CP2E1_MOUSE	Q05421	1.04156	0.483234	LNCA NIA+B6+C1 enzymes	Liver
FMO1_MOUSE	P50285	0.735852	0.00266677	LNCA NIA+B6+C1 enzymes	Liver
SPYA_MOUSE	O35423	0.896948	0.0685015	LNCA NIA+B6+C1 enzymes	Liver
SDHL_MOUSE	Q8VBT2	1.33489	0.0515685	LNCA NIA+B6+C1 enzymes	Liver
CSAD_MOUSE	Q9DBE0	0.806992	0.184812	LNCA NIA+B6+C1 enzymes	Liver
DECR_MOUSE	Q9CQ62	0.661864	0.0305506	LNCA NIA+B6+C1 enzymes	Liver
DHI1_MOUSE	P50172	0.988811	0.749147	LNCA NIA+B6+C1 enzymes	Liver
XDH_MOUSE	Q00519	1.12186	0.0785073	LNCA NIA+B6+C1 enzymes	Liver
PNPH_MOUSE	P23492	1.09781	0.152894	LNCA NIA+B6+C1 enzymes	Liver
SPRE_MOUSE	Q64105	1.02057	0.282189	LNCA NIA+B6+C1 enzymes	Liver
CP3AB_MOUSE	Q64459	0.917965	0.0474426	LNCA NIA+B6+C1 enzymes	Liver
CP3AD_MOUSE	Q64464	1.44556	0.00990687	LNCA NIA+B6+C1 enzymes	Liver
CP341_MOUSE	Q9JMA7	0.731089	0.104244	LNCA NIA+B6+C1 enzymes	Liver
CP3AP_MOUSE	O09158	1.32649	0.0519664	LNCA NIA+B6+C1 enzymes	Liver
CBS_MOUSE	Q91WT9	1.15608	0.0460828	LNCA NIA+B6+C1 enzymes	Liver
GRHPR_MOUSE	Q91Z53	1.02765	0.388222	LNCA NIA+B6+C1 enzymes	Liver
QOR_MOUSE	P47199	0.882345	0.00105861	LNCA NIA+B6+C1 enzymes	Liver
SOX_MOUSE	Q9D826	1.09118	0.0723445	LNCA NIA+B6+C1 enzymes	Liver
DLDH_MOUSE	O08749	0.934347	0.0887897	LNCA NIA+B6+C1 enzymes	Liver
NDUS3_MOUSE	Q9DCT2	1.0465	0.293043	LNCA NIA+B6+C1 enzymes	Liver
DHRS4_MOUSE	Q99LB2	0.885115	0.0110943	LNCA NIA+B6+C1 enzymes	Liver
FAAH1_MOUSE	O08914	0.820984	0.00751371	LNCA NIA+B6+C1 enzymes	Liver
MET7B_MOUSE	Q9DD20	0.871907	0.0644671	LNCA NIA+B6+C1 enzymes	Liver
PECR_MOUSE	Q99MZ7	1.02092	0.433548	LNCA NIA+B6+C1 enzymes	Liver
DHDH_MOUSE	Q9DBB8	0.945993	0.0197322	LNCA NIA+B6+C1 enzymes	Liver
DHPR_MOUSE	Q8BVI4	0.849963	0.00564178	LNCA NIA+B6+C1 enzymes	Liver
DECR2_MOUSE	Q9WV68	0.854527	0.0167977	LNCA NIA+B6+C1 enzymes	Liver
NQO2_MOUSE	Q9JI75	0.804662	0.013353	LNCA NIA+B6+C1 enzymes	Liver
GLYAT_MOUSE	Q91XE0	0.948706	0.126589	LNCA NIA+B6+C1 enzymes	Liver
GLYAL_MOUSE	Q5FW57	0.763651	0.0215582	LNCA NIA+B6+C1 enzymes	Liver
NDUV1_MOUSE	Q91YT0	1.04176	0.0820404	LNCA NIA+B6+C1 enzymes	Liver
DHB13_MOUSE	Q8VCR2	1.20729	0.0636351	LNCA NIA+B6+C1 enzymes	Liver
DHB11_MOUSE	Q9EQ06	0.872783	0.109897	LNCA NIA+B6+C1 enzymes	Liver
6PGD_MOUSE	Q9DCD0	0.87191	0.00270862	LNCA NIA+B6+C1 enzymes	Liver
KMO_MOUSE	Q91WN4	0.911835	0.0197991	LNCA NIA+B6+C1 enzymes	Liver
PURA1_MOUSE	P28650	1.16269	0.00488167	LNCA NIA+B6+C1 enzymes	Liver
PURA2_MOUSE	P46664	1.0203	0.443338	LNCA NIA+B6+C1 enzymes	Liver
SSDH_MOUSE	Q8BWF0	0.885939	0.0082879	LNCA NIA+B6+C1 enzymes	Liver
NB5R3_MOUSE	Q9DCN2	0.801459	0.0027778	LNCA NIA+B6+C1 enzymes	Liver
PNCB_MOUSE	Q8CC86	1.07177	0.00907068	LNCA NIA+B6+C1 enzymes	Liver
G6PE_MOUSE	Q8CFX1	1.15664	0.0160446	LNCA NIA+B6+C1 enzymes	Liver
PUR6_MOUSE	Q9DCL9	1.23637	0.137092	LNCA NIA+B6+C1 enzymes	Liver
DHRS1_MOUSE	Q99L04	0.929809	0.244716	LNCA NIA+B6+C1 enzymes	Liver
CP4AE_MOUSE	O35728	0.797225	0.028637	LNCA NIA+B6+C1 enzymes	Liver
CP4AA_MOUSE	O88833	0.715517	0.015761	LNCA NIA+B6+C1 enzymes	Liver
GCSP_MOUSE	Q91W43	1.13118	0.0995936	LNCA NIA+B6+C1 enzymes	Liver
AT11C_MOUSE	Q9QZW0	1.07242	0.000397993	LNCA NIA+B6+C1 enzymes	Liver
ALAT2_MOUSE	Q8BGT5	1.00638	0.883624	LNCA NIA+B6+C1 enzymes	Liver
NDUV2_MOUSE	Q9D6J6	1.11337	0.0169648	LNCA NIA+B6+C1 enzymes	Liver
CNDP2_MOUSE	Q9D1A2	0.854621	0.00830419	LNCA NIA+B6+C1 enzymes	Liver
ARK72_MOUSE	Q8CG76	0.910792	0.0900463	LNCA NIA+B6+C1 enzymes	Liver
TRXR1_MOUSE	Q9JMH6	0.971992	0.304557	LNCA NIA+B6+C1 enzymes	Liver
AGT2_MOUSE	Q3UEG6	0.956341	0.508118	LNCA NIA+B6+C1 enzymes	Liver
HSDL2_MOUSE	Q2TPA8	0.835679	0.029997	LNCA NIA+B6+C1 enzymes	Liver
3HIDH_MOUSE	Q99L13	0.799589	0.0228647	LNCA NIA+B6+C1 enzymes	Liver
NADC_MOUSE	Q91X91	0.961458	0.791122	LNCA NIA+B6+C1 enzymes	Liver
BAAT_MOUSE	Q91X34	1.09053	0.209179	LNCA NIA+B6+C1 enzymes	Liver
3BHS3_MOUSE	P26150	0.947012	0.287685	LNCA NIA+B6+C1 enzymes	Liver
NAKD2_MOUSE	Q8C5H8	0.923275	0.358446	LNCA NIA+B6+C1 enzymes	Liver
DHB8_MOUSE	P50171	1.02361	0.511324	LNCA NIA+B6+C1 enzymes	Liver
CP2B9_MOUSE	P12790	0.81829	0.00734873	LNCA NIA+B6+C1 enzymes	Liver
CP2BJ_MOUSE	O55071	0.568253	0.0407017	LNCA NIA+B6+C1 enzymes	Liver
CP2BA_MOUSE	P12791	0.649933	0.00277685	LNCA NIA+B6+C1 enzymes	Liver
RETST_MOUSE	Q64FW2	0.74712	0.0559986	LNCA NIA+B6+C1 enzymes	Liver
NAMPT_MOUSE	Q99KQ4	1.00741	0.799245	LNCA NIA+B6+C1 enzymes	Liver
PUR9_MOUSE	Q9CWJ9	0.988109	0.768899	LNCA NIA+B6+C1 enzymes	Liver
DCXR_MOUSE	Q91X52	0.967921	0.84955	LNCA NIA+B6+C1 enzymes	Liver
GSHB_MOUSE	P51855	1.11689	0.042667	LNCA NIA+B6+C1 enzymes	Liver
KYNU_MOUSE	Q9CXF0	0.925628	0.00459269	LNCA NIA+B6+C1 enzymes	Liver
THNS2_MOUSE	Q80W22	0.891211	0.0125116	LNCA NIA+B6+C1 enzymes	Liver
MECR_MOUSE	Q9DCS3	0.901212	0.0911428	LNCA NIA+B6+C1 enzymes	Liver
KBL_MOUSE	O88986	0.921956	0.0947778	LNCA NIA+B6+C1 enzymes	Liver
SCLY_MOUSE	Q9JLI6	0.994619	0.870395	LNCA NIA+B6+C1 enzymes	Liver
NNTM_MOUSE	Q61941	2.2114	0.0611631	LNCA NIA+B6+C1 enzymes	Liver
PDXK_MOUSE	Q8K183	0.926926	0.164125	LNCA NIA+B6+C1 enzymes	Liver
ASPD_MOUSE	Q9DCQ2	0.911737	0.345234	LNCA NIA+B6+C1 enzymes	Liver
TPMT_MOUSE	O55060	1.2301	0.0772013	LNCA NIA+B6+C1 enzymes	Liver
NDUS2_MOUSE	Q91WD5	1.09652	0.000927111	LNCA NIA+B6+C1 enzymes	Liver
AADAT_MOUSE	Q9WVM8	1.00273	0.896978	LNCA NIA+B6+C1 enzymes	Liver
P20D1_MOUSE	Q8C165	0.961432	0.209515	LNCA NIA+B6+C1 enzymes	Liver
CP51A_MOUSE	Q8K0C4	1.05013	0.649228	LNCA NIA+B6+C1 enzymes	Liver
STEA4_MOUSE	Q923B6	1.30101	0.0579792	LNCA NIA+B6+C1 enzymes	Liver
AS3MT_MOUSE	Q91WU5	1.02473	0.600651	LNCA NIA+B6+C1 enzymes	Liver
PTGR2_MOUSE	Q8VDQ1	0.941602	0.148471	LNCA NIA+B6+C1 enzymes	Liver
DHB2_MOUSE	P51658	0.797186	0.192018	LNCA NIA+B6+C1 enzymes	Liver
PUR2_MOUSE	Q64737	1.02886	0.580444	LNCA NIA+B6+C1 enzymes	Liver
KEG1_MOUSE	Q9DCY0	0.896887	0.115479	LNCA NIA+B6+C1 enzymes	Liver
DHB12_MOUSE	O70503	0.825028	0.0270138	LNCA NIA+B6+C1 enzymes	Liver
NIT1_MOUSE	Q8VDK1	0.940761	0.275654	LNCA NIA+B6+C1 enzymes	Liver
GARS_MOUSE	Q9CZD3	1.09659	0.0993776	LNCA NIA+B6+C1 enzymes	Liver
NNRE_MOUSE	Q8K4Z3	0.912142	0.0227837	LNCA NIA+B6+C1 enzymes	Liver
GSHR_MOUSE	P47791	1.03317	0.534991	LNCA NIA+B6+C1 enzymes	Liver
PTGR3_MOUSE	Q8BGC4	0.98835	0.805048	LNCA NIA+B6+C1 enzymes	Liver
GAMT_MOUSE	O35969	0.764897	0.0111561	LNCA NIA+B6+C1 enzymes	Liver
GUAA_MOUSE	Q3THK7	1.17665	0.0678344	LNCA NIA+B6+C1 enzymes	Liver
PNPO_MOUSE	Q91XF0	0.89951	0.667227	LNCA NIA+B6+C1 enzymes	Liver
NNMT_MOUSE	O55239	1.77637	0.00986081	LNCA NIA+B6+C1 enzymes	Liver
TRXR2_MOUSE	Q9JLT4	0.945922	0.5146	LNCA NIA+B6+C1 enzymes	Liver
FBRL_MOUSE	P35550	1.10396	0.00939454	LNCA NIA+B6+C1 enzymes	Liver
TECR_MOUSE	Q9CY27	1.03075	0.530368	LNCA NIA+B6+C1 enzymes	Liver
NSDHL_MOUSE	Q9R1J0	1.05101	0.538045	LNCA NIA+B6+C1 enzymes	Liver
APT_MOUSE	P08030	1.37417	0.0332247	LNCA NIA+B6+C1 enzymes	Liver
PON3_MOUSE	Q62087	0.900913	0.105897	LNCA NIA+B6+C1 enzymes	Liver
DDC_MOUSE	O88533	0.910403	0.028632	LNCA NIA+B6+C1 enzymes	Liver
IMDH2_MOUSE	P24547	1.16429	0.129792	LNCA NIA+B6+C1 enzymes	Liver
PGDH_MOUSE	Q8VCC1	0.680929	0.0253515	LNCA NIA+B6+C1 enzymes	Liver
NNRD_MOUSE	Q9CZ42	1.00964	0.741401	LNCA NIA+B6+C1 enzymes	Liver
HPRT_MOUSE	P00493	1.22765	0.0736226	LNCA NIA+B6+C1 enzymes	Liver
IDH3A_MOUSE	Q9D6R2	1.03407	0.306404	LNCA NIA+B6+C1 enzymes	Liver
ATTY_MOUSE	Q8QZR1	1.65058	0.118524	LNCA NIA+B6+C1 enzymes	Liver
ALDR_MOUSE	P45376	1.05653	0.0385255	LNCA NIA+B6+C1 enzymes	Liver
MBOA5_MOUSE	Q91V01	0.89093	0.141249	LNCA NIA+B6+C1 enzymes	Liver
MACD1_MOUSE	Q922B1	0.997382	0.896143	LNCA NIA+B6+C1 enzymes	Liver
DYR_MOUSE	P00375	0.978852	0.444946	LNCA NIA+B6+C1 enzymes	Liver
IYD1_MOUSE	Q9DCX8	1.01581	0.709852	LNCA NIA+B6+C1 enzymes	Liver
HNMT_MOUSE	Q91VF2	1.2247	0.0229453	LNCA NIA+B6+C1 enzymes	Liver
DHB7_MOUSE	O88736	1.06866	0.196451	LNCA NIA+B6+C1 enzymes	Liver
CRYL1_MOUSE	Q99KP3	0.911373	0.0902233	LNCA NIA+B6+C1 enzymes	Liver
HTAI2_MOUSE	Q9Z2G9	1.08219	0.371128	LNCA NIA+B6+C1 enzymes	Liver
FMO2_MOUSE	Q8K2I3	0.975918	0.80065	LNCA NIA+B6+C1 enzymes	Liver
CBR4_MOUSE	Q91VT4	1.01365	0.747148	LNCA NIA+B6+C1 enzymes	Liver
ADH4_MOUSE	Q9QYY9	1.27703	0.00805399	LNCA NIA+B6+C1 enzymes	Liver
CP4FE_MOUSE	Q9EP75	0.871205	0.0266929	LNCA NIA+B6+C1 enzymes	Liver
MTNA_MOUSE	Q9CQT1	1.03891	0.353647	LNCA NIA+B6+C1 enzymes	Liver
MTND_MOUSE	Q99JT9	1.35431	0.0287861	LNCA NIA+B6+C1 enzymes	Liver
SYSC_MOUSE	P26638	1.14965	0.0825397	LNCA NIA+B6+C1 enzymes	Liver
AT2L1_MOUSE	Q8BWU8	0.990487	0.991001	LNCA NIA+B6+C1 enzymes	Liver
P5CR3_MOUSE	Q9DCC4	0.911079	0.0397147	LNCA NIA+B6+C1 enzymes	Liver
CP17A_MOUSE	P27786	0.783015	0.380341	LNCA NIA+B6+C1 enzymes	Liver
COQ3_MOUSE	Q8BMS4	1.04966	0.767129	LNCA NIA+B6+C1 enzymes	Liver
MTAP_MOUSE	Q9CQ65	0.961351	0.728907	LNCA NIA+B6+C1 enzymes	Liver
PRPS1_MOUSE	Q9D7G0	0.948828	0.324374	LNCA NIA+B6+C1 enzymes	Liver
CP39A_MOUSE	Q9JKJ9	1.43505	0.249194	LNCA NIA+B6+C1 enzymes	Liver
RDH11_MOUSE	Q9QYF1	0.863177	0.033634	LNCA NIA+B6+C1 enzymes	Liver
BIEA_MOUSE	Q9CY64	1.09383	0.0564673	LNCA NIA+B6+C1 enzymes	Liver
HMOX1_MOUSE	P14901	1.26023	0.00842306	LNCA NIA+B6+C1 enzymes	Liver
PUR4_MOUSE	Q5SUR0	1.07044	0.461703	LNCA NIA+B6+C1 enzymes	Liver
CP4V2_MOUSE	Q9DBW0	0.868695	0.0110791	LNCA NIA+B6+C1 enzymes	Liver
PDXD1_MOUSE	Q99K01	1.04933	0.347889	LNCA NIA+B6+C1 enzymes	Liver
PON2_MOUSE	Q62086	1.02122	0.355094	LNCA NIA+B6+C1 enzymes	Liver
MTHFS_MOUSE	Q9D110	1.03236	0.710165	LNCA NIA+B6+C1 enzymes	Liver
HMOX2_MOUSE	O70252	1.33358	0.00829283	LNCA NIA+B6+C1 enzymes	Liver
NU3M_MOUSE	P03899	1.05611	0.51049	LNCA NIA+B6+C1 enzymes	Liver
PAG15_MOUSE	Q8VEB4	1.06255	0.236842	LNCA NIA+B6+C1 enzymes	Liver
PXL2B_MOUSE	Q9DB60	1.03262	0.79573	LNCA NIA+B6+C1 enzymes	Liver
CP7A1_MOUSE	Q64505	1.10597	0.34156	LNCA NIA+B6+C1 enzymes	Liver
FCL_MOUSE	P23591	1.04558	0.00378798	LNCA NIA+B6+C1 enzymes	Liver
PLCC_MOUSE	Q9D517	0.985776	0.790415	LNCA NIA+B6+C1 enzymes	Liver
NSUN2_MOUSE	Q1HFZ0	0.968069	0.696068	LNCA NIA+B6+C1 enzymes	Liver
NQO1_MOUSE	Q64669	1.05151	0.309365	LNCA NIA+B6+C1 enzymes	Liver
G6PD1_MOUSE	Q00612	1.16978	0.177327	LNCA NIA+B6+C1 enzymes	Liver
SETD3_MOUSE	Q91WC0	0.915419	0.00731094	LNCA NIA+B6+C1 enzymes	Liver
ERG24_MOUSE	Q71KT5	0.693327	0.00222693	LNCA NIA+B6+C1 enzymes	Liver
NUD12_MOUSE	Q9DCN1	1.14174	0.118409	LNCA NIA+B6+C1 enzymes	Liver
PARP3_MOUSE	Q3ULW8	1.17815	0.17679	LNCA NIA+B6+C1 enzymes	Liver
NUD16_MOUSE	Q6P3D0	1.06252	0.270298	LNCA NIA+B6+C1 enzymes	Liver
SYSM_MOUSE	Q9JJL8	0.938575	0.448349	LNCA NIA+B6+C1 enzymes	Liver
DHR11_MOUSE	Q3U0B3	1.07947	0.205548	LNCA NIA+B6+C1 enzymes	Liver
GCST_MOUSE	Q8CFA2	1.07436	0.0136717	LNCA NIA+B6+C1 enzymes	Liver
MOCOS_MOUSE	Q14CH1	1.0055	0.944716	LNCA NIA+B6+C1 enzymes	Liver
NDUS7_MOUSE	Q9DC70	1.05552	0.15011	LNCA NIA+B6+C1 enzymes	Liver
DHC24_MOUSE	Q8VCH6	0.796572	0.327276	LNCA NIA+B6+C1 enzymes	Liver
NU4M_MOUSE	P03911	0.963504	0.486759	LNCA NIA+B6+C1 enzymes	Liver
PEMT_MOUSE	Q61907	1.12579	0.164285	LNCA NIA+B6+C1 enzymes	Liver
PARP1_MOUSE	P11103	1.02172	0.748332	LNCA NIA+B6+C1 enzymes	Liver
MOCS1_MOUSE	Q5RKZ7	1.12308	0.223764	LNCA NIA+B6+C1 enzymes	Liver
PUR8_MOUSE	P54822	1.07199	0.0624051	LNCA NIA+B6+C1 enzymes	Liver
DHCR7_MOUSE	O88455	0.956007	0.379563	LNCA NIA+B6+C1 enzymes	Liver
CD38_MOUSE	P56528	1.1825	0.000535624	LNCA NIA+B6+C1 enzymes	Liver
HEM1_MOUSE	Q8VC19	1.16816	0.124651	LNCA NIA+B6+C1 enzymes	Liver
SIR3_MOUSE	Q8R104	0.888044	0.484039	LNCA NIA+B6+C1 enzymes	Liver
MSMO1_MOUSE	Q9CRA4	1.0631	0.485788	LNCA NIA+B6+C1 enzymes	Liver
ADRO_MOUSE	Q61578	0.866974	0.144413	LNCA NIA+B6+C1 enzymes	Liver
SPCS_MOUSE	Q6P6M7	1.04093	0.676069	LNCA NIA+B6+C1 enzymes	Liver
SGPL1_MOUSE	Q8R0X7	0.963	0.570383	LNCA NIA+B6+C1 enzymes	Liver
DHRS7_MOUSE	Q9CXR1	1.02351	0.518923	LNCA NIA+B6+C1 enzymes	Liver
LYPA2_MOUSE	Q9WTL7	1.02908	0.787294	LNCA NIA+B6+C1 enzymes	Liver
MTNB_MOUSE	Q9WVQ5	0.989476	0.767774	LNCA NIA+B6+C1 enzymes	Liver
GLYR1_MOUSE	Q922P9	1.15372	0.141287	LNCA NIA+B6+C1 enzymes	Liver
FDFT_MOUSE	P53798	0.891195	0.421003	LNCA NIA+B6+C1 enzymes	Liver
ERG1_MOUSE	P52019	1.00885	0.867689	LNCA NIA+B6+C1 enzymes	Liver
DHRS3_MOUSE	O88876	0.873623	0.20101	LNCA NIA+B6+C1 enzymes	Liver
LBR_MOUSE	Q3U9G9	1.09359	0.243404	LNCA NIA+B6+C1 enzymes	Liver
ATG4B_MOUSE	Q8BGE6	0.923007	0.394698	LNCA NIA+B6+C1 enzymes	Liver
OXND1_MOUSE	Q8VE38	0.890097	0.051444	LNCA NIA+B6+C1 enzymes	Liver
DRS7B_MOUSE	Q99J47	0.927371	0.127852	LNCA NIA+B6+C1 enzymes	Liver
DTD1_MOUSE	Q9DD18	1.38879	0.19023	LNCA NIA+B6+C1 enzymes	Liver
NDUS8_MOUSE	Q8K3J1	1.08829	0.556649	LNCA NIA+B6+C1 enzymes	Liver
PARP4_MOUSE	E9PYK3	1.02625	0.826308	LNCA NIA+B6+C1 enzymes	Liver
CMTR1_MOUSE	Q9DBC3	0.980092	0.78165	LNCA NIA+B6+C1 enzymes	Liver
ALD2_MOUSE	P45377	1.30254	0.0690983	LNCA NIA+B6+C1 enzymes	Liver
ALD1_MOUSE	P21300	1.34586	0.125273	LNCA NIA+B6+C1 enzymes	Liver
GALE_MOUSE	Q8R059	0.965892	0.383799	LNCA NIA+B6+C1 enzymes	Liver
MCES_MOUSE	Q9D0L8	1.05249	0.590952	LNCA NIA+B6+C1 enzymes	Liver
GGT5_MOUSE	Q9Z2A9	1.10125	0.0604721	LNCA NIA+B6+C1 enzymes	Liver
NU1M_MOUSE	P03888	1.12921	0.0865447	LNCA NIA+B6+C1 enzymes	Liver
SDSL_MOUSE	Q8R238	1.05152	0.317358	LNCA NIA+B6+C1 enzymes	Liver
3BHS7_MOUSE	Q9EQC1	1.0155	0.817744	LNCA NIA+B6+C1 enzymes	Liver
PLCE_MOUSE	Q9D1E8	0.986713	0.845975	LNCA NIA+B6+C1 enzymes	Liver
SRR_MOUSE	Q9QZX7	0.699279	0.0527544	LNCA NIA+B6+C1 enzymes	Liver
CP4B1_MOUSE	Q64462	0.766995	0.0999163	LNCA NIA+B6+C1 enzymes	Liver
PAR12_MOUSE	Q8BZ20	1.03885	0.341886	LNCA NIA+B6+C1 enzymes	Liver
D39U1_MOUSE	Q5M8N4	1.0074	0.962562	LNCA NIA+B6+C1 enzymes	Liver
PARP9_MOUSE	Q8CAS9	0.878949	0.0894622	LNCA NIA+B6+C1 enzymes	Liver
GMPR2_MOUSE	Q99L27	1.22885	0.490408	LNCA NIA+B6+C1 enzymes	Liver
NU4LM_MOUSE	P03903	1.06864	0.46985	LNCA NIA+B6+C1 enzymes	Liver
NRK1_MOUSE	Q91W63	0.884012	0.132343	LNCA NIA+B6+C1 enzymes	Liver
NFS1_MOUSE	Q9Z1J3	0.961288	0.510075	LNCA NIA+B6+C1 enzymes	Liver
PPBT_MOUSE	P09242	2.21151	0.0649978	LNCA NIA+B6+C1 enzymes	Liver
ABD12_MOUSE	Q99LR1	1.13764	0.182347	LNCA NIA+B6+C1 enzymes	Liver
SELT_MOUSE	P62342	0.981151	0.689018	LNCA NIA+B6+C1 enzymes	Liver
GFPT1_MOUSE	P47856	1.29713	0.121038	LNCA NIA+B6+C1 enzymes	Liver
TYW1_MOUSE	Q8BJM7	0.97151	0.812598	LNCA NIA+B6+C1 enzymes	Liver
CP26A_MOUSE	O55127	1.03494	0.727329	LNCA NIA+B6+C1 enzymes	Liver
QORL1_MOUSE	Q921W4	1.08845	0.656636	LNCA NIA+B6+C1 enzymes	Liver
CARME_MOUSE	Q80UY1	0.958795	0.458557	LNCA NIA+B6+C1 enzymes	Liver
RDH10_MOUSE	Q8VCH7	0.83076	0.0589286	LNCA NIA+B6+C1 enzymes	Liver
SPTC1_MOUSE	O35704	1.2473	0.587289	LNCA NIA+B6+C1 enzymes	Liver
LOX12_MOUSE	P39655	0.93875	0.703023	LNCA NIA+B6+C1 enzymes	Liver
PIMT_MOUSE	P23506	1.12743	0.44191	LNCA NIA+B6+C1 enzymes	Liver
METH_MOUSE	A6H5Y3	0.863566	0.014579	LNCA NIA+B6+C1 enzymes	Liver
LIAS_MOUSE	Q99M04	1.02301	0.930524	LNCA NIA+B6+C1 enzymes	Liver
INO1_MOUSE	Q9JHU9	0.973669	0.288062	LNCA NIA+B6+C1 enzymes	Liver
NMNA1_MOUSE	Q9EPA7	1.10068	0.620328	LNCA NIA+B6+C1 enzymes	Liver
AT2L2_MOUSE	Q8R1K4	1.14086	0.0133867	LNCA NIA+B6+C1 enzymes	Liver
NAR4_MOUSE	Q9CRA0	0.935376	0.65382	LNCA NIA+B6+C1 enzymes	Liver
DHRSX_MOUSE	Q8VBZ0	1.01946	0.725006	LNCA NIA+B6+C1 enzymes	Liver
CHAC2_MOUSE	Q9CQG1	1.00393	0.996377	LNCA NIA+B6+C1 enzymes	Liver
AL1L1_MOUSE	Q8R0Y6	0.951251	0.211047	MEWO NIA+B6+C1 enzymes	Liver
ALDH2_MOUSE	P47738	0.980177	0.446581	MEWO NIA+B6+C1 enzymes	Liver
AL1A1_MOUSE	P24549	0.873924	0.243376	MEWO NIA+B6+C1 enzymes	Liver
AL1A7_MOUSE	O35945	0.897181	0.12473	MEWO NIA+B6+C1 enzymes	Liver
AL1B1_MOUSE	Q9CZS1	0.961265	0.38992	MEWO NIA+B6+C1 enzymes	Liver
AL1A2_MOUSE	Q62148	0.890594	0.272359	MEWO NIA+B6+C1 enzymes	Liver
BHMT1_MOUSE	O35490	0.907864	0.166368	MEWO NIA+B6+C1 enzymes	Liver
BHMT2_MOUSE	Q91WS4	0.98415	0.528291	MEWO NIA+B6+C1 enzymes	Liver
SAHH_MOUSE	P50247	0.971711	0.342728	MEWO NIA+B6+C1 enzymes	Liver
CATA_MOUSE	P24270	0.849038	0.126327	MEWO NIA+B6+C1 enzymes	Liver
ECHA_MOUSE	Q8BMS1	1.01187	0.467076	MEWO NIA+B6+C1 enzymes	Liver
SARDH_MOUSE	Q99LB7	0.962709	0.292384	MEWO NIA+B6+C1 enzymes	Liver
FAS_MOUSE	P19096	0.973776	0.573839	MEWO NIA+B6+C1 enzymes	Liver
INMT_MOUSE	P40936	0.766989	0.0945246	MEWO NIA+B6+C1 enzymes	Liver
NADE_MOUSE	Q711T7	1.04775	0.353611	MEWO NIA+B6+C1 enzymes	Liver
M2GD_MOUSE	Q9DBT9	0.935043	0.246779	MEWO NIA+B6+C1 enzymes	Liver
MDHM_MOUSE	P08249	0.988054	0.506704	MEWO NIA+B6+C1 enzymes	Liver
DHE3_MOUSE	P26443	0.971727	0.339356	MEWO NIA+B6+C1 enzymes	Liver
ADH1_MOUSE	P00329	0.914401	0.0736561	MEWO NIA+B6+C1 enzymes	Liver
FTCD_MOUSE	Q91XD4	0.947955	0.183955	MEWO NIA+B6+C1 enzymes	Liver
MMSA_MOUSE	Q9EQ20	0.978107	0.245514	MEWO NIA+B6+C1 enzymes	Liver
ECHP_MOUSE	Q9DBM2	0.779176	0.0702121	MEWO NIA+B6+C1 enzymes	Liver
G3P_MOUSE	P16858	1.02097	0.41667	MEWO NIA+B6+C1 enzymes	Liver
AL8A1_MOUSE	Q8BH00	0.94762	0.166014	MEWO NIA+B6+C1 enzymes	Liver
PYGL_MOUSE	Q9ET01	0.877697	0.155566	MEWO NIA+B6+C1 enzymes	Liver
PYGB_MOUSE	Q8CI94	1.04537	0.512062	MEWO NIA+B6+C1 enzymes	Liver
CP2CT_MOUSE	Q64458	0.937013	0.717285	MEWO NIA+B6+C1 enzymes	Liver
CY250_MOUSE	Q91X77	0.901114	0.0380129	MEWO NIA+B6+C1 enzymes	Liver
CP237_MOUSE	P56654	0.982149	0.830735	MEWO NIA+B6+C1 enzymes	Liver
CP254_MOUSE	Q6XVG2	0.937671	0.210948	MEWO NIA+B6+C1 enzymes	Liver
CP239_MOUSE	P56656	1.19464	0.219701	MEWO NIA+B6+C1 enzymes	Liver
CP2A5_MOUSE	P20852	0.96857	0.634461	MEWO NIA+B6+C1 enzymes	Liver
CP2A4_MOUSE	P15392	0.896263	0.04484	MEWO NIA+B6+C1 enzymes	Liver
CP270_MOUSE	Q91W64	0.94707	0.11239	MEWO NIA+B6+C1 enzymes	Liver
CP2AC_MOUSE	P56593	1.02003	0.619074	MEWO NIA+B6+C1 enzymes	Liver
CP238_MOUSE	P56655	1.21966	0.133147	MEWO NIA+B6+C1 enzymes	Liver
CP240_MOUSE	P56657	0.632993	0.0372715	MEWO NIA+B6+C1 enzymes	Liver
CP255_MOUSE	Q9D816	1.047	0.640744	MEWO NIA+B6+C1 enzymes	Liver
AATM_MOUSE	P05202	1.00631	0.567141	MEWO NIA+B6+C1 enzymes	Liver
GNMT_MOUSE	Q9QXF8	1.01622	0.543776	MEWO NIA+B6+C1 enzymes	Liver
AL4A1_MOUSE	Q8CHT0	0.956171	0.116215	MEWO NIA+B6+C1 enzymes	Liver
METK1_MOUSE	Q91X83	1.14224	0.0334791	MEWO NIA+B6+C1 enzymes	Liver
METK2_MOUSE	Q3THS6	1.01909	0.608329	MEWO NIA+B6+C1 enzymes	Liver
DHB4_MOUSE	P51660	1.0033	0.875106	MEWO NIA+B6+C1 enzymes	Liver
DHB5_MOUSE	P70694	0.919101	0.435888	MEWO NIA+B6+C1 enzymes	Liver
AK1D1_MOUSE	Q8VCX1	0.91646	0.0447858	MEWO NIA+B6+C1 enzymes	Liver
AL7A1_MOUSE	Q9DBF1	0.963573	0.191329	MEWO NIA+B6+C1 enzymes	Liver
IDHC_MOUSE	O88844	0.893803	0.0553508	MEWO NIA+B6+C1 enzymes	Liver
IDHP_MOUSE	P54071	0.972525	0.141059	MEWO NIA+B6+C1 enzymes	Liver
CP2DQ_MOUSE	Q8CIM7	1.03317	0.554474	MEWO NIA+B6+C1 enzymes	Liver
CP2DA_MOUSE	P24456	0.958589	0.452846	MEWO NIA+B6+C1 enzymes	Liver
CP2D9_MOUSE	P11714	1.03268	0.678766	MEWO NIA+B6+C1 enzymes	Liver
CP2DB_MOUSE	P24457	1.05083	0.298523	MEWO NIA+B6+C1 enzymes	Liver
CP2J5_MOUSE	O54749	0.983708	0.820369	MEWO NIA+B6+C1 enzymes	Liver
CP17A_MOUSE	P27786	1.01417	0.869859	MEWO NIA+B6+C1 enzymes	Liver
CGL_MOUSE	Q8VCN5	1.01646	0.562179	MEWO NIA+B6+C1 enzymes	Liver
OAT_MOUSE	P29758	0.748588	0.09605	MEWO NIA+B6+C1 enzymes	Liver
DHSO_MOUSE	Q64442	0.968209	0.0486877	MEWO NIA+B6+C1 enzymes	Liver
C1TC_MOUSE	Q922D8	0.957329	0.168476	MEWO NIA+B6+C1 enzymes	Liver
AASS_MOUSE	Q99K67	1.17194	0.107611	MEWO NIA+B6+C1 enzymes	Liver
RDH7_MOUSE	O88451	0.927186	0.302422	MEWO NIA+B6+C1 enzymes	Liver
RDH16_MOUSE	O54909	0.978371	0.609224	MEWO NIA+B6+C1 enzymes	Liver
H17B6_MOUSE	Q9R092	1.03101	0.683039	MEWO NIA+B6+C1 enzymes	Liver
AMPL_MOUSE	Q9CPY7	0.923279	0.134633	MEWO NIA+B6+C1 enzymes	Liver
HCD2_MOUSE	O08756	1.02647	0.493948	MEWO NIA+B6+C1 enzymes	Liver
ADK_MOUSE	P55264	1.02519	0.262006	MEWO NIA+B6+C1 enzymes	Liver
LDHA_MOUSE	P06151	1.23763	0.0155621	MEWO NIA+B6+C1 enzymes	Liver
AATC_MOUSE	P05201	0.9309	0.274703	MEWO NIA+B6+C1 enzymes	Liver
HUTU_MOUSE	Q8VC12	1.01563	0.310329	MEWO NIA+B6+C1 enzymes	Liver
CP1A2_MOUSE	P00186	0.844469	0.351065	MEWO NIA+B6+C1 enzymes	Liver
NCPR_MOUSE	P37040	1.01461	0.283892	MEWO NIA+B6+C1 enzymes	Liver
3HAO_MOUSE	Q78JT3	0.912778	0.096972	MEWO NIA+B6+C1 enzymes	Liver
GABT_MOUSE	P61922	0.942871	0.27082	MEWO NIA+B6+C1 enzymes	Liver
ADHX_MOUSE	P28474	1.09741	0.206431	MEWO NIA+B6+C1 enzymes	Liver
AIFM1_MOUSE	Q9Z0X1	0.985639	0.663558	MEWO NIA+B6+C1 enzymes	Liver
FMO1_MOUSE	P50285	0.863001	0.0324489	MEWO NIA+B6+C1 enzymes	Liver
AK1A1_MOUSE	Q9JII6	0.962582	0.316521	MEWO NIA+B6+C1 enzymes	Liver
AKCL2_MOUSE	Q9DCT1	1.02164	0.508904	MEWO NIA+B6+C1 enzymes	Liver
CP2E1_MOUSE	Q05421	1.12768	0.0372652	MEWO NIA+B6+C1 enzymes	Liver
BDH_MOUSE	Q80XN0	0.951855	0.104834	MEWO NIA+B6+C1 enzymes	Liver
COMT_MOUSE	O88587	1.09021	0.123857	MEWO NIA+B6+C1 enzymes	Liver
FMO5_MOUSE	P97872	1.10577	0.0731197	MEWO NIA+B6+C1 enzymes	Liver
AK1CD_MOUSE	Q8VC28	0.935816	0.189502	MEWO NIA+B6+C1 enzymes	Liver
FMO3_MOUSE	P97501	1.0682	0.661159	MEWO NIA+B6+C1 enzymes	Liver
FMO4_MOUSE	Q8VHG0	0.916527	0.124721	MEWO NIA+B6+C1 enzymes	Liver
MAOX_MOUSE	P06801	0.81159	0.123993	MEWO NIA+B6+C1 enzymes	Liver
NNTM_MOUSE	Q61941	0.998374	0.93653	MEWO NIA+B6+C1 enzymes	Liver
KAT3_MOUSE	Q71RI9	0.968379	0.723066	MEWO NIA+B6+C1 enzymes	Liver
KAT1_MOUSE	Q8BTY1	0.981422	0.651414	MEWO NIA+B6+C1 enzymes	Liver
NDUS1_MOUSE	Q91VD9	1.00836	0.802147	MEWO NIA+B6+C1 enzymes	Liver
HCDH_MOUSE	Q61425	0.92524	0.151368	MEWO NIA+B6+C1 enzymes	Liver
AL3A2_MOUSE	P47740	0.806072	0.0159374	MEWO NIA+B6+C1 enzymes	Liver
GLYC_MOUSE	P50431	0.862881	0.0396668	MEWO NIA+B6+C1 enzymes	Liver
GLYM_MOUSE	Q9CZN7	0.959041	0.347904	MEWO NIA+B6+C1 enzymes	Liver
ALAT1_MOUSE	Q8QZR5	0.926256	0.0201678	MEWO NIA+B6+C1 enzymes	Liver
DPYD_MOUSE	Q8CHR6	1.03505	0.417953	MEWO NIA+B6+C1 enzymes	Liver
PON1_MOUSE	P52430	0.870387	0.110421	MEWO NIA+B6+C1 enzymes	Liver
AL9A1_MOUSE	Q9JLJ2	0.943281	0.0564633	MEWO NIA+B6+C1 enzymes	Liver
CBR1_MOUSE	P48758	0.945034	0.330677	MEWO NIA+B6+C1 enzymes	Liver
GPDA_MOUSE	P13707	1.02469	0.473378	MEWO NIA+B6+C1 enzymes	Liver
GPD1L_MOUSE	Q3ULJ0	0.982564	0.634208	MEWO NIA+B6+C1 enzymes	Liver
SPYA_MOUSE	O35423	0.974056	0.211871	MEWO NIA+B6+C1 enzymes	Liver
TPMT_MOUSE	O55060	1.03682	0.352988	MEWO NIA+B6+C1 enzymes	Liver
CP3AB_MOUSE	Q64459	1.17377	0.147143	MEWO NIA+B6+C1 enzymes	Liver
CP341_MOUSE	Q9JMA7	0.680303	0.0684269	MEWO NIA+B6+C1 enzymes	Liver
CP3AP_MOUSE	O09158	1.09196	0.236262	MEWO NIA+B6+C1 enzymes	Liver
CP3AD_MOUSE	Q64464	0.974706	0.322765	MEWO NIA+B6+C1 enzymes	Liver
DECR_MOUSE	Q9CQ62	0.875	0.110304	MEWO NIA+B6+C1 enzymes	Liver
MDHC_MOUSE	P14152	0.951502	0.120011	MEWO NIA+B6+C1 enzymes	Liver
DHI1_MOUSE	P50172	1.05123	0.163617	MEWO NIA+B6+C1 enzymes	Liver
DLDH_MOUSE	O08749	1.00139	0.915247	MEWO NIA+B6+C1 enzymes	Liver
SDHL_MOUSE	Q8VBT2	1.01326	0.695164	MEWO NIA+B6+C1 enzymes	Liver
P20D1_MOUSE	Q8C165	0.978163	0.455805	MEWO NIA+B6+C1 enzymes	Liver
FAAH1_MOUSE	O08914	0.874411	0.113385	MEWO NIA+B6+C1 enzymes	Liver
GRHPR_MOUSE	Q91Z53	1.03108	0.196998	MEWO NIA+B6+C1 enzymes	Liver
SPRE_MOUSE	Q64105	0.975893	0.346967	MEWO NIA+B6+C1 enzymes	Liver
UGDH_MOUSE	O70475	1.03249	0.634327	MEWO NIA+B6+C1 enzymes	Liver
GLYAT_MOUSE	Q91XE0	1.01658	0.517274	MEWO NIA+B6+C1 enzymes	Liver
GLYAL_MOUSE	Q5FW57	0.91812	0.363677	MEWO NIA+B6+C1 enzymes	Liver
DHRS4_MOUSE	Q99LB2	0.950085	0.414991	MEWO NIA+B6+C1 enzymes	Liver
PECR_MOUSE	Q99MZ7	1.01849	0.629148	MEWO NIA+B6+C1 enzymes	Liver
MET7B_MOUSE	Q9DD20	0.934056	0.169772	MEWO NIA+B6+C1 enzymes	Liver
PNPH_MOUSE	P23492	0.968424	0.52078	MEWO NIA+B6+C1 enzymes	Liver
QOR_MOUSE	P47199	0.906003	0.171726	MEWO NIA+B6+C1 enzymes	Liver
CBS_MOUSE	Q91WT9	0.984304	0.494426	MEWO NIA+B6+C1 enzymes	Liver
ADH4_MOUSE	Q9QYY9	0.85712	0.0621473	MEWO NIA+B6+C1 enzymes	Liver
PNCB_MOUSE	Q8CC86	0.990504	0.753736	MEWO NIA+B6+C1 enzymes	Liver
AGT2_MOUSE	Q3UEG6	1.10013	0.249579	MEWO NIA+B6+C1 enzymes	Liver
RETST_MOUSE	Q64FW2	1.18581	0.0686206	MEWO NIA+B6+C1 enzymes	Liver
NDUS3_MOUSE	Q9DCT2	0.997902	0.92835	MEWO NIA+B6+C1 enzymes	Liver
SOX_MOUSE	Q9D826	1.00145	0.949981	MEWO NIA+B6+C1 enzymes	Liver
DHDH_MOUSE	Q9DBB8	0.893379	0.0541942	MEWO NIA+B6+C1 enzymes	Liver
BLVRB_MOUSE	Q923D2	1.06379	0.108619	MEWO NIA+B6+C1 enzymes	Liver
DHB13_MOUSE	Q8VCR2	1.08837	0.191425	MEWO NIA+B6+C1 enzymes	Liver
DHB11_MOUSE	Q9EQ06	0.906895	0.237252	MEWO NIA+B6+C1 enzymes	Liver
DECR2_MOUSE	Q9WV68	0.929572	0.122332	MEWO NIA+B6+C1 enzymes	Liver
DHPR_MOUSE	Q8BVI4	0.875713	0.0400184	MEWO NIA+B6+C1 enzymes	Liver
NB5R3_MOUSE	Q9DCN2	0.925928	0.2574	MEWO NIA+B6+C1 enzymes	Liver
CNDP2_MOUSE	Q9D1A2	0.959799	0.213631	MEWO NIA+B6+C1 enzymes	Liver
NQO2_MOUSE	Q9JI75	0.807759	0.0432508	MEWO NIA+B6+C1 enzymes	Liver
XDH_MOUSE	Q00519	1.03938	0.437868	MEWO NIA+B6+C1 enzymes	Liver
NDUV1_MOUSE	Q91YT0	0.979722	0.670074	MEWO NIA+B6+C1 enzymes	Liver
6PGD_MOUSE	Q9DCD0	0.949021	0.0478517	MEWO NIA+B6+C1 enzymes	Liver
CP2B9_MOUSE	P12790	1.03859	0.628177	MEWO NIA+B6+C1 enzymes	Liver
CP2BJ_MOUSE	O55071	0.868163	0.317642	MEWO NIA+B6+C1 enzymes	Liver
CP2BA_MOUSE	P12791	0.901864	0.272054	MEWO NIA+B6+C1 enzymes	Liver
3HIDH_MOUSE	Q99L13	0.929837	0.0813473	MEWO NIA+B6+C1 enzymes	Liver
TRXR1_MOUSE	Q9JMH6	0.985538	0.540891	MEWO NIA+B6+C1 enzymes	Liver
DHRS1_MOUSE	Q99L04	1.06715	0.619195	MEWO NIA+B6+C1 enzymes	Liver
GCSP_MOUSE	Q91W43	1.03862	0.0388543	MEWO NIA+B6+C1 enzymes	Liver
G6PE_MOUSE	Q8CFX1	1.17729	0.00851142	MEWO NIA+B6+C1 enzymes	Liver
PUR6_MOUSE	Q9DCL9	1.00713	0.762324	MEWO NIA+B6+C1 enzymes	Liver
NDUV2_MOUSE	Q9D6J6	1.01302	0.815377	MEWO NIA+B6+C1 enzymes	Liver
NAKD2_MOUSE	Q8C5H8	1.03376	0.365662	MEWO NIA+B6+C1 enzymes	Liver
3BHS3_MOUSE	P26150	0.849402	0.127152	MEWO NIA+B6+C1 enzymes	Liver
ARK72_MOUSE	Q8CG76	1.0202	0.403428	MEWO NIA+B6+C1 enzymes	Liver
KMO_MOUSE	Q91WN4	0.984796	0.700383	MEWO NIA+B6+C1 enzymes	Liver
HSDL2_MOUSE	Q2TPA8	0.98259	0.738866	MEWO NIA+B6+C1 enzymes	Liver
KYNU_MOUSE	Q9CXF0	0.911596	0.293544	MEWO NIA+B6+C1 enzymes	Liver
BAAT_MOUSE	Q91X34	0.916484	0.16957	MEWO NIA+B6+C1 enzymes	Liver
AT11C_MOUSE	Q9QZW0	1.04132	0.0330267	MEWO NIA+B6+C1 enzymes	Liver
ASPD_MOUSE	Q9DCQ2	1.0508	0.553291	MEWO NIA+B6+C1 enzymes	Liver
DHB8_MOUSE	P50171	0.983744	0.490253	MEWO NIA+B6+C1 enzymes	Liver
PUR9_MOUSE	Q9CWJ9	0.934992	0.135992	MEWO NIA+B6+C1 enzymes	Liver
DDC_MOUSE	O88533	0.981294	0.724334	MEWO NIA+B6+C1 enzymes	Liver
DHB2_MOUSE	P51658	0.866344	0.099107	MEWO NIA+B6+C1 enzymes	Liver
DCXR_MOUSE	Q91X52	1.10173	0.416384	MEWO NIA+B6+C1 enzymes	Liver
SSDH_MOUSE	Q8BWF0	0.917691	0.159913	MEWO NIA+B6+C1 enzymes	Liver
GSHB_MOUSE	P51855	1.00412	0.900802	MEWO NIA+B6+C1 enzymes	Liver
PURA1_MOUSE	P28650	1.03287	0.58833	MEWO NIA+B6+C1 enzymes	Liver
PURA2_MOUSE	P46664	0.976248	0.596494	MEWO NIA+B6+C1 enzymes	Liver
PDXK_MOUSE	Q8K183	1.02149	0.741589	MEWO NIA+B6+C1 enzymes	Liver
MECR_MOUSE	Q9DCS3	0.966192	0.425536	MEWO NIA+B6+C1 enzymes	Liver
THNS2_MOUSE	Q80W22	0.944063	0.395788	MEWO NIA+B6+C1 enzymes	Liver
GARS_MOUSE	Q9CZD3	1.01211	0.578444	MEWO NIA+B6+C1 enzymes	Liver
NAMPT_MOUSE	Q99KQ4	0.985145	0.822004	MEWO NIA+B6+C1 enzymes	Liver
GAMT_MOUSE	O35969	0.840675	0.0379371	MEWO NIA+B6+C1 enzymes	Liver
NADC_MOUSE	Q91X91	1.35407	0.24551	MEWO NIA+B6+C1 enzymes	Liver
KBL_MOUSE	O88986	0.978515	0.340574	MEWO NIA+B6+C1 enzymes	Liver
PTGR3_MOUSE	Q8BGC4	0.97752	0.146052	MEWO NIA+B6+C1 enzymes	Liver
AADAT_MOUSE	Q9WVM8	0.953403	0.475854	MEWO NIA+B6+C1 enzymes	Liver
AS3MT_MOUSE	Q91WU5	1.10923	0.0211425	MEWO NIA+B6+C1 enzymes	Liver
ATTY_MOUSE	Q8QZR1	1.54024	0.0844645	MEWO NIA+B6+C1 enzymes	Liver
NDUS2_MOUSE	Q91WD5	1.03811	0.176005	MEWO NIA+B6+C1 enzymes	Liver
CP4AA_MOUSE	O88833	1.13268	0.248899	MEWO NIA+B6+C1 enzymes	Liver
IYD1_MOUSE	Q9DCX8	0.958901	0.357153	MEWO NIA+B6+C1 enzymes	Liver
DHB12_MOUSE	O70503	0.921782	0.0592875	MEWO NIA+B6+C1 enzymes	Liver
PUR2_MOUSE	Q64737	1.03268	0.638049	MEWO NIA+B6+C1 enzymes	Liver
KEG1_MOUSE	Q9DCY0	0.868147	0.230981	MEWO NIA+B6+C1 enzymes	Liver
CRYM_MOUSE	O54983	1.15404	0.0357132	MEWO NIA+B6+C1 enzymes	Liver
SCLY_MOUSE	Q9JLI6	0.993188	0.806726	MEWO NIA+B6+C1 enzymes	Liver
PXL2B_MOUSE	Q9DB60	1.29396	0.129727	MEWO NIA+B6+C1 enzymes	Liver
PNPO_MOUSE	Q91XF0	1.23558	0.252573	MEWO NIA+B6+C1 enzymes	Liver
FBRL_MOUSE	P35550	1.07338	0.0167017	MEWO NIA+B6+C1 enzymes	Liver
GUAA_MOUSE	Q3THK7	1.01422	0.688495	MEWO NIA+B6+C1 enzymes	Liver
PDXD1_MOUSE	Q99K01	1.03478	0.293483	MEWO NIA+B6+C1 enzymes	Liver
IMDH2_MOUSE	P24547	0.966051	0.131021	MEWO NIA+B6+C1 enzymes	Liver
GSHR_MOUSE	P47791	0.93648	0.149911	MEWO NIA+B6+C1 enzymes	Liver
NIT1_MOUSE	Q8VDK1	1.04617	0.35173	MEWO NIA+B6+C1 enzymes	Liver
PGDH_MOUSE	Q8VCC1	0.674103	0.024688	MEWO NIA+B6+C1 enzymes	Liver
ALAT2_MOUSE	Q8BGT5	1.06045	0.307908	MEWO NIA+B6+C1 enzymes	Liver
CSAD_MOUSE	Q9DBE0	0.877879	0.517615	MEWO NIA+B6+C1 enzymes	Liver
DYR_MOUSE	P00375	0.960205	0.190904	MEWO NIA+B6+C1 enzymes	Liver
MTAP_MOUSE	Q9CQ65	0.954075	0.305537	MEWO NIA+B6+C1 enzymes	Liver
STEA4_MOUSE	Q923B6	1.126	0.12273	MEWO NIA+B6+C1 enzymes	Liver
HPRT_MOUSE	P00493	1.0174	0.260865	MEWO NIA+B6+C1 enzymes	Liver
TRXR2_MOUSE	Q9JLT4	1.02556	0.397073	MEWO NIA+B6+C1 enzymes	Liver
NNRE_MOUSE	Q8K4Z3	0.912337	0.233483	MEWO NIA+B6+C1 enzymes	Liver
MACD1_MOUSE	Q922B1	1.04513	0.655063	MEWO NIA+B6+C1 enzymes	Liver
PTGR2_MOUSE	Q8VDQ1	0.896006	0.0759383	MEWO NIA+B6+C1 enzymes	Liver
CP4AE_MOUSE	O35728	1.51048	0.116471	MEWO NIA+B6+C1 enzymes	Liver
CP4FE_MOUSE	Q9EP75	0.939502	0.189244	MEWO NIA+B6+C1 enzymes	Liver
APT_MOUSE	P08030	1.17257	0.170855	MEWO NIA+B6+C1 enzymes	Liver
SYSC_MOUSE	P26638	0.997035	0.918386	MEWO NIA+B6+C1 enzymes	Liver
CP51A_MOUSE	Q8K0C4	1.21218	0.317109	MEWO NIA+B6+C1 enzymes	Liver
NSDHL_MOUSE	Q9R1J0	0.995464	0.954813	MEWO NIA+B6+C1 enzymes	Liver
NNRD_MOUSE	Q9CZ42	0.9973	0.927941	MEWO NIA+B6+C1 enzymes	Liver
DHRS7_MOUSE	Q9CXR1	0.937714	0.496597	MEWO NIA+B6+C1 enzymes	Liver
SGPL1_MOUSE	Q8R0X7	0.967798	0.486151	MEWO NIA+B6+C1 enzymes	Liver
P5CR3_MOUSE	Q9DCC4	0.986759	0.795289	MEWO NIA+B6+C1 enzymes	Liver
COQ3_MOUSE	Q8BMS4	1.53175	0.0651879	MEWO NIA+B6+C1 enzymes	Liver
TECR_MOUSE	Q9CY27	1.00194	0.941234	MEWO NIA+B6+C1 enzymes	Liver
IDH3A_MOUSE	Q9D6R2	0.967085	0.247506	MEWO NIA+B6+C1 enzymes	Liver
NNMT_MOUSE	O55239	1.14083	0.0332059	MEWO NIA+B6+C1 enzymes	Liver
HTAI2_MOUSE	Q9Z2G9	1.10007	0.469571	MEWO NIA+B6+C1 enzymes	Liver
CP4V2_MOUSE	Q9DBW0	1.00326	0.986377	MEWO NIA+B6+C1 enzymes	Liver
MOCS1_MOUSE	Q5RKZ7	1.2136	0.271334	MEWO NIA+B6+C1 enzymes	Liver
AT2L1_MOUSE	Q8BWU8	1.01543	0.831398	MEWO NIA+B6+C1 enzymes	Liver
ADRO_MOUSE	Q61578	0.999716	0.976744	MEWO NIA+B6+C1 enzymes	Liver
MBOA5_MOUSE	Q91V01	0.974482	0.41594	MEWO NIA+B6+C1 enzymes	Liver
ALDR_MOUSE	P45376	1.06445	0.245344	MEWO NIA+B6+C1 enzymes	Liver
PLCC_MOUSE	Q9D517	1.16993	0.23744	MEWO NIA+B6+C1 enzymes	Liver
PON3_MOUSE	Q62087	1.04735	0.396013	MEWO NIA+B6+C1 enzymes	Liver
FMO2_MOUSE	Q8K2I3	0.902567	0.237794	MEWO NIA+B6+C1 enzymes	Liver
HNMT_MOUSE	Q91VF2	0.936666	0.312506	MEWO NIA+B6+C1 enzymes	Liver
MTHFS_MOUSE	Q9D110	0.906491	0.190545	MEWO NIA+B6+C1 enzymes	Liver
PRPS1_MOUSE	Q9D7G0	0.897175	0.160009	MEWO NIA+B6+C1 enzymes	Liver
BIEA_MOUSE	Q9CY64	0.972453	0.34126	MEWO NIA+B6+C1 enzymes	Liver
MTNA_MOUSE	Q9CQT1	1.0065	0.817113	MEWO NIA+B6+C1 enzymes	Liver
NFS1_MOUSE	Q9Z1J3	1.21878	0.0869897	MEWO NIA+B6+C1 enzymes	Liver
NU3M_MOUSE	P03899	1.17406	0.155543	MEWO NIA+B6+C1 enzymes	Liver
CP8B1_MOUSE	O88962	0.898097	0.403233	MEWO NIA+B6+C1 enzymes	Liver
3BHS7_MOUSE	Q9EQC1	2.05675	0.0956565	MEWO NIA+B6+C1 enzymes	Liver
MTND_MOUSE	Q99JT9	1.13482	0.124435	MEWO NIA+B6+C1 enzymes	Liver
G6PD1_MOUSE	Q00612	0.930933	0.422458	MEWO NIA+B6+C1 enzymes	Liver
CBR4_MOUSE	Q91VT4	1.08756	0.370234	MEWO NIA+B6+C1 enzymes	Liver
PUR8_MOUSE	P54822	0.989813	0.749779	MEWO NIA+B6+C1 enzymes	Liver
DHB7_MOUSE	O88736	1.01139	0.893116	MEWO NIA+B6+C1 enzymes	Liver
DHR11_MOUSE	Q3U0B3	1.01325	0.756458	MEWO NIA+B6+C1 enzymes	Liver
MOCOS_MOUSE	Q14CH1	0.988002	0.812603	MEWO NIA+B6+C1 enzymes	Liver
NDUS7_MOUSE	Q9DC70	1.00171	0.936664	MEWO NIA+B6+C1 enzymes	Liver
GCST_MOUSE	Q8CFA2	0.979247	0.247042	MEWO NIA+B6+C1 enzymes	Liver
HMOX2_MOUSE	O70252	1.12579	0.154649	MEWO NIA+B6+C1 enzymes	Liver
PUR4_MOUSE	Q5SUR0	1.22119	0.266791	MEWO NIA+B6+C1 enzymes	Liver
CP7A1_MOUSE	Q64505	1.03999	0.696953	MEWO NIA+B6+C1 enzymes	Liver
PARP3_MOUSE	Q3ULW8	1.26492	0.126305	MEWO NIA+B6+C1 enzymes	Liver
NU4M_MOUSE	P03911	0.973493	0.606925	MEWO NIA+B6+C1 enzymes	Liver
HMOX1_MOUSE	P14901	1.16951	0.259899	MEWO NIA+B6+C1 enzymes	Liver
SETD3_MOUSE	Q91WC0	1.011	0.911855	MEWO NIA+B6+C1 enzymes	Liver
FCL_MOUSE	P23591	0.99691	0.901384	MEWO NIA+B6+C1 enzymes	Liver
PEMT_MOUSE	Q61907	1.23324	0.237285	MEWO NIA+B6+C1 enzymes	Liver
SIR3_MOUSE	Q8R104	0.870416	0.481443	MEWO NIA+B6+C1 enzymes	Liver
COQ5_MOUSE	Q9CXI0	0.916858	0.0708914	MEWO NIA+B6+C1 enzymes	Liver
NUD12_MOUSE	Q9DCN1	1.17258	0.0350448	MEWO NIA+B6+C1 enzymes	Liver
DTD2_MOUSE	Q8BHA3	1.12499	0.110746	MEWO NIA+B6+C1 enzymes	Liver
DHCR7_MOUSE	O88455	1.17178	0.0570495	MEWO NIA+B6+C1 enzymes	Liver
HEM1_MOUSE	Q8VC19	1.12547	0.469894	MEWO NIA+B6+C1 enzymes	Liver
MSMO1_MOUSE	Q9CRA4	1.02895	0.698452	MEWO NIA+B6+C1 enzymes	Liver
NUD16_MOUSE	Q6P3D0	0.947131	0.504269	MEWO NIA+B6+C1 enzymes	Liver
CP39A_MOUSE	Q9JKJ9	1.17908	0.287622	MEWO NIA+B6+C1 enzymes	Liver
ERG24_MOUSE	Q71KT5	0.992159	0.899997	MEWO NIA+B6+C1 enzymes	Liver
PLS3_MOUSE	Q9JIZ9	0.924538	0.187676	MEWO NIA+B6+C1 enzymes	Liver
GFPT1_MOUSE	P47856	0.997505	0.972036	MEWO NIA+B6+C1 enzymes	Liver
NDUS8_MOUSE	Q8K3J1	1.39122	0.102146	MEWO NIA+B6+C1 enzymes	Liver
CHAC2_MOUSE	Q9CQG1	0.896346	0.279418	MEWO NIA+B6+C1 enzymes	Liver
DRS7B_MOUSE	Q99J47	0.920801	0.129023	MEWO NIA+B6+C1 enzymes	Liver
PON2_MOUSE	Q62086	1.03147	0.379204	MEWO NIA+B6+C1 enzymes	Liver
DTD1_MOUSE	Q9DD18	1.1847	0.781906	MEWO NIA+B6+C1 enzymes	Liver
SIR2_MOUSE	Q8VDQ8	0.941016	0.631111	MEWO NIA+B6+C1 enzymes	Liver
PLCE_MOUSE	Q9D1E8	1.95359	0.147465	MEWO NIA+B6+C1 enzymes	Liver
LYPA2_MOUSE	Q9WTL7	1.58463	0.173076	MEWO NIA+B6+C1 enzymes	Liver
PARP1_MOUSE	P11103	0.954058	0.527586	MEWO NIA+B6+C1 enzymes	Liver
RDH11_MOUSE	Q9QYF1	1.03646	0.720161	MEWO NIA+B6+C1 enzymes	Liver
CRYL1_MOUSE	Q99KP3	1.0242	0.768055	MEWO NIA+B6+C1 enzymes	Liver
NSUN2_MOUSE	Q1HFZ0	0.941568	0.609477	MEWO NIA+B6+C1 enzymes	Liver
GLYR1_MOUSE	Q922P9	1.01037	0.912035	MEWO NIA+B6+C1 enzymes	Liver
NQO1_MOUSE	Q64669	1.11651	0.100091	MEWO NIA+B6+C1 enzymes	Liver
NU1M_MOUSE	P03888	0.984779	0.722232	MEWO NIA+B6+C1 enzymes	Liver
DHC24_MOUSE	Q8VCH6	1.27352	0.286392	MEWO NIA+B6+C1 enzymes	Liver
NMNA1_MOUSE	Q9EPA7	1.90509	0.16877	MEWO NIA+B6+C1 enzymes	Liver
DHRSX_MOUSE	Q8VBZ0	1.11301	0.304887	MEWO NIA+B6+C1 enzymes	Liver
CMTR1_MOUSE	Q9DBC3	1.05583	0.549734	MEWO NIA+B6+C1 enzymes	Liver
PARP9_MOUSE	Q8CAS9	0.969685	0.517115	MEWO NIA+B6+C1 enzymes	Liver
SIR5_MOUSE	Q8K2C6	1.00148	0.989668	MEWO NIA+B6+C1 enzymes	Liver
TYW1_MOUSE	Q8BJM7	1.02782	0.576052	MEWO NIA+B6+C1 enzymes	Liver
SYSM_MOUSE	Q9JJL8	1.05299	0.44715	MEWO NIA+B6+C1 enzymes	Liver
SPCS_MOUSE	Q6P6M7	1.2662	0.391532	MEWO NIA+B6+C1 enzymes	Liver
TM10C_MOUSE	Q3UFY8	0.945585	0.468107	MEWO NIA+B6+C1 enzymes	Liver
XRCC5_MOUSE	P27641	1.08876	0.546706	MEWO NIA+B6+C1 enzymes	Liver
ABHGA_MOUSE	Q9Z1Q2	1.1954	0.180217	MEWO NIA+B6+C1 enzymes	Liver
LIPC_MOUSE	P27656	1.04421	0.660224	MEWO NIA+B6+C1 enzymes	Liver
GALE_MOUSE	Q8R059	0.987471	0.770152	MEWO NIA+B6+C1 enzymes	Liver
CD38_MOUSE	P56528	1.16751	0.0922536	MEWO NIA+B6+C1 enzymes	Liver
PARL_MOUSE	Q5XJY4	0.945546	0.29222	MEWO NIA+B6+C1 enzymes	Liver
CARME_MOUSE	Q80UY1	0.95255	0.408374	MEWO NIA+B6+C1 enzymes	Liver
PIMT_MOUSE	P23506	1.05559	0.664766	MEWO NIA+B6+C1 enzymes	Liver
PAG15_MOUSE	Q8VEB4	1.03564	0.603302	MEWO NIA+B6+C1 enzymes	Liver
CP26A_MOUSE	O55127	1.05658	0.382408	MEWO NIA+B6+C1 enzymes	Liver
ALD1_MOUSE	P21300	1.30473	0.179139	MEWO NIA+B6+C1 enzymes	Liver
OXND1_MOUSE	Q8VE38	0.901968	0.316944	MEWO NIA+B6+C1 enzymes	Liver
MTNB_MOUSE	Q9WVQ5	1.09487	0.302742	MEWO NIA+B6+C1 enzymes	Liver
PARP4_MOUSE	E9PYK3	1.45008	0.0347928	MEWO NIA+B6+C1 enzymes	Liver
ANM5_MOUSE	Q8CIG8	0.926839	0.0932362	MEWO NIA+B6+C1 enzymes	Liver
SDSL_MOUSE	Q8R238	1.06082	0.48272	MEWO NIA+B6+C1 enzymes	Liver
QORL1_MOUSE	Q921W4	0.876491	0.336062	MEWO NIA+B6+C1 enzymes	Liver
C1TM_MOUSE	Q3V3R1	0.874645	0.582029	MEWO NIA+B6+C1 enzymes	Liver
RDH10_MOUSE	Q8VCH7	0.914394	0.30467	MEWO NIA+B6+C1 enzymes	Liver
CP7B1_MOUSE	Q60991	0.914699	0.612507	MEWO NIA+B6+C1 enzymes	Liver
RDH14_MOUSE	Q9ERI6	0.948769	0.208397	MEWO NIA+B6+C1 enzymes	Liver
GGT5_MOUSE	Q9Z2A9	0.918666	0.518948	MEWO NIA+B6+C1 enzymes	Liver
ALDH2_MOUSE	P47738	1.04817	0.549604	STRV NIA+B6+C1 enzymes	Liver
AL1A1_MOUSE	P24549	0.816153	0.11581	STRV NIA+B6+C1 enzymes	Liver
AL1A7_MOUSE	O35945	0.867235	0.194234	STRV NIA+B6+C1 enzymes	Liver
AL1B1_MOUSE	Q9CZS1	1.14695	0.328642	STRV NIA+B6+C1 enzymes	Liver
AL1A2_MOUSE	Q62148	0.845396	0.0502124	STRV NIA+B6+C1 enzymes	Liver
AL1L1_MOUSE	Q8R0Y6	0.737335	0.0202337	STRV NIA+B6+C1 enzymes	Liver
BHMT1_MOUSE	O35490	1.02024	0.82714	STRV NIA+B6+C1 enzymes	Liver
ECHP_MOUSE	Q9DBM2	1.94238	0.121934	STRV NIA+B6+C1 enzymes	Liver
CATA_MOUSE	P24270	0.988711	0.715989	STRV NIA+B6+C1 enzymes	Liver
SAHH_MOUSE	P50247	0.924518	0.306787	STRV NIA+B6+C1 enzymes	Liver
FAS_MOUSE	P19096	0.693618	0.0153095	STRV NIA+B6+C1 enzymes	Liver
ECHA_MOUSE	Q8BMS1	1.19243	0.288276	STRV NIA+B6+C1 enzymes	Liver
MDHM_MOUSE	P08249	1.14416	0.266055	STRV NIA+B6+C1 enzymes	Liver
SARDH_MOUSE	Q99LB7	0.994955	0.677034	STRV NIA+B6+C1 enzymes	Liver
DHE3_MOUSE	P26443	1.05193	0.464128	STRV NIA+B6+C1 enzymes	Liver
M2GD_MOUSE	Q9DBT9	1.07339	0.49718	STRV NIA+B6+C1 enzymes	Liver
ADH1_MOUSE	P00329	0.851853	0.0559721	STRV NIA+B6+C1 enzymes	Liver
ADHX_MOUSE	P28474	0.925839	0.278759	STRV NIA+B6+C1 enzymes	Liver
OAT_MOUSE	P29758	0.965861	0.864014	STRV NIA+B6+C1 enzymes	Liver
MMSA_MOUSE	Q9EQ20	1.04291	0.0765037	STRV NIA+B6+C1 enzymes	Liver
G3P_MOUSE	P16858	0.937165	0.294901	STRV NIA+B6+C1 enzymes	Liver
AL8A1_MOUSE	Q8BH00	0.962463	0.443821	STRV NIA+B6+C1 enzymes	Liver
AATM_MOUSE	P05202	1.05331	0.285587	STRV NIA+B6+C1 enzymes	Liver
AL4A1_MOUSE	Q8CHT0	1.04189	0.534944	STRV NIA+B6+C1 enzymes	Liver
FTCD_MOUSE	Q91XD4	0.95251	0.559276	STRV NIA+B6+C1 enzymes	Liver
DHSO_MOUSE	Q64442	0.832447	0.028097	STRV NIA+B6+C1 enzymes	Liver
HCD2_MOUSE	O08756	1.2445	0.184322	STRV NIA+B6+C1 enzymes	Liver
GNMT_MOUSE	Q9QXF8	0.920939	0.31717	STRV NIA+B6+C1 enzymes	Liver
AMPL_MOUSE	Q9CPY7	0.862978	0.0575638	STRV NIA+B6+C1 enzymes	Liver
METK1_MOUSE	Q91X83	1.44856	0.0573456	STRV NIA+B6+C1 enzymes	Liver
METK2_MOUSE	Q3THS6	1.13937	0.0391911	STRV NIA+B6+C1 enzymes	Liver
DHB4_MOUSE	P51660	1.14781	0.202075	STRV NIA+B6+C1 enzymes	Liver
AATC_MOUSE	P05201	1.34148	0.100035	STRV NIA+B6+C1 enzymes	Liver
AASS_MOUSE	Q99K67	1.26692	0.217549	STRV NIA+B6+C1 enzymes	Liver
AL7A1_MOUSE	Q9DBF1	0.983754	0.863833	STRV NIA+B6+C1 enzymes	Liver
DHB5_MOUSE	P70694	0.809521	0.123456	STRV NIA+B6+C1 enzymes	Liver
AK1D1_MOUSE	Q8VCX1	0.828708	0.0621931	STRV NIA+B6+C1 enzymes	Liver
C1TC_MOUSE	Q922D8	0.779832	0.0107486	STRV NIA+B6+C1 enzymes	Liver
IDHC_MOUSE	O88844	0.884995	0.115695	STRV NIA+B6+C1 enzymes	Liver
IDHP_MOUSE	P54071	1.06816	0.502148	STRV NIA+B6+C1 enzymes	Liver
PYGL_MOUSE	Q9ET01	0.837513	0.0881341	STRV NIA+B6+C1 enzymes	Liver
PYGB_MOUSE	Q8CI94	1.14391	0.0231989	STRV NIA+B6+C1 enzymes	Liver
CGL_MOUSE	Q8VCN5	0.913387	0.522892	STRV NIA+B6+C1 enzymes	Liver
GABT_MOUSE	P61922	1.04486	0.432071	STRV NIA+B6+C1 enzymes	Liver
ADK_MOUSE	P55264	1.06469	0.186994	STRV NIA+B6+C1 enzymes	Liver
CP2DQ_MOUSE	Q8CIM7	0.774585	0.131958	STRV NIA+B6+C1 enzymes	Liver
CP2DA_MOUSE	P24456	0.77266	0.0273078	STRV NIA+B6+C1 enzymes	Liver
CP2DB_MOUSE	P24457	0.685702	0.140282	STRV NIA+B6+C1 enzymes	Liver
CP2D9_MOUSE	P11714	0.976196	0.921127	STRV NIA+B6+C1 enzymes	Liver
CP17A_MOUSE	P27786	1.18541	0.42548	STRV NIA+B6+C1 enzymes	Liver
CP4AE_MOUSE	O35728	2.58126	0.0266934	STRV NIA+B6+C1 enzymes	Liver
CP4AA_MOUSE	O88833	1.7971	0.00272665	STRV NIA+B6+C1 enzymes	Liver
NCPR_MOUSE	P37040	1.04556	0.520265	STRV NIA+B6+C1 enzymes	Liver
GLYM_MOUSE	Q9CZN7	0.957914	0.324244	STRV NIA+B6+C1 enzymes	Liver
GLYC_MOUSE	P50431	0.889503	0.16206	STRV NIA+B6+C1 enzymes	Liver
3HAO_MOUSE	Q78JT3	0.862095	0.0385205	STRV NIA+B6+C1 enzymes	Liver
CP237_MOUSE	P56654	0.655492	0.0401488	STRV NIA+B6+C1 enzymes	Liver
CY250_MOUSE	Q91X77	0.548293	0.000194669	STRV NIA+B6+C1 enzymes	Liver
CP240_MOUSE	P56657	0.594238	0.102218	STRV NIA+B6+C1 enzymes	Liver
CP254_MOUSE	Q6XVG2	0.637465	0.000825844	STRV NIA+B6+C1 enzymes	Liver
CP2AC_MOUSE	P56593	0.888094	0.168521	STRV NIA+B6+C1 enzymes	Liver
CP2CT_MOUSE	Q64458	0.62687	0.0113481	STRV NIA+B6+C1 enzymes	Liver
CP2A5_MOUSE	P20852	0.633236	0.19072	STRV NIA+B6+C1 enzymes	Liver
CP2A4_MOUSE	P15392	0.660793	0.0708091	STRV NIA+B6+C1 enzymes	Liver
CP238_MOUSE	P56655	0.906109	0.704804	STRV NIA+B6+C1 enzymes	Liver
LDHA_MOUSE	P06151	1.04525	0.541983	STRV NIA+B6+C1 enzymes	Liver
LDHB_MOUSE	P16125	1.3813	0.131632	STRV NIA+B6+C1 enzymes	Liver
NDUS1_MOUSE	Q91VD9	1.07318	0.399271	STRV NIA+B6+C1 enzymes	Liver
AL3A2_MOUSE	P47740	0.929116	0.5966	STRV NIA+B6+C1 enzymes	Liver
ALAT1_MOUSE	Q8QZR5	0.856586	0.112667	STRV NIA+B6+C1 enzymes	Liver
HUTU_MOUSE	Q8VC12	0.876822	0.0529854	STRV NIA+B6+C1 enzymes	Liver
GPDA_MOUSE	P13707	1.01118	0.823582	STRV NIA+B6+C1 enzymes	Liver
CP1A2_MOUSE	P00186	0.512791	0.0612247	STRV NIA+B6+C1 enzymes	Liver
CP3AB_MOUSE	Q64459	1.03605	0.310518	STRV NIA+B6+C1 enzymes	Liver
CP341_MOUSE	Q9JMA7	0.719646	0.494123	STRV NIA+B6+C1 enzymes	Liver
AL9A1_MOUSE	Q9JLJ2	0.980018	0.0293856	STRV NIA+B6+C1 enzymes	Liver
BDH_MOUSE	Q80XN0	1.15135	0.30086	STRV NIA+B6+C1 enzymes	Liver
DECR2_MOUSE	Q9WV68	1.19612	0.23279	STRV NIA+B6+C1 enzymes	Liver
AIFM1_MOUSE	Q9Z0X1	1.05442	0.402774	STRV NIA+B6+C1 enzymes	Liver
AK1A1_MOUSE	Q9JII6	0.951213	0.375286	STRV NIA+B6+C1 enzymes	Liver
AKCL2_MOUSE	Q9DCT1	0.918943	0.0814997	STRV NIA+B6+C1 enzymes	Liver
INMT_MOUSE	P40936	0.745244	0.0764067	STRV NIA+B6+C1 enzymes	Liver
HCDH_MOUSE	Q61425	1.07775	0.380976	STRV NIA+B6+C1 enzymes	Liver
RDH7_MOUSE	O88451	0.660837	0.0319625	STRV NIA+B6+C1 enzymes	Liver
RDH16_MOUSE	O54909	0.761031	0.165002	STRV NIA+B6+C1 enzymes	Liver
H17B6_MOUSE	Q9R092	0.690307	0.042402	STRV NIA+B6+C1 enzymes	Liver
DECR_MOUSE	Q9CQ62	1.14481	0.337169	STRV NIA+B6+C1 enzymes	Liver
SDHL_MOUSE	Q8VBT2	1.1542	0.227373	STRV NIA+B6+C1 enzymes	Liver
AK1CD_MOUSE	Q8VC28	0.963923	0.650982	STRV NIA+B6+C1 enzymes	Liver
MDHC_MOUSE	P14152	0.916921	0.0849565	STRV NIA+B6+C1 enzymes	Liver
NNTM_MOUSE	Q61941	1.05768	0.460024	STRV NIA+B6+C1 enzymes	Liver
MAOX_MOUSE	P06801	0.92506	0.405103	STRV NIA+B6+C1 enzymes	Liver
[truncated: 218 more rows]
