# Supplementary material for: Decreased liver B vitamin-related enzymes as a metabolic hallmark of cancer cachexia
Source: Nat Commun. 2023 Oct 6;14:6246. doi: 10.1038/s41467-023-41952-w (PMC10558488; doi:10.1038/s41467-023-41952-w)
Supplement: Supplementary file 4 — Source Data [file 41467_2023_41952_MOESM4_ESM.zip › source_data_ed3/Fig2a.xlsx]

## Sheet: Fig2a
class2	class3	mb	x_axis
MEWO	Muscle	NAD	0.608185
MEWO	Muscle	NAD	1.04392
MEWO	Muscle	NAD	0.915762
MEWO	Muscle	NAD	0.92257
MEWO	Muscle	NAD	0.743735
MEWO	Muscle	NAD	0.556017
MEWO	Liver	NAD	0.916308
MEWO	Liver	NADP	1.27084
MEWO	Liver	NAM	0.935076
MEWO	Liver	NAD	0.481682
MEWO	Liver	NADP	0.672514
MEWO	Liver	NAM	1.27419
MEWO	Liver	NAD	0.654457
MEWO	Liver	NADP	0.744943
MEWO	Liver	NAM	1.57039
MEWO	Liver	NAD	0.326568
MEWO	Liver	NADP	0.594242
MEWO	Liver	NAM	1.59431
MEWO	Liver	NAD	0.500035
MEWO	Liver	NADP	0.612843
MEWO	Liver	NAM	1.44051
MEWO	Liver	NAD	0.906299
MEWO	Liver	NADP	0.940506
MEWO	Liver	NAM	1.76466
LNCA	Muscle	NAD	0.721799
LNCA	Muscle	NAD	0.838041
LNCA	Muscle	NAD	0.905536
LNCA	Muscle	NAD	0.799338
LNCA	Muscle	NAD	0.859004
LNCA	Muscle	NAD	0.780224
LNCA	Muscle	NAD	0.89454
LNCA	Muscle	NAD	0.841917
LNCA	Muscle	NAD	0.728631
LNCA	Muscle	NAD	0.908547
LNCA	Muscle	NAD	0.777598
LNCA	Liver	NAD	1.03037
LNCA	Liver	NADP	1.02284
LNCA	Liver	NAM	0.882142
LNCA	Liver	NAD	0.886903
LNCA	Liver	NADP	0.918522
LNCA	Liver	NAM	0.709599
LNCA	Liver	NAD	0.455125
LNCA	Liver	NADP	0.414708
LNCA	Liver	NAM	1.72822
LNCA	Liver	NAD	1.09337
LNCA	Liver	NADP	0.90398
LNCA	Liver	NAM	0.777653
LNCA	Liver	NAD	0.720001
LNCA	Liver	NADP	0.915328
LNCA	Liver	NAM	0.805513
LNCA	Liver	NAD	1.16295
LNCA	Liver	NADP	0.81128
LNCA	Liver	NAM	0.759395
LNCA	Liver	NAD	1.00889
LNCA	Liver	NADP	0.810086
LNCA	Liver	NAM	0.703727
LNCA	Liver	NAD	0.644545
LNCA	Liver	NADP	0.768616
LNCA	Liver	NAM	0.920577
LNCA	Liver	NAD	0.552063
LNCA	Liver	NADP	0.670121
LNCA	Liver	NAM	1.0347
LNCA	Liver	NAD	0.782679
LNCA	Liver	NADP	0.950941
LNCA	Liver	NAM	1.03666
LNCA	Liver	NAD	0.548434
LNCA	Liver	NADP	0.749768
LNCA	Liver	NAM	1.3478
SEKI	Muscle	NAD	0.917921
SEKI	Muscle	NAD	0.414467
SEKI	Muscle	NAD	0.492553
SEKI	Muscle	NAD	0.506393
SEKI	Muscle	NAD	0.725263
SEKI	Muscle	NAD	0.912134
SEKI	Muscle	NAD	0.48416
SEKI	Muscle	NAD	0.462953
SEKI	Liver	NAD	0.451982
SEKI	Liver	NADP	0.479317
SEKI	Liver	NAM	0.632218
SEKI	Liver	NAD	0.315263
SEKI	Liver	NADP	0.462128
SEKI	Liver	NAM	0.745776
SEKI	Liver	NAD	0.368185
SEKI	Liver	NADP	0.421897
SEKI	Liver	NAM	0.770184
SEKI	Liver	NAD	0.646164
SEKI	Liver	NADP	0.699114
SEKI	Liver	NAM	0.986299
SEKI	Liver	NAD	0.262426
SEKI	Liver	NADP	0.242333
SEKI	Liver	NAM	0.701523
SEKI	Liver	NAD	0.633589
SEKI	Liver	NADP	0.591994
SEKI	Liver	NAM	0.70924
SEKI	Liver	NAD	0.335986
SEKI	Liver	NADP	0.325694
SEKI	Liver	NAM	0.836836
SEKI	Liver	NAD	0.307948
SEKI	Liver	NADP	0.500762
SEKI	Liver	NAM	0.906853
SEKI	Liver	NAD	0.248063
SEKI	Liver	NADP	0.532323
SEKI	Liver	NAM	0.719388
SEKI	Liver	NAD	0.338331
SEKI	Liver	NADP	0.483491
SEKI	Liver	NAM	0.828716
SEKI	Liver	NAD	0.401192
SEKI	Liver	NADP	0.557428
SEKI	Liver	NAM	0.862175
CRCA	Muscle	NAD	0.505681
CRCA	Muscle	NAD	0.628744
CRCA	Muscle	NAD	0.758293
CRCA	Muscle	NAD	0.601455
CRCA	Muscle	NAD	0.770083
CRCA	Muscle	NAD	0.659957
CRCA	Muscle	NAD	0.646645
CRCA	Muscle	NAD	0.763215
CRCA	Muscle	NAD	0.722727
CRCA	Muscle	NAD	0.528625
CRCA	Muscle	NAD	1.03889
CRCA	Muscle	NAD	0.53244
CRCA	Muscle	NAD	0.575483
CRCA	Liver	NAD	0.497234
CRCA	Liver	NADP	0.591592
CRCA	Liver	NAM	0.917435
CRCA	Liver	NAD	0.400926
CRCA	Liver	NADP	0.47205
CRCA	Liver	NAM	0.959314
CRCA	Liver	NAD	0.489769
CRCA	Liver	NADP	0.489207
CRCA	Liver	NAM	0.667156
CRCA	Liver	NAD	0.392418
CRCA	Liver	NADP	0.490039
CRCA	Liver	NAM	0.849461
CRCA	Liver	NAD	0.356307
CRCA	Liver	NADP	0.453606
CRCA	Liver	NAM	1.22681
CRCA	Liver	NAD	0.595745
CRCA	Liver	NADP	0.498272
CRCA	Liver	NAM	0.507092
CRCA	Liver	NAD	0.723934
CRCA	Liver	NADP	0.626575
CRCA	Liver	NAM	0.527056
CRCA	Liver	NAD	0.573444
CRCA	Liver	NADP	0.621622
CRCA	Liver	NAM	0.59455
CRCA	Liver	NAD	0.235309
CRCA	Liver	NADP	0.258447
CRCA	Liver	NAM	0.958874
CRCA	Liver	NAD	0.357038
CRCA	Liver	NADP	0.378502
CRCA	Liver	NAM	0.788059
CRCA	Liver	NAD	0.406183
CRCA	Liver	NADP	0.490626
CRCA	Liver	NAM	0.855547
CRCA	Liver	NAD	0.453929
CRCA	Liver	NADP	0.515521
CRCA	Liver	NAM	0.921931
CRCA	Liver	NAD	0.463162
CRCA	Liver	NADP	0.535911
CRCA	Liver	NAM	0.892913
STRV	Muscle	NAD	0.726728
STRV	Muscle	NAD	1.12065
STRV	Muscle	NAD	0.939546
STRV	Muscle	NAD	1.13883
STRV	Muscle	NAD	1.24833
STRV	Muscle	NAD	0.871445
STRV	Muscle	NAD	1.06828
STRV	Muscle	NAD	0.89223
STRV	Liver	NAD	0.494026
STRV	Liver	NADP	0.619984
STRV	Liver	NAM	1.07486
STRV	Liver	NAD	0.699736
STRV	Liver	NADP	0.96386
STRV	Liver	NAM	0.883234
STRV	Liver	NAD	0.743483
STRV	Liver	NADP	0.95397
STRV	Liver	NAM	0.96144
STRV	Liver	NAD	0.449517
STRV	Liver	NADP	0.510542
STRV	Liver	NAM	1.31661
STRV	Liver	NAD	0.885769
STRV	Liver	NADP	1.22805
STRV	Liver	NAM	0.683713
STRV	Liver	NAD	0.672827
STRV	Liver	NADP	0.981409
STRV	Liver	NAM	0.849412
STRV	Liver	NAD	0.844753
STRV	Liver	NADP	1.34282
STRV	Liver	NAM	0.637507
STRV	Liver	NAD	0.995861
STRV	Liver	NADP	1.31591
STRV	Liver	NAM	0.649662
