# Supplementary material for: Decreased liver B vitamin-related enzymes as a metabolic hallmark of cancer cachexia
Source: Nat Commun. 2023 Oct 6;14:6246. doi: 10.1038/s41467-023-41952-w (PMC10558488; doi:10.1038/s41467-023-41952-w)
Supplement: Supplementary file 4 — Source Data [file 41467_2023_41952_MOESM4_ESM.zip › source_data_ed3/FigS1e.xlsx]

## Sheet: FigS1e
exp	class	elisa	conc	unit
CRCA	CNT	Plasma SAA (ng/ml)	266.169	ng_ml
CRCA	CNT	Plasma SAA (ng/ml)	269.405	ng_ml
CRCA	CNT	Plasma SAA (ng/ml)	182.039	ng_ml
CRCA	CNT	Plasma SAA (ng/ml)	186.893	ng_ml
CRCA	CRCA	Plasma SAA (ng/ml)	1662.4	ng_ml
CRCA	CRCA	Plasma SAA (ng/ml)	1952.81	ng_ml
CRCA	CRCA	Plasma SAA (ng/ml)	1053.27	ng_ml
CRCA	CRCA	Plasma SAA (ng/ml)	468.404	ng_ml
CRCA	CNT	Plasma GDF15 (pg/ml)	37.8911	pg_ml
CRCA	CNT	Plasma GDF15 (pg/ml)	72.9592	pg_ml
CRCA	CNT	Plasma GDF15 (pg/ml)	38.9225	pg_ml
CRCA	CNT	Plasma GDF15 (pg/ml)	55.7533	pg_ml
CRCA	CRCA	Plasma GDF15 (pg/ml)	73.9438	pg_ml
CRCA	CRCA	Plasma GDF15 (pg/ml)	248.628	pg_ml
CRCA	CRCA	Plasma GDF15 (pg/ml)	127.202	pg_ml
CRCA	CRCA	Plasma GDF15 (pg/ml)	175.819	pg_ml
CRCA	CNT	Plasma IL-6 (pg/ml)	NA	pg_ml
CRCA	CNT	Plasma IL-6 (pg/ml)	4.90192	pg_ml
CRCA	CNT	Plasma IL-6 (pg/ml)	2.45464	pg_ml
CRCA	CNT	Plasma IL-6 (pg/ml)	15.4162	pg_ml
CRCA	CRCA	Plasma IL-6 (pg/ml)	134.336	pg_ml
CRCA	CRCA	Plasma IL-6 (pg/ml)	219.084	pg_ml
CRCA	CRCA	Plasma IL-6 (pg/ml)	88.5626	pg_ml
CRCA	CRCA	Plasma IL-6 (pg/ml)	54.482	pg_ml
CRCA	CNT	Plasma Alb (mg/ml)	7.81928	mg_ml
CRCA	CNT	Plasma Alb (mg/ml)	7.85597	mg_ml
CRCA	CNT	Plasma Alb (mg/ml)	9.84753	mg_ml
CRCA	CNT	Plasma Alb (mg/ml)	11.0342	mg_ml
CRCA	CRCA	Plasma Alb (mg/ml)	2.92507	mg_ml
CRCA	CRCA	Plasma Alb (mg/ml)	2.74941	mg_ml
CRCA	CRCA	Plasma Alb (mg/ml)	2.36296	mg_ml
CRCA	CRCA	Plasma Alb (mg/ml)	2.22634	mg_ml
LNCA	CNT	Plasma SAA (ng/ml)	180.421	ng_ml
LNCA	CNT	Plasma SAA (ng/ml)	181.23	ng_ml
LNCA	CNT	Plasma SAA (ng/ml)	186.084	ng_ml
LNCA	CNT	Plasma SAA (ng/ml)	490.245	ng_ml
LNCA	LNCA	Plasma SAA (ng/ml)	221.677	ng_ml
LNCA	LNCA	Plasma SAA (ng/ml)	190.129	ng_ml
LNCA	LNCA	Plasma SAA (ng/ml)	183.657	ng_ml
LNCA	LNCA	Plasma SAA (ng/ml)	177.994	ng_ml
LNCA	CNT	Plasma GDF15 (pg/ml)	79.2415	pg_ml
LNCA	CNT	Plasma GDF15 (pg/ml)	61.0511	pg_ml
LNCA	CNT	Plasma GDF15 (pg/ml)	92.8374	pg_ml
LNCA	CNT	Plasma GDF15 (pg/ml)	32.5465	pg_ml
LNCA	LNCA	Plasma GDF15 (pg/ml)	239.673	pg_ml
LNCA	LNCA	Plasma GDF15 (pg/ml)	206.199	pg_ml
LNCA	LNCA	Plasma GDF15 (pg/ml)	86.5083	pg_ml
LNCA	LNCA	Plasma GDF15 (pg/ml)	146.049	pg_ml
LNCA	CNT	Plasma IL-6 (pg/ml)	NA	pg_ml
LNCA	CNT	Plasma IL-6 (pg/ml)	6.26152	pg_ml
LNCA	CNT	Plasma IL-6 (pg/ml)	NA	pg_ml
LNCA	CNT	Plasma IL-6 (pg/ml)	7.25856	pg_ml
LNCA	LNCA	Plasma IL-6 (pg/ml)	8.34624	pg_ml
LNCA	LNCA	Plasma IL-6 (pg/ml)	NA	pg_ml
LNCA	LNCA	Plasma IL-6 (pg/ml)	192.164	pg_ml
LNCA	LNCA	Plasma IL-6 (pg/ml)	5.89896	pg_ml
LNCA	CNT	Plasma Alb (mg/ml)	9.45094	mg_ml
LNCA	CNT	Plasma Alb (mg/ml)	10.2433	mg_ml
LNCA	CNT	Plasma Alb (mg/ml)	9.68046	mg_ml
LNCA	CNT	Plasma Alb (mg/ml)	9.4486	mg_ml
LNCA	LNCA	Plasma Alb (mg/ml)	8.7569	mg_ml
LNCA	LNCA	Plasma Alb (mg/ml)	10.5072	mg_ml
LNCA	LNCA	Plasma Alb (mg/ml)	9.60864	mg_ml
LNCA	LNCA	Plasma Alb (mg/ml)	10.7289	mg_ml
MEWO	CNT	Plasma SAA (ng/ml)	201.454	ng_ml
MEWO	CNT	Plasma SAA (ng/ml)	224.104	ng_ml
MEWO	CNT	Plasma SAA (ng/ml)	398.835	ng_ml
MEWO	CNT	Plasma SAA (ng/ml)	244.327	ng_ml
MEWO	MEWO	Plasma SAA (ng/ml)	288.819	ng_ml
MEWO	MEWO	Plasma SAA (ng/ml)	275.876	ng_ml
MEWO	MEWO	Plasma SAA (ng/ml)	542.017	ng_ml
MEWO	MEWO	Plasma SAA (ng/ml)	226.531	ng_ml
MEWO	CNT	Plasma GDF15 (pg/ml)	34.7969	pg_ml
MEWO	CNT	Plasma GDF15 (pg/ml)	93.2593	pg_ml
MEWO	CNT	Plasma GDF15 (pg/ml)	82.7577	pg_ml
MEWO	CNT	Plasma GDF15 (pg/ml)	62.692	pg_ml
MEWO	MEWO	Plasma GDF15 (pg/ml)	55.7065	pg_ml
MEWO	MEWO	Plasma GDF15 (pg/ml)	81.2574	pg_ml
MEWO	MEWO	Plasma GDF15 (pg/ml)	69.5368	pg_ml
MEWO	MEWO	Plasma GDF15 (pg/ml)	69.3962	pg_ml
MEWO	CNT	Plasma IL-6 (pg/ml)	NA	pg_ml
MEWO	CNT	Plasma IL-6 (pg/ml)	NA	pg_ml
MEWO	CNT	Plasma IL-6 (pg/ml)	6.35216	pg_ml
MEWO	CNT	Plasma IL-6 (pg/ml)	13.6034	pg_ml
MEWO	MEWO	Plasma IL-6 (pg/ml)	12.3344	pg_ml
MEWO	MEWO	Plasma IL-6 (pg/ml)	NA	pg_ml
MEWO	MEWO	Plasma IL-6 (pg/ml)	5.5364	pg_ml
MEWO	MEWO	Plasma IL-6 (pg/ml)	NA	pg_ml
MEWO	CNT	Plasma Alb (mg/ml)	9.11446	mg_ml
MEWO	CNT	Plasma Alb (mg/ml)	9.93575	mg_ml
MEWO	CNT	Plasma Alb (mg/ml)	12.2685	mg_ml
MEWO	CNT	Plasma Alb (mg/ml)	11.2856	mg_ml
MEWO	MEWO	Plasma Alb (mg/ml)	9.9459	mg_ml
MEWO	MEWO	Plasma Alb (mg/ml)	14.125	mg_ml
MEWO	MEWO	Plasma Alb (mg/ml)	10.1583	mg_ml
MEWO	MEWO	Plasma Alb (mg/ml)	10.7539	mg_ml
SEKI	CNT	Plasma SAA (ng/ml)	363.242	ng_ml
SEKI	CNT	Plasma SAA (ng/ml)	233.002	ng_ml
SEKI	CNT	Plasma SAA (ng/ml)	331.693	ng_ml
SEKI	CNT	Plasma SAA (ng/ml)	235.429	ng_ml
SEKI	SEKI	Plasma SAA (ng/ml)	1918.02	ng_ml
SEKI	SEKI	Plasma SAA (ng/ml)	1560.47	ng_ml
SEKI	SEKI	Plasma SAA (ng/ml)	1751.38	ng_ml
SEKI	SEKI	Plasma SAA (ng/ml)	1426.19	ng_ml
SEKI	CNT	Plasma GDF15 (pg/ml)	60.3947	pg_ml
SEKI	CNT	Plasma GDF15 (pg/ml)	150.69	pg_ml
SEKI	CNT	Plasma GDF15 (pg/ml)	78.2569	pg_ml
SEKI	CNT	Plasma GDF15 (pg/ml)	80.7417	pg_ml
SEKI	SEKI	Plasma GDF15 (pg/ml)	513.655	pg_ml
SEKI	SEKI	Plasma GDF15 (pg/ml)	121.014	pg_ml
SEKI	SEKI	Plasma GDF15 (pg/ml)	199.823	pg_ml
SEKI	SEKI	Plasma GDF15 (pg/ml)	88.1023	pg_ml
SEKI	CNT	Plasma IL-6 (pg/ml)	11.6999	pg_ml
SEKI	CNT	Plasma IL-6 (pg/ml)	5.71768	pg_ml
SEKI	CNT	Plasma IL-6 (pg/ml)	NA	pg_ml
SEKI	CNT	Plasma IL-6 (pg/ml)	3.2704	pg_ml
SEKI	SEKI	Plasma IL-6 (pg/ml)	9.25264	pg_ml
SEKI	SEKI	Plasma IL-6 (pg/ml)	NA	pg_ml
SEKI	SEKI	Plasma IL-6 (pg/ml)	3.7236	pg_ml
SEKI	SEKI	Plasma IL-6 (pg/ml)	NA	pg_ml
SEKI	CNT	Plasma Alb (mg/ml)	10.9897	mg_ml
SEKI	CNT	Plasma Alb (mg/ml)	11.2544	mg_ml
SEKI	CNT	Plasma Alb (mg/ml)	8.24241	mg_ml
SEKI	CNT	Plasma Alb (mg/ml)	9.84129	mg_ml
SEKI	SEKI	Plasma Alb (mg/ml)	8.63745	mg_ml
SEKI	SEKI	Plasma Alb (mg/ml)	9.36116	mg_ml
SEKI	SEKI	Plasma Alb (mg/ml)	8.66555	mg_ml
SEKI	SEKI	Plasma Alb (mg/ml)	10.5346	mg_ml
STRV	CNT	Plasma SAA (ng/ml)	223.295	ng_ml
STRV	CNT	Plasma SAA (ng/ml)	201.454	ng_ml
STRV	CNT	Plasma SAA (ng/ml)	211.97	ng_ml
STRV	CNT	Plasma SAA (ng/ml)	291.246	ng_ml
STRV	STRV	Plasma SAA (ng/ml)	224.104	ng_ml
STRV	STRV	Plasma SAA (ng/ml)	369.713	ng_ml
STRV	STRV	Plasma SAA (ng/ml)	180.421	ng_ml
STRV	STRV	Plasma SAA (ng/ml)	186.084	ng_ml
STRV	CNT	Plasma GDF15 (pg/ml)	27.577	pg_ml
STRV	CNT	Plasma GDF15 (pg/ml)	44.1734	pg_ml
STRV	CNT	Plasma GDF15 (pg/ml)	56.4566	pg_ml
STRV	CNT	Plasma GDF15 (pg/ml)	78.0225	pg_ml
STRV	STRV	Plasma GDF15 (pg/ml)	154.675	pg_ml
STRV	STRV	Plasma GDF15 (pg/ml)	43.3295	pg_ml
STRV	STRV	Plasma GDF15 (pg/ml)	49.7055	pg_ml
STRV	STRV	Plasma GDF15 (pg/ml)	147.784	pg_ml
STRV	CNT	Plasma IL-6 (pg/ml)	NA	pg_ml
STRV	CNT	Plasma IL-6 (pg/ml)	NA	pg_ml
STRV	CNT	Plasma IL-6 (pg/ml)	NA	pg_ml
STRV	CNT	Plasma IL-6 (pg/ml)	NA	pg_ml
STRV	STRV	Plasma IL-6 (pg/ml)	NA	pg_ml
STRV	STRV	Plasma IL-6 (pg/ml)	2.90784	pg_ml
STRV	STRV	Plasma IL-6 (pg/ml)	NA	pg_ml
STRV	STRV	Plasma IL-6 (pg/ml)	15.0536	pg_ml
STRV	CNT	Plasma Alb (mg/ml)	9.30885	mg_ml
STRV	CNT	Plasma Alb (mg/ml)	10.4299	mg_ml
STRV	CNT	Plasma Alb (mg/ml)	8.88805	mg_ml
STRV	CNT	Plasma Alb (mg/ml)	8.35952	mg_ml
STRV	STRV	Plasma Alb (mg/ml)	14.691	mg_ml
STRV	STRV	Plasma Alb (mg/ml)	7.72793	mg_ml
STRV	STRV	Plasma Alb (mg/ml)	11.9546	mg_ml
STRV	STRV	Plasma Alb (mg/ml)	11.0982	mg_ml
