# Supplementary material for: Decreased liver B vitamin-related enzymes as a metabolic hallmark of cancer cachexia
Source: Nat Commun. 2023 Oct 6;14:6246. doi: 10.1038/s41467-023-41952-w (PMC10558488; doi:10.1038/s41467-023-41952-w)
Supplement: Supplementary file 4 — Source Data [file 41467_2023_41952_MOESM4_ESM.zip › source_data_ed3/FigS4b.xlsx]

## Sheet: FigS3f
	NIA	B6	SAM	Gly	PTRS	MNA	Betaine
NIA	1	0.670564	-0.535914	0.807911	-0.776587	-0.600425	0.684031
B6	0.670564	1	-0.740848	0.563308	-0.647062	-0.459895	0.689704
SAM	-0.535914	-0.740848	1	-0.463796	0.647574	0.62137	-0.671928
Gly	0.807911	0.563308	-0.463796	1	-0.742347	-0.629212	0.753747
PTRS	-0.776587	-0.647062	0.647574	-0.742347	1	0.585037	-0.698375
MNA	-0.600425	-0.459895	0.62137	-0.629212	0.585037	1	-0.505017
Betaine	0.684031	0.689704	-0.671928	0.753747	-0.698375	-0.505017	1
