# Supplementary material for: Decreased liver B vitamin-related enzymes as a metabolic hallmark of cancer cachexia
Source: Nat Commun. 2023 Oct 6;14:6246. doi: 10.1038/s41467-023-41952-w (PMC10558488; doi:10.1038/s41467-023-41952-w)
Supplement: Supplementary file 4 — Source Data [file 41467_2023_41952_MOESM4_ESM.zip › source_data_ed3/FigS8a.xlsx]

## Sheet: FigS7a
up_ac	fc	protein_conc	class	class2
Q8R0Y6	1.06994	3.37764e-05	NIA enzymes	Male SEKI
P24270	0.572309	3.4152e-05	NIA enzymes	Male SEKI
P50247	0.968129	2.24022e-05	NIA enzymes	Male SEKI
P47738	0.875865	3.17615e-05	NIA enzymes	Male SEKI
P24549	0.547338	4.4937e-05	NIA enzymes	Male SEKI
P26443	1.04267	3.01301e-05	NIA enzymes	Male SEKI
P00329	0.743612	3.31722e-05	NIA enzymes	Male SEKI
Q9EQ20	0.791255	1.31721e-05	NIA enzymes	Male SEKI
P16858	0.915199	2.24553e-05	NIA enzymes	Male SEKI
P19096	1.09591	2.82043e-05	NIA enzymes	Male SEKI
Q8BMS1	0.801332	1.61106e-05	NIA enzymes	Male SEKI
O88844	0.888122	1.39551e-05	NIA enzymes	Male SEKI
Q9DBM2	0.632199	4.34206e-05	NIA enzymes	Male SEKI
Q64458	0.604312	5.00716e-06	NIA enzymes	Male SEKI
Q8CHT0	0.862549	8.32323e-06	NIA enzymes	Male SEKI
P70694	0.603105	8.98378e-06	NIA enzymes	Male SEKI
Q99K67	1.2613	7.56641e-06	NIA enzymes	Male SEKI
Q05421	0.640812	5.11707e-06	NIA enzymes	Male SEKI
P08249	0.905112	1.55745e-05	NIA enzymes	Male SEKI
O88451	0.836197	7.52286e-06	NIA enzymes	Male SEKI
Q922D8	0.830136	1.3585e-05	NIA enzymes	Male SEKI
Q64442	0.530428	1.59587e-05	NIA enzymes	Male SEKI
P37040	1.42382	4.86856e-06	NIA enzymes	Male SEKI
P14152	0.818118	1.58314e-05	NIA enzymes	Male SEKI
P97872	0.791493	6.65749e-06	NIA enzymes	Male SEKI
P51660	0.837255	1.68874e-05	NIA enzymes	Male SEKI
Q9CZS1	1.13671	2.25831e-06	NIA enzymes	Male SEKI
P06151	1.32583	1.29412e-05	NIA enzymes	Male SEKI
Q8BH00	1.01682	5.93495e-06	NIA enzymes	Male SEKI
Q6XVG2	0.765183	1.55126e-06	NIA enzymes	Male SEKI
Q8VC12	1.0155	4.48975e-06	NIA enzymes	Male SEKI
Q78JT3	0.870255	5.58965e-06	NIA enzymes	Male SEKI
Q8CIM7	1.07923	2.18212e-06	NIA enzymes	Male SEKI
Q64459	0.638635	7.5037e-06	NIA enzymes	Male SEKI
Q80XN0	0.652832	2.67416e-06	NIA enzymes	Male SEKI
Q9JLJ2	0.763988	1.58087e-05	NIA enzymes	Male SEKI
Q61941	0.870505	4.00183e-06	NIA enzymes	Male SEKI
Q9Z0X1	0.953131	4.46202e-06	NIA enzymes	Male SEKI
P50172	0.8175	3.61184e-06	NIA enzymes	Male SEKI
Q9JII6	0.784703	5.77781e-06	NIA enzymes	Male SEKI
P28474	0.998354	9.30744e-06	NIA enzymes	Male SEKI
Q9DCN2	0.839987	4.05785e-06	NIA enzymes	Male SEKI
P13707	0.810119	7.30565e-06	NIA enzymes	Male SEKI
Q61425	0.817839	5.29836e-06	NIA enzymes	Male SEKI
P20852	0.463579	3.03184e-06	NIA enzymes	Male SEKI
P54071	0.870358	4.25878e-06	NIA enzymes	Male SEKI
P50285	0.701401	2.90292e-06	NIA enzymes	Male SEKI
P47740	0.433013	5.17727e-06	NIA enzymes	Male SEKI
P56593	1.08647	2.57446e-06	NIA enzymes	Male SEKI
Q8CHR6	1.30948	2.76563e-06	NIA enzymes	Male SEKI
Q9CQ62	0.72712	4.98955e-06	NIA enzymes	Male SEKI
Q91VD9	0.90333	4.30527e-06	NIA enzymes	Male SEKI
Q99MZ7	0.886965	4.82829e-06	NIA enzymes	Male SEKI
O08749	0.893519	5.91853e-06	NIA enzymes	Male SEKI
Q8BVI4	0.786151	4.20246e-06	NIA enzymes	Male SEKI
P48758	1.35049	4.18722e-06	NIA enzymes	Male SEKI
P24456	0.711002	5.27065e-06	NIA enzymes	Male SEKI
Q99LB2	0.771345	3.28188e-06	NIA enzymes	Male SEKI
Q8VCR2	1.21078	2.56943e-06	NIA enzymes	Male SEKI
Q91X77	0.987212	3.10216e-06	NIA enzymes	Male SEKI
O08756	1.02367	5.61722e-06	NIA enzymes	Male SEKI
O35945	0.992623	7.24419e-06	NIA enzymes	Male SEKI
P00186	0.417337	4.1017e-06	NIA enzymes	Male SEKI
O70475	0.65333	7.30038e-06	NIA enzymes	Male SEKI
Q91YT0	0.871128	1.50793e-06	NIA enzymes	Male SEKI
Q8K009	1.08993	2.86374e-08	NIA enzymes	Male SEKI
Q99L13	0.71898	5.38071e-06	NIA enzymes	Male SEKI
Q64105	0.979006	1.14405e-09	NIA enzymes	Male SEKI
Q91Z53	1.12086	3.98743e-06	NIA enzymes	Male SEKI
Q8VCX1	1.13551	1.93161e-06	NIA enzymes	Male SEKI
Q91WN4	0.988815	2.41677e-06	NIA enzymes	Male SEKI
Q8CG76	0.914139	2.19173e-06	NIA enzymes	Male SEKI
Q91W64	0.829585	1.28875e-06	NIA enzymes	Male SEKI
P06801	0.549395	9.73488e-06	NIA enzymes	Male SEKI
Q99L04	0.793258	3.50208e-06	NIA enzymes	Male SEKI
P12791	1.39883	1.2249e-07	NIA enzymes	Male SEKI
Q9JI75	0.789671	1.13096e-06	NIA enzymes	Male SEKI
P27786	2.41414	3.65393e-08	NIA enzymes	Male SEKI
P56657	0.499966	1.62814e-07	NIA enzymes	Male SEKI
Q9CXF0	0.977878	1.84666e-06	NIA enzymes	Male SEKI
P47199	0.812093	2.75995e-06	NIA enzymes	Male SEKI
Q8VC28	0.714867	3.64175e-06	NIA enzymes	Male SEKI
Q9CY27	1.01624	1.32426e-06	NIA enzymes	Male SEKI
O54749	0.706102	5.86361e-07	NIA enzymes	Male SEKI
Q9DCQ2	0.874184	3.72735e-06	NIA enzymes	Male SEKI
Q91X91	1.10008	1.56323e-06	NIA enzymes	Male SEKI
Q8CFX1	1.2911	1.61643e-06	NIA enzymes	Male SEKI
Q00519	1.06176	2.05519e-06	NIA enzymes	Male SEKI
Q91WD5	0.938534	1.2297e-06	NIA enzymes	Male SEKI
O09158	1.07938	2.49913e-07	NIA enzymes	Male SEKI
P51658	1.14884	7.47775e-07	NIA enzymes	Male SEKI
Q68FL4	0.945797	3.81467e-07	NIA enzymes	Male SEKI
P56654	0.820227	4.19936e-07	NIA enzymes	Male SEKI
Q9DBB8	0.723842	2.13689e-06	NIA enzymes	Male SEKI
Q9QYY9	0.820315	9.80243e-07	NIA enzymes	Male SEKI
Q91X52	0.862142	1.56216e-06	NIA enzymes	Male SEKI
Q99KQ4	1.24896	1.26422e-06	NIA enzymes	Male SEKI
Q9DCT2	0.546134	5.46579e-07	NIA enzymes	Male SEKI
Q9WV68	0.820687	2.02032e-06	NIA enzymes	Male SEKI
Q9DCD0	1.24035	1.70068e-06	NIA enzymes	Male SEKI
Q64FW2	0.64927	2.54336e-06	NIA enzymes	Male SEKI
Q9D6J6	0.861139	1.67591e-06	NIA enzymes	Male SEKI
Q8BWF0	0.768106	2.51696e-06	NIA enzymes	Male SEKI
Q91WR5	0.503596	8.98378e-06	NIA enzymes	Male SEKI
Q8CC86	1.05042	1.4676e-06	NIA enzymes	Male SEKI
Q923D2	1.03399	1.82356e-06	NIA enzymes	Male SEKI
P26150	0.567192	1.27707e-06	NIA enzymes	Male SEKI
Q91VT4	1.03669	5.47749e-07	NIA enzymes	Male SEKI
Q9JMH6	0.987383	1.45928e-06	NIA enzymes	Male SEKI
Q64437	1.00812	3.02471e-09	NIA enzymes	Male SEKI
O70503	0.965022	1.28648e-06	NIA enzymes	Male SEKI
O55239	1.80964	4.56296e-08	NIA enzymes	Male SEKI
P50171	1.02116	1.21666e-06	NIA enzymes	Male SEKI
Q9EP75	0.831551	5.75706e-07	NIA enzymes	Male SEKI
P11714	0.859874	2.09415e-06	NIA enzymes	Male SEKI
O54909	0.924982	1.25125e-07	NIA enzymes	Male SEKI
Q9DC70	0.950391	7.27959e-07	NIA enzymes	Male SEKI
Q923B6	1.53253	2.62545e-07	NIA enzymes	Male SEKI
Q64467	0.918202	2.24553e-05	NIA enzymes	Male SEKI
Q2TPA8	0.76705	3.93486e-06	NIA enzymes	Male SEKI
Q8VCH6	1.10884	2.86829e-07	NIA enzymes	Male SEKI
Q9D6R2	0.951202	1.09281e-06	NIA enzymes	Male SEKI
Q64464	1.46108	1.02432e-06	NIA enzymes	Male SEKI
Q8BGC4	1.02878	8.46238e-07	NIA enzymes	Male SEKI
P00184	0.508849	1.1509e-08	NIA enzymes	Male SEKI
Q9R092	0.878145	3.93345e-07	NIA enzymes	Male SEKI
Q3ULJ0	0.968376	4.95849e-07	NIA enzymes	Male SEKI
Q8K3J1	0.88189	4.46948e-07	NIA enzymes	Male SEKI
P00375	1.17195	5.67965e-07	NIA enzymes	Male SEKI
Q9DCX8	1.10653	5.22831e-07	NIA enzymes	Male SEKI
P47791	0.882432	1.64569e-06	NIA enzymes	Male SEKI
P00342	1.15395	1.29412e-05	NIA enzymes	Male SEKI
Q91WL5	0.27152	3.31875e-06	NIA enzymes	Male SEKI
Q9DCT1	0.765161	2.93918e-07	NIA enzymes	Male SEKI
Q9R1J0	1.67083	9.51062e-07	NIA enzymes	Male SEKI
Q9EQ06	0.558832	1.36736e-06	NIA enzymes	Male SEKI
Q8VDQ1	0.911898	6.9705e-07	NIA enzymes	Male SEKI
E9Q5K4	0.799132	1.08291e-06	NIA enzymes	Male SEKI
P15392	0.964376	3.03184e-06	NIA enzymes	Male SEKI
Q8K4Z3	0.92612	7.04394e-07	NIA enzymes	Male SEKI
Q61694	0.291243	9.99089e-07	NIA enzymes	Male SEKI
O88455	1.60597	5.15872e-07	NIA enzymes	Male SEKI
Q9Z2G9	1.18552	5.04113e-07	NIA enzymes	Male SEKI
Q9DCN1	0.99331	1.03377e-06	NIA enzymes	Male SEKI
O88833	1.02983	4.90579e-06	NIA enzymes	Male SEKI
Q61578	0.910809	4.62629e-07	NIA enzymes	Male SEKI
Q60991	0.300996	6.00173e-07	NIA enzymes	Male SEKI
Q71KT5	1.07648	4.23199e-07	NIA enzymes	Male SEKI
Q9CZ42	0.896481	4.7328e-07	NIA enzymes	Male SEKI
Q9DCS3	0.932957	7.38972e-07	NIA enzymes	Male SEKI
Q9D816	0.932652	5.29741e-09	NIA enzymes	Male SEKI
Q9DBW0	0.461625	5.8525e-07	NIA enzymes	Male SEKI
O55071	1.56739	1.2249e-07	NIA enzymes	Male SEKI
Q8K0C4	1.94097	1.10034e-06	NIA enzymes	Male SEKI
P45376	0.989446	5.8122e-07	NIA enzymes	Male SEKI
Q8R059	1.226	4.74594e-07	NIA enzymes	Male SEKI
Q9QYF1	1.64957	1.01352e-06	NIA enzymes	Male SEKI
O70252	1.32945	2.13448e-07	NIA enzymes	Male SEKI
Q8VHG0	1.18357	6.62691e-08	NIA enzymes	Male SEKI
O54983	1.02659	2.55349e-09	NIA enzymes	Male SEKI
Q8K354	1.46645	1.42151e-07	NIA enzymes	Male SEKI
P23591	0.974807	4.29864e-07	NIA enzymes	Male SEKI
Q9JHU9	2.56453	4.07216e-08	NIA enzymes	Male SEKI
P03888	0.932721	3.37095e-08	NIA enzymes	Male SEKI
P16125	1.23165	1.53957e-07	NIA enzymes	Male SEKI
O88962	0.572907	8.99559e-07	NIA enzymes	Male SEKI
Q9JLT4	0.852445	5.14663e-07	NIA enzymes	Male SEKI
Q8K2I3	1.2928	1.17344e-07	NIA enzymes	Male SEKI
Q99N16	0.881416	2.74914e-09	NIA enzymes	Male SEKI
O88736	1.45034	3.65207e-07	NIA enzymes	Male SEKI
Q9CY64	1.00189	4.8454e-07	NIA enzymes	Male SEKI
Q922B1	0.89427	3.48696e-07	NIA enzymes	Male SEKI
Q9CXR1	1.04027	2.78689e-07	NIA enzymes	Male SEKI
P56528	1.30863	2.29662e-07	NIA enzymes	Male SEKI
O88876	1.00064	5.14203e-08	NIA enzymes	Male SEKI
P24815	0.936169	1.27707e-06	NIA enzymes	Male SEKI
Q9DB60	0.731281	8.12466e-08	NIA enzymes	Male SEKI
P53798	1.46362	1.42151e-07	NIA enzymes	Male SEKI
Q99J47	1.09009	1.73268e-07	NIA enzymes	Male SEKI
Q3ULW8	1.36327	9.97906e-08	NIA enzymes	Male SEKI
Q8CAS9	1.10558	2.42944e-07	NIA enzymes	Male SEKI
Q9DCC4	0.727543	5.31373e-07	NIA enzymes	Male SEKI
Q711T7	0.936779	9.88156e-08	NIA enzymes	Male SEKI
Q9CRA4	2.17972	1.30615e-07	NIA enzymes	Male SEKI
P03921	0.921391	8.13062e-08	NIA enzymes	Male SEKI
Q922P9	1.23231	1.04503e-07	NIA enzymes	Male SEKI
Q8VBZ0	1.39956	1.39194e-08	NIA enzymes	Male SEKI
P24547	1.12215	3.37573e-07	NIA enzymes	Male SEKI
Q6R5N8	0.901595	6.98033e-09	NIA enzymes	Male SEKI
Q8VE38	0.9388	1.01269e-07	NIA enzymes	Male SEKI
O54750	0.815122	9.904e-09	NIA enzymes	Male SEKI
Q8VDQ8	0.922005	1.8837e-07	NIA enzymes	Male SEKI
Q99L27	1.49019	1.07505e-07	NIA enzymes	Male SEKI
Q3U0B3	0.951437	1.23167e-07	NIA enzymes	Male SEKI
Q64462	0.853428	3.24396e-07	NIA enzymes	Male SEKI
A2A974	0.511756	5.25218e-07	NIA enzymes	Male SEKI
Q64669	0.962081	1.72413e-07	NIA enzymes	Male SEKI
Q8R104	0.871753	9.65562e-08	NIA enzymes	Male SEKI
Q9EQC1	0.928488	3.05763e-07	NIA enzymes	Male SEKI
P52019	1.43055	1.27167e-07	NIA enzymes	Male SEKI
Q64505	0.929026	1.09846e-07	NIA enzymes	Male SEKI
Q8CG72	0.997555	7.38001e-08	NIA enzymes	Male SEKI
P03899	0.940954	7.96571e-09	NIA enzymes	Male SEKI
Q8BZ20	1.17965	9.04426e-08	NIA enzymes	Male SEKI
P03911	1.11139	1.10593e-07	NIA enzymes	Male SEKI
P45377	1.93556	1.62254e-07	NIA enzymes	Male SEKI
P23475	1.11011	1.53779e-07	NIA enzymes	Male SEKI
Q5M8N4	0.601183	1.6713e-08	NIA enzymes	Male SEKI
Q00612	1.27328	2.8298e-07	NIA enzymes	Male SEKI
Q6P3D0	1.02135	5.52983e-08	NIA enzymes	Male SEKI
Q8K023	0.621111	1.91849e-09	NIA enzymes	Male SEKI
Q9ERI6	1.17304	1.42077e-07	NIA enzymes	Male SEKI
Q99KP3	1.0394	4.65295e-07	NIA enzymes	Male SEKI
Q9EPA7	1.03528	1.10711e-07	NIA enzymes	Male SEKI
P27641	1.12945	2.08235e-07	NIA enzymes	Male SEKI
Q99JI6	1.36893	6.60638e-07	NIA enzymes	Male SEKI
P29477	1.67312	5.64609e-08	NIA enzymes	Male SEKI
Q9JHW9	1.44497	1.06409e-08	NIA enzymes	Male SEKI
Q91YR9	0.780855	7.07332e-08	NIA enzymes	Male SEKI
O35728	0.960413	7.81033e-06	NIA enzymes	Male SEKI
Q9JKJ9	1.01847	9.03053e-08	NIA enzymes	Male SEKI
Q8CEE7	1.29145	1.5696e-07	NIA enzymes	Male SEKI
P14901	1.23818	1.02603e-07	NIA enzymes	Male SEKI
Q8CI59	0.963042	1.49272e-07	NIA enzymes	Male SEKI
Q9D665	1.18953	4.25726e-08	NIA enzymes	Male SEKI
P26443	1.04267	3.01301e-05	B2 enzymes	Male SEKI
Q99LB7	0.890866	1.13979e-05	B2 enzymes	Male SEKI
P16858	0.915199	2.24553e-05	B2 enzymes	Male SEKI
Q9R0H0	1.07679	1.21577e-07	B2 enzymes	Male SEKI
Q9DBT9	0.872088	8.62803e-06	B2 enzymes	Male SEKI
P37040	1.42382	4.86856e-06	B2 enzymes	Male SEKI
P97872	0.791493	6.65749e-06	B2 enzymes	Male SEKI
P50544	0.819725	8.48146e-06	B2 enzymes	Male SEKI
Q921G7	0.829332	1.00977e-05	B2 enzymes	Male SEKI
Q8VC30	1.04868	1.6776e-05	B2 enzymes	Male SEKI
P51174	0.81862	5.08892e-06	B2 enzymes	Male SEKI
Q9Z0X1	0.953131	4.46202e-06	B2 enzymes	Male SEKI
P45952	0.846252	6.68193e-06	B2 enzymes	Male SEKI
Q07417	0.824509	5.31448e-06	B2 enzymes	Male SEKI
Q8K2B3	0.844815	7.43155e-06	B2 enzymes	Male SEKI
Q9JHI5	0.790066	6.98773e-06	B2 enzymes	Male SEKI
Q9DCN2	0.839987	4.05785e-06	B2 enzymes	Male SEKI
Q8BW75	0.964151	2.79742e-06	B2 enzymes	Male SEKI
P50285	0.701401	2.90292e-06	B2 enzymes	Male SEKI
Q80XL6	0.827108	4.20651e-06	B2 enzymes	Male SEKI
Q8CHR6	1.30948	2.76563e-06	B2 enzymes	Male SEKI
Q60759	0.876201	2.60121e-06	B2 enzymes	Male SEKI
P58710	0.778148	2.36277e-06	B2 enzymes	Male SEKI
Q9QXD1	1.43826	3.58338e-06	B2 enzymes	Male SEKI
Q9D826	0.929322	2.08774e-06	B2 enzymes	Male SEKI
O08749	0.893519	5.91853e-06	B2 enzymes	Male SEKI
Q91YT0	0.871128	1.50793e-06	B2 enzymes	Male SEKI
Q9WU79	0.971853	1.41323e-06	B2 enzymes	Male SEKI
Q91WN4	0.988815	2.41677e-06	B2 enzymes	Male SEKI
Q9JI75	0.789671	1.13096e-06	B2 enzymes	Male SEKI
Q8BJ64	0.899127	3.73579e-06	B2 enzymes	Male SEKI
Q9R112	1.28868	1.32141e-06	B2 enzymes	Male SEKI
Q7TNG8	1.22306	1.94962e-06	B2 enzymes	Male SEKI
Q00519	1.06176	2.05519e-06	B2 enzymes	Male SEKI
Q8K370	0.704233	6.59293e-07	B2 enzymes	Male SEKI
Q8JZN5	0.951781	1.06325e-06	B2 enzymes	Male SEKI
Q64FW2	0.64927	2.54336e-06	B2 enzymes	Male SEKI
G3X982	0.431591	3.32324e-06	B2 enzymes	Male SEKI
Q91XF0	0.934956	3.78563e-07	B2 enzymes	Male SEKI
Q64133	0.967462	1.99372e-07	B2 enzymes	Male SEKI
Q9JMH6	0.987383	1.45928e-06	B2 enzymes	Male SEKI
Q9DBL1	0.730529	1.30008e-06	B2 enzymes	Male SEKI
Q9WU19	1.04973	9.96571e-07	B2 enzymes	Male SEKI
Q9D7B6	0.941775	1.03728e-06	B2 enzymes	Male SEKI
Q923B6	1.53253	2.62545e-07	B2 enzymes	Male SEKI
Q8VCH6	1.10884	2.86829e-07	B2 enzymes	Male SEKI
Q64521	0.895963	1.26746e-06	B2 enzymes	Male SEKI
Q9DCX8	1.10653	5.22831e-07	B2 enzymes	Male SEKI
P47791	0.882432	1.64569e-06	B2 enzymes	Male SEKI
Q8VCZ9	0.935928	8.85639e-07	B2 enzymes	Male SEKI
Q61578	0.910809	4.62629e-07	B2 enzymes	Male SEKI
Q8R123	1.10644	4.03945e-07	B2 enzymes	Male SEKI
Q9CQF9	0.962429	5.01409e-07	B2 enzymes	Male SEKI
O54754	0.664044	1.21686e-06	B2 enzymes	Male SEKI
Q8VHG0	1.18357	6.62691e-08	B2 enzymes	Male SEKI
Q9JLT4	0.852445	5.14663e-07	B2 enzymes	Male SEKI
Q8K2I3	1.2928	1.17344e-07	B2 enzymes	Male SEKI
P56380	1.27754	1.3337e-07	B2 enzymes	Male SEKI
Q8R1S0	1.04259	1.63184e-07	B2 enzymes	Male SEKI
Q3ULW8	1.36327	9.97906e-08	B2 enzymes	Male SEKI
Q8CAS9	1.10558	2.42944e-07	B2 enzymes	Male SEKI
Q8CIM3	0.783483	1.20673e-08	B2 enzymes	Male SEKI
Q91YP0	0.624286	4.58003e-07	B2 enzymes	Male SEKI
P56213	0.905043	5.52199e-07	B2 enzymes	Male SEKI
Q64669	0.962081	1.72413e-07	B2 enzymes	Male SEKI
P52019	1.43055	1.27167e-07	B2 enzymes	Male SEKI
Q8R180	0.811558	1.82181e-07	B2 enzymes	Male SEKI
Q8BZ20	1.17965	9.04426e-08	B2 enzymes	Male SEKI
P23475	1.11011	1.53779e-07	B2 enzymes	Male SEKI
Q6P3D0	1.02135	5.52983e-08	B2 enzymes	Male SEKI
Q9EPL9	1.01157	1.78193e-07	B2 enzymes	Male SEKI
Q3TQB2	1.20451	3.62298e-08	B2 enzymes	Male SEKI
P27641	1.12945	2.08235e-07	B2 enzymes	Male SEKI
Q99JI6	1.36893	6.60638e-07	B2 enzymes	Male SEKI
P29477	1.67312	5.64609e-08	B2 enzymes	Male SEKI
Q8R2E9	0.190203	1.85671e-07	B2 enzymes	Male SEKI
Q8CI59	0.963042	1.49272e-07	B2 enzymes	Male SEKI
Q9ET01	0.74928	1.20458e-05	B6 enzymes	Male SEKI
P19096	1.09591	2.82043e-05	B6 enzymes	Male SEKI
P05202	0.921445	1.76753e-05	B6 enzymes	Male SEKI
P29758	0.580864	4.60137e-06	B6 enzymes	Male SEKI
Q8VCN5	1.14787	6.6315e-06	B6 enzymes	Male SEKI
P05201	1.47609	5.85879e-06	B6 enzymes	Male SEKI
Q71RI9	0.983956	1.45233e-06	B6 enzymes	Male SEKI
P61922	0.845441	2.7041e-06	B6 enzymes	Male SEKI
P50431	0.809721	4.14079e-06	B6 enzymes	Male SEKI
O35423	1.01445	2.04656e-06	B6 enzymes	Male SEKI
Q9CZN7	0.911397	3.04253e-06	B6 enzymes	Male SEKI
Q8QZR5	0.957942	1.93511e-06	B6 enzymes	Male SEKI
Q8VBT2	1.65853	3.60939e-06	B6 enzymes	Male SEKI
Q91WT9	1.25921	1.54266e-06	B6 enzymes	Male SEKI
Q3UEG6	0.845177	2.53639e-06	B6 enzymes	Male SEKI
Q9WUB3	0.739778	5.49275e-08	B6 enzymes	Male SEKI
Q9CXF0	0.977878	1.84666e-06	B6 enzymes	Male SEKI
Q91W43	1.04151	2.60995e-06	B6 enzymes	Male SEKI
Q8QZR1	1.92374	2.20586e-07	B6 enzymes	Male SEKI
Q9WVM8	0.612511	1.42435e-06	B6 enzymes	Male SEKI
O88533	0.736993	3.98411e-07	B6 enzymes	Male SEKI
Q91XF0	0.934956	3.78563e-07	B6 enzymes	Male SEKI
Q8BTY1	1.32439	6.16417e-07	B6 enzymes	Male SEKI
Q8BGT5	0.997683	1.00819e-06	B6 enzymes	Male SEKI
Q9JLI6	1.06019	3.99953e-07	B6 enzymes	Male SEKI
Q80W22	0.901787	8.5027e-07	B6 enzymes	Male SEKI
Q9DBE0	0.475144	6.42438e-06	B6 enzymes	Male SEKI
O88986	0.696992	7.61939e-07	B6 enzymes	Male SEKI
Q8CFA2	1.09679	3.23452e-07	B6 enzymes	Male SEKI
Q8K183	0.546666	6.66795e-07	B6 enzymes	Male SEKI
Q9Z1J3	0.93632	4.63531e-07	B6 enzymes	Male SEKI
Q8R0X7	0.950754	5.72521e-07	B6 enzymes	Male SEKI
Q8BWU8	0.500581	4.55809e-07	B6 enzymes	Male SEKI
P47856	1.14792	1.69557e-07	B6 enzymes	Male SEKI
Q9Z2Z9	1.01849	1.09375e-08	B6 enzymes	Male SEKI
Q9QZX7	1.01544	3.65448e-07	B6 enzymes	Male SEKI
Q14CH1	0.971624	3.702e-07	B6 enzymes	Male SEKI
Q8VC19	1.19125	9.11238e-08	B6 enzymes	Male SEKI
Q8R238	1.38112	1.2047e-07	B6 enzymes	Male SEKI
Q6P6M7	1.04328	4.18147e-07	B6 enzymes	Male SEKI
Q8CI94	1.08246	2.13651e-07	B6 enzymes	Male SEKI
Q8BWT1	0.770003	3.5952e-05	PA enzymes	Male SEKI
P32020	0.54305	1.37659e-05	PA enzymes	Male SEKI
P54869	0.917275	3.23679e-05	PA enzymes	Male SEKI
Q9EQ20	0.791255	1.31721e-05	PA enzymes	Male SEKI
P19096	1.09591	2.82043e-05	PA enzymes	Male SEKI
Q8BMS1	0.801332	1.61106e-05	PA enzymes	Male SEKI
P41216	0.449224	1.8894e-05	PA enzymes	Male SEKI
Q9DBM2	0.632199	4.34206e-05	PA enzymes	Male SEKI
Q8QZT1	0.877267	1.39028e-05	PA enzymes	Male SEKI
Q8VCH0	0.600396	6.59083e-06	PA enzymes	Male SEKI
Q9R0H0	1.07679	1.21577e-07	PA enzymes	Male SEKI
P51660	0.837255	1.68874e-05	PA enzymes	Male SEKI
P50544	0.819725	8.48146e-06	PA enzymes	Male SEKI
Q9Z2I8	0.948443	9.57832e-06	PA enzymes	Male SEKI
Q8VCW8	0.769096	8.27724e-06	PA enzymes	Male SEKI
P55096	0.67489	1.37152e-05	PA enzymes	Male SEKI
Q9Z2I9	0.767862	6.57409e-06	PA enzymes	Male SEKI
O35488	0.842499	1.09155e-05	PA enzymes	Male SEKI
P51174	0.81862	5.08892e-06	PA enzymes	Male SEKI
Q99JY0	0.8075	7.5405e-06	PA enzymes	Male SEKI
Q91VA0	0.884727	6.92703e-06	PA enzymes	Male SEKI
Q8BH95	0.938312	4.48389e-06	PA enzymes	Male SEKI
P45952	0.846252	6.68193e-06	PA enzymes	Male SEKI
Q07417	0.824509	5.31448e-06	PA enzymes	Male SEKI
Q9JHI5	0.790066	6.98773e-06	PA enzymes	Male SEKI
Q61425	0.817839	5.29836e-06	PA enzymes	Male SEKI
Q4LDG0	1.21433	4.45073e-06	PA enzymes	Male SEKI
Q80XL6	0.827108	4.20651e-06	PA enzymes	Male SEKI
P53395	0.808733	3.56179e-06	PA enzymes	Male SEKI
Q91ZA3	0.802615	3.16116e-06	PA enzymes	Male SEKI
Q60759	0.876201	2.60121e-06	PA enzymes	Male SEKI
Q9QXD1	1.43826	3.58338e-06	PA enzymes	Male SEKI
P52825	0.867682	7.43174e-06	PA enzymes	Male SEKI
Q9WUM5	0.886797	4.0043e-06	PA enzymes	Male SEKI
Q9CQ62	0.72712	4.98955e-06	PA enzymes	Male SEKI
P15105	0.8129	1.51178e-05	PA enzymes	Male SEKI
P97742	0.971635	1.77058e-06	PA enzymes	Male SEKI
Q9CZU6	0.826504	2.92688e-06	PA enzymes	Male SEKI
Q99MZ7	0.886965	4.82829e-06	PA enzymes	Male SEKI
Q9QXE0	1.11458	5.8902e-06	PA enzymes	Male SEKI
P42125	0.778339	4.07371e-06	PA enzymes	Male SEKI
Q91XE0	0.845764	2.6954e-06	PA enzymes	Male SEKI
Q8JZR0	1.04107	4.77734e-06	PA enzymes	Male SEKI
Q99MN9	0.859105	3.23853e-06	PA enzymes	Male SEKI
O08756	1.02367	5.61722e-06	PA enzymes	Male SEKI
Q8CAY6	0.858411	3.72377e-06	PA enzymes	Male SEKI
O09174	0.964041	1.4583e-06	PA enzymes	Male SEKI
P16332	0.962066	2.97472e-06	PA enzymes	Male SEKI
Q9DC50	0.669621	4.16115e-06	PA enzymes	Male SEKI
P38060	0.941201	2.75367e-06	PA enzymes	Male SEKI
Q9D2G2	0.787325	5.04891e-06	PA enzymes	Male SEKI
Q9WUR2	0.765986	3.49095e-06	PA enzymes	Male SEKI
Q8QZS1	0.769057	1.94034e-06	PA enzymes	Male SEKI
O35386	0.749964	1.17451e-06	PA enzymes	Male SEKI
Q9CY27	1.01624	1.32426e-06	PA enzymes	Male SEKI
Q5FW57	0.92066	1.60729e-06	PA enzymes	Male SEKI
Q3ULD5	0.873909	1.47521e-06	PA enzymes	Male SEKI
O35459	0.844828	3.79262e-06	PA enzymes	Male SEKI
Q9DBL7	0.919878	1.09821e-06	PA enzymes	Male SEKI
Q91X34	1.00498	7.61581e-07	PA enzymes	Male SEKI
Q8K370	0.704233	6.59293e-07	PA enzymes	Male SEKI
Q8BGA8	0.729489	1.92672e-06	PA enzymes	Male SEKI
Q99MR8	0.826744	1.97432e-06	PA enzymes	Male SEKI
Q8JZN5	0.951781	1.06325e-06	PA enzymes	Male SEKI
Q99P30	0.345447	3.55107e-06	PA enzymes	Male SEKI
Q99J39	0.958054	9.03237e-07	PA enzymes	Male SEKI
Q921H8	0.962945	1.7543e-05	PA enzymes	Male SEKI
Q9WV68	0.820687	2.02032e-06	PA enzymes	Male SEKI
Q9QYR9	0.738889	1.17998e-06	PA enzymes	Male SEKI
Q8JZK9	1.92104	3.586e-06	PA enzymes	Male SEKI
Q8BMF4	0.851157	2.30483e-06	PA enzymes	Male SEKI
Q8R4N0	0.866876	1.82452e-06	PA enzymes	Male SEKI
Q9DCY0	0.404004	2.56538e-06	PA enzymes	Male SEKI
Q8K2C9	1.22914	1.03913e-06	PA enzymes	Male SEKI
O70503	0.965022	1.28648e-06	PA enzymes	Male SEKI
P50171	1.02116	1.21666e-06	PA enzymes	Male SEKI
Q9DBL1	0.730529	1.30008e-06	PA enzymes	Male SEKI
Q5SWU9	1.26706	1.98639e-06	PA enzymes	Male SEKI
Q9D7B6	0.941775	1.03728e-06	PA enzymes	Male SEKI
Q78JN3	0.74392	3.49095e-06	PA enzymes	Male SEKI
Q9JK38	1.32016	4.67388e-07	PA enzymes	Male SEKI
Q924Z4	1.03225	2.58592e-07	PA enzymes	Male SEKI
Q9QXG4	0.964046	2.58324e-06	PA enzymes	Male SEKI
O88986	0.696992	7.61939e-07	PA enzymes	Male SEKI
Q9D9V3	0.890671	7.6141e-07	PA enzymes	Male SEKI
Q9CQR4	0.912482	1.81018e-06	PA enzymes	Male SEKI
Q8K3K7	0.99031	7.79547e-07	PA enzymes	Male SEKI
O70310	1.03797	4.49186e-07	PA enzymes	Male SEKI
Q8K0L3	1.05938	3.24842e-08	PA enzymes	Male SEKI
Q91V01	0.888204	4.18986e-07	PA enzymes	Male SEKI
Q9DBK0	0.69931	1.79524e-06	PA enzymes	Male SEKI
Q3UNX5	0.905843	8.88897e-07	PA enzymes	Male SEKI
Q9JLZ3	0.912363	3.01247e-07	PA enzymes	Male SEKI
P50295	0.885662	2.65629e-07	PA enzymes	Male SEKI
P11930	1.04921	2.83188e-07	PA enzymes	Male SEKI
E9Q9W4	1.29407	1.92409e-09	PA enzymes	Male SEKI
P13516	3.15406	2.41844e-07	PA enzymes	Male SEKI
Q9JLJ4	0.789699	2.66819e-08	PA enzymes	Male SEKI
Q7TNE1	0.905455	5.19495e-07	PA enzymes	Male SEKI
Q9D517	1.11843	2.7065e-07	PA enzymes	Male SEKI
Q924X2	1.0161	2.40091e-09	PA enzymes	Male SEKI
Q14DH7	0.935162	7.56023e-07	PA enzymes	Male SEKI
Q61586	1.00699	5.03226e-07	PA enzymes	Male SEKI
Q9Z0R9	0.972041	3.28392e-07	PA enzymes	Male SEKI
Q8R4H7	1.13661	1.6722e-07	PA enzymes	Male SEKI
O70311	1.02193	8.77615e-08	PA enzymes	Male SEKI
O88908	1.21713	1.22725e-07	PA enzymes	Male SEKI
Q6P8J2	1.00745	6.28866e-08	PA enzymes	Male SEKI
P56380	1.27754	1.3337e-07	PA enzymes	Male SEKI
Q80YV4	0.506612	3.18464e-08	PA enzymes	Male SEKI
Q9D2R0	0.761957	9.92692e-07	PA enzymes	Male SEKI
Q8BHI7	0.662314	4.58397e-08	PA enzymes	Male SEKI
Q9D3B1	1.30682	6.05061e-07	PA enzymes	Male SEKI
Q8BWN8	0.941299	2.34304e-06	PA enzymes	Male SEKI
Q91WC3	0.475974	5.88e-09	PA enzymes	Male SEKI
O55137	0.677255	5.20465e-06	PA enzymes	Male SEKI
Q61285	1.46046	7.80013e-08	PA enzymes	Male SEKI
Q3UDW8	1.3233	3.18766e-08	PA enzymes	Male SEKI
Q9CR24	0.847451	1.26957e-07	PA enzymes	Male SEKI
Q3UUI3	0.996359	1.56952e-07	PA enzymes	Male SEKI
Q920L1	1.02895	3.58474e-07	PA enzymes	Male SEKI
A2AKK5	1.18882	5.15464e-07	PA enzymes	Male SEKI
Q8BU33	0.972338	1.85686e-07	PA enzymes	Male SEKI
Q9QYR7	0.956348	1.36151e-09	PA enzymes	Male SEKI
P48410	1.15235	1.91548e-07	PA enzymes	Male SEKI
P58137	1.40738	5.60005e-07	PA enzymes	Male SEKI
Q3URE1	0.887441	4.14696e-07	PA enzymes	Male SEKI
Q8BRK8	1.4984	1.15323e-07	PA enzymes	Male SEKI
Q6PGB6	1.04607	1.76812e-07	PA enzymes	Male SEKI
Q32Q92	0.963939	4.99772e-09	PA enzymes	Male SEKI
Q3UN02	0.857946	8.76927e-08	PA enzymes	Male SEKI
Q9QUJ7	0.732264	4.82635e-07	PA enzymes	Male SEKI
Q8VC19	1.19125	9.11238e-08	PA enzymes	Male SEKI
Q8R3F5	1.28014	1.97866e-07	PA enzymes	Male SEKI
Q8C0N2	1.06335	2.51249e-08	PA enzymes	Male SEKI
Q6P3D0	1.02135	5.52983e-08	PA enzymes	Male SEKI
Q9Z2A7	0.790313	1.57835e-07	PA enzymes	Male SEKI
Q9EPL9	1.01157	1.78193e-07	PA enzymes	Male SEKI
Q9DBL9	1.1883	1.73303e-08	PA enzymes	Male SEKI
Q9D1I5	1.18077	2.53088e-07	PA enzymes	Male SEKI
Q9CZW4	1.13659	1.711e-07	PA enzymes	Male SEKI
Q8BZ21	1.77655	5.06965e-08	PA enzymes	Male SEKI
Q9CZX0	1.06526	4.22941e-08	PA enzymes	Male SEKI
Q8CHK3	0.966573	5.95661e-08	PA enzymes	Male SEKI
Q9CQF6	0.930136	2.80104e-08	PA enzymes	Male SEKI
Q8VDZ4	1.67215	3.4687e-08	PA enzymes	Male SEKI
Q91VE0	0.744831	9.30965e-08	PA enzymes	Male SEKI
P16460	0.872811	3.36554e-05	ATP enzymes	Male SEKI
P56480	0.788182	1.73673e-05	ATP enzymes	Male SEKI
Q05920	1.17734	1.84211e-05	ATP enzymes	Male SEKI
P63038	0.839608	2.59202e-05	ATP enzymes	Male SEKI
P26443	1.04267	3.01301e-05	ATP enzymes	Male SEKI
P63017	0.90043	1.44547e-05	ATP enzymes	Male SEKI
P20029	1.18322	2.05996e-05	ATP enzymes	Male SEKI
P41216	0.449224	1.8894e-05	ATP enzymes	Male SEKI
P09411	1.00382	1.42456e-05	ATP enzymes	Male SEKI
Q91X83	2.39139	8.66249e-06	ATP enzymes	Male SEKI
Q01853	0.84633	9.60022e-06	ATP enzymes	Male SEKI
Q922D8	0.830136	1.3585e-05	ATP enzymes	Male SEKI
P51881	0.957134	1.32627e-05	ATP enzymes	Male SEKI
P55264	1.20877	7.37401e-06	ATP enzymes	Male SEKI
Q8VC30	1.04868	1.6776e-05	ATP enzymes	Male SEKI
Q8VCW8	0.769096	8.27724e-06	ATP enzymes	Male SEKI
P55096	0.67489	1.37152e-05	ATP enzymes	Male SEKI
Q9Z2I9	0.767862	6.57409e-06	ATP enzymes	Male SEKI
O35488	0.842499	1.09155e-05	ATP enzymes	Male SEKI
B2RQC6	1.06924	3.85764e-07	ATP enzymes	Male SEKI
Q91VA0	0.884727	6.92703e-06	ATP enzymes	Male SEKI
P07901	0.727562	4.55805e-06	ATP enzymes	Male SEKI
Q8VDN2	0.931347	5.80549e-06	ATP enzymes	Male SEKI
Q4LDG0	1.21433	4.45073e-06	ATP enzymes	Male SEKI
Q91ZA3	0.802615	3.16116e-06	ATP enzymes	Male SEKI
Q02053	0.86503	4.07534e-06	ATP enzymes	Male SEKI
Q9WTP6	0.71043	3.48101e-06	ATP enzymes	Male SEKI
Q9WUM5	0.886797	4.0043e-06	ATP enzymes	Male SEKI
P15105	0.8129	1.51178e-05	ATP enzymes	Male SEKI
P60843	1.11472	2.92569e-06	ATP enzymes	Male SEKI
Q9D0R2	1.0512	1.88434e-06	ATP enzymes	Male SEKI
Q8JZR0	1.04107	4.77734e-06	ATP enzymes	Male SEKI
Q01768	1.23012	3.6483e-06	ATP enzymes	Male SEKI
Q99MN9	0.859105	3.23853e-06	ATP enzymes	Male SEKI
Q8CGK3	0.754784	2.48059e-06	ATP enzymes	Male SEKI
Q8CGC7	1.13247	3.25798e-06	ATP enzymes	Male SEKI
Q8BGQ7	1.08478	2.88094e-06	ATP enzymes	Male SEKI
O55143	1.15323	2.87023e-06	ATP enzymes	Male SEKI
O88428	1.00724	1.94066e-06	ATP enzymes	Male SEKI
P97494	0.53067	2.33842e-06	ATP enzymes	Male SEKI
P53657	0.872379	2.90412e-06	ATP enzymes	Male SEKI
Q62167	1.21648	1.11024e-06	ATP enzymes	Male SEKI
Q61656	1.18069	1.38086e-06	ATP enzymes	Male SEKI
Q9Z1Q9	1.12022	1.81761e-06	ATP enzymes	Male SEKI
P51855	1.26809	7.07151e-07	ATP enzymes	Male SEKI
Q8K010	0.968182	2.52637e-06	ATP enzymes	Male SEKI
P31254	0.993438	4.07534e-06	ATP enzymes	Male SEKI
Q9QY30	0.818346	2.28945e-06	ATP enzymes	Male SEKI
O35386	0.749964	1.17451e-06	ATP enzymes	Male SEKI
Q6PIE5	0.930661	8.85047e-08	ATP enzymes	Male SEKI
Q6PIC6	0.930661	9.70562e-08	ATP enzymes	Male SEKI
P97328	1.04126	1.22091e-08	ATP enzymes	Male SEKI
Q3ULD5	0.873909	1.47521e-06	ATP enzymes	Male SEKI
P16381	1.22569	1.11024e-06	ATP enzymes	Male SEKI
Q9DBL7	0.919878	1.09821e-06	ATP enzymes	Male SEKI
Q91WG8	1.36283	7.45915e-07	ATP enzymes	Male SEKI
Q8BGA8	0.729489	1.92672e-06	ATP enzymes	Male SEKI
Q99MR8	0.826744	1.97432e-06	ATP enzymes	Male SEKI
P52480	1.41259	1.29498e-06	ATP enzymes	Male SEKI
Q3TNA1	1.16329	1.01299e-06	ATP enzymes	Male SEKI
Q9Z1N5	1.08463	7.55694e-07	ATP enzymes	Male SEKI
Q922B2	1.03986	2.25313e-06	ATP enzymes	Male SEKI
Q91VR5	1.04288	9.89081e-07	ATP enzymes	Male SEKI
Q8CC86	1.05042	1.4676e-06	ATP enzymes	Male SEKI
Q8BP47	1.03089	1.19983e-06	ATP enzymes	Male SEKI
A2AJL3	0.839057	4.47795e-07	ATP enzymes	Male SEKI
Q8QZY2	1.01884	5.42798e-07	ATP enzymes	Male SEKI
Q01279	1.3893	1.38324e-06	ATP enzymes	Male SEKI
Q64516	0.816455	1.6873e-06	ATP enzymes	Male SEKI
P97364	0.950524	1.33709e-06	ATP enzymes	Male SEKI
Q60936	0.692295	8.7275e-07	ATP enzymes	Male SEKI
Q9D0I9	1.17111	1.32839e-06	ATP enzymes	Male SEKI
Q5SWU9	1.26706	1.98639e-06	ATP enzymes	Male SEKI
P15532	1.11513	7.78156e-07	ATP enzymes	Male SEKI
Q9R0N0	1.06708	6.5147e-07	ATP enzymes	Male SEKI
Q9WUA2	0.996762	9.14685e-07	ATP enzymes	Male SEKI
Q64436	0.872813	8.85047e-08	ATP enzymes	Male SEKI
Q8BML9	1.04562	8.79815e-07	ATP enzymes	Male SEKI
Q91WQ3	0.989096	1.83924e-08	ATP enzymes	Male SEKI
Q9DCL9	0.888116	1.56785e-06	ATP enzymes	Male SEKI
Q8C0C7	0.962202	6.16345e-07	ATP enzymes	Male SEKI
P61089	1.09594	8.95084e-07	ATP enzymes	Male SEKI
P68037	1.18674	6.42685e-07	ATP enzymes	Male SEKI
Q99MN1	1.05853	1.06969e-06	ATP enzymes	Male SEKI
Q8BU30	0.991	1.1377e-06	ATP enzymes	Male SEKI
Q61035	1.00758	6.05326e-07	ATP enzymes	Male SEKI
O70133	1.1663	1.69008e-09	ATP enzymes	Male SEKI
Q9QXG4	0.964046	2.58324e-06	ATP enzymes	Male SEKI
Q8BUV3	0.736659	1.92359e-06	ATP enzymes	Male SEKI
Q9CZD3	1.06491	6.36573e-07	ATP enzymes	Male SEKI
Q8VI47	0.658894	9.42693e-07	ATP enzymes	Male SEKI
Q8K441	1.13588	8.77713e-07	ATP enzymes	Male SEKI
Q9JHR7	0.89901	9.375e-07	ATP enzymes	Male SEKI
P52792	1.03647	5.15852e-07	ATP enzymes	Male SEKI
Q8BIJ6	0.980726	8.27901e-07	ATP enzymes	Male SEKI
Q9EPU0	0.914973	9.31852e-07	ATP enzymes	Male SEKI
Q8K0L3	1.05938	3.24842e-08	ATP enzymes	Male SEKI
Q3UNX5	0.905843	8.88897e-07	ATP enzymes	Male SEKI
Q3THK7	1.0276	6.85586e-07	ATP enzymes	Male SEKI
Q9DBP5	0.889522	9.4345e-07	ATP enzymes	Male SEKI
P10630	0.677714	5.14376e-07	ATP enzymes	Male SEKI
Q8BMJ2	1.08191	8.78182e-07	ATP enzymes	Male SEKI
Q9CZ42	0.896481	4.7328e-07	ATP enzymes	Male SEKI
P26638	1.05247	7.56093e-07	ATP enzymes	Male SEKI
Q8R123	1.10644	4.03945e-07	ATP enzymes	Male SEKI
Q9D5J6	1.08347	7.3366e-07	ATP enzymes	Male SEKI
Q8K183	0.546666	6.66795e-07	ATP enzymes	Male SEKI
P05132	1.59283	3.4343e-08	ATP enzymes	Male SEKI
Q64518	1.23166	5.67705e-08	ATP enzymes	Male SEKI
Q9ER72	1.09003	6.49598e-07	ATP enzymes	Male SEKI
Q9WU65	0.820298	5.25142e-08	ATP enzymes	Male SEKI
Q9DBN5	0.81265	1.43687e-06	ATP enzymes	Male SEKI
P08103	0.87924	6.72816e-08	ATP enzymes	Male SEKI
P97855	1.03438	7.37552e-07	ATP enzymes	Male SEKI
Q8BLY2	1.07553	1.48035e-07	ATP enzymes	Male SEKI
Q61655	1.14341	4.53998e-07	ATP enzymes	Male SEKI
Q80YE7	0.909721	1.15342e-07	ATP enzymes	Male SEKI
E9Q9W4	1.29407	1.92409e-09	ATP enzymes	Male SEKI
Q04750	1.27713	4.28935e-07	ATP enzymes	Male SEKI
O88696	0.848495	5.27761e-07	ATP enzymes	Male SEKI
Q61496	0.725271	1.11024e-06	ATP enzymes	Male SEKI
P12382	1.06213	1.80321e-07	ATP enzymes	Male SEKI
P61087	1.03857	4.57335e-07	ATP enzymes	Male SEKI
Q9JIK5	1.22607	8.96481e-07	ATP enzymes	Male SEKI
Q99KK9	0.868626	1.2099e-07	ATP enzymes	Male SEKI
Q14DH7	0.935162	7.56023e-07	ATP enzymes	Male SEKI
Q9D7G0	0.94068	6.57082e-07	ATP enzymes	Male SEKI
P63085	1.04873	2.33155e-07	ATP enzymes	Male SEKI
Q04736	0.862975	1.20955e-07	ATP enzymes	Male SEKI
P58389	1.9865	2.01342e-07	ATP enzymes	Male SEKI
P70266	1.12778	7.07012e-07	ATP enzymes	Male SEKI
Q9EPE9	1.19347	4.858e-07	ATP enzymes	Male SEKI
Q8VDG5	1.07824	2.83516e-07	ATP enzymes	Male SEKI
Q60649	0.880964	2.11786e-07	ATP enzymes	Male SEKI
O55222	1.10309	2.01541e-07	ATP enzymes	Male SEKI
Q8JZQ2	1.00894	7.07226e-07	ATP enzymes	Male SEKI
Q9WV86	1.29544	4.78517e-09	ATP enzymes	Male SEKI
Q80YV4	0.506612	3.18464e-08	ATP enzymes	Male SEKI
Q6P4T2	0.913444	7.16537e-07	ATP enzymes	Male SEKI
O35286	1.07035	2.9237e-07	ATP enzymes	Male SEKI
O54984	0.816414	1.45744e-07	ATP enzymes	Male SEKI
Q60737	1.01072	2.29659e-07	ATP enzymes	Male SEKI
Q91VC3	1.33196	2.84032e-07	ATP enzymes	Male SEKI
Q9DBC0	1.22811	5.11665e-07	ATP enzymes	Male SEKI
P49717	1.55525	7.20803e-08	ATP enzymes	Male SEKI
Q6P9R2	1.12498	3.12787e-07	ATP enzymes	Male SEKI
P05480	1.02366	7.32128e-09	ATP enzymes	Male SEKI
A7MCT6	1.17282	2.49073e-07	ATP enzymes	Male SEKI
Q9D2R0	0.761957	9.92692e-07	ATP enzymes	Male SEKI
Q0KL02	0.497552	4.98867e-08	ATP enzymes	Male SEKI
A2CG49	0.497552	2.93653e-08	ATP enzymes	Male SEKI
P62254	0.859997	1.01811e-07	ATP enzymes	Male SEKI
Q6DFW5	0.910798	1.42187e-08	ATP enzymes	Male SEKI
P61079	0.99812	3.86608e-07	ATP enzymes	Male SEKI
P54823	1.07282	3.34553e-07	ATP enzymes	Male SEKI
P32921	1.38778	3.64258e-07	ATP enzymes	Male SEKI
Q9D5T0	0.87129	3.72845e-07	ATP enzymes	Male SEKI
P50516	1.03438	5.5506e-07	ATP enzymes	Male SEKI
Q8R0J8	0.868891	1.15934e-07	ATP enzymes	Male SEKI
P61082	1.11247	2.0992e-07	ATP enzymes	Male SEKI
Q91WC3	0.475974	5.88e-09	ATP enzymes	Male SEKI
B2RX12	0.946639	2.98591e-07	ATP enzymes	Male SEKI
Q5SUR0	1.1716	2.14302e-07	ATP enzymes	Male SEKI
Q6Q899	1.01954	3.77823e-07	ATP enzymes	Male SEKI
Q8BH69	0.910351	7.0002e-07	ATP enzymes	Male SEKI
Q9WUR9	0.838149	6.90569e-07	ATP enzymes	Male SEKI
P70424	1.23023	1.83741e-09	ATP enzymes	Male SEKI
Q711T7	0.936779	9.88156e-08	ATP enzymes	Male SEKI
Q9D273	1.66207	1.77158e-07	ATP enzymes	Male SEKI
P39688	0.734042	1.19991e-08	ATP enzymes	Male SEKI
Q8BYC6	1.00581	1.95456e-07	ATP enzymes	Male SEKI
Q64737	1.08992	1.04136e-06	ATP enzymes	Male SEKI
P47811	1.09972	1.26083e-07	ATP enzymes	Male SEKI
P46460	1.14995	4.63041e-07	ATP enzymes	Male SEKI
Q3V3R1	0.837514	1.12405e-07	ATP enzymes	Male SEKI
Q61285	1.46046	7.80013e-08	ATP enzymes	Male SEKI
P23249	1.11506	2.48214e-07	ATP enzymes	Male SEKI
Q8CIN4	1.08312	3.55559e-07	ATP enzymes	Male SEKI
Q9WUA3	1.0613	9.97753e-08	ATP enzymes	Male SEKI
P60122	0.984416	3.71146e-07	ATP enzymes	Male SEKI
Q7TMS5	0.613936	3.80669e-07	ATP enzymes	Male SEKI
Q61510	0.827885	3.56836e-07	ATP enzymes	Male SEKI
Q9CS42	0.815242	8.09076e-08	ATP enzymes	Male SEKI
Q60823	0.974747	1.06383e-07	ATP enzymes	Male SEKI
Q61102	0.826822	4.39298e-07	ATP enzymes	Male SEKI
P48962	1.07939	2.14609e-07	ATP enzymes	Male SEKI
Q3V1L4	1.25587	7.4843e-08	ATP enzymes	Male SEKI
Q9D1G2	1.76937	1.02014e-07	ATP enzymes	Male SEKI
P63280	1.02463	2.03302e-07	ATP enzymes	Male SEKI
Q9WV85	1.11427	7.17462e-08	ATP enzymes	Male SEKI
Q8C7R4	1.47532	2.09864e-07	ATP enzymes	Male SEKI
Q99JT2	1.06019	5.96958e-09	ATP enzymes	Male SEKI
Q9Z2W1	1.06019	1.437e-07	ATP enzymes	Male SEKI
Q99KH8	1.06019	1.51794e-07	ATP enzymes	Male SEKI
Q9D110	1.17671	7.02322e-07	ATP enzymes	Male SEKI
Q501J6	1.03894	4.85177e-07	ATP enzymes	Male SEKI
Q5S006	1.64259	1.84494e-08	ATP enzymes	Male SEKI
Q9JJL8	0.756053	1.07032e-07	ATP enzymes	Male SEKI
Q64261	0.84869	1.34701e-07	ATP enzymes	Male SEKI
Q8K274	0.969	6.12181e-08	ATP enzymes	Male SEKI
Q63932	1.07354	1.41038e-07	ATP enzymes	Male SEKI
Q9QZX7	1.01544	3.65448e-07	ATP enzymes	Male SEKI
P46467	0.994905	1.9956e-07	ATP enzymes	Male SEKI
Q9R1S7	0.937608	2.73633e-07	ATP enzymes	Male SEKI
E9Q3L2	0.914959	4.59588e-07	ATP enzymes	Male SEKI
Q9CQ37	1.1347	1.66205e-08	ATP enzymes	Male SEKI
Q9D4V0	1.07485	3.19621e-08	ATP enzymes	Male SEKI
P36371	0.260307	1.27171e-07	ATP enzymes	Male SEKI
P97930	0.813581	8.66435e-08	ATP enzymes	Male SEKI
P49138	1.02364	6.76808e-08	ATP enzymes	Male SEKI
P48410	1.15235	1.91548e-07	ATP enzymes	Male SEKI
Q9JKX6	1.0952	9.46094e-08	ATP enzymes	Male SEKI
Q6PDQ2	1.00793	3.69608e-07	ATP enzymes	Male SEKI
Q8C878	1.14543	1.89644e-07	ATP enzymes	Male SEKI
O54833	1.10224	8.55276e-08	ATP enzymes	Male SEKI
P16092	0.501715	1.20955e-07	ATP enzymes	Male SEKI
P14234	0.501715	1.24014e-08	ATP enzymes	Male SEKI
Q61851	0.501715	1.20955e-07	ATP enzymes	Male SEKI
Q9JKV2	0.501715	1.20955e-07	ATP enzymes	Male SEKI
Q9Z1F9	1.33811	2.89152e-07	ATP enzymes	Male SEKI
Q3URE1	0.887441	4.14696e-07	ATP enzymes	Male SEKI
Q63844	0.791234	4.21616e-07	ATP enzymes	Male SEKI
Q9QZ08	0.864617	1.15214e-07	ATP enzymes	Male SEKI
Q8BRK8	1.4984	1.15323e-07	ATP enzymes	Male SEKI
Q8VEJ9	0.976539	4.62798e-08	ATP enzymes	Male SEKI
Q9R0M5	0.851425	1.1332e-07	ATP enzymes	Male SEKI
P41241	0.994002	1.99437e-07	ATP enzymes	Male SEKI
E9QAM5	1.22006	3.22442e-07	ATP enzymes	Male SEKI
Q3UQ84	1.15971	1.69889e-07	ATP enzymes	Male SEKI
Q2TBE6	1.12091	2.01421e-07	ATP enzymes	Male SEKI
P47857	0.782744	9.79913e-08	ATP enzymes	Male SEKI
Q9ESW4	1.02327	1.52663e-07	ATP enzymes	Male SEKI
Q9JLN9	0.931323	2.37848e-07	ATP enzymes	Male SEKI
P21440	0.958333	6.84417e-07	ATP enzymes	Male SEKI
Q3U186	0.933015	1.27997e-07	ATP enzymes	Male SEKI
Q9WTM5	0.979436	3.96067e-07	ATP enzymes	Male SEKI
Q3V384	0.781142	6.87656e-08	ATP enzymes	Male SEKI
P15208	1.66107	1.86015e-07	ATP enzymes	Male SEKI
P41233	1.05146	1.37403e-07	ATP enzymes	Male SEKI
O09110	0.893676	3.08368e-07	ATP enzymes	Male SEKI
Q6ZQJ5	1.00403	2.31466e-08	ATP enzymes	Male SEKI
P49615	1.04392	7.66946e-08	ATP enzymes	Male SEKI
Q9QUJ7	0.732264	4.82635e-07	ATP enzymes	Male SEKI
Q9R008	1.78624	2.46912e-08	ATP enzymes	Male SEKI
Q8BK63	1.17074	6.97163e-08	ATP enzymes	Male SEKI
P23475	1.11011	1.53779e-07	ATP enzymes	Male SEKI
A2BDX3	0.655915	3.14283e-07	ATP enzymes	Male SEKI
Q9JJZ4	0.942453	3.77374e-08	ATP enzymes	Male SEKI
Q60967	0.95452	5.41986e-08	ATP enzymes	Male SEKI
Q3THS6	1.03969	2.98308e-07	ATP enzymes	Male SEKI
P55772	1.26023	6.32749e-08	ATP enzymes	Male SEKI
O55229	0.82497	2.75174e-07	ATP enzymes	Male SEKI
Q60680	0.97144	1.26295e-07	ATP enzymes	Male SEKI
Q9D7H3	0.539011	9.82194e-08	ATP enzymes	Male SEKI
Q61136	1.26549	1.58369e-07	ATP enzymes	Male SEKI
Q8K449	1.46404	1.76513e-08	ATP enzymes	Male SEKI
Q8VDW0	1.32603	1.84577e-07	ATP enzymes	Male SEKI
Q9EPA7	1.03528	1.10711e-07	ATP enzymes	Male SEKI
P27641	1.12945	2.08235e-07	ATP enzymes	Male SEKI
Q8BYL4	1.21833	1.32341e-07	ATP enzymes	Male SEKI
Q99JF5	1.1508	2.32998e-07	ATP enzymes	Male SEKI
Q9QZS5	1.07642	3.02865e-07	ATP enzymes	Male SEKI
Q8VDC0	1.01322	1.69383e-07	ATP enzymes	Male SEKI
Q7TSE6	1.00459	2.22293e-08	ATP enzymes	Male SEKI
Q99KY4	0.982713	2.12411e-07	ATP enzymes	Male SEKI
Q8K1J6	1.0973	1.51877e-07	ATP enzymes	Male SEKI
Q9DBM0	0.838448	2.86672e-09	ATP enzymes	Male SEKI
P47809	1.12419	1.42224e-07	ATP enzymes	Male SEKI
Q8R5F7	1.16592	1.50857e-07	ATP enzymes	Male SEKI
Q04447	1.70139	2.43067e-07	ATP enzymes	Male SEKI
Q6PGC1	0.91427	3.51038e-07	ATP enzymes	Male SEKI
P21958	1.02155	7.18628e-08	ATP enzymes	Male SEKI
Q9CZW4	1.13659	1.711e-07	ATP enzymes	Male SEKI
Q6PF93	1.48399	8.85983e-08	ATP enzymes	Male SEKI
Q9JHG7	1.48399	7.60366e-08	ATP enzymes	Male SEKI
Q810A7	1.2479	1.67837e-07	ATP enzymes	Male SEKI
Q569Z5	1.21622	2.94123e-07	ATP enzymes	Male SEKI
Q6PDN3	1.04124	6.72863e-07	ATP enzymes	Male SEKI
O88967	0.940107	3.36974e-07	ATP enzymes	Male SEKI
Q61687	0.856599	1.55129e-07	ATP enzymes	Male SEKI
Q9ER35	0.823284	3.419e-08	ATP enzymes	Male SEKI
Q64511	0.918429	5.10226e-07	ATP enzymes	Male SEKI
Q923T9	1.19089	5.35037e-08	ATP enzymes	Male SEKI
Q9QX60	0.759765	3.63283e-08	ATP enzymes	Male SEKI
Q8K363	0.850588	1.94602e-07	ATP enzymes	Male SEKI
Q60855	1.68236	1.35029e-07	ATP enzymes	Male SEKI
Q8BFP9	0.97536	1.50149e-07	ATP enzymes	Male SEKI
P31938	0.819372	2.48341e-07	ATP enzymes	Male SEKI
Q8VHK9	1.13685	7.65907e-08	ATP enzymes	Male SEKI
Q62172	1.00067	4.44779e-08	ATP enzymes	Male SEKI
G5E829	1.16045	4.5511e-07	ATP enzymes	Male SEKI
Q3ULF4	1.13919	1.59676e-07	ATP enzymes	Male SEKI
E9PZJ8	1.15564	1.99198e-07	ATP enzymes	Male SEKI
Q9WTK7	0.776113	2.19293e-08	ATP enzymes	Male SEKI
Q3UMW7	1.34269	5.98e-09	ATP enzymes	Male SEKI
Q920A7	2.29804	2.47303e-07	ATP enzymes	Male SEKI
Q6P4S6	0.964325	5.91347e-08	ATP enzymes	Male SEKI
Q499X9	1.0565	1.1685e-08	ATP enzymes	Male SEKI
O88697	0.830352	5.94469e-09	ATP enzymes	Male SEKI
Q9WUA6	1.43888	2.66078e-09	ATP enzymes	Male SEKI
P31750	1.43888	7.34262e-08	ATP enzymes	Male SEKI
Q91VE0	0.744831	9.30965e-08	ATP enzymes	Male SEKI
Q8R0Y6	0.891534	3.37764e-05	NIA enzymes	Female SEKI
P24270	0.444567	3.4152e-05	NIA enzymes	Female SEKI
P50247	0.804449	2.24022e-05	NIA enzymes	Female SEKI
P47738	0.798546	3.17615e-05	NIA enzymes	Female SEKI
P24549	0.460002	4.4937e-05	NIA enzymes	Female SEKI
P26443	0.909125	3.01301e-05	NIA enzymes	Female SEKI
P00329	0.681377	3.31722e-05	NIA enzymes	Female SEKI
Q9EQ20	0.65142	1.31721e-05	NIA enzymes	Female SEKI
P16858	0.925266	2.24553e-05	NIA enzymes	Female SEKI
P19096	0.760371	2.82043e-05	NIA enzymes	Female SEKI
Q8BMS1	0.681204	1.61106e-05	NIA enzymes	Female SEKI
O88844	0.804138	1.39551e-05	NIA enzymes	Female SEKI
Q9DBM2	0.379642	4.34206e-05	NIA enzymes	Female SEKI
Q64458	0.588791	5.00716e-06	NIA enzymes	Female SEKI
Q8CHT0	0.548287	8.32323e-06	NIA enzymes	Female SEKI
P70694	0.505515	8.98378e-06	NIA enzymes	Female SEKI
Q99K67	0.99956	7.56641e-06	NIA enzymes	Female SEKI
Q05421	0.446718	5.11707e-06	NIA enzymes	Female SEKI
P08249	0.821354	1.55745e-05	NIA enzymes	Female SEKI
O88451	0.661013	7.52286e-06	NIA enzymes	Female SEKI
Q922D8	0.6598	1.3585e-05	NIA enzymes	Female SEKI
Q64442	0.467236	1.59587e-05	NIA enzymes	Female SEKI
P37040	0.931294	4.86856e-06	NIA enzymes	Female SEKI
P14152	0.625709	1.58314e-05	NIA enzymes	Female SEKI
P97872	0.768154	6.65749e-06	NIA enzymes	Female SEKI
P51660	0.65803	1.68874e-05	NIA enzymes	Female SEKI
Q9CZS1	0.967792	2.25831e-06	NIA enzymes	Female SEKI
P06151	1.30286	1.29412e-05	NIA enzymes	Female SEKI
Q8BH00	0.886606	5.93495e-06	NIA enzymes	Female SEKI
Q6XVG2	0.476546	1.55126e-06	NIA enzymes	Female SEKI
Q8VC12	0.824495	4.48975e-06	NIA enzymes	Female SEKI
Q78JT3	0.723618	5.58965e-06	NIA enzymes	Female SEKI
Q8CIM7	0.847308	2.18212e-06	NIA enzymes	Female SEKI
Q64459	0.685247	7.5037e-06	NIA enzymes	Female SEKI
Q80XN0	0.520523	2.67416e-06	NIA enzymes	Female SEKI
Q9JLJ2	0.639238	1.58087e-05	NIA enzymes	Female SEKI
Q61941	0.692615	4.00183e-06	NIA enzymes	Female SEKI
Q9Z0X1	0.839478	4.46202e-06	NIA enzymes	Female SEKI
P50172	0.615067	3.61184e-06	NIA enzymes	Female SEKI
Q9JII6	0.793718	5.77781e-06	NIA enzymes	Female SEKI
P28474	0.93746	9.30744e-06	NIA enzymes	Female SEKI
Q9DCN2	0.814918	4.05785e-06	NIA enzymes	Female SEKI
P13707	0.888964	7.30565e-06	NIA enzymes	Female SEKI
Q61425	0.437772	5.29836e-06	NIA enzymes	Female SEKI
P20852	0.287802	3.03184e-06	NIA enzymes	Female SEKI
P54071	0.607273	4.25878e-06	NIA enzymes	Female SEKI
P50285	0.420448	2.90292e-06	NIA enzymes	Female SEKI
P47740	0.32519	5.17727e-06	NIA enzymes	Female SEKI
P56593	1.144	2.57446e-06	NIA enzymes	Female SEKI
Q8CHR6	0.967202	2.76563e-06	NIA enzymes	Female SEKI
Q9CQ62	0.607657	4.98955e-06	NIA enzymes	Female SEKI
Q91VD9	0.844105	4.30527e-06	NIA enzymes	Female SEKI
Q99MZ7	0.68287	4.82829e-06	NIA enzymes	Female SEKI
O08749	0.758807	5.91853e-06	NIA enzymes	Female SEKI
Q8BVI4	0.642058	4.20246e-06	NIA enzymes	Female SEKI
P48758	0.871673	4.18722e-06	NIA enzymes	Female SEKI
P24456	0.682185	5.27065e-06	NIA enzymes	Female SEKI
Q99LB2	0.664508	3.28188e-06	NIA enzymes	Female SEKI
Q8VCR2	1.03383	2.56943e-06	NIA enzymes	Female SEKI
Q91X77	0.518488	3.10216e-06	NIA enzymes	Female SEKI
O08756	0.928663	5.61722e-06	NIA enzymes	Female SEKI
O35945	0.67777	7.24419e-06	NIA enzymes	Female SEKI
P00186	0.5257	4.1017e-06	NIA enzymes	Female SEKI
O70475	0.703408	7.30038e-06	NIA enzymes	Female SEKI
Q91YT0	0.851126	1.50793e-06	NIA enzymes	Female SEKI
Q8K009	0.94959	2.86374e-08	NIA enzymes	Female SEKI
Q99L13	0.550677	5.38071e-06	NIA enzymes	Female SEKI
Q64105	0.894666	1.14405e-09	NIA enzymes	Female SEKI
Q91Z53	1.11203	3.98743e-06	NIA enzymes	Female SEKI
Q8VCX1	0.830984	1.93161e-06	NIA enzymes	Female SEKI
Q91WN4	1.05774	2.41677e-06	NIA enzymes	Female SEKI
Q8CG76	0.809858	2.19173e-06	NIA enzymes	Female SEKI
Q91W64	0.884184	1.28875e-06	NIA enzymes	Female SEKI
P06801	0.458777	9.73488e-06	NIA enzymes	Female SEKI
Q99L04	0.777012	3.50208e-06	NIA enzymes	Female SEKI
P12791	0.854826	1.2249e-07	NIA enzymes	Female SEKI
Q9JI75	0.578912	1.13096e-06	NIA enzymes	Female SEKI
P27786	2.14038	3.65393e-08	NIA enzymes	Female SEKI
P56657	0.478802	1.62814e-07	NIA enzymes	Female SEKI
Q9CXF0	0.839563	1.84666e-06	NIA enzymes	Female SEKI
P47199	0.661454	2.75995e-06	NIA enzymes	Female SEKI
Q8VC28	0.714382	3.64175e-06	NIA enzymes	Female SEKI
Q9CY27	0.912886	1.32426e-06	NIA enzymes	Female SEKI
O54749	0.635503	5.86361e-07	NIA enzymes	Female SEKI
Q9DCQ2	0.744609	3.72735e-06	NIA enzymes	Female SEKI
Q91X91	0.942466	1.56323e-06	NIA enzymes	Female SEKI
Q8CFX1	1.31912	1.61643e-06	NIA enzymes	Female SEKI
Q00519	1.1917	2.05519e-06	NIA enzymes	Female SEKI
Q91WD5	0.84177	1.2297e-06	NIA enzymes	Female SEKI
O09158	0.996772	2.49913e-07	NIA enzymes	Female SEKI
P51658	1.20208	7.47775e-07	NIA enzymes	Female SEKI
Q68FL4	0.822154	3.81467e-07	NIA enzymes	Female SEKI
P56654	0.462878	4.19936e-07	NIA enzymes	Female SEKI
Q9DBB8	0.710457	2.13689e-06	NIA enzymes	Female SEKI
Q9QYY9	0.821819	9.80243e-07	NIA enzymes	Female SEKI
Q91X52	0.695786	1.56216e-06	NIA enzymes	Female SEKI
Q99KQ4	1.1765	1.26422e-06	NIA enzymes	Female SEKI
Q9DCT2	0.75027	5.46579e-07	NIA enzymes	Female SEKI
Q9WV68	0.601204	2.02032e-06	NIA enzymes	Female SEKI
Q9DCD0	1.19224	1.70068e-06	NIA enzymes	Female SEKI
Q64FW2	0.466931	2.54336e-06	NIA enzymes	Female SEKI
Q9D6J6	0.805274	1.67591e-06	NIA enzymes	Female SEKI
Q8BWF0	0.665785	2.51696e-06	NIA enzymes	Female SEKI
Q91WR5	0.472856	8.98378e-06	NIA enzymes	Female SEKI
Q8CC86	0.882007	1.4676e-06	NIA enzymes	Female SEKI
Q923D2	0.931561	1.82356e-06	NIA enzymes	Female SEKI
P26150	0.589284	1.27707e-06	NIA enzymes	Female SEKI
Q91VT4	0.950238	5.47749e-07	NIA enzymes	Female SEKI
Q9JMH6	0.900469	1.45928e-06	NIA enzymes	Female SEKI
Q64437	0.9929	3.02471e-09	NIA enzymes	Female SEKI
O70503	0.970311	1.28648e-06	NIA enzymes	Female SEKI
O55239	1.17922	4.56296e-08	NIA enzymes	Female SEKI
P50171	0.953892	1.21666e-06	NIA enzymes	Female SEKI
Q9EP75	0.731871	5.75706e-07	NIA enzymes	Female SEKI
P11714	1.18852	2.09415e-06	NIA enzymes	Female SEKI
O54909	0.694948	1.25125e-07	NIA enzymes	Female SEKI
Q9DC70	0.815046	7.27959e-07	NIA enzymes	Female SEKI
Q923B6	1.5453	2.62545e-07	NIA enzymes	Female SEKI
Q64467	0.871813	2.24553e-05	NIA enzymes	Female SEKI
Q2TPA8	0.624338	3.93486e-06	NIA enzymes	Female SEKI
Q8VCH6	0.823589	2.86829e-07	NIA enzymes	Female SEKI
Q9D6R2	0.848385	1.09281e-06	NIA enzymes	Female SEKI
Q64464	1.32832	1.02432e-06	NIA enzymes	Female SEKI
Q8BGC4	0.855706	8.46238e-07	NIA enzymes	Female SEKI
P00184	0.663151	1.1509e-08	NIA enzymes	Female SEKI
Q9R092	0.669876	3.93345e-07	NIA enzymes	Female SEKI
Q3ULJ0	0.879999	4.95849e-07	NIA enzymes	Female SEKI
Q8K3J1	0.804786	4.46948e-07	NIA enzymes	Female SEKI
P00375	0.983354	5.67965e-07	NIA enzymes	Female SEKI
Q9DCX8	0.829568	5.22831e-07	NIA enzymes	Female SEKI
P47791	0.875042	1.64569e-06	NIA enzymes	Female SEKI
P00342	1.17799	1.29412e-05	NIA enzymes	Female SEKI
Q91WL5	0.769127	3.31875e-06	NIA enzymes	Female SEKI
Q9DCT1	0.791646	2.93918e-07	NIA enzymes	Female SEKI
Q9R1J0	1.84734	9.51062e-07	NIA enzymes	Female SEKI
Q9EQ06	0.552426	1.36736e-06	NIA enzymes	Female SEKI
Q8VDQ1	0.770573	6.9705e-07	NIA enzymes	Female SEKI
E9Q5K4	0.349092	1.08291e-06	NIA enzymes	Female SEKI
P15392	0.498365	3.03184e-06	NIA enzymes	Female SEKI
Q8K4Z3	0.886622	7.04394e-07	NIA enzymes	Female SEKI
Q61694	0.743029	9.99089e-07	NIA enzymes	Female SEKI
O88455	1.6529	5.15872e-07	NIA enzymes	Female SEKI
Q9Z2G9	0.848483	5.04113e-07	NIA enzymes	Female SEKI
Q9DCN1	0.845497	1.03377e-06	NIA enzymes	Female SEKI
O88833	0.190647	4.90579e-06	NIA enzymes	Female SEKI
Q61578	1.01657	4.62629e-07	NIA enzymes	Female SEKI
Q60991	0.852749	6.00173e-07	NIA enzymes	Female SEKI
Q71KT5	1.0649	4.23199e-07	NIA enzymes	Female SEKI
Q9CZ42	0.759932	4.7328e-07	NIA enzymes	Female SEKI
Q9DCS3	0.769746	7.38972e-07	NIA enzymes	Female SEKI
Q9D816	0.376655	5.29741e-09	NIA enzymes	Female SEKI
Q9DBW0	0.638108	5.8525e-07	NIA enzymes	Female SEKI
O55071	1.00284	1.2249e-07	NIA enzymes	Female SEKI
Q8K0C4	1.7923	1.10034e-06	NIA enzymes	Female SEKI
P45376	0.885228	5.8122e-07	NIA enzymes	Female SEKI
Q8R059	1.30849	4.74594e-07	NIA enzymes	Female SEKI
Q9QYF1	1.41111	1.01352e-06	NIA enzymes	Female SEKI
O70252	1.21438	2.13448e-07	NIA enzymes	Female SEKI
Q8VHG0	0.864763	6.62691e-08	NIA enzymes	Female SEKI
O54983	0.817208	2.55349e-09	NIA enzymes	Female SEKI
Q8K354	0.863031	1.42151e-07	NIA enzymes	Female SEKI
P23591	1.01535	4.29864e-07	NIA enzymes	Female SEKI
Q9JHU9	2.15089	4.07216e-08	NIA enzymes	Female SEKI
P03888	0.897573	3.37095e-08	NIA enzymes	Female SEKI
P16125	1.3033	1.53957e-07	NIA enzymes	Female SEKI
O88962	0.580112	8.99559e-07	NIA enzymes	Female SEKI
Q9JLT4	0.785893	5.14663e-07	NIA enzymes	Female SEKI
Q8K2I3	1.00128	1.17344e-07	NIA enzymes	Female SEKI
Q99N16	0.790642	2.74914e-09	NIA enzymes	Female SEKI
O88736	1.37552	3.65207e-07	NIA enzymes	Female SEKI
Q9CY64	0.878089	4.8454e-07	NIA enzymes	Female SEKI
Q922B1	0.75862	3.48696e-07	NIA enzymes	Female SEKI
Q9CXR1	0.761912	2.78689e-07	NIA enzymes	Female SEKI
P56528	1.39814	2.29662e-07	NIA enzymes	Female SEKI
O88876	0.943103	5.14203e-08	NIA enzymes	Female SEKI
P24815	0.957314	1.27707e-06	NIA enzymes	Female SEKI
Q9DB60	0.818042	8.12466e-08	NIA enzymes	Female SEKI
P53798	1.17195	1.42151e-07	NIA enzymes	Female SEKI
Q99J47	0.929094	1.73268e-07	NIA enzymes	Female SEKI
Q3ULW8	1.4261	9.97906e-08	NIA enzymes	Female SEKI
Q8CAS9	0.865948	2.42944e-07	NIA enzymes	Female SEKI
Q9DCC4	0.640897	5.31373e-07	NIA enzymes	Female SEKI
Q711T7	0.738948	9.88156e-08	NIA enzymes	Female SEKI
Q9CRA4	2.49879	1.30615e-07	NIA enzymes	Female SEKI
P03921	0.926503	8.13062e-08	NIA enzymes	Female SEKI
Q922P9	0.946447	1.04503e-07	NIA enzymes	Female SEKI
Q8VBZ0	1.2145	1.39194e-08	NIA enzymes	Female SEKI
P24547	1.03401	3.37573e-07	NIA enzymes	Female SEKI
Q6R5N8	0.866984	6.98033e-09	NIA enzymes	Female SEKI
Q8VE38	0.973445	1.01269e-07	NIA enzymes	Female SEKI
O54750	0.672809	9.904e-09	NIA enzymes	Female SEKI
Q8VDQ8	0.956284	1.8837e-07	NIA enzymes	Female SEKI
Q99L27	1.25615	1.07505e-07	NIA enzymes	Female SEKI
Q3U0B3	0.791262	1.23167e-07	NIA enzymes	Female SEKI
Q64462	0.923362	3.24396e-07	NIA enzymes	Female SEKI
A2A974	0.940333	5.25218e-07	NIA enzymes	Female SEKI
Q64669	0.850389	1.72413e-07	NIA enzymes	Female SEKI
Q8R104	0.733933	9.65562e-08	NIA enzymes	Female SEKI
Q9EQC1	1.0568	3.05763e-07	NIA enzymes	Female SEKI
P52019	1.3042	1.27167e-07	NIA enzymes	Female SEKI
Q64505	0.691785	1.09846e-07	NIA enzymes	Female SEKI
Q8CG72	0.956303	7.38001e-08	NIA enzymes	Female SEKI
P03899	0.825728	7.96571e-09	NIA enzymes	Female SEKI
Q8BZ20	1.00869	9.04426e-08	NIA enzymes	Female SEKI
P03911	0.795455	1.10593e-07	NIA enzymes	Female SEKI
P45377	1.39734	1.62254e-07	NIA enzymes	Female SEKI
P23475	1.21202	1.53779e-07	NIA enzymes	Female SEKI
Q5M8N4	0.941756	1.6713e-08	NIA enzymes	Female SEKI
Q00612	1.22545	2.8298e-07	NIA enzymes	Female SEKI
Q6P3D0	0.769051	5.52983e-08	NIA enzymes	Female SEKI
Q8K023	0.754476	1.91849e-09	NIA enzymes	Female SEKI
Q9ERI6	0.98011	1.42077e-07	NIA enzymes	Female SEKI
Q99KP3	0.929023	4.65295e-07	NIA enzymes	Female SEKI
Q9EPA7	0.838969	1.10711e-07	NIA enzymes	Female SEKI
P27641	1.0959	2.08235e-07	NIA enzymes	Female SEKI
Q99JI6	1.3033	6.60638e-07	NIA enzymes	Female SEKI
P29477	1.30987	5.64609e-08	NIA enzymes	Female SEKI
Q9JHW9	1.04068	1.06409e-08	NIA enzymes	Female SEKI
Q91YR9	1.10126	7.07332e-08	NIA enzymes	Female SEKI
O35728	0.312718	7.81033e-06	NIA enzymes	Female SEKI
Q9JKJ9	0.746967	9.03053e-08	NIA enzymes	Female SEKI
Q8CEE7	1.11216	1.5696e-07	NIA enzymes	Female SEKI
P14901	1.22729	1.02603e-07	NIA enzymes	Female SEKI
Q8CI59	1.14145	1.49272e-07	NIA enzymes	Female SEKI
Q9D665	1.14081	4.25726e-08	NIA enzymes	Female SEKI
P26443	0.909125	3.01301e-05	B2 enzymes	Female SEKI
Q99LB7	0.619162	1.13979e-05	B2 enzymes	Female SEKI
P16858	0.925266	2.24553e-05	B2 enzymes	Female SEKI
Q9R0H0	0.746077	1.21577e-07	B2 enzymes	Female SEKI
Q9DBT9	0.749203	8.62803e-06	B2 enzymes	Female SEKI
P37040	0.931294	4.86856e-06	B2 enzymes	Female SEKI
P97872	0.768154	6.65749e-06	B2 enzymes	Female SEKI
P50544	0.722423	8.48146e-06	B2 enzymes	Female SEKI
Q921G7	0.679252	1.00977e-05	B2 enzymes	Female SEKI
Q8VC30	0.985904	1.6776e-05	B2 enzymes	Female SEKI
P51174	0.645348	5.08892e-06	B2 enzymes	Female SEKI
Q9Z0X1	0.839478	4.46202e-06	B2 enzymes	Female SEKI
P45952	0.70081	6.68193e-06	B2 enzymes	Female SEKI
Q07417	0.733566	5.31448e-06	B2 enzymes	Female SEKI
Q8K2B3	0.745317	7.43155e-06	B2 enzymes	Female SEKI
Q9JHI5	0.678869	6.98773e-06	B2 enzymes	Female SEKI
Q9DCN2	0.814918	4.05785e-06	B2 enzymes	Female SEKI
Q8BW75	0.706136	2.79742e-06	B2 enzymes	Female SEKI
P50285	0.420448	2.90292e-06	B2 enzymes	Female SEKI
Q80XL6	0.566476	4.20651e-06	B2 enzymes	Female SEKI
Q8CHR6	0.967202	2.76563e-06	B2 enzymes	Female SEKI
Q60759	0.688212	2.60121e-06	B2 enzymes	Female SEKI
P58710	0.723019	2.36277e-06	B2 enzymes	Female SEKI
Q9QXD1	1.24616	3.58338e-06	B2 enzymes	Female SEKI
Q9D826	0.726077	2.08774e-06	B2 enzymes	Female SEKI
O08749	0.758807	5.91853e-06	B2 enzymes	Female SEKI
Q91YT0	0.851126	1.50793e-06	B2 enzymes	Female SEKI
Q9WU79	0.825795	1.41323e-06	B2 enzymes	Female SEKI
Q91WN4	1.05774	2.41677e-06	B2 enzymes	Female SEKI
Q9JI75	0.578912	1.13096e-06	B2 enzymes	Female SEKI
Q8BJ64	0.799182	3.73579e-06	B2 enzymes	Female SEKI
Q9R112	1.46064	1.32141e-06	B2 enzymes	Female SEKI
Q7TNG8	1.26199	1.94962e-06	B2 enzymes	Female SEKI
Q00519	1.1917	2.05519e-06	B2 enzymes	Female SEKI
Q8K370	0.607946	6.59293e-07	B2 enzymes	Female SEKI
Q8JZN5	0.780526	1.06325e-06	B2 enzymes	Female SEKI
Q64FW2	0.466931	2.54336e-06	B2 enzymes	Female SEKI
G3X982	0.690125	3.32324e-06	B2 enzymes	Female SEKI
Q91XF0	0.804923	3.78563e-07	B2 enzymes	Female SEKI
Q64133	0.752533	1.99372e-07	B2 enzymes	Female SEKI
Q9JMH6	0.900469	1.45928e-06	B2 enzymes	Female SEKI
Q9DBL1	0.756983	1.30008e-06	B2 enzymes	Female SEKI
Q9WU19	1.1127	9.96571e-07	B2 enzymes	Female SEKI
Q9D7B6	0.828864	1.03728e-06	B2 enzymes	Female SEKI
Q923B6	1.5453	2.62545e-07	B2 enzymes	Female SEKI
Q8VCH6	0.823589	2.86829e-07	B2 enzymes	Female SEKI
Q64521	0.923732	1.26746e-06	B2 enzymes	Female SEKI
Q9DCX8	0.829568	5.22831e-07	B2 enzymes	Female SEKI
P47791	0.875042	1.64569e-06	B2 enzymes	Female SEKI
Q8VCZ9	0.714014	8.85639e-07	B2 enzymes	Female SEKI
Q61578	1.01657	4.62629e-07	B2 enzymes	Female SEKI
Q8R123	1.18472	4.03945e-07	B2 enzymes	Female SEKI
Q9CQF9	1.07392	5.01409e-07	B2 enzymes	Female SEKI
O54754	0.716263	1.21686e-06	B2 enzymes	Female SEKI
Q8VHG0	0.864763	6.62691e-08	B2 enzymes	Female SEKI
Q9JLT4	0.785893	5.14663e-07	B2 enzymes	Female SEKI
Q8K2I3	1.00128	1.17344e-07	B2 enzymes	Female SEKI
P56380	0.96505	1.3337e-07	B2 enzymes	Female SEKI
Q8R1S0	0.772093	1.63184e-07	B2 enzymes	Female SEKI
Q3ULW8	1.4261	9.97906e-08	B2 enzymes	Female SEKI
Q8CAS9	0.865948	2.42944e-07	B2 enzymes	Female SEKI
Q8CIM3	0.68367	1.20673e-08	B2 enzymes	Female SEKI
Q91YP0	0.810414	4.58003e-07	B2 enzymes	Female SEKI
P56213	0.786269	5.52199e-07	B2 enzymes	Female SEKI
Q64669	0.850389	1.72413e-07	B2 enzymes	Female SEKI
P52019	1.3042	1.27167e-07	B2 enzymes	Female SEKI
Q8R180	1.01563	1.82181e-07	B2 enzymes	Female SEKI
Q8BZ20	1.00869	9.04426e-08	B2 enzymes	Female SEKI
P23475	1.21202	1.53779e-07	B2 enzymes	Female SEKI
Q6P3D0	0.769051	5.52983e-08	B2 enzymes	Female SEKI
Q9EPL9	1.00976	1.78193e-07	B2 enzymes	Female SEKI
Q3TQB2	1.00299	3.62298e-08	B2 enzymes	Female SEKI
P27641	1.0959	2.08235e-07	B2 enzymes	Female SEKI
Q99JI6	1.3033	6.60638e-07	B2 enzymes	Female SEKI
P29477	1.30987	5.64609e-08	B2 enzymes	Female SEKI
Q8R2E9	0.193148	1.85671e-07	B2 enzymes	Female SEKI
Q8CI59	1.14145	1.49272e-07	B2 enzymes	Female SEKI
Q9ET01	0.704741	1.20458e-05	B6 enzymes	Female SEKI
P19096	0.760371	2.82043e-05	B6 enzymes	Female SEKI
P05202	0.817449	1.76753e-05	B6 enzymes	Female SEKI
P29758	0.430627	4.60137e-06	B6 enzymes	Female SEKI
Q8VCN5	0.824561	6.6315e-06	B6 enzymes	Female SEKI
P05201	0.848934	5.85879e-06	B6 enzymes	Female SEKI
Q71RI9	0.780098	1.45233e-06	B6 enzymes	Female SEKI
P61922	0.680327	2.7041e-06	B6 enzymes	Female SEKI
P50431	0.604356	4.14079e-06	B6 enzymes	Female SEKI
O35423	0.647017	2.04656e-06	B6 enzymes	Female SEKI
Q9CZN7	0.829357	3.04253e-06	B6 enzymes	Female SEKI
Q8QZR5	0.839204	1.93511e-06	B6 enzymes	Female SEKI
Q8VBT2	1.26572	3.60939e-06	B6 enzymes	Female SEKI
Q91WT9	0.878301	1.54266e-06	B6 enzymes	Female SEKI
Q3UEG6	0.746452	2.53639e-06	B6 enzymes	Female SEKI
Q9WUB3	0.693066	5.49275e-08	B6 enzymes	Female SEKI
Q9CXF0	0.839563	1.84666e-06	B6 enzymes	Female SEKI
Q91W43	0.936162	2.60995e-06	B6 enzymes	Female SEKI
Q8QZR1	1.843	2.20586e-07	B6 enzymes	Female SEKI
Q9WVM8	0.668679	1.42435e-06	B6 enzymes	Female SEKI
O88533	0.715016	3.98411e-07	B6 enzymes	Female SEKI
Q91XF0	0.804923	3.78563e-07	B6 enzymes	Female SEKI
Q8BTY1	1.45164	6.16417e-07	B6 enzymes	Female SEKI
Q8BGT5	0.968628	1.00819e-06	B6 enzymes	Female SEKI
Q9JLI6	0.895392	3.99953e-07	B6 enzymes	Female SEKI
Q80W22	0.842618	8.5027e-07	B6 enzymes	Female SEKI
Q9DBE0	0.750056	6.42438e-06	B6 enzymes	Female SEKI
O88986	0.630835	7.61939e-07	B6 enzymes	Female SEKI
Q8CFA2	0.746844	3.23452e-07	B6 enzymes	Female SEKI
Q8K183	0.639417	6.66795e-07	B6 enzymes	Female SEKI
Q9Z1J3	0.849342	4.63531e-07	B6 enzymes	Female SEKI
Q8R0X7	0.887965	5.72521e-07	B6 enzymes	Female SEKI
Q8BWU8	0.47226	4.55809e-07	B6 enzymes	Female SEKI
P47856	1.0889	1.69557e-07	B6 enzymes	Female SEKI
Q9Z2Z9	1.04157	1.09375e-08	B6 enzymes	Female SEKI
Q9QZX7	0.725592	3.65448e-07	B6 enzymes	Female SEKI
Q14CH1	0.932747	3.702e-07	B6 enzymes	Female SEKI
Q8VC19	0.767363	9.11238e-08	B6 enzymes	Female SEKI
Q8R238	1.25737	1.2047e-07	B6 enzymes	Female SEKI
Q6P6M7	0.686315	4.18147e-07	B6 enzymes	Female SEKI
Q8CI94	1.00415	2.13651e-07	B6 enzymes	Female SEKI
Q8BWT1	0.722899	3.5952e-05	PA enzymes	Female SEKI
P32020	0.679739	1.37659e-05	PA enzymes	Female SEKI
P54869	0.633436	3.23679e-05	PA enzymes	Female SEKI
Q9EQ20	0.65142	1.31721e-05	PA enzymes	Female SEKI
P19096	0.760371	2.82043e-05	PA enzymes	Female SEKI
Q8BMS1	0.681204	1.61106e-05	PA enzymes	Female SEKI
P41216	0.517989	1.8894e-05	PA enzymes	Female SEKI
Q9DBM2	0.379642	4.34206e-05	PA enzymes	Female SEKI
Q8QZT1	0.615213	1.39028e-05	PA enzymes	Female SEKI
Q8VCH0	0.325443	6.59083e-06	PA enzymes	Female SEKI
Q9R0H0	0.746077	1.21577e-07	PA enzymes	Female SEKI
P51660	0.65803	1.68874e-05	PA enzymes	Female SEKI
P50544	0.722423	8.48146e-06	PA enzymes	Female SEKI
Q9Z2I8	0.809467	9.57832e-06	PA enzymes	Female SEKI
Q8VCW8	0.665801	8.27724e-06	PA enzymes	Female SEKI
P55096	0.532014	1.37152e-05	PA enzymes	Female SEKI
Q9Z2I9	0.660812	6.57409e-06	PA enzymes	Female SEKI
O35488	0.685835	1.09155e-05	PA enzymes	Female SEKI
P51174	0.645348	5.08892e-06	PA enzymes	Female SEKI
Q99JY0	0.681891	7.5405e-06	PA enzymes	Female SEKI
Q91VA0	0.820445	6.92703e-06	PA enzymes	Female SEKI
Q8BH95	0.772203	4.48389e-06	PA enzymes	Female SEKI
P45952	0.70081	6.68193e-06	PA enzymes	Female SEKI
Q07417	0.733566	5.31448e-06	PA enzymes	Female SEKI
Q9JHI5	0.678869	6.98773e-06	PA enzymes	Female SEKI
Q61425	0.437772	5.29836e-06	PA enzymes	Female SEKI
Q4LDG0	0.880096	4.45073e-06	PA enzymes	Female SEKI
Q80XL6	0.566476	4.20651e-06	PA enzymes	Female SEKI
P53395	0.709431	3.56179e-06	PA enzymes	Female SEKI
Q91ZA3	0.69425	3.16116e-06	PA enzymes	Female SEKI
Q60759	0.688212	2.60121e-06	PA enzymes	Female SEKI
Q9QXD1	1.24616	3.58338e-06	PA enzymes	Female SEKI
P52825	0.722336	7.43174e-06	PA enzymes	Female SEKI
Q9WUM5	0.745262	4.0043e-06	PA enzymes	Female SEKI
Q9CQ62	0.607657	4.98955e-06	PA enzymes	Female SEKI
P15105	0.773082	1.51178e-05	PA enzymes	Female SEKI
P97742	0.781162	1.77058e-06	PA enzymes	Female SEKI
Q9CZU6	0.792604	2.92688e-06	PA enzymes	Female SEKI
Q99MZ7	0.68287	4.82829e-06	PA enzymes	Female SEKI
Q9QXE0	0.746705	5.8902e-06	PA enzymes	Female SEKI
P42125	0.627757	4.07371e-06	PA enzymes	Female SEKI
Q91XE0	0.767065	2.6954e-06	PA enzymes	Female SEKI
Q8JZR0	0.851409	4.77734e-06	PA enzymes	Female SEKI
Q99MN9	0.750247	3.23853e-06	PA enzymes	Female SEKI
O08756	0.928663	5.61722e-06	PA enzymes	Female SEKI
Q8CAY6	0.646366	3.72377e-06	PA enzymes	Female SEKI
O09174	0.92097	1.4583e-06	PA enzymes	Female SEKI
P16332	0.848981	2.97472e-06	PA enzymes	Female SEKI
Q9DC50	0.466404	4.16115e-06	PA enzymes	Female SEKI
P38060	0.804043	2.75367e-06	PA enzymes	Female SEKI
Q9D2G2	0.687847	5.04891e-06	PA enzymes	Female SEKI
Q9WUR2	0.694788	3.49095e-06	PA enzymes	Female SEKI
Q8QZS1	0.713128	1.94034e-06	PA enzymes	Female SEKI
O35386	0.761288	1.17451e-06	PA enzymes	Female SEKI
Q9CY27	0.912886	1.32426e-06	PA enzymes	Female SEKI
Q5FW57	0.565296	1.60729e-06	PA enzymes	Female SEKI
Q3ULD5	0.73465	1.47521e-06	PA enzymes	Female SEKI
O35459	0.743538	3.79262e-06	PA enzymes	Female SEKI
Q9DBL7	0.692137	1.09821e-06	PA enzymes	Female SEKI
Q91X34	0.874544	7.61581e-07	PA enzymes	Female SEKI
Q8K370	0.607946	6.59293e-07	PA enzymes	Female SEKI
Q8BGA8	0.627594	1.92672e-06	PA enzymes	Female SEKI
Q99MR8	0.709445	1.97432e-06	PA enzymes	Female SEKI
Q8JZN5	0.780526	1.06325e-06	PA enzymes	Female SEKI
Q99P30	0.534702	3.55107e-06	PA enzymes	Female SEKI
Q99J39	0.782795	9.03237e-07	PA enzymes	Female SEKI
Q921H8	0.719776	1.7543e-05	PA enzymes	Female SEKI
Q9WV68	0.601204	2.02032e-06	PA enzymes	Female SEKI
Q9QYR9	0.437305	1.17998e-06	PA enzymes	Female SEKI
Q8JZK9	1.46237	3.586e-06	PA enzymes	Female SEKI
Q8BMF4	0.825696	2.30483e-06	PA enzymes	Female SEKI
Q8R4N0	0.709973	1.82452e-06	PA enzymes	Female SEKI
Q9DCY0	0.529418	2.56538e-06	PA enzymes	Female SEKI
Q8K2C9	1.03951	1.03913e-06	PA enzymes	Female SEKI
O70503	0.970311	1.28648e-06	PA enzymes	Female SEKI
P50171	0.953892	1.21666e-06	PA enzymes	Female SEKI
Q9DBL1	0.756983	1.30008e-06	PA enzymes	Female SEKI
Q5SWU9	1.01072	1.98639e-06	PA enzymes	Female SEKI
Q9D7B6	0.828864	1.03728e-06	PA enzymes	Female SEKI
Q78JN3	0.670537	3.49095e-06	PA enzymes	Female SEKI
Q9JK38	1.1683	4.67388e-07	PA enzymes	Female SEKI
Q924Z4	0.823919	2.58592e-07	PA enzymes	Female SEKI
Q9QXG4	0.908039	2.58324e-06	PA enzymes	Female SEKI
O88986	0.630835	7.61939e-07	PA enzymes	Female SEKI
Q9D9V3	0.777075	7.6141e-07	PA enzymes	Female SEKI
Q9CQR4	0.611508	1.81018e-06	PA enzymes	Female SEKI
Q8K3K7	0.890734	7.79547e-07	PA enzymes	Female SEKI
O70310	1.00951	4.49186e-07	PA enzymes	Female SEKI
Q8K0L3	0.727259	3.24842e-08	PA enzymes	Female SEKI
Q91V01	0.737028	4.18986e-07	PA enzymes	Female SEKI
Q9DBK0	0.525757	1.79524e-06	PA enzymes	Female SEKI
Q3UNX5	0.859426	8.88897e-07	PA enzymes	Female SEKI
Q9JLZ3	0.929697	3.01247e-07	PA enzymes	Female SEKI
P50295	0.800293	2.65629e-07	PA enzymes	Female SEKI
P11930	0.861196	2.83188e-07	PA enzymes	Female SEKI
E9Q9W4	0.74679	1.92409e-09	PA enzymes	Female SEKI
P13516	1.14922	2.41844e-07	PA enzymes	Female SEKI
Q9JLJ4	0.588447	2.66819e-08	PA enzymes	Female SEKI
Q7TNE1	0.640749	5.19495e-07	PA enzymes	Female SEKI
Q9D517	0.976517	2.7065e-07	PA enzymes	Female SEKI
Q924X2	0.788838	2.40091e-09	PA enzymes	Female SEKI
Q14DH7	0.612937	7.56023e-07	PA enzymes	Female SEKI
Q61586	0.951542	5.03226e-07	PA enzymes	Female SEKI
Q9Z0R9	0.669974	3.28392e-07	PA enzymes	Female SEKI
Q8R4H7	0.91916	1.6722e-07	PA enzymes	Female SEKI
O70311	1.01605	8.77615e-08	PA enzymes	Female SEKI
O88908	0.965647	1.22725e-07	PA enzymes	Female SEKI
Q6P8J2	1.05462	6.28866e-08	PA enzymes	Female SEKI
P56380	0.96505	1.3337e-07	PA enzymes	Female SEKI
Q80YV4	0.370991	3.18464e-08	PA enzymes	Female SEKI
Q9D2R0	0.801346	9.92692e-07	PA enzymes	Female SEKI
Q8BHI7	0.456599	4.58397e-08	PA enzymes	Female SEKI
Q9D3B1	1.1504	6.05061e-07	PA enzymes	Female SEKI
Q8BWN8	0.582284	2.34304e-06	PA enzymes	Female SEKI
Q91WC3	0.534289	5.88e-09	PA enzymes	Female SEKI
O55137	0.329571	5.20465e-06	PA enzymes	Female SEKI
Q61285	0.847104	7.80013e-08	PA enzymes	Female SEKI
Q3UDW8	1.24094	3.18766e-08	PA enzymes	Female SEKI
Q9CR24	0.889876	1.26957e-07	PA enzymes	Female SEKI
Q3UUI3	0.898532	1.56952e-07	PA enzymes	Female SEKI
Q920L1	0.708006	3.58474e-07	PA enzymes	Female SEKI
A2AKK5	1.15364	5.15464e-07	PA enzymes	Female SEKI
Q8BU33	0.820603	1.85686e-07	PA enzymes	Female SEKI
Q9QYR7	0.549846	1.36151e-09	PA enzymes	Female SEKI
P48410	1.05506	1.91548e-07	PA enzymes	Female SEKI
P58137	0.693887	5.60005e-07	PA enzymes	Female SEKI
Q3URE1	0.703636	4.14696e-07	PA enzymes	Female SEKI
Q8BRK8	1.01113	1.15323e-07	PA enzymes	Female SEKI
Q6PGB6	1.04848	1.76812e-07	PA enzymes	Female SEKI
Q32Q92	0.580582	4.99772e-09	PA enzymes	Female SEKI
Q3UN02	0.743217	8.76927e-08	PA enzymes	Female SEKI
Q9QUJ7	1.08297	4.82635e-07	PA enzymes	Female SEKI
Q8VC19	0.767363	9.11238e-08	PA enzymes	Female SEKI
Q8R3F5	0.903592	1.97866e-07	PA enzymes	Female SEKI
Q8C0N2	0.823465	2.51249e-08	PA enzymes	Female SEKI
Q6P3D0	0.769051	5.52983e-08	PA enzymes	Female SEKI
Q9Z2A7	0.70084	1.57835e-07	PA enzymes	Female SEKI
Q9EPL9	1.00976	1.78193e-07	PA enzymes	Female SEKI
Q9DBL9	1.7776	1.73303e-08	PA enzymes	Female SEKI
Q9D1I5	0.864412	2.53088e-07	PA enzymes	Female SEKI
Q9CZW4	1.06176	1.711e-07	PA enzymes	Female SEKI
Q8BZ21	1.07555	5.06965e-08	PA enzymes	Female SEKI
Q9CZX0	1.00171	4.22941e-08	PA enzymes	Female SEKI
Q8CHK3	0.797199	5.95661e-08	PA enzymes	Female SEKI
Q9CQF6	0.90709	2.80104e-08	PA enzymes	Female SEKI
Q8VDZ4	1.13919	3.4687e-08	PA enzymes	Female SEKI
Q91VE0	0.826584	9.30965e-08	PA enzymes	Female SEKI
P16460	0.665854	3.36554e-05	ATP enzymes	Female SEKI
P56480	0.71274	1.73673e-05	ATP enzymes	Female SEKI
Q05920	0.925891	1.84211e-05	ATP enzymes	Female SEKI
P63038	0.738534	2.59202e-05	ATP enzymes	Female SEKI
P26443	0.909125	3.01301e-05	ATP enzymes	Female SEKI
P63017	0.791632	1.44547e-05	ATP enzymes	Female SEKI
P20029	1.34195	2.05996e-05	ATP enzymes	Female SEKI
P41216	0.517989	1.8894e-05	ATP enzymes	Female SEKI
P09411	0.989868	1.42456e-05	ATP enzymes	Female SEKI
Q91X83	1.31497	8.66249e-06	ATP enzymes	Female SEKI
Q01853	0.831294	9.60022e-06	ATP enzymes	Female SEKI
Q922D8	0.6598	1.3585e-05	ATP enzymes	Female SEKI
P51881	0.876507	1.32627e-05	ATP enzymes	Female SEKI
P55264	1.12166	7.37401e-06	ATP enzymes	Female SEKI
Q8VC30	0.985904	1.6776e-05	ATP enzymes	Female SEKI
Q8VCW8	0.665801	8.27724e-06	ATP enzymes	Female SEKI
P55096	0.532014	1.37152e-05	ATP enzymes	Female SEKI
Q9Z2I9	0.660812	6.57409e-06	ATP enzymes	Female SEKI
O35488	0.685835	1.09155e-05	ATP enzymes	Female SEKI
B2RQC6	0.853778	3.85764e-07	ATP enzymes	Female SEKI
Q91VA0	0.820445	6.92703e-06	ATP enzymes	Female SEKI
P07901	0.676403	4.55805e-06	ATP enzymes	Female SEKI
Q8VDN2	1.01294	5.80549e-06	ATP enzymes	Female SEKI
Q4LDG0	0.880096	4.45073e-06	ATP enzymes	Female SEKI
Q91ZA3	0.69425	3.16116e-06	ATP enzymes	Female SEKI
Q02053	0.973264	4.07534e-06	ATP enzymes	Female SEKI
Q9WTP6	0.626164	3.48101e-06	ATP enzymes	Female SEKI
Q9WUM5	0.745262	4.0043e-06	ATP enzymes	Female SEKI
P15105	0.773082	1.51178e-05	ATP enzymes	Female SEKI
P60843	1.1839	2.92569e-06	ATP enzymes	Female SEKI
Q9D0R2	0.942105	1.88434e-06	ATP enzymes	Female SEKI
Q8JZR0	0.851409	4.77734e-06	ATP enzymes	Female SEKI
Q01768	1.34202	3.6483e-06	ATP enzymes	Female SEKI
Q99MN9	0.750247	3.23853e-06	ATP enzymes	Female SEKI
Q8CGK3	0.65649	2.48059e-06	ATP enzymes	Female SEKI
Q8CGC7	1.0617	3.25798e-06	ATP enzymes	Female SEKI
Q8BGQ7	0.920373	2.88094e-06	ATP enzymes	Female SEKI
O55143	1.03057	2.87023e-06	ATP enzymes	Female SEKI
O88428	0.694558	1.94066e-06	ATP enzymes	Female SEKI
P97494	0.499577	2.33842e-06	ATP enzymes	Female SEKI
P53657	0.71173	2.90412e-06	ATP enzymes	Female SEKI
Q62167	1.16624	1.11024e-06	ATP enzymes	Female SEKI
Q61656	1.29661	1.38086e-06	ATP enzymes	Female SEKI
Q9Z1Q9	1.11314	1.81761e-06	ATP enzymes	Female SEKI
P51855	1.17289	7.07151e-07	ATP enzymes	Female SEKI
Q8K010	0.816276	2.52637e-06	ATP enzymes	Female SEKI
P31254	0.987151	4.07534e-06	ATP enzymes	Female SEKI
Q9QY30	0.773473	2.28945e-06	ATP enzymes	Female SEKI
O35386	0.761288	1.17451e-06	ATP enzymes	Female SEKI
Q6PIE5	0.968626	8.85047e-08	ATP enzymes	Female SEKI
Q6PIC6	0.968626	9.70562e-08	ATP enzymes	Female SEKI
P97328	0.932691	1.22091e-08	ATP enzymes	Female SEKI
Q3ULD5	0.73465	1.47521e-06	ATP enzymes	Female SEKI
P16381	1.17172	1.11024e-06	ATP enzymes	Female SEKI
Q9DBL7	0.692137	1.09821e-06	ATP enzymes	Female SEKI
Q91WG8	1.32169	7.45915e-07	ATP enzymes	Female SEKI
Q8BGA8	0.627594	1.92672e-06	ATP enzymes	Female SEKI
Q99MR8	0.709445	1.97432e-06	ATP enzymes	Female SEKI
P52480	1.41805	1.29498e-06	ATP enzymes	Female SEKI
Q3TNA1	0.915516	1.01299e-06	ATP enzymes	Female SEKI
Q9Z1N5	1.1153	7.55694e-07	ATP enzymes	Female SEKI
Q922B2	1.04784	2.25313e-06	ATP enzymes	Female SEKI
Q91VR5	1.05149	9.89081e-07	ATP enzymes	Female SEKI
Q8CC86	0.882007	1.4676e-06	ATP enzymes	Female SEKI
Q8BP47	1.05064	1.19983e-06	ATP enzymes	Female SEKI
A2AJL3	0.712755	4.47795e-07	ATP enzymes	Female SEKI
Q8QZY2	0.793886	5.42798e-07	ATP enzymes	Female SEKI
Q01279	1.83373	1.38324e-06	ATP enzymes	Female SEKI
Q64516	0.737052	1.6873e-06	ATP enzymes	Female SEKI
P97364	0.95974	1.33709e-06	ATP enzymes	Female SEKI
Q60936	0.508621	8.7275e-07	ATP enzymes	Female SEKI
Q9D0I9	1.10737	1.32839e-06	ATP enzymes	Female SEKI
Q5SWU9	1.01072	1.98639e-06	ATP enzymes	Female SEKI
P15532	1.21797	7.78156e-07	ATP enzymes	Female SEKI
Q9R0N0	1.0337	6.5147e-07	ATP enzymes	Female SEKI
Q9WUA2	0.962768	9.14685e-07	ATP enzymes	Female SEKI
Q64436	1.03026	8.85047e-08	ATP enzymes	Female SEKI
Q8BML9	1.18052	8.79815e-07	ATP enzymes	Female SEKI
Q91WQ3	0.93782	1.83924e-08	ATP enzymes	Female SEKI
Q9DCL9	0.669669	1.56785e-06	ATP enzymes	Female SEKI
Q8C0C7	0.900579	6.16345e-07	ATP enzymes	Female SEKI
P61089	1.09377	8.95084e-07	ATP enzymes	Female SEKI
P68037	1.10862	6.42685e-07	ATP enzymes	Female SEKI
Q99MN1	1.00934	1.06969e-06	ATP enzymes	Female SEKI
Q8BU30	0.924605	1.1377e-06	ATP enzymes	Female SEKI
Q61035	1.00377	6.05326e-07	ATP enzymes	Female SEKI
O70133	1.17035	1.69008e-09	ATP enzymes	Female SEKI
Q9QXG4	0.908039	2.58324e-06	ATP enzymes	Female SEKI
Q8BUV3	0.655127	1.92359e-06	ATP enzymes	Female SEKI
Q9CZD3	0.992731	6.36573e-07	ATP enzymes	Female SEKI
Q8VI47	0.733812	9.42693e-07	ATP enzymes	Female SEKI
Q8K441	1.17877	8.77713e-07	ATP enzymes	Female SEKI
Q9JHR7	0.825481	9.375e-07	ATP enzymes	Female SEKI
P52792	1.06224	5.15852e-07	ATP enzymes	Female SEKI
Q8BIJ6	0.927916	8.27901e-07	ATP enzymes	Female SEKI
Q9EPU0	0.819	9.31852e-07	ATP enzymes	Female SEKI
Q8K0L3	0.727259	3.24842e-08	ATP enzymes	Female SEKI
Q3UNX5	0.859426	8.88897e-07	ATP enzymes	Female SEKI
Q3THK7	1.01535	6.85586e-07	ATP enzymes	Female SEKI
Q9DBP5	0.840559	9.4345e-07	ATP enzymes	Female SEKI
P10630	0.679104	5.14376e-07	ATP enzymes	Female SEKI
Q8BMJ2	1.07555	8.78182e-07	ATP enzymes	Female SEKI
Q9CZ42	0.759932	4.7328e-07	ATP enzymes	Female SEKI
P26638	1.04894	7.56093e-07	ATP enzymes	Female SEKI
Q8R123	1.18472	4.03945e-07	ATP enzymes	Female SEKI
Q9D5J6	0.699846	7.3366e-07	ATP enzymes	Female SEKI
Q8K183	0.639417	6.66795e-07	ATP enzymes	Female SEKI
P05132	1.06024	3.4343e-08	ATP enzymes	Female SEKI
Q64518	1.03434	5.67705e-08	ATP enzymes	Female SEKI
Q9ER72	1.14678	6.49598e-07	ATP enzymes	Female SEKI
Q9WU65	0.787068	5.25142e-08	ATP enzymes	Female SEKI
Q9DBN5	0.806247	1.43687e-06	ATP enzymes	Female SEKI
P08103	0.89445	6.72816e-08	ATP enzymes	Female SEKI
P97855	0.90804	7.37552e-07	ATP enzymes	Female SEKI
Q8BLY2	0.903288	1.48035e-07	ATP enzymes	Female SEKI
Q61655	0.972494	4.53998e-07	ATP enzymes	Female SEKI
Q80YE7	0.759052	1.15342e-07	ATP enzymes	Female SEKI
E9Q9W4	0.74679	1.92409e-09	ATP enzymes	Female SEKI
Q04750	1.0898	4.28935e-07	ATP enzymes	Female SEKI
O88696	0.878346	5.27761e-07	ATP enzymes	Female SEKI
Q61496	0.663463	1.11024e-06	ATP enzymes	Female SEKI
P12382	0.859783	1.80321e-07	ATP enzymes	Female SEKI
P61087	1.00714	4.57335e-07	ATP enzymes	Female SEKI
Q9JIK5	1.30014	8.96481e-07	ATP enzymes	Female SEKI
Q99KK9	0.820498	1.2099e-07	ATP enzymes	Female SEKI
Q14DH7	0.612937	7.56023e-07	ATP enzymes	Female SEKI
Q9D7G0	0.906314	6.57082e-07	ATP enzymes	Female SEKI
P63085	0.981538	2.33155e-07	ATP enzymes	Female SEKI
Q04736	0.889062	1.20955e-07	ATP enzymes	Female SEKI
P58389	1.71299	2.01342e-07	ATP enzymes	Female SEKI
P70266	1.24165	7.07012e-07	ATP enzymes	Female SEKI
Q9EPE9	1.07995	4.858e-07	ATP enzymes	Female SEKI
Q8VDG5	1.08205	2.83516e-07	ATP enzymes	Female SEKI
Q60649	0.703171	2.11786e-07	ATP enzymes	Female SEKI
O55222	1.03006	2.01541e-07	ATP enzymes	Female SEKI
Q8JZQ2	0.83039	7.07226e-07	ATP enzymes	Female SEKI
Q9WV86	0.677665	4.78517e-09	ATP enzymes	Female SEKI
Q80YV4	0.370991	3.18464e-08	ATP enzymes	Female SEKI
Q6P4T2	0.99099	7.16537e-07	ATP enzymes	Female SEKI
O35286	1.12279	2.9237e-07	ATP enzymes	Female SEKI
O54984	0.862922	1.45744e-07	ATP enzymes	Female SEKI
Q60737	0.955504	2.29659e-07	ATP enzymes	Female SEKI
Q91VC3	1.26534	2.84032e-07	ATP enzymes	Female SEKI
Q9DBC0	1.13039	5.11665e-07	ATP enzymes	Female SEKI
P49717	1.71622	7.20803e-08	ATP enzymes	Female SEKI
Q6P9R2	1.08702	3.12787e-07	ATP enzymes	Female SEKI
P05480	0.934122	7.32128e-09	ATP enzymes	Female SEKI
A7MCT6	1.14147	2.49073e-07	ATP enzymes	Female SEKI
Q9D2R0	0.801346	9.92692e-07	ATP enzymes	Female SEKI
Q0KL02	0.516984	4.98867e-08	ATP enzymes	Female SEKI
A2CG49	0.516984	2.93653e-08	ATP enzymes	Female SEKI
P62254	0.885223	1.01811e-07	ATP enzymes	Female SEKI
Q6DFW5	1.0558	1.42187e-08	ATP enzymes	Female SEKI
P61079	0.868608	3.86608e-07	ATP enzymes	Female SEKI
P54823	1.18085	3.34553e-07	ATP enzymes	Female SEKI
P32921	1.25748	3.64258e-07	ATP enzymes	Female SEKI
Q9D5T0	0.883565	3.72845e-07	ATP enzymes	Female SEKI
P50516	0.9086	5.5506e-07	ATP enzymes	Female SEKI
Q8R0J8	0.758248	1.15934e-07	ATP enzymes	Female SEKI
P61082	0.980154	2.0992e-07	ATP enzymes	Female SEKI
Q91WC3	0.534289	5.88e-09	ATP enzymes	Female SEKI
B2RX12	0.803689	2.98591e-07	ATP enzymes	Female SEKI
Q5SUR0	1.1157	2.14302e-07	ATP enzymes	Female SEKI
Q6Q899	0.969179	3.77823e-07	ATP enzymes	Female SEKI
Q8BH69	1.06505	7.0002e-07	ATP enzymes	Female SEKI
Q9WUR9	0.703563	6.90569e-07	ATP enzymes	Female SEKI
P70424	1.54256	1.83741e-09	ATP enzymes	Female SEKI
Q711T7	0.738948	9.88156e-08	ATP enzymes	Female SEKI
Q9D273	1.79495	1.77158e-07	ATP enzymes	Female SEKI
P39688	0.93212	1.19991e-08	ATP enzymes	Female SEKI
Q8BYC6	0.808891	1.95456e-07	ATP enzymes	Female SEKI
Q64737	1.01957	1.04136e-06	ATP enzymes	Female SEKI
P47811	0.92884	1.26083e-07	ATP enzymes	Female SEKI
P46460	1.05645	4.63041e-07	ATP enzymes	Female SEKI
Q3V3R1	0.688007	1.12405e-07	ATP enzymes	Female SEKI
Q61285	0.847104	7.80013e-08	ATP enzymes	Female SEKI
P23249	0.955897	2.48214e-07	ATP enzymes	Female SEKI
Q8CIN4	1.00773	3.55559e-07	ATP enzymes	Female SEKI
Q9WUA3	0.685306	9.97753e-08	ATP enzymes	Female SEKI
P60122	1.0155	3.71146e-07	ATP enzymes	Female SEKI
Q7TMS5	0.882225	3.80669e-07	ATP enzymes	Female SEKI
Q61510	0.94464	3.56836e-07	ATP enzymes	Female SEKI
Q9CS42	0.770793	8.09076e-08	ATP enzymes	Female SEKI
Q60823	0.957191	1.06383e-07	ATP enzymes	Female SEKI
Q61102	0.938827	4.39298e-07	ATP enzymes	Female SEKI
P48962	1.15998	2.14609e-07	ATP enzymes	Female SEKI
Q3V1L4	1.04363	7.4843e-08	ATP enzymes	Female SEKI
Q9D1G2	1.25141	1.02014e-07	ATP enzymes	Female SEKI
P63280	1.11964	2.03302e-07	ATP enzymes	Female SEKI
Q9WV85	0.923349	7.17462e-08	ATP enzymes	Female SEKI
Q8C7R4	1.11682	2.09864e-07	ATP enzymes	Female SEKI
Q99JT2	0.807655	5.96958e-09	ATP enzymes	Female SEKI
Q9Z2W1	0.807655	1.437e-07	ATP enzymes	Female SEKI
Q99KH8	0.807655	1.51794e-07	ATP enzymes	Female SEKI
Q9D110	0.889012	7.02322e-07	ATP enzymes	Female SEKI
Q501J6	1.04958	4.85177e-07	ATP enzymes	Female SEKI
Q5S006	1.34436	1.84494e-08	ATP enzymes	Female SEKI
Q9JJL8	0.694561	1.07032e-07	ATP enzymes	Female SEKI
Q64261	0.804003	1.34701e-07	ATP enzymes	Female SEKI
Q8K274	0.978445	6.12181e-08	ATP enzymes	Female SEKI
Q63932	0.903789	1.41038e-07	ATP enzymes	Female SEKI
Q9QZX7	0.725592	3.65448e-07	ATP enzymes	Female SEKI
P46467	0.856999	1.9956e-07	ATP enzymes	Female SEKI
Q9R1S7	0.975763	2.73633e-07	ATP enzymes	Female SEKI
E9Q3L2	0.855771	4.59588e-07	ATP enzymes	Female SEKI
Q9CQ37	1.16684	1.66205e-08	ATP enzymes	Female SEKI
Q9D4V0	1.13768	3.19621e-08	ATP enzymes	Female SEKI
P36371	0.316381	1.27171e-07	ATP enzymes	Female SEKI
P97930	0.717847	8.66435e-08	ATP enzymes	Female SEKI
P49138	0.996764	6.76808e-08	ATP enzymes	Female SEKI
P48410	1.05506	1.91548e-07	ATP enzymes	Female SEKI
Q9JKX6	1.1985	9.46094e-08	ATP enzymes	Female SEKI
Q6PDQ2	1.0444	3.69608e-07	ATP enzymes	Female SEKI
Q8C878	1.49693	1.89644e-07	ATP enzymes	Female SEKI
O54833	0.801249	8.55276e-08	ATP enzymes	Female SEKI
P16092	0.713748	1.20955e-07	ATP enzymes	Female SEKI
P14234	0.713748	1.24014e-08	ATP enzymes	Female SEKI
Q61851	0.713748	1.20955e-07	ATP enzymes	Female SEKI
Q9JKV2	0.713748	1.20955e-07	ATP enzymes	Female SEKI
Q9Z1F9	1.21079	2.89152e-07	ATP enzymes	Female SEKI
Q3URE1	0.703636	4.14696e-07	ATP enzymes	Female SEKI
Q63844	0.962111	4.21616e-07	ATP enzymes	Female SEKI
Q9QZ08	0.872206	1.15214e-07	ATP enzymes	Female SEKI
Q8BRK8	1.01113	1.15323e-07	ATP enzymes	Female SEKI
Q8VEJ9	0.809823	4.62798e-08	ATP enzymes	Female SEKI
Q9R0M5	0.82232	1.1332e-07	ATP enzymes	Female SEKI
P41241	0.892644	1.99437e-07	ATP enzymes	Female SEKI
E9QAM5	1.08362	3.22442e-07	ATP enzymes	Female SEKI
Q3UQ84	0.921343	1.69889e-07	ATP enzymes	Female SEKI
Q2TBE6	1.04312	2.01421e-07	ATP enzymes	Female SEKI
P47857	0.776212	9.79913e-08	ATP enzymes	Female SEKI
Q9ESW4	0.949014	1.52663e-07	ATP enzymes	Female SEKI
Q9JLN9	0.966845	2.37848e-07	ATP enzymes	Female SEKI
P21440	0.804276	6.84417e-07	ATP enzymes	Female SEKI
Q3U186	0.882545	1.27997e-07	ATP enzymes	Female SEKI
Q9WTM5	0.945557	3.96067e-07	ATP enzymes	Female SEKI
Q3V384	0.760684	6.87656e-08	ATP enzymes	Female SEKI
P15208	1.6753	1.86015e-07	ATP enzymes	Female SEKI
P41233	1.14172	1.37403e-07	ATP enzymes	Female SEKI
O09110	0.789721	3.08368e-07	ATP enzymes	Female SEKI
Q6ZQJ5	0.837969	2.31466e-08	ATP enzymes	Female SEKI
P49615	1.16624	7.66946e-08	ATP enzymes	Female SEKI
Q9QUJ7	1.08297	4.82635e-07	ATP enzymes	Female SEKI
Q9R008	1.92552	2.46912e-08	ATP enzymes	Female SEKI
Q8BK63	1.08008	6.97163e-08	ATP enzymes	Female SEKI
P23475	1.21202	1.53779e-07	ATP enzymes	Female SEKI
A2BDX3	0.771807	3.14283e-07	ATP enzymes	Female SEKI
Q9JJZ4	0.592798	3.77374e-08	ATP enzymes	Female SEKI
Q60967	1.11271	5.41986e-08	ATP enzymes	Female SEKI
Q3THS6	1.03048	2.98308e-07	ATP enzymes	Female SEKI
P55772	1.49699	6.32749e-08	ATP enzymes	Female SEKI
O55229	0.815837	2.75174e-07	ATP enzymes	Female SEKI
Q60680	0.979159	1.26295e-07	ATP enzymes	Female SEKI
Q9D7H3	0.68504	9.82194e-08	ATP enzymes	Female SEKI
Q61136	1.16867	1.58369e-07	ATP enzymes	Female SEKI
Q8K449	1.24604	1.76513e-08	ATP enzymes	Female SEKI
Q8VDW0	1.23024	1.84577e-07	ATP enzymes	Female SEKI
Q9EPA7	0.838969	1.10711e-07	ATP enzymes	Female SEKI
P27641	1.0959	2.08235e-07	ATP enzymes	Female SEKI
Q8BYL4	0.995287	1.32341e-07	ATP enzymes	Female SEKI
Q99JF5	1.21698	2.32998e-07	ATP enzymes	Female SEKI
Q9QZS5	0.879777	3.02865e-07	ATP enzymes	Female SEKI
Q8VDC0	0.575022	1.69383e-07	ATP enzymes	Female SEKI
Q7TSE6	1.07301	2.22293e-08	ATP enzymes	Female SEKI
Q99KY4	1.04057	2.12411e-07	ATP enzymes	Female SEKI
Q8K1J6	0.998245	1.51877e-07	ATP enzymes	Female SEKI
Q9DBM0	1.0659	2.86672e-09	ATP enzymes	Female SEKI
P47809	1.08956	1.42224e-07	ATP enzymes	Female SEKI
Q8R5F7	1.14573	1.50857e-07	ATP enzymes	Female SEKI
Q04447	1.73137	2.43067e-07	ATP enzymes	Female SEKI
Q6PGC1	1.04158	3.51038e-07	ATP enzymes	Female SEKI
P21958	0.911527	7.18628e-08	ATP enzymes	Female SEKI
Q9CZW4	1.06176	1.711e-07	ATP enzymes	Female SEKI
Q6PF93	1.4579	8.85983e-08	ATP enzymes	Female SEKI
Q9JHG7	1.4579	7.60366e-08	ATP enzymes	Female SEKI
Q810A7	0.86311	1.67837e-07	ATP enzymes	Female SEKI
Q569Z5	1.27827	2.94123e-07	ATP enzymes	Female SEKI
Q6PDN3	0.995852	6.72863e-07	ATP enzymes	Female SEKI
O88967	0.911196	3.36974e-07	ATP enzymes	Female SEKI
Q61687	0.826403	1.55129e-07	ATP enzymes	Female SEKI
Q9ER35	0.876093	3.419e-08	ATP enzymes	Female SEKI
Q64511	0.915183	5.10226e-07	ATP enzymes	Female SEKI
Q923T9	1.16026	5.35037e-08	ATP enzymes	Female SEKI
Q9QX60	0.954083	3.63283e-08	ATP enzymes	Female SEKI
Q8K363	0.83184	1.94602e-07	ATP enzymes	Female SEKI
Q60855	1.19067	1.35029e-07	ATP enzymes	Female SEKI
Q8BFP9	0.728884	1.50149e-07	ATP enzymes	Female SEKI
P31938	1.05879	2.48341e-07	ATP enzymes	Female SEKI
Q8VHK9	1.0931	7.65907e-08	ATP enzymes	Female SEKI
Q62172	0.8304	4.44779e-08	ATP enzymes	Female SEKI
G5E829	0.987897	4.5511e-07	ATP enzymes	Female SEKI
Q3ULF4	0.877246	1.59676e-07	ATP enzymes	Female SEKI
E9PZJ8	0.737078	1.99198e-07	ATP enzymes	Female SEKI
Q9WTK7	0.922654	2.19293e-08	ATP enzymes	Female SEKI
Q3UMW7	1.04135	5.98e-09	ATP enzymes	Female SEKI
Q920A7	2.1999	2.47303e-07	ATP enzymes	Female SEKI
Q6P4S6	1.00362	5.91347e-08	ATP enzymes	Female SEKI
Q499X9	1.08573	1.1685e-08	ATP enzymes	Female SEKI
O88697	0.976966	5.94469e-09	ATP enzymes	Female SEKI
Q9WUA6	1.39661	2.66078e-09	ATP enzymes	Female SEKI
P31750	1.39661	7.34262e-08	ATP enzymes	Female SEKI
Q91VE0	0.826584	9.30965e-08	ATP enzymes	Female SEKI
