# Supplementary material for: Decreased liver B vitamin-related enzymes as a metabolic hallmark of cancer cachexia
Source: Nat Commun. 2023 Oct 6;14:6246. doi: 10.1038/s41467-023-41952-w (PMC10558488; doi:10.1038/s41467-023-41952-w)
Supplement: Supplementary file 4 — Source Data [file 41467_2023_41952_MOESM4_ESM.zip › source_data_ed3/FigS7h.xlsx]

## Sheet: FigS6h
class	rna	protein
1	40.14	51.4836
2	16.52	18.056
3	70.2	70.5122
4	94.35	73.1085
5	54.95	54.1621
