# Supplementary material for: Decreased liver B vitamin-related enzymes as a metabolic hallmark of cancer cachexia
Source: Nat Commun. 2023 Oct 6;14:6246. doi: 10.1038/s41467-023-41952-w (PMC10558488; doi:10.1038/s41467-023-41952-w)
Supplement: Supplementary file 4 — Source Data [file 41467_2023_41952_MOESM4_ESM.zip › source_data_ed3/Fig8c.xlsx]

## Sheet: Fig8c
up_id	abundance	source	class
IGLL5_HUMAN	0.00020684	Others	human
ALBU_HUMAN	8.14512e-05	Liver	human
APOA1_HUMAN	6.08065e-05	Liver	human
APOA2_HUMAN	4.63264e-05	Liver	human
TTHY_HUMAN	3.26888e-05	Liver	human
APOC2_HUMAN	2.74806e-05	Liver	human
APOC3_HUMAN	2.39354e-05	Liver	human
A1AG1_HUMAN	2.16107e-05	Liver	human
TRFE_HUMAN	2.09895e-05	Liver	human
HPT_HUMAN	1.97532e-05	Liver	human
FIBA_HUMAN	1.83065e-05	Liver	human
APOD_HUMAN	1.64857e-05	Others	human
CO3_HUMAN	1.57275e-05	Liver	human
ANT3_HUMAN	1.54988e-05	Liver	human
HEMO_HUMAN	1.52848e-05	Liver	human
FIBB_HUMAN	1.52383e-05	Liver	human
A2MG_HUMAN	1.4721e-05	Liver	human
FIBG_HUMAN	1.2647e-05	Liver	human
CERU_HUMAN	1.26446e-05	Liver	human
APOA4_HUMAN	1.1692e-05	Liver	human
ZA2G_HUMAN	1.11857e-05	Liver	human
GELS_HUMAN	1.08898e-05	Liver	human
A1BG_HUMAN	1.07662e-05	Liver	human
FETUA_HUMAN	1.05327e-05	Liver	human
A1AG2_HUMAN	8.68979e-06	Liver	human
HBB_HUMAN	7.82154e-06	Others	human
K1C9_HUMAN	5.91263e-06	Others	human
K2C1_HUMAN	5.76833e-06	Others	human
A2GL_HUMAN	5.61669e-06	Liver	human
APOE_HUMAN	5.60568e-06	Liver	human
SAA4_HUMAN	5.46138e-06	Liver	human
VTDB_HUMAN	5.42348e-06	Liver	human
ITIH4_HUMAN	5.39779e-06	Liver	human
SAMP_HUMAN	5.22904e-06	Liver	human
A2AP_HUMAN	5.02726e-06	Liver	human
TETN_HUMAN	5.02726e-06	Others	human
APOH_HUMAN	4.88541e-06	Liver	human
PON1_HUMAN	4.84872e-06	Liver	human
PEDF_HUMAN	4.38892e-06	Liver	human
HPTR_HUMAN	4.15535e-06	Liver	human
PGRP2_HUMAN	4.10399e-06	Others	human
HEP2_HUMAN	4.07342e-06	Liver	human
CLUS_HUMAN	4.06975e-06	Liver	human
HRG_HUMAN	3.88509e-06	Liver	human
KNG1_HUMAN	3.83862e-06	Liver	human
CFAB_HUMAN	3.74324e-06	Liver	human
ANGT_HUMAN	3.65274e-06	Liver	human
AMBP_HUMAN	3.60261e-06	Liver	human
IC1_HUMAN	3.59038e-06	Liver	human
CO9_HUMAN	3.49499e-06	Liver	human
ITIH1_HUMAN	3.30055e-06	Liver	human
CO4B_HUMAN	3.21128e-06	Liver	human
ITIH2_HUMAN	3.21128e-06	Liver	human
LUM_HUMAN	3.12935e-06	Others	human
CFAH_HUMAN	3.08533e-06	Liver	human
K1C10_HUMAN	3.0462e-06	Others	human
CO4A_HUMAN	3.02663e-06	Liver	human
VTNC_HUMAN	2.96182e-06	Liver	human
HBA_HUMAN	2.80284e-06	Others	human
THRB_HUMAN	2.58028e-06	Liver	human
THBG_HUMAN	2.57294e-06	Liver	human
IGF1_HUMAN	2.31614e-06	Others	human
PLMN_HUMAN	2.21341e-06	Liver	human
TRY1_HUMAN	2.15961e-06	Others	human
GPX3_HUMAN	2.11069e-06	Others	human
CCD25_HUMAN	2.08012e-06	Others	human
CO7_HUMAN	2.05444e-06	Others	human
IGJ_HUMAN	2.01653e-06	Others	human
HBD_HUMAN	1.94927e-06	Others	human
APOL1_HUMAN	1.92237e-06	Liver	human
FHR1_HUMAN	1.83554e-06	Liver	human
C1QB_HUMAN	1.76706e-06	Liver	human
APOM_HUMAN	1.76217e-06	Liver	human
CBG_HUMAN	1.73038e-06	Liver	human
C4BPA_HUMAN	1.72548e-06	Others	human
PTGDS_HUMAN	1.70714e-06	Others	human
FCN3_HUMAN	1.55917e-06	Others	human
K22E_HUMAN	1.42588e-06	Others	human
IBP3_HUMAN	1.42466e-06	Liver	human
ALS_HUMAN	1.39653e-06	Liver	human
CPN2_HUMAN	1.37207e-06	Liver	human
FBLN1_HUMAN	1.31337e-06	Liver	human
B2MG_HUMAN	1.29992e-06	Liver	human
CBPN_HUMAN	1.24489e-06	Liver	human
CO2_HUMAN	1.21799e-06	Liver	human
CD14_HUMAN	1.18008e-06	Liver	human
LYSC_HUMAN	1.13606e-06	Liver	human
CFAD_HUMAN	1.13483e-06	Others	human
CRP_HUMAN	1.12383e-06	Liver	human
CXCL7_HUMAN	1.10915e-06	Others	human
CD5L_HUMAN	1.08347e-06	Others	human
CO5_HUMAN	1.06024e-06	Liver	human
IGF2_HUMAN	1.00643e-06	Others	human
CFAI_HUMAN	9.94202e-07	Liver	human
FA10_HUMAN	9.88087e-07	Liver	human
SHBG_HUMAN	9.68521e-07	Liver	human
C1RL_HUMAN	9.33058e-07	Liver	human
PRAP1_HUMAN	9.06154e-07	Liver	human
S10A9_HUMAN	8.73137e-07	Others	human
FA9_HUMAN	8.37673e-07	Others	human
CO8B_HUMAN	8.31559e-07	Liver	human
CBPB2_HUMAN	8.29113e-07	Liver	human
CHLE_HUMAN	8.15661e-07	Others	human
ATRN_HUMAN	8.07101e-07	Others	human
ECM1_HUMAN	7.33728e-07	Others	human
APOB_HUMAN	7.33728e-07	Liver	human
APOC4_HUMAN	7.23945e-07	Others	human
APOF_HUMAN	7.15385e-07	Others	human
CO6_HUMAN	6.54241e-07	Liver	human
PROP_HUMAN	6.45681e-07	Others	human
AFAM_HUMAN	6.42012e-07	Others	human
CRIS3_HUMAN	6.22446e-07	Others	human
LYAM1_HUMAN	6.05326e-07	Others	human
LG3BP_HUMAN	6.01657e-07	Liver	human
KLKB1_HUMAN	5.84537e-07	Others	human
LCAT_HUMAN	5.60079e-07	Others	human
PROC_HUMAN	5.33176e-07	Liver	human
CO8G_HUMAN	5.33176e-07	Liver	human
FA12_HUMAN	5.00158e-07	Liver	human
ZPI_HUMAN	4.95267e-07	Liver	human
C1QA_HUMAN	4.91598e-07	Liver	human
PRG4_HUMAN	4.46351e-07	Liver	human
FETUB_HUMAN	4.45129e-07	Others	human
LYVE1_HUMAN	4.20671e-07	Others	human
CO8A_HUMAN	3.99882e-07	Liver	human
SEPP1_HUMAN	3.99882e-07	Liver	human
PZP_HUMAN	3.98659e-07	Liver	human
ITIH3_HUMAN	3.75424e-07	Liver	human
IBP4_HUMAN	3.74201e-07	Liver	human
MBL2_HUMAN	3.72979e-07	Liver	human
HDAC4_HUMAN	3.6931e-07	Others	human
PROS_HUMAN	3.30178e-07	Liver	human
HGFL_HUMAN	3.28955e-07	Liver	human
K1C14_HUMAN	3.27732e-07	Others	human
TYB10_HUMAN	3.26509e-07	Others	human
PRDX2_HUMAN	3.19172e-07	Others	human
K1C17_HUMAN	3.15503e-07	Others	human
IBP2_HUMAN	3.13057e-07	Others	human
FA11_HUMAN	3.09389e-07	Liver	human
SODC_HUMAN	3.08166e-07	Liver	human
GGH_HUMAN	2.87377e-07	Liver	human
FA5_HUMAN	2.83708e-07	Liver	human
C4BPB_HUMAN	2.75148e-07	Others	human
FHR3_HUMAN	2.73925e-07	Others	human
PLF4_HUMAN	2.66588e-07	Others	human
IPSP_HUMAN	2.58028e-07	Liver	human
PROF1_HUMAN	2.53136e-07	Others	human
NCHL1_HUMAN	2.47022e-07	Others	human
EPCR_HUMAN	2.40907e-07	Others	human
G3P_HUMAN	2.36016e-07	Others	human
ICAM1_HUMAN	2.31124e-07	Liver	human
PI16_HUMAN	2.28679e-07	Others	human
HABP2_HUMAN	2.2501e-07	Liver	human
F13B_HUMAN	2.21341e-07	Others	human
IBP5_HUMAN	2.20118e-07	Others	human
K2C6B_HUMAN	2.17673e-07	Others	human
K1C16_HUMAN	2.1645e-07	Others	human
MUC18_HUMAN	2.14004e-07	Liver	human
K2C1B_HUMAN	2.05444e-07	Others	human
QSOX1_HUMAN	2.04221e-07	Liver	human
H2AW_HUMAN	2.02998e-07	Others	human
K2C5_HUMAN	2.02998e-07	Others	human
P73_HUMAN	1.9933e-07	Others	human
SPT6H_HUMAN	1.98107e-07	Others	human
ANGI_HUMAN	1.96884e-07	Liver	human
ALDOB_HUMAN	1.96884e-07	Others	human
ACTB_HUMAN	1.90769e-07	Others	human
FA7_HUMAN	1.88324e-07	Others	human
FCN2_HUMAN	1.82209e-07	Others	human
VASN_HUMAN	1.80986e-07	Liver	human
FCG3A_HUMAN	1.79763e-07	Liver	human
IGLL1_HUMAN	1.79763e-07	Others	human
TIMP1_HUMAN	1.73649e-07	Liver	human
RNAS2_HUMAN	1.72426e-07	Liver	human
CAH2_HUMAN	1.6998e-07	Others	human
K2C6A_HUMAN	1.68758e-07	Others	human
DEF3_HUMAN	1.68758e-07	Others	human
CD166_HUMAN	1.66312e-07	Liver	human
SODE_HUMAN	1.62643e-07	Others	human
RL40_HUMAN	1.57752e-07	Others	human
K2C6C_HUMAN	1.57752e-07	Others	human
SPP24_HUMAN	1.55306e-07	Others	human
PIGR_HUMAN	1.5286e-07	Liver	human
PPIA_HUMAN	1.5286e-07	Others	human
QRFPR_HUMAN	1.49191e-07	Others	human
IBP7_HUMAN	1.49191e-07	Liver	human
NDOR1_HUMAN	1.49191e-07	Others	human
PEPD_HUMAN	1.45523e-07	Others	human
LBP_HUMAN	1.443e-07	Liver	human
HORN_HUMAN	1.41854e-07	Others	human
PCOC1_HUMAN	1.40631e-07	Liver	human
CATA_HUMAN	1.40631e-07	Others	human
MASP2_HUMAN	1.40631e-07	Liver	human
PHLD_HUMAN	1.38186e-07	Others	human
GP1BA_HUMAN	1.3574e-07	Others	human
CYC_HUMAN	1.3574e-07	Others	human
IBP6_HUMAN	1.32071e-07	Others	human
DOPO_HUMAN	1.32071e-07	Others	human
FRIL_HUMAN	1.29625e-07	Others	human
VWF_HUMAN	1.29625e-07	Others	human
PEBP4_HUMAN	1.25957e-07	Others	human
SH3L3_HUMAN	1.25957e-07	Others	human
BLVRB_HUMAN	1.24734e-07	Liver	human
PVR_HUMAN	1.22288e-07	Liver	human
CNDP1_HUMAN	1.20821e-07	Liver	human
VINC_HUMAN	1.15562e-07	Others	human
GNPTG_HUMAN	1.13728e-07	Others	human
ZC3H8_HUMAN	1.11894e-07	Others	human
APOL2_HUMAN	1.08592e-07	Liver	human
CYTA_HUMAN	1.08225e-07	Others	human
VNN1_HUMAN	1.07613e-07	Liver	human
PF4V_HUMAN	1.07369e-07	Others	human
CD44_HUMAN	1.06757e-07	Others	human
CSF1R_HUMAN	1.06635e-07	Others	human
PLGB_HUMAN	1.05412e-07	Others	human
AMPN_HUMAN	1.05168e-07	Others	human
ISK1_HUMAN	1.04556e-07	Others	human
GSTO1_HUMAN	1.04312e-07	Others	human
BIP_HUMAN	1.03823e-07	Others	human
K1C27_HUMAN	1.03089e-07	Others	human
GUC2A_HUMAN	1.01377e-07	Others	human
AHSP_HUMAN	1.00521e-07	Others	human
ELAF_HUMAN	9.8931e-08	Others	human
NEGR1_HUMAN	9.75859e-08	Others	human
C163A_HUMAN	9.37949e-08	Others	human
PFKAL_HUMAN	9.36726e-08	Others	human
DIAC_HUMAN	9.33058e-08	Liver	human
COMP_HUMAN	8.98817e-08	Others	human
RS27A_HUMAN	8.93926e-08	Others	human
RT26_HUMAN	8.92703e-08	Others	human
VCAM1_HUMAN	8.9148e-08	Others	human
TRY3_HUMAN	8.87811e-08	Others	human
PEBP1_HUMAN	8.8292e-08	Liver	human
TENX_HUMAN	8.73137e-08	Others	human
SPRC_HUMAN	8.59685e-08	Others	human
KTDAP_HUMAN	8.47456e-08	Others	human
PON2_HUMAN	8.31559e-08	Others	human
PPIB_HUMAN	8.1077e-08	Liver	human
NPC2_HUMAN	8.07101e-08	Liver	human
LEP_HUMAN	7.96095e-08	Others	human
CALR_HUMAN	7.76529e-08	Liver	human
PCYOX_HUMAN	7.76529e-08	Liver	human
FHR5_HUMAN	7.63077e-08	Others	human
LAMP2_HUMAN	7.58186e-08	Liver	human
CYTM_HUMAN	7.4718e-08	Others	human
LAMP1_HUMAN	7.3862e-08	Liver	human
SH3L1_HUMAN	7.27614e-08	Others	human
TPIS_HUMAN	7.26391e-08	Others	human
TRIM7_HUMAN	7.14162e-08	Others	human
GKN1_HUMAN	7.12939e-08	Others	human
BGH3_HUMAN	6.90928e-08	Liver	human
ZN669_HUMAN	6.90928e-08	Others	human
RL8_HUMAN	6.8359e-08	Others	human
C1QR1_HUMAN	6.77476e-08	Others	human
CADH5_HUMAN	6.71361e-08	Others	human
ABCAD_HUMAN	6.68916e-08	Others	human
LCN1_HUMAN	6.61578e-08	Others	human
ENPP2_HUMAN	6.54241e-08	Others	human
GDIR2_HUMAN	6.51795e-08	Others	human
POSTN_HUMAN	6.46904e-08	Others	human
PXDC2_HUMAN	6.28561e-08	Others	human
NBL1_HUMAN	6.24892e-08	Others	human
MFAP4_HUMAN	6.21223e-08	Others	human
FAM3C_HUMAN	6.18778e-08	Liver	human
K1C13_HUMAN	6.12663e-08	Others	human
CH3L1_HUMAN	6.1144e-08	Liver	human
UTER_HUMAN	6.06549e-08	Others	human
MIME_HUMAN	6.05326e-08	Others	human
PLEK_HUMAN	6.04103e-08	Others	human
UBB_HUMAN	6.01657e-08	Others	human
K1C28_HUMAN	6.01657e-08	Others	human
TFPI1_HUMAN	6.00434e-08	Liver	human
PGK1_HUMAN	5.82091e-08	Others	human
ALDOC_HUMAN	5.82091e-08	Others	human
APOA_HUMAN	5.80868e-08	Liver	human
PRDX6_HUMAN	5.78422e-08	Others	human
K1C25_HUMAN	5.74754e-08	Others	human
LSAMP_HUMAN	5.71085e-08	Others	human
ACO12_HUMAN	5.63748e-08	Others	human
TRFL_HUMAN	5.55188e-08	Liver	human
TARSH_HUMAN	5.45405e-08	Others	human
GMFG_HUMAN	5.38067e-08	Others	human
LEG1_HUMAN	5.3073e-08	Others	human
KCRM_HUMAN	5.19724e-08	Others	human
LEAP2_HUMAN	5.19724e-08	Others	human
BASP1_HUMAN	5.08718e-08	Others	human
TSP1_HUMAN	5.06273e-08	Liver	human
NRP1_HUMAN	5.03827e-08	Liver	human
K2C75_HUMAN	5.01381e-08	Others	human
KPYM_HUMAN	4.96489e-08	Others	human
CATD_HUMAN	4.92821e-08	Liver	human
TPM3_HUMAN	4.91598e-08	Others	human
CETP_HUMAN	4.85484e-08	Others	human
ICAM3_HUMAN	4.85484e-08	Others	human
MINP1_HUMAN	4.73255e-08	Liver	human
TIMP2_HUMAN	4.72032e-08	Others	human
F13A_HUMAN	4.61026e-08	Others	human
GSTP1_HUMAN	4.59803e-08	Others	human
TAF2_HUMAN	4.59803e-08	Others	human
CALL5_HUMAN	4.46351e-08	Others	human
SLUR1_HUMAN	4.45129e-08	Others	human
PGAM1_HUMAN	4.37791e-08	Others	human
PTPRJ_HUMAN	4.329e-08	Others	human
SAP3_HUMAN	4.31677e-08	Liver	human
FABP5_HUMAN	4.28008e-08	Others	human
MYL1_HUMAN	4.28008e-08	Others	human
BST1_HUMAN	4.26785e-08	Others	human
PAFA_HUMAN	4.25562e-08	Others	human
GRN_HUMAN	4.20671e-08	Liver	human
PDIA3_HUMAN	4.17002e-08	Liver	human
BAG6_HUMAN	4.15779e-08	Others	human
S10AC_HUMAN	4.14557e-08	Others	human
CALM1_HUMAN	4.07219e-08	Others	human
CYTB_HUMAN	3.99882e-08	Others	human
CRAC1_HUMAN	3.92545e-08	Others	human
EGLN_HUMAN	3.92545e-08	Others	human
PRDX1_HUMAN	3.80316e-08	Others	human
MA1A1_HUMAN	3.80316e-08	Others	human
SBSN_HUMAN	3.79093e-08	Others	human
1433E_HUMAN	3.7787e-08	Others	human
ENOA_HUMAN	3.70533e-08	Others	human
OSTP_HUMAN	3.70533e-08	Others	human
MFAP5_HUMAN	3.6931e-08	Others	human
FAKD5_HUMAN	3.68087e-08	Others	human
PIP_HUMAN	3.66864e-08	Others	human
RET7_HUMAN	3.64418e-08	Others	human
PGBM_HUMAN	3.64418e-08	Liver	human
BTF3_HUMAN	3.64418e-08	Others	human
PRG2_HUMAN	3.63196e-08	Others	human
GLPA_HUMAN	3.59527e-08	Others	human
LDHA_HUMAN	3.59527e-08	Others	human
ENPL_HUMAN	3.58304e-08	Others	human
AL1A1_HUMAN	3.55858e-08	Others	human
CMGA_HUMAN	3.53412e-08	Others	human
PDIA1_HUMAN	3.53412e-08	Others	human
GDIR1_HUMAN	3.50967e-08	Others	human
HMGN2_HUMAN	3.43629e-08	Others	human
HEG1_HUMAN	3.42407e-08	Others	human
ACTC_HUMAN	3.41184e-08	Others	human
PTPRG_HUMAN	3.41184e-08	Others	human
ACTS_HUMAN	3.37515e-08	Others	human
LMAN2_HUMAN	3.37515e-08	Liver	human
4F2_HUMAN	3.35069e-08	Liver	human
ROBO4_HUMAN	3.32624e-08	Others	human
ADIRF_HUMAN	3.31401e-08	Others	human
DPP4_HUMAN	3.27732e-08	Liver	human
TENA_HUMAN	3.27732e-08	Others	human
CO6A3_HUMAN	3.26509e-08	Others	human
CADH2_HUMAN	3.19172e-08	Others	human
FABP4_HUMAN	3.1428e-08	Others	human
GAPR1_HUMAN	3.13057e-08	Others	human
HYI_HUMAN	3.11835e-08	Liver	human
REG1A_HUMAN	3.10612e-08	Others	human
K2C79_HUMAN	3.10612e-08	Others	human
PCSK9_HUMAN	3.06943e-08	Liver	human
APMAP_HUMAN	3.04497e-08	Others	human
F161A_HUMAN	3.04497e-08	Others	human
K1C26_HUMAN	3.02051e-08	Others	human
STAT_HUMAN	3.02051e-08	Others	human
MB12B_HUMAN	2.99606e-08	Others	human
BUB3_HUMAN	2.94714e-08	Others	human
K1H1_HUMAN	2.92268e-08	Others	human
1433G_HUMAN	2.89823e-08	Others	human
AATC_HUMAN	2.886e-08	Others	human
RS15A_HUMAN	2.886e-08	Others	human
HINT1_HUMAN	2.87377e-08	Others	human
CATZ_HUMAN	2.82485e-08	Liver	human
IDH3A_HUMAN	2.81263e-08	Others	human
K2C4_HUMAN	2.76371e-08	Others	human
SPT19_HUMAN	2.75148e-08	Others	human
FABPL_HUMAN	2.75148e-08	Others	human
TLN1_HUMAN	2.75148e-08	Others	human
CH10_HUMAN	2.71479e-08	Others	human
K1C12_HUMAN	2.70257e-08	Others	human
MCCD1_HUMAN	2.61696e-08	Others	human
TSP4_HUMAN	2.61696e-08	Others	human
COF2_HUMAN	2.60474e-08	Others	human
G6PI_HUMAN	2.59251e-08	Others	human
S13A3_HUMAN	2.59251e-08	Others	human
ANAG_HUMAN	2.56805e-08	Liver	human
S10AB_HUMAN	2.56805e-08	Liver	human
MOES_HUMAN	2.54359e-08	Others	human
CO6A1_HUMAN	2.54359e-08	Liver	human
CUTA_HUMAN	2.50691e-08	Others	human
FBN1_HUMAN	2.50691e-08	Others	human
SYUA_HUMAN	2.48245e-08	Others	human
CEAM1_HUMAN	2.48245e-08	Liver	human
CA2D1_HUMAN	2.48245e-08	Others	human
CATH_HUMAN	2.48245e-08	Liver	human
MMRN2_HUMAN	2.45799e-08	Others	human
VGFR3_HUMAN	2.45799e-08	Others	human
KRT85_HUMAN	2.44576e-08	Others	human
PHOCN_HUMAN	2.43353e-08	Others	human
PDLI1_HUMAN	2.4213e-08	Others	human
SCTM1_HUMAN	2.40907e-08	Others	human
K319L_HUMAN	2.40907e-08	Others	human
COR1A_HUMAN	2.38462e-08	Others	human
TFF3_HUMAN	2.37239e-08	Others	human
UN45A_HUMAN	2.36016e-08	Others	human
PRB2_HUMAN	2.3357e-08	Others	human
SPA11_HUMAN	2.3357e-08	Liver	human
NECT1_HUMAN	2.31124e-08	Others	human
MENT_HUMAN	2.31124e-08	Others	human
CC126_HUMAN	2.29902e-08	Others	human
ERP27_HUMAN	2.28679e-08	Others	human
CD34_HUMAN	2.27456e-08	Others	human
NU4M_HUMAN	2.27456e-08	Others	human
OR2M4_HUMAN	2.27456e-08	Others	human
OAF_HUMAN	2.26233e-08	Others	human
LYAM3_HUMAN	2.23787e-08	Others	human
PGRP1_HUMAN	2.23787e-08	Others	human
MMP2_HUMAN	2.23787e-08	Others	human
DSG1_HUMAN	2.23787e-08	Others	human
RIDA_HUMAN	2.23787e-08	Liver	human
MSRB2_HUMAN	2.21341e-08	Others	human
NEU1_HUMAN	2.20118e-08	Others	human
NTRI_HUMAN	2.18896e-08	Others	human
FA20C_HUMAN	2.15227e-08	Others	human
CNDD3_HUMAN	2.12781e-08	Others	human
LYAM2_HUMAN	2.11558e-08	Others	human
PDE1B_HUMAN	2.10335e-08	Others	human
B4GT1_HUMAN	2.05444e-08	Liver	human
MDHC_HUMAN	2.04221e-08	Others	human
GP148_HUMAN	2.00552e-08	Others	human
DMKN_HUMAN	1.96884e-08	Others	human
K1C24_HUMAN	1.96884e-08	Others	human
MTPN_HUMAN	1.94438e-08	Others	human
KRA32_HUMAN	1.94438e-08	Others	human
MSMO1_HUMAN	1.94438e-08	Others	human
RM24_HUMAN	1.93215e-08	Others	human
COIA1_HUMAN	1.93215e-08	Liver	human
SAP_HUMAN	1.89546e-08	Liver	human
ESAM_HUMAN	1.89546e-08	Others	human
KT33B_HUMAN	1.84655e-08	Others	human
TM212_HUMAN	1.83432e-08	Others	human
B4GA1_HUMAN	1.80986e-08	Others	human
NTCP5_HUMAN	1.80986e-08	Others	human
GCSAM_HUMAN	1.79763e-08	Others	human
CA162_HUMAN	1.78541e-08	Others	human
DEF6_HUMAN	1.78541e-08	Others	human
PNPH_HUMAN	1.77318e-08	Others	human
RFA3_HUMAN	1.77318e-08	Others	human
WDR1_HUMAN	1.74872e-08	Others	human
KT33A_HUMAN	1.71203e-08	Others	human
KRT34_HUMAN	1.6998e-08	Others	human
SCAP_HUMAN	1.68758e-08	Others	human
CR2_HUMAN	1.67535e-08	Others	human
THY1_HUMAN	1.67535e-08	Others	human
GSHR_HUMAN	1.66312e-08	Liver	human
CDHR5_HUMAN	1.66312e-08	Others	human
DDTL_HUMAN	1.65089e-08	Others	human
K2C7_HUMAN	1.65089e-08	Others	human
ASPG_HUMAN	1.63866e-08	Liver	human
ACTBL_HUMAN	1.62643e-08	Others	human
CCNC_HUMAN	1.6142e-08	Others	human
THIO_HUMAN	1.6142e-08	Others	human
HSPB1_HUMAN	1.6142e-08	Liver	human
HEM2_HUMAN	1.60197e-08	Liver	human
HBAZ_HUMAN	1.60197e-08	Others	human
CSTN1_HUMAN	1.56529e-08	Liver	human
FGFR1_HUMAN	1.55306e-08	Others	human
TM129_HUMAN	1.55306e-08	Others	human
PD1L2_HUMAN	1.54083e-08	Others	human
ABRAL_HUMAN	1.54083e-08	Others	human
SLAF5_HUMAN	1.54083e-08	Others	human
NDKB_HUMAN	1.54083e-08	Others	human
TALDO_HUMAN	1.5286e-08	Others	human
NCAM2_HUMAN	1.5286e-08	Others	human
PSA1_HUMAN	1.51637e-08	Others	human
RS28_HUMAN	1.51637e-08	Others	human
ISLR_HUMAN	1.50414e-08	Others	human
MTL5_HUMAN	1.50414e-08	Others	human
AT11B_HUMAN	1.49191e-08	Others	human
PON3_HUMAN	1.47969e-08	Others	human
IBP1_HUMAN	1.47969e-08	Liver	human
PCS1N_HUMAN	1.46746e-08	Others	human
COTL1_HUMAN	1.45523e-08	Others	human
SPEB_HUMAN	1.45523e-08	Liver	human
TXD15_HUMAN	1.45523e-08	Others	human
VATE2_HUMAN	1.443e-08	Others	human
KRT81_HUMAN	1.43077e-08	Others	human
CC137_HUMAN	1.43077e-08	Others	human
CAH3_HUMAN	1.43077e-08	Others	human
NFYC_HUMAN	1.43077e-08	Others	human
NAR3_HUMAN	1.41854e-08	Others	human
ANXA2_HUMAN	1.40631e-08	Others	human
HPF1_HUMAN	1.39408e-08	Others	human
ISK5_HUMAN	1.39408e-08	Others	human
CENPA_HUMAN	1.39408e-08	Others	human
FUND2_HUMAN	1.38186e-08	Others	human
GPR20_HUMAN	1.36963e-08	Others	human
M3K3_HUMAN	1.36963e-08	Others	human
K1C15_HUMAN	1.36963e-08	Others	human
MEGF9_HUMAN	1.3574e-08	Others	human
K2C72_HUMAN	1.34517e-08	Others	human
PSA2_HUMAN	1.34517e-08	Others	human
MYP2_HUMAN	1.34517e-08	Others	human
PCP2_HUMAN	1.33294e-08	Others	human
H14_HUMAN	1.33294e-08	Others	human
K1C19_HUMAN	1.32071e-08	Others	human
AOC3_HUMAN	1.30848e-08	Others	human
MADCA_HUMAN	1.29625e-08	Others	human
CO1A1_HUMAN	1.29625e-08	Others	human
PLST_HUMAN	1.28402e-08	Others	human
DSG2_HUMAN	1.2718e-08	Liver	human
KRA33_HUMAN	1.2718e-08	Others	human
ADEC1_HUMAN	1.25957e-08	Others	human
CRHBP_HUMAN	1.25957e-08	Others	human
PSMD4_HUMAN	1.25957e-08	Others	human
ABHDD_HUMAN	1.24734e-08	Others	human
ANGL3_HUMAN	1.23511e-08	Liver	human
ARP3_HUMAN	1.23511e-08	Others	human
ARPC3_HUMAN	1.22288e-08	Others	human
GDIB_HUMAN	1.22288e-08	Others	human
K2C80_HUMAN	1.22288e-08	Others	human
CYTN_HUMAN	1.22043e-08	Others	human
LKHA4_HUMAN	1.21799e-08	Others	human
MB214_HUMAN	1.21187e-08	Others	human
SYWC_HUMAN	1.20698e-08	Others	human
1433F_HUMAN	1.19842e-08	Others	human
HG2A_HUMAN	1.19598e-08	Others	human
PSA7_HUMAN	1.19109e-08	Others	human
DSCR6_HUMAN	1.18986e-08	Others	human
VSIG4_HUMAN	1.18375e-08	Liver	human
FLNA_HUMAN	1.17763e-08	Others	human
RT18C_HUMAN	1.16785e-08	Others	human
SLPI_HUMAN	1.16418e-08	Others	human
FHR4_HUMAN	1.16174e-08	Others	human
KIF14_HUMAN	1.16051e-08	Others	human
UCHL1_HUMAN	1.15929e-08	Others	human
VASP_HUMAN	1.15073e-08	Liver	human
TIMD4_HUMAN	1.14828e-08	Others	human
REG1B_HUMAN	1.1385e-08	Others	human
FSTL1_HUMAN	1.13606e-08	Others	human
SRGN_HUMAN	1.13239e-08	Others	human
DESP_HUMAN	1.12872e-08	Others	human
K22O_HUMAN	1.1275e-08	Others	human
NEDD8_HUMAN	1.1226e-08	Others	human
ADH1B_HUMAN	1.12138e-08	Others	human
PSB2_HUMAN	1.11404e-08	Others	human
ZYX_HUMAN	1.11404e-08	Others	human
HPRT_HUMAN	1.10915e-08	Others	human
PSA6_HUMAN	1.10915e-08	Others	human
NDK3_HUMAN	1.10059e-08	Others	human
P3IP1_HUMAN	1.09692e-08	Others	human
SCG1_HUMAN	1.09692e-08	Others	human
ISK7_HUMAN	1.09081e-08	Others	human
BLMH_HUMAN	1.08592e-08	Others	human
TSSC4_HUMAN	1.0847e-08	Others	human
PAI1_HUMAN	1.07858e-08	Liver	human
PRDX3_HUMAN	1.07858e-08	Liver	human
BORG5_HUMAN	1.07613e-08	Others	human
SMR3B_HUMAN	1.07491e-08	Others	human
ZN676_HUMAN	1.0688e-08	Others	human
UFO_HUMAN	1.06635e-08	Others	human
LAMC1_HUMAN	1.06391e-08	Liver	human
THA_HUMAN	1.06268e-08	Others	human
CATS_HUMAN	1.06268e-08	Liver	human
B3GN2_HUMAN	1.06146e-08	Others	human
KRT83_HUMAN	1.05901e-08	Others	human
PSB4_HUMAN	1.04923e-08	Others	human
CAMLG_HUMAN	1.04556e-08	Others	human
INHBE_HUMAN	1.03945e-08	Others	human
CRTAM_HUMAN	1.03823e-08	Others	human
KCNJ2_HUMAN	1.037e-08	Others	human
PSB1_HUMAN	1.03211e-08	Others	human
KR111_HUMAN	1.01744e-08	Others	human
CNTN4_HUMAN	1.01621e-08	Others	human
ENOB_HUMAN	1.01377e-08	Others	human
PGAM2_HUMAN	1.01255e-08	Others	human
DHE3_HUMAN	1.01255e-08	Others	human
HLTF_HUMAN	1.00888e-08	Others	human
CHIT1_HUMAN	1.00643e-08	Others	human
PTPRF_HUMAN	1.00521e-08	Others	human
LAMB1_HUMAN	1.00398e-08	Liver	human
SG196_HUMAN	1.00154e-08	Others	human
SPDE4_HUMAN	9.95425e-09	Others	human
CBPQ_HUMAN	9.91756e-09	Liver	human
B3GN8_HUMAN	9.86865e-09	Others	human
SYCY1_HUMAN	9.84419e-09	Others	human
SFR19_HUMAN	9.84419e-09	Others	human
AVIL_HUMAN	9.81973e-09	Others	human
PSA4_HUMAN	9.81973e-09	Others	human
MMP9_HUMAN	9.8075e-09	Liver	human
SSRD_HUMAN	9.79527e-09	Others	human
ATL2_HUMAN	9.79527e-09	Others	human
HPPD_HUMAN	9.77082e-09	Others	human
S1PR4_HUMAN	9.73413e-09	Others	human
CRBA4_HUMAN	9.69744e-09	Others	human
ATRX_HUMAN	9.66076e-09	Others	human
K2C73_HUMAN	9.64853e-09	Others	human
KCRB_HUMAN	9.64853e-09	Others	human
ZN132_HUMAN	9.58738e-09	Others	human
PSA5_HUMAN	9.56293e-09	Others	human
ATF6A_HUMAN	9.5507e-09	Others	human
ZMAT3_HUMAN	9.50178e-09	Others	human
ZN845_HUMAN	9.48955e-09	Others	human
K2C3_HUMAN	9.45287e-09	Others	human
TGFB1_HUMAN	9.44064e-09	Others	human
ICAL_HUMAN	9.42841e-09	Others	human
CALY_HUMAN	9.41618e-09	Others	human
6PGD_HUMAN	9.37949e-09	Others	human
MANS1_HUMAN	9.36726e-09	Others	human
EGFR_HUMAN	9.34281e-09	Others	human
TYW4_HUMAN	9.33058e-09	Others	human
MDHM_HUMAN	9.33058e-09	Others	human
FRIH_HUMAN	9.31835e-09	Liver	human
CELF6_HUMAN	9.26943e-09	Others	human
CLTR2_HUMAN	9.18383e-09	Others	human
CCN3_HUMAN	9.086e-09	Others	human
CBR1_HUMAN	9.06154e-09	Liver	human
LGI2_HUMAN	9.02486e-09	Others	human
PSA3_HUMAN	9.01263e-09	Others	human
BBS10_HUMAN	8.90257e-09	Others	human
ITM2B_HUMAN	8.89034e-09	Others	human
NSDHL_HUMAN	8.84143e-09	Others	human
CAYP2_HUMAN	8.8292e-09	Others	human
AGRG6_HUMAN	8.81697e-09	Liver	human
SEM7A_HUMAN	8.78028e-09	Liver	human
ILEU_HUMAN	8.78028e-09	Others	human
NCOA5_HUMAN	8.76805e-09	Others	human
MANF_HUMAN	8.70691e-09	Liver	human
PRELP_HUMAN	8.69468e-09	Others	human
TIE1_HUMAN	8.63354e-09	Others	human
CCN2_HUMAN	8.59685e-09	Others	human
THIC_HUMAN	8.58462e-09	Liver	human
S38AA_HUMAN	8.54793e-09	Others	human
K2C74_HUMAN	8.52348e-09	Others	human
FA81A_HUMAN	8.47456e-09	Others	human
NRCAM_HUMAN	8.4501e-09	Others	human
OIT3_HUMAN	8.43788e-09	Others	human
CEP89_HUMAN	8.43788e-09	Others	human
H2B1D_HUMAN	8.42565e-09	Others	human
H2B1L_HUMAN	8.37673e-09	Others	human
H2B2E_HUMAN	8.37673e-09	Others	human
ECI1_HUMAN	8.34005e-09	Liver	human
PROL4_HUMAN	8.32782e-09	Others	human
LMOD1_HUMAN	8.22999e-09	Others	human
IHH_HUMAN	8.1933e-09	Others	human
NKX26_HUMAN	8.1933e-09	Others	human
H2B2F_HUMAN	8.1933e-09	Others	human
CNTN3_HUMAN	8.16884e-09	Others	human
FCN1_HUMAN	8.13216e-09	Others	human
NAA30_HUMAN	8.11993e-09	Others	human
HEXB_HUMAN	8.09547e-09	Liver	human
ROA2_HUMAN	8.08324e-09	Others	human
HCLS1_HUMAN	8.05878e-09	Others	human
ANXA3_HUMAN	8.00987e-09	Others	human
PMEL_HUMAN	7.99764e-09	Others	human
EFNA5_HUMAN	7.98541e-09	Others	human
POTEE_HUMAN	7.96095e-09	Others	human
ACTN1_HUMAN	7.94872e-09	Others	human
GSHB_HUMAN	7.91204e-09	Others	human
H12_HUMAN	7.88758e-09	Others	human
IF5A1_HUMAN	7.88758e-09	Others	human
ACY1_HUMAN	7.80198e-09	Others	human
CSF1_HUMAN	7.76529e-09	Liver	human
RAB26_HUMAN	7.75306e-09	Others	human
C1QT3_HUMAN	7.74083e-09	Others	human
AKTIP_HUMAN	7.74083e-09	Others	human
TFF1_HUMAN	7.71638e-09	Others	human
ADH1A_HUMAN	7.70415e-09	Others	human
CD226_HUMAN	7.69192e-09	Others	human
RNAS6_HUMAN	7.69192e-09	Others	human
EST1_HUMAN	7.61855e-09	Liver	human
AMD_HUMAN	7.5574e-09	Liver	human
KCNC3_HUMAN	7.54517e-09	Others	human
SPYA_HUMAN	7.50849e-09	Liver	human
CCD47_HUMAN	7.44734e-09	Others	human
GPNMB_HUMAN	7.43511e-09	Liver	human
CYTS_HUMAN	7.42288e-09	Others	human
RT07_HUMAN	7.42288e-09	Others	human
KRA31_HUMAN	7.36174e-09	Others	human
SG3A1_HUMAN	7.33728e-09	Others	human
PSB5_HUMAN	7.3006e-09	Others	human
CCL21_HUMAN	7.28837e-09	Others	human
CT027_HUMAN	7.25168e-09	Others	human
LIRA2_HUMAN	7.20277e-09	Others	human
KRT35_HUMAN	7.16608e-09	Others	human
H15_HUMAN	7.16608e-09	Others	human
MET_HUMAN	7.15385e-09	Liver	human
PCP_HUMAN	7.14162e-09	Liver	human
RGL3_HUMAN	7.12939e-09	Others	human
LIRB5_HUMAN	7.11716e-09	Others	human
PODXL_HUMAN	7.08048e-09	Others	human
TFF2_HUMAN	7.08048e-09	Others	human
TRML1_HUMAN	7.06825e-09	Others	human
FST_HUMAN	7.06825e-09	Others	human
NID1_HUMAN	7.05602e-09	Liver	human
KIT_HUMAN	7.04379e-09	Others	human
PKDCC_HUMAN	7.00711e-09	Others	human
SAM12_HUMAN	6.99488e-09	Others	human
ELAV3_HUMAN	6.99488e-09	Others	human
FGFP2_HUMAN	6.99488e-09	Others	human
TAF5L_HUMAN	6.99488e-09	Others	human
ABTB1_HUMAN	6.97042e-09	Others	human
PA24A_HUMAN	6.97042e-09	Others	human
TRFM_HUMAN	6.94596e-09	Others	human
FCGRN_HUMAN	6.9215e-09	Others	human
LASP1_HUMAN	6.88482e-09	Others	human
BHE22_HUMAN	6.88482e-09	Others	human
PPGB_HUMAN	6.82367e-09	Liver	human
CD99_HUMAN	6.82367e-09	Others	human
PSMA8_HUMAN	6.81144e-09	Others	human
CATL1_HUMAN	6.7503e-09	Liver	human
LMAN1_HUMAN	6.73807e-09	Liver	human
PTMA_HUMAN	6.70139e-09	Others	human
MERTK_HUMAN	6.70139e-09	Others	human
PTPRS_HUMAN	6.68916e-09	Others	human
DSC1_HUMAN	6.6647e-09	Liver	human
H2B1K_HUMAN	6.65247e-09	Others	human
MARCO_HUMAN	6.65247e-09	Others	human
EF1A2_HUMAN	6.62801e-09	Others	human
HS90A_HUMAN	6.60355e-09	Others	human
INHBC_HUMAN	6.60355e-09	Others	human
MPRI_HUMAN	6.5791e-09	Liver	human
CDD_HUMAN	6.56687e-09	Others	human
ROA1_HUMAN	6.55464e-09	Others	human
ARL4D_HUMAN	6.54241e-09	Others	human
6PGL_HUMAN	6.51795e-09	Liver	human
PRDX5_HUMAN	6.51795e-09	Liver	human
MYO1F_HUMAN	6.50572e-09	Others	human
TET5B_HUMAN	6.50572e-09	Others	human
K2C71_HUMAN	6.48127e-09	Others	human
BHMT1_HUMAN	6.48127e-09	Others	human
NSRP1_HUMAN	6.46904e-09	Others	human
WNT3_HUMAN	6.45681e-09	Others	human
IL1R2_HUMAN	6.39567e-09	Others	human
RD23B_HUMAN	6.38344e-09	Others	human
LMNB1_HUMAN	6.38344e-09	Others	human
VIP_HUMAN	6.35898e-09	Others	human
IGDC4_HUMAN	6.34675e-09	Others	human
PLIN3_HUMAN	6.33452e-09	Others	human
SIG14_HUMAN	6.33452e-09	Others	human
GGT5_HUMAN	6.33452e-09	Others	human
ACE_HUMAN	6.31006e-09	Others	human
RBP10_HUMAN	6.29783e-09	Others	human
NHRF1_HUMAN	6.26115e-09	Others	human
IMUP_HUMAN	6.26115e-09	Others	human
NECT3_HUMAN	6.22446e-09	Others	human
GDIA_HUMAN	6.18778e-09	Others	human
MROH6_HUMAN	6.12663e-09	Others	human
FCG2A_HUMAN	6.10217e-09	Others	human
PGK2_HUMAN	6.06549e-09	Others	human
FOLR2_HUMAN	6.04103e-09	Others	human
PRCA1_HUMAN	6.04103e-09	Others	human
PRR12_HUMAN	6.01657e-09	Others	human
VATC2_HUMAN	6.00434e-09	Others	human
PLXD1_HUMAN	5.99211e-09	Others	human
RPIA_HUMAN	5.97989e-09	Others	human
ORC3_HUMAN	5.96766e-09	Others	human
ARF5_HUMAN	5.96766e-09	Others	human
CD109_HUMAN	5.96766e-09	Others	human
WFDC2_HUMAN	5.96766e-09	Others	human
TRI23_HUMAN	5.95543e-09	Others	human
HSPB7_HUMAN	5.95543e-09	Others	human
SRSF7_HUMAN	5.95543e-09	Others	human
DCXR_HUMAN	5.91874e-09	Others	human
CEAM6_HUMAN	5.90651e-09	Others	human
NIF3L_HUMAN	5.89428e-09	Liver	human
GALT2_HUMAN	5.89428e-09	Liver	human
MARE1_HUMAN	5.88206e-09	Others	human
ATIF1_HUMAN	5.8576e-09	Others	human
FUCO2_HUMAN	5.8576e-09	Liver	human
ASGR2_HUMAN	5.83314e-09	Liver	human
KCY_HUMAN	5.82091e-09	Others	human
CCD73_HUMAN	5.80868e-09	Others	human
QCR2_HUMAN	5.74754e-09	Others	human
PSME2_HUMAN	5.74754e-09	Others	human
R4RL2_HUMAN	5.73531e-09	Others	human
PERM_HUMAN	5.73531e-09	Others	human
SEMG2_HUMAN	5.71085e-09	Others	human
MPIP1_HUMAN	5.69862e-09	Others	human
PGAM4_HUMAN	5.69862e-09	Others	human
SRCRL_HUMAN	5.69862e-09	Others	human
ANXA5_HUMAN	5.68639e-09	Others	human
SERA_HUMAN	5.68639e-09	Others	human
MMP14_HUMAN	5.67417e-09	Others	human
NT5D3_HUMAN	5.67417e-09	Others	human
PABP1_HUMAN	5.64971e-09	Others	human
GUC2B_HUMAN	5.64971e-09	Others	human
SRSF3_HUMAN	5.63748e-09	Others	human
RL22_HUMAN	5.62525e-09	Others	human
PPN_HUMAN	5.58856e-09	Others	human
KRT36_HUMAN	5.56411e-09	Others	human
PSME1_HUMAN	5.55188e-09	Others	human
PGFRB_HUMAN	5.53965e-09	Others	human
EIF3D_HUMAN	5.50296e-09	Others	human
GRHL1_HUMAN	5.49073e-09	Others	human
TGBR3_HUMAN	5.49073e-09	Others	human
MYDGF_HUMAN	5.4785e-09	Liver	human
ITA2_HUMAN	5.4785e-09	Others	human
MEP1A_HUMAN	5.4785e-09	Others	human
FSTL3_HUMAN	5.36845e-09	Liver	human
MIF_HUMAN	5.35622e-09	Liver	human
IL6RA_HUMAN	5.34399e-09	Others	human
TGM3_HUMAN	5.34399e-09	Others	human
WNT3A_HUMAN	5.33176e-09	Others	human
EF2_HUMAN	5.31953e-09	Others	human
HAUS6_HUMAN	5.31953e-09	Others	human
URP2_HUMAN	5.3073e-09	Others	human
CEP55_HUMAN	5.29507e-09	Others	human
CX038_HUMAN	5.29507e-09	Others	human
KLH12_HUMAN	5.28284e-09	Others	human
TXND5_HUMAN	5.24616e-09	Liver	human
JUN_HUMAN	5.23393e-09	Others	human
CDSN_HUMAN	5.2217e-09	Others	human
OXSR1_HUMAN	5.20947e-09	Others	human
LEG3_HUMAN	5.20947e-09	Liver	human
MGLL_HUMAN	5.19724e-09	Others	human
RBMS2_HUMAN	5.19724e-09	Others	human
DAPLE_HUMAN	5.19724e-09	Others	human
1433S_HUMAN	5.19724e-09	Others	human
LEG7_HUMAN	5.18501e-09	Others	human
IF5AL_HUMAN	5.18501e-09	Others	human
DCBD1_HUMAN	5.18501e-09	Liver	human
TBB5_HUMAN	5.18501e-09	Others	human
SPT48_HUMAN	5.17278e-09	Others	human
UBE2N_HUMAN	5.17278e-09	Others	human
IRG1_HUMAN	5.16056e-09	Others	human
CRDL1_HUMAN	5.16056e-09	Others	human
STC2_HUMAN	5.14833e-09	Others	human
LXN_HUMAN	5.1361e-09	Others	human
PXYP1_HUMAN	5.1361e-09	Others	human
RS12_HUMAN	5.11164e-09	Others	human
INVO_HUMAN	5.11164e-09	Others	human
K2C78_HUMAN	5.09941e-09	Others	human
H2B1A_HUMAN	5.08718e-09	Others	human
VGF_HUMAN	5.08718e-09	Others	human
RS25_HUMAN	5.08718e-09	Others	human
RS7_HUMAN	5.07495e-09	Others	human
SOX11_HUMAN	5.07495e-09	Others	human
PA21B_HUMAN	5.0505e-09	Others	human
CD248_HUMAN	5.03827e-09	Others	human
PDE8A_HUMAN	5.02604e-09	Others	human
EPHA1_HUMAN	4.98935e-09	Others	human
TMPS3_HUMAN	4.98935e-09	Others	human
CADH1_HUMAN	4.96489e-09	Liver	human
ZDH13_HUMAN	4.95267e-09	Others	human
PP2D1_HUMAN	4.95267e-09	Others	human
ATF6B_HUMAN	4.95267e-09	Others	human
GHRL_HUMAN	4.94044e-09	Others	human
LRC40_HUMAN	4.92821e-09	Others	human
NFAC2_HUMAN	4.91598e-09	Others	human
AGO2_HUMAN	4.87929e-09	Others	human
PHF23_HUMAN	4.85484e-09	Others	human
VNN3_HUMAN	4.84261e-09	Others	human
CABL1_HUMAN	4.84261e-09	Others	human
PPR3F_HUMAN	4.83038e-09	Others	human
FCRL5_HUMAN	4.81815e-09	Others	human
S100P_HUMAN	4.81815e-09	Others	human
TWSG1_HUMAN	4.80592e-09	Others	human
TWF2_HUMAN	4.80592e-09	Others	human
PRS23_HUMAN	4.79369e-09	Others	human
WBP11_HUMAN	4.78146e-09	Others	human
ATG4A_HUMAN	4.78146e-09	Others	human
LTBP1_HUMAN	4.76923e-09	Others	human
ARI1A_HUMAN	4.75701e-09	Others	human
KRT82_HUMAN	4.74478e-09	Others	human
ESTD_HUMAN	4.73255e-09	Others	human
H2A2C_HUMAN	4.70809e-09	Others	human
TMA7_HUMAN	4.70809e-09	Others	human
COFA1_HUMAN	4.70809e-09	Others	human
ALDR_HUMAN	4.69586e-09	Others	human
TGON2_HUMAN	4.65917e-09	Others	human
PKHG3_HUMAN	4.64695e-09	Others	human
G0S2_HUMAN	4.64695e-09	Others	human
AMPE_HUMAN	4.63472e-09	Others	human
TM223_HUMAN	4.63472e-09	Others	human
LTOR3_HUMAN	4.62249e-09	Others	human
CI040_HUMAN	4.62249e-09	Others	human
KR195_HUMAN	4.61026e-09	Others	human
FEM1C_HUMAN	4.61026e-09	Others	human
CADM4_HUMAN	4.61026e-09	Others	human
FUCO_HUMAN	4.5858e-09	Liver	human
CLIC4_HUMAN	4.5858e-09	Others	human
RRS1_HUMAN	4.56134e-09	Others	human
BIG3_HUMAN	4.52466e-09	Others	human
POTEF_HUMAN	4.5002e-09	Others	human
ROCK2_HUMAN	4.5002e-09	Others	human
RED_HUMAN	4.5002e-09	Others	human
ROA0_HUMAN	4.48797e-09	Others	human
TERA_HUMAN	4.47574e-09	Others	human
NCOR1_HUMAN	4.45129e-09	Others	human
HIF3A_HUMAN	4.45129e-09	Others	human
GPVI_HUMAN	4.45129e-09	Others	human
CSF2R_HUMAN	4.43906e-09	Others	human
OPCM_HUMAN	4.43906e-09	Others	human
VILI_HUMAN	4.42683e-09	Others	human
H2A3_HUMAN	4.42683e-09	Others	human
MD12L_HUMAN	4.42683e-09	Others	human
ITA5_HUMAN	4.4146e-09	Others	human
NS1BP_HUMAN	4.4146e-09	Others	human
LRC66_HUMAN	4.4146e-09	Others	human
RNF37_HUMAN	4.40237e-09	Others	human
SHOC2_HUMAN	4.40237e-09	Others	human
ARP2_HUMAN	4.39014e-09	Others	human
TEX45_HUMAN	4.39014e-09	Others	human
APOL3_HUMAN	4.37791e-09	Others	human
H2A1J_HUMAN	4.37791e-09	Others	human
COL_HUMAN	4.37791e-09	Others	human
SIG11_HUMAN	4.37791e-09	Others	human
H2A1H_HUMAN	4.37791e-09	Others	human
H2A1D_HUMAN	4.37791e-09	Others	human
SPS1_HUMAN	4.36568e-09	Others	human
NSUN6_HUMAN	4.34123e-09	Others	human
VP26B_HUMAN	4.31677e-09	Others	human
THIK_HUMAN	4.30454e-09	Liver	human
LTBP2_HUMAN	4.30454e-09	Others	human
H33_HUMAN	4.30454e-09	Others	human
TBA4A_HUMAN	4.28008e-09	Others	human
PLHD1_HUMAN	4.26785e-09	Others	human
PDLI4_HUMAN	4.26785e-09	Others	human
FBLN2_HUMAN	4.26785e-09	Others	human
ANDR_HUMAN	4.25562e-09	Others	human
CUL4A_HUMAN	4.23117e-09	Others	human
GFRAL_HUMAN	4.23117e-09	Others	human
NOTC2_HUMAN	4.21894e-09	Others	human
ARPC4_HUMAN	4.20671e-09	Others	human
H2AZ_HUMAN	4.19448e-09	Others	human
ARPC2_HUMAN	4.19448e-09	Others	human
H2AV_HUMAN	4.19448e-09	Others	human
COL10_HUMAN	4.14557e-09	Others	human
ST7L_HUMAN	4.14557e-09	Others	human
K1H2_HUMAN	4.14557e-09	Others	human
SH3L2_HUMAN	4.13334e-09	Liver	human
UGPA_HUMAN	4.12111e-09	Others	human
PWP2_HUMAN	4.10888e-09	Others	human
DHE4_HUMAN	4.10888e-09	Others	human
A4_HUMAN	4.07219e-09	Liver	human
ADAP2_HUMAN	4.07219e-09	Others	human
UB2D2_HUMAN	4.07219e-09	Others	human
GIP_HUMAN	4.04773e-09	Others	human
ZBT34_HUMAN	4.04773e-09	Others	human
CARM1_HUMAN	4.04773e-09	Liver	human
NEK8_HUMAN	4.03551e-09	Others	human
ZN140_HUMAN	4.02328e-09	Others	human
CAVN2_HUMAN	4.01105e-09	Others	human
CAZA1_HUMAN	4.01105e-09	Others	human
PLD2_HUMAN	3.98659e-09	Others	human
KR131_HUMAN	3.96213e-09	Others	human
NNRE_HUMAN	3.9499e-09	Liver	human
ASM3A_HUMAN	3.9499e-09	Liver	human
FUBP2_HUMAN	3.9499e-09	Others	human
ATD3B_HUMAN	3.93768e-09	Others	human
DCTN4_HUMAN	3.93768e-09	Others	human
SKI_HUMAN	3.93768e-09	Others	human
DUS11_HUMAN	3.91322e-09	Others	human
LYPD3_HUMAN	3.90099e-09	Others	human
CD276_HUMAN	3.88876e-09	Others	human
PPR26_HUMAN	3.88876e-09	Others	human
P2RX3_HUMAN	3.88876e-09	Others	human
LFA3_HUMAN	3.88876e-09	Others	human
HIRA_HUMAN	3.87653e-09	Others	human
DIAP2_HUMAN	3.87653e-09	Others	human
F170B_HUMAN	3.8643e-09	Others	human
NAR4_HUMAN	3.85207e-09	Others	human
SAE2_HUMAN	3.85207e-09	Others	human
CUL4B_HUMAN	3.81539e-09	Others	human
PGM1_HUMAN	3.81539e-09	Others	human
ITA2B_HUMAN	3.79093e-09	Others	human
KRT84_HUMAN	3.74201e-09	Others	human
TBA1B_HUMAN	3.71756e-09	Others	human
SPB3_HUMAN	3.70533e-09	Others	human
AMPL_HUMAN	3.6931e-09	Others	human
UBD_HUMAN	3.66864e-09	Others	human
NTRK2_HUMAN	3.66864e-09	Others	human
KIFA3_HUMAN	3.65641e-09	Others	human
FKBP3_HUMAN	3.64418e-09	Others	human
SEP10_HUMAN	3.63196e-09	Others	human
CO1A2_HUMAN	3.63196e-09	Liver	human
URB2_HUMAN	3.61973e-09	Others	human
BCAM_HUMAN	3.61973e-09	Liver	human
CEAM8_HUMAN	3.61973e-09	Others	human
EFNB2_HUMAN	3.59527e-09	Others	human
CYB5_HUMAN	3.58304e-09	Others	human
AATM_HUMAN	3.58304e-09	Others	human
MYOC_HUMAN	3.57081e-09	Others	human
PHF6_HUMAN	3.57081e-09	Others	human
CAPG_HUMAN	3.54635e-09	Others	human
SHH_HUMAN	3.54635e-09	Others	human
OSMR_HUMAN	3.5219e-09	Others	human
GLPC_HUMAN	3.5219e-09	Others	human
BCAT2_HUMAN	3.5219e-09	Others	human
CALD1_HUMAN	3.50967e-09	Others	human
GOG8A_HUMAN	3.50967e-09	Others	human
PDLI3_HUMAN	3.50967e-09	Others	human
ENOX2_HUMAN	3.50967e-09	Others	human
MEG10_HUMAN	3.49744e-09	Others	human
QCR6_HUMAN	3.49744e-09	Others	human
B3GA3_HUMAN	3.48521e-09	Others	human
PHF3_HUMAN	3.48521e-09	Others	human
H13_HUMAN	3.47298e-09	Others	human
MSLN_HUMAN	3.46075e-09	Others	human
SFPA2_HUMAN	3.46075e-09	Others	human
NTRK3_HUMAN	3.46075e-09	Others	human
NCKP1_HUMAN	3.46075e-09	Others	human
JUPI1_HUMAN	3.44852e-09	Others	human
MGDP1_HUMAN	3.44852e-09	Others	human
SFTA1_HUMAN	3.43629e-09	Others	human
RHG01_HUMAN	3.42407e-09	Others	human
HMGB2_HUMAN	3.42407e-09	Others	human
GGCT_HUMAN	3.42407e-09	Others	human
ERP44_HUMAN	3.42407e-09	Others	human
ARLY_HUMAN	3.41184e-09	Others	human
CRBB1_HUMAN	3.41184e-09	Others	human
LRRT4_HUMAN	3.41184e-09	Others	human
TBB4B_HUMAN	3.39961e-09	Others	human
SCG3_HUMAN	3.39961e-09	Others	human
STMN1_HUMAN	3.39961e-09	Others	human
GRB7_HUMAN	3.38738e-09	Others	human
HEXA_HUMAN	3.36292e-09	Liver	human
STAB1_HUMAN	3.36292e-09	Others	human
KR132_HUMAN	3.35069e-09	Others	human
CPSM_HUMAN	3.33846e-09	Others	human
CDC73_HUMAN	3.33846e-09	Others	human
FILA2_HUMAN	3.32624e-09	Others	human
GRPE1_HUMAN	3.31401e-09	Liver	human
PRIO_HUMAN	3.31401e-09	Others	human
THIM_HUMAN	3.30178e-09	Others	human
DSC2_HUMAN	3.28955e-09	Liver	human
MYH9_HUMAN	3.26509e-09	Others	human
NETO1_HUMAN	3.25286e-09	Others	human
ATPB_HUMAN	3.25286e-09	Others	human
KTNB1_HUMAN	3.2284e-09	Others	human
HNRPK_HUMAN	3.21618e-09	Others	human
CTL5_HUMAN	3.20395e-09	Others	human
DHYS_HUMAN	3.20395e-09	Others	human
LEGL_HUMAN	3.20395e-09	Others	human
GTSE1_HUMAN	3.19172e-09	Others	human
FOXC2_HUMAN	3.19172e-09	Others	human
SC5AB_HUMAN	3.19172e-09	Others	human
RD23A_HUMAN	3.19172e-09	Others	human
RS23_HUMAN	3.17949e-09	Others	human
PLOD1_HUMAN	3.16726e-09	Others	human
H2A2B_HUMAN	3.16726e-09	Others	human
KAD7_HUMAN	3.16726e-09	Others	human
MYO1H_HUMAN	3.16726e-09	Others	human
TNNC1_HUMAN	3.16726e-09	Others	human
OMD_HUMAN	3.16726e-09	Others	human
CHFR_HUMAN	3.1428e-09	Others	human
TBB1_HUMAN	3.13057e-09	Others	human
RL5_HUMAN	3.11835e-09	Others	human
RECK_HUMAN	3.11835e-09	Others	human
NIT2_HUMAN	3.10612e-09	Liver	human
ELMO3_HUMAN	3.10612e-09	Others	human
KRA22_HUMAN	3.10612e-09	Others	human
ALAT1_HUMAN	3.10612e-09	Others	human
T11L2_HUMAN	3.09389e-09	Others	human
BRSK1_HUMAN	3.09389e-09	Others	human
PROB1_HUMAN	3.09389e-09	Others	human
ERP29_HUMAN	3.08166e-09	Others	human
TNNI3_HUMAN	3.08166e-09	Others	human
WDR19_HUMAN	3.06943e-09	Others	human
SMC3_HUMAN	3.0572e-09	Others	human
IL2RB_HUMAN	3.0572e-09	Others	human
S12A7_HUMAN	3.03274e-09	Others	human
NADC_HUMAN	3.03274e-09	Liver	human
CDA7L_HUMAN	3.03274e-09	Others	human
TR10C_HUMAN	3.02051e-09	Others	human
TBA1A_HUMAN	3.00829e-09	Others	human
TCO2_HUMAN	3.00829e-09	Others	human
CO5A1_HUMAN	2.99606e-09	Others	human
LIRB1_HUMAN	2.98383e-09	Others	human
LGUL_HUMAN	2.98383e-09	Others	human
PSMD5_HUMAN	2.98383e-09	Others	human
RELCH_HUMAN	2.9716e-09	Others	human
PRP1_HUMAN	2.9716e-09	Others	human
RS9_HUMAN	2.95937e-09	Others	human
RMC1_HUMAN	2.95937e-09	Others	human
CNOT4_HUMAN	2.92268e-09	Others	human
FBLN5_HUMAN	2.92268e-09	Others	human
CATC_HUMAN	2.92268e-09	Liver	human
ESCO1_HUMAN	2.92268e-09	Others	human
PRDX4_HUMAN	2.91046e-09	Others	human
JAG1_HUMAN	2.886e-09	Others	human
SPB12_HUMAN	2.886e-09	Others	human
SRSF1_HUMAN	2.87377e-09	Others	human
LRIG3_HUMAN	2.87377e-09	Others	human
TBA1C_HUMAN	2.84931e-09	Others	human
FUBP3_HUMAN	2.84931e-09	Others	human
KRA21_HUMAN	2.84931e-09	Others	human
TMM25_HUMAN	2.83708e-09	Others	human
CPNS1_HUMAN	2.83708e-09	Others	human
LGR6_HUMAN	2.83708e-09	Others	human
SPB10_HUMAN	2.83708e-09	Others	human
ANTR2_HUMAN	2.83708e-09	Others	human
SFTPD_HUMAN	2.82485e-09	Others	human
FA47C_HUMAN	2.82485e-09	Others	human
APLP1_HUMAN	2.81263e-09	Others	human
ADH4_HUMAN	2.81263e-09	Others	human
MYCT_HUMAN	2.81263e-09	Others	human
LUZP1_HUMAN	2.8004e-09	Others	human
GNDS_HUMAN	2.78817e-09	Others	human
AGRG2_HUMAN	2.78817e-09	Others	human
ZN462_HUMAN	2.78817e-09	Others	human
ROA3_HUMAN	2.77594e-09	Others	human
EFNA1_HUMAN	2.76371e-09	Liver	human
SPIDR_HUMAN	2.72702e-09	Others	human
KRA23_HUMAN	2.72702e-09	Others	human
DCUP_HUMAN	2.72702e-09	Others	human
VW5B2_HUMAN	2.71479e-09	Others	human
FBX50_HUMAN	2.71479e-09	Others	human
GNAT1_HUMAN	2.70257e-09	Others	human
RL12_HUMAN	2.70257e-09	Others	human
PDZD8_HUMAN	2.70257e-09	Others	human
VAV_HUMAN	2.67811e-09	Others	human
RFX2_HUMAN	2.67811e-09	Others	human
CZIB_HUMAN	2.67811e-09	Others	human
RL11_HUMAN	2.66588e-09	Others	human
NCOA3_HUMAN	2.66588e-09	Others	human
PYGM_HUMAN	2.65365e-09	Others	human
S15A5_HUMAN	2.64142e-09	Others	human
BIN2_HUMAN	2.64142e-09	Others	human
ROAA_HUMAN	2.62919e-09	Others	human
PSB6_HUMAN	2.62919e-09	Others	human
NTF2_HUMAN	2.62919e-09	Others	human
GPX1_HUMAN	2.62919e-09	Liver	human
GPX6_HUMAN	2.61696e-09	Others	human
FABPH_HUMAN	2.61696e-09	Others	human
RHG04_HUMAN	2.61696e-09	Others	human
LMNA_HUMAN	2.61696e-09	Others	human
NEUG_HUMAN	2.59251e-09	Others	human
NTNG1_HUMAN	2.59251e-09	Others	human
CR1L_HUMAN	2.59251e-09	Others	human
SATB1_HUMAN	2.58028e-09	Others	human
FCG2B_HUMAN	2.56805e-09	Others	human
LAMA2_HUMAN	2.55582e-09	Others	human
PDC6I_HUMAN	2.55582e-09	Others	human
IF4H_HUMAN	2.54359e-09	Others	human
EIF3H_HUMAN	2.54359e-09	Liver	human
TCPR1_HUMAN	2.54359e-09	Others	human
CPNE8_HUMAN	2.53136e-09	Others	human
CRIS2_HUMAN	2.53136e-09	Others	human
JAG2_HUMAN	2.53136e-09	Others	human
CDC5L_HUMAN	2.53136e-09	Others	human
ITA10_HUMAN	2.50691e-09	Others	human
EDF1_HUMAN	2.49468e-09	Others	human
K1C20_HUMAN	2.49468e-09	Others	human
ACTN4_HUMAN	2.49468e-09	Others	human
ARI2_HUMAN	2.48245e-09	Others	human
TBB2B_HUMAN	2.48245e-09	Others	human
POTEI_HUMAN	2.48245e-09	Others	human
TBB2A_HUMAN	2.48245e-09	Others	human
DSC3_HUMAN	2.47022e-09	Others	human
CYB5B_HUMAN	2.47022e-09	Others	human
BAG5_HUMAN	2.47022e-09	Others	human
NPM_HUMAN	2.45799e-09	Others	human
FGL2_HUMAN	2.45799e-09	Others	human
HTRA1_HUMAN	2.45799e-09	Others	human
HLAE_HUMAN	2.44576e-09	Others	human
N4BP1_HUMAN	2.44576e-09	Others	human
CLC14_HUMAN	2.44576e-09	Others	human
TT21B_HUMAN	2.44576e-09	Others	human
PPIC_HUMAN	2.43353e-09	Liver	human
THOC1_HUMAN	2.4213e-09	Others	human
STK11_HUMAN	2.4213e-09	Others	human
PK3CG_HUMAN	2.4213e-09	Others	human
NENF_HUMAN	2.39685e-09	Others	human
TSR2_HUMAN	2.39685e-09	Others	human
KHDC4_HUMAN	2.38462e-09	Others	human
LOXL4_HUMAN	2.38462e-09	Others	human
MIC60_HUMAN	2.37239e-09	Others	human
Z354C_HUMAN	2.37239e-09	Others	human
AXDN1_HUMAN	2.37239e-09	Others	human
A2ML1_HUMAN	2.37239e-09	Others	human
CING_HUMAN	2.36016e-09	Others	human
PRAX_HUMAN	2.34793e-09	Others	human
I18RA_HUMAN	2.34793e-09	Others	human
NEC1_HUMAN	2.34793e-09	Others	human
UTP20_HUMAN	2.3357e-09	Others	human
PSB8_HUMAN	2.3357e-09	Others	human
EVI5_HUMAN	2.3357e-09	Others	human
BPIB1_HUMAN	2.32347e-09	Others	human
IF5A2_HUMAN	2.32347e-09	Others	human
KRT38_HUMAN	2.32347e-09	Others	human
TSH3_HUMAN	2.31124e-09	Others	human
LIRA6_HUMAN	2.31124e-09	Others	human
PTBP1_HUMAN	2.29902e-09	Others	human
CTCF_HUMAN	2.29902e-09	Others	human
ZC3H3_HUMAN	2.28679e-09	Others	human
MAOX_HUMAN	2.28679e-09	Others	human
NOG2_HUMAN	2.28679e-09	Others	human
ANM1_HUMAN	2.27456e-09	Others	human
H2A1A_HUMAN	2.27456e-09	Others	human
CND3_HUMAN	2.27456e-09	Others	human
WDCP_HUMAN	2.26233e-09	Others	human
DHPR_HUMAN	2.26233e-09	Others	human
TRI66_HUMAN	2.26233e-09	Others	human
F10A1_HUMAN	2.26233e-09	Liver	human
TNIP1_HUMAN	2.26233e-09	Others	human
HSP74_HUMAN	2.26233e-09	Others	human
CHD4_HUMAN	2.2501e-09	Others	human
HS71A_HUMAN	2.2501e-09	Others	human
SRRM2_HUMAN	2.23787e-09	Others	human
CO3A1_HUMAN	2.22564e-09	Others	human
IF122_HUMAN	2.22564e-09	Others	human
TRML2_HUMAN	2.22564e-09	Others	human
SMS_HUMAN	2.21341e-09	Others	human
ENO4_HUMAN	2.20118e-09	Others	human
HDGF_HUMAN	2.20118e-09	Others	human
7B2_HUMAN	2.20118e-09	Others	human
MYH1_HUMAN	2.20118e-09	Others	human
CLM8_HUMAN	2.18896e-09	Others	human
ADHX_HUMAN	2.18896e-09	Others	human
AK1BA_HUMAN	2.18896e-09	Others	human
CILP1_HUMAN	2.18896e-09	Others	human
RCN1_HUMAN	2.18896e-09	Liver	human
ATS13_HUMAN	2.17673e-09	Others	human
CHCH2_HUMAN	2.17673e-09	Others	human
EMIL2_HUMAN	2.1645e-09	Others	human
PNM8B_HUMAN	2.1645e-09	Others	human
RLA2_HUMAN	2.15227e-09	Others	human
SVEP1_HUMAN	2.15227e-09	Others	human
RS18_HUMAN	2.14004e-09	Others	human
CPSF2_HUMAN	2.14004e-09	Others	human
CYTL1_HUMAN	2.12781e-09	Others	human
CRKL_HUMAN	2.12781e-09	Liver	human
SMD1_HUMAN	2.11558e-09	Others	human
MTAP_HUMAN	2.11558e-09	Others	human
BRNP1_HUMAN	2.10335e-09	Others	human
MARH6_HUMAN	2.10335e-09	Others	human
RS13_HUMAN	2.10335e-09	Others	human
PTPRK_HUMAN	2.10335e-09	Liver	human
TMC3_HUMAN	2.09113e-09	Others	human
PLSI_HUMAN	2.09113e-09	Others	human
TIE2_HUMAN	2.09113e-09	Others	human
DLDH_HUMAN	2.09113e-09	Others	human
PKHG4_HUMAN	2.0789e-09	Others	human
K1522_HUMAN	2.0789e-09	Others	human
G6PD_HUMAN	2.0789e-09	Others	human
I27RA_HUMAN	2.05444e-09	Others	human
RA54B_HUMAN	2.05444e-09	Others	human
LTBP4_HUMAN	2.04221e-09	Others	human
SCML2_HUMAN	2.04221e-09	Others	human
PAR3L_HUMAN	2.04221e-09	Others	human
ODPB_HUMAN	2.04221e-09	Others	human
AGRIN_HUMAN	2.02998e-09	Liver	human
LIRB2_HUMAN	2.01775e-09	Others	human
MA2A1_HUMAN	2.01775e-09	Liver	human
CSPG4_HUMAN	2.01775e-09	Others	human
ADA15_HUMAN	2.01775e-09	Others	human
ATRIP_HUMAN	2.00552e-09	Others	human
METH_HUMAN	1.9933e-09	Others	human
TBA3E_HUMAN	1.9933e-09	Others	human
DOCK5_HUMAN	1.9933e-09	Others	human
TFR1_HUMAN	1.98107e-09	Liver	human
CAC1C_HUMAN	1.98107e-09	Others	human
TYRO3_HUMAN	1.98107e-09	Others	human
HAVR2_HUMAN	1.98107e-09	Others	human
DEST_HUMAN	1.98107e-09	Others	human
CALL3_HUMAN	1.98107e-09	Others	human
PKP1_HUMAN	1.95661e-09	Others	human
RAP1B_HUMAN	1.94438e-09	Others	human
PRL_HUMAN	1.94438e-09	Others	human
S4A11_HUMAN	1.94438e-09	Others	human
RL4_HUMAN	1.94438e-09	Others	human
WAPL_HUMAN	1.93215e-09	Others	human
NINL_HUMAN	1.91992e-09	Others	human
AMOT_HUMAN	1.90769e-09	Others	human
KRT37_HUMAN	1.90769e-09	Others	human
GANAB_HUMAN	1.90769e-09	Liver	human
PSB7_HUMAN	1.90769e-09	Others	human
SYCN_HUMAN	1.90769e-09	Others	human
RENT2_HUMAN	1.90769e-09	Others	human
RGS22_HUMAN	1.90769e-09	Others	human
TBB4A_HUMAN	1.89546e-09	Others	human
PFD4_HUMAN	1.89546e-09	Others	human
GLO2_HUMAN	1.89546e-09	Liver	human
DNPH1_HUMAN	1.89546e-09	Others	human
DIP2A_HUMAN	1.89546e-09	Others	human
RS26_HUMAN	1.89546e-09	Others	human
HNRPD_HUMAN	1.88324e-09	Others	human
SUCA_HUMAN	1.88324e-09	Others	human
SET_HUMAN	1.88324e-09	Others	human
EFNB1_HUMAN	1.87101e-09	Others	human
PNM6A_HUMAN	1.87101e-09	Others	human
SSH3_HUMAN	1.87101e-09	Others	human
DAZP1_HUMAN	1.87101e-09	Others	human
EXT2_HUMAN	1.87101e-09	Others	human
NPTXR_HUMAN	1.85878e-09	Others	human
RHG25_HUMAN	1.85878e-09	Others	human
CSPG2_HUMAN	1.84655e-09	Others	human
FAN1_HUMAN	1.84655e-09	Others	human
GPC1_HUMAN	1.84655e-09	Liver	human
CRY1_HUMAN	1.84655e-09	Others	human
H10_HUMAN	1.83432e-09	Others	human
TRYB1_HUMAN	1.83432e-09	Others	human
RLA1_HUMAN	1.83432e-09	Others	human
GRHPR_HUMAN	1.83432e-09	Others	human
VP13A_HUMAN	1.83432e-09	Others	human
LIPP_HUMAN	1.82209e-09	Others	human
AMGO3_HUMAN	1.82209e-09	Others	human
PPCS_HUMAN	1.82209e-09	Others	human
TPP1_HUMAN	1.82209e-09	Liver	human
OLA1_HUMAN	1.82209e-09	Others	human
CALX_HUMAN	1.80986e-09	Liver	human
GFRA2_HUMAN	1.80986e-09	Others	human
KLK1_HUMAN	1.80986e-09	Others	human
PEPL_HUMAN	1.80986e-09	Others	human
LYPA1_HUMAN	1.79763e-09	Others	human
RL7_HUMAN	1.79763e-09	Others	human
LARP1_HUMAN	1.78541e-09	Others	human
SEPR_HUMAN	1.78541e-09	Others	human
KS6A4_HUMAN	1.78541e-09	Others	human
MYH2_HUMAN	1.78541e-09	Others	human
CRUM1_HUMAN	1.78541e-09	Others	human
CNN2_HUMAN	1.77318e-09	Others	human
BAX_HUMAN	1.77318e-09	Others	human
GDF8_HUMAN	1.77318e-09	Others	human
POTEJ_HUMAN	1.76095e-09	Others	human
SAHH_HUMAN	1.76095e-09	Others	human
ALK_HUMAN	1.76095e-09	Others	human
QSOX2_HUMAN	1.74872e-09	Others	human
CDV3_HUMAN	1.74872e-09	Others	human
SERC_HUMAN	1.73649e-09	Others	human
TRI27_HUMAN	1.72426e-09	Others	human
PGS1_HUMAN	1.72426e-09	Others	human
MZB1_HUMAN	1.71203e-09	Others	human
PITH1_HUMAN	1.71203e-09	Others	human
PAG15_HUMAN	1.71203e-09	Liver	human
ATL1_HUMAN	1.71203e-09	Others	human
LDLR_HUMAN	1.71203e-09	Liver	human
I13R1_HUMAN	1.71203e-09	Others	human
NOTC3_HUMAN	1.6998e-09	Others	human
TENS4_HUMAN	1.6998e-09	Others	human
ROS1_HUMAN	1.6998e-09	Others	human
H32_HUMAN	1.6998e-09	Others	human
ERCC3_HUMAN	1.6998e-09	Others	human
IQCN_HUMAN	1.68758e-09	Others	human
TATD1_HUMAN	1.68758e-09	Others	human
CP24A_HUMAN	1.68758e-09	Others	human
BMP1_HUMAN	1.68758e-09	Others	human
PLXB3_HUMAN	1.68758e-09	Others	human
TERT_HUMAN	1.68758e-09	Others	human
LACTB_HUMAN	1.68758e-09	Others	human
CR1_HUMAN	1.67535e-09	Others	human
HP1B3_HUMAN	1.67535e-09	Others	human
RS20_HUMAN	1.67535e-09	Others	human
KRA44_HUMAN	1.66312e-09	Others	human
RBCC1_HUMAN	1.66312e-09	Others	human
PK3CD_HUMAN	1.66312e-09	Others	human
PILRA_HUMAN	1.66312e-09	Others	human
TENN_HUMAN	1.66312e-09	Others	human
CO6A2_HUMAN	1.66312e-09	Others	human
RS11_HUMAN	1.66312e-09	Others	human
K1C18_HUMAN	1.65089e-09	Liver	human
TEN1_HUMAN	1.65089e-09	Others	human
DBNL_HUMAN	1.65089e-09	Liver	human
SPB4_HUMAN	1.65089e-09	Others	human
TANC2_HUMAN	1.65089e-09	Others	human
NECT2_HUMAN	1.63866e-09	Liver	human
PGRC1_HUMAN	1.63866e-09	Others	human
IDS_HUMAN	1.63866e-09	Others	human
LDH6A_HUMAN	1.63866e-09	Others	human
CXL16_HUMAN	1.63866e-09	Others	human
DNLI3_HUMAN	1.63866e-09	Others	human
UNC5C_HUMAN	1.62643e-09	Others	human
TBC16_HUMAN	1.62643e-09	Others	human
HPS1_HUMAN	1.62643e-09	Others	human
MTNA_HUMAN	1.62643e-09	Others	human
DPYL2_HUMAN	1.62643e-09	Others	human
RS16_HUMAN	1.6142e-09	Others	human
MTUS1_HUMAN	1.6142e-09	Others	human
STAR8_HUMAN	1.60197e-09	Others	human
NEXMI_HUMAN	1.60197e-09	Others	human
GPDA_HUMAN	1.60197e-09	Others	human
PAL4D_HUMAN	1.60197e-09	Others	human
CEAM5_HUMAN	1.60197e-09	Others	human
PARP4_HUMAN	1.60197e-09	Others	human
LIRA1_HUMAN	1.58974e-09	Others	human
RSSA_HUMAN	1.58974e-09	Others	human
RL7A_HUMAN	1.58974e-09	Others	human
CATG_HUMAN	1.58974e-09	Others	human
TRAF7_HUMAN	1.58974e-09	Others	human
CD68_HUMAN	1.58974e-09	Others	human
OTC_HUMAN	1.57752e-09	Others	human
BMS1_HUMAN	1.57752e-09	Others	human
PLDX1_HUMAN	1.57752e-09	Others	human
ODP2_HUMAN	1.57752e-09	Others	human
CANT1_HUMAN	1.57752e-09	Others	human
PRSS8_HUMAN	1.56529e-09	Liver	human
DNMBP_HUMAN	1.56529e-09	Others	human
HAIR_HUMAN	1.56529e-09	Others	human
ILRL1_HUMAN	1.55306e-09	Others	human
SYUB_HUMAN	1.55306e-09	Others	human
TXD17_HUMAN	1.55306e-09	Others	human
TBB3_HUMAN	1.55306e-09	Others	human
TSH1_HUMAN	1.55306e-09	Others	human
CBLN4_HUMAN	1.54083e-09	Others	human
LOXL1_HUMAN	1.54083e-09	Others	human
GATM_HUMAN	1.54083e-09	Liver	human
VGFR2_HUMAN	1.5286e-09	Others	human
MO2R1_HUMAN	1.5286e-09	Others	human
SRP14_HUMAN	1.5286e-09	Others	human
EIF3I_HUMAN	1.5286e-09	Others	human
MYH7_HUMAN	1.51637e-09	Others	human
AN32A_HUMAN	1.51637e-09	Others	human
PDIA4_HUMAN	1.51637e-09	Liver	human
EFCB7_HUMAN	1.51637e-09	Others	human
TMOD1_HUMAN	1.51637e-09	Others	human
TREA_HUMAN	1.50414e-09	Others	human
B3GN7_HUMAN	1.50414e-09	Others	human
ANGL4_HUMAN	1.49191e-09	Liver	human
CLCA_HUMAN	1.49191e-09	Others	human
EMAL5_HUMAN	1.49191e-09	Others	human
YBOX1_HUMAN	1.47969e-09	Others	human
DRA_HUMAN	1.47969e-09	Others	human
HLAF_HUMAN	1.46746e-09	Others	human
RL38_HUMAN	1.46746e-09	Others	human
CRK_HUMAN	1.45523e-09	Others	human
FCAMR_HUMAN	1.443e-09	Others	human
LRP1_HUMAN	1.443e-09	Liver	human
PTPRB_HUMAN	1.443e-09	Others	human
UBA1_HUMAN	1.443e-09	Others	human
TCO1_HUMAN	1.443e-09	Others	human
LACRT_HUMAN	1.43077e-09	Others	human
SPEE_HUMAN	1.43077e-09	Others	human
CAB45_HUMAN	1.41854e-09	Liver	human
PP14A_HUMAN	1.41854e-09	Others	human
SAM50_HUMAN	1.41854e-09	Others	human
PLK4_HUMAN	1.41854e-09	Others	human
STOM_HUMAN	1.40631e-09	Others	human
DOC10_HUMAN	1.40631e-09	Others	human
CILP2_HUMAN	1.40631e-09	Others	human
EHD3_HUMAN	1.40631e-09	Others	human
KRA46_HUMAN	1.40631e-09	Others	human
KAD2_HUMAN	1.39408e-09	Others	human
PNCB_HUMAN	1.39408e-09	Others	human
LIMA1_HUMAN	1.38186e-09	Others	human
SI1L3_HUMAN	1.38186e-09	Others	human
ARK72_HUMAN	1.38186e-09	Liver	human
GUAD_HUMAN	1.36963e-09	Others	human
ICAM5_HUMAN	1.3574e-09	Others	human
TNR1B_HUMAN	1.3574e-09	Others	human
WDR33_HUMAN	1.3574e-09	Others	human
ARSA_HUMAN	1.3574e-09	Liver	human
P3C2B_HUMAN	1.34517e-09	Others	human
FGFR4_HUMAN	1.34517e-09	Others	human
RS2_HUMAN	1.33294e-09	Others	human
MYH4_HUMAN	1.33294e-09	Others	human
BAG3_HUMAN	1.33294e-09	Others	human
GRAM_HUMAN	1.33294e-09	Others	human
THYG_HUMAN	1.32071e-09	Others	human
BAF_HUMAN	1.32071e-09	Others	human
SFRP4_HUMAN	1.32071e-09	Others	human
BPIA1_HUMAN	1.32071e-09	Others	human
RL19_HUMAN	1.32071e-09	Others	human
BORG4_HUMAN	1.30848e-09	Others	human
TRYD_HUMAN	1.30848e-09	Others	human
CBR3_HUMAN	1.30848e-09	Others	human
PDE6A_HUMAN	1.29625e-09	Others	human
LAIR1_HUMAN	1.29625e-09	Others	human
ZG16B_HUMAN	1.29625e-09	Others	human
CD7_HUMAN	1.29625e-09	Others	human
HNRPU_HUMAN	1.28402e-09	Others	human
RTL9_HUMAN	1.28402e-09	Others	human
LHPP_HUMAN	1.28402e-09	Liver	human
SDCB1_HUMAN	1.28402e-09	Others	human
UTRN_HUMAN	1.2718e-09	Others	human
ADA_HUMAN	1.2718e-09	Others	human
FBRL_HUMAN	1.2718e-09	Others	human
ATS1_HUMAN	1.2718e-09	Others	human
DDAH1_HUMAN	1.2718e-09	Others	human
P33MX_HUMAN	1.2718e-09	Others	human
TBA8_HUMAN	1.2718e-09	Others	human
DPM3_HUMAN	1.25957e-09	Others	human
FLNC_HUMAN	1.25957e-09	Others	human
GRAN_HUMAN	1.25957e-09	Others	human
PYGL_HUMAN	1.25957e-09	Others	human
PHP14_HUMAN	1.25957e-09	Others	human
FUMH_HUMAN	1.24734e-09	Others	human
ZN671_HUMAN	1.24734e-09	Others	human
MA2B2_HUMAN	1.24734e-09	Liver	human
S10A2_HUMAN	1.24734e-09	Others	human
FA20A_HUMAN	1.24734e-09	Others	human
SCP2_HUMAN	1.23511e-09	Others	human
KR412_HUMAN	1.23511e-09	Others	human
ACOHC_HUMAN	1.23511e-09	Others	human
NOTC1_HUMAN	1.23511e-09	Others	human
NAGPA_HUMAN	1.23511e-09	Others	human
SAM9L_HUMAN	1.23511e-09	Others	human
MGAT2_HUMAN	1.22288e-09	Others	human
LCP2_HUMAN	1.22288e-09	Others	human
KR241_HUMAN	1.22043e-09	Others	human
UB2V1_HUMAN	1.21554e-09	Others	human
KRA49_HUMAN	1.20576e-09	Others	human
RL24_HUMAN	1.20087e-09	Others	human
CHRD1_HUMAN	1.19965e-09	Others	human
KRA45_HUMAN	1.1972e-09	Others	human
PAPP1_HUMAN	1.19231e-09	Others	human
SUMO2_HUMAN	1.19231e-09	Others	human
KR411_HUMAN	1.18864e-09	Others	human
U5S1_HUMAN	1.18864e-09	Others	human
LIMS1_HUMAN	1.17763e-09	Others	human
VMO1_HUMAN	1.17274e-09	Others	human
TX1B3_HUMAN	1.17152e-09	Others	human
MRC2_HUMAN	1.17152e-09	Others	human
ENY2_HUMAN	1.1703e-09	Others	human
AMY1A_HUMAN	1.1703e-09	Others	human
EPHA4_HUMAN	1.1703e-09	Others	human
PUR9_HUMAN	1.16418e-09	Others	human
KDM2B_HUMAN	1.16418e-09	Others	human
ARMC2_HUMAN	1.16418e-09	Others	human
KRA42_HUMAN	1.16174e-09	Others	human
ADT2_HUMAN	1.15807e-09	Others	human
CO2A1_HUMAN	1.15684e-09	Others	human
SARNP_HUMAN	1.15195e-09	Others	human
GMFB_HUMAN	1.14339e-09	Others	human
CSN8_HUMAN	1.1385e-09	Others	human
MSTN1_HUMAN	1.13361e-09	Others	human
SEPT7_HUMAN	1.1275e-09	Others	human
DNER_HUMAN	1.11894e-09	Others	human
FAIM3_HUMAN	1.11527e-09	Others	human
DUS3_HUMAN	1.11404e-09	Liver	human
STX7_HUMAN	1.11404e-09	Others	human
COL12_HUMAN	1.10915e-09	Others	human
LYOX_HUMAN	1.10915e-09	Others	human
TCPG_HUMAN	1.10671e-09	Others	human
PIEZ1_HUMAN	1.10548e-09	Others	human
RL23A_HUMAN	1.10304e-09	Others	human
LECT2_HUMAN	1.09937e-09	Others	human
ARSG_HUMAN	1.09937e-09	Others	human
TKFC_HUMAN	1.09448e-09	Others	human
VDAC1_HUMAN	1.09326e-09	Others	human
RL31_HUMAN	1.08836e-09	Others	human
KRR1_HUMAN	1.08836e-09	Others	human
RBP17_HUMAN	1.08714e-09	Others	human
CYBP_HUMAN	1.08714e-09	Liver	human
THOC2_HUMAN	1.07858e-09	Others	human
PA2G4_HUMAN	1.07858e-09	Others	human
BLM_HUMAN	1.07736e-09	Others	human
ADT3_HUMAN	1.07613e-09	Others	human
HBM_HUMAN	1.07491e-09	Others	human
H11_HUMAN	1.07369e-09	Others	human
CNOT1_HUMAN	1.07247e-09	Others	human
EH1L1_HUMAN	1.07124e-09	Others	human
GLTP_HUMAN	1.0688e-09	Others	human
FMOD_HUMAN	1.06513e-09	Others	human
PDS5B_HUMAN	1.05412e-09	Others	human
FA8_HUMAN	1.05412e-09	Others	human
PAL4G_HUMAN	1.0529e-09	Others	human
GLGB_HUMAN	1.04801e-09	Others	human
SUSD5_HUMAN	1.04556e-09	Others	human
ILF2_HUMAN	1.04434e-09	Others	human
UBP31_HUMAN	1.04434e-09	Others	human
CE104_HUMAN	1.03823e-09	Others	human
SEMG1_HUMAN	1.03578e-09	Others	human
CARL1_HUMAN	1.03456e-09	Others	human
TGFR2_HUMAN	1.03211e-09	Others	human
ANXA6_HUMAN	1.02967e-09	Others	human
ANXA4_HUMAN	1.026e-09	Others	human
PREX1_HUMAN	1.02233e-09	Others	human
CCS_HUMAN	1.02233e-09	Liver	human
AMY2B_HUMAN	1.01744e-09	Others	human
ENDD1_HUMAN	1.00398e-09	Others	human
CE350_HUMAN	1.00276e-09	Others	human
ITPI2_HUMAN	1.00276e-09	Others	human
ADT1_HUMAN	1.00154e-09	Others	human
AK1C1_HUMAN	1.00032e-09	Others	human
ZN646_HUMAN	9.99093e-10	Others	human
FAS_HUMAN	9.99093e-10	Others	human
ZN287_HUMAN	9.94202e-10	Others	human
CBLN1_HUMAN	9.91756e-10	Others	human
ISOC2_HUMAN	9.90533e-10	Others	human
ADAM9_HUMAN	9.8075e-10	Liver	human
RIMB1_HUMAN	9.8075e-10	Others	human
HCD2_HUMAN	9.79527e-10	Liver	human
OLFL3_HUMAN	9.78304e-10	Others	human
DEF5_HUMAN	9.77082e-10	Others	human
ML12A_HUMAN	9.75859e-10	Others	human
GXLT1_HUMAN	9.69744e-10	Others	human
CHD7_HUMAN	9.68521e-10	Others	human
EHMT1_HUMAN	9.68521e-10	Others	human
MAT2B_HUMAN	9.62407e-10	Others	human
PARVB_HUMAN	9.57515e-10	Others	human
AK1BF_HUMAN	9.57515e-10	Others	human
ATS14_HUMAN	9.57515e-10	Others	human
RAB1A_HUMAN	9.57515e-10	Others	human
TCEA3_HUMAN	9.56293e-10	Others	human
DMBT1_HUMAN	9.56293e-10	Others	human
INT8_HUMAN	9.5507e-10	Others	human
NELL2_HUMAN	9.53847e-10	Others	human
ATPO_HUMAN	9.52624e-10	Others	human
H2AY_HUMAN	9.51401e-10	Others	human
MYOF_HUMAN	9.47732e-10	Others	human
HAP28_HUMAN	9.4651e-10	Others	human
LIRB3_HUMAN	9.4651e-10	Others	human
IL27B_HUMAN	9.45287e-10	Others	human
HNRH1_HUMAN	9.42841e-10	Others	human
SLAF1_HUMAN	9.42841e-10	Others	human
CFDP1_HUMAN	9.40395e-10	Others	human
MFAP2_HUMAN	9.39172e-10	Others	human
PXDN_HUMAN	9.37949e-10	Others	human
ELAV1_HUMAN	9.36726e-10	Others	human
GABR1_HUMAN	9.36726e-10	Others	human
RBMX_HUMAN	9.34281e-10	Others	human
CD33_HUMAN	9.31835e-10	Others	human
GSTA2_HUMAN	9.31835e-10	Others	human
KI13B_HUMAN	9.30612e-10	Others	human
TDRD9_HUMAN	9.30612e-10	Others	human
PYGB_HUMAN	9.28166e-10	Others	human
FETA_HUMAN	9.26943e-10	Liver	human
MIC19_HUMAN	9.26943e-10	Others	human
TM248_HUMAN	9.25721e-10	Others	human
FSCN1_HUMAN	9.1716e-10	Others	human
AK1C2_HUMAN	9.15938e-10	Others	human
ASAP3_HUMAN	9.11046e-10	Others	human
SMD3_HUMAN	9.07377e-10	Liver	human
RS21_HUMAN	9.03709e-10	Others	human
H1T_HUMAN	9.01263e-10	Others	human
ROR1_HUMAN	8.98817e-10	Others	human
SUMO4_HUMAN	8.97594e-10	Others	human
A16A1_HUMAN	8.96371e-10	Liver	human
CRUM2_HUMAN	8.96371e-10	Others	human
DCTN2_HUMAN	8.93926e-10	Others	human
RS4X_HUMAN	8.9148e-10	Others	human
DHSO_HUMAN	8.90257e-10	Others	human
IPO4_HUMAN	8.90257e-10	Others	human
PB1_HUMAN	8.89034e-10	Others	human
TCPZ_HUMAN	8.89034e-10	Others	human
RM15_HUMAN	8.85366e-10	Others	human
MYL9_HUMAN	8.81697e-10	Others	human
CAC1E_HUMAN	8.80474e-10	Others	human
GSTA1_HUMAN	8.76805e-10	Others	human
PPIF_HUMAN	8.76805e-10	Liver	human
DNS2A_HUMAN	8.71914e-10	Others	human
KT222_HUMAN	8.71914e-10	Others	human
LRP6_HUMAN	8.71914e-10	Others	human
PRAF3_HUMAN	8.70691e-10	Others	human
LIRA4_HUMAN	8.68245e-10	Others	human
ERAP1_HUMAN	8.67022e-10	Liver	human
DNPEP_HUMAN	8.67022e-10	Others	human
CADM3_HUMAN	8.65799e-10	Others	human
HS71L_HUMAN	8.63354e-10	Others	human
HERC1_HUMAN	8.56016e-10	Others	human
PAIRB_HUMAN	8.54793e-10	Others	human
RS8_HUMAN	8.53571e-10	Others	human
CASZ1_HUMAN	8.53571e-10	Others	human
UB2V2_HUMAN	8.53571e-10	Others	human
PSME3_HUMAN	8.53571e-10	Others	human
RHOC_HUMAN	8.47456e-10	Others	human
THIL_HUMAN	8.43788e-10	Others	human
RHOA_HUMAN	8.43788e-10	Others	human
TTF2_HUMAN	8.43788e-10	Others	human
BID_HUMAN	8.40119e-10	Liver	human
CCD80_HUMAN	8.40119e-10	Others	human
DCPS_HUMAN	8.40119e-10	Liver	human
LRBA_HUMAN	8.38896e-10	Others	human
POMP_HUMAN	8.37673e-10	Others	human
PBDC1_HUMAN	8.37673e-10	Others	human
KINH_HUMAN	8.35227e-10	Others	human
EPB41_HUMAN	8.31559e-10	Others	human
HD_HUMAN	8.31559e-10	Others	human
NQO1_HUMAN	8.30336e-10	Others	human
DOCK6_HUMAN	8.29113e-10	Others	human
SF3B6_HUMAN	8.29113e-10	Others	human
ANGL1_HUMAN	8.2789e-10	Others	human
PK3CB_HUMAN	8.25444e-10	Others	human
TNR21_HUMAN	8.25444e-10	Others	human
HNRH3_HUMAN	8.22999e-10	Others	human
DYH9_HUMAN	8.21776e-10	Others	human
TM11D_HUMAN	8.21776e-10	Others	human
DPP3_HUMAN	8.11993e-10	Others	human
SPTC1_HUMAN	8.1077e-10	Others	human
BUP1_HUMAN	8.08324e-10	Others	human
QRIC2_HUMAN	8.08324e-10	Others	human
NBEA_HUMAN	8.07101e-10	Others	human
SCAR5_HUMAN	8.05878e-10	Others	human
TP4A2_HUMAN	7.97318e-10	Others	human
LEPR_HUMAN	7.91204e-10	Others	human
CNBP_HUMAN	7.88758e-10	Others	human
CAD20_HUMAN	7.83866e-10	Others	human
FYV1_HUMAN	7.80198e-10	Others	human
NDUC2_HUMAN	7.76529e-10	Others	human
GALNS_HUMAN	7.74083e-10	Liver	human
CO4A2_HUMAN	7.72861e-10	Liver	human
ELP6_HUMAN	7.70415e-10	Others	human
CBX3_HUMAN	7.65523e-10	Liver	human
EMIL1_HUMAN	7.63077e-10	Others	human
ECHM_HUMAN	7.60632e-10	Liver	human
ARC1A_HUMAN	7.60632e-10	Others	human
NAGAB_HUMAN	7.56963e-10	Liver	human
IL1RA_HUMAN	7.50849e-10	Liver	human
ABL2_HUMAN	7.50849e-10	Others	human
NPTX1_HUMAN	7.50849e-10	Others	human
ACYP1_HUMAN	7.50849e-10	Others	human
RAB7A_HUMAN	7.44734e-10	Others	human
CAD17_HUMAN	7.43511e-10	Others	human
AK1C3_HUMAN	7.42288e-10	Liver	human
ANGL7_HUMAN	7.41066e-10	Others	human
S10A1_HUMAN	7.39843e-10	Others	human
ITPR1_HUMAN	7.3862e-10	Others	human
TPBG_HUMAN	7.3862e-10	Others	human
VATG1_HUMAN	7.37397e-10	Others	human
DRB5_HUMAN	7.37397e-10	Others	human
RABL6_HUMAN	7.36174e-10	Others	human
RGS10_HUMAN	7.3006e-10	Others	human
ARL5A_HUMAN	7.28837e-10	Others	human
CCAR2_HUMAN	7.28837e-10	Others	human
ANTR1_HUMAN	7.25168e-10	Others	human
PP1RB_HUMAN	7.23945e-10	Others	human
DLEC1_HUMAN	7.22722e-10	Others	human
MYH8_HUMAN	7.22722e-10	Others	human
HYES_HUMAN	7.215e-10	Liver	human
PSMD9_HUMAN	7.12939e-10	Others	human
BST2_HUMAN	7.12939e-10	Others	human
IF4A1_HUMAN	7.12939e-10	Others	human
RPN1_HUMAN	7.10494e-10	Others	human
CAZA2_HUMAN	7.06825e-10	Others	human
PPWD1_HUMAN	7.06825e-10	Others	human
HEM3_HUMAN	7.04379e-10	Others	human
ARRB1_HUMAN	7.04379e-10	Others	human
SHSA5_HUMAN	7.03156e-10	Others	human
SORCN_HUMAN	7.01933e-10	Others	human
NFASC_HUMAN	7.00711e-10	Others	human
MANBA_HUMAN	7.00711e-10	Liver	human
MAGI1_HUMAN	7.00711e-10	Others	human
UPAR_HUMAN	7.00711e-10	Others	human
LORI_HUMAN	6.98265e-10	Others	human
B3AT_HUMAN	6.98265e-10	Others	human
RAF1_HUMAN	6.98265e-10	Others	human
COX5A_HUMAN	6.98265e-10	Others	human
SNX3_HUMAN	6.94596e-10	Others	human
EF1G_HUMAN	6.89705e-10	Others	human
NT5C_HUMAN	6.87259e-10	Others	human
EST2_HUMAN	6.81144e-10	Liver	human
3HIDH_HUMAN	6.77476e-10	Others	human
MIX23_HUMAN	6.77476e-10	Others	human
LYAG_HUMAN	6.76253e-10	Liver	human
GSLG1_HUMAN	6.7503e-10	Liver	human
GDF15_HUMAN	6.71361e-10	Liver	human
CRYL1_HUMAN	6.71361e-10	Liver	human
RU1C_HUMAN	6.64024e-10	Others	human
PSB10_HUMAN	6.62801e-10	Others	human
XPP2_HUMAN	6.61578e-10	Others	human
ARI1B_HUMAN	6.60355e-10	Others	human
PTX3_HUMAN	6.56687e-10	Liver	human
HARS1_HUMAN	6.56687e-10	Others	human
ITAV_HUMAN	6.55464e-10	Others	human
BGAL_HUMAN	6.55464e-10	Liver	human
ITA1_HUMAN	6.51795e-10	Others	human
5NTD_HUMAN	6.51795e-10	Others	human
CRLF3_HUMAN	6.51795e-10	Others	human
SIRPG_HUMAN	6.51795e-10	Others	human
NSF1C_HUMAN	6.50572e-10	Others	human
CLMN_HUMAN	6.46904e-10	Others	human
GRP75_HUMAN	6.46904e-10	Others	human
TBB6_HUMAN	6.46904e-10	Others	human
VWCE_HUMAN	6.45681e-10	Others	human
SPR1B_HUMAN	6.39567e-10	Others	human
CLIC2_HUMAN	6.38344e-10	Others	human
ASC_HUMAN	6.34675e-10	Liver	human
H31T_HUMAN	6.32229e-10	Others	human
PLD4_HUMAN	6.32229e-10	Others	human
K1C40_HUMAN	6.28561e-10	Others	human
SNAA_HUMAN	6.27338e-10	Others	human
TSP2_HUMAN	6.27338e-10	Others	human
CGT_HUMAN	6.27338e-10	Others	human
FUS_HUMAN	6.26115e-10	Others	human
CEP57_HUMAN	6.23669e-10	Others	human
TIM21_HUMAN	6.23669e-10	Others	human
SNED1_HUMAN	6.2e-10	Others	human
NDUCR_HUMAN	6.18778e-10	Others	human
FPPS_HUMAN	6.16332e-10	Liver	human
PGCA_HUMAN	6.13886e-10	Others	human
VAT1_HUMAN	6.1144e-10	Others	human
HSP76_HUMAN	6.08995e-10	Others	human
DCTP1_HUMAN	6.08995e-10	Others	human
UBP14_HUMAN	6.07772e-10	Others	human
RGPA2_HUMAN	6.05326e-10	Others	human
NUDT5_HUMAN	6.04103e-10	Others	human
PHS_HUMAN	6.0288e-10	Others	human
ROBO1_HUMAN	6.01657e-10	Others	human
MT1E_HUMAN	5.97989e-10	Others	human
MT1X_HUMAN	5.97989e-10	Others	human
MT1G_HUMAN	5.97989e-10	Others	human
MT2_HUMAN	5.97989e-10	Others	human
MESD_HUMAN	5.91874e-10	Liver	human
I10R2_HUMAN	5.90651e-10	Others	human
RETN_HUMAN	5.90651e-10	Others	human
PG12B_HUMAN	5.89428e-10	Others	human
PGS2_HUMAN	5.89428e-10	Others	human
ZG16_HUMAN	5.86983e-10	Others	human
GLYC_HUMAN	5.8576e-10	Others	human
PABP3_HUMAN	5.8576e-10	Others	human
GOLM2_HUMAN	5.83314e-10	Others	human
RL15_HUMAN	5.80868e-10	Others	human
NRP2_HUMAN	5.79645e-10	Others	human
GSH0_HUMAN	5.772e-10	Liver	human
HNRPM_HUMAN	5.75977e-10	Others	human
BPIB2_HUMAN	5.75977e-10	Others	human
ANGL6_HUMAN	5.73531e-10	Others	human
SMD2_HUMAN	5.71085e-10	Others	human
POF1B_HUMAN	5.71085e-10	Others	human
GPX5_HUMAN	5.71085e-10	Others	human
CNDP2_HUMAN	5.66194e-10	Others	human
BPTF_HUMAN	5.66194e-10	Others	human
KCC2D_HUMAN	5.64971e-10	Others	human
SLIRP_HUMAN	5.61302e-10	Others	human
KCC2G_HUMAN	5.58856e-10	Others	human
SE6L1_HUMAN	5.58856e-10	Others	human
CD81_HUMAN	5.57634e-10	Others	human
GSTM2_HUMAN	5.57634e-10	Others	human
RBP2_HUMAN	5.56411e-10	Others	human
PRTN3_HUMAN	5.55188e-10	Others	human
HMGB3_HUMAN	5.55188e-10	Others	human
NCOR2_HUMAN	5.55188e-10	Others	human
ECE1_HUMAN	5.52742e-10	Others	human
PCBP1_HUMAN	5.51519e-10	Others	human
MMP1_HUMAN	5.51519e-10	Liver	human
RS24_HUMAN	5.51519e-10	Others	human
MARE2_HUMAN	5.49073e-10	Others	human
TMPSD_HUMAN	5.46628e-10	Others	human
RL10A_HUMAN	5.46628e-10	Others	human
PEX16_HUMAN	5.45405e-10	Others	human
PDGFB_HUMAN	5.42959e-10	Others	human
PCCA_HUMAN	5.41736e-10	Others	human
RL13_HUMAN	5.41736e-10	Others	human
FILA_HUMAN	5.3929e-10	Others	human
ERN1_HUMAN	5.3929e-10	Others	human
AGRL4_HUMAN	5.3929e-10	Others	human
MUCEN_HUMAN	5.36845e-10	Others	human
ECM2_HUMAN	5.34399e-10	Others	human
ATTY_HUMAN	5.34399e-10	Others	human
KMT2D_HUMAN	5.34399e-10	Others	human
AGRD1_HUMAN	5.33176e-10	Others	human
SLAF7_HUMAN	5.33176e-10	Others	human
CMBL_HUMAN	5.31953e-10	Others	human
CO6A5_HUMAN	5.31953e-10	Others	human
EFTU_HUMAN	5.31953e-10	Liver	human
MRP_HUMAN	5.29507e-10	Others	human
BHMT2_HUMAN	5.27062e-10	Others	human
PSB9_HUMAN	5.2217e-10	Others	human
LIMS2_HUMAN	5.2217e-10	Others	human
RM02_HUMAN	5.2217e-10	Others	human
COPD_HUMAN	5.20947e-10	Others	human
GOLI4_HUMAN	5.19724e-10	Others	human
AOC2_HUMAN	5.18501e-10	Others	human
NU155_HUMAN	5.16056e-10	Others	human
CFA54_HUMAN	5.1361e-10	Others	human
CYTD_HUMAN	5.1361e-10	Others	human
NOP58_HUMAN	5.12387e-10	Others	human
TCPD_HUMAN	5.12387e-10	Others	human
PENK_HUMAN	5.12387e-10	Others	human
BRAF_HUMAN	5.12387e-10	Others	human
ALAT2_HUMAN	5.11164e-10	Others	human
RGMA_HUMAN	5.09941e-10	Others	human
GGTL2_HUMAN	5.09941e-10	Others	human
KRA93_HUMAN	5.08718e-10	Others	human
CAMP3_HUMAN	5.08718e-10	Others	human
GDN_HUMAN	5.06273e-10	Others	human
KPYR_HUMAN	5.03827e-10	Others	human
PDCD6_HUMAN	4.98935e-10	Liver	human
MISSL_HUMAN	4.97712e-10	Others	human
CD27_HUMAN	4.97712e-10	Others	human
KRA43_HUMAN	4.96489e-10	Others	human
CBPA1_HUMAN	4.96489e-10	Others	human
NUCL_HUMAN	4.96489e-10	Others	human
CREG1_HUMAN	4.95267e-10	Liver	human
LIPE_HUMAN	4.92821e-10	Others	human
ALG1_HUMAN	4.92821e-10	Others	human
H3C_HUMAN	4.91598e-10	Others	human
X3CL1_HUMAN	4.87929e-10	Liver	human
HUTU_HUMAN	4.87929e-10	Liver	human
SUSD2_HUMAN	4.86706e-10	Others	human
PAK2_HUMAN	4.86706e-10	Others	human
CTRB2_HUMAN	4.84261e-10	Others	human
ATPG_HUMAN	4.84261e-10	Others	human
ELOB_HUMAN	4.84261e-10	Others	human
SIAT1_HUMAN	4.83038e-10	Liver	human
GOGA3_HUMAN	4.83038e-10	Others	human
DPB1_HUMAN	4.80592e-10	Others	human
CADM2_HUMAN	4.78146e-10	Others	human
GSH1_HUMAN	4.76923e-10	Others	human
F16P2_HUMAN	4.76923e-10	Others	human
CTRB1_HUMAN	4.75701e-10	Others	human
CBPD_HUMAN	4.74478e-10	Others	human
CHSS1_HUMAN	4.74478e-10	Others	human
RPN2_HUMAN	4.74478e-10	Liver	human
BOLA2_HUMAN	4.73255e-10	Others	human
CISY_HUMAN	4.68363e-10	Others	human
FBLN4_HUMAN	4.65917e-10	Others	human
VSIG8_HUMAN	4.65917e-10	Others	human
APT_HUMAN	4.64695e-10	Others	human
KGUA_HUMAN	4.63472e-10	Others	human
GLNA_HUMAN	4.63472e-10	Others	human
HPHL1_HUMAN	4.61026e-10	Others	human
CALC_HUMAN	4.59803e-10	Others	human
SDK2_HUMAN	4.59803e-10	Others	human
PSMD7_HUMAN	4.5858e-10	Others	human
CBPE_HUMAN	4.57357e-10	Liver	human
KAD3_HUMAN	4.53689e-10	Liver	human
RAB14_HUMAN	4.52466e-10	Others	human
EPHB4_HUMAN	4.52466e-10	Others	human
AMPB_HUMAN	4.51243e-10	Others	human
SUMF2_HUMAN	4.5002e-10	Others	human
CPPED_HUMAN	4.47574e-10	Others	human
LRC25_HUMAN	4.45129e-10	Others	human
ENTP5_HUMAN	4.45129e-10	Others	human
PCLO_HUMAN	4.42683e-10	Others	human
NB5R3_HUMAN	4.42683e-10	Others	human
PDGFA_HUMAN	4.40237e-10	Others	human
SCG2_HUMAN	4.39014e-10	Others	human
SFPQ_HUMAN	4.37791e-10	Others	human
INHBA_HUMAN	4.37791e-10	Others	human
SIAE_HUMAN	4.37791e-10	Liver	human
RS3A_HUMAN	4.36568e-10	Others	human
RAC2_HUMAN	4.36568e-10	Others	human
TRBM_HUMAN	4.36568e-10	Others	human
PFD2_HUMAN	4.36568e-10	Others	human
HECD1_HUMAN	4.35345e-10	Others	human
ETFA_HUMAN	4.29231e-10	Others	human
IMPA3_HUMAN	4.29231e-10	Others	human
UB2D4_HUMAN	4.28008e-10	Others	human
UB2D1_HUMAN	4.28008e-10	Others	human
TRXR1_HUMAN	4.28008e-10	Others	human
F177A_HUMAN	4.26785e-10	Others	human
FIS1_HUMAN	4.25562e-10	Others	human
CD1D_HUMAN	4.21894e-10	Others	human
SBDS_HUMAN	4.21894e-10	Others	human
STMN2_HUMAN	4.21894e-10	Others	human
TGM1_HUMAN	4.20671e-10	Others	human
HPCA_HUMAN	4.20671e-10	Others	human
TCPH_HUMAN	4.20671e-10	Others	human
TP4A1_HUMAN	4.19448e-10	Others	human
UFC1_HUMAN	4.14557e-10	Others	human
KIRR1_HUMAN	4.14557e-10	Others	human
CD86_HUMAN	4.14557e-10	Others	human
CCL19_HUMAN	4.09665e-10	Others	human
LEUK_HUMAN	4.09665e-10	Others	human
MDGA1_HUMAN	4.09665e-10	Others	human
CAN2_HUMAN	4.09665e-10	Others	human
CP089_HUMAN	4.05996e-10	Others	human
TSN_HUMAN	4.05996e-10	Others	human
RS17_HUMAN	4.05996e-10	Others	human
RAMAC_HUMAN	4.04773e-10	Others	human
MLXPL_HUMAN	4.04773e-10	Others	human
PSA_HUMAN	4.03551e-10	Liver	human
THSD1_HUMAN	4.03551e-10	Others	human
UBE2O_HUMAN	4.01105e-10	Others	human
NFH_HUMAN	3.99882e-10	Others	human
CLMP_HUMAN	3.99882e-10	Others	human
PCKGM_HUMAN	3.98659e-10	Others	human
SYDM_HUMAN	3.97436e-10	Others	human
GNS_HUMAN	3.97436e-10	Liver	human
CF120_HUMAN	3.97436e-10	Others	human
DYHC2_HUMAN	3.97436e-10	Others	human
RAB1B_HUMAN	3.96213e-10	Others	human
RL18_HUMAN	3.93768e-10	Others	human
G3PT_HUMAN	3.91322e-10	Others	human
HINT2_HUMAN	3.88876e-10	Others	human
RUXE_HUMAN	3.87653e-10	Others	human
RL3_HUMAN	3.87653e-10	Others	human
TBB8B_HUMAN	3.8643e-10	Others	human
LRP11_HUMAN	3.8643e-10	Others	human
GGT2_HUMAN	3.83984e-10	Others	human
SPB5_HUMAN	3.83984e-10	Others	human
AP3S2_HUMAN	3.82762e-10	Others	human
SYNE1_HUMAN	3.82762e-10	Others	human
UCHL3_HUMAN	3.82762e-10	Others	human
SPTN4_HUMAN	3.81539e-10	Others	human
MLRS_HUMAN	3.80316e-10	Others	human
HSP13_HUMAN	3.80316e-10	Others	human
RACK1_HUMAN	3.80316e-10	Others	human
GBP1_HUMAN	3.79093e-10	Others	human
CAP7_HUMAN	3.79093e-10	Others	human
RFIP1_HUMAN	3.76647e-10	Others	human
TOP2B_HUMAN	3.76647e-10	Others	human
DENR_HUMAN	3.75424e-10	Others	human
IDH3B_HUMAN	3.72979e-10	Others	human
ARL8B_HUMAN	3.71756e-10	Others	human
FGFR3_HUMAN	3.71756e-10	Others	human
KRA48_HUMAN	3.70533e-10	Others	human
CNPY2_HUMAN	3.6931e-10	Liver	human
JAML_HUMAN	3.68087e-10	Others	human
TRXR2_HUMAN	3.68087e-10	Others	human
PDLI7_HUMAN	3.68087e-10	Others	human
SF3B1_HUMAN	3.61973e-10	Others	human
MYRF_HUMAN	3.61973e-10	Others	human
BASI_HUMAN	3.61973e-10	Others	human
MA2B1_HUMAN	3.61973e-10	Liver	human
VATG3_HUMAN	3.6075e-10	Others	human
PURA_HUMAN	3.6075e-10	Others	human
BIN1_HUMAN	3.6075e-10	Others	human
K1C39_HUMAN	3.59527e-10	Others	human
GGT7_HUMAN	3.59527e-10	Others	human
RAIN_HUMAN	3.59527e-10	Others	human
GNPI2_HUMAN	3.59527e-10	Others	human
CLCB_HUMAN	3.58304e-10	Others	human
TNNC2_HUMAN	3.57081e-10	Others	human
CACB4_HUMAN	3.57081e-10	Others	human
ARL8A_HUMAN	3.57081e-10	Others	human
MT1M_HUMAN	3.57081e-10	Others	human
APOBR_HUMAN	3.57081e-10	Others	human
PDXK_HUMAN	3.57081e-10	Others	human
LFNG_HUMAN	3.55858e-10	Others	human
SELPL_HUMAN	3.55858e-10	Others	human
CACB2_HUMAN	3.54635e-10	Others	human
[truncated: 1,462 more rows]
