# Supplementary material for: Decreased liver B vitamin-related enzymes as a metabolic hallmark of cancer cachexia
Source: Nat Commun. 2023 Oct 6;14:6246. doi: 10.1038/s41467-023-41952-w (PMC10558488; doi:10.1038/s41467-023-41952-w)
Supplement: Supplementary file 4 — Source Data [file 41467_2023_41952_MOESM4_ESM.zip › source_data_ed3/FigS3e.xlsx]

## Sheet: FigS3e
class	class2	mb	log2_fc	log2_muscle
Muscle	early	SAM/SAH	0.31032	0.0546588
Muscle	early	Betaine	-0.276802	0.0546588
Muscle	early	Gly	-0.837458	0.0546588
Muscle	early	B6	0.0687786	0.0546588
Muscle	early	NIA	0.0959957	0.0546588
Muscle	early	NAD	0.0202477	0.0546588
Muscle	early	SAM/SAH	-0.367741	-0.234174
Muscle	early	Betaine	-0.674173	-0.234174
Muscle	early	Gly	-0.600285	-0.234174
Muscle	early	B6	-0.737591	-0.234174
Muscle	early	NIA	-0.217963	-0.234174
Muscle	early	NAD	-0.374762	-0.234174
Muscle	early	SAM/SAH	-0.179351	-0.0274764
Muscle	early	Betaine	-0.390229	-0.0274764
Muscle	early	Gly	-0.0982937	-0.0274764
Muscle	early	B6	0.0123711	-0.0274764
Muscle	early	NIA	-0.204869	-0.0274764
Muscle	early	NAD	-0.331055	-0.0274764
Muscle	early	SAM/SAH	0.00914809	-0.261596
Muscle	early	Betaine	0.0107109	-0.261596
Muscle	early	Gly	0.144633	-0.261596
Muscle	early	B6	-0.71029	-0.261596
Muscle	early	NIA	0.232925	-0.261596
Muscle	early	NAD	0.14704	-0.261596
Muscle	early	SAM/SAH	0.174635	-0.202425
Muscle	early	Betaine	-0.0527052	-0.202425
Muscle	early	Gly	-0.274865	-0.202425
Muscle	early	B6	0.682656	-0.202425
Muscle	early	NIA	-0.336148	-0.202425
Muscle	early	NAD	-0.317938	-0.202425
Muscle	early	SAM/SAH	0.27902	0.0712388
Muscle	early	Betaine	-0.0546444	0.0712388
Muscle	early	Gly	-0.00949303	0.0712388
Muscle	early	B6	0.105704	0.0712388
Muscle	early	NIA	0.396178	0.0712388
Muscle	early	NAD	0.23879	0.0712388
Muscle	early	SAM/SAH	0.419935	-0.256571
Muscle	early	Betaine	0.0548803	-0.256571
Muscle	early	Gly	-0.0389309	-0.256571
Muscle	early	B6	0.588612	-0.256571
Muscle	early	NIA	-0.2958	-0.256571
Muscle	early	NAD	0.1858	-0.256571
Muscle	early	SAM/SAH	0.562348	0.0358397
Muscle	early	Betaine	0.16567	0.0358397
Muscle	early	Gly	0.261342	0.0358397
Muscle	early	B6	0.603069	0.0358397
Muscle	early	NIA	0.522255	0.0358397
Muscle	early	NAD	0.392937	0.0358397
Muscle	late	SAM/SAH	0.0732189	-0.323836
Muscle	late	Betaine	-0.694016	-0.323836
Muscle	late	Gly	-1.09565	-0.323836
Muscle	late	B6	-0.920056	-0.323836
Muscle	late	NIA	-0.469335	-0.323836
Muscle	late	NAD	-0.652353	-0.323836
Muscle	late	SAM/SAH	0.281931	-0.394008
Muscle	late	Betaine	-0.116244	-0.394008
Muscle	late	Gly	-0.673785	-0.394008
Muscle	late	B6	0.157664	-0.394008
Muscle	late	NIA	-0.139574	-0.394008
Muscle	late	NAD	-0.38207	-0.394008
Muscle	late	SAM/SAH	-0.133129	-0.52811
Muscle	late	Betaine	-0.390964	-0.52811
Muscle	late	Gly	-1.40731	-0.52811
Muscle	late	B6	-0.512981	-0.52811
Muscle	late	NIA	-0.297738	-0.52811
Muscle	late	NAD	-0.716367	-0.52811
Muscle	late	SAM/SAH	0.578678	-0.531773
Muscle	late	Betaine	0.125987	-0.531773
Muscle	late	Gly	-0.835485	-0.531773
Muscle	late	B6	-0.885528	-0.531773
Muscle	late	NIA	-0.405108	-0.531773
Muscle	late	NAD	-0.359811	-0.531773
Muscle	late	SAM/SAH	-0.385728	-0.66978
Muscle	late	Betaine	-0.332396	-0.66978
Muscle	late	Gly	-1.07942	-0.66978
Muscle	late	B6	-0.499807	-0.66978
Muscle	late	NIA	-0.670993	-0.66978
Muscle	late	NAD	-0.582453	-0.66978
Muscle	late	SAM/SAH	-0.66345	-0.566714
Muscle	late	Betaine	-0.573348	-0.566714
Muscle	late	Gly	-1.0963	-0.566714
Muscle	late	B6	-0.375024	-0.566714
Muscle	late	NIA	-0.616541	-0.566714
Muscle	late	NAD	-0.611851	-0.566714
Muscle	late	SAM/SAH	-0.00952272	-0.801439
Muscle	late	Betaine	-0.323259	-0.801439
Muscle	late	Gly	-1.43816	-0.801439
Muscle	late	B6	-0.574121	-0.801439
Muscle	late	NIA	-0.807278	-0.801439
Muscle	late	NAD	-0.372735	-0.801439
Muscle	late	SAM/SAH	-0.777955	-0.757886
Muscle	late	Betaine	-0.525148	-0.757886
Muscle	late	Gly	-1.71332	-0.757886
Muscle	late	B6	-0.617339	-0.757886
Muscle	late	NIA	-1.00595	-0.757886
Muscle	late	NAD	-0.451376	-0.757886
Muscle	late	SAM/SAH	-0.371934	-0.624595
Muscle	late	Betaine	-0.471482	-0.624595
Muscle	late	Gly	-1.44384	-0.624595
Muscle	late	B6	-0.353622	-0.624595
Muscle	late	NIA	-0.769814	-0.624595
Muscle	late	NAD	-0.902579	-0.624595
Muscle	late	SAM/SAH	-0.681146	-0.580038
Muscle	late	Betaine	-0.0294385	-0.580038
Muscle	late	Gly	-1.21286	-0.580038
Muscle	late	B6	-0.0473987	-0.580038
Muscle	late	NIA	-0.260923	-0.580038
Muscle	late	NAD	0.0721433	-0.580038
Muscle	late	SAM/SAH	-0.0748982	-0.656389
Muscle	late	Betaine	-0.431828	-0.656389
Muscle	late	Gly	-1.48377	-0.656389
Muscle	late	B6	-0.324804	-0.656389
Muscle	late	NIA	-0.405764	-0.656389
Muscle	late	NAD	-0.892205	-0.656389
Muscle	late	SAM/SAH	-0.186317	-0.604033
Muscle	late	Betaine	0.148367	-0.604033
Muscle	late	Gly	-0.257183	-0.604033
Muscle	late	B6	-0.300911	-0.604033
Muscle	late	NIA	-0.230745	-0.604033
Muscle	late	NAD	-0.780053	-0.604033
Liver	early	SAM/SAH	0.379046	0.0546588
Liver	early	Betaine	-1.4885	0.0546588
Liver	early	Gly	-0.885949	0.0546588
Liver	early	B6	-0.689653	0.0546588
Liver	early	NIA	-0.779694	0.0546588
Liver	early	NAD	-0.702602	0.0546588
Liver	early	SAM/SAH	0.362266	-0.234174
Liver	early	Betaine	-0.0581041	-0.234174
Liver	early	Gly	0.0705989	-0.234174
Liver	early	B6	-0.499636	-0.234174
Liver	early	NIA	-0.605162	-0.234174
Liver	early	NAD	-0.59314	-0.234174
Liver	early	SAM/SAH	-0.88262	-0.0274764
Liver	early	Betaine	0.356684	-0.0274764
Liver	early	Gly	0.359212	-0.0274764
Liver	early	B6	-0.145235	-0.0274764
Liver	early	NIA	-0.217665	-0.0274764
Liver	early	NAD	0.0269223	-0.0274764
Liver	early	SAM/SAH	-0.351998	-0.261596
Liver	early	Betaine	0.536961	-0.261596
Liver	early	Gly	0.0645563	-0.261596
Liver	early	B6	-0.119959	-0.261596
Liver	early	NIA	-0.18914	-0.261596
Liver	early	NAD	0.169746	-0.261596
Liver	early	SAM/SAH	0.313385	-0.202425
Liver	early	Betaine	0.833649	-0.202425
Liver	early	Gly	0.120838	-0.202425
Liver	early	B6	-0.144474	-0.202425
Liver	early	NIA	-0.180697	-0.202425
Liver	early	NAD	-0.0932107	-0.202425
Liver	early	SAM/SAH	1.24787	0.0712388
Liver	early	Betaine	0.463879	0.0712388
Liver	early	Gly	0.107606	0.0712388
Liver	early	B6	-0.399364	0.0712388
Liver	early	NIA	-0.246464	0.0712388
Liver	early	NAD	-0.337206	0.0712388
Liver	early	SAM/SAH	0.153785	-0.256571
Liver	early	Betaine	-0.457628	-0.256571
Liver	early	Gly	-0.0580303	-0.256571
Liver	early	B6	-0.172172	-0.256571
Liver	early	NIA	-0.215559	-0.256571
Liver	early	NAD	-0.205368	-0.256571
Liver	early	SAM/SAH	-0.475706	0.0358397
Liver	early	Betaine	-1.09264	0.0358397
Liver	early	Gly	0.452862	0.0358397
Liver	early	B6	-0.314587	0.0358397
Liver	early	NIA	-0.386785	0.0358397
Liver	early	NAD	-0.189107	0.0358397
Liver	late	SAM/SAH	1.51454	-0.323836
Liver	late	Betaine	-1.5778	-0.323836
Liver	late	Gly	-0.768521	-0.323836
Liver	late	B6	-0.521649	-0.323836
Liver	late	NIA	-0.659637	-0.323836
Liver	late	NAD	-1.40107	-0.323836
Liver	late	SAM/SAH	1.73969	-0.394008
Liver	late	Betaine	-1.40033	-0.394008
Liver	late	Gly	-0.693056	-0.394008
Liver	late	B6	-0.892939	-0.394008
Liver	late	NIA	-0.805163	-0.394008
Liver	late	NAD	-1.1123	-0.394008
Liver	late	SAM/SAH	0.962934	-0.52811
Liver	late	Betaine	-1.95797	-0.52811
Liver	late	Gly	-0.930349	-0.52811
Liver	late	B6	-0.922212	-0.52811
Liver	late	NIA	-0.728222	-0.52811
Liver	late	NAD	-1.43201	-0.52811
Liver	late	SAM/SAH	0.976834	-0.531773
Liver	late	Betaine	-0.743218	-0.531773
Liver	late	Gly	-0.657268	-0.531773
Liver	late	B6	-0.521239	-0.531773
Liver	late	NIA	-0.528429	-0.531773
Liver	late	NAD	-1.57128	-0.531773
Liver	late	SAM/SAH	0.307278	-0.66978
Liver	late	Betaine	-1.79893	-0.66978
Liver	late	Gly	-0.750491	-0.66978
Liver	late	B6	-0.524019	-0.66978
Liver	late	NIA	-0.832162	-0.66978
Liver	late	NAD	-0.829708	-0.66978
Liver	late	SAM/SAH	0.635328	-0.566714
Liver	late	Betaine	-1.24966	-0.566714
Liver	late	Gly	-1.03657	-0.566714
Liver	late	B6	-0.660265	-0.566714
Liver	late	NIA	-0.731334	-0.566714
Liver	late	NAD	-0.548544	-0.566714
Liver	late	SAM/SAH	0.967127	-0.801439
Liver	late	Betaine	-1.12551	-0.801439
Liver	late	Gly	-0.722389	-0.801439
Liver	late	B6	-0.510099	-0.801439
Liver	late	NIA	-0.71096	-0.801439
Liver	late	NAD	-0.88475	-0.801439
Liver	late	SAM/SAH	0.272152	-0.757886
Liver	late	Betaine	-0.225038	-0.757886
Liver	late	Gly	-0.786383	-0.757886
Liver	late	B6	-0.475823	-0.757886
Liver	late	NIA	-0.878163	-0.757886
Liver	late	NAD	-2.16984	-0.757886
Liver	late	SAM/SAH	0.297507	-0.624595
Liver	late	Betaine	-0.524205	-0.624595
Liver	late	Gly	-0.937778	-0.624595
Liver	late	B6	-0.635887	-0.624595
Liver	late	NIA	-0.862916	-0.624595
Liver	late	NAD	-1.56832	-0.624595
Liver	late	SAM/SAH	0.564378	-0.580038
Liver	late	Betaine	-0.735549	-0.580038
Liver	late	Gly	-0.816448	-0.580038
Liver	late	B6	-0.410041	-0.580038
Liver	late	NIA	-0.768009	-0.580038
Liver	late	NAD	-1.38227	-0.580038
Liver	late	SAM/SAH	0.875378	-0.656389
Liver	late	Betaine	-1.75927	-0.656389
Liver	late	Gly	-0.842355	-0.656389
Liver	late	B6	-0.790976	-0.656389
Liver	late	NIA	-0.550035	-0.656389
Liver	late	NAD	-1.22194	-0.656389
Liver	late	SAM/SAH	0.403485	-0.604033
Liver	late	Betaine	-2.01882	-0.604033
Liver	late	Gly	-0.820856	-0.604033
Liver	late	B6	-0.532082	-0.604033
Liver	late	NIA	-0.64492	-0.604033
Liver	late	NAD	-1.19289	-0.604033
