# Supplementary material for: Decreased liver B vitamin-related enzymes as a metabolic hallmark of cancer cachexia
Source: Nat Commun. 2023 Oct 6;14:6246. doi: 10.1038/s41467-023-41952-w (PMC10558488; doi:10.1038/s41467-023-41952-w)
Supplement: Supplementary file 4 — Source Data [file 41467_2023_41952_MOESM4_ESM.zip › source_data_ed3/FigS6b.xlsx]

## Sheet: FigS5b
class	object	mb	pt
MEWO	NIA	1.04056	0.964971
LNCA	NIA	0.827886	0.914139
SEKI	NIA	0.68461	0.760936
CRCA	NIA	0.623286	0.798687
STRV	NIA	0.864314	1.00896
MEWO	B6	0.999108	0.959086
LNCA	B6	0.910656	0.907349
SEKI	B6	0.827353	0.863508
CRCA	B6	0.690017	0.799723
STRV	B6	1.35555	0.928117
MEWO	SAM + SAH	0.932096	0.962613
LNCA	SAM + SAH	0.957397	1.08932
SEKI	SAM + SAH	0.90472	1.12342
CRCA	SAM + SAH	0.848623	1.01386
STRV	SAM + SAH	0.925648	0.976649
