# Supplementary material for: Decreased liver B vitamin-related enzymes as a metabolic hallmark of cancer cachexia
Source: Nat Commun. 2023 Oct 6;14:6246. doi: 10.1038/s41467-023-41952-w (PMC10558488; doi:10.1038/s41467-023-41952-w)
Supplement: Supplementary file 4 — Source Data [file 41467_2023_41952_MOESM4_ESM.zip › source_data_ed3/FigS7e.xlsx]

## Sheet: FigS6e
up_ac	abd	fc	class	class2
Q8K019	1.40619e-07	0.890198	CRCA	All proteins (1+2+3)
Q8BSM7	1.51691e-08	1.61683	CRCA	All proteins (1+2+3)
P06151	1.29412e-05	2.45808	CRCA	All proteins (1+2+3)
P24668	2.40525e-07	1.30788	CRCA	All proteins (1+2+3)
Q8BP56	9.78529e-08	0.96248	CRCA	All proteins (1+2+3)
O70400	5.13937e-07	1.28742	CRCA	All proteins (1+2+3)
Q9WUA3	9.97753e-08	1.44471	CRCA	All proteins (1+2+3)
Q8CI51	8.632e-07	1.33561	CRCA	All proteins (1+2+3)
Q9D0F9	8.16237e-06	1.2063	CRCA	All proteins (1+2+3)
Q7TSV4	3.6424e-07	1.75111	CRCA	All proteins (1+2+3)
P16331	1.05799e-05	0.631578	CRCA	All proteins (1+2+3)
Q8K183	6.66795e-07	1.05105	CRCA	All proteins (1+2+3)
Q99P27	3.37082e-07	1.13164	CRCA	All proteins (1+2+3)
Q11136	3.00099e-07	1.14191	CRCA	All proteins (1+2+3)
Q80X73	1.75067e-07	1.64383	CRCA	All proteins (1+2+3)
P83870	7.71307e-08	1.06761	CRCA	All proteins (1+2+3)
Q6NSR8	3.20666e-07	0.967617	CRCA	All proteins (1+2+3)
Q9R269	5.5076e-07	2.10437	CRCA	All proteins (1+2+3)
Q9DBJ1	4.02031e-06	1.6022	CRCA	All proteins (1+2+3)
O35129	5.77745e-06	0.931853	CRCA	All proteins (1+2+3)
Q8BX10	9.26898e-08	3.86178	CRCA	All proteins (1+2+3)
Q08024	3.78152e-08	1.20573	CRCA	All proteins (1+2+3)
P70296	3.68604e-06	0.747746	CRCA	All proteins (1+2+3)
Q08481	6.58147e-08	1.89469	CRCA	All proteins (1+2+3)
Q99MZ7	4.82829e-06	0.598792	CRCA	All proteins (1+2+3)
Q05793	1.40322e-06	1.34699	CRCA	All proteins (1+2+3)
Q811Q9	3.36842e-07	1.28926	CRCA	All proteins (1+2+3)
Q8BFY6	6.28786e-08	1.03838	CRCA	All proteins (1+2+3)
Q922E4	1.22704e-06	1.08133	CRCA	All proteins (1+2+3)
Q9CQF9	5.01409e-07	1.24839	CRCA	All proteins (1+2+3)
Q9QYX7	3.68228e-08	0.2763	CRCA	All proteins (1+2+3)
Q8VE70	6.4894e-08	1.34137	CRCA	All proteins (1+2+3)
Q9WU78	1.63287e-06	1.19872	CRCA	All proteins (1+2+3)
P56812	2.36466e-07	1.10823	CRCA	All proteins (1+2+3)
P12815	8.72134e-08	1.20727	CRCA	All proteins (1+2+3)
P17918	1.41483e-07	1.33788	CRCA	All proteins (1+2+3)
Q9DB26	7.47524e-07	1.16346	CRCA	All proteins (1+2+3)
B2RXS4	5.43679e-07	1.22781	CRCA	All proteins (1+2+3)
P43883	1.02598e-06	1.16226	CRCA	All proteins (1+2+3)
Q9DBG5	5.19285e-07	1.29458	CRCA	All proteins (1+2+3)
Q6PF93	8.85983e-08	0.527938	CRCA	All proteins (1+2+3)
P62754	2.44119e-06	1.36582	CRCA	All proteins (1+2+3)
Q924D0	3.45371e-07	1.22653	CRCA	All proteins (1+2+3)
P08071	9.21748e-08	1.42911	CRCA	All proteins (1+2+3)
O35857	6.99894e-07	0.864253	CRCA	All proteins (1+2+3)
Q9Z1Z2	8.07371e-07	1.35783	CRCA	All proteins (1+2+3)
Q99MR6	4.32358e-07	1.32775	CRCA	All proteins (1+2+3)
P50427	1.08532e-07	1.69612	CRCA	All proteins (1+2+3)
Q9CY50	1.11262e-06	1.51113	CRCA	All proteins (1+2+3)
P62814	4.33389e-07	1.32152	CRCA	All proteins (1+2+3)
Q60932	5.22997e-06	1.06761	CRCA	All proteins (1+2+3)
Q60930	1.88507e-06	1.40712	CRCA	All proteins (1+2+3)
Q60931	2.02099e-06	1.24344	CRCA	All proteins (1+2+3)
Q9Z1G3	2.37366e-07	1.15114	CRCA	All proteins (1+2+3)
P51863	3.52582e-07	1.18212	CRCA	All proteins (1+2+3)
P50518	3.1828e-07	1.17152	CRCA	All proteins (1+2+3)
Q9D1K2	2.16384e-07	1.37302	CRCA	All proteins (1+2+3)
Q9WV55	8.42821e-07	0.88725	CRCA	All proteins (1+2+3)
Q8K1B8	1.39882e-07	1.43812	CRCA	All proteins (1+2+3)
Q9CR51	6.54144e-07	0.646691	CRCA	All proteins (1+2+3)
Q9QY76	1.07841e-06	0.990467	CRCA	All proteins (1+2+3)
Q8BVE3	3.33842e-07	0.864287	CRCA	All proteins (1+2+3)
Q91VS7	3.84304e-06	0.680621	CRCA	All proteins (1+2+3)
Q80UM7	5.5321e-07	1.08027	CRCA	All proteins (1+2+3)
P28665	2.53286e-06	0.852919	CRCA	All proteins (1+2+3)
P46460	4.63041e-07	1.29444	CRCA	All proteins (1+2+3)
Q9Z0J0	5.65677e-07	1.04943	CRCA	All proteins (1+2+3)
Q9D8S4	2.5206e-07	1.37478	CRCA	All proteins (1+2+3)
P27773	1.58022e-05	1.38248	CRCA	All proteins (1+2+3)
Q91V41	2.01051e-06	1.09213	CRCA	All proteins (1+2+3)
P35293	9.06615e-07	1.22552	CRCA	All proteins (1+2+3)
Q9CWZ3	5.56e-08	1.16779	CRCA	All proteins (1+2+3)
Q9D1G1	3.22194e-07	1.11017	CRCA	All proteins (1+2+3)
P35282	3.9279e-07	0.880144	CRCA	All proteins (1+2+3)
P53994	5.92375e-07	1.2348	CRCA	All proteins (1+2+3)
P09411	1.42456e-05	1.61965	CRCA	All proteins (1+2+3)
Q9QYF1	1.01352e-06	1.14542	CRCA	All proteins (1+2+3)
Q8CB87	2.55678e-09	0.788078	CRCA	All proteins (1+2+3)
O54909	1.25125e-07	0.798874	CRCA	All proteins (1+2+3)
Q9CQD1	1.10104e-07	0.881034	CRCA	All proteins (1+2+3)
O88451	7.52286e-06	0.643645	CRCA	All proteins (1+2+3)
P35278	5.88029e-07	1.38092	CRCA	All proteins (1+2+3)
P35279	4.24826e-09	1.12462	CRCA	All proteins (1+2+3)
P51150	9.73902e-07	1.44914	CRCA	All proteins (1+2+3)
Q6PFQ7	3.98814e-08	1.12915	CRCA	All proteins (1+2+3)
P63001	9.54689e-07	1.29347	CRCA	All proteins (1+2+3)
Q05144	1.43209e-08	1.48528	CRCA	All proteins (1+2+3)
Q9JJW0	7.58738e-07	0.819748	CRCA	All proteins (1+2+3)
Q9R0M6	3.08659e-07	0.966157	CRCA	All proteins (1+2+3)
P14869	6.76823e-06	1.39272	CRCA	All proteins (1+2+3)
Q9EPU0	9.31852e-07	1.08565	CRCA	All proteins (1+2+3)
Q8BVY0	3.86049e-07	1.16567	CRCA	All proteins (1+2+3)
P12970	5.75969e-06	1.3137	CRCA	All proteins (1+2+3)
Q99N95	1.37444e-07	1.07647	CRCA	All proteins (1+2+3)
Q8R2Q4	2.65299e-07	0.950903	CRCA	All proteins (1+2+3)
Q9CZX8	2.898e-06	1.39436	CRCA	All proteins (1+2+3)
P14206	4.61618e-06	1.34992	CRCA	All proteins (1+2+3)
Q8CHC4	1.59698e-07	0.732381	CRCA	All proteins (1+2+3)
Q9D0I9	1.32839e-06	1.16639	CRCA	All proteins (1+2+3)
Q91WQ3	1.83924e-08	1.1402	CRCA	All proteins (1+2+3)
Q9WVA4	7.07137e-07	2.71273	CRCA	All proteins (1+2+3)
Q8BYL4	1.32341e-07	1.06238	CRCA	All proteins (1+2+3)
Q9D0R2	1.88434e-06	0.98584	CRCA	All proteins (1+2+3)
P48776	8.94415e-07	1.11609	CRCA	All proteins (1+2+3)
O09117	4.25201e-07	1.27929	CRCA	All proteins (1+2+3)
Q9DC61	5.14223e-07	1.22591	CRCA	All proteins (1+2+3)
Q8VI47	9.42693e-07	0.766403	CRCA	All proteins (1+2+3)
Q91XF0	3.78563e-07	1.2469	CRCA	All proteins (1+2+3)
P35980	2.55586e-06	1.45948	CRCA	All proteins (1+2+3)
Q9DCP2	3.78121e-07	0.827962	CRCA	All proteins (1+2+3)
Q8BRF7	5.05844e-07	1.09326	CRCA	All proteins (1+2+3)
O35114	4.71636e-07	1.24341	CRCA	All proteins (1+2+3)
Q8VCA8	4.92967e-07	1.06912	CRCA	All proteins (1+2+3)
Q3UPL0	2.45321e-06	1.32668	CRCA	All proteins (1+2+3)
P50247	2.24022e-05	0.943085	CRCA	All proteins (1+2+3)
Q921I1	5.21136e-07	1.5604	CRCA	All proteins (1+2+3)
P42208	4.22317e-07	1.30224	CRCA	All proteins (1+2+3)
Q62189	4.731e-07	1.29797	CRCA	All proteins (1+2+3)
Q8QZY9	1.27219e-07	1.61324	CRCA	All proteins (1+2+3)
Q64511	5.10226e-07	1.18872	CRCA	All proteins (1+2+3)
Q9ERR7	2.4048e-07	1.16569	CRCA	All proteins (1+2+3)
Q99JR5	2.96987e-07	1.70817	CRCA	All proteins (1+2+3)
Q921L3	2.59219e-07	1.06653	CRCA	All proteins (1+2+3)
Q3V009	9.87039e-09	1.15048	CRCA	All proteins (1+2+3)
Q91V04	2.18653e-08	1.46876	CRCA	All proteins (1+2+3)
Q8R1V4	1.52087e-07	1.4605	CRCA	All proteins (1+2+3)
Q9CQN1	3.09205e-06	0.770112	CRCA	All proteins (1+2+3)
O89023	4.14348e-07	1.3055	CRCA	All proteins (1+2+3)
Q9CXE7	1.47549e-07	0.993436	CRCA	All proteins (1+2+3)
Q9JHJ0	2.74791e-07	1.31254	CRCA	All proteins (1+2+3)
Q64514	7.24073e-10	1.01092	CRCA	All proteins (1+2+3)
Q99KF1	2.44348e-07	1.41798	CRCA	All proteins (1+2+3)
Q9D1D4	4.04254e-07	1.55295	CRCA	All proteins (1+2+3)
Q91ZE0	4.47571e-08	1.06028	CRCA	All proteins (1+2+3)
P62192	1.42745e-06	1.00863	CRCA	All proteins (1+2+3)
Q66GT5	7.64323e-08	1.10164	CRCA	All proteins (1+2+3)
Q99LF4	1.09035e-06	1.39802	CRCA	All proteins (1+2+3)
P60122	3.71146e-07	1.15252	CRCA	All proteins (1+2+3)
Q80ZK0	9.98733e-08	1.10982	CRCA	All proteins (1+2+3)
Q9WTM5	3.96067e-07	1.49286	CRCA	All proteins (1+2+3)
Q99N87	2.89473e-07	1.42383	CRCA	All proteins (1+2+3)
P57784	2.53026e-07	1.05271	CRCA	All proteins (1+2+3)
P58064	9.60518e-08	0.307279	CRCA	All proteins (1+2+3)
Q9D7N3	1.75813e-07	1.28909	CRCA	All proteins (1+2+3)
Q9CQI7	1.76368e-07	1.27656	CRCA	All proteins (1+2+3)
Q80X85	2.4596e-07	0.900448	CRCA	All proteins (1+2+3)
Q0VGM9	6.06734e-09	0.935495	CRCA	All proteins (1+2+3)
Q9CXW2	3.12619e-07	1.01525	CRCA	All proteins (1+2+3)
Q8VE22	1.84541e-07	1.13944	CRCA	All proteins (1+2+3)
Q80ZS3	1.91094e-07	0.925785	CRCA	All proteins (1+2+3)
Q8BK72	5.81589e-07	0.991186	CRCA	All proteins (1+2+3)
Q9CY16	1.19554e-07	0.823455	CRCA	All proteins (1+2+3)
Q9D0G0	3.01529e-07	1.35411	CRCA	All proteins (1+2+3)
Q61733	2.3328e-07	0.816272	CRCA	All proteins (1+2+3)
Q9D2R8	4.62615e-08	1.14601	CRCA	All proteins (1+2+3)
Q61233	2.51746e-06	1.41881	CRCA	All proteins (1+2+3)
Q9Z2M7	7.59196e-07	1.17038	CRCA	All proteins (1+2+3)
P62196	1.16389e-06	1.07591	CRCA	All proteins (1+2+3)
Q8VDG5	2.83516e-07	0.974714	CRCA	All proteins (1+2+3)
Q9CQR2	8.21834e-07	1.53058	CRCA	All proteins (1+2+3)
Q63836	2.16896e-05	1.56435	CRCA	All proteins (1+2+3)
Q9CQA3	3.26816e-06	0.799465	CRCA	All proteins (1+2+3)
Q9CWZ7	3.48666e-07	1.12002	CRCA	All proteins (1+2+3)
Q9JJU8	4.42704e-07	1.68067	CRCA	All proteins (1+2+3)
Q3UBX0	5.65214e-08	1.47051	CRCA	All proteins (1+2+3)
Q9DCC8	8.84194e-07	1.17064	CRCA	All proteins (1+2+3)
Q9CR67	1.75116e-07	0.959447	CRCA	All proteins (1+2+3)
Q569Z6	5.30178e-07	1.43615	CRCA	All proteins (1+2+3)
Q9CPQ3	1.51846e-06	1.10947	CRCA	All proteins (1+2+3)
Q61510	3.56836e-07	1.22316	CRCA	All proteins (1+2+3)
P84104	6.69616e-07	1.42874	CRCA	All proteins (1+2+3)
O35326	1.4861e-07	1.79662	CRCA	All proteins (1+2+3)
Q3TWW8	1.08908e-07	1.31622	CRCA	All proteins (1+2+3)
O35423	2.04656e-06	0.683998	CRCA	All proteins (1+2+3)
Q8BH69	7.0002e-07	1.00004	CRCA	All proteins (1+2+3)
Q99JB2	1.00345e-06	1.00692	CRCA	All proteins (1+2+3)
Q60864	2.77473e-06	0.822612	CRCA	All proteins (1+2+3)
P24369	3.20741e-06	1.69118	CRCA	All proteins (1+2+3)
Q9CWJ9	1.22649e-06	1.10295	CRCA	All proteins (1+2+3)
Q9CZM2	1.11338e-06	1.43749	CRCA	All proteins (1+2+3)
P62751	2.27423e-06	1.36195	CRCA	All proteins (1+2+3)
O09167	8.78958e-07	0.807791	CRCA	All proteins (1+2+3)
Q9D1B9	7.75984e-08	0.781259	CRCA	All proteins (1+2+3)
Q8VEE0	1.16162e-07	1.07274	CRCA	All proteins (1+2+3)
P62274	6.50258e-08	1.33606	CRCA	All proteins (1+2+3)
Q6ZWU9	1.21178e-07	1.33951	CRCA	All proteins (1+2+3)
P70122	4.43403e-07	1.32056	CRCA	All proteins (1+2+3)
Q9D1J3	3.89575e-07	1.13468	CRCA	All proteins (1+2+3)
P31725	8.77227e-08	3.24109	CRCA	All proteins (1+2+3)
O35488	1.09155e-05	0.571145	CRCA	All proteins (1+2+3)
P70665	6.55357e-08	1.25474	CRCA	All proteins (1+2+3)
Q78PY7	8.88978e-06	1.3564	CRCA	All proteins (1+2+3)
Q9DAV9	3.81508e-08	2.00628	CRCA	All proteins (1+2+3)
Q91XE8	8.08334e-07	0.790261	CRCA	All proteins (1+2+3)
P17751	1.11949e-05	1.52975	CRCA	All proteins (1+2+3)
P26039	4.63285e-06	1.35954	CRCA	All proteins (1+2+3)
Q9ER39	6.26663e-08	1.19109	CRCA	All proteins (1+2+3)
Q9ER41	4.24602e-08	1.12745	CRCA	All proteins (1+2+3)
Q99JR1	1.46723e-06	1.06278	CRCA	All proteins (1+2+3)
Q9QY81	1.73631e-07	1.44145	CRCA	All proteins (1+2+3)
Q8BP67	1.19976e-06	1.27149	CRCA	All proteins (1+2+3)
Q9CQN7	2.45555e-07	0.881565	CRCA	All proteins (1+2+3)
P70274	2.84061e-08	1.14262	CRCA	All proteins (1+2+3)
Q9EQU5	5.93962e-07	1.48188	CRCA	All proteins (1+2+3)
Q9Z2G6	3.18564e-07	1.33397	CRCA	All proteins (1+2+3)
O08966	1.18898e-07	0.722513	CRCA	All proteins (1+2+3)
Q9JHW4	4.87671e-07	1.01462	CRCA	All proteins (1+2+3)
Q9CQS8	4.52174e-07	1.67347	CRCA	All proteins (1+2+3)
Q99L88	1.4048e-06	1.19674	CRCA	All proteins (1+2+3)
Q9WTQ8	8.1119e-08	1.24397	CRCA	All proteins (1+2+3)
O70493	8.29688e-08	1.62973	CRCA	All proteins (1+2+3)
Q9CWK8	9.07376e-07	1.18113	CRCA	All proteins (1+2+3)
Q9DB05	4.36133e-07	1.20067	CRCA	All proteins (1+2+3)
P54751	2.08961e-08	1.40984	CRCA	All proteins (1+2+3)
Q925N0	5.52668e-07	0.753009	CRCA	All proteins (1+2+3)
Q9ET30	1.52612e-07	1.61766	CRCA	All proteins (1+2+3)
Q8CH25	3.45755e-07	1.35656	CRCA	All proteins (1+2+3)
Q9WTX5	7.63888e-07	1.39807	CRCA	All proteins (1+2+3)
Q925N2	4.04563e-07	1.26414	CRCA	All proteins (1+2+3)
Q61466	1.54221e-08	0.897295	CRCA	All proteins (1+2+3)
Q8VE97	3.29347e-07	1.18889	CRCA	All proteins (1+2+3)
Q8BL97	2.32789e-07	1.66607	CRCA	All proteins (1+2+3)
Q62318	8.2027e-07	1.56954	CRCA	All proteins (1+2+3)
Q8VC30	1.6776e-05	0.946325	CRCA	All proteins (1+2+3)
A2AS89	1.15069e-06	0.530508	CRCA	All proteins (1+2+3)
P97364	1.33709e-06	1.05752	CRCA	All proteins (1+2+3)
Q9DCZ4	3.19135e-07	0.944717	CRCA	All proteins (1+2+3)
Q91XC9	1.14667e-07	0.983179	CRCA	All proteins (1+2+3)
P19253	3.79049e-06	1.33571	CRCA	All proteins (1+2+3)
P62849	6.447e-07	1.3063	CRCA	All proteins (1+2+3)
Q60648	4.17425e-07	1.03167	CRCA	All proteins (1+2+3)
Q3TMH2	2.9697e-07	1.06418	CRCA	All proteins (1+2+3)
Q8BMJ2	8.78182e-07	1.32405	CRCA	All proteins (1+2+3)
Q91WK1	9.13866e-08	1.82577	CRCA	All proteins (1+2+3)
Q52KI8	3.62402e-07	1.22397	CRCA	All proteins (1+2+3)
P52840	1.4054e-06	1.56273	CRCA	All proteins (1+2+3)
Q3UZZ6	1.2279e-06	1.11192	CRCA	All proteins (1+2+3)
Q9D7G0	6.57082e-07	0.933259	CRCA	All proteins (1+2+3)
P62962	2.3832e-06	1.31815	CRCA	All proteins (1+2+3)
Q99KR7	1.13255e-06	1.68273	CRCA	All proteins (1+2+3)
O89086	5.58018e-08	3.13082	CRCA	All proteins (1+2+3)
Q64374	2.95012e-05	0.530178	CRCA	All proteins (1+2+3)
P97461	4.41344e-06	1.34346	CRCA	All proteins (1+2+3)
P63163	7.59706e-08	1.23771	CRCA	All proteins (1+2+3)
Q8R238	1.2047e-07	1.42586	CRCA	All proteins (1+2+3)
P61620	3.43094e-07	1.95669	CRCA	All proteins (1+2+3)
P11087	1.63242e-06	1.09568	CRCA	All proteins (1+2+3)
Q64458	5.00716e-06	0.543319	CRCA	All proteins (1+2+3)
Q9DCT8	7.32077e-07	1.31394	CRCA	All proteins (1+2+3)
A7MCT6	2.49073e-07	0.952475	CRCA	All proteins (1+2+3)
Q9WUZ9	1.50048e-06	0.69358	CRCA	All proteins (1+2+3)
O35969	7.45677e-07	0.757022	CRCA	All proteins (1+2+3)
P61922	2.7041e-06	0.572265	CRCA	All proteins (1+2+3)
P56959	6.11049e-08	2.05344	CRCA	All proteins (1+2+3)
Q3ULJ0	4.95849e-07	0.71459	CRCA	All proteins (1+2+3)
P12367	5.56697e-07	1.27428	CRCA	All proteins (1+2+3)
Q61425	5.29836e-06	0.715189	CRCA	All proteins (1+2+3)
Q8R081	9.80237e-07	1.37477	CRCA	All proteins (1+2+3)
Q6ZWM4	1.77105e-07	1.59454	CRCA	All proteins (1+2+3)
P24527	1.55021e-06	1.28175	CRCA	All proteins (1+2+3)
O89017	3.31317e-07	2.11259	CRCA	All proteins (1+2+3)
Q3UZ39	6.22858e-07	3.63035	CRCA	All proteins (1+2+3)
Q9CPU0	6.70578e-06	0.969844	CRCA	All proteins (1+2+3)
Q9D0F3	1.51885e-06	1.12484	CRCA	All proteins (1+2+3)
Q9DBH5	7.425e-07	1.04917	CRCA	All proteins (1+2+3)
Q07797	2.61499e-07	1.28572	CRCA	All proteins (1+2+3)
P06801	9.73488e-06	0.322276	CRCA	All proteins (1+2+3)
Q9CW42	4.19519e-06	1.04581	CRCA	All proteins (1+2+3)
Q922Q1	3.54364e-06	0.910784	CRCA	All proteins (1+2+3)
Q8BP48	2.8727e-07	1.39316	CRCA	All proteins (1+2+3)
P26645	1.80566e-06	1.6348	CRCA	All proteins (1+2+3)
Q9CQY5	1.62041e-07	1.27913	CRCA	All proteins (1+2+3)
Q9DBT9	8.62803e-06	0.863937	CRCA	All proteins (1+2+3)
Q61166	4.35113e-07	0.875118	CRCA	All proteins (1+2+3)
Q8BHE8	1.41818e-07	1.14629	CRCA	All proteins (1+2+3)
Q9CR62	1.23576e-06	0.785021	CRCA	All proteins (1+2+3)
P14152	1.58314e-05	0.689982	CRCA	All proteins (1+2+3)
P08249	1.55745e-05	0.957308	CRCA	All proteins (1+2+3)
P03930	5.5386e-07	0.80113	CRCA	All proteins (1+2+3)
Q922Q9	1.13094e-07	1.21902	CRCA	All proteins (1+2+3)
Q9CYA0	3.93442e-07	1.31377	CRCA	All proteins (1+2+3)
Q91XC8	9.71568e-08	1.18794	CRCA	All proteins (1+2+3)
Q9QUH0	2.44631e-06	1.38879	CRCA	All proteins (1+2+3)
P43275	3.02783e-07	1.50732	CRCA	All proteins (1+2+3)
P43274	6.62245e-06	1.33318	CRCA	All proteins (1+2+3)
P19639	2.07237e-06	1.93128	CRCA	All proteins (1+2+3)
Q99L20	4.16493e-07	0.63005	CRCA	All proteins (1+2+3)
Q9JKS5	2.58163e-07	1.16033	CRCA	All proteins (1+2+3)
P38647	1.7442e-05	0.774174	CRCA	All proteins (1+2+3)
P51855	7.07151e-07	1.17495	CRCA	All proteins (1+2+3)
P62806	8.94949e-06	1.4084	CRCA	All proteins (1+2+3)
P36552	1.39174e-06	0.998768	CRCA	All proteins (1+2+3)
Q9R257	2.21178e-06	1.06051	CRCA	All proteins (1+2+3)
O70252	2.13448e-07	1.06433	CRCA	All proteins (1+2+3)
Q3TEA8	5.74758e-08	1.2395	CRCA	All proteins (1+2+3)
P21619	7.34841e-07	1.031	CRCA	All proteins (1+2+3)
Q7TMK9	5.89034e-07	1.51296	CRCA	All proteins (1+2+3)
Q9DCU9	2.63798e-06	1.22481	CRCA	All proteins (1+2+3)
O35900	1.77391e-07	1.30497	CRCA	All proteins (1+2+3)
O08663	4.3992e-07	1.28276	CRCA	All proteins (1+2+3)
P61327	1.6147e-07	1.37982	CRCA	All proteins (1+2+3)
P27546	1.12851e-06	1.34285	CRCA	All proteins (1+2+3)
Q8VCF0	1.11914e-06	0.922525	CRCA	All proteins (1+2+3)
O08648	1.51536e-08	0.651701	CRCA	All proteins (1+2+3)
Q8K2I4	3.40431e-07	2.15939	CRCA	All proteins (1+2+3)
P59325	4.78195e-07	1.299	CRCA	All proteins (1+2+3)
Q9CXY6	1.08419e-07	1.32085	CRCA	All proteins (1+2+3)
Q5U5V2	6.794e-07	0.473444	CRCA	All proteins (1+2+3)
P70404	2.36451e-07	0.93679	CRCA	All proteins (1+2+3)
Q9DCG2	1.20992e-07	1.42318	CRCA	All proteins (1+2+3)
Q5XJY5	1.04044e-06	1.34289	CRCA	All proteins (1+2+3)
Q64462	3.24396e-07	0.927286	CRCA	All proteins (1+2+3)
O08917	2.12325e-07	1.77772	CRCA	All proteins (1+2+3)
Q8R3F5	1.97866e-07	1.36168	CRCA	All proteins (1+2+3)
Q9JJ28	5.71404e-07	1.43889	CRCA	All proteins (1+2+3)
P30416	2.07016e-06	0.650728	CRCA	All proteins (1+2+3)
Q9CYW4	1.56492e-07	0.938367	CRCA	All proteins (1+2+3)
Q61696	1.00575e-06	1.19042	CRCA	All proteins (1+2+3)
P54869	3.23679e-05	0.929354	CRCA	All proteins (1+2+3)
P60843	2.92569e-06	1.49041	CRCA	All proteins (1+2+3)
Q9CX00	3.04263e-07	0.903871	CRCA	All proteins (1+2+3)
Q3V3R4	4.09757e-07	1.21823	CRCA	All proteins (1+2+3)
Q5XKN4	2.50265e-08	1.14752	CRCA	All proteins (1+2+3)
Q9EQ20	1.31721e-05	0.691988	CRCA	All proteins (1+2+3)
P97328	1.22091e-08	1.02039	CRCA	All proteins (1+2+3)
P22599	2.05407e-07	0.784171	CRCA	All proteins (1+2+3)
P05201	5.85879e-06	0.871209	CRCA	All proteins (1+2+3)
Q9WVM8	1.42435e-06	0.711533	CRCA	All proteins (1+2+3)
Q78JT3	5.58965e-06	0.703234	CRCA	All proteins (1+2+3)
P68254	1.55003e-06	1.32705	CRCA	All proteins (1+2+3)
O08915	1.01156e-07	1.39134	CRCA	All proteins (1+2+3)
P47738	3.17615e-05	0.830107	CRCA	All proteins (1+2+3)
Q3TSG4	5.11348e-08	0.980664	CRCA	All proteins (1+2+3)
Q9CR29	4.6398e-08	1.05368	CRCA	All proteins (1+2+3)
Q8BGA8	1.92672e-06	0.646998	CRCA	All proteins (1+2+3)
P41216	1.8894e-05	0.514166	CRCA	All proteins (1+2+3)
P06728	2.1838e-07	2.78375	CRCA	All proteins (1+2+3)
P34928	1.76494e-07	0.544163	CRCA	All proteins (1+2+3)
P97429	8.87289e-07	1.43746	CRCA	All proteins (1+2+3)
P07356	1.25663e-06	1.77029	CRCA	All proteins (1+2+3)
P62743	5.65716e-08	1.12948	CRCA	All proteins (1+2+3)
P61211	3.02978e-08	1.63234	CRCA	All proteins (1+2+3)
Q9CZB0	9.68071e-08	0.707773	CRCA	All proteins (1+2+3)
Q99J93	9.89403e-08	2.19703	CRCA	All proteins (1+2+3)
P09055	7.9428e-07	1.41462	CRCA	All proteins (1+2+3)
O54890	4.19217e-08	2.13946	CRCA	All proteins (1+2+3)
Q61768	8.3603e-07	1.65442	CRCA	All proteins (1+2+3)
P97434	1.22365e-08	1.78714	CRCA	All proteins (1+2+3)
P11679	1.21114e-05	2.00746	CRCA	All proteins (1+2+3)
Q9DBP5	9.4345e-07	1.15248	CRCA	All proteins (1+2+3)
P97450	2.38076e-06	0.757384	CRCA	All proteins (1+2+3)
Q9CPQ8	3.04705e-06	0.701036	CRCA	All proteins (1+2+3)
Q9DCH4	4.1648e-07	1.1168	CRCA	All proteins (1+2+3)
Q9DBZ5	2.10114e-07	1.40659	CRCA	All proteins (1+2+3)
Q9CQM9	9.56912e-07	0.969662	CRCA	All proteins (1+2+3)
P70671	2.01065e-07	1.5888	CRCA	All proteins (1+2+3)
Q80W21	2.55975e-07	1.01997	CRCA	All proteins (1+2+3)
Q80T19	2.11273e-08	0.237891	CRCA	All proteins (1+2+3)
P14733	1.18711e-06	1.20125	CRCA	All proteins (1+2+3)
Q9Z0M5	2.44051e-07	0.726375	CRCA	All proteins (1+2+3)
Q61646	4.99615e-07	4.31897	CRCA	All proteins (1+2+3)
P05132	3.4343e-08	0.941945	CRCA	All proteins (1+2+3)
Q9WUR9	6.90569e-07	0.8995	CRCA	All proteins (1+2+3)
Q9CZG3	5.81743e-08	0.998751	CRCA	All proteins (1+2+3)
Q570Y9	1.66082e-07	0.879386	CRCA	All proteins (1+2+3)
Q99KK7	1.30743e-06	1.11406	CRCA	All proteins (1+2+3)
O70152	8.47491e-08	1.64523	CRCA	All proteins (1+2+3)
P17182	2.04799e-05	1.08562	CRCA	All proteins (1+2+3)
Q61543	4.11675e-07	2.0256	CRCA	All proteins (1+2+3)
P70266	7.07012e-07	1.28766	CRCA	All proteins (1+2+3)
Q8R0W0	9.11979e-07	2.50559	CRCA	All proteins (1+2+3)
Q8R059	4.74594e-07	1.03273	CRCA	All proteins (1+2+3)
P23188	4.83617e-09	1.09316	CRCA	All proteins (1+2+3)
P97855	7.37552e-07	1.19126	CRCA	All proteins (1+2+3)
P07901	4.55805e-06	0.75519	CRCA	All proteins (1+2+3)
P00493	8.07222e-07	1.59523	CRCA	All proteins (1+2+3)
P06745	2.8032e-06	1.82657	CRCA	All proteins (1+2+3)
Q8BX90	3.41787e-07	1.5134	CRCA	All proteins (1+2+3)
Q5FW57	1.60729e-06	0.639372	CRCA	All proteins (1+2+3)
Q7TNG8	1.94962e-06	1.76687	CRCA	All proteins (1+2+3)
Q8BFW7	4.24348e-07	1.2196	CRCA	All proteins (1+2+3)
Q6PGH1	6.3423e-08	2.44487	CRCA	All proteins (1+2+3)
Q6XVG2	1.55126e-06	0.523614	CRCA	All proteins (1+2+3)
P97478	1.61086e-07	0.991805	CRCA	All proteins (1+2+3)
Q64378	3.34108e-07	4.29542	CRCA	All proteins (1+2+3)
P15626	9.36891e-07	1.13307	CRCA	All proteins (1+2+3)
P43276	1.65179e-06	1.74389	CRCA	All proteins (1+2+3)
Q3THW5	1.04939e-06	1.22009	CRCA	All proteins (1+2+3)
Q9JHI5	6.98773e-06	0.62784	CRCA	All proteins (1+2+3)
Q9DBC7	2.95018e-07	1.07718	CRCA	All proteins (1+2+3)
Q8CIB5	8.9475e-07	1.6105	CRCA	All proteins (1+2+3)
P16858	2.24553e-05	1.35905	CRCA	All proteins (1+2+3)
Q2TPA8	3.93486e-06	0.764923	CRCA	All proteins (1+2+3)
P0C8B4	1.59797e-08	0.91811	CRCA	All proteins (1+2+3)
Q9CZN7	3.04253e-06	1.20419	CRCA	All proteins (1+2+3)
O88958	1.03315e-07	0.756788	CRCA	All proteins (1+2+3)
Q8QZS1	1.94034e-06	0.790729	CRCA	All proteins (1+2+3)
Q91YP0	4.58003e-07	0.883855	CRCA	All proteins (1+2+3)
Q8VEK3	1.85676e-06	1.38335	CRCA	All proteins (1+2+3)
Q9JL35	1.73511e-06	1.07941	CRCA	All proteins (1+2+3)
Q8BGC0	1.96023e-07	1.92567	CRCA	All proteins (1+2+3)
P24547	3.37573e-07	1.14031	CRCA	All proteins (1+2+3)
Q61703	2.345e-07	0.955387	CRCA	All proteins (1+2+3)
Q4KML4	1.50378e-08	1.44535	CRCA	All proteins (1+2+3)
Q60936	8.7275e-07	0.53041	CRCA	All proteins (1+2+3)
Q8BFS6	3.07198e-07	1.20673	CRCA	All proteins (1+2+3)
Q9CR98	8.86843e-07	0.842983	CRCA	All proteins (1+2+3)
Q9D6U8	1.86054e-07	1.32626	CRCA	All proteins (1+2+3)
Q99LC5	1.73995e-05	0.71872	CRCA	All proteins (1+2+3)
Q9ERY9	1.63885e-08	1.53555	CRCA	All proteins (1+2+3)
P43024	2.23629e-07	0.989353	CRCA	All proteins (1+2+3)
Q9DAR7	2.94985e-07	1.25801	CRCA	All proteins (1+2+3)
Q62446	9.66933e-07	1.35133	CRCA	All proteins (1+2+3)
P70694	8.98378e-06	0.556153	CRCA	All proteins (1+2+3)
A2ATU0	8.12844e-07	0.774676	CRCA	All proteins (1+2+3)
P62869	4.11149e-07	1.38363	CRCA	All proteins (1+2+3)
Q64516	1.6873e-06	0.980549	CRCA	All proteins (1+2+3)
Q64339	5.47303e-08	0.822308	CRCA	All proteins (1+2+3)
P40936	9.33251e-06	0.260736	CRCA	All proteins (1+2+3)
O89053	3.50674e-07	2.66716	CRCA	All proteins (1+2+3)
Q99KB8	1.53731e-06	0.713153	CRCA	All proteins (1+2+3)
Q8CIM8	5.41848e-08	1.42641	CRCA	All proteins (1+2+3)
Q3THK7	6.85586e-07	1.3249	CRCA	All proteins (1+2+3)
P10922	1.92567e-06	1.4626	CRCA	All proteins (1+2+3)
P19157	1.72167e-05	1.77174	CRCA	All proteins (1+2+3)
Q9R092	3.93345e-07	0.881052	CRCA	All proteins (1+2+3)
P02088	2.30221e-05	0.688791	CRCA	All proteins (1+2+3)
Q9D3B1	6.05061e-07	0.940235	CRCA	All proteins (1+2+3)
Q3UGR5	1.8641e-07	0.879509	CRCA	All proteins (1+2+3)
Q9CRB3	3.31438e-06	0.877451	CRCA	All proteins (1+2+3)
A2A5R2	1.82995e-07	1.63603	CRCA	All proteins (1+2+3)
P63101	3.68228e-06	1.58969	CRCA	All proteins (1+2+3)
P16015	1.37181e-05	0.168704	CRCA	All proteins (1+2+3)
Q91YI0	9.48e-06	0.958126	CRCA	All proteins (1+2+3)
Q64133	1.99372e-07	0.770339	CRCA	All proteins (1+2+3)
P56380	1.3337e-07	0.961965	CRCA	All proteins (1+2+3)
Q8VDN2	5.80549e-06	1.12101	CRCA	All proteins (1+2+3)
Q9Z1R2	1.56348e-07	1.14445	CRCA	All proteins (1+2+3)
Q60766	2.78412e-07	1.02116	CRCA	All proteins (1+2+3)
P85094	2.54549e-06	0.634373	CRCA	All proteins (1+2+3)
Q9WTX8	9.37498e-08	0.581352	CRCA	All proteins (1+2+3)
P27046	6.98889e-07	1.48043	CRCA	All proteins (1+2+3)
Q9D023	4.02769e-07	0.610113	CRCA	All proteins (1+2+3)
Q3B7Z2	4.79677e-07	1.51274	CRCA	All proteins (1+2+3)
P60335	2.97406e-06	1.42926	CRCA	All proteins (1+2+3)
P54276	9.73965e-07	0.442833	CRCA	All proteins (1+2+3)
Q8VDD5	7.42549e-06	1.42763	CRCA	All proteins (1+2+3)
Q9ERS2	4.08703e-07	1.13238	CRCA	All proteins (1+2+3)
Q9CR61	1.58558e-06	1.02897	CRCA	All proteins (1+2+3)
Q01768	3.6483e-06	1.41747	CRCA	All proteins (1+2+3)
P03903	8.6719e-08	1.07294	CRCA	All proteins (1+2+3)
Q9CQE1	5.58239e-07	1.09468	CRCA	All proteins (1+2+3)
Q99KJ8	3.18602e-07	1.16811	CRCA	All proteins (1+2+3)
Q9JII5	1.96891e-07	0.694681	CRCA	All proteins (1+2+3)
E9PV24	7.50655e-07	2.76096	CRCA	All proteins (1+2+3)
Q9CWS0	1.84561e-06	0.498424	CRCA	All proteins (1+2+3)
Q9DCM0	1.93763e-06	0.654447	CRCA	All proteins (1+2+3)
P29699	3.1407e-07	1.42186	CRCA	All proteins (1+2+3)
Q71KU9	6.86476e-09	2.45417	CRCA	All proteins (1+2+3)
P97807	4.60371e-06	0.820861	CRCA	All proteins (1+2+3)
P01864	8.14759e-08	1.91179	CRCA	All proteins (1+2+3)
Q8BTZ7	2.09213e-07	1.39464	CRCA	All proteins (1+2+3)
P50431	4.14079e-06	0.621265	CRCA	All proteins (1+2+3)
Q60668	5.76639e-07	1.64677	CRCA	All proteins (1+2+3)
Q9D0E1	1.32869e-06	1.35425	CRCA	All proteins (1+2+3)
P62748	1.43741e-07	1.24202	CRCA	All proteins (1+2+3)
P10630	5.14376e-07	1.12558	CRCA	All proteins (1+2+3)
Q9CXF0	1.84666e-06	0.792131	CRCA	All proteins (1+2+3)
O88952	1.70904e-07	1.82015	CRCA	All proteins (1+2+3)
P97823	1.00157e-06	0.784748	CRCA	All proteins (1+2+3)
Q9D273	1.77158e-07	1.18815	CRCA	All proteins (1+2+3)
Q9D6J6	1.67591e-06	1.03269	CRCA	All proteins (1+2+3)
P08030	2.68255e-07	1.03997	CRCA	All proteins (1+2+3)
G3X982	3.32324e-06	0.698206	CRCA	All proteins (1+2+3)
P00848	2.31166e-08	0.729423	CRCA	All proteins (1+2+3)
Q8R016	6.44505e-07	0.926116	CRCA	All proteins (1+2+3)
Q9D8B3	2.84007e-07	1.22899	CRCA	All proteins (1+2+3)
P12787	1.90282e-06	0.86275	CRCA	All proteins (1+2+3)
Q8JZQ9	1.07554e-06	1.27794	CRCA	All proteins (1+2+3)
Q3TZZ7	2.61632e-07	1.07957	CRCA	All proteins (1+2+3)
P59266	2.78154e-08	0.777896	CRCA	All proteins (1+2+3)
Q99L45	1.6347e-06	1.32145	CRCA	All proteins (1+2+3)
P01942	8.87292e-06	0.657083	CRCA	All proteins (1+2+3)
A0JNU3	9.42768e-07	0.798195	CRCA	All proteins (1+2+3)
P52792	5.15852e-07	1.57787	CRCA	All proteins (1+2+3)
Q3UQ44	5.17426e-06	1.23017	CRCA	All proteins (1+2+3)
P34884	1.54226e-06	1.27981	CRCA	All proteins (1+2+3)
Q3UE31	4.97871e-08	3.72465	CRCA	All proteins (1+2+3)
Q8R4H7	1.6722e-07	0.893475	CRCA	All proteins (1+2+3)
P37040	4.86856e-06	1.14362	CRCA	All proteins (1+2+3)
O55239	4.56296e-08	2.24977	CRCA	All proteins (1+2+3)
Q80TM9	1.28385e-07	1.04238	CRCA	All proteins (1+2+3)
Q91VR2	3.76002e-06	0.748129	CRCA	All proteins (1+2+3)
P17183	2.74998e-09	1.17403	CRCA	All proteins (1+2+3)
P23116	1.16151e-06	1.17595	CRCA	All proteins (1+2+3)
P08752	4.93177e-07	1.17917	CRCA	All proteins (1+2+3)
Q99KR3	2.45705e-06	0.599525	CRCA	All proteins (1+2+3)
Q9Z2G9	5.04113e-07	1.0063	CRCA	All proteins (1+2+3)
Q61699	1.81467e-06	0.796651	CRCA	All proteins (1+2+3)
Q9Z0R4	4.20998e-07	1.38574	CRCA	All proteins (1+2+3)
Q61702	1.57986e-07	0.854242	CRCA	All proteins (1+2+3)
Q9JHU9	4.07216e-08	1.60268	CRCA	All proteins (1+2+3)
Q9R008	2.46912e-08	1.80552	CRCA	All proteins (1+2+3)
Q61781	5.7836e-08	0.838981	CRCA	All proteins (1+2+3)
P26041	1.43973e-06	1.56576	CRCA	All proteins (1+2+3)
P52480	1.29498e-06	2.89216	CRCA	All proteins (1+2+3)
P53657	2.90412e-06	0.694309	CRCA	All proteins (1+2+3)
P39039	1.47517e-07	1.16924	CRCA	All proteins (1+2+3)
Q9DCS9	1.85223e-06	0.887434	CRCA	All proteins (1+2+3)
Q8BLF1	2.16219e-07	1.17336	CRCA	All proteins (1+2+3)
Q9QXK3	3.12331e-07	1.55902	CRCA	All proteins (1+2+3)
Q8R1S0	1.63184e-07	0.869931	CRCA	All proteins (1+2+3)
Q8R0F8	6.53936e-07	0.728472	CRCA	All proteins (1+2+3)
P29416	1.04122e-07	1.37656	CRCA	All proteins (1+2+3)
P20060	1.6249e-07	1.63125	CRCA	All proteins (1+2+3)
Q61586	5.03226e-07	0.936837	CRCA	All proteins (1+2+3)
Q80Y14	6.59625e-07	1.12034	CRCA	All proteins (1+2+3)
Q9QZQ8	1.4441e-06	1.16616	CRCA	All proteins (1+2+3)
P01901	6.23824e-07	1.11718	CRCA	All proteins (1+2+3)
Q91WN4	2.41677e-06	0.908762	CRCA	All proteins (1+2+3)
P97494	2.33842e-06	0.581311	CRCA	All proteins (1+2+3)
P10518	3.31256e-06	0.748165	CRCA	All proteins (1+2+3)
P11352	1.1218e-05	0.452336	CRCA	All proteins (1+2+3)
P70349	1.96752e-06	1.17371	CRCA	All proteins (1+2+3)
P01878	4.40476e-07	1.03582	CRCA	All proteins (1+2+3)
Q9JHR7	9.375e-07	0.922143	CRCA	All proteins (1+2+3)
O35344	2.91361e-07	1.08578	CRCA	All proteins (1+2+3)
Q9DCC7	7.35285e-08	0.812186	CRCA	All proteins (1+2+3)
Q9JKF1	1.34339e-09	1.20488	CRCA	All proteins (1+2+3)
P11438	3.50787e-07	2.03014	CRCA	All proteins (1+2+3)
O08601	7.9314e-06	1.25647	CRCA	All proteins (1+2+3)
Q9WTL7	1.90887e-07	1.14868	CRCA	All proteins (1+2+3)
Q8K3J1	4.46948e-07	1.06913	CRCA	All proteins (1+2+3)
Q91VD9	4.30527e-06	1.00395	CRCA	All proteins (1+2+3)
P11930	2.83188e-07	1.05988	CRCA	All proteins (1+2+3)
P61967	1.02821e-07	1.35551	CRCA	All proteins (1+2+3)
P48036	2.93098e-06	2.15403	CRCA	All proteins (1+2+3)
Q63880	1.11283e-05	0.275154	CRCA	All proteins (1+2+3)
Q64176	2.26758e-06	0.533485	CRCA	All proteins (1+2+3)
Q920L1	3.58474e-07	1.02812	CRCA	All proteins (1+2+3)
E9Q8I9	1.27091e-08	0.637357	CRCA	All proteins (1+2+3)
Q9JKR6	4.65019e-06	1.0562	CRCA	All proteins (1+2+3)
Q8CHK3	5.95661e-08	1.21281	CRCA	All proteins (1+2+3)
Q9CYI4	6.47211e-08	1.13707	CRCA	All proteins (1+2+3)
Q9Z2C4	4.76642e-08	0.863815	CRCA	All proteins (1+2+3)
Q9CQ65	4.11875e-07	0.958361	CRCA	All proteins (1+2+3)
Q9D6Y7	2.45962e-06	0.964136	CRCA	All proteins (1+2+3)
Q9CZH7	8.33794e-09	1.53848	CRCA	All proteins (1+2+3)
P70255	6.63646e-08	1.06389	CRCA	All proteins (1+2+3)
Q9JI75	1.13096e-06	0.685278	CRCA	All proteins (1+2+3)
Q9R1J0	9.51062e-07	1.45204	CRCA	All proteins (1+2+3)
P03899	7.96571e-09	1.09571	CRCA	All proteins (1+2+3)
Q9WVD5	1.51857e-06	0.651568	CRCA	All proteins (1+2+3)
P14824	9.18761e-08	0.91523	CRCA	All proteins (1+2+3)
Q9DCX2	4.99435e-06	0.755056	CRCA	All proteins (1+2+3)
Q99LD4	4.35553e-07	2.12526	CRCA	All proteins (1+2+3)
Q922D8	1.3585e-05	0.619781	CRCA	All proteins (1+2+3)
Q8BGD8	2.5824e-07	1.46169	CRCA	All proteins (1+2+3)
Q8BT60	6.33269e-07	1.16199	CRCA	All proteins (1+2+3)
P56654	4.19936e-07	0.484949	CRCA	All proteins (1+2+3)
Q9JIF7	1.04096e-06	1.2349	CRCA	All proteins (1+2+3)
Q61033	4.67851e-07	1.30748	CRCA	All proteins (1+2+3)
Q8K2C7	2.47777e-07	0.881101	CRCA	All proteins (1+2+3)
Q8VE95	1.56698e-07	0.932026	CRCA	All proteins (1+2+3)
Q99L43	3.32573e-07	0.939413	CRCA	All proteins (1+2+3)
Q4VAA2	5.65752e-07	1.26709	CRCA	All proteins (1+2+3)
Q8BGS7	6.83674e-08	0.83934	CRCA	All proteins (1+2+3)
Q924Z4	2.58592e-07	0.832547	CRCA	All proteins (1+2+3)
Q99J56	4.38717e-08	1.31353	CRCA	All proteins (1+2+3)
Q8BVI4	4.20246e-06	0.604257	CRCA	All proteins (1+2+3)
P56389	1.28159e-07	1.14343	CRCA	All proteins (1+2+3)
P06909	4.11457e-07	1.53104	CRCA	All proteins (1+2+3)
Q9JLQ0	1.80905e-07	1.26468	CRCA	All proteins (1+2+3)
P56528	2.29662e-07	1.24937	CRCA	All proteins (1+2+3)
O55071	1.2249e-07	0.56939	CRCA	All proteins (1+2+3)
Q9JJU9	1.58607e-09	1.74719	CRCA	All proteins (1+2+3)
Q9JKJ9	9.03053e-08	1.47115	CRCA	All proteins (1+2+3)
Q8K0C4	1.10034e-06	1.80481	CRCA	All proteins (1+2+3)
Q9EP75	5.75706e-07	0.621543	CRCA	All proteins (1+2+3)
O88668	4.10824e-07	0.830349	CRCA	All proteins (1+2+3)
Q8BFR5	3.72418e-06	0.953696	CRCA	All proteins (1+2+3)
P28798	2.45675e-06	2.13541	CRCA	All proteins (1+2+3)
O70325	5.43058e-07	1.14368	CRCA	All proteins (1+2+3)
Q8R1M2	3.58602e-06	1.18548	CRCA	All proteins (1+2+3)
Q60634	2.25752e-07	1.32835	CRCA	All proteins (1+2+3)
Q571F8	1.30843e-06	0.770093	CRCA	All proteins (1+2+3)
P11589	1.01473e-07	0.311525	CRCA	All proteins (1+2+3)
Q8CGK3	2.48059e-06	0.952218	CRCA	All proteins (1+2+3)
Q9DCS3	7.38972e-07	0.890586	CRCA	All proteins (1+2+3)
P82198	6.47739e-08	1.26779	CRCA	All proteins (1+2+3)
P48771	4.61461e-07	0.980856	CRCA	All proteins (1+2+3)
P61202	2.52424e-07	0.936447	CRCA	All proteins (1+2+3)
Q9CX80	3.33226e-08	2.50933	CRCA	All proteins (1+2+3)
P50462	2.11423e-07	1.28986	CRCA	All proteins (1+2+3)
P97792	2.1935e-07	1.36261	CRCA	All proteins (1+2+3)
O88544	4.41367e-07	0.996648	CRCA	All proteins (1+2+3)
P28230	4.5648e-07	0.977851	CRCA	All proteins (1+2+3)
Q02248	7.2691e-07	1.17347	CRCA	All proteins (1+2+3)
P47934	6.72164e-07	1.01092	CRCA	All proteins (1+2+3)
Q6ZQ38	1.65165e-06	1.10114	CRCA	All proteins (1+2+3)
Q64433	1.22787e-05	0.740042	CRCA	All proteins (1+2+3)
Q99L04	3.50208e-06	0.789215	CRCA	All proteins (1+2+3)
Q61129	1.23724e-07	1.67233	CRCA	All proteins (1+2+3)
O54749	5.86361e-07	0.761115	CRCA	All proteins (1+2+3)
Q05421	5.11707e-06	0.494348	CRCA	All proteins (1+2+3)
P20852	3.03184e-06	0.202902	CRCA	All proteins (1+2+3)
Q91W89	8.04591e-08	1.1231	CRCA	All proteins (1+2+3)
Q9D892	3.42885e-07	1.33757	CRCA	All proteins (1+2+3)
Q9DD20	3.08221e-06	0.606201	CRCA	All proteins (1+2+3)
Q924M7	1.22603e-07	1.4102	CRCA	All proteins (1+2+3)
Q6PDN3	6.72863e-07	1.08407	CRCA	All proteins (1+2+3)
Q9CQZ6	4.5131e-07	1.10343	CRCA	All proteins (1+2+3)
Q9DCT2	5.46579e-07	0.94289	CRCA	All proteins (1+2+3)
Q9CQW2	3.18558e-07	1.17405	CRCA	All proteins (1+2+3)
Q9JLV1	1.40255e-06	1.18287	CRCA	All proteins (1+2+3)
P30999	9.0836e-07	1.20422	CRCA	All proteins (1+2+3)
Q8CH18	2.78441e-07	1.78973	CRCA	All proteins (1+2+3)
P70697	3.96455e-07	1.22472	CRCA	All proteins (1+2+3)
O35658	1.29288e-06	1.05582	CRCA	All proteins (1+2+3)
Q9CQF3	1.20207e-07	1.50005	CRCA	All proteins (1+2+3)
P27786	3.65393e-08	2.82647	CRCA	All proteins (1+2+3)
P47941	2.2896e-07	1.28055	CRCA	All proteins (1+2+3)
Q9D8X1	1.35959e-07	1.66513	CRCA	All proteins (1+2+3)
Q91X52	1.56216e-06	0.810733	CRCA	All proteins (1+2+3)
Q8R1B4	8.39529e-07	1.25811	CRCA	All proteins (1+2+3)
P60229	1.01533e-06	1.15763	CRCA	All proteins (1+2+3)
P48024	7.08248e-07	1.13502	CRCA	All proteins (1+2+3)
P70290	1.62574e-07	1.42208	CRCA	All proteins (1+2+3)
P15105	1.51178e-05	0.653734	CRCA	All proteins (1+2+3)
Q8BFZ9	4.32318e-07	1.09716	CRCA	All proteins (1+2+3)
A2AJL3	4.47795e-07	0.694029	CRCA	All proteins (1+2+3)
Q8BGD9	1.13739e-06	1.04735	CRCA	All proteins (1+2+3)
Q922Q8	2.46508e-06	1.49592	CRCA	All proteins (1+2+3)
P51885	2.74711e-07	1.21638	CRCA	All proteins (1+2+3)
P19258	1.42695e-08	1.12238	CRCA	All proteins (1+2+3)
Q3THE2	5.97659e-07	1.40172	CRCA	All proteins (1+2+3)
Q9EQ06	1.36736e-06	0.745222	CRCA	All proteins (1+2+3)
Q8R180	1.82181e-07	1.4717	CRCA	All proteins (1+2+3)
Q8BWY3	5.41866e-07	1.30261	CRCA	All proteins (1+2+3)
Q921G7	1.00977e-05	0.785944	CRCA	All proteins (1+2+3)
Q9D1M7	5.41986e-08	2.00537	CRCA	All proteins (1+2+3)
Q9QXC1	9.0561e-08	2.16309	CRCA	All proteins (1+2+3)
P30115	1.3683e-05	0.535385	CRCA	All proteins (1+2+3)
Q8VCB3	1.46513e-06	0.547941	CRCA	All proteins (1+2+3)
P24472	8.30613e-07	0.397645	CRCA	All proteins (1+2+3)
Q9WU19	9.96571e-07	2.68448	CRCA	All proteins (1+2+3)
Q91Z53	3.98743e-06	1.46349	CRCA	All proteins (1+2+3)
P10649	2.39381e-05	0.716196	CRCA	All proteins (1+2+3)
P27661	4.58448e-06	2.12844	CRCA	All proteins (1+2+3)
P01899	2.11093e-07	1.11901	CRCA	All proteins (1+2+3)
Q62470	4.05105e-08	0.621257	CRCA	All proteins (1+2+3)
Q9DBS5	3.66158e-07	1.00622	CRCA	All proteins (1+2+3)
Q64520	2.14329e-07	1.02712	CRCA	All proteins (1+2+3)
Q9QXD1	3.58338e-06	1.28643	CRCA	All proteins (1+2+3)
Q9DBL1	1.30008e-06	0.8129	CRCA	All proteins (1+2+3)
Q8K023	1.91849e-09	0.839742	CRCA	All proteins (1+2+3)
Q9Z0S1	1.89363e-06	1.02192	CRCA	All proteins (1+2+3)
P59017	5.80208e-07	1.08267	CRCA	All proteins (1+2+3)
Q62148	1.51423e-08	0.463135	CRCA	All proteins (1+2+3)
Q9JII6	5.77781e-06	0.893492	CRCA	All proteins (1+2+3)
Q8VC28	3.64175e-06	0.748469	CRCA	All proteins (1+2+3)
P47757	7.85235e-10	1.32651	CRCA	All proteins (1+2+3)
P48962	2.14609e-07	1.21202	CRCA	All proteins (1+2+3)
P55264	7.37401e-06	1.5268	CRCA	All proteins (1+2+3)
Q8VDL4	1.18967e-07	1.5206	CRCA	All proteins (1+2+3)
Q8JZR0	4.77734e-06	0.745556	CRCA	All proteins (1+2+3)
Q9DBE8	7.27291e-08	1.22013	CRCA	All proteins (1+2+3)
Q14DH7	7.56023e-07	0.683082	CRCA	All proteins (1+2+3)
Q8VC97	9.92205e-07	1.17117	CRCA	All proteins (1+2+3)
Q9WV32	7.95852e-07	1.72744	CRCA	All proteins (1+2+3)
Q9D7N9	3.8289e-07	1.39907	CRCA	All proteins (1+2+3)
P04186	2.24259e-07	1.39868	CRCA	All proteins (1+2+3)
Q08857	2.18156e-07	1.34745	CRCA	All proteins (1+2+3)
Q9WV54	3.98584e-07	1.50406	CRCA	All proteins (1+2+3)
Q9QXX4	6.19773e-06	0.963792	CRCA	All proteins (1+2+3)
Q9CZU6	2.92688e-06	0.892112	CRCA	All proteins (1+2+3)
Q6PIC6	9.70562e-08	1.0596	CRCA	All proteins (1+2+3)
P18572	1.25022e-06	1.19572	CRCA	All proteins (1+2+3)
P23198	4.13801e-07	1.36795	CRCA	All proteins (1+2+3)
Q9QY93	2.96739e-08	1.04941	CRCA	All proteins (1+2+3)
P51437	6.74317e-09	1.99984	CRCA	All proteins (1+2+3)
O35350	3.46853e-07	1.26733	CRCA	All proteins (1+2+3)
Q06185	2.52563e-06	0.872072	CRCA	All proteins (1+2+3)
O35887	5.46098e-07	2.0632	CRCA	All proteins (1+2+3)
Q8VEK0	1.04318e-06	1.00302	CRCA	All proteins (1+2+3)
Q9D024	3.51964e-07	1.16608	CRCA	All proteins (1+2+3)
Q8VCN5	6.6315e-06	0.515162	CRCA	All proteins (1+2+3)
P54823	3.34553e-07	1.32504	CRCA	All proteins (1+2+3)
Q9ET22	4.01075e-07	2.25758	CRCA	All proteins (1+2+3)
Q9Z2W0	9.26328e-07	1.15484	CRCA	All proteins (1+2+3)
Q8QZY1	8.67831e-07	1.29511	CRCA	All proteins (1+2+3)
P23953	6.96219e-07	0.45153	CRCA	All proteins (1+2+3)
Q8VCM7	1.20687e-06	2.65533	CRCA	All proteins (1+2+3)
Q8K0E8	8.36787e-07	3.15603	CRCA	All proteins (1+2+3)
Q61160	3.93136e-08	1.84539	CRCA	All proteins (1+2+3)
Q9CZD3	6.36573e-07	1.38365	CRCA	All proteins (1+2+3)
Q91XD4	1.02122e-05	0.905093	CRCA	All proteins (1+2+3)
P38060	2.75367e-06	1.10245	CRCA	All proteins (1+2+3)
P11499	2.1498e-05	0.678909	CRCA	All proteins (1+2+3)
P18608	6.0217e-07	1.60447	CRCA	All proteins (1+2+3)
Q920E5	4.69215e-06	1.88381	CRCA	All proteins (1+2+3)
Q8JZY2	2.27505e-07	1.03962	CRCA	All proteins (1+2+3)
Q71KT5	4.23199e-07	1.19947	CRCA	All proteins (1+2+3)
Q80W54	2.71487e-07	1.31656	CRCA	All proteins (1+2+3)
O88545	1.27019e-07	1.07405	CRCA	All proteins (1+2+3)
P16294	1.65505e-07	1.00138	CRCA	All proteins (1+2+3)
Q60902	4.51596e-07	1.56479	CRCA	All proteins (1+2+3)
P35505	1.18897e-05	1.04917	CRCA	All proteins (1+2+3)
O08914	8.39146e-07	0.705773	CRCA	All proteins (1+2+3)
P11276	2.2846e-06	1.82964	CRCA	All proteins (1+2+3)
Q80WW9	1.82928e-07	0.839159	CRCA	All proteins (1+2+3)
P50285	2.90292e-06	0.613316	CRCA	All proteins (1+2+3)
Q62167	1.11024e-06	1.40858	CRCA	All proteins (1+2+3)
Q62426	5.99858e-07	1.37385	CRCA	All proteins (1+2+3)
Q9DB76	7.06426e-08	0.73043	CRCA	All proteins (1+2+3)
Q9JHU4	3.39279e-06	1.13126	CRCA	All proteins (1+2+3)
Q91WM6	5.73233e-09	1.03608	CRCA	All proteins (1+2+3)
P57759	4.5195e-07	1.34711	CRCA	All proteins (1+2+3)
Q9D1Q6	7.414e-07	1.26603	CRCA	All proteins (1+2+3)
Q8QZR3	2.9252e-06	0.917155	CRCA	All proteins (1+2+3)
Q8R2K1	5.30308e-08	2.66893	CRCA	All proteins (1+2+3)
P97379	4.33078e-07	1.146	CRCA	All proteins (1+2+3)
P29391	2.33787e-06	0.272321	CRCA	All proteins (1+2+3)
Q64521	1.26746e-06	0.916312	CRCA	All proteins (1+2+3)
P61022	2.51132e-07	0.769007	CRCA	All proteins (1+2+3)
Q61712	6.51132e-08	1.31486	CRCA	All proteins (1+2+3)
P60766	8.29911e-07	1.31743	CRCA	All proteins (1+2+3)
Q921H9	7.41755e-07	1.52078	CRCA	All proteins (1+2+3)
Q99LM2	3.02464e-07	1.14266	CRCA	All proteins (1+2+3)
Q5M8N0	2.30714e-08	1.17337	CRCA	All proteins (1+2+3)
Q01279	1.38324e-06	2.06614	CRCA	All proteins (1+2+3)
P70372	3.9247e-07	1.35358	CRCA	All proteins (1+2+3)
Q91WG0	9.16911e-07	0.871439	CRCA	All proteins (1+2+3)
Q9R0P3	5.65238e-06	0.821836	CRCA	All proteins (1+2+3)
Q3UQN2	1.51064e-07	1.3058	CRCA	All proteins (1+2+3)
Q03249	2.24478e-07	1.14779	CRCA	All proteins (1+2+3)
P48722	5.2259e-07	1.27884	CRCA	All proteins (1+2+3)
P62880	8.78145e-07	1.43225	CRCA	All proteins (1+2+3)
Q91W43	2.60995e-06	1.0294	CRCA	All proteins (1+2+3)
Q571I9	4.54723e-07	0.926527	CRCA	All proteins (1+2+3)
Q9CQ60	1.32938e-06	1.27151	CRCA	All proteins (1+2+3)
Q02013	2.37421e-07	0.922649	CRCA	All proteins (1+2+3)
Q00623	1.75858e-06	1.32488	CRCA	All proteins (1+2+3)
P22892	3.52035e-07	1.16983	CRCA	All proteins (1+2+3)
P32261	6.79305e-07	0.912948	CRCA	All proteins (1+2+3)
P97384	3.06165e-07	1.09719	CRCA	All proteins (1+2+3)
Q61081	4.01072e-07	1.03075	CRCA	All proteins (1+2+3)
P31809	1.7817e-07	1.43043	CRCA	All proteins (1+2+3)
Q8BVG4	8.96282e-08	1.32945	CRCA	All proteins (1+2+3)
Q9WVK4	3.12255e-07	1.19852	CRCA	All proteins (1+2+3)
Q3UVK0	8.2567e-08	2.12189	CRCA	All proteins (1+2+3)
P97872	6.65749e-06	0.968711	CRCA	All proteins (1+2+3)
Q501J6	4.85177e-07	1.20437	CRCA	All proteins (1+2+3)
Q9JIQ3	9.16654e-08	1.88383	CRCA	All proteins (1+2+3)
P12710	2.67391e-05	0.522607	CRCA	All proteins (1+2+3)
P35550	4.18054e-07	1.2916	CRCA	All proteins (1+2+3)
P48774	1.17416e-07	1.54627	CRCA	All proteins (1+2+3)
Q6PGH2	1.0205e-07	0.973933	CRCA	All proteins (1+2+3)
P51859	1.52014e-06	1.47722	CRCA	All proteins (1+2+3)
Q9R0N0	6.5147e-07	1.49912	CRCA	All proteins (1+2+3)
Q8K157	1.56392e-06	0.748344	CRCA	All proteins (1+2+3)
Q00612	2.8298e-07	1.96618	CRCA	All proteins (1+2+3)
Q3U0V1	9.74555e-07	1.36573	CRCA	All proteins (1+2+3)
P09528	8.1601e-07	0.574181	CRCA	All proteins (1+2+3)
Q8BHN3	3.0225e-09	1.10461	CRCA	All proteins (1+2+3)
O70133	1.69008e-09	1.27077	CRCA	All proteins (1+2+3)
Q9D172	1.67693e-06	0.880039	CRCA	All proteins (1+2+3)
Q8WUR0	1.07897e-07	1.05439	CRCA	All proteins (1+2+3)
P10605	1.76986e-06	1.19517	CRCA	All proteins (1+2+3)
Q9R013	1.8548e-07	1.47425	CRCA	All proteins (1+2+3)
Q9D8X2	1.13514e-07	1.09479	CRCA	All proteins (1+2+3)
O70370	1.88692e-07	1.63821	CRCA	All proteins (1+2+3)
Q9D0N7	2.18291e-08	1.51549	CRCA	All proteins (1+2+3)
O88455	5.15872e-07	1.58593	CRCA	All proteins (1+2+3)
Q91WK2	5.67848e-07	1.46107	CRCA	All proteins (1+2+3)
Q99K30	5.3316e-07	0.946237	CRCA	All proteins (1+2+3)
Q8VCU1	2.42086e-06	0.683481	CRCA	All proteins (1+2+3)
Q8VCC2	1.25853e-05	0.469752	CRCA	All proteins (1+2+3)
P27601	8.80182e-08	1.13505	CRCA	All proteins (1+2+3)
O08795	2.69825e-06	1.23265	CRCA	All proteins (1+2+3)
Q9CPV4	1.37426e-06	0.949109	CRCA	All proteins (1+2+3)
Q3UHX2	3.43371e-07	1.20474	CRCA	All proteins (1+2+3)
Q8K297	1.27886e-07	1.27408	CRCA	All proteins (1+2+3)
P02301	8.66633e-09	1.25581	CRCA	All proteins (1+2+3)
O09172	9.12287e-07	0.939484	CRCA	All proteins (1+2+3)
Q9CQH7	4.36967e-07	1.21393	CRCA	All proteins (1+2+3)
P47754	1.50086e-06	1.23499	CRCA	All proteins (1+2+3)
Q5EBG8	3.63646e-07	1.02859	CRCA	All proteins (1+2+3)
P18242	1.95578e-06	1.49729	CRCA	All proteins (1+2+3)
P49935	6.62572e-07	1.62814	CRCA	All proteins (1+2+3)
Q9WUU7	1.32454e-06	2.86407	CRCA	All proteins (1+2+3)
P35564	3.97098e-06	0.984335	CRCA	All proteins (1+2+3)
Q9WVT6	4.11954e-08	0.955954	CRCA	All proteins (1+2+3)
Q9D2V7	4.49681e-07	1.45077	CRCA	All proteins (1+2+3)
P11714	2.09415e-06	1.62022	CRCA	All proteins (1+2+3)
Q60737	2.29659e-07	1.16889	CRCA	All proteins (1+2+3)
P52825	7.43174e-06	0.822449	CRCA	All proteins (1+2+3)
P12791	1.2249e-07	0.98195	CRCA	All proteins (1+2+3)
P19783	2.57915e-06	0.884906	CRCA	All proteins (1+2+3)
Q9JIK5	8.96481e-07	1.29333	CRCA	All proteins (1+2+3)
O88487	7.32516e-07	1.87701	CRCA	All proteins (1+2+3)
Q8BJW6	9.81221e-07	2.55859	CRCA	All proteins (1+2+3)
Q8BK48	1.59856e-06	0.852389	CRCA	All proteins (1+2+3)
Q9DCW4	1.49298e-05	0.76136	CRCA	All proteins (1+2+3)
Q8C0Z1	1.29982e-07	0.831137	CRCA	All proteins (1+2+3)
Q9QXE0	5.8902e-06	0.716264	CRCA	All proteins (1+2+3)
P14246	1.1985e-07	0.857767	CRCA	All proteins (1+2+3)
Q80VD1	1.43315e-07	1.42758	CRCA	All proteins (1+2+3)
Q9QZN4	1.27808e-07	1.84268	CRCA	All proteins (1+2+3)
Q9JK38	4.67388e-07	1.19122	CRCA	All proteins (1+2+3)
P23589	6.36513e-07	0.652543	CRCA	All proteins (1+2+3)
Q9CQG1	7.67272e-08	1.00451	CRCA	All proteins (1+2+3)
P28666	3.58976e-07	1.11647	CRCA	All proteins (1+2+3)
Q91VA6	2.27307e-07	1.06216	CRCA	All proteins (1+2+3)
P29595	2.33212e-07	1.27697	CRCA	All proteins (1+2+3)
Q02819	1.05772e-06	1.2054	CRCA	All proteins (1+2+3)
Q9D281	1.38832e-07	1.4047	CRCA	All proteins (1+2+3)
Q8VCI5	8.61227e-07	1.44728	CRCA	All proteins (1+2+3)
Q921X9	1.97601e-06	1.64015	CRCA	All proteins (1+2+3)
Q9JHK4	2.91796e-07	1.71815	CRCA	All proteins (1+2+3)
Q99K51	1.81297e-06	1.14731	CRCA	All proteins (1+2+3)
Q91YH5	8.00358e-07	1.13515	CRCA	All proteins (1+2+3)
Q91V12	6.83413e-10	0.985738	CRCA	All proteins (1+2+3)
P46737	1.49454e-07	0.966926	CRCA	All proteins (1+2+3)
Q8CI32	1.33899e-07	1.27878	CRCA	All proteins (1+2+3)
O35343	1.26288e-07	1.56491	CRCA	All proteins (1+2+3)
Q8VED9	1.10857e-07	1.01933	CRCA	All proteins (1+2+3)
Q9D967	9.23372e-08	1.44924	CRCA	All proteins (1+2+3)
P62774	6.58227e-07	1.14842	CRCA	All proteins (1+2+3)
P04938	6.36012e-07	0.372703	CRCA	All proteins (1+2+3)
Q99JT9	4.85308e-07	1.40157	CRCA	All proteins (1+2+3)
Q61830	8.88167e-07	1.16557	CRCA	All proteins (1+2+3)
Q791V5	1.33785e-06	0.994377	CRCA	All proteins (1+2+3)
P29341	2.21679e-06	1.42826	CRCA	All proteins (1+2+3)
P57716	7.28837e-08	1.10521	CRCA	All proteins (1+2+3)
Q9CZ42	4.7328e-07	0.994389	CRCA	All proteins (1+2+3)
Q6GQT9	1.39937e-06	1.17527	CRCA	All proteins (1+2+3)
P09405	2.84344e-06	1.82476	CRCA	All proteins (1+2+3)
Q8BKZ9	5.52757e-07	0.710395	CRCA	All proteins (1+2+3)
P29758	4.60137e-06	0.588509	CRCA	All proteins (1+2+3)
Q91X72	4.81203e-07	2.20669	CRCA	All proteins (1+2+3)
Q921F4	1.81767e-07	1.43327	CRCA	All proteins (1+2+3)
P01837	2.92211e-07	1.6935	CRCA	All proteins (1+2+3)
P01872	5.73043e-08	1.65705	CRCA	All proteins (1+2+3)
Q9Z224	1.82426e-07	1.20715	CRCA	All proteins (1+2+3)
P31938	2.48341e-07	1.26081	CRCA	All proteins (1+2+3)
Q62422	2.28991e-07	1.42261	CRCA	All proteins (1+2+3)
Q9CRA4	1.30615e-07	2.03812	CRCA	All proteins (1+2+3)
Q6P9R2	3.12787e-07	1.07119	CRCA	All proteins (1+2+3)
Q9D0W5	3.75613e-08	1.15341	CRCA	All proteins (1+2+3)
Q61656	1.38086e-06	1.51058	CRCA	All proteins (1+2+3)
P50171	1.21666e-06	1.05575	CRCA	All proteins (1+2+3)
Q8K0D5	5.90795e-07	0.96088	CRCA	All proteins (1+2+3)
Q9Z1D1	9.24318e-07	1.23778	CRCA	All proteins (1+2+3)
Q05816	6.04383e-07	2.82926	CRCA	All proteins (1+2+3)
Q80X90	5.28502e-06	1.1772	CRCA	All proteins (1+2+3)
Q8BTM8	1.99346e-06	1.54698	CRCA	All proteins (1+2+3)
P49429	1.22692e-05	0.558677	CRCA	All proteins (1+2+3)
P01869	1.02593e-07	1.46808	CRCA	All proteins (1+2+3)
O88653	3.24406e-08	1.36276	CRCA	All proteins (1+2+3)
Q8VDK1	1.72933e-06	0.959306	CRCA	All proteins (1+2+3)
P61759	7.98903e-08	0.94468	CRCA	All proteins (1+2+3)
Q9DCB8	1.22165e-07	1.33068	CRCA	All proteins (1+2+3)
Q3U9N9	4.21289e-07	0.812403	CRCA	All proteins (1+2+3)
Q5RKZ7	5.81848e-07	0.902526	CRCA	All proteins (1+2+3)
P53986	1.72172e-06	1.66529	CRCA	All proteins (1+2+3)
Q6WVG3	7.78622e-08	0.904321	CRCA	All proteins (1+2+3)
Q9DCY0	2.56538e-06	0.461806	CRCA	All proteins (1+2+3)
Q8BTY1	6.16417e-07	1.22027	CRCA	All proteins (1+2+3)
E9Q7G0	7.87441e-07	1.29063	CRCA	All proteins (1+2+3)
Q8BIW1	1.09313e-07	1.0277	CRCA	All proteins (1+2+3)
P53808	2.72471e-06	0.900318	CRCA	All proteins (1+2+3)
P26350	1.34083e-06	1.69936	CRCA	All proteins (1+2+3)
Q71RI9	1.45233e-06	0.764125	CRCA	All proteins (1+2+3)
Q3UV17	1.60755e-06	0.984897	CRCA	All proteins (1+2+3)
Q9CRB9	1.60383e-06	0.770326	CRCA	All proteins (1+2+3)
P16332	2.97472e-06	0.898636	CRCA	All proteins (1+2+3)
Q91W63	1.3879e-08	1.19361	CRCA	All proteins (1+2+3)
Q6P3D0	5.52983e-08	1.14274	CRCA	All proteins (1+2+3)
P60670	1.01208e-06	1.00134	CRCA	All proteins (1+2+3)
Q9ET01	1.20458e-05	0.75468	CRCA	All proteins (1+2+3)
O88428	1.94066e-06	0.628667	CRCA	All proteins (1+2+3)
Q62086	2.92087e-07	1.16721	CRCA	All proteins (1+2+3)
O70503	1.28648e-06	1.09018	CRCA	All proteins (1+2+3)
Q8VCH6	2.86829e-07	0.889943	CRCA	All proteins (1+2+3)
Q91WJ8	2.96294e-07	1.69061	CRCA	All proteins (1+2+3)
Q91YW3	7.42104e-07	1.2226	CRCA	All proteins (1+2+3)
Q91YP3	2.97387e-07	0.866275	CRCA	All proteins (1+2+3)
O70194	4.37106e-07	1.36579	CRCA	All proteins (1+2+3)
Q9D8V0	2.10457e-07	1.12828	CRCA	All proteins (1+2+3)
P14901	1.02603e-07	1.68225	CRCA	All proteins (1+2+3)
Q9Z2Z6	2.98858e-06	1.02848	CRCA	All proteins (1+2+3)
Q9JKP5	3.18178e-07	1.38169	CRCA	All proteins (1+2+3)
Q9D820	7.4777e-08	0.990382	CRCA	All proteins (1+2+3)
Q3TXS7	2.50753e-06	1.11574	CRCA	All proteins (1+2+3)
O35295	3.86535e-07	1.76195	CRCA	All proteins (1+2+3)
Q9DCL9	1.56785e-06	1.02206	CRCA	All proteins (1+2+3)
P56657	1.62814e-07	0.295317	CRCA	All proteins (1+2+3)
Q9QYJ0	1.09914e-06	1.06038	CRCA	All proteins (1+2+3)
Q9WV60	9.391e-08	1.37318	CRCA	All proteins (1+2+3)
Q3TJZ6	1.73082e-07	1.31618	CRCA	All proteins (1+2+3)
P08113	1.70926e-05	1.48198	CRCA	All proteins (1+2+3)
Q3T9X0	1.02612e-07	1.07522	CRCA	All proteins (1+2+3)
P06802	1.11448e-07	1.29903	CRCA	All proteins (1+2+3)
Q9D8T2	3.52473e-07	1.3477	CRCA	All proteins (1+2+3)
Q60631	1.81749e-07	1.04057	CRCA	All proteins (1+2+3)
Q9Z0R9	3.28392e-07	0.512233	CRCA	All proteins (1+2+3)
Q6ZWY9	6.8463e-06	1.43695	CRCA	All proteins (1+2+3)
Q91VC3	2.84032e-07	1.17693	CRCA	All proteins (1+2+3)
Q3U9G9	2.26137e-07	1.52296	CRCA	All proteins (1+2+3)
P17047	8.42271e-07	1.26672	CRCA	All proteins (1+2+3)
Q9JHS3	1.2005e-07	1.41446	CRCA	All proteins (1+2+3)
Q99KP3	4.65295e-07	0.987666	CRCA	All proteins (1+2+3)
Q3U1J4	1.04448e-06	1.14331	CRCA	All proteins (1+2+3)
P55050	1.25775e-06	0.466459	CRCA	All proteins (1+2+3)
Q91XE0	2.6954e-06	0.717307	CRCA	All proteins (1+2+3)
P61979	4.3381e-06	1.5417	CRCA	All proteins (1+2+3)
P01867	1.17211e-07	1.14727	CRCA	All proteins (1+2+3)
P35492	3.42973e-06	0.546779	CRCA	All proteins (1+2+3)
P70168	9.85238e-07	1.32239	CRCA	All proteins (1+2+3)
Q9EPL8	2.85195e-07	1.1991	CRCA	All proteins (1+2+3)
P97371	2.40211e-06	0.845482	CRCA	All proteins (1+2+3)
P18581	4.64316e-08	1.30465	CRCA	All proteins (1+2+3)
Q91VR8	6.67503e-08	1.35395	CRCA	All proteins (1+2+3)
Q9JLV5	2.96877e-07	1.22312	CRCA	All proteins (1+2+3)
P23780	3.57081e-07	1.16287	CRCA	All proteins (1+2+3)
Q7TMB8	2.81768e-07	1.14868	CRCA	All proteins (1+2+3)
Q3TCH7	2.7215e-07	2.04455	CRCA	All proteins (1+2+3)
P04919	7.124e-08	0.908294	CRCA	All proteins (1+2+3)
Q91X34	7.61581e-07	0.95431	CRCA	All proteins (1+2+3)
Q3UI43	2.4966e-07	1.33508	CRCA	All proteins (1+2+3)
Q9QZE5	1.44429e-06	1.3337	CRCA	All proteins (1+2+3)
Q8VHG0	6.62691e-08	1.28665	CRCA	All proteins (1+2+3)
Q8BH86	6.34211e-07	0.791153	CRCA	All proteins (1+2+3)
Q8VCM8	2.81878e-07	0.996235	CRCA	All proteins (1+2+3)
Q8BGI5	9.12583e-08	0.836645	CRCA	All proteins (1+2+3)
P70195	9.35624e-07	1.41144	CRCA	All proteins (1+2+3)
P00405	9.50189e-07	0.783886	CRCA	All proteins (1+2+3)
Q99JX4	7.26967e-07	1.13752	CRCA	All proteins (1+2+3)
Q8BY35	4.69666e-09	0.822851	CRCA	All proteins (1+2+3)
Q60759	2.60121e-06	0.608289	CRCA	All proteins (1+2+3)
Q9Z1X4	1.97539e-07	1.09695	CRCA	All proteins (1+2+3)
P21278	1.59213e-07	0.918632	CRCA	All proteins (1+2+3)
Q8VCZ9	8.85639e-07	0.713762	CRCA	All proteins (1+2+3)
Q9CQ22	9.7694e-08	1.10182	CRCA	All proteins (1+2+3)
Q91YT0	1.50793e-06	1.02644	CRCA	All proteins (1+2+3)
Q9DC70	7.27959e-07	1.13418	CRCA	All proteins (1+2+3)
Q9QZ23	1.25232e-07	1.10063	CRCA	All proteins (1+2+3)
Q9CXZ1	1.40477e-06	1.08267	CRCA	All proteins (1+2+3)
Q8CCF0	9.02634e-08	2.26102	CRCA	All proteins (1+2+3)
Q9CR16	1.15824e-06	0.738876	CRCA	All proteins (1+2+3)
Q9D358	1.93293e-07	1.23653	CRCA	All proteins (1+2+3)
Q8BJY1	6.46636e-07	1.10789	CRCA	All proteins (1+2+3)
Q9WTI7	7.78464e-07	1.25856	CRCA	All proteins (1+2+3)
Q9CQ91	8.29579e-08	1.04118	CRCA	All proteins (1+2+3)
Q62425	3.04375e-06	0.794158	CRCA	All proteins (1+2+3)
Q3UMR5	8.4321e-08	0.80115	CRCA	All proteins (1+2+3)
Q9CXT8	5.78159e-07	1.25989	CRCA	All proteins (1+2+3)
Q8C165	7.0835e-07	0.806541	CRCA	All proteins (1+2+3)
Q7TMF3	5.75382e-07	1.04118	CRCA	All proteins (1+2+3)
Q9CWD8	7.58402e-08	1.09655	CRCA	All proteins (1+2+3)
P03921	8.13062e-08	1.07531	CRCA	All proteins (1+2+3)
P28656	2.62738e-07	1.93159	CRCA	All proteins (1+2+3)
Q78ZA7	3.25159e-07	1.2202	CRCA	All proteins (1+2+3)
Q6P3A8	1.57187e-06	0.89075	CRCA	All proteins (1+2+3)
Q9Z2Y8	4.43785e-07	0.991676	CRCA	All proteins (1+2+3)
Q8CC86	1.4676e-06	0.985929	CRCA	All proteins (1+2+3)
Q8K1N1	2.7349e-07	1.10354	CRCA	All proteins (1+2+3)
Q8BG32	1.64384e-06	1.00577	CRCA	All proteins (1+2+3)
Q8BHL8	2.36577e-08	1.22163	CRCA	All proteins (1+2+3)
Q91WT8	3.19994e-07	1.17366	CRCA	All proteins (1+2+3)
Q6QI06	5.63103e-08	1.58862	CRCA	All proteins (1+2+3)
Q91X83	8.66249e-06	1.22747	CRCA	All proteins (1+2+3)
Q99JB8	4.31993e-07	1.264	CRCA	All proteins (1+2+3)
O54734	1.26229e-06	1.52885	CRCA	All proteins (1+2+3)
O35386	1.17451e-06	0.771577	CRCA	All proteins (1+2+3)
Q9CY58	2.8834e-06	1.17805	CRCA	All proteins (1+2+3)
Q925B0	1.0559e-07	1.16799	CRCA	All proteins (1+2+3)
Q9QXY9	2.18359e-07	1.05963	CRCA	All proteins (1+2+3)
Q9R1P1	3.93966e-07	0.934145	CRCA	All proteins (1+2+3)
P42669	8.7918e-07	1.19251	CRCA	All proteins (1+2+3)
P41105	3.24788e-06	1.3991	CRCA	All proteins (1+2+3)
P39061	3.3355e-07	1.70333	CRCA	All proteins (1+2+3)
Q9CQ89	8.11759e-08	1.05707	CRCA	All proteins (1+2+3)
P63037	1.05305e-06	0.804938	CRCA	All proteins (1+2+3)
Q61211	1.90032e-07	0.9228	CRCA	All proteins (1+2+3)
Q9D8Y0	3.65532e-07	1.46041	CRCA	All proteins (1+2+3)
Q9R111	3.40879e-07	1.45947	CRCA	All proteins (1+2+3)
Q99L47	1.17574e-06	0.877806	CRCA	All proteins (1+2+3)
Q3U7R1	2.26672e-07	1.12739	CRCA	All proteins (1+2+3)
Q91V64	4.80894e-07	0.870063	CRCA	All proteins (1+2+3)
Q9DCX8	5.22831e-07	0.893604	CRCA	All proteins (1+2+3)
Q04447	2.43067e-07	1.19557	CRCA	All proteins (1+2+3)
Q61792	1.25052e-06	1.37827	CRCA	All proteins (1+2+3)
Q7TNC4	1.88587e-07	1.28114	CRCA	All proteins (1+2+3)
Q9CQT1	3.86102e-07	1.28004	CRCA	All proteins (1+2+3)
P47802	8.38791e-07	0.912824	CRCA	All proteins (1+2+3)
P28076	7.01691e-08	0.874417	CRCA	All proteins (1+2+3)
Q8K3K7	7.79547e-07	1.06284	CRCA	All proteins (1+2+3)
P20108	1.89091e-06	1.13804	CRCA	All proteins (1+2+3)
P97372	9.8861e-07	0.901759	CRCA	All proteins (1+2+3)
P47955	2.45736e-06	1.39406	CRCA	All proteins (1+2+3)
P99027	8.48277e-06	1.42223	CRCA	All proteins (1+2+3)
Q6ZWV7	1.19874e-06	1.50766	CRCA	All proteins (1+2+3)
P83882	1.35989e-06	1.69059	CRCA	All proteins (1+2+3)
P47964	4.51889e-07	1.27055	CRCA	All proteins (1+2+3)
P61514	5.77569e-07	1.14567	CRCA	All proteins (1+2+3)
P27659	3.16703e-06	1.08799	CRCA	All proteins (1+2+3)
Q9D8E6	3.59147e-06	1.32451	CRCA	All proteins (1+2+3)
P62259	6.35651e-06	1.26646	CRCA	All proteins (1+2+3)
Q9EQC1	3.05763e-07	1.23496	CRCA	All proteins (1+2+3)
Q9Z1K5	1.65207e-07	1.30271	CRCA	All proteins (1+2+3)
Q61112	4.38354e-08	1.00103	CRCA	All proteins (1+2+3)
Q8R146	6.32743e-07	1.08145	CRCA	All proteins (1+2+3)
Q01339	5.06794e-07	1.27365	CRCA	All proteins (1+2+3)
Q61176	1.75573e-05	1.95426	CRCA	All proteins (1+2+3)
P63038	2.59202e-05	0.755241	CRCA	All proteins (1+2+3)
Q6A068	2.75281e-07	1.44634	CRCA	All proteins (1+2+3)
P33267	3.63569e-06	0.667433	CRCA	All proteins (1+2+3)
Q7M6Y3	9.89055e-07	1.63634	CRCA	All proteins (1+2+3)
Q9Z2X2	7.53455e-08	1.07912	CRCA	All proteins (1+2+3)
P28063	2.75784e-07	0.963346	CRCA	All proteins (1+2+3)
Q920A5	9.85957e-07	1.19061	CRCA	All proteins (1+2+3)
Q9D7S7	2.30178e-08	1.30586	CRCA	All proteins (1+2+3)
Q80XN0	2.67416e-06	0.571436	CRCA	All proteins (1+2+3)
O08734	4.25254e-08	1.61619	CRCA	All proteins (1+2+3)
Q9WVJ3	4.72418e-07	1.29014	CRCA	All proteins (1+2+3)
Q91VT4	5.47749e-07	1.00487	CRCA	All proteins (1+2+3)
P60334	7.4993e-07	1.27294	CRCA	All proteins (1+2+3)
P67871	1.06659e-07	1.2312	CRCA	All proteins (1+2+3)
Q8C196	0.000159344	0.809662	CRCA	All proteins (1+2+3)
Q9WUM4	5.12778e-07	1.76713	CRCA	All proteins (1+2+3)
Q9DBN5	1.43687e-06	0.953161	CRCA	All proteins (1+2+3)
P39098	3.74704e-08	1.26303	CRCA	All proteins (1+2+3)
Q9D110	7.02322e-07	1.07125	CRCA	All proteins (1+2+3)
Q9WVQ5	2.2431e-07	1.15696	CRCA	All proteins (1+2+3)
Q91WD5	1.2297e-06	1.00187	CRCA	All proteins (1+2+3)
Q811U4	1.93569e-07	1.40137	CRCA	All proteins (1+2+3)
Q3TYA6	5.34274e-08	0.547165	CRCA	All proteins (1+2+3)
Q9CQH3	4.36733e-07	0.955878	CRCA	All proteins (1+2+3)
Q9DC69	1.1926e-06	0.900353	CRCA	All proteins (1+2+3)
E9Q5C9	6.58485e-07	1.27654	CRCA	All proteins (1+2+3)
O70310	4.49186e-07	1.09251	CRCA	All proteins (1+2+3)
Q9QUR6	7.79653e-07	1.08469	CRCA	All proteins (1+2+3)
P49443	4.23007e-07	1.3772	CRCA	All proteins (1+2+3)
Q61074	2.83385e-07	1.79678	CRCA	All proteins (1+2+3)
O35604	7.4438e-08	1.27204	CRCA	All proteins (1+2+3)
P53395	3.56179e-06	0.827498	CRCA	All proteins (1+2+3)
Q9CXN7	9.08094e-07	0.552913	CRCA	All proteins (1+2+3)
Q8CHP8	3.63931e-07	0.984317	CRCA	All proteins (1+2+3)
P56135	1.35088e-06	0.798234	CRCA	All proteins (1+2+3)
Q9JHH9	5.39328e-08	0.999602	CRCA	All proteins (1+2+3)
P17665	8.8816e-07	0.825591	CRCA	All proteins (1+2+3)
O88587	3.04785e-06	1.16154	CRCA	All proteins (1+2+3)
Q9D8C4	2.56034e-07	0.924791	CRCA	All proteins (1+2+3)
Q9EP89	5.95931e-07	0.885354	CRCA	All proteins (1+2+3)
Q5SUF2	1.70881e-07	1.96693	CRCA	All proteins (1+2+3)
O89112	9.83403e-08	1.9758	CRCA	All proteins (1+2+3)
O09159	4.86375e-07	1.46386	CRCA	All proteins (1+2+3)
Q80WJ7	1.21046e-06	1.45644	CRCA	All proteins (1+2+3)
Q9WVL0	7.51252e-06	0.826248	CRCA	All proteins (1+2+3)
P35700	1.95035e-05	0.814367	CRCA	All proteins (1+2+3)
P62900	2.29062e-06	1.44046	CRCA	All proteins (1+2+3)
Q9DCU6	6.54829e-08	0.834833	CRCA	All proteins (1+2+3)
Q9D1I6	8.05853e-08	1.41377	CRCA	All proteins (1+2+3)
O70131	7.00905e-09	1.3668	CRCA	All proteins (1+2+3)
P50136	1.24687e-06	0.992293	CRCA	All proteins (1+2+3)
Q6PFD9	2.48164e-08	1.05785	CRCA	All proteins (1+2+3)
Q3UM45	2.71957e-07	1.3115	CRCA	All proteins (1+2+3)
P97470	9.51884e-08	1.84927	CRCA	All proteins (1+2+3)
Q8BP40	6.33074e-07	1.22894	CRCA	All proteins (1+2+3)
Q61171	3.18532e-06	0.949236	CRCA	All proteins (1+2+3)
Q9D2G2	5.04891e-06	0.90249	CRCA	All proteins (1+2+3)
Q99PG2	4.67398e-07	1.74943	CRCA	All proteins (1+2+3)
P09103	1.67991e-05	1.34018	CRCA	All proteins (1+2+3)
Q80UU9	1.43741e-07	1.32507	CRCA	All proteins (1+2+3)
P42925	5.34407e-07	0.840645	CRCA	All proteins (1+2+3)
Q9D1L0	3.88038e-07	0.780809	CRCA	All proteins (1+2+3)
Q9WUM3	9.86928e-07	1.08604	CRCA	All proteins (1+2+3)
Q9CPU4	6.51357e-10	0.849194	CRCA	All proteins (1+2+3)
Q8K072	3.37532e-08	1.11126	CRCA	All proteins (1+2+3)
P62918	2.03737e-06	1.45986	CRCA	All proteins (1+2+3)
P37804	1.27245e-07	1.44679	CRCA	All proteins (1+2+3)
Q8K0Z7	1.67285e-07	0.985206	CRCA	All proteins (1+2+3)
Q93092	2.16577e-06	1.33405	CRCA	All proteins (1+2+3)
O35678	5.5078e-07	0.666844	CRCA	All proteins (1+2+3)
Q78IK4	1.1808e-06	1.025	CRCA	All proteins (1+2+3)
Q91X91	1.56323e-06	1.20225	CRCA	All proteins (1+2+3)
Q9D1J1	3.70724e-08	1.12827	CRCA	All proteins (1+2+3)
Q99LY9	3.18754e-07	1.11641	CRCA	All proteins (1+2+3)
P03911	1.10593e-07	0.954189	CRCA	All proteins (1+2+3)
P62137	5.59436e-08	1.29433	CRCA	All proteins (1+2+3)
O35685	1.16039e-06	1.03103	CRCA	All proteins (1+2+3)
Q9D051	1.83582e-06	0.92865	CRCA	All proteins (1+2+3)
Q8BTS4	8.96821e-08	1.38896	CRCA	All proteins (1+2+3)
Q9CZ30	8.83117e-07	1.05047	CRCA	All proteins (1+2+3)
Q8CG71	2.49001e-08	0.997329	CRCA	All proteins (1+2+3)
P46664	4.93377e-07	1.2217	CRCA	All proteins (1+2+3)
Q9JHU2	1.94638e-07	0.343918	CRCA	All proteins (1+2+3)
Q9EPC1	2.59073e-07	1.49995	CRCA	All proteins (1+2+3)
Q9Z211	3.39701e-07	0.918385	CRCA	All proteins (1+2+3)
Q91VI7	4.12632e-06	1.25403	CRCA	All proteins (1+2+3)
P62264	3.59787e-06	1.45147	CRCA	All proteins (1+2+3)
Q8VDQ8	1.8837e-07	1.06407	CRCA	All proteins (1+2+3)
Q99J77	2.27254e-07	1.31501	CRCA	All proteins (1+2+3)
Q3UKJ7	1.74076e-07	1.10698	CRCA	All proteins (1+2+3)
Q8K2C6	5.66154e-07	0.996778	CRCA	All proteins (1+2+3)
O55242	4.2504e-08	1.33046	CRCA	All proteins (1+2+3)
Q8R0X7	5.72521e-07	1.218	CRCA	All proteins (1+2+3)
Q9JI99	1.08899e-07	1.54442	CRCA	All proteins (1+2+3)
P62717	1.7004e-06	1.4988	CRCA	All proteins (1+2+3)
P62911	9.01818e-07	1.19481	CRCA	All proteins (1+2+3)
P51410	2.54411e-06	1.42037	CRCA	All proteins (1+2+3)
P14148	4.11016e-06	1.37632	CRCA	All proteins (1+2+3)
Q99P72	3.60163e-07	0.939098	CRCA	All proteins (1+2+3)
Q9CQE8	4.59133e-07	1.20646	CRCA	All proteins (1+2+3)
P62242	3.40843e-06	1.37639	CRCA	All proteins (1+2+3)
Q8R4Y8	7.85852e-08	1.41623	CRCA	All proteins (1+2+3)
P47962	1.63593e-06	1.25582	CRCA	All proteins (1+2+3)
Q62376	3.34985e-07	1.57134	CRCA	All proteins (1+2+3)
O88569	2.83985e-06	1.43287	CRCA	All proteins (1+2+3)
Q8K214	2.90094e-09	1.52838	CRCA	All proteins (1+2+3)
Q80SW1	1.16384e-07	0.988337	CRCA	All proteins (1+2+3)
Q921M3	4.73379e-07	1.33756	CRCA	All proteins (1+2+3)
P59708	6.99678e-08	1.41299	CRCA	All proteins (1+2+3)
Q99NB9	7.87861e-07	1.26002	CRCA	All proteins (1+2+3)
Q9D5J6	7.3366e-07	1.03776	CRCA	All proteins (1+2+3)
P08228	2.06819e-05	0.825669	CRCA	All proteins (1+2+3)
Q9CWE0	1.61241e-07	1.17692	CRCA	All proteins (1+2+3)
Q9JIL4	2.15944e-06	1.27604	CRCA	All proteins (1+2+3)
O08692	3.54741e-08	0.947542	CRCA	All proteins (1+2+3)
Q9CPP6	6.94091e-07	1.12485	CRCA	All proteins (1+2+3)
Q9D0T1	3.97265e-07	1.6076	CRCA	All proteins (1+2+3)
O35309	2.54075e-07	1.08177	CRCA	All proteins (1+2+3)
Q9D8B4	1.59628e-07	1.07341	CRCA	All proteins (1+2+3)
Q99KK2	4.25677e-07	1.65144	CRCA	All proteins (1+2+3)
Q9CR95	8.59403e-08	1.12926	CRCA	All proteins (1+2+3)
Q9Z1J3	4.63531e-07	0.84761	CRCA	All proteins (1+2+3)
P58281	1.45352e-06	0.792702	CRCA	All proteins (1+2+3)
Q9Z2V4	2.66893e-06	1.54075	CRCA	All proteins (1+2+3)
P50580	3.62114e-06	1.09997	CRCA	All proteins (1+2+3)
Q9QUM9	2.24858e-06	1.00063	CRCA	All proteins (1+2+3)
Q9CQC9	7.14154e-07	0.838484	CRCA	All proteins (1+2+3)
Q62077	1.60949e-07	1.08915	CRCA	All proteins (1+2+3)
Q99PG4	1.44425e-08	0.598632	CRCA	All proteins (1+2+3)
P62830	1.75025e-06	1.51278	CRCA	All proteins (1+2+3)
Q6P8X1	2.94417e-07	1.07755	CRCA	All proteins (1+2+3)
Q05920	1.84211e-05	1.38901	CRCA	All proteins (1+2+3)
P84096	2.92269e-07	1.31257	CRCA	All proteins (1+2+3)
P62889	1.61768e-06	1.24701	CRCA	All proteins (1+2+3)
Q8BSE0	4.56334e-07	0.81263	CRCA	All proteins (1+2+3)
P16546	6.05325e-06	1.29136	CRCA	All proteins (1+2+3)
Q9R0U0	4.02339e-08	1.08003	CRCA	All proteins (1+2+3)
Q9D287	4.69699e-08	1.24194	CRCA	All proteins (1+2+3)
Q8JZX4	1.41943e-07	1.21758	CRCA	All proteins (1+2+3)
Q6PDM2	6.08737e-07	1.52754	CRCA	All proteins (1+2+3)
Q62093	3.60919e-07	1.79212	CRCA	All proteins (1+2+3)
Q3ULF4	1.59676e-07	0.897078	CRCA	All proteins (1+2+3)
Q68FG3	4.79621e-09	0.897286	CRCA	All proteins (1+2+3)
P21440	6.84417e-07	1.09021	CRCA	All proteins (1+2+3)
Q921Y0	5.17981e-08	1.08573	CRCA	All proteins (1+2+3)
Q9WVE8	7.00632e-07	0.963907	CRCA	All proteins (1+2+3)
Q8CCS6	4.78949e-07	1.25495	CRCA	All proteins (1+2+3)
Q99LX0	2.62037e-06	0.838108	CRCA	All proteins (1+2+3)
Q9EQK5	2.27313e-06	1.58325	CRCA	All proteins (1+2+3)
Q8CIN4	3.55559e-07	1.4223	CRCA	All proteins (1+2+3)
Q9D517	2.7065e-07	1.25933	CRCA	All proteins (1+2+3)
P52760	1.41723e-05	0.461427	CRCA	All proteins (1+2+3)
P61255	1.75733e-06	1.43777	CRCA	All proteins (1+2+3)
Q99N93	1.07528e-07	0.978176	CRCA	All proteins (1+2+3)
Q99N92	9.9129e-08	1.0665	CRCA	All proteins (1+2+3)
Q9JKF7	1.27911e-07	1.15142	CRCA	All proteins (1+2+3)
Q9EP69	7.50685e-07	1.15381	CRCA	All proteins (1+2+3)
Q9R1T2	2.82243e-07	2.9757	CRCA	All proteins (1+2+3)
O70492	3.62711e-07	1.38156	CRCA	All proteins (1+2+3)
Q7TN29	1.07511e-07	1.17846	CRCA	All proteins (1+2+3)
O09044	2.99076e-07	0.987434	CRCA	All proteins (1+2+3)
Q8CAK3	8.16289e-08	1.81812	CRCA	All proteins (1+2+3)
Q9QX47	4.43716e-07	0.87684	CRCA	All proteins (1+2+3)
Q91ZW3	3.59124e-07	1.16899	CRCA	All proteins (1+2+3)
P62270	3.05114e-06	1.36622	CRCA	All proteins (1+2+3)
P62301	2.14006e-06	1.37731	CRCA	All proteins (1+2+3)
Q9JHW2	3.3012e-06	0.850146	CRCA	All proteins (1+2+3)
Q9QZS3	1.47559e-07	1.53222	CRCA	All proteins (1+2+3)
Q9D6Z1	6.5879e-07	1.29522	CRCA	All proteins (1+2+3)
Q6DFW4	4.83389e-07	1.80674	CRCA	All proteins (1+2+3)
P35486	1.96094e-06	0.98975	CRCA	All proteins (1+2+3)
Q8CAS9	2.42944e-07	0.921127	CRCA	All proteins (1+2+3)
P62334	1.10088e-06	0.960657	CRCA	All proteins (1+2+3)
Q8BHD7	3.19281e-07	1.12709	CRCA	All proteins (1+2+3)
Q99JI4	7.71931e-07	1.05249	CRCA	All proteins (1+2+3)
Q99N94	1.17139e-07	0.951133	CRCA	All proteins (1+2+3)
Q91YR9	7.07332e-08	1.44441	CRCA	All proteins (1+2+3)
O09061	8.51141e-07	0.954811	CRCA	All proteins (1+2+3)
Q64FW2	2.54336e-06	0.602266	CRCA	All proteins (1+2+3)
Q6PDX6	7.66793e-10	1.17118	CRCA	All proteins (1+2+3)
Q9EP96	3.71845e-08	1.30868	CRCA	All proteins (1+2+3)
Q64213	2.85655e-07	1.65543	CRCA	All proteins (1+2+3)
Q6P069	3.62788e-07	1.09573	CRCA	All proteins (1+2+3)
Q6PE01	1.12095e-07	1.36412	CRCA	All proteins (1+2+3)
Q8BXB6	2.97397e-07	0.884151	CRCA	All proteins (1+2+3)
Q3TIX9	7.57109e-08	2.35714	CRCA	All proteins (1+2+3)
Q8BGH2	8.72825e-07	0.963352	CRCA	All proteins (1+2+3)
P62305	2.33263e-07	0.890781	CRCA	All proteins (1+2+3)
Q99J08	4.25818e-06	0.637967	CRCA	All proteins (1+2+3)
Q9Z1F9	2.89152e-07	1.70609	CRCA	All proteins (1+2+3)
Q9CYV5	4.38335e-07	0.960293	CRCA	All proteins (1+2+3)
P14576	5.50364e-07	1.1081	CRCA	All proteins (1+2+3)
P70297	1.40306e-07	0.725846	CRCA	All proteins (1+2+3)
Q9DBG7	5.55072e-07	1.21762	CRCA	All proteins (1+2+3)
Q923B6	2.62545e-07	2.42072	CRCA	All proteins (1+2+3)
Q9WVJ2	1.07125e-06	1.06148	CRCA	All proteins (1+2+3)
Q6ZWV3	6.53417e-07	1.52312	CRCA	All proteins (1+2+3)
P62281	3.02135e-06	1.56287	CRCA	All proteins (1+2+3)
P47911	2.81771e-06	1.30736	CRCA	All proteins (1+2+3)
Q6ZWY3	5.65322e-07	1.22166	CRCA	All proteins (1+2+3)
Q75N73	4.69969e-08	4.53151	CRCA	All proteins (1+2+3)
P50543	1.42204e-07	2.38986	CRCA	All proteins (1+2+3)
Q91VH2	3.02858e-07	1.08493	CRCA	All proteins (1+2+3)
Q9JJL3	2.74036e-06	0.688268	CRCA	All proteins (1+2+3)
Q8C1B7	4.40715e-07	1.71762	CRCA	All proteins (1+2+3)
Q8BH24	2.61004e-07	1.50648	CRCA	All proteins (1+2+3)
O55201	3.23521e-07	1.65	CRCA	All proteins (1+2+3)
Q9DCC4	5.31373e-07	0.929824	CRCA	All proteins (1+2+3)
Q03958	9.93863e-08	1.03874	CRCA	All proteins (1+2+3)
Q9WU28	1.38629e-07	1.1962	CRCA	All proteins (1+2+3)
P27612	8.11864e-07	1.13584	CRCA	All proteins (1+2+3)
Q9Z2U1	1.06317e-06	0.949674	CRCA	All proteins (1+2+3)
Q9CX86	2.02425e-07	1.63411	CRCA	All proteins (1+2+3)
Q3U2C5	1.43808e-08	1.09974	CRCA	All proteins (1+2+3)
O55142	1.66706e-06	1.48843	CRCA	All proteins (1+2+3)
P62245	6.11082e-07	1.49938	CRCA	All proteins (1+2+3)
P56565	1.98377e-07	1.43632	CRCA	All proteins (1+2+3)
O35988	2.35628e-08	1.98863	CRCA	All proteins (1+2+3)
Q60854	4.71424e-07	1.36295	CRCA	All proteins (1+2+3)
Q9DCF9	1.84406e-07	1.41478	CRCA	All proteins (1+2+3)
P47963	2.78269e-06	1.44071	CRCA	All proteins (1+2+3)
Q4LDG0	4.45073e-06	0.837554	CRCA	All proteins (1+2+3)
Q9JJH1	3.76654e-08	1.20983	CRCA	All proteins (1+2+3)
Q9D1M0	1.0199e-06	1.14292	CRCA	All proteins (1+2+3)
P62702	2.59457e-06	1.46221	CRCA	All proteins (1+2+3)
Q61009	1.25e-07	1.82302	CRCA	All proteins (1+2+3)
Q9JLI6	3.99953e-07	1.10682	CRCA	All proteins (1+2+3)
P58735	3.97025e-07	0.962296	CRCA	All proteins (1+2+3)
Q8K2B3	7.43155e-06	0.823186	CRCA	All proteins (1+2+3)
P60060	8.63447e-08	1.08347	CRCA	All proteins (1+2+3)
Q01405	1.34699e-06	1.29841	CRCA	All proteins (1+2+3)
Q64105	1.14405e-09	1.16475	CRCA	All proteins (1+2+3)
Q922B2	2.25313e-06	1.20314	CRCA	All proteins (1+2+3)
Q9D6K5	2.90359e-09	1.09022	CRCA	All proteins (1+2+3)
O70570	3.7463e-07	0.550305	CRCA	All proteins (1+2+3)
A2ALK8	1.60464e-08	0.943211	CRCA	All proteins (1+2+3)
Q3TBW2	8.73267e-08	1.17562	CRCA	All proteins (1+2+3)
Q9CQF0	2.61536e-07	1.14757	CRCA	All proteins (1+2+3)
Q8VC34	2.08876e-09	1.2134	CRCA	All proteins (1+2+3)
Q9D1N9	1.10652e-07	0.872632	CRCA	All proteins (1+2+3)
Q91VM5	4.21523e-07	1.52664	CRCA	All proteins (1+2+3)
Q9CQ06	1.20421e-07	1.17336	CRCA	All proteins (1+2+3)
Q9CXW4	1.77058e-06	1.40585	CRCA	All proteins (1+2+3)
Q9Z2Q5	9.95075e-08	0.818595	CRCA	All proteins (1+2+3)
Q9DBG6	2.71453e-06	1.52679	CRCA	All proteins (1+2+3)
P14131	1.66986e-06	1.39543	CRCA	All proteins (1+2+3)
P62983	9.75564e-06	1.32481	CRCA	All proteins (1+2+3)
Q9WUA2	9.14685e-07	1.10978	CRCA	All proteins (1+2+3)
Q8BSF4	3.73805e-08	1.05219	CRCA	All proteins (1+2+3)
Q00724	2.20605e-07	0.863839	CRCA	All proteins (1+2+3)
Q9CPR4	1.75541e-06	1.55098	CRCA	All proteins (1+2+3)
Q9D1R9	1.26706e-06	1.40741	CRCA	All proteins (1+2+3)
Q6ZWN5	2.03163e-06	1.32949	CRCA	All proteins (1+2+3)
Q9JJI8	4.60284e-07	1.4316	CRCA	All proteins (1+2+3)
Q8BG05	1.3192e-06	1.46401	CRCA	All proteins (1+2+3)
Q9DCV4	9.20527e-07	0.911788	CRCA	All proteins (1+2+3)
Q9CQ40	1.00475e-07	1.45339	CRCA	All proteins (1+2+3)
Q99PL5	7.49322e-06	1.68904	CRCA	All proteins (1+2+3)
Q9D8T7	1.26209e-07	1.07107	CRCA	All proteins (1+2+3)
P62858	1.29097e-06	1.34404	CRCA	All proteins (1+2+3)
Q9Z1Q9	1.81761e-06	1.57989	CRCA	All proteins (1+2+3)
Q9DB60	8.12466e-08	1.14472	CRCA	All proteins (1+2+3)
P47915	1.42193e-06	1.14591	CRCA	All proteins (1+2+3)
Q9JIM1	1.81859e-07	0.940288	CRCA	All proteins (1+2+3)
Q3U2P1	6.76164e-07	1.24854	CRCA	All proteins (1+2+3)
Q9D8U8	1.02993e-06	1.23531	CRCA	All proteins (1+2+3)
P60867	1.09913e-06	1.52888	CRCA	All proteins (1+2+3)
Q78IQ7	2.54976e-08	1.37486	CRCA	All proteins (1+2+3)
P27005	2.45438e-08	2.0406	CRCA	All proteins (1+2+3)
Q8R4U0	4.70864e-07	1.57418	CRCA	All proteins (1+2+3)
Q5U4D9	4.54349e-08	1.18999	CRCA	All proteins (1+2+3)
Q9ERE7	1.98856e-07	1.32353	CRCA	All proteins (1+2+3)
Q61990	8.62054e-07	1.22886	CRCA	All proteins (1+2+3)
Q8VDG7	4.86583e-07	0.98011	CRCA	All proteins (1+2+3)
Q91ZA3	3.16116e-06	0.815952	CRCA	All proteins (1+2+3)
Q61206	1.22277e-07	1.15413	CRCA	All proteins (1+2+3)
Q99MN9	3.23853e-06	0.812683	CRCA	All proteins (1+2+3)
Q7TQI3	3.96712e-07	1.29817	CRCA	All proteins (1+2+3)
Q8VEB4	2.11348e-08	1.3657	CRCA	All proteins (1+2+3)
Q78XF5	1.31243e-07	1.68922	CRCA	All proteins (1+2+3)
Q9WU79	1.41323e-06	0.789057	CRCA	All proteins (1+2+3)
O35226	4.42629e-07	0.876531	CRCA	All proteins (1+2+3)
Q921H8	1.7543e-05	0.866549	CRCA	All proteins (1+2+3)
Q8VHE0	9.73707e-07	1.46822	CRCA	All proteins (1+2+3)
D3YXK2	2.65869e-07	1.4211	CRCA	All proteins (1+2+3)
O88908	1.22725e-07	2.02454	CRCA	All proteins (1+2+3)
P62320	1.96609e-07	1.28708	CRCA	All proteins (1+2+3)
Q9D826	2.08774e-06	0.716724	CRCA	All proteins (1+2+3)
P58021	1.2805e-07	1.54906	CRCA	All proteins (1+2+3)
Q6PDG5	2.85576e-07	1.50556	CRCA	All proteins (1+2+3)
Q9R112	1.32141e-06	1.21528	CRCA	All proteins (1+2+3)
Q62186	3.91215e-07	1.4553	CRCA	All proteins (1+2+3)
P49962	3.69419e-08	1.10391	CRCA	All proteins (1+2+3)
Q9JMD3	2.5964e-06	1.41068	CRCA	All proteins (1+2+3)
P17717	5.60678e-06	0.310785	CRCA	All proteins (1+2+3)
Q9QXS1	4.18665e-06	1.4549	CRCA	All proteins (1+2+3)
P53810	3.10151e-07	1.33968	CRCA	All proteins (1+2+3)
P23492	1.04859e-06	1.25828	CRCA	All proteins (1+2+3)
Q9JK53	2.27484e-07	1.12396	CRCA	All proteins (1+2+3)
P63323	2.26753e-06	1.45089	CRCA	All proteins (1+2+3)
Q3UJU9	1.46424e-06	0.895264	CRCA	All proteins (1+2+3)
Q8R0Y8	2.45117e-07	0.831403	CRCA	All proteins (1+2+3)
P97352	2.69301e-07	0.920767	CRCA	All proteins (1+2+3)
Q6NV83	1.39149e-07	1.17196	CRCA	All proteins (1+2+3)
Q62261	2.83483e-06	1.41496	CRCA	All proteins (1+2+3)
Q9Z2I8	9.57832e-06	0.75059	CRCA	All proteins (1+2+3)
P70302	1.98356e-07	1.11707	CRCA	All proteins (1+2+3)
Q8CGC7	3.25798e-06	1.23616	CRCA	All proteins (1+2+3)
Q8C0C7	6.16345e-07	1.11029	CRCA	All proteins (1+2+3)
P61957	3.81418e-08	1.52696	CRCA	All proteins (1+2+3)
Q9R1P0	1.43401e-06	0.90194	CRCA	All proteins (1+2+3)
P54822	3.12084e-07	1.27306	CRCA	All proteins (1+2+3)
P61027	3.95043e-07	1.14742	CRCA	All proteins (1+2+3)
P14115	9.98547e-07	1.36622	CRCA	All proteins (1+2+3)
Q3TDQ1	2.76916e-07	1.07822	CRCA	All proteins (1+2+3)
Q9ER00	1.95957e-07	1.48097	CRCA	All proteins (1+2+3)
Q8K1E0	2.56966e-07	0.962399	CRCA	All proteins (1+2+3)
Q9JLF6	2.14124e-07	1.12275	CRCA	All proteins (1+2+3)
Q9D5W8	5.86628e-07	0.749907	CRCA	All proteins (1+2+3)
Q9CZW5	9.02459e-07	1.138	CRCA	All proteins (1+2+3)
Q8BG51	1.78628e-07	0.992272	CRCA	All proteins (1+2+3)
P28667	4.90865e-07	1.89706	CRCA	All proteins (1+2+3)
Q99JF5	2.32998e-07	1.58716	CRCA	All proteins (1+2+3)
Q91YP2	2.54855e-07	1.10516	CRCA	All proteins (1+2+3)
P46935	4.20877e-07	1.4033	CRCA	All proteins (1+2+3)
Q3TL44	1.51496e-07	1.52564	CRCA	All proteins (1+2+3)
P63028	6.1983e-07	1.56138	CRCA	All proteins (1+2+3)
P11031	1.68916e-07	1.26965	CRCA	All proteins (1+2+3)
P58871	4.44045e-07	2.95945	CRCA	All proteins (1+2+3)
O08810	3.80917e-07	1.1272	CRCA	All proteins (1+2+3)
Q91W90	1.82659e-06	1.26099	CRCA	All proteins (1+2+3)
Q8JZU2	1.65501e-06	1.14002	CRCA	All proteins (1+2+3)
P70362	2.27832e-07	1.38695	CRCA	All proteins (1+2+3)
Q9DAK9	2.29704e-07	1.11593	CRCA	All proteins (1+2+3)
Q8BGC4	8.46238e-07	0.974134	CRCA	All proteins (1+2+3)
Q5SSW2	5.75515e-07	1.7378	CRCA	All proteins (1+2+3)
Q11011	4.2946e-07	1.0913	CRCA	All proteins (1+2+3)
Q8BU14	2.99555e-07	1.48732	CRCA	All proteins (1+2+3)
Q8K4Z5	5.01702e-07	1.49866	CRCA	All proteins (1+2+3)
P62315	1.47014e-07	1.50499	CRCA	All proteins (1+2+3)
Q62383	1.42528e-07	0.894638	CRCA	All proteins (1+2+3)
Q62407	9.69842e-09	1.2433	CRCA	All proteins (1+2+3)
Q60598	7.40693e-07	1.50114	CRCA	All proteins (1+2+3)
P54116	1.59331e-07	1.30567	CRCA	All proteins (1+2+3)
Q921F2	7.7863e-07	1.39642	CRCA	All proteins (1+2+3)
Q62351	1.5597e-07	1.75101	CRCA	All proteins (1+2+3)
Q8BM55	4.31878e-07	0.720877	CRCA	All proteins (1+2+3)
Q8VBT2	3.60939e-06	1.13846	CRCA	All proteins (1+2+3)
Q8R0F9	1.64825e-06	0.961347	CRCA	All proteins (1+2+3)
Q60710	4.60335e-07	1.38015	CRCA	All proteins (1+2+3)
Q04750	4.28935e-07	1.17477	CRCA	All proteins (1+2+3)
O08547	1.0867e-06	1.0769	CRCA	All proteins (1+2+3)
Q9D554	2.30413e-07	1.41356	CRCA	All proteins (1+2+3)
P19324	2.01944e-07	0.924564	CRCA	All proteins (1+2+3)
Q9Z2I9	6.57409e-06	0.753063	CRCA	All proteins (1+2+3)
P07759	1.14477e-06	1.30373	CRCA	All proteins (1+2+3)
Q9QWG7	2.8012e-07	0.655769	CRCA	All proteins (1+2+3)
P42232	2.84326e-07	1.13694	CRCA	All proteins (1+2+3)
Q64310	6.26252e-08	1.36659	CRCA	All proteins (1+2+3)
Q80TB8	6.82918e-09	1.33757	CRCA	All proteins (1+2+3)
Q62465	2.09859e-07	1.42395	CRCA	All proteins (1+2+3)
B2RUP2	8.59002e-09	1.73042	CRCA	All proteins (1+2+3)
Q8VDQ1	6.9705e-07	0.893859	CRCA	All proteins (1+2+3)
Q9Z0S9	6.39035e-08	1.14925	CRCA	All proteins (1+2+3)
Q3UEB3	3.15956e-07	1.86243	CRCA	All proteins (1+2+3)
P84099	7.73457e-07	1.02553	CRCA	All proteins (1+2+3)
Q9CR57	1.61421e-06	1.19526	CRCA	All proteins (1+2+3)
Q6P8J2	6.28866e-08	0.65631	CRCA	All proteins (1+2+3)
P17563	9.38846e-07	1.2947	CRCA	All proteins (1+2+3)
Q08943	2.71323e-07	1.64687	CRCA	All proteins (1+2+3)
P16254	2.53966e-07	1.2459	CRCA	All proteins (1+2+3)
O70404	1.67226e-07	1.25745	CRCA	All proteins (1+2+3)
Q8R404	9.15234e-08	0.806352	CRCA	All proteins (1+2+3)
Q9DCG6	4.07257e-06	1.00911	CRCA	All proteins (1+2+3)
P07742	1.13282e-07	1.2695	CRCA	All proteins (1+2+3)
Q8JZZ0	1.45069e-06	0.876688	CRCA	All proteins (1+2+3)
Q8VCH8	3.88333e-07	1.01312	CRCA	All proteins (1+2+3)
P80315	3.08436e-06	0.96571	CRCA	All proteins (1+2+3)
P52196	4.17193e-06	0.838743	CRCA	All proteins (1+2+3)
Q64435	5.35482e-07	1.00395	CRCA	All proteins (1+2+3)
P97390	1.09711e-07	0.966395	CRCA	All proteins (1+2+3)
Q9R0M4	5.54751e-08	0.986991	CRCA	All proteins (1+2+3)
P52430	2.89012e-06	0.583707	CRCA	All proteins (1+2+3)
Q62087	5.88899e-07	0.894969	CRCA	All proteins (1+2+3)
O70435	1.82043e-06	0.853966	CRCA	All proteins (1+2+3)
Q9WUQ2	4.23215e-07	1.03865	CRCA	All proteins (1+2+3)
P67984	1.49705e-06	1.27666	CRCA	All proteins (1+2+3)
Q8BP47	1.19983e-06	1.28115	CRCA	All proteins (1+2+3)
P25688	2.41381e-05	1.09069	CRCA	All proteins (1+2+3)
P68373	6.34114e-07	1.50348	CRCA	All proteins (1+2+3)
A2AN08	1.36562e-06	0.770135	CRCA	All proteins (1+2+3)
Q9D2M8	1.88138e-07	1.56371	CRCA	All proteins (1+2+3)
P52623	5.29006e-08	1.20416	CRCA	All proteins (1+2+3)
Q62452	3.42049e-07	0.34608	CRCA	All proteins (1+2+3)
Q9JM62	1.13974e-06	0.675163	CRCA	All proteins (1+2+3)
Q61207	4.61908e-06	1.46122	CRCA	All proteins (1+2+3)
Q99LB7	1.13979e-05	0.496254	CRCA	All proteins (1+2+3)
Q8CFJ7	1.15537e-07	0.978086	CRCA	All proteins (1+2+3)
P12246	2.06199e-09	1.21859	CRCA	All proteins (1+2+3)
P62317	3.50244e-07	1.52292	CRCA	All proteins (1+2+3)
P09671	4.06061e-06	0.952973	CRCA	All proteins (1+2+3)
Q8C650	9.0673e-08	1.37323	CRCA	All proteins (1+2+3)
Q9WV98	1.46685e-06	0.937093	CRCA	All proteins (1+2+3)
Q8BJU0	2.70262e-07	0.985279	CRCA	All proteins (1+2+3)
Q62419	1.31999e-07	0.890954	CRCA	All proteins (1+2+3)
Q8BG73	1.05651e-07	1.16017	CRCA	All proteins (1+2+3)
Q8VIJ6	7.5532e-07	1.41212	CRCA	All proteins (1+2+3)
Q8BWF0	2.51696e-06	0.772731	CRCA	All proteins (1+2+3)
P42227	3.98173e-07	1.63205	CRCA	All proteins (1+2+3)
Q03734	2.20339e-07	1.55616	CRCA	All proteins (1+2+3)
G5E870	1.91587e-07	1.63904	CRCA	All proteins (1+2+3)
P54071	4.25878e-06	0.70264	CRCA	All proteins (1+2+3)
O54782	9.79357e-08	1.2265	CRCA	All proteins (1+2+3)
Q8VC12	4.48975e-06	0.805444	CRCA	All proteins (1+2+3)
Q3THS6	2.98308e-07	1.40607	CRCA	All proteins (1+2+3)
Q6PIP5	1.35447e-07	1.29554	CRCA	All proteins (1+2+3)
Q1HFZ0	3.64955e-07	2.45201	CRCA	All proteins (1+2+3)
Q9CRD0	4.99461e-07	0.934503	CRCA	All proteins (1+2+3)
Q60597	2.77374e-06	1.18816	CRCA	All proteins (1+2+3)
Q9D0J8	6.74202e-07	0.862453	CRCA	All proteins (1+2+3)
Q7TMM9	1.84342e-07	1.2779	CRCA	All proteins (1+2+3)
Q8CCJ3	5.5293e-07	1.05487	CRCA	All proteins (1+2+3)
P26369	5.8621e-07	1.35015	CRCA	All proteins (1+2+3)
Q9EQH3	1.14325e-06	1.29767	CRCA	All proteins (1+2+3)
Q9QYC7	2.47883e-07	1.44491	CRCA	All proteins (1+2+3)
O89079	5.62189e-07	1.18907	CRCA	All proteins (1+2+3)
P45591	1.52523e-06	1.115	CRCA	All proteins (1+2+3)
P04117	9.36858e-07	3.75209	CRCA	All proteins (1+2+3)
P35922	7.85084e-08	1.18466	CRCA	All proteins (1+2+3)
P54731	1.43928e-07	1.22691	CRCA	All proteins (1+2+3)
Q9Z0N1	1.82496e-06	1.27144	CRCA	All proteins (1+2+3)
Q9D0M1	3.46993e-07	0.797404	CRCA	All proteins (1+2+3)
Q9ERG0	1.10072e-06	1.03089	CRCA	All proteins (1+2+3)
Q7TPV4	8.53112e-07	1.75698	CRCA	All proteins (1+2+3)
Q9CQ54	2.27253e-07	1.24131	CRCA	All proteins (1+2+3)
Q8K2T1	6.03599e-08	1.61211	CRCA	All proteins (1+2+3)
O88531	2.3599e-07	1.48635	CRCA	All proteins (1+2+3)
Q9D868	7.52036e-08	1.20842	CRCA	All proteins (1+2+3)
O08807	6.82135e-07	0.911858	CRCA	All proteins (1+2+3)
Q99020	4.33256e-07	1.46902	CRCA	All proteins (1+2+3)
O35972	8.78719e-08	1.50718	CRCA	All proteins (1+2+3)
P62852	1.3249e-06	1.29761	CRCA	All proteins (1+2+3)
Q80X82	1.25612e-07	1.43567	CRCA	All proteins (1+2+3)
P99024	4.25339e-06	1.30556	CRCA	All proteins (1+2+3)
Q71LX4	9.22332e-07	1.09449	CRCA	All proteins (1+2+3)
Q3U4G3	3.35657e-09	0.78867	CRCA	All proteins (1+2+3)
P56394	1.85406e-07	1.27889	CRCA	All proteins (1+2+3)
Q61029	1.52468e-07	1.30462	CRCA	All proteins (1+2+3)
P70699	5.53219e-07	1.4222	CRCA	All proteins (1+2+3)
Q9D1I5	2.53088e-07	0.863865	CRCA	All proteins (1+2+3)
Q8K215	1.50804e-07	1.05282	CRCA	All proteins (1+2+3)
O09111	4.03836e-07	0.883031	CRCA	All proteins (1+2+3)
Q99LC3	1.76075e-06	1.0341	CRCA	All proteins (1+2+3)
Q9DCJ5	9.20716e-07	1.08949	CRCA	All proteins (1+2+3)
Q9CQC7	2.8913e-07	0.993439	CRCA	All proteins (1+2+3)
O08600	2.55684e-07	1.0096	CRCA	All proteins (1+2+3)
Q99P30	3.55107e-06	0.444387	CRCA	All proteins (1+2+3)
Q6PD26	1.40567e-07	0.654596	CRCA	All proteins (1+2+3)
P53026	1.26417e-06	1.37531	CRCA	All proteins (1+2+3)
P05366	1.65541e-09	3.71607	CRCA	All proteins (1+2+3)
Q920B9	2.47253e-07	1.02997	CRCA	All proteins (1+2+3)
P10833	1.66375e-07	1.41183	CRCA	All proteins (1+2+3)
P62908	7.17341e-06	1.36219	CRCA	All proteins (1+2+3)
P68372	1.39885e-06	1.43019	CRCA	All proteins (1+2+3)
Q8BWM0	2.72752e-07	1.12334	CRCA	All proteins (1+2+3)
Q9D1E8	1.21054e-08	1.23903	CRCA	All proteins (1+2+3)
P16675	4.75725e-07	1.65374	CRCA	All proteins (1+2+3)
Q80UW8	5.11936e-08	1.38069	CRCA	All proteins (1+2+3)
Q9DB15	1.42391e-06	1.10755	CRCA	All proteins (1+2+3)
P62071	9.49601e-08	1.24186	CRCA	All proteins (1+2+3)
Q91YQ5	4.93455e-06	1.44695	CRCA	All proteins (1+2+3)
Q9EQZ6	2.69849e-07	1.23642	CRCA	All proteins (1+2+3)
Q8QZT1	1.39028e-05	0.712116	CRCA	All proteins (1+2+3)
P48428	6.5951e-07	1.28715	CRCA	All proteins (1+2+3)
Q6P8M1	6.28764e-08	1.15455	CRCA	All proteins (1+2+3)
Q8VDJ3	5.66925e-06	1.41101	CRCA	All proteins (1+2+3)
P28650	1.44139e-07	1.14078	CRCA	All proteins (1+2+3)
P68368	1.7261e-06	1.05634	CRCA	All proteins (1+2+3)
Q9JKX3	9.36823e-08	1.14633	CRCA	All proteins (1+2+3)
Q01853	9.60022e-06	0.849209	CRCA	All proteins (1+2+3)
P36371	1.27171e-07	1.19898	CRCA	All proteins (1+2+3)
Q5F285	3.74325e-07	1.14324	CRCA	All proteins (1+2+3)
Q62348	1.00445e-07	1.34014	CRCA	All proteins (1+2+3)
Q91YR1	7.47778e-07	1.42313	CRCA	All proteins (1+2+3)
Q8K411	6.62413e-07	1.15969	CRCA	All proteins (1+2+3)
Q8BKG3	1.44564e-08	1.25073	CRCA	All proteins (1+2+3)
Q00915	8.29935e-08	2.44226	CRCA	All proteins (1+2+3)
Q9CZ83	3.16028e-08	1.05566	CRCA	All proteins (1+2+3)
P62082	3.5418e-06	1.49859	CRCA	All proteins (1+2+3)
P25444	3.96094e-06	1.32211	CRCA	All proteins (1+2+3)
Q8BIJ6	8.27901e-07	0.892637	CRCA	All proteins (1+2+3)
A3KMP2	1.31496e-06	0.891305	CRCA	All proteins (1+2+3)
Q99J36	1.33324e-07	1.37669	CRCA	All proteins (1+2+3)
O88685	7.19151e-07	1.01217	CRCA	All proteins (1+2+3)
Q9D8W5	1.21294e-06	1.14053	CRCA	All proteins (1+2+3)
Q5SUR0	2.14302e-07	1.33369	CRCA	All proteins (1+2+3)
P62267	7.89684e-07	1.42691	CRCA	All proteins (1+2+3)
Q9DBC0	5.11665e-07	1.05322	CRCA	All proteins (1+2+3)
Q9WUM5	4.0043e-06	0.730469	CRCA	All proteins (1+2+3)
Q8BMA6	9.00012e-07	1.14574	CRCA	All proteins (1+2+3)
Q8C7E7	1.08497e-06	1.64369	CRCA	All proteins (1+2+3)
P46978	7.29256e-07	1.68613	CRCA	All proteins (1+2+3)
Q9D7A6	4.13146e-07	1.65583	CRCA	All proteins (1+2+3)
P35979	2.80692e-06	1.45432	CRCA	All proteins (1+2+3)
P61358	9.46809e-07	1.45185	CRCA	All proteins (1+2+3)
Q91WC0	1.93032e-07	0.970775	CRCA	All proteins (1+2+3)
P42225	4.1642e-07	1.02254	CRCA	All proteins (1+2+3)
P97351	5.31537e-06	1.43764	CRCA	All proteins (1+2+3)
Q8BWQ1	1.76085e-06	0.436758	CRCA	All proteins (1+2+3)
Q8BJS4	1.52712e-07	0.991259	CRCA	All proteins (1+2+3)
O35075	8.68824e-08	1.1253	CRCA	All proteins (1+2+3)
P63330	1.02821e-07	1.30271	CRCA	All proteins (1+2+3)
P62835	1.36118e-07	1.29008	CRCA	All proteins (1+2+3)
Q8BU30	1.1377e-06	1.18178	CRCA	All proteins (1+2+3)
Q8BML9	8.79815e-07	1.2542	CRCA	All proteins (1+2+3)
Q9D6J5	2.50892e-07	1.05125	CRCA	All proteins (1+2+3)
P28653	1.8108e-07	1.15754	CRCA	All proteins (1+2+3)
Q922D4	4.17119e-07	1.14875	CRCA	All proteins (1+2+3)
O35593	4.16582e-07	1.12918	CRCA	All proteins (1+2+3)
Q80W22	8.5027e-07	0.829721	CRCA	All proteins (1+2+3)
Q9D1E6	2.07722e-07	0.965557	CRCA	All proteins (1+2+3)
Q02053	4.07534e-06	1.15469	CRCA	All proteins (1+2+3)
Q8BWP5	1.60307e-06	0.946801	CRCA	All proteins (1+2+3)
Q91YD9	1.04125e-07	0.748739	CRCA	All proteins (1+2+3)
Q9JLT4	5.14663e-07	0.893576	CRCA	All proteins (1+2+3)
Q3TCN2	1.26347e-07	1.01492	CRCA	All proteins (1+2+3)
P80316	1.895e-06	0.920702	CRCA	All proteins (1+2+3)
Q8VCH0	6.59083e-06	0.237478	CRCA	All proteins (1+2+3)
Q5SSK3	5.08125e-08	1.15084	CRCA	All proteins (1+2+3)
Q5DTT3	4.85224e-08	0.568446	CRCA	All proteins (1+2+3)
Q6IRU2	7.19021e-07	1.57085	CRCA	All proteins (1+2+3)
Q8BYU6	5.51569e-07	1.11157	CRCA	All proteins (1+2+3)
Q3TW96	1.18577e-07	0.931144	CRCA	All proteins (1+2+3)
Q9JKB1	2.82633e-07	1.02074	CRCA	All proteins (1+2+3)
Q7TQJ8	1.27845e-08	1.26755	CRCA	All proteins (1+2+3)
Q3TIV5	2.95267e-07	1.04223	CRCA	All proteins (1+2+3)
Q9D711	1.68259e-07	0.930564	CRCA	All proteins (1+2+3)
P50516	5.5506e-07	1.229	CRCA	All proteins (1+2+3)
P61082	2.0992e-07	1.17686	CRCA	All proteins (1+2+3)
Q8C5W3	3.81757e-07	0.845602	CRCA	All proteins (1+2+3)
P62996	1.28169e-07	1.2712	CRCA	All proteins (1+2+3)
P27641	2.08235e-07	1.69166	CRCA	All proteins (1+2+3)
Q8CC88	5.34677e-06	0.715618	CRCA	All proteins (1+2+3)
Q64727	3.84935e-06	1.42927	CRCA	All proteins (1+2+3)
Q9R1Z8	1.01433e-07	1.51905	CRCA	All proteins (1+2+3)
Q91YN5	1.83279e-07	1.02074	CRCA	All proteins (1+2+3)
Q9CR09	1.66311e-07	1.38441	CRCA	All proteins (1+2+3)
Q8VBW8	1.12455e-06	0.590255	CRCA	All proteins (1+2+3)
P70398	7.95154e-07	1.29613	CRCA	All proteins (1+2+3)
Q6VNB8	1.73826e-07	0.794964	CRCA	All proteins (1+2+3)
Q5FWH2	1.85936e-08	0.835615	CRCA	All proteins (1+2+3)
Q8C878	1.89644e-07	2.25527	CRCA	All proteins (1+2+3)
Q6P5F9	3.65875e-07	1.30561	CRCA	All proteins (1+2+3)
Q9D2N9	5.2357e-08	1.32811	CRCA	All proteins (1+2+3)
Q9Z2U0	2.06215e-06	0.953015	CRCA	All proteins (1+2+3)
O35448	3.18517e-08	1.27335	CRCA	All proteins (1+2+3)
Q3UPF5	4.38831e-07	0.92743	CRCA	All proteins (1+2+3)
P46471	1.88714e-06	0.951997	CRCA	All proteins (1+2+3)
Q99PV0	6.28013e-07	1.19466	CRCA	All proteins (1+2+3)
P56399	1.81822e-06	1.13658	CRCA	All proteins (1+2+3)
Q91XB7	2.33552e-08	1.33402	CRCA	All proteins (1+2+3)
Q9JMH6	1.45928e-06	1.08335	CRCA	All proteins (1+2+3)
Q8VBW6	2.50688e-07	1.19585	CRCA	All proteins (1+2+3)
P61290	1.2221e-07	1.31885	CRCA	All proteins (1+2+3)
P80317	2.2883e-06	0.917868	CRCA	All proteins (1+2+3)
P54775	7.12298e-07	1.01954	CRCA	All proteins (1+2+3)
P49312	3.07236e-07	1.64617	CRCA	All proteins (1+2+3)
Q99MN1	1.06969e-06	1.11479	CRCA	All proteins (1+2+3)
Q9CXA2	1.90269e-07	1.05406	CRCA	All proteins (1+2+3)
Q3TNA1	1.01299e-06	1.13992	CRCA	All proteins (1+2+3)
Q8VCI0	2.8345e-07	1.59828	CRCA	All proteins (1+2+3)
Q8BGQ7	2.88094e-06	1.16172	CRCA	All proteins (1+2+3)
Q8R086	2.64927e-06	0.745466	CRCA	All proteins (1+2+3)
P80313	2.10824e-06	0.808685	CRCA	All proteins (1+2+3)
P49722	1.01244e-06	1.00286	CRCA	All proteins (1+2+3)
P14685	1.23723e-06	0.984766	CRCA	All proteins (1+2+3)
P42932	3.06815e-06	0.912871	CRCA	All proteins (1+2+3)
Q64737	1.04136e-06	1.15534	CRCA	All proteins (1+2+3)
Q9CX56	3.84774e-07	1.02997	CRCA	All proteins (1+2+3)
O70475	7.30038e-06	0.708104	CRCA	All proteins (1+2+3)
P11983	2.16655e-06	0.874086	CRCA	All proteins (1+2+3)
P13439	2.2229e-07	1.1599	CRCA	All proteins (1+2+3)
Q99KC8	6.38305e-07	1.41075	CRCA	All proteins (1+2+3)
Q9R1P3	6.24547e-07	0.988504	CRCA	All proteins (1+2+3)
Q9CQV1	1.69903e-07	1.37405	CRCA	All proteins (1+2+3)
Q8BH58	1.06659e-07	1.44653	CRCA	All proteins (1+2+3)
P10639	4.89827e-06	0.970771	CRCA	All proteins (1+2+3)
Q9CQU0	1.42245e-07	1.38492	CRCA	All proteins (1+2+3)
P41317	4.90253e-07	0.620816	CRCA	All proteins (1+2+3)
Q9Z2D6	3.09348e-07	1.8748	CRCA	All proteins (1+2+3)
Q8VEA4	3.49765e-07	0.956253	CRCA	All proteins (1+2+3)
Q9R0Q9	2.25597e-07	1.37199	CRCA	All proteins (1+2+3)
P11725	1.27595e-05	0.463766	CRCA	All proteins (1+2+3)
Q9R1S7	2.73633e-07	0.991274	CRCA	All proteins (1+2+3)
Q9R0A0	7.96889e-07	1.12523	CRCA	All proteins (1+2+3)
P28654	1.51391e-07	1.08855	CRCA	All proteins (1+2+3)
P99029	7.84674e-06	1.1504	CRCA	All proteins (1+2+3)
P62254	1.01811e-07	1.05017	CRCA	All proteins (1+2+3)
P20152	2.62144e-06	1.67691	CRCA	All proteins (1+2+3)
Q9Z1G4	2.25978e-07	1.16847	CRCA	All proteins (1+2+3)
O88384	1.82692e-07	1.26668	CRCA	All proteins (1+2+3)
Q80W47	4.60492e-08	2.81209	CRCA	All proteins (1+2+3)
P80318	2.14322e-06	0.847733	CRCA	All proteins (1+2+3)
P19221	2.27629e-07	1.14969	CRCA	All proteins (1+2+3)
Q63886	2.63195e-06	0.808997	CRCA	All proteins (1+2+3)
Q9R099	3.62042e-07	1.39349	CRCA	All proteins (1+2+3)
P68037	6.42685e-07	1.236	CRCA	All proteins (1+2+3)
Q6NVE8	1.83277e-07	1.3637	CRCA	All proteins (1+2+3)
P46467	1.9956e-07	1.09656	CRCA	All proteins (1+2+3)
P53811	6.85558e-07	1.00646	CRCA	All proteins (1+2+3)
Q02257	3.99591e-07	1.24815	CRCA	All proteins (1+2+3)
Q8BLR5	1.14818e-08	0.780416	CRCA	All proteins (1+2+3)
Q9ERF3	2.18165e-07	1.24833	CRCA	All proteins (1+2+3)
O88342	1.13418e-06	1.49568	CRCA	All proteins (1+2+3)
Q9EPK7	3.22047e-07	0.936998	CRCA	All proteins (1+2+3)
Q9CRC0	3.17844e-07	1.10729	CRCA	All proteins (1+2+3)
P80314	2.64903e-06	0.841187	CRCA	All proteins (1+2+3)
Q8VBT0	2.28235e-07	1.1018	CRCA	All proteins (1+2+3)
Q497J1	5.8761e-09	1.08906	CRCA	All proteins (1+2+3)
P40142	6.47812e-06	1.5857	CRCA	All proteins (1+2+3)
Q6P4T2	7.16537e-07	1.18616	CRCA	All proteins (1+2+3)
Q9DBR1	1.59152e-07	0.989682	CRCA	All proteins (1+2+3)
Q99KP6	4.45475e-07	1.50104	CRCA	All proteins (1+2+3)
Q8R2Y8	2.18487e-07	1.07286	CRCA	All proteins (1+2+3)
Q8VH51	2.92008e-07	1.35121	CRCA	All proteins (1+2+3)
Q9ER72	6.49598e-07	1.32279	CRCA	All proteins (1+2+3)
Q8BWT1	3.5952e-05	0.905754	CRCA	All proteins (1+2+3)
O08583	1.4126e-07	1.36554	CRCA	All proteins (1+2+3)
P62075	2.95498e-06	1.2536	CRCA	All proteins (1+2+3)
Q9QZ06	1.76369e-07	0.847273	CRCA	All proteins (1+2+3)
Q99JY4	1.7508e-07	0.970735	CRCA	All proteins (1+2+3)
Q9CQM5	3.18076e-07	1.47801	CRCA	All proteins (1+2+3)
P17742	9.01177e-06	1.41462	CRCA	All proteins (1+2+3)
Q9D5V6	3.44587e-07	1.08503	CRCA	All proteins (1+2+3)
Q9QZ88	3.75674e-07	1.31239	CRCA	All proteins (1+2+3)
Q9ERK4	1.32042e-06	1.19625	CRCA	All proteins (1+2+3)
Q9QXE7	1.16815e-07	1.57063	CRCA	All proteins (1+2+3)
Q9CY27	1.32426e-06	1.10587	CRCA	All proteins (1+2+3)
P40336	3.34091e-07	1.23536	CRCA	All proteins (1+2+3)
P03888	3.37095e-08	0.966267	CRCA	All proteins (1+2+3)
P54729	1.91028e-07	1.0112	CRCA	All proteins (1+2+3)
Q8VCC1	9.19178e-07	0.486726	CRCA	All proteins (1+2+3)
P61458	1.72665e-06	0.842574	CRCA	All proteins (1+2+3)
Q60866	6.99374e-07	1.18266	CRCA	All proteins (1+2+3)
Q8VDM4	2.5852e-06	1.00488	CRCA	All proteins (1+2+3)
P29788	2.01861e-07	2.65626	CRCA	All proteins (1+2+3)
Q8JZL3	1.50978e-07	1.25157	CRCA	All proteins (1+2+3)
Q9CQN6	1.57825e-08	1.1309	CRCA	All proteins (1+2+3)
Q9CYZ2	5.08758e-07	1.57476	CRCA	All proteins (1+2+3)
Q8BFY9	3.47153e-07	1.45116	CRCA	All proteins (1+2+3)
Q62393	1.68486e-07	1.62633	CRCA	All proteins (1+2+3)
Q9DCH6	1.43147e-07	0.843471	CRCA	All proteins (1+2+3)
Q9CR68	3.16883e-06	0.886505	CRCA	All proteins (1+2+3)
Q6P5E4	1.18881e-06	1.28607	CRCA	All proteins (1+2+3)
Q8C0E2	8.92833e-08	2.08067	CRCA	All proteins (1+2+3)
Q8BFQ4	6.89707e-08	0.890677	CRCA	All proteins (1+2+3)
Q6P1B1	4.43983e-07	1.2472	CRCA	All proteins (1+2+3)
Q8CAY6	3.72377e-06	0.859411	CRCA	All proteins (1+2+3)
Q283N4	4.31363e-07	2.33788	CRCA	All proteins (1+2+3)
E9Q4P1	1.20274e-07	2.61834	CRCA	All proteins (1+2+3)
B7ZMP1	2.05761e-07	1.03257	CRCA	All proteins (1+2+3)
Q91YT7	7.92954e-08	0.565565	CRCA	All proteins (1+2+3)
O08573	1.42021e-06	1.07667	CRCA	All proteins (1+2+3)
O88441	5.1203e-07	0.900175	CRCA	All proteins (1+2+3)
Q9R0Q7	1.19959e-06	0.919826	CRCA	All proteins (1+2+3)
Q8C1A5	2.00994e-07	1.42514	CRCA	All proteins (1+2+3)
Q9JKL4	2.5457e-07	0.765199	CRCA	All proteins (1+2+3)
P52503	9.19021e-07	1.11385	CRCA	All proteins (1+2+3)
Q8K010	2.52637e-06	1.1254	CRCA	All proteins (1+2+3)
O55022	4.825e-06	0.593158	CRCA	All proteins (1+2+3)
P23506	1.10062e-07	1.22957	CRCA	All proteins (1+2+3)
Q9QUR7	5.13666e-08	1.67252	CRCA	All proteins (1+2+3)
P29351	5.84382e-07	1.13279	CRCA	All proteins (1+2+3)
Q05117	1.19577e-07	1.17351	CRCA	All proteins (1+2+3)
Q9CYH2	2.54674e-07	1.08492	CRCA	All proteins (1+2+3)
P63276	1.13563e-06	1.45004	CRCA	All proteins (1+2+3)
P63325	9.14454e-07	1.25109	CRCA	All proteins (1+2+3)
P40630	4.01962e-07	0.860332	CRCA	All proteins (1+2+3)
Q3U0V2	1.12231e-07	1.5205	CRCA	All proteins (1+2+3)
Q02858	1.35086e-08	0.966682	CRCA	All proteins (1+2+3)
P61089	8.95084e-07	1.44135	CRCA	All proteins (1+2+3)
Q99N42	4.39672e-07	1.08948	CRCA	All proteins (1+2+3)
P26516	6.82361e-07	0.915891	CRCA	All proteins (1+2+3)
O35955	1.48571e-07	1.18363	CRCA	All proteins (1+2+3)
Q8CI94	2.13651e-07	1.55265	CRCA	All proteins (1+2+3)
P62855	1.60327e-06	1.38927	CRCA	All proteins (1+2+3)
Q9R0M5	1.1332e-07	1.05836	CRCA	All proteins (1+2+3)
P62077	1.3989e-06	1.12428	CRCA	All proteins (1+2+3)
P15532	7.78156e-07	1.11296	CRCA	All proteins (1+2+3)
O09012	2.61671e-07	0.786305	CRCA	All proteins (1+2+3)
Q60953	1.73888e-07	0.97426	CRCA	All proteins (1+2+3)
Q9CQU3	2.12177e-07	1.44698	CRCA	All proteins (1+2+3)
Q9QUI0	1.83492e-07	1.11364	CRCA	All proteins (1+2+3)
Q9JJ00	7.51819e-08	3.00181	CRCA	All proteins (1+2+3)
Q9CZL5	1.7409e-07	0.741993	CRCA	All proteins (1+2+3)
Q60692	1.29807e-06	0.998037	CRCA	All proteins (1+2+3)
O55234	8.44945e-07	0.988554	CRCA	All proteins (1+2+3)
P99026	6.16141e-07	0.963681	CRCA	All proteins (1+2+3)
P26638	7.56093e-07	1.14437	CRCA	All proteins (1+2+3)
P97493	2.51547e-07	0.884681	CRCA	All proteins (1+2+3)
Q91YJ3	3.2459e-08	1.34256	CRCA	All proteins (1+2+3)
O55060	4.1772e-07	1.44531	CRCA	All proteins (1+2+3)
Q91XD6	1.71223e-07	0.825807	CRCA	All proteins (1+2+3)
Q3UPH1	1.74562e-07	1.19435	CRCA	All proteins (1+2+3)
Q80X50	3.94852e-07	1.32871	CRCA	All proteins (1+2+3)
Q9JMA1	6.68825e-07	1.02142	CRCA	All proteins (1+2+3)
P17225	1.3997e-06	1.28641	CRCA	All proteins (1+2+3)
Q8BI84	1.82084e-06	0.983254	CRCA	All proteins (1+2+3)
Q99K23	1.69052e-07	0.959542	CRCA	All proteins (1+2+3)
Q9CQ80	9.35188e-08	1.0397	CRCA	All proteins (1+2+3)
Q00519	2.05519e-06	1.01263	CRCA	All proteins (1+2+3)
P30051	8.97734e-09	0.839181	CRCA	All proteins (1+2+3)
Q91W52	9.03058e-08	1.54449	CRCA	All proteins (1+2+3)
P07309	1.44461e-06	0.470886	CRCA	All proteins (1+2+3)
P21614	2.36418e-06	0.952312	CRCA	All proteins (1+2+3)
O88967	3.36974e-07	1.03874	CRCA	All proteins (1+2+3)
Q9DBA6	3.20027e-07	1.04516	CRCA	All proteins (1+2+3)
Q91ZJ5	2.84909e-07	0.864046	CRCA	All proteins (1+2+3)
P62862	1.6197e-07	1.32363	CRCA	All proteins (1+2+3)
P32921	3.64258e-07	0.854835	CRCA	All proteins (1+2+3)
Q62313	3.06789e-07	2.6715	CRCA	All proteins (1+2+3)
Q8CDN6	1.05541e-06	1.38911	CRCA	All proteins (1+2+3)
Q62187	8.41471e-09	0.792	CRCA	All proteins (1+2+3)
Q91Z38	8.79021e-08	0.921789	CRCA	All proteins (1+2+3)
Q922Y1	6.2058e-07	0.969193	CRCA	All proteins (1+2+3)
Q8BN21	2.91709e-08	0.610965	CRCA	All proteins (1+2+3)
Q9CQW1	2.05286e-07	1.17916	CRCA	All proteins (1+2+3)
P70347	2.18871e-09	0.317805	CRCA	All proteins (1+2+3)
P61087	4.57335e-07	1.21408	CRCA	All proteins (1+2+3)
P62960	5.0829e-06	1.40756	CRCA	All proteins (1+2+3)
Q14C51	2.05725e-07	1.11227	CRCA	All proteins (1+2+3)
Q3UUI3	1.56952e-07	1.04086	CRCA	All proteins (1+2+3)
Q9WVA2	5.57899e-07	1.10686	CRCA	All proteins (1+2+3)
P63280	2.03302e-07	1.38182	CRCA	All proteins (1+2+3)
P61961	4.79006e-07	1.41338	CRCA	All proteins (1+2+3)
Q9Z1Z0	1.1697e-06	1.41807	CRCA	All proteins (1+2+3)
Q8BH43	1.23711e-07	1.73978	CRCA	All proteins (1+2+3)
Q9JKB3	2.22209e-07	0.864069	CRCA	All proteins (1+2+3)
B2RR83	9.53894e-08	1.41714	CRCA	All proteins (1+2+3)
Q9R1P4	2.50815e-06	1.04404	CRCA	All proteins (1+2+3)
Q99J99	1.1942e-06	0.952839	CRCA	All proteins (1+2+3)
Q9D880	3.41892e-07	1.0244	CRCA	All proteins (1+2+3)
Q9DCG9	1.58453e-07	1.11627	CRCA	All proteins (1+2+3)
P21981	2.99618e-06	3.92594	CRCA	All proteins (1+2+3)
E9Q735	2.0698e-07	1.09647	CRCA	All proteins (1+2+3)
Q6PGL7	3.82875e-07	1.37361	CRCA	All proteins (1+2+3)
Q8R317	8.74729e-07	1.14004	CRCA	All proteins (1+2+3)
Q3UDE2	1.60749e-07	1.79319	CRCA	All proteins (1+2+3)
Q9D906	2.37468e-07	0.856207	CRCA	All proteins (1+2+3)
O88986	7.61939e-07	0.77473	CRCA	All proteins (1+2+3)
Q922B1	3.48696e-07	0.630822	CRCA	All proteins (1+2+3)
P63085	2.33155e-07	0.940146	CRCA	All proteins (1+2+3)
Q8VEM8	2.6525e-06	0.957668	CRCA	All proteins (1+2+3)
Q59J78	3.55253e-07	0.872624	CRCA	All proteins (1+2+3)
Q3UYV9	1.01034e-07	1.88513	CRCA	All proteins (1+2+3)
Q8BHG1	4.48002e-07	1.33046	CRCA	All proteins (1+2+3)
Q8BMF4	2.30483e-06	0.83226	CRCA	All proteins (1+2+3)
Q9DC50	4.16115e-06	0.446748	CRCA	All proteins (1+2+3)
Q505D7	6.41448e-08	0.954369	CRCA	All proteins (1+2+3)
Q9D404	3.46729e-07	1.06989	CRCA	All proteins (1+2+3)
P08003	7.92697e-06	1.49346	CRCA	All proteins (1+2+3)
Q8BFP9	1.50149e-07	0.860093	CRCA	All proteins (1+2+3)
P22437	1.34949e-07	1.05513	CRCA	All proteins (1+2+3)
P12382	1.80321e-07	1.46214	CRCA	All proteins (1+2+3)
Q9ERU9	1.12393e-06	1.31075	CRCA	All proteins (1+2+3)
P55258	2.25112e-07	1.25363	CRCA	All proteins (1+2+3)
P68040	5.18444e-06	1.36308	CRCA	All proteins (1+2+3)
P46638	1.03904e-06	1.38287	CRCA	All proteins (1+2+3)
Q8VE37	1.25845e-07	1.31284	CRCA	All proteins (1+2+3)
Q8C2Q3	2.88269e-07	1.25271	CRCA	All proteins (1+2+3)
Q8VHP8	2.29736e-09	1.07679	CRCA	All proteins (1+2+3)
Q8BQC8	1.48131e-09	1.00886	CRCA	All proteins (1+2+3)
B2RY56	2.33587e-07	1.30291	CRCA	All proteins (1+2+3)
Q05186	1.1863e-07	0.971397	CRCA	All proteins (1+2+3)
Q60972	1.80204e-07	1.41135	CRCA	All proteins (1+2+3)
Q8BP92	9.53806e-08	1.01305	CRCA	All proteins (1+2+3)
P46061	4.44658e-07	1.46024	CRCA	All proteins (1+2+3)
Q61838	2.20841e-06	1.51844	CRCA	All proteins (1+2+3)
Q9JIW9	9.9227e-08	1.45819	CRCA	All proteins (1+2+3)
Q64012	2.93172e-07	1.506	CRCA	All proteins (1+2+3)
Q9CPX8	8.74149e-09	0.757335	CRCA	All proteins (1+2+3)
Q9CZ13	5.58455e-06	0.842613	CRCA	All proteins (1+2+3)
Q9DB77	1.04321e-05	0.828163	CRCA	All proteins (1+2+3)
P99028	2.73476e-06	0.847837	CRCA	All proteins (1+2+3)
P54726	3.56978e-09	0.78592	CRCA	All proteins (1+2+3)
P54728	1.20379e-06	0.988461	CRCA	All proteins (1+2+3)
Q9D855	1.17351e-06	0.835384	CRCA	All proteins (1+2+3)
P34022	2.86407e-07	1.44146	CRCA	All proteins (1+2+3)
Q8BND5	2.69418e-08	1.149	CRCA	All proteins (1+2+3)
Q9CQ69	4.55843e-07	0.876267	CRCA	All proteins (1+2+3)
Q8R1I1	5.56789e-07	0.805299	CRCA	All proteins (1+2+3)
P62827	3.92682e-06	1.24629	CRCA	All proteins (1+2+3)
P47199	2.75995e-06	0.903594	CRCA	All proteins (1+2+3)
Q8R1Q9	1.43501e-07	1.20055	CRCA	All proteins (1+2+3)
P26043	2.03179e-06	0.85919	CRCA	All proteins (1+2+3)
P82343	4.62622e-08	1.5452	CRCA	All proteins (1+2+3)
P20918	8.26759e-07	1.46507	CRCA	All proteins (1+2+3)
P56379	1.16265e-07	0.78449	CRCA	All proteins (1+2+3)
Q8JZN5	1.06325e-06	0.915715	CRCA	All proteins (1+2+3)
Q07417	5.31448e-06	0.82427	CRCA	All proteins (1+2+3)
Q8K441	8.77713e-07	1.3834	CRCA	All proteins (1+2+3)
Q61247	9.53053e-08	1.00709	CRCA	All proteins (1+2+3)
Q9JI39	2.11445e-07	1.15596	CRCA	All proteins (1+2+3)
Q3THG9	2.29679e-07	1.05519	CRCA	All proteins (1+2+3)
Q8BWN8	2.34304e-06	0.723953	CRCA	All proteins (1+2+3)
P55096	1.37152e-05	0.624289	CRCA	All proteins (1+2+3)
Q6P542	5.59666e-07	1.03231	CRCA	All proteins (1+2+3)
Q61151	1.27677e-07	1.01094	CRCA	All proteins (1+2+3)
Q9DCD0	1.70068e-06	1.45325	CRCA	All proteins (1+2+3)
P70445	1.01148e-07	0.875067	CRCA	All proteins (1+2+3)
Q9D2R0	9.92692e-07	0.698454	CRCA	All proteins (1+2+3)
Q924Y0	1.72111e-06	0.603063	CRCA	All proteins (1+2+3)
Q9DCT1	2.93918e-07	1.09918	CRCA	All proteins (1+2+3)
Q9D8S9	1.73311e-07	0.979429	CRCA	All proteins (1+2+3)
P24270	3.4152e-05	0.454609	CRCA	All proteins (1+2+3)
Q8BH00	5.93495e-06	0.987724	CRCA	All proteins (1+2+3)
Q9JLJ2	1.58087e-05	0.668786	CRCA	All proteins (1+2+3)
Q3URE1	4.14696e-07	0.929237	CRCA	All proteins (1+2+3)
E9Q414	1.9745e-06	1.15384	CRCA	All proteins (1+2+3)
P17426	4.13872e-07	1.31141	CRCA	All proteins (1+2+3)
Q9WUL7	6.95968e-08	0.984198	CRCA	All proteins (1+2+3)
O54754	1.21686e-06	0.632507	CRCA	All proteins (1+2+3)
O35381	1.37313e-06	1.56457	CRCA	All proteins (1+2+3)
Q9EST5	1.29574e-07	1.79792	CRCA	All proteins (1+2+3)
P97822	1.00071e-07	1.78126	CRCA	All proteins (1+2+3)
Q8VCT3	6.74426e-07	1.28103	CRCA	All proteins (1+2+3)
Q03311	1.75829e-07	0.695242	CRCA	All proteins (1+2+3)
P97449	8.16335e-07	1.23936	CRCA	All proteins (1+2+3)
Q925I1	8.99967e-07	0.946999	CRCA	All proteins (1+2+3)
P50429	1.5244e-07	1.30673	CRCA	All proteins (1+2+3)
P50295	2.65629e-07	1.1973	CRCA	All proteins (1+2+3)
Q6PA06	3.74996e-07	1.06962	CRCA	All proteins (1+2+3)
O35744	5.89956e-08	2.82823	CRCA	All proteins (1+2+3)
Q9CXS4	8.75731e-07	1.05963	CRCA	All proteins (1+2+3)
P28033	7.2828e-08	1.91353	CRCA	All proteins (1+2+3)
P31001	5.34595e-07	1.30422	CRCA	All proteins (1+2+3)
Q99LB2	3.28188e-06	0.882405	CRCA	All proteins (1+2+3)
E9Q557	1.41238e-06	1.17561	CRCA	All proteins (1+2+3)
O08808	4.17734e-07	1.07337	CRCA	All proteins (1+2+3)
Q9R0P5	5.66649e-06	1.70033	CRCA	All proteins (1+2+3)
O08749	5.91853e-06	0.867294	CRCA	All proteins (1+2+3)
Q811D0	3.46031e-07	1.21516	CRCA	All proteins (1+2+3)
Q9QZD8	1.4964e-06	0.815189	CRCA	All proteins (1+2+3)
Q64442	1.59587e-05	0.539219	CRCA	All proteins (1+2+3)
Q9DBB8	2.13689e-06	0.908075	CRCA	All proteins (1+2+3)
Q9CQJ6	6.16733e-07	1.33842	CRCA	All proteins (1+2+3)
P26443	3.01301e-05	1.02171	CRCA	All proteins (1+2+3)
Q9D1A2	1.03681e-06	1.23677	CRCA	All proteins (1+2+3)
P97370	3.77999e-07	1.14673	CRCA	All proteins (1+2+3)
Q9D898	1.2986e-07	1.16589	CRCA	All proteins (1+2+3)
Q64191	1.65967e-07	1.8012	CRCA	All proteins (1+2+3)
Q8BSY0	4.91292e-07	1.41143	CRCA	All proteins (1+2+3)
Q9CVB6	6.11368e-07	1.34943	CRCA	All proteins (1+2+3)
O55143	2.87023e-06	1.13003	CRCA	All proteins (1+2+3)
Q9JM76	2.94846e-07	1.41973	CRCA	All proteins (1+2+3)
P59999	5.40769e-07	1.34576	CRCA	All proteins (1+2+3)
Q9CPW4	8.02946e-07	1.3338	CRCA	All proteins (1+2+3)
G5E829	4.5511e-07	1.37272	CRCA	All proteins (1+2+3)
P56212	4.22562e-07	1.48999	CRCA	All proteins (1+2+3)
Q9D0L7	5.39125e-08	0.836089	CRCA	All proteins (1+2+3)
P61161	7.48879e-07	1.12561	CRCA	All proteins (1+2+3)
Q8BWU8	4.55809e-07	0.472364	CRCA	All proteins (1+2+3)
Q99JY9	1.48997e-06	1.31675	CRCA	All proteins (1+2+3)
Q9CQQ7	4.11484e-06	0.736289	CRCA	All proteins (1+2+3)
P16460	3.36554e-05	0.662527	CRCA	All proteins (1+2+3)
Q9EPE9	4.858e-07	1.2471	CRCA	All proteins (1+2+3)
Q9CPX6	4.33825e-07	0.867898	CRCA	All proteins (1+2+3)
Q9D5T0	3.72845e-07	0.900244	CRCA	All proteins (1+2+3)
Q9R0H0	1.21577e-07	0.558675	CRCA	All proteins (1+2+3)
Q60590	6.19119e-09	2.22736	CRCA	All proteins (1+2+3)
Q8QZR1	2.20586e-07	2.15623	CRCA	All proteins (1+2+3)
Q8VCR7	9.8245e-09	0.841249	CRCA	All proteins (1+2+3)
Q5YD48	1.01833e-06	0.816733	CRCA	All proteins (1+2+3)
Q80XL6	4.20651e-06	0.600091	CRCA	All proteins (1+2+3)
Q5SWU9	1.98639e-06	1.03151	CRCA	All proteins (1+2+3)
Q9D7B6	1.03728e-06	0.856289	CRCA	All proteins (1+2+3)
P51174	5.08892e-06	0.761629	CRCA	All proteins (1+2+3)
Q8BGG9	3.05088e-09	1.95556	CRCA	All proteins (1+2+3)
Q5XG73	1.98756e-06	0.779638	CRCA	All proteins (1+2+3)
Q9CQR4	1.81018e-06	0.733106	CRCA	All proteins (1+2+3)
O35490	4.06024e-05	1.38048	CRCA	All proteins (1+2+3)
Q61102	4.39298e-07	1.02817	CRCA	All proteins (1+2+3)
Q99K67	7.56641e-06	0.902415	CRCA	All proteins (1+2+3)
Q9QYR9	1.17998e-06	0.519134	CRCA	All proteins (1+2+3)
Q9QYR7	1.36151e-09	0.492292	CRCA	All proteins (1+2+3)
Q3V1L4	7.4843e-08	1.79111	CRCA	All proteins (1+2+3)
P61222	9.0178e-07	1.07268	CRCA	All proteins (1+2+3)
P05202	1.76753e-05	0.983301	CRCA	All proteins (1+2+3)
Q76MZ3	1.52218e-06	1.2301	CRCA	All proteins (1+2+3)
O09174	1.4583e-06	1.04489	CRCA	All proteins (1+2+3)
P31750	7.34262e-08	1.97248	CRCA	All proteins (1+2+3)
Q9Z0X1	4.46202e-06	0.858709	CRCA	All proteins (1+2+3)
P56213	5.52199e-07	1.25958	CRCA	All proteins (1+2+3)
Q9DB25	1.11628e-07	1.33097	CRCA	All proteins (1+2+3)
P28474	9.30744e-06	1.20866	CRCA	All proteins (1+2+3)
P51881	1.32627e-05	1.05159	CRCA	All proteins (1+2+3)
O08529	3.52033e-07	1.38191	CRCA	All proteins (1+2+3)
Q3V3R1	1.12405e-07	1.07937	CRCA	All proteins (1+2+3)
P62331	2.43626e-07	1.26389	CRCA	All proteins (1+2+3)
Q8C7G5	1.37026e-07	1.15229	CRCA	All proteins (1+2+3)
Q8BW75	2.79742e-06	0.755346	CRCA	All proteins (1+2+3)
Q9DB20	6.06836e-06	0.78817	CRCA	All proteins (1+2+3)
Q8CIM7	2.18212e-06	0.766778	CRCA	All proteins (1+2+3)
O88833	4.90579e-06	0.499244	CRCA	All proteins (1+2+3)
Q8K1Z0	7.18167e-07	0.78541	CRCA	All proteins (1+2+3)
Q9DBE0	6.42438e-06	0.908941	CRCA	All proteins (1+2+3)
P33622	2.38639e-07	1.07356	CRCA	All proteins (1+2+3)
P34927	6.57252e-07	0.675943	CRCA	All proteins (1+2+3)
Q9CY64	4.8454e-07	1.24149	CRCA	All proteins (1+2+3)
Q8VDP4	3.87158e-07	1.76143	CRCA	All proteins (1+2+3)
P00416	4.55532e-08	1.06706	CRCA	All proteins (1+2+3)
A2ADY9	5.71788e-07	1.13792	CRCA	All proteins (1+2+3)
P61804	4.7797e-07	1.30166	CRCA	All proteins (1+2+3)
Q3UGC7	1.10971e-06	1.0857	CRCA	All proteins (1+2+3)
Q9EQH2	8.46381e-07	1.13886	CRCA	All proteins (1+2+3)
Q6A0A9	1.00659e-06	1.17817	CRCA	All proteins (1+2+3)
Q9CY66	8.32909e-08	1.22935	CRCA	All proteins (1+2+3)
P63158	5.59544e-07	1.40742	CRCA	All proteins (1+2+3)
P17156	9.9403e-08	1.02767	CRCA	All proteins (1+2+3)
Q61316	3.26523e-06	1.02314	CRCA	All proteins (1+2+3)
Q8R0N6	6.82992e-07	0.792447	CRCA	All proteins (1+2+3)
P63017	1.44547e-05	0.924216	CRCA	All proteins (1+2+3)
Q05D44	2.33918e-06	1.07748	CRCA	All proteins (1+2+3)
P25085	5.02455e-09	2.94511	CRCA	All proteins (1+2+3)
P97290	8.90921e-08	1.16939	CRCA	All proteins (1+2+3)
Q60872	3.75597e-09	1.83695	CRCA	All proteins (1+2+3)
P51125	7.05229e-07	1.81487	CRCA	All proteins (1+2+3)
P13597	8.65926e-08	1.22888	CRCA	All proteins (1+2+3)
Q9DBD0	1.8934e-07	1.10899	CRCA	All proteins (1+2+3)
Q7TMY8	6.24136e-07	1.17695	CRCA	All proteins (1+2+3)
P58044	1.23854e-06	2.01454	CRCA	All proteins (1+2+3)
O35594	1.24325e-09	1.01172	CRCA	All proteins (1+2+3)
P06330	1.06861e-07	1.4995	CRCA	All proteins (1+2+3)
Q9QZ85	1.60413e-06	0.774621	CRCA	All proteins (1+2+3)
Q9WUK2	5.91424e-07	1.26925	CRCA	All proteins (1+2+3)
P63242	1.64035e-06	1.16632	CRCA	All proteins (1+2+3)
Q61249	4.27708e-07	1.10719	CRCA	All proteins (1+2+3)
Q6ZWX6	1.02867e-06	1.20285	CRCA	All proteins (1+2+3)
Q9D379	9.65299e-06	0.575117	CRCA	All proteins (1+2+3)
P34914	1.27724e-05	0.536544	CRCA	All proteins (1+2+3)
Q9D154	2.45464e-07	0.789025	CRCA	All proteins (1+2+3)
Q9D3D9	4.92029e-06	0.877291	CRCA	All proteins (1+2+3)
Q64464	1.02432e-06	1.48087	CRCA	All proteins (1+2+3)
Q9CPQ1	1.97321e-06	0.974076	CRCA	All proteins (1+2+3)
Q91W50	1.00025e-06	1.15106	CRCA	All proteins (1+2+3)
O88533	3.98411e-07	0.665482	CRCA	All proteins (1+2+3)
Q8BHG2	1.75407e-07	1.26583	CRCA	All proteins (1+2+3)
P23591	4.29864e-07	1.22738	CRCA	All proteins (1+2+3)
Q99JX3	6.28458e-07	1.19053	CRCA	All proteins (1+2+3)
Q91WM2	2.59727e-07	0.89062	CRCA	All proteins (1+2+3)
O08756	5.61722e-06	0.906078	CRCA	All proteins (1+2+3)
Q91VF2	3.6751e-07	1.29638	CRCA	All proteins (1+2+3)
Q8JZK9	3.586e-06	1.54973	CRCA	All proteins (1+2+3)
O55135	4.43748e-07	1.31398	CRCA	All proteins (1+2+3)
Q505F5	2.6045e-07	1.39991	CRCA	All proteins (1+2+3)
Q6PB66	3.51995e-06	1.02862	CRCA	All proteins (1+2+3)
E9Q634	1.54759e-07	1.53808	CRCA	All proteins (1+2+3)
Q99KQ4	1.26422e-06	1.40138	CRCA	All proteins (1+2+3)
Q9D7V9	1.40486e-08	1.88207	CRCA	All proteins (1+2+3)
Q9JMH9	9.17645e-07	1.29663	CRCA	All proteins (1+2+3)
Q9DCN2	4.05785e-06	0.924331	CRCA	All proteins (1+2+3)
O35682	1.31506e-08	1.38976	CRCA	All proteins (1+2+3)
Q9JK81	3.22171e-07	1.34753	CRCA	All proteins (1+2+3)
P70670	1.34308e-06	1.16809	CRCA	All proteins (1+2+3)
Q80UM3	4.4009e-07	1.18698	CRCA	All proteins (1+2+3)
Q61879	4.69103e-07	0.828123	CRCA	All proteins (1+2+3)
Q9QWR8	3.07339e-07	2.15692	CRCA	All proteins (1+2+3)
Q6URW6	3.63236e-07	1.43149	CRCA	All proteins (1+2+3)
Q9QZ08	1.15214e-07	1.2882	CRCA	All proteins (1+2+3)
Q8K4Z3	7.04394e-07	1.08243	CRCA	All proteins (1+2+3)
O88736	3.65207e-07	1.30631	CRCA	All proteins (1+2+3)
O35286	2.9237e-07	1.55434	CRCA	All proteins (1+2+3)
Q9D819	5.75138e-06	1.0888	CRCA	All proteins (1+2+3)
P15864	6.3309e-06	1.54605	CRCA	All proteins (1+2+3)
Q9D0S9	1.77301e-06	0.932552	CRCA	All proteins (1+2+3)
P22315	8.25932e-07	1.08832	CRCA	All proteins (1+2+3)
Q5RL79	5.05759e-08	1.52595	CRCA	All proteins (1+2+3)
P48678	3.13322e-06	1.45757	CRCA	All proteins (1+2+3)
O88844	1.39551e-05	0.847161	CRCA	All proteins (1+2+3)
O55023	4.715e-07	1.56825	CRCA	All proteins (1+2+3)
Q8BKC5	5.58386e-07	1.03052	CRCA	All proteins (1+2+3)
Q9D7I5	2.11508e-07	0.989956	CRCA	All proteins (1+2+3)
Q8K5B2	2.26304e-07	1.06886	CRCA	All proteins (1+2+3)
[truncated: 11,034 more rows]
