# Supplementary material for: Decreased liver B vitamin-related enzymes as a metabolic hallmark of cancer cachexia
Source: Nat Commun. 2023 Oct 6;14:6246. doi: 10.1038/s41467-023-41952-w (PMC10558488; doi:10.1038/s41467-023-41952-w)
Supplement: Supplementary file 4 — Source Data [file 41467_2023_41952_MOESM4_ESM.zip › source_data_ed3/FigS6c.xlsx]

## Sheet: FigS5c
proteome	metabolome	up_ac	class	class3	QQ
Q4	Q4	P56528	All enzymes	Total	Q4Q4
Q4	Q4	Q923B6	All enzymes	Total	Q4Q4
Q4	Q4	O88736	All enzymes	Total	Q4Q4
Q4	Q4	Q9R092	All enzymes	Total	Q4Q4
Q4	Q4	Q9JLT4	All enzymes	Total	Q4Q4
Q4	Q4	O88455	All enzymes	Total	Q4Q4
Q4	Q4	Q9DCX8	All enzymes	Total	Q4Q4
Q4	Q4	Q91VT4	All enzymes	Total	Q4Q4
Q4	Q4	P45376	All enzymes	Total	Q4Q4
Q4	Q4	Q8VDQ1	All enzymes	Total	Q4Q4
Q4	Q4	Q9DCS3	All enzymes	Total	Q4Q4
Q4	Q4	P51658	All enzymes	Total	Q4Q4
Q4	Q4	Q9R1J0	All enzymes	Total	Q4Q4
Q4	Q4	Q9QYF1	All enzymes	Total	Q4Q4
Q4	Q4	P24815	All enzymes	Total	Q4Q4
Q4	Q4	O70503	All enzymes	Total	Q4Q4
Q4	Q4	Q9CY27	All enzymes	Total	Q4Q4
Q4	Q4	Q9EQ06	All enzymes	Total	Q4Q4
Q4	Q4	Q9JMH6	All enzymes	Total	Q4Q4
Q4	Q4	Q91X52	All enzymes	Total	Q4Q4
Q4	Q4	Q8CFX1	All enzymes	Total	Q4Q4
Q4	Q4	Q9DCD0	All enzymes	Total	Q4Q4
Q4	Q4	Q8VCX1	All enzymes	Total	Q4Q4
Q4	Q4	Q9DBB8	All enzymes	Total	Q4Q4
Q4	Q4	P47199	All enzymes	Total	Q4Q4
Q4	Q4	Q99LB2	All enzymes	Total	Q4Q4
Q4	Q4	Q99L04	All enzymes	Total	Q4Q4
Q4	Q4	P50172	All enzymes	Total	Q4Q4
Q4	Q4	Q91Z53	All enzymes	Total	Q4Q4
Q4	Q4	P48758	All enzymes	Total	Q4Q4
Q4	Q4	P54071	All enzymes	Total	Q4Q4
Q4	Q4	Q99MZ7	All enzymes	Total	Q4Q4
Q4	Q4	Q05421	All enzymes	Total	Q4Q4
Q4	Q4	Q9JII6	All enzymes	Total	Q4Q4
Q4	Q4	P97872	All enzymes	Total	Q4Q4
Q4	Q4	Q99K67	All enzymes	Total	Q4Q4
Q4	Q4	P28474	All enzymes	Total	Q4Q4
Q4	Q4	P06801	All enzymes	Total	Q4Q4
Q4	Q4	Q9EQ20	All enzymes	Total	Q4Q4
Q4	Q4	Q922D8	All enzymes	Total	Q4Q4
Q4	Q4	O88844	All enzymes	Total	Q4Q4
Q4	Q4	P19096	All enzymes	Total	Q4Q4
Q4	Q4	Q8R0Y6	All enzymes	Total	Q4Q4
Q4	Q4	Q922D8	All enzymes	Total	Q4Q4
Q4	Q4	Q8R0Y6	All enzymes	Total	Q4Q4
Q4	Q4	Q922D8	All enzymes	Total	Q4Q4
Q4	Q4	P19096	All enzymes	Total	Q4Q4
Q4	Q4	O70503	All enzymes	Total	Q4Q4
Q4	Q4	Q9CY27	All enzymes	Total	Q4Q4
Q4	Q4	Q99MZ7	All enzymes	Total	Q4Q4
Q4	Q4	Q9EQ20	All enzymes	Total	Q4Q4
Q4	Q4	P19096	All enzymes	Total	Q4Q4
Q4	Q4	Q923B6	All enzymes	Total	Q4Q4
Q4	Q4	Q9JLT4	All enzymes	Total	Q4Q4
Q4	Q4	Q9DCX8	All enzymes	Total	Q4Q4
Q4	Q4	Q9JMH6	All enzymes	Total	Q4Q4
Q4	Q4	P97872	All enzymes	Total	Q4Q4
Q4	Q4	Q922D8	All enzymes	Total	Q4Q4
Q4	Q4	Q8R0Y6	All enzymes	Total	Q4Q4
Q4	Q4	Q9D826	All enzymes	Total	Q4Q4
Q4	Q4	Q9DBT9	All enzymes	Total	Q4Q4
Q4	Q4	Q99LB7	All enzymes	Total	Q4Q4
Q4	Q4	Q9QXF8	All enzymes	Total	Q4Q4
Q4	Q4	Q9D826	All enzymes	Total	Q4Q4
Q4	Q4	Q9DBT9	All enzymes	Total	Q4Q4
Q4	Q4	Q99LB7	All enzymes	Total	Q4Q4
Q4	Q4	Q9QXF8	All enzymes	Total	Q4Q4
Q4	Q4	Q9QXF8	All enzymes	Total	Q4Q4
Q4	Q4	Q7TMS5	All enzymes	Total	Q4Q4
Q4	Q4	Q00519	All enzymes	Total	Q4Q4
Q4	Q4	P00493	All enzymes	Total	Q4Q4
Q4	Q4	P23492	All enzymes	Total	Q4Q4
Q4	Q4	Q00519	All enzymes	Total	Q4Q4
Q4	Q4	Q9EQC1	All enzymes	Total	Q4Q4
Q4	Q4	P24547	All enzymes	Total	Q4Q4
Q4	Q4	Q9R092	All enzymes	Total	Q4Q4
Q4	Q4	Q8K3J1	All enzymes	Total	Q4Q4
Q4	Q4	Q99KP3	All enzymes	Total	Q4Q4
Q4	Q4	Q9CZ42	All enzymes	Total	Q4Q4
Q4	Q4	Q9CY64	All enzymes	Total	Q4Q4
Q4	Q4	Q3ULJ0	All enzymes	Total	Q4Q4
Q4	Q4	Q9DCC4	All enzymes	Total	Q4Q4
Q4	Q4	Q8VDQ1	All enzymes	Total	Q4Q4
Q4	Q4	Q9DC70	All enzymes	Total	Q4Q4
Q4	Q4	P51658	All enzymes	Total	Q4Q4
Q4	Q4	Q8VCC1	All enzymes	Total	Q4Q4
Q4	Q4	Q9R1J0	All enzymes	Total	Q4Q4
Q4	Q4	Q9QYY9	All enzymes	Total	Q4Q4
Q4	Q4	Q9DCN1	All enzymes	Total	Q4Q4
Q4	Q4	Q9D6R2	All enzymes	Total	Q4Q4
Q4	Q4	P50171	All enzymes	Total	Q4Q4
Q4	Q4	Q91WD5	All enzymes	Total	Q4Q4
Q4	Q4	P26150	All enzymes	Total	Q4Q4
Q4	Q4	P24815	All enzymes	Total	Q4Q4
Q4	Q4	O70503	All enzymes	Total	Q4Q4
Q4	Q4	Q9EQ06	All enzymes	Total	Q4Q4
Q4	Q4	Q91YT0	All enzymes	Total	Q4Q4
Q4	Q4	Q8CFX1	All enzymes	Total	Q4Q4
Q4	Q4	Q923D2	All enzymes	Total	Q4Q4
Q4	Q4	Q00519	All enzymes	Total	Q4Q4
Q4	Q4	Q9CZS1	All enzymes	Total	Q4Q4
Q4	Q4	Q8BWF0	All enzymes	Total	Q4Q4
Q4	Q4	Q9DCQ2	All enzymes	Total	Q4Q4
Q4	Q4	Q91Z53	All enzymes	Total	Q4Q4
Q4	Q4	Q61941	All enzymes	Total	Q4Q4
Q4	Q4	Q9DCN2	All enzymes	Total	Q4Q4
Q4	Q4	Q8BVI4	All enzymes	Total	Q4Q4
Q4	Q4	Q91VD9	All enzymes	Total	Q4Q4
Q4	Q4	Q9Z0X1	All enzymes	Total	Q4Q4
Q4	Q4	P47740	All enzymes	Total	Q4Q4
Q4	Q4	Q99L13	All enzymes	Total	Q4Q4
Q4	Q4	O08756	All enzymes	Total	Q4Q4
Q4	Q4	O08749	All enzymes	Total	Q4Q4
Q4	Q4	O35945	All enzymes	Total	Q4Q4
Q4	Q4	P13707	All enzymes	Total	Q4Q4
Q4	Q4	O88451	All enzymes	Total	Q4Q4
Q4	Q4	Q99K67	All enzymes	Total	Q4Q4
Q4	Q4	Q91WR5	All enzymes	Total	Q4Q4
Q4	Q4	P28474	All enzymes	Total	Q4Q4
Q4	Q4	P00342	All enzymes	Total	Q4Q4
Q4	Q4	P06151	All enzymes	Total	Q4Q4
Q4	Q4	Q9JLJ2	All enzymes	Total	Q4Q4
Q4	Q4	Q64442	All enzymes	Total	Q4Q4
Q4	Q4	Q8BMS1	All enzymes	Total	Q4Q4
Q4	Q4	P51660	All enzymes	Total	Q4Q4
Q4	Q4	P16858	All enzymes	Total	Q4Q4
Q4	Q4	P26443	All enzymes	Total	Q4Q4
Q4	Q4	P47738	All enzymes	Total	Q4Q4
Q4	Q4	P00329	All enzymes	Total	Q4Q4
Q4	Q4	Q9DBM2	All enzymes	Total	Q4Q4
Q4	Q4	P24549	All enzymes	Total	Q4Q4
Q4	Q4	P24547	All enzymes	Total	Q4Q4
Q4	Q4	Q9CZ42	All enzymes	Total	Q4Q4
Q4	Q4	P26443	All enzymes	Total	Q4Q4
Q4	Q4	P50171	All enzymes	Total	Q4Q4
Q4	Q4	O70503	All enzymes	Total	Q4Q4
Q4	Q4	O08756	All enzymes	Total	Q4Q4
Q4	Q4	Q8BMS1	All enzymes	Total	Q4Q4
Q4	Q4	P51660	All enzymes	Total	Q4Q4
Q4	Q4	Q9DBM2	All enzymes	Total	Q4Q4
Q4	Q4	Q91YT0	All enzymes	Total	Q4Q4
Q4	Q4	Q00519	All enzymes	Total	Q4Q4
Q4	Q4	Q9DCN2	All enzymes	Total	Q4Q4
Q4	Q4	Q9Z0X1	All enzymes	Total	Q4Q4
Q4	Q4	O08749	All enzymes	Total	Q4Q4
Q4	Q4	P16858	All enzymes	Total	Q4Q4
Q4	Q4	P26443	All enzymes	Total	Q4Q4
Q4	Q4	Q00519	All enzymes	Total	Q4Q4
Q4	Q4	Q00519	All enzymes	Total	Q4Q4
Q4	Q4	Q91X34	All enzymes	Total	Q4Q4
Q4	Q4	B2RX12	All enzymes	Total	Q4Q4
Q4	Q4	Q9QY30	All enzymes	Total	Q4Q4
Q4	Q4	Q91X34	All enzymes	Total	Q4Q4
Q4	Q4	Q9DBE0	All enzymes	Total	Q4Q4
Q4	Q4	Q9D5J6	All enzymes	Total	Q4Q4
Q4	Q4	P40142	All enzymes	Total	Q4Q4
Q4	Q4	O55229	All enzymes	Total	Q4Q4
Q4	Q4	Q8BJ64	All enzymes	Total	Q4Q4
Q4	Q4	Q9DBE0	All enzymes	Total	Q4Q4
Q4	Q4	Q9DCC4	All enzymes	Total	Q4Q4
Q4	Q4	Q8CGC7	All enzymes	Total	Q4Q4
Q4	Q4	Q8VCZ9	All enzymes	Total	Q4Q4
Q4	Q4	Q9WU79	All enzymes	Total	Q4Q4
Q4	Q4	Q9D1A2	All enzymes	Total	Q4Q4
Q4	Q4	Q8VBT2	All enzymes	Total	Q4Q4
Q4	Q4	Q9D0R2	All enzymes	Total	Q4Q4
Q4	Q4	Q8VBT2	All enzymes	Total	Q4Q4
Q4	Q4	P54822	All enzymes	Total	Q4Q4
Q4	Q4	Q8K2B3	All enzymes	Total	Q4Q4
Q4	Q4	P47934	All enzymes	Total	Q4Q4
Q4	Q4	Q9DC50	All enzymes	Total	Q4Q4
Q4	Q4	P52825	All enzymes	Total	Q4Q4
Q4	Q4	O35969	All enzymes	Total	Q4Q4
Q4	Q4	Q04447	All enzymes	Total	Q4Q4
Q4	Q4	O35969	All enzymes	Total	Q4Q4
Q4	Q4	Q91WG8	All enzymes	Total	Q4Q4
Q4	Q4	Q8BWU8	All enzymes	Total	Q4Q4
Q4	Q4	Q3THK7	All enzymes	Total	Q4Q4
Q4	Q4	P00493	All enzymes	Total	Q4Q4
Q4	Q4	Q64520	All enzymes	Total	Q4Q4
Q4	Q4	Q3THK7	All enzymes	Total	Q4Q4
Q4	Q4	Q8C165	All enzymes	Total	Q4Q4
Q4	Q4	Q9WVM8	All enzymes	Total	Q4Q4
Q4	Q4	Q8BMJ2	All enzymes	Total	Q4Q4
Q4	Q4	Q9WVM8	All enzymes	Total	Q4Q4
Q4	Q4	Q8C165	All enzymes	Total	Q4Q4
Q4	Q4	Q9WVM8	All enzymes	Total	Q4Q4
Q4	Q4	Q9Z1Q9	All enzymes	Total	Q4Q4
Q4	Q4	O70475	All enzymes	Total	Q4Q4
Q4	Q4	Q8R059	All enzymes	Total	Q4Q4
Q4	Q4	P24547	All enzymes	Total	Q4Q4
Q4	Q4	Q9CWJ9	All enzymes	Total	Q4Q4
Q4	Q4	P24547	All enzymes	Total	Q4Q4
Q4	Q4	P46664	All enzymes	Total	Q4Q4
Q4	Q4	P00493	All enzymes	Total	Q4Q4
Q4	Q4	Q9CWJ9	All enzymes	Total	Q4Q4
Q4	Q4	Q80XN0	All enzymes	Total	Q4Q4
Q4	Q4	Q00612	All enzymes	Total	Q4Q4
Q4	Q4	Q8CFX1	All enzymes	Total	Q4Q4
Q4	Q4	P52792	All enzymes	Total	Q4Q4
Q4	Q4	Q9QZX7	All enzymes	Total	Q4Q4
Q4	Q4	Q8C165	All enzymes	Total	Q4Q4
Q4	Q4	P26638	All enzymes	Total	Q4Q4
Q4	Q4	O08914	All enzymes	Total	Q4Q4
Q4	Q4	Q9D1A2	All enzymes	Total	Q4Q4
Q4	Q4	O35423	All enzymes	Total	Q4Q4
Q4	Q4	Q9CZN7	All enzymes	Total	Q4Q4
Q4	Q4	Q8VBT2	All enzymes	Total	Q4Q4
Q4	Q4	P50431	All enzymes	Total	Q4Q4
Q4	Q4	P26638	All enzymes	Total	Q4Q4
Q4	Q4	Q9QZX7	All enzymes	Total	Q4Q4
Q4	Q4	Q9QZX7	All enzymes	Total	Q4Q4
Q4	Q4	O35423	All enzymes	Total	Q4Q4
Q4	Q4	Q9CZN7	All enzymes	Total	Q4Q4
Q4	Q4	Q8VBT2	All enzymes	Total	Q4Q4
Q4	Q4	P50431	All enzymes	Total	Q4Q4
Q4	Q4	Q8C165	All enzymes	Total	Q4Q4
Q4	Q4	Q9CZN7	All enzymes	Total	Q4Q4
Q4	Q4	P50431	All enzymes	Total	Q4Q4
Q4	Q4	P56528	All enzymes	Total	Q4Q4
Q4	Q4	Q8CAS9	All enzymes	Total	Q4Q4
Q4	Q4	Q2EMV9	All enzymes	Total	Q4Q4
Q4	Q4	Q9EQC1	All enzymes	Total	Q4Q4
Q4	Q4	P24547	All enzymes	Total	Q4Q4
Q4	Q4	P11103	All enzymes	Total	Q4Q4
Q4	Q4	Q9R092	All enzymes	Total	Q4Q4
Q4	Q4	Q8K3J1	All enzymes	Total	Q4Q4
Q4	Q4	Q99KP3	All enzymes	Total	Q4Q4
Q4	Q4	Q9CY64	All enzymes	Total	Q4Q4
Q4	Q4	Q3ULJ0	All enzymes	Total	Q4Q4
Q4	Q4	Q9DCC4	All enzymes	Total	Q4Q4
Q4	Q4	Q9DCT2	All enzymes	Total	Q4Q4
Q4	Q4	Q8K2C6	All enzymes	Total	Q4Q4
Q4	Q4	Q8VDQ1	All enzymes	Total	Q4Q4
Q4	Q4	Q9DC70	All enzymes	Total	Q4Q4
Q4	Q4	P51658	All enzymes	Total	Q4Q4
Q4	Q4	Q8VCC1	All enzymes	Total	Q4Q4
Q4	Q4	Q9R1J0	All enzymes	Total	Q4Q4
Q4	Q4	Q9QYY9	All enzymes	Total	Q4Q4
Q4	Q4	Q9DCN1	All enzymes	Total	Q4Q4
Q4	Q4	Q9D6R2	All enzymes	Total	Q4Q4
Q4	Q4	P50171	All enzymes	Total	Q4Q4
Q4	Q4	Q91WD5	All enzymes	Total	Q4Q4
Q4	Q4	P26150	All enzymes	Total	Q4Q4
Q4	Q4	P24815	All enzymes	Total	Q4Q4
Q4	Q4	O70503	All enzymes	Total	Q4Q4
Q4	Q4	Q9EQ06	All enzymes	Total	Q4Q4
Q4	Q4	Q91YT0	All enzymes	Total	Q4Q4
Q4	Q4	Q8CFX1	All enzymes	Total	Q4Q4
Q4	Q4	Q9D6J6	All enzymes	Total	Q4Q4
Q4	Q4	Q923D2	All enzymes	Total	Q4Q4
Q4	Q4	Q00519	All enzymes	Total	Q4Q4
Q4	Q4	Q9CZS1	All enzymes	Total	Q4Q4
Q4	Q4	Q8BWF0	All enzymes	Total	Q4Q4
Q4	Q4	Q80XN0	All enzymes	Total	Q4Q4
Q4	Q4	Q9DCQ2	All enzymes	Total	Q4Q4
Q4	Q4	Q91Z53	All enzymes	Total	Q4Q4
Q4	Q4	Q61941	All enzymes	Total	Q4Q4
Q4	Q4	Q9DCN2	All enzymes	Total	Q4Q4
Q4	Q4	Q8BVI4	All enzymes	Total	Q4Q4
Q4	Q4	Q91VD9	All enzymes	Total	Q4Q4
Q4	Q4	Q9Z0X1	All enzymes	Total	Q4Q4
Q4	Q4	P47740	All enzymes	Total	Q4Q4
Q4	Q4	Q61425	All enzymes	Total	Q4Q4
Q4	Q4	Q99L13	All enzymes	Total	Q4Q4
Q4	Q4	O08756	All enzymes	Total	Q4Q4
Q4	Q4	O08749	All enzymes	Total	Q4Q4
Q4	Q4	Q8BH00	All enzymes	Total	Q4Q4
Q4	Q4	O35945	All enzymes	Total	Q4Q4
Q4	Q4	O70475	All enzymes	Total	Q4Q4
Q4	Q4	P13707	All enzymes	Total	Q4Q4
Q4	Q4	O88451	All enzymes	Total	Q4Q4
Q4	Q4	Q99K67	All enzymes	Total	Q4Q4
Q4	Q4	Q8CHT0	All enzymes	Total	Q4Q4
Q4	Q4	Q91WR5	All enzymes	Total	Q4Q4
Q4	Q4	P28474	All enzymes	Total	Q4Q4
Q4	Q4	P00342	All enzymes	Total	Q4Q4
Q4	Q4	P06151	All enzymes	Total	Q4Q4
Q4	Q4	Q9EQ20	All enzymes	Total	Q4Q4
Q4	Q4	P08249	All enzymes	Total	Q4Q4
Q4	Q4	Q9JLJ2	All enzymes	Total	Q4Q4
Q4	Q4	P14152	All enzymes	Total	Q4Q4
Q4	Q4	Q64442	All enzymes	Total	Q4Q4
Q4	Q4	Q8BMS1	All enzymes	Total	Q4Q4
Q4	Q4	P51660	All enzymes	Total	Q4Q4
Q4	Q4	Q64467	All enzymes	Total	Q4Q4
Q4	Q4	P16858	All enzymes	Total	Q4Q4
Q4	Q4	P26443	All enzymes	Total	Q4Q4
Q4	Q4	P47738	All enzymes	Total	Q4Q4
Q4	Q4	P00329	All enzymes	Total	Q4Q4
Q4	Q4	Q9DBM2	All enzymes	Total	Q4Q4
Q4	Q4	P24549	All enzymes	Total	Q4Q4
Q4	Q4	Q68FL4	All enzymes	Total	Q4Q4
Q4	Q4	Q8R059	All enzymes	Total	Q4Q4
Q4	Q4	Q64FW2	All enzymes	Total	Q4Q4
Q4	Q4	Q8VC12	All enzymes	Total	Q4Q4
Q4	Q4	P50247	All enzymes	Total	Q4Q4
Q4	Q4	Q8CAS9	All enzymes	Total	Q4Q4
Q4	Q4	P24547	All enzymes	Total	Q4Q4
Q4	Q4	Q68FL4	All enzymes	Total	Q4Q4
Q4	Q4	P50247	All enzymes	Total	Q4Q4
Q4	Q4	P26443	All enzymes	Total	Q4Q4
Q4	Q4	P50171	All enzymes	Total	Q4Q4
Q4	Q4	O70503	All enzymes	Total	Q4Q4
Q4	Q4	Q61425	All enzymes	Total	Q4Q4
Q4	Q4	O08756	All enzymes	Total	Q4Q4
Q4	Q4	Q9EQ20	All enzymes	Total	Q4Q4
Q4	Q4	Q8BMS1	All enzymes	Total	Q4Q4
Q4	Q4	P51660	All enzymes	Total	Q4Q4
Q4	Q4	Q9DBM2	All enzymes	Total	Q4Q4
Q4	Q4	Q91YT0	All enzymes	Total	Q4Q4
Q4	Q4	Q00519	All enzymes	Total	Q4Q4
Q4	Q4	Q64FW2	All enzymes	Total	Q4Q4
Q4	Q4	Q9DCN2	All enzymes	Total	Q4Q4
Q4	Q4	Q9Z0X1	All enzymes	Total	Q4Q4
Q4	Q4	O08749	All enzymes	Total	Q4Q4
Q4	Q4	Q8CAS9	All enzymes	Total	Q4Q4
Q4	Q4	Q2EMV9	All enzymes	Total	Q4Q4
Q4	Q4	P11103	All enzymes	Total	Q4Q4
Q4	Q4	P16858	All enzymes	Total	Q4Q4
Q4	Q4	P26443	All enzymes	Total	Q4Q4
Q4	Q4	Q68FL4	All enzymes	Total	Q4Q4
Q4	Q4	P50247	All enzymes	Total	Q4Q4
Q4	Q4	P23492	All enzymes	Total	Q4Q4
Q4	Q4	Q9DCD0	All enzymes	Total	Q4Q4
Q4	Q4	A2AJL3	All enzymes	Total	Q4Q4
Q4	Q4	Q8CC86	All enzymes	Total	Q4Q4
Q4	Q4	Q922D8	All enzymes	Total	Q4Q4
Q4	Q4	Q9D110	All enzymes	Total	Q4Q4
Q4	Q4	Q64737	All enzymes	Total	Q4Q4
Q4	Q4	Q922D8	All enzymes	Total	Q4Q4
Q4	Q4	Q9DCL9	All enzymes	Total	Q4Q4
Q4	Q4	P55264	All enzymes	Total	Q4Q4
Q4	Q4	Q99KY4	All enzymes	Total	Q4Q4
Q4	Q4	Q60737	All enzymes	Total	Q4Q4
Q4	Q4	Q99JF5	All enzymes	Total	Q4Q4
Q4	Q4	Q80Y86	All enzymes	Total	Q4Q4
Q4	Q4	P63085	All enzymes	Total	Q4Q4
Q4	Q4	O54949	All enzymes	Total	Q4Q4
Q4	Q4	Q9JLN9	All enzymes	Total	Q4Q4
Q4	Q4	P31938	All enzymes	Total	Q4Q4
Q4	Q4	A7MCT6	All enzymes	Total	Q4Q4
Q4	Q4	Q61097	All enzymes	Total	Q4Q4
Q4	Q4	O55229	All enzymes	Total	Q4Q4
Q4	Q4	P70336	All enzymes	Total	Q4Q4
Q4	Q4	P51954	All enzymes	Total	Q4Q4
Q4	Q4	Q9QZS5	All enzymes	Total	Q4Q4
Q4	Q4	O09110	All enzymes	Total	Q4Q4
Q4	Q4	Q6P9R2	All enzymes	Total	Q4Q4
Q4	Q4	Q8CIN4	All enzymes	Total	Q4Q4
Q4	Q4	Q9D5T0	All enzymes	Total	Q4Q4
Q4	Q4	Q7TMS5	All enzymes	Total	Q4Q4
Q4	Q4	P70335	All enzymes	Total	Q4Q4
Q4	Q4	Q63844	All enzymes	Total	Q4Q4
Q4	Q4	O54988	All enzymes	Total	Q4Q4
Q4	Q4	Q7TT50	All enzymes	Total	Q4Q4
Q4	Q4	Q9EPE9	All enzymes	Total	Q4Q4
Q4	Q4	P52792	All enzymes	Total	Q4Q4
Q4	Q4	Q6PDN3	All enzymes	Total	Q4Q4
Q4	Q4	Q9D110	All enzymes	Total	Q4Q4
Q4	Q4	Q91WG8	All enzymes	Total	Q4Q4
Q4	Q4	Q9DBP5	All enzymes	Total	Q4Q4
Q4	Q4	Q64737	All enzymes	Total	Q4Q4
Q4	Q4	P52480	All enzymes	Total	Q4Q4
Q4	Q4	Q8CC86	All enzymes	Total	Q4Q4
Q4	Q4	Q9DCL9	All enzymes	Total	Q4Q4
Q4	Q4	Q9QY30	All enzymes	Total	Q4Q4
Q4	Q4	P53657	All enzymes	Total	Q4Q4
Q4	Q4	Q91ZA3	All enzymes	Total	Q4Q4
Q4	Q4	Q99MN9	All enzymes	Total	Q4Q4
Q4	Q4	Q9WUM5	All enzymes	Total	Q4Q4
Q4	Q4	Q8VDN2	All enzymes	Total	Q4Q4
Q4	Q4	Q9Z2I9	All enzymes	Total	Q4Q4
Q4	Q4	P55264	All enzymes	Total	Q4Q4
Q4	Q4	Q922D8	All enzymes	Total	Q4Q4
Q4	Q4	P15105	All enzymes	Total	Q4Q4
Q4	Q4	Q91ZA3	All enzymes	Total	Q4Q4
Q4	Q4	Q99MN9	All enzymes	Total	Q4Q4
Q4	Q4	Q9WUM5	All enzymes	Total	Q4Q4
Q4	Q4	Q9Z2I9	All enzymes	Total	Q4Q4
Q4	Q4	P15105	All enzymes	Total	Q4Q4
Q4	Q4	Q9D110	All enzymes	Total	Q4Q4
Q4	Q4	Q64737	All enzymes	Total	Q4Q4
Q4	Q4	Q922D8	All enzymes	Total	Q4Q4
Q4	Q4	O35386	All enzymes	Total	Q4Q4
Q4	Q4	P58137	All enzymes	Total	Q4Q4
Q4	Q4	O35386	All enzymes	Total	Q4Q4
Q4	Q4	Q9DBP5	All enzymes	Total	Q4Q4
Q4	Q4	Q61035	All enzymes	Total	Q4Q4
Q4	Q4	P56528	All enzymes	Total	Q4Q4
Q4	Q4	Q8CAS9	All enzymes	Total	Q4Q4
Q4	Q4	Q2EMV9	All enzymes	Total	Q4Q4
Q4	Q4	Q922B1	All enzymes	Total	Q4Q4
Q4	Q4	P11103	All enzymes	Total	Q4Q4
Q4	Q4	Q8K2C6	All enzymes	Total	Q4Q4
Q4	Q4	Q99KQ4	All enzymes	Total	Q4Q4
Q4	Q4	Q8CAS9	All enzymes	Total	Q4Q4
Q4	Q4	Q8CAS9	All enzymes	Total	Q4Q4
Q4	Q4	Q2EMV9	All enzymes	Total	Q4Q4
Q4	Q4	P11103	All enzymes	Total	Q4Q4
Q4	Q4	P47934	All enzymes	Total	Q4Q4
Q4	Q4	Q9DCQ2	All enzymes	Total	Q4Q4
Q4	Q4	P46664	All enzymes	Total	Q4Q4
Q4	Q4	Q9DCL9	All enzymes	Total	Q4Q4
Q4	Q4	B2RQC6	All enzymes	Total	Q4Q4
Q4	Q4	Q9DCL9	All enzymes	Total	Q4Q4
Q4	Q4	Q922B2	All enzymes	Total	Q4Q4
Q4	Q4	P16460	All enzymes	Total	Q4Q4
Q4	Q4	P05201	All enzymes	Total	Q4Q4
Q4	Q4	Q9DBE0	All enzymes	Total	Q4Q4
Q4	Q4	P05202	All enzymes	Total	Q4Q4
Q4	Q4	P06801	All enzymes	Total	Q4Q4
Q4	Q4	P08249	All enzymes	Total	Q4Q4
Q4	Q4	P14152	All enzymes	Total	Q4Q4
Q4	Q4	Q8R4N0	All enzymes	Total	Q4Q4
Q4	Q4	Q99K67	All enzymes	Total	Q4Q4
Q4	Q4	Q8C165	All enzymes	Total	Q4Q4
Q4	Q4	Q99MN1	All enzymes	Total	Q4Q4
Q4	Q4	Q8C165	All enzymes	Total	Q4Q4
Q4	Q4	O55229	All enzymes	Total	Q4Q4
Q4	Q4	P47791	All enzymes	Total	Q4Q4
Q4	Q4	P47791	All enzymes	Total	Q4Q4
Q4	Q4	Q99K67	All enzymes	Total	Q4Q4
Q4	Q4	Q8CHT0	All enzymes	Total	Q4Q4
Q4	Q4	P26443	All enzymes	Total	Q4Q4
Q4	Q4	Q9WVM8	All enzymes	Total	Q4Q4
Q4	Q4	Q71RI9	All enzymes	Total	Q4Q4
Q4	Q4	Q91XD4	All enzymes	Total	Q4Q4
Q4	Q4	Q5SUR0	All enzymes	Total	Q4Q4
Q4	Q4	Q3THK7	All enzymes	Total	Q4Q4
Q4	Q4	Q5SUR0	All enzymes	Total	Q4Q4
Q4	Q4	B2RQC6	All enzymes	Total	Q4Q4
Q4	Q4	Q3THK7	All enzymes	Total	Q4Q4
Q4	Q4	P97494	All enzymes	Total	Q4Q4
Q4	Q4	Q8K010	All enzymes	Total	Q4Q4
Q4	Q4	Q8CGC7	All enzymes	Total	Q4Q4
Q4	Q4	P15105	All enzymes	Total	Q4Q4
Q4	Q4	P26443	All enzymes	Total	Q4Q4
Q4	Q4	Q8QZR1	All enzymes	Total	Q4Q4
Q4	Q4	Q8BTY1	All enzymes	Total	Q4Q4
Q4	Q4	Q8BGT5	All enzymes	Total	Q4Q4
Q4	Q4	Q9WVM8	All enzymes	Total	Q4Q4
Q4	Q4	Q71RI9	All enzymes	Total	Q4Q4
Q4	Q4	Q8QZR5	All enzymes	Total	Q4Q4
Q4	Q4	P61922	All enzymes	Total	Q4Q4
Q4	Q4	P29758	All enzymes	Total	Q4Q4
Q4	Q4	P05201	All enzymes	Total	Q4Q4
Q4	Q4	P05202	All enzymes	Total	Q4Q4
Q4	Q4	P15105	All enzymes	Total	Q4Q4
Q4	Q4	P26443	All enzymes	Total	Q4Q4
Q4	Q4	Q9WVM8	All enzymes	Total	Q4Q4
Q4	Q4	Q91XD4	All enzymes	Total	Q4Q4
Q4	Q4	Q9DCN1	All enzymes	Total	Q4Q4
Q4	Q4	Q9CZD3	All enzymes	Total	Q4Q4
Q4	Q4	P26638	All enzymes	Total	Q4Q4
Q4	Q4	P08030	All enzymes	Total	Q4Q4
Q4	Q4	P54822	All enzymes	Total	Q4Q4
Q4	Q4	Q9D7G0	All enzymes	Total	Q4Q4
Q4	Q4	Q3THK7	All enzymes	Total	Q4Q4
Q4	Q4	P55264	All enzymes	Total	Q4Q4
Q4	Q4	Q8VDG5	All enzymes	Total	Q4Q4
Q4	Q4	A2BDX3	All enzymes	Total	Q4Q4
Q4	Q4	P32921	All enzymes	Total	Q4Q4
Q4	Q4	Q3URE1	All enzymes	Total	Q4Q4
Q4	Q4	Q9QUJ7	All enzymes	Total	Q4Q4
Q4	Q4	Q61035	All enzymes	Total	Q4Q4
Q4	Q4	Q8C0C7	All enzymes	Total	Q4Q4
Q4	Q4	Q9CZD3	All enzymes	Total	Q4Q4
Q4	Q4	Q9ER72	All enzymes	Total	Q4Q4
Q4	Q4	Q9D7G0	All enzymes	Total	Q4Q4
Q4	Q4	Q3THK7	All enzymes	Total	Q4Q4
Q4	Q4	Q9WUR9	All enzymes	Total	Q4Q4
Q4	Q4	Q8BH69	All enzymes	Total	Q4Q4
Q4	Q4	Q14DH7	All enzymes	Total	Q4Q4
Q4	Q4	P26638	All enzymes	Total	Q4Q4
Q4	Q4	Q8BIJ6	All enzymes	Total	Q4Q4
Q4	Q4	Q8BMJ2	All enzymes	Total	Q4Q4
Q4	Q4	Q8BML9	All enzymes	Total	Q4Q4
Q4	Q4	Q3UNX5	All enzymes	Total	Q4Q4
Q4	Q4	Q9WUA2	All enzymes	Total	Q4Q4
Q4	Q4	Q9D2R0	All enzymes	Total	Q4Q4
Q4	Q4	Q99MN1	All enzymes	Total	Q4Q4
Q4	Q4	Q8BU30	All enzymes	Total	Q4Q4
Q4	Q4	Q8BP47	All enzymes	Total	Q4Q4
Q4	Q4	Q9D0I9	All enzymes	Total	Q4Q4
Q4	Q4	P97364	All enzymes	Total	Q4Q4
Q4	Q4	Q9Z1Q9	All enzymes	Total	Q4Q4
Q4	Q4	Q9D0R2	All enzymes	Total	Q4Q4
Q4	Q4	Q8BUV3	All enzymes	Total	Q4Q4
Q4	Q4	Q8BGA8	All enzymes	Total	Q4Q4
Q4	Q4	Q922B2	All enzymes	Total	Q4Q4
Q4	Q4	Q9QXG4	All enzymes	Total	Q4Q4
Q4	Q4	Q8BGQ7	All enzymes	Total	Q4Q4
Q4	Q4	Q8CGC7	All enzymes	Total	Q4Q4
Q4	Q4	Q9WTP6	All enzymes	Total	Q4Q4
Q4	Q4	Q4LDG0	All enzymes	Total	Q4Q4
Q4	Q4	Q8JZR0	All enzymes	Total	Q4Q4
Q4	Q4	Q91VA0	All enzymes	Total	Q4Q4
Q4	Q4	P55264	All enzymes	Total	Q4Q4
Q4	Q4	Q8VCW8	All enzymes	Total	Q4Q4
Q4	Q4	O35488	All enzymes	Total	Q4Q4
Q4	Q4	Q8VC30	All enzymes	Total	Q4Q4
Q4	Q4	P41216	All enzymes	Total	Q4Q4
Q4	Q4	P16460	All enzymes	Total	Q4Q4
Q4	Q4	Q3URE1	All enzymes	Total	Q4Q4
Q4	Q4	Q9QUJ7	All enzymes	Total	Q4Q4
Q4	Q4	Q14DH7	All enzymes	Total	Q4Q4
Q4	Q4	Q3UNX5	All enzymes	Total	Q4Q4
Q4	Q4	Q9D2R0	All enzymes	Total	Q4Q4
Q4	Q4	Q8BGA8	All enzymes	Total	Q4Q4
Q4	Q4	Q9QXG4	All enzymes	Total	Q4Q4
Q4	Q4	Q4LDG0	All enzymes	Total	Q4Q4
Q4	Q4	Q8JZR0	All enzymes	Total	Q4Q4
Q4	Q4	Q91VA0	All enzymes	Total	Q4Q4
Q4	Q4	Q8VCW8	All enzymes	Total	Q4Q4
Q4	Q4	O35488	All enzymes	Total	Q4Q4
Q4	Q4	P41216	All enzymes	Total	Q4Q4
Q4	Q4	Q8VC30	All enzymes	Total	Q4Q4
Q4	Q4	Q8VC30	All enzymes	Total	Q4Q4
Q4	Q4	O35490	All enzymes	Total	Q4Q4
Q4	Q4	O35490	All enzymes	Total	Q4Q4
Q4	Q4	Q9CZD3	All enzymes	Total	Q4Q4
Q4	Q4	P51855	All enzymes	Total	Q4Q4
Q4	Q4	Q8C165	All enzymes	Total	Q4Q4
Q4	Q4	Q91X34	All enzymes	Total	Q4Q4
Q4	Q4	O08914	All enzymes	Total	Q4Q4
Q4	Q4	Q9D1A2	All enzymes	Total	Q4Q4
Q4	Q4	Q64737	All enzymes	Total	Q4Q4
Q4	Q4	Q9WVM8	All enzymes	Total	Q4Q4
Q4	Q4	Q71RI9	All enzymes	Total	Q4Q4
Q4	Q4	O35423	All enzymes	Total	Q4Q4
Q4	Q4	Q9D826	All enzymes	Total	Q4Q4
Q4	Q4	Q3UEG6	All enzymes	Total	Q4Q4
Q4	Q4	Q91W43	All enzymes	Total	Q4Q4
Q4	Q4	Q91XE0	All enzymes	Total	Q4Q4
Q4	Q4	Q9CZN7	All enzymes	Total	Q4Q4
Q4	Q4	P50431	All enzymes	Total	Q4Q4
Q4	Q4	Q9CPY7	All enzymes	Total	Q4Q4
Q4	Q4	Q99LB7	All enzymes	Total	Q4Q4
Q4	Q4	Q9QXF8	All enzymes	Total	Q4Q4
Q4	Q4	Q9CZD3	All enzymes	Total	Q4Q4
Q4	Q4	P51855	All enzymes	Total	Q4Q4
Q4	Q4	Q64737	All enzymes	Total	Q4Q4
Q4	Q4	Q9WVM8	All enzymes	Total	Q4Q4
Q4	Q4	Q71RI9	All enzymes	Total	Q4Q4
Q4	Q4	O35423	All enzymes	Total	Q4Q4
Q4	Q4	Q3UEG6	All enzymes	Total	Q4Q4
Q4	Q4	Q91W43	All enzymes	Total	Q4Q4
Q4	Q4	Q9CZN7	All enzymes	Total	Q4Q4
Q4	Q4	P50431	All enzymes	Total	Q4Q4
Q4	Q4	Q91X34	All enzymes	Total	Q4Q4
Q4	Q4	Q91XE0	All enzymes	Total	Q4Q4
Q4	Q4	Q9D826	All enzymes	Total	Q4Q4
Q4	Q4	Q99LB7	All enzymes	Total	Q4Q4
Q4	Q4	Q8C165	All enzymes	Total	Q4Q4
Q4	Q4	Q9WVM8	All enzymes	Total	Q4Q4
Q4	Q4	Q9QXF8	All enzymes	Total	Q4Q4
Q4	Q4	Q64737	All enzymes	Total	Q4Q4
Q4	Q4	Q9CZN7	All enzymes	Total	Q4Q4
Q4	Q4	P50431	All enzymes	Total	Q4Q4
Q4	Q4	Q9QXF8	All enzymes	Total	Q4Q4
Q4	Q4	Q64516	All enzymes	Total	Q4Q4
Q4	Q4	Q61586	All enzymes	Total	Q4Q4
Q4	Q4	Q64521	All enzymes	Total	Q4Q4
Q4	Q4	Q8C165	All enzymes	Total	Q4Q4
Q4	Q4	Q5SUR0	All enzymes	Total	Q4Q4
Q4	Q4	Q3THK7	All enzymes	Total	Q4Q4
Q4	Q4	Q5SUR0	All enzymes	Total	Q4Q4
Q4	Q4	B2RQC6	All enzymes	Total	Q4Q4
Q4	Q4	Q3THK7	All enzymes	Total	Q4Q4
Q4	Q4	Q8BML9	All enzymes	Total	Q4Q4
Q4	Q4	P15105	All enzymes	Total	Q4Q4
Q4	Q4	Q8BTY1	All enzymes	Total	Q4Q4
Q4	Q4	P15105	All enzymes	Total	Q4Q4
Q4	Q4	Q99JW2	All enzymes	Total	Q4Q4
Q4	Q4	Q8C165	All enzymes	Total	Q4Q4
Q4	Q4	Q91X34	All enzymes	Total	Q4Q4
Q4	Q4	O08914	All enzymes	Total	Q4Q4
Q4	Q4	Q9DBE0	All enzymes	Total	Q4Q4
Q4	Q4	A2AKK5	All enzymes	Total	Q4Q4
Q4	Q4	Q91X34	All enzymes	Total	Q4Q4
Q4	Q4	Q9CXF0	All enzymes	Total	Q4Q4
Q4	Q4	Q9D1A2	All enzymes	Total	Q4Q4
Q4	Q4	O35423	All enzymes	Total	Q4Q4
Q4	Q4	Q3UEG6	All enzymes	Total	Q4Q4
Q4	Q4	Q8BGQ7	All enzymes	Total	Q4Q4
Q4	Q4	Q14CH1	All enzymes	Total	Q4Q4
Q4	Q4	Q9JLI6	All enzymes	Total	Q4Q4
Q4	Q4	Q9Z1J3	All enzymes	Total	Q4Q4
Q4	Q4	Q8BGT5	All enzymes	Total	Q4Q4
Q4	Q4	Q9CXF0	All enzymes	Total	Q4Q4
Q4	Q4	Q8QZR5	All enzymes	Total	Q4Q4
Q4	Q4	O35423	All enzymes	Total	Q4Q4
Q4	Q4	Q3UEG6	All enzymes	Total	Q4Q4
Q4	Q4	A2AS89	All enzymes	Total	Q4Q4
Q4	Q4	P47791	All enzymes	Total	Q4Q4
Q4	Q4	P51855	All enzymes	Total	Q4Q4
Q4	Q4	P51855	All enzymes	Total	Q4Q4
Q4	Q4	Q9R112	All enzymes	Total	Q4Q4
Q4	Q4	P47791	All enzymes	Total	Q4Q4
Q4	Q4	Q9D1A2	All enzymes	Total	Q4Q4
Q4	Q4	Q8CFX1	All enzymes	Total	Q4Q4
Q4	Q4	P52792	All enzymes	Total	Q4Q4
Q4	Q4	P56528	NIA	Total	Q4Q4
Q4	Q4	Q923B6	NIA	Total	Q4Q4
Q4	Q4	O88736	NIA	Total	Q4Q4
Q4	Q4	Q9R092	NIA	Total	Q4Q4
Q4	Q4	Q9JLT4	NIA	Total	Q4Q4
Q4	Q4	O88455	NIA	Total	Q4Q4
Q4	Q4	Q9DCX8	NIA	Total	Q4Q4
Q4	Q4	Q91VT4	NIA	Total	Q4Q4
Q4	Q4	P45376	NIA	Total	Q4Q4
Q4	Q4	Q8VDQ1	NIA	Total	Q4Q4
Q4	Q4	Q9DCS3	NIA	Total	Q4Q4
Q4	Q4	P51658	NIA	Total	Q4Q4
Q4	Q4	Q9R1J0	NIA	Total	Q4Q4
Q4	Q4	Q9QYF1	NIA	Total	Q4Q4
Q4	Q4	P24815	NIA	Total	Q4Q4
Q4	Q4	O70503	NIA	Total	Q4Q4
Q4	Q4	Q9CY27	NIA	Total	Q4Q4
Q4	Q4	Q9EQ06	NIA	Total	Q4Q4
Q4	Q4	Q9JMH6	NIA	Total	Q4Q4
Q4	Q4	Q91X52	NIA	Total	Q4Q4
Q4	Q4	Q8CFX1	NIA	Total	Q4Q4
Q4	Q4	Q9DCD0	NIA	Total	Q4Q4
Q4	Q4	Q8VCX1	NIA	Total	Q4Q4
Q4	Q4	Q9DBB8	NIA	Total	Q4Q4
Q4	Q4	P47199	NIA	Total	Q4Q4
Q4	Q4	Q99LB2	NIA	Total	Q4Q4
Q4	Q4	Q99L04	NIA	Total	Q4Q4
Q4	Q4	P50172	NIA	Total	Q4Q4
Q4	Q4	Q91Z53	NIA	Total	Q4Q4
Q4	Q4	P48758	NIA	Total	Q4Q4
Q4	Q4	P54071	NIA	Total	Q4Q4
Q4	Q4	Q99MZ7	NIA	Total	Q4Q4
Q4	Q4	Q05421	NIA	Total	Q4Q4
Q4	Q4	Q9JII6	NIA	Total	Q4Q4
Q4	Q4	P97872	NIA	Total	Q4Q4
Q4	Q4	Q99K67	NIA	Total	Q4Q4
Q4	Q4	P28474	NIA	Total	Q4Q4
Q4	Q4	P06801	NIA	Total	Q4Q4
Q4	Q4	Q9EQ20	NIA	Total	Q4Q4
Q4	Q4	Q922D8	NIA	Total	Q4Q4
Q4	Q4	O88844	NIA	Total	Q4Q4
Q4	Q4	P19096	NIA	Total	Q4Q4
Q4	Q4	Q8R0Y6	NIA	Total	Q4Q4
Q4	Q4	Q922D8	NIA	Total	Q4Q4
Q4	Q4	Q8R0Y6	NIA	Total	Q4Q4
Q4	Q4	Q922D8	NIA	Total	Q4Q4
Q4	Q4	P19096	NIA	Total	Q4Q4
Q4	Q4	O70503	NIA	Total	Q4Q4
Q4	Q4	Q9CY27	NIA	Total	Q4Q4
Q4	Q4	Q99MZ7	NIA	Total	Q4Q4
Q4	Q4	Q9EQ20	NIA	Total	Q4Q4
Q4	Q4	P19096	NIA	Total	Q4Q4
Q4	Q4	Q923B6	NIA	Total	Q4Q4
Q4	Q4	Q9JLT4	NIA	Total	Q4Q4
Q4	Q4	Q9DCX8	NIA	Total	Q4Q4
Q4	Q4	Q9JMH6	NIA	Total	Q4Q4
Q4	Q4	P97872	NIA	Total	Q4Q4
Q4	Q4	Q922D8	NIA	Total	Q4Q4
Q4	Q4	Q8R0Y6	NIA	Total	Q4Q4
Q4	Q4	Q00519	NIA	Total	Q4Q4
Q4	Q4	Q00519	NIA	Total	Q4Q4
Q4	Q4	Q9EQC1	NIA	Total	Q4Q4
Q4	Q4	P24547	NIA	Total	Q4Q4
Q4	Q4	Q9R092	NIA	Total	Q4Q4
Q4	Q4	Q8K3J1	NIA	Total	Q4Q4
Q4	Q4	Q99KP3	NIA	Total	Q4Q4
Q4	Q4	Q9CZ42	NIA	Total	Q4Q4
Q4	Q4	Q9CY64	NIA	Total	Q4Q4
Q4	Q4	Q3ULJ0	NIA	Total	Q4Q4
Q4	Q4	Q9DCC4	NIA	Total	Q4Q4
Q4	Q4	Q8VDQ1	NIA	Total	Q4Q4
Q4	Q4	Q9DC70	NIA	Total	Q4Q4
Q4	Q4	P51658	NIA	Total	Q4Q4
Q4	Q4	Q8VCC1	NIA	Total	Q4Q4
Q4	Q4	Q9R1J0	NIA	Total	Q4Q4
Q4	Q4	Q9QYY9	NIA	Total	Q4Q4
Q4	Q4	Q9DCN1	NIA	Total	Q4Q4
Q4	Q4	Q9D6R2	NIA	Total	Q4Q4
Q4	Q4	P50171	NIA	Total	Q4Q4
Q4	Q4	Q91WD5	NIA	Total	Q4Q4
Q4	Q4	P26150	NIA	Total	Q4Q4
Q4	Q4	P24815	NIA	Total	Q4Q4
Q4	Q4	O70503	NIA	Total	Q4Q4
Q4	Q4	Q9EQ06	NIA	Total	Q4Q4
Q4	Q4	Q91YT0	NIA	Total	Q4Q4
Q4	Q4	Q8CFX1	NIA	Total	Q4Q4
Q4	Q4	Q923D2	NIA	Total	Q4Q4
Q4	Q4	Q00519	NIA	Total	Q4Q4
Q4	Q4	Q9CZS1	NIA	Total	Q4Q4
Q4	Q4	Q8BWF0	NIA	Total	Q4Q4
Q4	Q4	Q9DCQ2	NIA	Total	Q4Q4
Q4	Q4	Q91Z53	NIA	Total	Q4Q4
Q4	Q4	Q61941	NIA	Total	Q4Q4
Q4	Q4	Q9DCN2	NIA	Total	Q4Q4
Q4	Q4	Q8BVI4	NIA	Total	Q4Q4
Q4	Q4	Q91VD9	NIA	Total	Q4Q4
Q4	Q4	Q9Z0X1	NIA	Total	Q4Q4
Q4	Q4	P47740	NIA	Total	Q4Q4
Q4	Q4	Q99L13	NIA	Total	Q4Q4
Q4	Q4	O08756	NIA	Total	Q4Q4
Q4	Q4	O08749	NIA	Total	Q4Q4
Q4	Q4	O35945	NIA	Total	Q4Q4
Q4	Q4	P13707	NIA	Total	Q4Q4
Q4	Q4	O88451	NIA	Total	Q4Q4
Q4	Q4	Q99K67	NIA	Total	Q4Q4
Q4	Q4	Q91WR5	NIA	Total	Q4Q4
Q4	Q4	P28474	NIA	Total	Q4Q4
Q4	Q4	P00342	NIA	Total	Q4Q4
Q4	Q4	P06151	NIA	Total	Q4Q4
Q4	Q4	Q9JLJ2	NIA	Total	Q4Q4
Q4	Q4	Q64442	NIA	Total	Q4Q4
Q4	Q4	Q8BMS1	NIA	Total	Q4Q4
Q4	Q4	P51660	NIA	Total	Q4Q4
Q4	Q4	P16858	NIA	Total	Q4Q4
Q4	Q4	P26443	NIA	Total	Q4Q4
Q4	Q4	P47738	NIA	Total	Q4Q4
Q4	Q4	P00329	NIA	Total	Q4Q4
Q4	Q4	Q9DBM2	NIA	Total	Q4Q4
Q4	Q4	P24549	NIA	Total	Q4Q4
Q4	Q4	P24547	NIA	Total	Q4Q4
Q4	Q4	Q9CZ42	NIA	Total	Q4Q4
Q4	Q4	P26443	NIA	Total	Q4Q4
Q4	Q4	P50171	NIA	Total	Q4Q4
Q4	Q4	O70503	NIA	Total	Q4Q4
Q4	Q4	O08756	NIA	Total	Q4Q4
Q4	Q4	Q8BMS1	NIA	Total	Q4Q4
Q4	Q4	P51660	NIA	Total	Q4Q4
Q4	Q4	Q9DBM2	NIA	Total	Q4Q4
Q4	Q4	Q91YT0	NIA	Total	Q4Q4
Q4	Q4	Q00519	NIA	Total	Q4Q4
Q4	Q4	Q9DCN2	NIA	Total	Q4Q4
Q4	Q4	Q9Z0X1	NIA	Total	Q4Q4
Q4	Q4	O08749	NIA	Total	Q4Q4
Q4	Q4	P16858	NIA	Total	Q4Q4
Q4	Q4	P26443	NIA	Total	Q4Q4
Q4	Q4	Q00519	NIA	Total	Q4Q4
Q4	Q4	Q00519	NIA	Total	Q4Q4
Q4	Q4	Q9DCC4	NIA	Total	Q4Q4
Q4	Q4	O70475	NIA	Total	Q4Q4
Q4	Q4	Q8R059	NIA	Total	Q4Q4
Q4	Q4	P24547	NIA	Total	Q4Q4
Q4	Q4	P24547	NIA	Total	Q4Q4
Q4	Q4	Q80XN0	NIA	Total	Q4Q4
Q4	Q4	Q00612	NIA	Total	Q4Q4
Q4	Q4	Q8CFX1	NIA	Total	Q4Q4
Q4	Q4	P56528	NIA	Total	Q4Q4
Q4	Q4	Q8CAS9	NIA	Total	Q4Q4
Q4	Q4	Q2EMV9	NIA	Total	Q4Q4
Q4	Q4	Q9EQC1	NIA	Total	Q4Q4
Q4	Q4	P24547	NIA	Total	Q4Q4
Q4	Q4	P11103	NIA	Total	Q4Q4
Q4	Q4	Q9R092	NIA	Total	Q4Q4
Q4	Q4	Q8K3J1	NIA	Total	Q4Q4
Q4	Q4	Q99KP3	NIA	Total	Q4Q4
Q4	Q4	Q9CY64	NIA	Total	Q4Q4
Q4	Q4	Q3ULJ0	NIA	Total	Q4Q4
Q4	Q4	Q9DCC4	NIA	Total	Q4Q4
Q4	Q4	Q9DCT2	NIA	Total	Q4Q4
Q4	Q4	Q8K2C6	NIA	Total	Q4Q4
Q4	Q4	Q8VDQ1	NIA	Total	Q4Q4
Q4	Q4	Q9DC70	NIA	Total	Q4Q4
Q4	Q4	P51658	NIA	Total	Q4Q4
Q4	Q4	Q8VCC1	NIA	Total	Q4Q4
Q4	Q4	Q9R1J0	NIA	Total	Q4Q4
Q4	Q4	Q9QYY9	NIA	Total	Q4Q4
Q4	Q4	Q9DCN1	NIA	Total	Q4Q4
Q4	Q4	Q9D6R2	NIA	Total	Q4Q4
Q4	Q4	P50171	NIA	Total	Q4Q4
Q4	Q4	Q91WD5	NIA	Total	Q4Q4
Q4	Q4	P26150	NIA	Total	Q4Q4
Q4	Q4	P24815	NIA	Total	Q4Q4
Q4	Q4	O70503	NIA	Total	Q4Q4
Q4	Q4	Q9EQ06	NIA	Total	Q4Q4
Q4	Q4	Q91YT0	NIA	Total	Q4Q4
Q4	Q4	Q8CFX1	NIA	Total	Q4Q4
Q4	Q4	Q9D6J6	NIA	Total	Q4Q4
Q4	Q4	Q923D2	NIA	Total	Q4Q4
Q4	Q4	Q00519	NIA	Total	Q4Q4
Q4	Q4	Q9CZS1	NIA	Total	Q4Q4
Q4	Q4	Q8BWF0	NIA	Total	Q4Q4
Q4	Q4	Q80XN0	NIA	Total	Q4Q4
Q4	Q4	Q9DCQ2	NIA	Total	Q4Q4
Q4	Q4	Q91Z53	NIA	Total	Q4Q4
Q4	Q4	Q61941	NIA	Total	Q4Q4
Q4	Q4	Q9DCN2	NIA	Total	Q4Q4
Q4	Q4	Q8BVI4	NIA	Total	Q4Q4
Q4	Q4	Q91VD9	NIA	Total	Q4Q4
Q4	Q4	Q9Z0X1	NIA	Total	Q4Q4
Q4	Q4	P47740	NIA	Total	Q4Q4
Q4	Q4	Q61425	NIA	Total	Q4Q4
Q4	Q4	Q99L13	NIA	Total	Q4Q4
Q4	Q4	O08756	NIA	Total	Q4Q4
Q4	Q4	O08749	NIA	Total	Q4Q4
Q4	Q4	Q8BH00	NIA	Total	Q4Q4
Q4	Q4	O35945	NIA	Total	Q4Q4
Q4	Q4	O70475	NIA	Total	Q4Q4
Q4	Q4	P13707	NIA	Total	Q4Q4
Q4	Q4	O88451	NIA	Total	Q4Q4
Q4	Q4	Q99K67	NIA	Total	Q4Q4
Q4	Q4	Q8CHT0	NIA	Total	Q4Q4
Q4	Q4	Q91WR5	NIA	Total	Q4Q4
Q4	Q4	P28474	NIA	Total	Q4Q4
Q4	Q4	P00342	NIA	Total	Q4Q4
Q4	Q4	P06151	NIA	Total	Q4Q4
Q4	Q4	Q9EQ20	NIA	Total	Q4Q4
Q4	Q4	P08249	NIA	Total	Q4Q4
Q4	Q4	Q9JLJ2	NIA	Total	Q4Q4
Q4	Q4	P14152	NIA	Total	Q4Q4
Q4	Q4	Q64442	NIA	Total	Q4Q4
Q4	Q4	Q8BMS1	NIA	Total	Q4Q4
Q4	Q4	P51660	NIA	Total	Q4Q4
Q4	Q4	Q64467	NIA	Total	Q4Q4
Q4	Q4	P16858	NIA	Total	Q4Q4
Q4	Q4	P26443	NIA	Total	Q4Q4
Q4	Q4	P47738	NIA	Total	Q4Q4
Q4	Q4	P00329	NIA	Total	Q4Q4
Q4	Q4	Q9DBM2	NIA	Total	Q4Q4
Q4	Q4	P24549	NIA	Total	Q4Q4
Q4	Q4	Q68FL4	NIA	Total	Q4Q4
Q4	Q4	Q8R059	NIA	Total	Q4Q4
Q4	Q4	Q64FW2	NIA	Total	Q4Q4
Q4	Q4	Q8VC12	NIA	Total	Q4Q4
Q4	Q4	P50247	NIA	Total	Q4Q4
Q4	Q4	Q8CAS9	NIA	Total	Q4Q4
Q4	Q4	P24547	NIA	Total	Q4Q4
Q4	Q4	Q68FL4	NIA	Total	Q4Q4
Q4	Q4	P50247	NIA	Total	Q4Q4
Q4	Q4	P26443	NIA	Total	Q4Q4
Q4	Q4	P50171	NIA	Total	Q4Q4
Q4	Q4	O70503	NIA	Total	Q4Q4
Q4	Q4	Q61425	NIA	Total	Q4Q4
Q4	Q4	O08756	NIA	Total	Q4Q4
Q4	Q4	Q9EQ20	NIA	Total	Q4Q4
Q4	Q4	Q8BMS1	NIA	Total	Q4Q4
Q4	Q4	P51660	NIA	Total	Q4Q4
Q4	Q4	Q9DBM2	NIA	Total	Q4Q4
Q4	Q4	Q91YT0	NIA	Total	Q4Q4
Q4	Q4	Q00519	NIA	Total	Q4Q4
Q4	Q4	Q64FW2	NIA	Total	Q4Q4
Q4	Q4	Q9DCN2	NIA	Total	Q4Q4
Q4	Q4	Q9Z0X1	NIA	Total	Q4Q4
Q4	Q4	O08749	NIA	Total	Q4Q4
Q4	Q4	Q8CAS9	NIA	Total	Q4Q4
Q4	Q4	Q2EMV9	NIA	Total	Q4Q4
Q4	Q4	P11103	NIA	Total	Q4Q4
Q4	Q4	P16858	NIA	Total	Q4Q4
Q4	Q4	P26443	NIA	Total	Q4Q4
Q4	Q4	Q68FL4	NIA	Total	Q4Q4
Q4	Q4	P50247	NIA	Total	Q4Q4
Q4	Q4	Q9DCD0	NIA	Total	Q4Q4
Q4	Q4	Q8CC86	NIA	Total	Q4Q4
Q4	Q4	Q922D8	NIA	Total	Q4Q4
Q4	Q4	Q922D8	NIA	Total	Q4Q4
Q4	Q4	Q8CC86	NIA	Total	Q4Q4
Q4	Q4	Q922D8	NIA	Total	Q4Q4
Q4	Q4	Q922D8	NIA	Total	Q4Q4
Q4	Q4	P56528	NIA	Total	Q4Q4
Q4	Q4	Q8CAS9	NIA	Total	Q4Q4
Q4	Q4	Q2EMV9	NIA	Total	Q4Q4
Q4	Q4	Q922B1	NIA	Total	Q4Q4
Q4	Q4	P11103	NIA	Total	Q4Q4
Q4	Q4	Q8K2C6	NIA	Total	Q4Q4
Q4	Q4	Q99KQ4	NIA	Total	Q4Q4
Q4	Q4	Q8CAS9	NIA	Total	Q4Q4
Q4	Q4	Q8CAS9	NIA	Total	Q4Q4
Q4	Q4	Q2EMV9	NIA	Total	Q4Q4
Q4	Q4	P11103	NIA	Total	Q4Q4
Q4	Q4	Q9DCQ2	NIA	Total	Q4Q4
Q4	Q4	P06801	NIA	Total	Q4Q4
Q4	Q4	P08249	NIA	Total	Q4Q4
Q4	Q4	P14152	NIA	Total	Q4Q4
Q4	Q4	Q99K67	NIA	Total	Q4Q4
Q4	Q4	P47791	NIA	Total	Q4Q4
Q4	Q4	P47791	NIA	Total	Q4Q4
Q4	Q4	Q99K67	NIA	Total	Q4Q4
Q4	Q4	Q8CHT0	NIA	Total	Q4Q4
Q4	Q4	P26443	NIA	Total	Q4Q4
Q4	Q4	P26443	NIA	Total	Q4Q4
Q4	Q4	P26443	NIA	Total	Q4Q4
Q4	Q4	Q9DCN1	NIA	Total	Q4Q4
Q4	Q4	Q9CXF0	NIA	Total	Q4Q4
Q4	Q4	Q9CXF0	NIA	Total	Q4Q4
Q4	Q4	P47791	NIA	Total	Q4Q4
Q4	Q4	P47791	NIA	Total	Q4Q4
Q4	Q4	Q8CFX1	NIA	Total	Q4Q4
Q4	Q4	Q922D8	ATP	Total	Q4Q4
Q4	Q4	Q922D8	ATP	Total	Q4Q4
Q4	Q4	Q922D8	ATP	Total	Q4Q4
Q4	Q4	Q922D8	ATP	Total	Q4Q4
Q4	Q4	Q7TMS5	ATP	Total	Q4Q4
Q4	Q4	Q9CZ42	ATP	Total	Q4Q4
Q4	Q4	P26443	ATP	Total	Q4Q4
Q4	Q4	Q9CZ42	ATP	Total	Q4Q4
Q4	Q4	P26443	ATP	Total	Q4Q4
Q4	Q4	P26443	ATP	Total	Q4Q4
Q4	Q4	B2RX12	ATP	Total	Q4Q4
Q4	Q4	Q9QY30	ATP	Total	Q4Q4
Q4	Q4	Q9D5J6	ATP	Total	Q4Q4
Q4	Q4	O55229	ATP	Total	Q4Q4
Q4	Q4	Q8CGC7	ATP	Total	Q4Q4
Q4	Q4	Q9D0R2	ATP	Total	Q4Q4
Q4	Q4	Q04447	ATP	Total	Q4Q4
Q4	Q4	Q91WG8	ATP	Total	Q4Q4
Q4	Q4	Q3THK7	ATP	Total	Q4Q4
Q4	Q4	Q64520	ATP	Total	Q4Q4
Q4	Q4	Q3THK7	ATP	Total	Q4Q4
Q4	Q4	Q8BMJ2	ATP	Total	Q4Q4
Q4	Q4	Q9Z1Q9	ATP	Total	Q4Q4
Q4	Q4	P52792	ATP	Total	Q4Q4
Q4	Q4	Q9QZX7	ATP	Total	Q4Q4
Q4	Q4	P26638	ATP	Total	Q4Q4
Q4	Q4	P26638	ATP	Total	Q4Q4
Q4	Q4	Q9QZX7	ATP	Total	Q4Q4
Q4	Q4	Q9QZX7	ATP	Total	Q4Q4
Q4	Q4	P26443	ATP	Total	Q4Q4
Q4	Q4	P26443	ATP	Total	Q4Q4
Q4	Q4	P26443	ATP	Total	Q4Q4
Q4	Q4	A2AJL3	ATP	Total	Q4Q4
Q4	Q4	Q8CC86	ATP	Total	Q4Q4
Q4	Q4	Q922D8	ATP	Total	Q4Q4
Q4	Q4	Q9D110	ATP	Total	Q4Q4
Q4	Q4	Q64737	ATP	Total	Q4Q4
Q4	Q4	Q922D8	ATP	Total	Q4Q4
Q4	Q4	Q9DCL9	ATP	Total	Q4Q4
Q4	Q4	P55264	ATP	Total	Q4Q4
Q4	Q4	Q99KY4	ATP	Total	Q4Q4
Q4	Q4	Q60737	ATP	Total	Q4Q4
Q4	Q4	Q99JF5	ATP	Total	Q4Q4
Q4	Q4	Q80Y86	ATP	Total	Q4Q4
Q4	Q4	P63085	ATP	Total	Q4Q4
Q4	Q4	O54949	ATP	Total	Q4Q4
Q4	Q4	Q9JLN9	ATP	Total	Q4Q4
Q4	Q4	P31938	ATP	Total	Q4Q4
Q4	Q4	A7MCT6	ATP	Total	Q4Q4
Q4	Q4	Q61097	ATP	Total	Q4Q4
Q4	Q4	O55229	ATP	Total	Q4Q4
Q4	Q4	P70336	ATP	Total	Q4Q4
Q4	Q4	P51954	ATP	Total	Q4Q4
Q4	Q4	Q9QZS5	ATP	Total	Q4Q4
Q4	Q4	O09110	ATP	Total	Q4Q4
Q4	Q4	Q6P9R2	ATP	Total	Q4Q4
Q4	Q4	Q8CIN4	ATP	Total	Q4Q4
Q4	Q4	Q9D5T0	ATP	Total	Q4Q4
Q4	Q4	Q7TMS5	ATP	Total	Q4Q4
Q4	Q4	P70335	ATP	Total	Q4Q4
Q4	Q4	Q63844	ATP	Total	Q4Q4
Q4	Q4	O54988	ATP	Total	Q4Q4
Q4	Q4	Q7TT50	ATP	Total	Q4Q4
Q4	Q4	Q9EPE9	ATP	Total	Q4Q4
Q4	Q4	P52792	ATP	Total	Q4Q4
Q4	Q4	Q6PDN3	ATP	Total	Q4Q4
Q4	Q4	Q9D110	ATP	Total	Q4Q4
Q4	Q4	Q91WG8	ATP	Total	Q4Q4
Q4	Q4	Q9DBP5	ATP	Total	Q4Q4
Q4	Q4	Q64737	ATP	Total	Q4Q4
Q4	Q4	P52480	ATP	Total	Q4Q4
Q4	Q4	Q8CC86	ATP	Total	Q4Q4
Q4	Q4	Q9DCL9	ATP	Total	Q4Q4
Q4	Q4	Q9QY30	ATP	Total	Q4Q4
Q4	Q4	P53657	ATP	Total	Q4Q4
Q4	Q4	Q91ZA3	ATP	Total	Q4Q4
Q4	Q4	Q99MN9	ATP	Total	Q4Q4
Q4	Q4	Q9WUM5	ATP	Total	Q4Q4
Q4	Q4	Q8VDN2	ATP	Total	Q4Q4
Q4	Q4	Q9Z2I9	ATP	Total	Q4Q4
Q4	Q4	P55264	ATP	Total	Q4Q4
Q4	Q4	Q922D8	ATP	Total	Q4Q4
Q4	Q4	P15105	ATP	Total	Q4Q4
Q4	Q4	Q91ZA3	ATP	Total	Q4Q4
Q4	Q4	Q99MN9	ATP	Total	Q4Q4
Q4	Q4	Q9WUM5	ATP	Total	Q4Q4
Q4	Q4	Q9Z2I9	ATP	Total	Q4Q4
Q4	Q4	P15105	ATP	Total	Q4Q4
Q4	Q4	Q9D110	ATP	Total	Q4Q4
Q4	Q4	Q64737	ATP	Total	Q4Q4
Q4	Q4	Q922D8	ATP	Total	Q4Q4
Q4	Q4	O35386	ATP	Total	Q4Q4
Q4	Q4	O35386	ATP	Total	Q4Q4
Q4	Q4	Q9DBP5	ATP	Total	Q4Q4
Q4	Q4	Q61035	ATP	Total	Q4Q4
Q4	Q4	Q9DCL9	ATP	Total	Q4Q4
Q4	Q4	B2RQC6	ATP	Total	Q4Q4
Q4	Q4	Q9DCL9	ATP	Total	Q4Q4
Q4	Q4	Q922B2	ATP	Total	Q4Q4
Q4	Q4	P16460	ATP	Total	Q4Q4
Q4	Q4	Q99MN1	ATP	Total	Q4Q4
Q4	Q4	O55229	ATP	Total	Q4Q4
Q4	Q4	P26443	ATP	Total	Q4Q4
Q4	Q4	Q5SUR0	ATP	Total	Q4Q4
Q4	Q4	Q3THK7	ATP	Total	Q4Q4
Q4	Q4	Q5SUR0	ATP	Total	Q4Q4
Q4	Q4	B2RQC6	ATP	Total	Q4Q4
Q4	Q4	Q3THK7	ATP	Total	Q4Q4
Q4	Q4	P97494	ATP	Total	Q4Q4
Q4	Q4	Q8K010	ATP	Total	Q4Q4
Q4	Q4	Q8CGC7	ATP	Total	Q4Q4
Q4	Q4	P15105	ATP	Total	Q4Q4
Q4	Q4	P26443	ATP	Total	Q4Q4
Q4	Q4	P15105	ATP	Total	Q4Q4
Q4	Q4	P26443	ATP	Total	Q4Q4
Q4	Q4	Q9CZD3	ATP	Total	Q4Q4
Q4	Q4	P26638	ATP	Total	Q4Q4
Q4	Q4	Q9D7G0	ATP	Total	Q4Q4
Q4	Q4	Q3THK7	ATP	Total	Q4Q4
Q4	Q4	P55264	ATP	Total	Q4Q4
Q4	Q4	Q8VDG5	ATP	Total	Q4Q4
Q4	Q4	A2BDX3	ATP	Total	Q4Q4
Q4	Q4	P32921	ATP	Total	Q4Q4
Q4	Q4	Q3URE1	ATP	Total	Q4Q4
Q4	Q4	Q9QUJ7	ATP	Total	Q4Q4
Q4	Q4	Q61035	ATP	Total	Q4Q4
Q4	Q4	Q8C0C7	ATP	Total	Q4Q4
Q4	Q4	Q9CZD3	ATP	Total	Q4Q4
Q4	Q4	Q9ER72	ATP	Total	Q4Q4
Q4	Q4	Q9D7G0	ATP	Total	Q4Q4
Q4	Q4	Q3THK7	ATP	Total	Q4Q4
Q4	Q4	Q9WUR9	ATP	Total	Q4Q4
Q4	Q4	Q8BH69	ATP	Total	Q4Q4
Q4	Q4	Q14DH7	ATP	Total	Q4Q4
Q4	Q4	P26638	ATP	Total	Q4Q4
Q4	Q4	Q8BIJ6	ATP	Total	Q4Q4
Q4	Q4	Q8BMJ2	ATP	Total	Q4Q4
Q4	Q4	Q8BML9	ATP	Total	Q4Q4
Q4	Q4	Q3UNX5	ATP	Total	Q4Q4
Q4	Q4	Q9WUA2	ATP	Total	Q4Q4
Q4	Q4	Q9D2R0	ATP	Total	Q4Q4
Q4	Q4	Q99MN1	ATP	Total	Q4Q4
Q4	Q4	Q8BU30	ATP	Total	Q4Q4
Q4	Q4	Q8BP47	ATP	Total	Q4Q4
Q4	Q4	Q9D0I9	ATP	Total	Q4Q4
Q4	Q4	P97364	ATP	Total	Q4Q4
Q4	Q4	Q9Z1Q9	ATP	Total	Q4Q4
Q4	Q4	Q9D0R2	ATP	Total	Q4Q4
Q4	Q4	Q8BUV3	ATP	Total	Q4Q4
Q4	Q4	Q8BGA8	ATP	Total	Q4Q4
Q4	Q4	Q922B2	ATP	Total	Q4Q4
Q4	Q4	Q9QXG4	ATP	Total	Q4Q4
Q4	Q4	Q8BGQ7	ATP	Total	Q4Q4
Q4	Q4	Q8CGC7	ATP	Total	Q4Q4
Q4	Q4	Q9WTP6	ATP	Total	Q4Q4
Q4	Q4	Q4LDG0	ATP	Total	Q4Q4
Q4	Q4	Q8JZR0	ATP	Total	Q4Q4
Q4	Q4	Q91VA0	ATP	Total	Q4Q4
Q4	Q4	P55264	ATP	Total	Q4Q4
Q4	Q4	Q8VCW8	ATP	Total	Q4Q4
Q4	Q4	O35488	ATP	Total	Q4Q4
Q4	Q4	Q8VC30	ATP	Total	Q4Q4
Q4	Q4	P41216	ATP	Total	Q4Q4
Q4	Q4	P16460	ATP	Total	Q4Q4
Q4	Q4	Q3URE1	ATP	Total	Q4Q4
Q4	Q4	Q9QUJ7	ATP	Total	Q4Q4
Q4	Q4	Q14DH7	ATP	Total	Q4Q4
Q4	Q4	Q3UNX5	ATP	Total	Q4Q4
Q4	Q4	Q9D2R0	ATP	Total	Q4Q4
Q4	Q4	Q8BGA8	ATP	Total	Q4Q4
Q4	Q4	Q9QXG4	ATP	Total	Q4Q4
Q4	Q4	Q4LDG0	ATP	Total	Q4Q4
Q4	Q4	Q8JZR0	ATP	Total	Q4Q4
Q4	Q4	Q91VA0	ATP	Total	Q4Q4
Q4	Q4	Q8VCW8	ATP	Total	Q4Q4
Q4	Q4	O35488	ATP	Total	Q4Q4
Q4	Q4	P41216	ATP	Total	Q4Q4
Q4	Q4	Q8VC30	ATP	Total	Q4Q4
Q4	Q4	Q8VC30	ATP	Total	Q4Q4
Q4	Q4	Q9CZD3	ATP	Total	Q4Q4
Q4	Q4	P51855	ATP	Total	Q4Q4
Q4	Q4	Q64737	ATP	Total	Q4Q4
Q4	Q4	Q9CZD3	ATP	Total	Q4Q4
Q4	Q4	P51855	ATP	Total	Q4Q4
Q4	Q4	Q64737	ATP	Total	Q4Q4
Q4	Q4	Q64737	ATP	Total	Q4Q4
Q4	Q4	Q64516	ATP	Total	Q4Q4
Q4	Q4	Q5SUR0	ATP	Total	Q4Q4
Q4	Q4	Q3THK7	ATP	Total	Q4Q4
Q4	Q4	Q5SUR0	ATP	Total	Q4Q4
Q4	Q4	B2RQC6	ATP	Total	Q4Q4
Q4	Q4	Q3THK7	ATP	Total	Q4Q4
Q4	Q4	Q8BML9	ATP	Total	Q4Q4
Q4	Q4	P15105	ATP	Total	Q4Q4
Q4	Q4	P15105	ATP	Total	Q4Q4
Q4	Q4	Q8BGQ7	ATP	Total	Q4Q4
Q4	Q4	P51855	ATP	Total	Q4Q4
Q4	Q4	P51855	ATP	Total	Q4Q4
Q4	Q4	P52792	ATP	Total	Q4Q4
Q4	Q4	P19096	B6	Total	Q4Q4
Q4	Q4	P19096	B6	Total	Q4Q4
Q4	Q4	P19096	B6	Total	Q4Q4
Q4	Q4	Q9DBE0	B6	Total	Q4Q4
Q4	Q4	Q9DBE0	B6	Total	Q4Q4
Q4	Q4	Q8VBT2	B6	Total	Q4Q4
Q4	Q4	Q8VBT2	B6	Total	Q4Q4
Q4	Q4	Q8BWU8	B6	Total	Q4Q4
Q4	Q4	Q9WVM8	B6	Total	Q4Q4
Q4	Q4	Q9WVM8	B6	Total	Q4Q4
Q4	Q4	Q9WVM8	B6	Total	Q4Q4
Q4	Q4	Q9QZX7	B6	Total	Q4Q4
Q4	Q4	O35423	B6	Total	Q4Q4
Q4	Q4	Q9CZN7	B6	Total	Q4Q4
Q4	Q4	Q8VBT2	B6	Total	Q4Q4
Q4	Q4	P50431	B6	Total	Q4Q4
Q4	Q4	Q9QZX7	B6	Total	Q4Q4
Q4	Q4	Q9QZX7	B6	Total	Q4Q4
Q4	Q4	O35423	B6	Total	Q4Q4
Q4	Q4	Q9CZN7	B6	Total	Q4Q4
Q4	Q4	Q8VBT2	B6	Total	Q4Q4
Q4	Q4	P50431	B6	Total	Q4Q4
Q4	Q4	Q9CZN7	B6	Total	Q4Q4
Q4	Q4	P50431	B6	Total	Q4Q4
Q4	Q4	P05201	B6	Total	Q4Q4
Q4	Q4	Q9DBE0	B6	Total	Q4Q4
Q4	Q4	P05202	B6	Total	Q4Q4
Q4	Q4	Q9WVM8	B6	Total	Q4Q4
Q4	Q4	Q71RI9	B6	Total	Q4Q4
Q4	Q4	Q8QZR1	B6	Total	Q4Q4
Q4	Q4	Q8BTY1	B6	Total	Q4Q4
Q4	Q4	Q8BGT5	B6	Total	Q4Q4
Q4	Q4	Q9WVM8	B6	Total	Q4Q4
Q4	Q4	Q71RI9	B6	Total	Q4Q4
Q4	Q4	Q8QZR5	B6	Total	Q4Q4
Q4	Q4	P61922	B6	Total	Q4Q4
Q4	Q4	P29758	B6	Total	Q4Q4
Q4	Q4	P05201	B6	Total	Q4Q4
Q4	Q4	P05202	B6	Total	Q4Q4
Q4	Q4	Q9WVM8	B6	Total	Q4Q4
Q4	Q4	Q9WVM8	B6	Total	Q4Q4
Q4	Q4	Q71RI9	B6	Total	Q4Q4
Q4	Q4	O35423	B6	Total	Q4Q4
Q4	Q4	Q3UEG6	B6	Total	Q4Q4
Q4	Q4	Q91W43	B6	Total	Q4Q4
Q4	Q4	Q9CZN7	B6	Total	Q4Q4
Q4	Q4	P50431	B6	Total	Q4Q4
Q4	Q4	Q9WVM8	B6	Total	Q4Q4
Q4	Q4	Q71RI9	B6	Total	Q4Q4
Q4	Q4	O35423	B6	Total	Q4Q4
Q4	Q4	Q3UEG6	B6	Total	Q4Q4
Q4	Q4	Q91W43	B6	Total	Q4Q4
Q4	Q4	Q9CZN7	B6	Total	Q4Q4
Q4	Q4	P50431	B6	Total	Q4Q4
Q4	Q4	Q9WVM8	B6	Total	Q4Q4
Q4	Q4	Q9CZN7	B6	Total	Q4Q4
Q4	Q4	P50431	B6	Total	Q4Q4
Q4	Q4	Q8BTY1	B6	Total	Q4Q4
Q4	Q4	Q9DBE0	B6	Total	Q4Q4
Q4	Q4	Q9CXF0	B6	Total	Q4Q4
Q4	Q4	O35423	B6	Total	Q4Q4
Q4	Q4	Q3UEG6	B6	Total	Q4Q4
Q4	Q4	Q14CH1	B6	Total	Q4Q4
Q4	Q4	Q9JLI6	B6	Total	Q4Q4
Q4	Q4	Q9Z1J3	B6	Total	Q4Q4
Q4	Q4	Q8BGT5	B6	Total	Q4Q4
Q4	Q4	Q9CXF0	B6	Total	Q4Q4
Q4	Q4	Q8QZR5	B6	Total	Q4Q4
Q4	Q4	O35423	B6	Total	Q4Q4
Q4	Q4	Q3UEG6	B6	Total	Q4Q4
Q4	Q4	Q9QXF8	SAM	Total	Q4Q4
Q4	Q4	Q9QXF8	SAM	Total	Q4Q4
Q4	Q4	Q9QXF8	SAM	Total	Q4Q4
Q4	Q4	O35969	SAM	Total	Q4Q4
Q4	Q4	O35969	SAM	Total	Q4Q4
Q4	Q4	Q8C165	SAM	Total	Q4Q4
Q4	Q4	Q9WVM8	SAM	Total	Q4Q4
Q4	Q4	Q9WVM8	SAM	Total	Q4Q4
Q4	Q4	Q8C165	SAM	Total	Q4Q4
Q4	Q4	Q9WVM8	SAM	Total	Q4Q4
Q4	Q4	Q8C165	SAM	Total	Q4Q4
Q4	Q4	Q8C165	SAM	Total	Q4Q4
Q4	Q4	Q68FL4	SAM	Total	Q4Q4
Q4	Q4	P50247	SAM	Total	Q4Q4
Q4	Q4	Q68FL4	SAM	Total	Q4Q4
Q4	Q4	P50247	SAM	Total	Q4Q4
Q4	Q4	Q68FL4	SAM	Total	Q4Q4
Q4	Q4	P50247	SAM	Total	Q4Q4
Q4	Q4	Q8C165	SAM	Total	Q4Q4
Q4	Q4	Q8C165	SAM	Total	Q4Q4
Q4	Q4	Q9WVM8	SAM	Total	Q4Q4
Q4	Q4	Q9WVM8	SAM	Total	Q4Q4
Q4	Q4	Q9WVM8	SAM	Total	Q4Q4
Q4	Q4	O35490	SAM	Total	Q4Q4
Q4	Q4	O35490	SAM	Total	Q4Q4
Q4	Q4	Q8C165	SAM	Total	Q4Q4
Q4	Q4	Q9WVM8	SAM	Total	Q4Q4
Q4	Q4	Q9QXF8	SAM	Total	Q4Q4
Q4	Q4	Q9WVM8	SAM	Total	Q4Q4
Q4	Q4	Q8C165	SAM	Total	Q4Q4
Q4	Q4	Q9WVM8	SAM	Total	Q4Q4
Q4	Q4	Q9QXF8	SAM	Total	Q4Q4
Q4	Q4	Q9QXF8	SAM	Total	Q4Q4
Q4	Q4	Q8C165	SAM	Total	Q4Q4
Q4	Q4	Q99JW2	SAM	Total	Q4Q4
Q4	Q4	Q8C165	SAM	Total	Q4Q4
Q4	Q4	A2AS89	SAM	Total	Q4Q4
Q4	Q2	O88962	All enzymes	Total	nonQ4Q4
Q4	Q2	O08756	All enzymes	Total	nonQ4Q4
Q4	Q2	Q91X34	All enzymes	Total	nonQ4Q4
Q3	Q2	E9Q236	All enzymes	Total	nonQ4Q4
Q4	Q2	Q9QY30	All enzymes	Total	nonQ4Q4
Q4	Q2	Q4LDG0	All enzymes	Total	nonQ4Q4
Q4	Q2	P58137	All enzymes	Total	nonQ4Q4
Q4	Q2	Q91X34	All enzymes	Total	nonQ4Q4
Q4	Q2	Q4LDG0	All enzymes	Total	nonQ4Q4
Q4	Q2	O08756	All enzymes	Total	nonQ4Q4
Q4	Q2	Q3UNX5	All enzymes	Total	nonQ4Q4
Q4	Q2	P47934	All enzymes	Total	nonQ4Q4
Q4	Q2	Q3UNX5	All enzymes	Total	nonQ4Q4
Q4	Q2	Q9D7B6	All enzymes	Total	nonQ4Q4
Q4	Q2	Q9DBL1	All enzymes	Total	nonQ4Q4
Q4	Q2	P53395	All enzymes	Total	nonQ4Q4
Q4	Q2	Q9D7B6	All enzymes	Total	nonQ4Q4
Q4	Q2	Q9DBL1	All enzymes	Total	nonQ4Q4
Q4	Q2	Q64467	All enzymes	Total	nonQ4Q4
Q4	Q2	P16858	All enzymes	Total	nonQ4Q4
Q3	Q2	A6H630	All enzymes	Total	nonQ4Q4
Q4	Q2	Q8VC30	All enzymes	Total	nonQ4Q4
Q4	Q2	Q8VC30	All enzymes	Total	nonQ4Q4
Q4	Q2	P16858	All enzymes	Total	nonQ4Q4
Q4	Q2	P40142	All enzymes	Total	nonQ4Q4
Q3	Q2	A6H630	All enzymes	Total	nonQ4Q4
Q4	Q2	Q8VC30	All enzymes	Total	nonQ4Q4
Q4	Q2	Q7TNE1	All enzymes	Total	nonQ4Q4
Q4	Q2	P58137	All enzymes	Total	nonQ4Q4
Q3	Q2	Q99JR6	All enzymes	Total	nonQ4Q4
Q3	Q2	Q711T7	All enzymes	Total	nonQ4Q4
Q3	Q2	Q9EPA7	All enzymes	Total	nonQ4Q4
Q3	Q2	Q99JR6	All enzymes	Total	nonQ4Q4
Q3	Q2	Q711T7	All enzymes	Total	nonQ4Q4
Q3	Q2	Q9EPA7	All enzymes	Total	nonQ4Q4
Q4	Q2	P47740	All enzymes	Total	nonQ4Q4
Q2	Q2	Q8K0L3	All enzymes	Total	nonQ4Q4
Q4	Q2	Q3UNX5	All enzymes	Total	nonQ4Q4
Q4	Q2	Q91VA0	All enzymes	Total	nonQ4Q4
Q2	Q2	Q8K0L3	All enzymes	Total	nonQ4Q4
Q3	Q2	Q3UUI3	All enzymes	Total	nonQ4Q4
Q4	Q2	P58137	All enzymes	Total	nonQ4Q4
Q4	Q2	Q3UNX5	All enzymes	Total	nonQ4Q4
Q4	Q2	Q9CQR4	All enzymes	Total	nonQ4Q4
Q4	Q2	Q91VA0	All enzymes	Total	nonQ4Q4
Q4	Q2	Q8BWT1	All enzymes	Total	nonQ4Q4
Q3	Q2	P70303	All enzymes	Total	nonQ4Q4
Q3	Q2	Q8R3F9	All enzymes	Total	nonQ4Q4
Q3	Q2	P70698	All enzymes	Total	nonQ4Q4
Q4	Q2	O88533	All enzymes	Total	nonQ4Q4
Q3	Q2	Q9QZ08	All enzymes	Total	nonQ4Q4
Q2	Q2	Q9D8U7	All enzymes	Total	nonQ4Q4
Q2	Q2	Q9CR25	All enzymes	Total	nonQ4Q4
Q2	Q2	Q5NCQ5	All enzymes	Total	nonQ4Q4
Q4	Q2	Q9CQ65	All enzymes	Total	nonQ4Q4
Q2	Q2	Q9D8U7	All enzymes	Total	nonQ4Q4
Q2	Q2	P97355	All enzymes	Total	nonQ4Q4
Q2	Q2	Q9CR25	All enzymes	Total	nonQ4Q4
Q2	Q2	Q5NCQ5	All enzymes	Total	nonQ4Q4
Q4	Q2	Q64674	All enzymes	Total	nonQ4Q4
Q4	Q2	Q3URE1	All enzymes	Total	nonQ4Q4
Q4	Q2	Q3URE1	All enzymes	Total	nonQ4Q4
Q4	Q2	P58137	All enzymes	Total	nonQ4Q4
Q2	Q2	Q8R2W9	All enzymes	Total	nonQ4Q4
Q3	Q2	Q8K4K6	All enzymes	Total	nonQ4Q4
Q2	Q2	Q8R2W9	All enzymes	Total	nonQ4Q4
Q3	Q2	Q8K4K6	All enzymes	Total	nonQ4Q4
Q4	Q2	Q99JI6	All enzymes	Total	nonQ4Q4
Q4	Q2	Q5RKZ7	All enzymes	Total	nonQ4Q4
Q3	Q2	P28650	All enzymes	Total	nonQ4Q4
Q4	Q2	P46664	All enzymes	Total	nonQ4Q4
Q2	Q2	Q5S006	All enzymes	Total	nonQ4Q4
Q3	Q2	Q91XU3	All enzymes	Total	nonQ4Q4
Q3	Q2	Q80XI4	All enzymes	Total	nonQ4Q4
Q3	Q2	O70172	All enzymes	Total	nonQ4Q4
Q4	Q2	Q9WUM5	All enzymes	Total	nonQ4Q4
Q4	Q2	Q91VA0	All enzymes	Total	nonQ4Q4
Q4	Q2	Q9WUM5	All enzymes	Total	nonQ4Q4
Q4	Q2	Q91VA0	All enzymes	Total	nonQ4Q4
Q4	Q2	Q9Z2I8	All enzymes	Total	nonQ4Q4
Q4	Q2	Q99JI6	All enzymes	Total	nonQ4Q4
Q4	Q2	Q5RKZ7	All enzymes	Total	nonQ4Q4
Q4	Q2	Q9D826	All enzymes	Total	nonQ4Q4
Q4	Q2	Q9D826	All enzymes	Total	nonQ4Q4
Q4	Q2	Q9D1A2	All enzymes	Total	nonQ4Q4
Q4	Q2	Q9WVM8	All enzymes	Total	nonQ4Q4
Q4	Q2	Q9CPY7	All enzymes	Total	nonQ4Q4
Q4	Q2	Q8VCN5	All enzymes	Total	nonQ4Q4
Q3	Q2	Q8BYM8	All enzymes	Total	nonQ4Q4
Q4	Q2	Q8VDG5	All enzymes	Total	nonQ4Q4
Q4	Q2	Q9ER72	All enzymes	Total	nonQ4Q4
Q4	Q2	P97494	All enzymes	Total	nonQ4Q4
Q4	Q2	Q14CH1	All enzymes	Total	nonQ4Q4
Q4	Q2	Q9Z1J3	All enzymes	Total	nonQ4Q4
Q4	Q2	Q9WVM8	All enzymes	Total	nonQ4Q4
Q4	Q2	P05201	All enzymes	Total	nonQ4Q4
Q4	Q2	Q8VCN5	All enzymes	Total	nonQ4Q4
Q4	Q2	Q9CQF9	All enzymes	Total	nonQ4Q4
Q4	Q2	Q9WVM8	All enzymes	Total	nonQ4Q4
Q4	Q2	Q8VCN5	All enzymes	Total	nonQ4Q4
Q3	Q2	Q9R0M5	All enzymes	Total	nonQ4Q4
Q3	Q2	Q9R0M5	All enzymes	Total	nonQ4Q4
Q3	Q2	Q9D964	All enzymes	Total	nonQ4Q4
Q4	Q2	P16460	All enzymes	Total	nonQ4Q4
Q3	Q2	Q3V1L4	All enzymes	Total	nonQ4Q4
Q4	Q2	Q9DCN1	All enzymes	Total	nonQ4Q4
Q2	Q2	P59266	All enzymes	Total	nonQ4Q4
Q2	Q2	Q9CQF6	All enzymes	Total	nonQ4Q4
Q3	Q2	Q9CR24	All enzymes	Total	nonQ4Q4
Q4	Q2	P11930	All enzymes	Total	nonQ4Q4
Q4	Q2	Q99P30	All enzymes	Total	nonQ4Q4
Q4	Q2	Q9EQ20	All enzymes	Total	nonQ4Q4
Q4	Q2	P19096	All enzymes	Total	nonQ4Q4
Q2	Q2	Q9CZX0	All enzymes	Total	nonQ4Q4
Q4	Q2	O88986	All enzymes	Total	nonQ4Q4
Q2	Q2	Q99NB1	All enzymes	Total	nonQ4Q4
Q2	Q2	Q80UV9	All enzymes	Total	nonQ4Q4
Q2	Q2	Q8BWT5	All enzymes	Total	nonQ4Q4
Q3	Q2	Q8K224	All enzymes	Total	nonQ4Q4
Q4	Q2	Q14DH7	All enzymes	Total	nonQ4Q4
Q4	Q2	E9Q4Z2	All enzymes	Total	nonQ4Q4
Q4	Q2	Q5SWU9	All enzymes	Total	nonQ4Q4
Q4	Q2	Q9QXG4	All enzymes	Total	nonQ4Q4
Q4	Q2	O88986	All enzymes	Total	nonQ4Q4
Q4	Q2	P19096	All enzymes	Total	nonQ4Q4
Q2	Q2	Q8BYI6	All enzymes	Total	nonQ4Q4
Q2	Q2	Q8BY71	All enzymes	Total	nonQ4Q4
Q2	Q2	Q9JHD1	All enzymes	Total	nonQ4Q4
Q2	Q2	Q99NB1	All enzymes	Total	nonQ4Q4
Q2	Q2	Q9WUU9	All enzymes	Total	nonQ4Q4
Q2	Q2	Q80UV9	All enzymes	Total	nonQ4Q4
Q2	Q2	P70365	All enzymes	Total	nonQ4Q4
Q2	Q2	Q9D1P2	All enzymes	Total	nonQ4Q4
Q2	Q2	Q9WTK2	All enzymes	Total	nonQ4Q4
Q2	Q2	Q9CQF6	All enzymes	Total	nonQ4Q4
Q2	Q2	Q5SVQ0	All enzymes	Total	nonQ4Q4
Q2	Q2	Q3UDW8	All enzymes	Total	nonQ4Q4
Q2	Q2	Q8BWT5	All enzymes	Total	nonQ4Q4
Q2	Q2	Q9CZX0	All enzymes	Total	nonQ4Q4
Q2	Q2	Q3UX61	All enzymes	Total	nonQ4Q4
Q2	Q2	P45481	All enzymes	Total	nonQ4Q4
Q2	Q2	Q8BZ21	All enzymes	Total	nonQ4Q4
Q3	Q2	Q6P8J2	All enzymes	Total	nonQ4Q4
Q3	Q2	Q8BMQ2	All enzymes	Total	nonQ4Q4
Q3	Q2	Q8CES0	All enzymes	Total	nonQ4Q4
Q3	Q2	B2RWS6	All enzymes	Total	nonQ4Q4
Q3	Q2	Q9QY36	All enzymes	Total	nonQ4Q4
Q3	Q2	P62915	All enzymes	Total	nonQ4Q4
Q3	Q2	Q8K224	All enzymes	Total	nonQ4Q4
Q3	Q2	Q9CR24	All enzymes	Total	nonQ4Q4
Q3	Q2	Q6PGB6	All enzymes	Total	nonQ4Q4
Q4	Q2	P50295	All enzymes	Total	nonQ4Q4
Q4	Q2	P50296	All enzymes	Total	nonQ4Q4
Q4	Q2	Q9JK38	All enzymes	Total	nonQ4Q4
Q4	Q2	P58137	All enzymes	Total	nonQ4Q4
Q4	Q2	P47934	All enzymes	Total	nonQ4Q4
Q4	Q2	Q14DH7	All enzymes	Total	nonQ4Q4
Q4	Q2	O88986	All enzymes	Total	nonQ4Q4
Q4	Q2	Q99J39	All enzymes	Total	nonQ4Q4
Q4	Q2	E9Q4Z2	All enzymes	Total	nonQ4Q4
Q4	Q2	Q9DBK0	All enzymes	Total	nonQ4Q4
Q4	Q2	Q8R4N0	All enzymes	Total	nonQ4Q4
Q4	Q2	Q5SWU9	All enzymes	Total	nonQ4Q4
Q4	Q2	Q8BMF4	All enzymes	Total	nonQ4Q4
Q4	Q2	Q9QXG4	All enzymes	Total	nonQ4Q4
Q4	Q2	P38060	All enzymes	Total	nonQ4Q4
Q4	Q2	Q99P30	All enzymes	Total	nonQ4Q4
Q4	Q2	Q8VCH0	All enzymes	Total	nonQ4Q4
Q4	Q2	Q99JY0	All enzymes	Total	nonQ4Q4
Q4	Q2	Q9EQ20	All enzymes	Total	nonQ4Q4
Q4	Q2	P32020	All enzymes	Total	nonQ4Q4
Q4	Q2	Q921H8	All enzymes	Total	nonQ4Q4
Q4	Q2	P19096	All enzymes	Total	nonQ4Q4
Q4	Q2	Q8BWT1	All enzymes	Total	nonQ4Q4
Q2	Q2	Q9JHD1	All enzymes	Total	nonQ4Q4
Q2	Q2	Q9CZX0	All enzymes	Total	nonQ4Q4
Q4	Q2	A2A974	All enzymes	Total	nonQ4Q4
Q4	Q2	Q9DBW0	All enzymes	Total	nonQ4Q4
Q4	Q2	Q91WL5	All enzymes	Total	nonQ4Q4
Q4	Q2	O88833	All enzymes	Total	nonQ4Q4
Q4	Q2	Q05421	All enzymes	Total	nonQ4Q4
Q4	Q2	P47740	All enzymes	Total	nonQ4Q4
Q4	Q2	O35728	All enzymes	Total	nonQ4Q4
Q3	Q2	Q99LR1	All enzymes	Total	nonQ4Q4
Q4	Q2	Q91X34	All enzymes	Total	nonQ4Q4
Q3	Q2	Q9CZW4	All enzymes	Total	nonQ4Q4
Q4	Q2	Q91VA0	All enzymes	Total	nonQ4Q4
Q2	Q2	Q8BL86	All enzymes	Total	nonQ4Q4
Q2	Q2	Q8VHQ9	All enzymes	Total	nonQ4Q4
Q3	Q2	Q3UUI3	All enzymes	Total	nonQ4Q4
Q3	Q2	Q9CZW4	All enzymes	Total	nonQ4Q4
Q4	Q2	P58137	All enzymes	Total	nonQ4Q4
Q4	Q2	Q91X34	All enzymes	Total	nonQ4Q4
Q4	Q2	Q9QYR9	All enzymes	Total	nonQ4Q4
Q4	Q2	Q9CQR4	All enzymes	Total	nonQ4Q4
Q4	Q2	O55137	All enzymes	Total	nonQ4Q4
Q4	Q2	Q91VA0	All enzymes	Total	nonQ4Q4
Q4	Q2	Q8BWT1	All enzymes	Total	nonQ4Q4
Q3	Q2	P29477	All enzymes	Total	nonQ4Q4
Q3	Q2	P70313	All enzymes	Total	nonQ4Q4
Q3	Q2	Q9D964	All enzymes	Total	nonQ4Q4
Q3	Q2	Q3U186	All enzymes	Total	nonQ4Q4
Q4	Q2	Q9D0I9	All enzymes	Total	nonQ4Q4
Q3	Q2	P29477	All enzymes	Total	nonQ4Q4
Q3	Q2	P70313	All enzymes	Total	nonQ4Q4
Q3	Q2	O09046	All enzymes	Total	nonQ4Q4
Q4	Q2	P08030	All enzymes	Total	nonQ4Q4
Q4	Q2	Q9CQ65	All enzymes	Total	nonQ4Q4
Q4	Q2	P58137	All enzymes	Total	nonQ4Q4
Q4	Q2	Q8BWN8	All enzymes	Total	nonQ4Q4
Q3	Q2	Q9QZ08	All enzymes	Total	nonQ4Q4
Q4	Q2	P52480	All enzymes	Total	nonQ4Q4
Q4	Q2	P53657	All enzymes	Total	nonQ4Q4
Q4	Q3	P40142	All enzymes	Total	nonQ4Q4
Q4	Q3	Q9DBP5	All enzymes	Total	nonQ4Q4
Q2	Q3	Q9CTG6	All enzymes	Total	nonQ4Q4
Q2	Q3	Q6P3E7	All enzymes	Total	nonQ4Q4
Q2	Q3	P97355	All enzymes	Total	nonQ4Q4
Q2	Q3	Q9CTG6	All enzymes	Total	nonQ4Q4
Q3	Q3	Q8K0C9	All enzymes	Total	nonQ4Q4
Q4	Q3	Q9JLJ2	All enzymes	Total	nonQ4Q4
Q4	Q3	P51855	All enzymes	Total	nonQ4Q4
Q4	Q3	P51855	All enzymes	Total	nonQ4Q4
Q4	Q3	P97494	All enzymes	Total	nonQ4Q4
Q3	Q3	P28650	All enzymes	Total	nonQ4Q4
Q4	Q3	P46664	All enzymes	Total	nonQ4Q4
Q2	Q3	Q5S006	All enzymes	Total	nonQ4Q4
Q3	Q3	Q91XU3	All enzymes	Total	nonQ4Q4
Q3	Q3	Q80XI4	All enzymes	Total	nonQ4Q4
Q3	Q3	O70172	All enzymes	Total	nonQ4Q4
Q4	Q3	Q64520	All enzymes	Total	nonQ4Q4
Q4	Q3	Q9WUM5	All enzymes	Total	nonQ4Q4
Q4	Q3	Q9WUM5	All enzymes	Total	nonQ4Q4
Q4	Q3	Q9Z2I8	All enzymes	Total	nonQ4Q4
Q4	Q3	Q91WT9	All enzymes	Total	nonQ4Q4
Q4	Q3	Q8VCN5	All enzymes	Total	nonQ4Q4
Q4	Q3	Q91WT9	All enzymes	Total	nonQ4Q4
Q4	Q3	Q8VCN5	All enzymes	Total	nonQ4Q4
Q4	Q3	Q91WT9	All enzymes	Total	nonQ4Q4
Q4	Q3	Q8VCN5	All enzymes	Total	nonQ4Q4
Q2	Q3	P08074	All enzymes	Total	nonQ4Q4
Q2	Q3	Q99MD6	All enzymes	Total	nonQ4Q4
Q2	Q3	Q9D7B1	All enzymes	Total	nonQ4Q4
Q2	Q3	Q01237	All enzymes	Total	nonQ4Q4
Q2	Q3	Q8BML1	All enzymes	Total	nonQ4Q4
Q2	Q3	Q8K009	All enzymes	Total	nonQ4Q4
Q2	Q3	Q8C1A3	All enzymes	Total	nonQ4Q4
Q2	Q3	Q8VDP3	All enzymes	Total	nonQ4Q4
Q3	Q3	O88876	All enzymes	Total	nonQ4Q4
Q3	Q3	Q9DCZ1	All enzymes	Total	nonQ4Q4
Q3	Q3	Q922J9	All enzymes	Total	nonQ4Q4
Q3	Q3	P29477	All enzymes	Total	nonQ4Q4
Q3	Q3	P70313	All enzymes	Total	nonQ4Q4
Q3	Q3	Q922Q4	All enzymes	Total	nonQ4Q4
Q3	Q3	Q8VCH7	All enzymes	Total	nonQ4Q4
Q3	Q3	Q8VHG0	All enzymes	Total	nonQ4Q4
Q3	Q3	Q91YR9	All enzymes	Total	nonQ4Q4
Q3	Q3	Q8CJ19	All enzymes	Total	nonQ4Q4
Q3	Q3	Q9Z110	All enzymes	Total	nonQ4Q4
Q3	Q3	Q99L27	All enzymes	Total	nonQ4Q4
Q3	Q3	Q8K2I3	All enzymes	Total	nonQ4Q4
Q3	Q3	Q3U0B3	All enzymes	Total	nonQ4Q4
Q3	Q3	Q9ERI6	All enzymes	Total	nonQ4Q4
Q3	Q3	P53798	All enzymes	Total	nonQ4Q4
Q3	Q3	Q8K354	All enzymes	Total	nonQ4Q4
Q3	Q3	Q8CEE7	All enzymes	Total	nonQ4Q4
Q3	Q3	P45377	All enzymes	Total	nonQ4Q4
Q3	Q3	Q64669	All enzymes	Total	nonQ4Q4
Q3	Q3	Q6GV12	All enzymes	Total	nonQ4Q4
Q4	Q3	Q3U9G9	All enzymes	Total	nonQ4Q4
Q4	Q3	Q923B6	All enzymes	Total	nonQ4Q4
Q4	Q3	Q9CXR1	All enzymes	Total	nonQ4Q4
Q4	Q3	Q00612	All enzymes	Total	nonQ4Q4
Q4	Q3	Q8VCH6	All enzymes	Total	nonQ4Q4
Q4	Q3	Q9DCT1	All enzymes	Total	nonQ4Q4
Q4	Q3	O88736	All enzymes	Total	nonQ4Q4
Q4	Q3	Q9R092	All enzymes	Total	nonQ4Q4
Q4	Q3	Q71KT5	All enzymes	Total	nonQ4Q4
Q4	Q3	P23591	All enzymes	Total	nonQ4Q4
Q4	Q3	Q61578	All enzymes	Total	nonQ4Q4
Q4	Q3	Q9CZ42	All enzymes	Total	nonQ4Q4
Q4	Q3	Q9CY64	All enzymes	Total	nonQ4Q4
Q4	Q3	Q9JLT4	All enzymes	Total	nonQ4Q4
Q4	Q3	O88455	All enzymes	Total	nonQ4Q4
Q4	Q3	Q9DCX8	All enzymes	Total	nonQ4Q4
Q4	Q3	Q9DCC4	All enzymes	Total	nonQ4Q4
Q4	Q3	Q91VT4	All enzymes	Total	nonQ4Q4
Q4	Q3	P00375	All enzymes	Total	nonQ4Q4
Q4	Q3	P45376	All enzymes	Total	nonQ4Q4
Q4	Q3	Q8VDQ1	All enzymes	Total	nonQ4Q4
Q4	Q3	Q9DCS3	All enzymes	Total	nonQ4Q4
Q4	Q3	P51658	All enzymes	Total	nonQ4Q4
Q4	Q3	Q8BGC4	All enzymes	Total	nonQ4Q4
Q4	Q3	Q9R1J0	All enzymes	Total	nonQ4Q4
Q4	Q3	Q61694	All enzymes	Total	nonQ4Q4
Q4	Q3	Q9QYF1	All enzymes	Total	nonQ4Q4
Q4	Q3	Q9DCN1	All enzymes	Total	nonQ4Q4
Q4	Q3	P24815	All enzymes	Total	nonQ4Q4
Q4	Q3	O70503	All enzymes	Total	nonQ4Q4
Q4	Q3	Q9CY27	All enzymes	Total	nonQ4Q4
Q4	Q3	Q9EQ06	All enzymes	Total	nonQ4Q4
Q4	Q3	Q9JMH6	All enzymes	Total	nonQ4Q4
Q4	Q3	Q91X52	All enzymes	Total	nonQ4Q4
Q4	Q3	Q8CFX1	All enzymes	Total	nonQ4Q4
Q4	Q3	P47791	All enzymes	Total	nonQ4Q4
Q4	Q3	Q9DCD0	All enzymes	Total	nonQ4Q4
Q4	Q3	Q923D2	All enzymes	Total	nonQ4Q4
Q4	Q3	Q8VCX1	All enzymes	Total	nonQ4Q4
Q4	Q3	Q9WV68	All enzymes	Total	nonQ4Q4
Q4	Q3	Q9DBB8	All enzymes	Total	nonQ4Q4
Q4	Q3	Q8CG76	All enzymes	Total	nonQ4Q4
Q4	Q3	Q91WN4	All enzymes	Total	nonQ4Q4
Q4	Q3	P47199	All enzymes	Total	nonQ4Q4
Q4	Q3	Q8CHR6	All enzymes	Total	nonQ4Q4
Q4	Q3	P50285	All enzymes	Total	nonQ4Q4
Q4	Q3	Q99LB2	All enzymes	Total	nonQ4Q4
Q4	Q3	Q99L04	All enzymes	Total	nonQ4Q4
Q4	Q3	P50172	All enzymes	Total	nonQ4Q4
Q4	Q3	Q9DCQ2	All enzymes	Total	nonQ4Q4
Q4	Q3	Q91Z53	All enzymes	Total	nonQ4Q4
Q4	Q3	Q61941	All enzymes	Total	nonQ4Q4
Q4	Q3	P48758	All enzymes	Total	nonQ4Q4
Q4	Q3	Q8BVI4	All enzymes	Total	nonQ4Q4
Q4	Q3	P54071	All enzymes	Total	nonQ4Q4
Q4	Q3	Q99MZ7	All enzymes	Total	nonQ4Q4
Q4	Q3	P37040	All enzymes	Total	nonQ4Q4
Q4	Q3	Q9CQ62	All enzymes	Total	nonQ4Q4
Q4	Q3	Q05421	All enzymes	Total	nonQ4Q4
Q4	Q3	Q9JII6	All enzymes	Total	nonQ4Q4
Q4	Q3	P97872	All enzymes	Total	nonQ4Q4
Q4	Q3	Q99K67	All enzymes	Total	nonQ4Q4
Q4	Q3	Q91WR5	All enzymes	Total	nonQ4Q4
Q4	Q3	P28474	All enzymes	Total	nonQ4Q4
Q4	Q3	P06801	All enzymes	Total	nonQ4Q4
Q4	Q3	Q9EQ20	All enzymes	Total	nonQ4Q4
Q4	Q3	Q922D8	All enzymes	Total	nonQ4Q4
Q4	Q3	O88844	All enzymes	Total	nonQ4Q4
Q4	Q3	P19096	All enzymes	Total	nonQ4Q4
Q4	Q3	P26443	All enzymes	Total	nonQ4Q4
Q4	Q3	Q8R0Y6	All enzymes	Total	nonQ4Q4
Q2	Q3	Q8K009	All enzymes	Total	nonQ4Q4
Q2	Q3	Q8C1A3	All enzymes	Total	nonQ4Q4
Q4	Q3	P00375	All enzymes	Total	nonQ4Q4
Q4	Q3	Q922D8	All enzymes	Total	nonQ4Q4
Q4	Q3	Q8R0Y6	All enzymes	Total	nonQ4Q4
Q3	Q3	Q9Z110	All enzymes	Total	nonQ4Q4
Q4	Q3	Q9CZ42	All enzymes	Total	nonQ4Q4
Q4	Q3	Q922D8	All enzymes	Total	nonQ4Q4
Q4	Q3	P26443	All enzymes	Total	nonQ4Q4
Q4	Q3	P19096	All enzymes	Total	nonQ4Q4
Q2	Q3	Q01237	All enzymes	Total	nonQ4Q4
Q3	Q3	Q922J9	All enzymes	Total	nonQ4Q4
Q4	Q3	O70503	All enzymes	Total	nonQ4Q4
Q4	Q3	Q9CY27	All enzymes	Total	nonQ4Q4
Q4	Q3	Q9WV68	All enzymes	Total	nonQ4Q4
Q4	Q3	Q99MZ7	All enzymes	Total	nonQ4Q4
Q4	Q3	Q9CQ62	All enzymes	Total	nonQ4Q4
Q4	Q3	Q9EQ20	All enzymes	Total	nonQ4Q4
Q4	Q3	P19096	All enzymes	Total	nonQ4Q4
Q2	Q3	Q99MD6	All enzymes	Total	nonQ4Q4
Q2	Q3	Q9D7B1	All enzymes	Total	nonQ4Q4
Q2	Q3	Q8BML1	All enzymes	Total	nonQ4Q4
Q2	Q3	Q8C1A3	All enzymes	Total	nonQ4Q4
Q2	Q3	Q8VDP3	All enzymes	Total	nonQ4Q4
Q3	Q3	P29477	All enzymes	Total	nonQ4Q4
Q3	Q3	P70313	All enzymes	Total	nonQ4Q4
Q3	Q3	Q8VHG0	All enzymes	Total	nonQ4Q4
Q3	Q3	Q8CJ19	All enzymes	Total	nonQ4Q4
Q3	Q3	Q8K2I3	All enzymes	Total	nonQ4Q4
Q3	Q3	Q64669	All enzymes	Total	nonQ4Q4
Q4	Q3	Q923B6	All enzymes	Total	nonQ4Q4
Q4	Q3	Q8VCH6	All enzymes	Total	nonQ4Q4
Q4	Q3	Q61578	All enzymes	Total	nonQ4Q4
Q4	Q3	Q9JLT4	All enzymes	Total	nonQ4Q4
Q4	Q3	Q9DCX8	All enzymes	Total	nonQ4Q4
Q4	Q3	Q9JMH6	All enzymes	Total	nonQ4Q4
Q4	Q3	P47791	All enzymes	Total	nonQ4Q4
Q4	Q3	Q91WN4	All enzymes	Total	nonQ4Q4
Q4	Q3	Q8CHR6	All enzymes	Total	nonQ4Q4
Q4	Q3	P50285	All enzymes	Total	nonQ4Q4
Q4	Q3	P37040	All enzymes	Total	nonQ4Q4
Q4	Q3	P97872	All enzymes	Total	nonQ4Q4
Q4	Q3	P26443	All enzymes	Total	nonQ4Q4
Q2	Q3	Q8C1A3	All enzymes	Total	nonQ4Q4
Q2	Q3	Q8K009	All enzymes	Total	nonQ4Q4
Q4	Q3	P00375	All enzymes	Total	nonQ4Q4
Q4	Q3	Q922D8	All enzymes	Total	nonQ4Q4
Q4	Q3	Q8R0Y6	All enzymes	Total	nonQ4Q4
Q2	Q3	Q8C1A3	All enzymes	Total	nonQ4Q4
Q2	Q3	Q91YL3	All enzymes	Total	nonQ4Q4
Q3	Q3	P52623	All enzymes	Total	nonQ4Q4
Q3	Q3	Q3U5Q7	All enzymes	Total	nonQ4Q4
Q4	Q3	Q8VDG5	All enzymes	Total	nonQ4Q4
Q4	Q3	Q9DBP5	All enzymes	Total	nonQ4Q4
Q3	Q3	Q3V1L4	All enzymes	Total	nonQ4Q4
Q4	Q3	Q8C165	All enzymes	Total	nonQ4Q4
Q2	Q3	Q9CYK1	All enzymes	Total	nonQ4Q4
Q4	Q3	P32921	All enzymes	Total	nonQ4Q4
Q3	Q3	O09046	All enzymes	Total	nonQ4Q4
Q4	Q3	Q8C165	All enzymes	Total	nonQ4Q4
Q4	Q3	P24549	All enzymes	Total	nonQ4Q4
Q4	Q3	P61922	All enzymes	Total	nonQ4Q4
Q4	Q3	Q8K183	All enzymes	Total	nonQ4Q4
Q4	Q3	Q91XF0	All enzymes	Total	nonQ4Q4
Q4	Q3	Q8K183	All enzymes	Total	nonQ4Q4
Q4	Q3	Q91XF0	All enzymes	Total	nonQ4Q4
Q4	Q3	Q9CZU6	All enzymes	Total	nonQ4Q4
Q3	Q3	P16125	All enzymes	Total	nonQ4Q4
Q3	Q3	Q99KE1	All enzymes	Total	nonQ4Q4
Q4	Q3	P06801	All enzymes	Total	nonQ4Q4
Q4	Q3	P00342	All enzymes	Total	nonQ4Q4
Q4	Q3	P06151	All enzymes	Total	nonQ4Q4
Q2	Q3	Q8BSF4	All enzymes	Total	nonQ4Q4
Q2	Q3	Q8BJM7	All enzymes	Total	nonQ4Q4
Q3	Q3	Q8R238	All enzymes	Total	nonQ4Q4
Q4	Q3	Q9QZX7	All enzymes	Total	nonQ4Q4
Q4	Q3	Q71RI9	All enzymes	Total	nonQ4Q4
Q4	Q3	O35423	All enzymes	Total	nonQ4Q4
Q4	Q3	Q3UEG6	All enzymes	Total	nonQ4Q4
Q4	Q3	Q8VBT2	All enzymes	Total	nonQ4Q4
Q4	Q3	Q8VCN5	All enzymes	Total	nonQ4Q4
Q4	Q3	P52480	All enzymes	Total	nonQ4Q4
Q4	Q3	P53657	All enzymes	Total	nonQ4Q4
Q4	Q3	Q05920	All enzymes	Total	nonQ4Q4
Q4	Q3	Q9QZX7	All enzymes	Total	nonQ4Q4
Q3	Q3	Q8R238	All enzymes	Total	nonQ4Q4
Q4	Q3	Q9QZX7	All enzymes	Total	nonQ4Q4
Q4	Q3	Q8BTY1	All enzymes	Total	nonQ4Q4
Q4	Q3	Q8BGT5	All enzymes	Total	nonQ4Q4
Q4	Q3	Q71RI9	All enzymes	Total	nonQ4Q4
Q4	Q3	Q8QZR5	All enzymes	Total	nonQ4Q4
Q4	Q3	O35423	All enzymes	Total	nonQ4Q4
Q4	Q3	Q3UEG6	All enzymes	Total	nonQ4Q4
Q4	Q3	Q8VBT2	All enzymes	Total	nonQ4Q4
Q4	Q3	Q8VCN5	All enzymes	Total	nonQ4Q4
Q4	Q3	Q8R4N0	All enzymes	Total	nonQ4Q4
Q4	Q3	Q7TNG8	All enzymes	Total	nonQ4Q4
Q2	Q3	Q8BJM7	All enzymes	Total	nonQ4Q4
Q4	Q3	Q9D051	All enzymes	Total	nonQ4Q4
Q4	Q3	P35486	All enzymes	Total	nonQ4Q4
Q2	Q3	Q8BJM7	All enzymes	Total	nonQ4Q4
Q4	Q3	Q8VCN5	All enzymes	Total	nonQ4Q4
Q3	Q3	Q3V1L4	All enzymes	Total	nonQ4Q4
Q4	Q3	Q91Z53	All enzymes	Total	nonQ4Q4
Q4	Q3	Q9WU19	All enzymes	Total	nonQ4Q4
Q4	Q3	Q8CFX1	All enzymes	Total	nonQ4Q4
Q4	Q3	Q9DCD0	All enzymes	Total	nonQ4Q4
Q3	Q3	Q8R0J8	All enzymes	Total	nonQ4Q4
Q2	Q3	Q91WE6	All enzymes	Total	nonQ4Q4
Q2	Q3	Q9CZX0	All enzymes	Total	nonQ4Q4
Q2	Q3	Q8BJM7	All enzymes	Total	nonQ4Q4
Q3	Q3	A6H5Y3	All enzymes	Total	nonQ4Q4
Q3	Q3	Q99M04	All enzymes	Total	nonQ4Q4
Q4	Q3	Q3THS6	All enzymes	Total	nonQ4Q4
Q4	Q3	Q5RKZ7	All enzymes	Total	nonQ4Q4
Q4	Q3	Q8C165	All enzymes	Total	nonQ4Q4
Q4	Q3	Q9WVM8	All enzymes	Total	nonQ4Q4
Q4	Q3	Q91X83	All enzymes	Total	nonQ4Q4
Q4	Q3	O35490	All enzymes	Total	nonQ4Q4
Q4	Q3	Q3THS6	All enzymes	Total	nonQ4Q4
Q4	Q3	Q91X83	All enzymes	Total	nonQ4Q4
Q4	Q3	Q9WVM8	All enzymes	Total	nonQ4Q4
Q2	Q3	Q9CZX0	All enzymes	Total	nonQ4Q4
Q2	Q3	Q8BJM7	All enzymes	Total	nonQ4Q4
Q2	Q3	Q91WE6	All enzymes	Total	nonQ4Q4
Q2	Q3	Q78J03	All enzymes	Total	nonQ4Q4
Q2	Q3	Q9CZX0	All enzymes	Total	nonQ4Q4
Q2	Q3	Q8BJM7	All enzymes	Total	nonQ4Q4
Q3	Q3	A6H5Y3	All enzymes	Total	nonQ4Q4
Q3	Q3	Q9JLC3	All enzymes	Total	nonQ4Q4
Q3	Q3	Q99M04	All enzymes	Total	nonQ4Q4
Q4	Q3	Q3THS6	All enzymes	Total	nonQ4Q4
Q4	Q3	Q99JW2	All enzymes	Total	nonQ4Q4
Q4	Q3	Q5RKZ7	All enzymes	Total	nonQ4Q4
Q4	Q3	Q8C165	All enzymes	Total	nonQ4Q4
Q4	Q3	Q9WVM8	All enzymes	Total	nonQ4Q4
Q4	Q3	Q9D6Y7	All enzymes	Total	nonQ4Q4
Q4	Q3	Q91X83	All enzymes	Total	nonQ4Q4
Q4	Q3	O35490	All enzymes	Total	nonQ4Q4
Q3	Q3	A6H5Y3	All enzymes	Total	nonQ4Q4
Q3	Q3	A6H5Y3	All enzymes	Total	nonQ4Q4
Q4	Q3	Q8VCZ9	All enzymes	Total	nonQ4Q4
Q2	Q3	Q01237	All enzymes	Total	nonQ4Q4
Q3	Q3	Q922J9	All enzymes	Total	nonQ4Q4
Q4	Q3	Q9EQ20	All enzymes	Total	nonQ4Q4
Q4	Q3	Q8BMS1	All enzymes	Total	nonQ4Q4
Q4	Q3	P19096	All enzymes	Total	nonQ4Q4
Q2	Q3	P08680	All enzymes	Total	nonQ4Q4
Q2	Q3	Q9CZX0	All enzymes	Total	nonQ4Q4
Q3	Q3	P97363	All enzymes	Total	nonQ4Q4
Q3	Q3	O35704	All enzymes	Total	nonQ4Q4
Q3	Q3	Q8VC19	All enzymes	Total	nonQ4Q4
Q4	Q3	Q9D517	All enzymes	Total	nonQ4Q4
Q4	Q3	Q91V01	All enzymes	Total	nonQ4Q4
Q4	Q3	Q91X34	All enzymes	Total	nonQ4Q4
Q4	Q3	O88986	All enzymes	Total	nonQ4Q4
Q4	Q3	Q5FW57	All enzymes	Total	nonQ4Q4
Q4	Q3	Q9DCY0	All enzymes	Total	nonQ4Q4
Q4	Q3	Q91XE0	All enzymes	Total	nonQ4Q4
Q2	Q3	Q99NB1	All enzymes	Total	nonQ4Q4
Q2	Q3	Q60714	All enzymes	Total	nonQ4Q4
Q2	Q3	Q80UV9	All enzymes	Total	nonQ4Q4
Q2	Q3	Q8K0L3	All enzymes	Total	nonQ4Q4
Q2	Q3	Q8BWT5	All enzymes	Total	nonQ4Q4
Q3	Q3	Q61285	All enzymes	Total	nonQ4Q4
Q3	Q3	Q91VE0	All enzymes	Total	nonQ4Q4
Q3	Q3	Q8K224	All enzymes	Total	nonQ4Q4
Q3	Q3	Q9CZW4	All enzymes	Total	nonQ4Q4
Q3	Q3	P48410	All enzymes	Total	nonQ4Q4
Q4	Q3	Q3URE1	All enzymes	Total	nonQ4Q4
Q4	Q3	Q9QUJ7	All enzymes	Total	nonQ4Q4
Q4	Q3	Q14DH7	All enzymes	Total	nonQ4Q4
Q4	Q3	Q3UNX5	All enzymes	Total	nonQ4Q4
Q4	Q3	Q9D2R0	All enzymes	Total	nonQ4Q4
Q4	Q3	Q9DBL7	All enzymes	Total	nonQ4Q4
Q4	Q3	Q8BGA8	All enzymes	Total	nonQ4Q4
Q4	Q3	Q9QXG4	All enzymes	Total	nonQ4Q4
Q4	Q3	Q9WUM5	All enzymes	Total	nonQ4Q4
Q4	Q3	Q4LDG0	All enzymes	Total	nonQ4Q4
Q4	Q3	Q8JZR0	All enzymes	Total	nonQ4Q4
Q4	Q3	Q9Z2I9	All enzymes	Total	nonQ4Q4
Q4	Q3	Q91VA0	All enzymes	Total	nonQ4Q4
Q4	Q3	Q8VCW8	All enzymes	Total	nonQ4Q4
Q4	Q3	O35488	All enzymes	Total	nonQ4Q4
Q4	Q3	P55096	All enzymes	Total	nonQ4Q4
Q4	Q3	P15105	All enzymes	Total	nonQ4Q4
Q4	Q3	P41216	All enzymes	Total	nonQ4Q4
Q2	Q3	P08680	All enzymes	Total	nonQ4Q4
Q3	Q3	P97363	All enzymes	Total	nonQ4Q4
Q3	Q3	O35704	All enzymes	Total	nonQ4Q4
Q3	Q3	Q8VC19	All enzymes	Total	nonQ4Q4
Q4	Q3	O88986	All enzymes	Total	nonQ4Q4
Q4	Q3	P19096	All enzymes	Total	nonQ4Q4
Q2	Q3	Q8BYI6	All enzymes	Total	nonQ4Q4
Q2	Q3	Q61263	All enzymes	Total	nonQ4Q4
Q2	Q3	Q8BY71	All enzymes	Total	nonQ4Q4
Q2	Q3	Q9DBL9	All enzymes	Total	nonQ4Q4
Q2	Q3	Q9JHD1	All enzymes	Total	nonQ4Q4
Q2	Q3	Q99NB1	All enzymes	Total	nonQ4Q4
Q2	Q3	P08680	All enzymes	Total	nonQ4Q4
Q2	Q3	Q9CWU2	All enzymes	Total	nonQ4Q4
Q2	Q3	Q9WUU9	All enzymes	Total	nonQ4Q4
Q2	Q3	Q60714	All enzymes	Total	nonQ4Q4
Q2	Q3	Q80UV9	All enzymes	Total	nonQ4Q4
Q2	Q3	Q9CPV7	All enzymes	Total	nonQ4Q4
Q2	Q3	P70365	All enzymes	Total	nonQ4Q4
Q2	Q3	Q8C0N2	All enzymes	Total	nonQ4Q4
Q2	Q3	Q01237	All enzymes	Total	nonQ4Q4
Q2	Q3	Q9D1P2	All enzymes	Total	nonQ4Q4
Q2	Q3	Q9JLJ4	All enzymes	Total	nonQ4Q4
Q2	Q3	Q9WTK2	All enzymes	Total	nonQ4Q4
Q2	Q3	Q9CQF6	All enzymes	Total	nonQ4Q4
Q2	Q3	Q5SVQ0	All enzymes	Total	nonQ4Q4
Q2	Q3	Q8BL86	All enzymes	Total	nonQ4Q4
Q2	Q3	Q3UDW8	All enzymes	Total	nonQ4Q4
Q2	Q3	Q8K0L3	All enzymes	Total	nonQ4Q4
Q2	Q3	Q8K4X7	All enzymes	Total	nonQ4Q4
Q2	Q3	Q8VHQ9	All enzymes	Total	nonQ4Q4
Q2	Q3	Q8VDZ4	All enzymes	Total	nonQ4Q4
Q2	Q3	Q8BWT5	All enzymes	Total	nonQ4Q4
Q2	Q3	Q9CZX0	All enzymes	Total	nonQ4Q4
Q2	Q3	Q9JLJ5	All enzymes	Total	nonQ4Q4
Q2	Q3	Q3UX61	All enzymes	Total	nonQ4Q4
Q2	Q3	P45481	All enzymes	Total	nonQ4Q4
Q2	Q3	Q8BHI7	All enzymes	Total	nonQ4Q4
Q2	Q3	Q8BZ21	All enzymes	Total	nonQ4Q4
Q3	Q3	Q922J9	All enzymes	Total	nonQ4Q4
Q3	Q3	P98192	All enzymes	Total	nonQ4Q4
Q3	Q3	Q8CHK3	All enzymes	Total	nonQ4Q4
Q3	Q3	Q6P8J2	All enzymes	Total	nonQ4Q4
Q3	Q3	Q8K2C8	All enzymes	Total	nonQ4Q4
Q3	Q3	Q8BMQ2	All enzymes	Total	nonQ4Q4
Q3	Q3	Q8CES0	All enzymes	Total	nonQ4Q4
Q3	Q3	P97363	All enzymes	Total	nonQ4Q4
Q3	Q3	B2RWS6	All enzymes	Total	nonQ4Q4
Q3	Q3	P97819	All enzymes	Total	nonQ4Q4
Q3	Q3	O35704	All enzymes	Total	nonQ4Q4
Q3	Q3	Q61285	All enzymes	Total	nonQ4Q4
Q3	Q3	Q3UN02	All enzymes	Total	nonQ4Q4
Q3	Q3	O70311	All enzymes	Total	nonQ4Q4
Q3	Q3	Q9QY36	All enzymes	Total	nonQ4Q4
Q3	Q3	Q8VC19	All enzymes	Total	nonQ4Q4
Q3	Q3	Q91VE0	All enzymes	Total	nonQ4Q4
Q3	Q3	P62915	All enzymes	Total	nonQ4Q4
Q3	Q3	Q8K224	All enzymes	Total	nonQ4Q4
Q3	Q3	O88908	All enzymes	Total	nonQ4Q4
Q3	Q3	Q9CR24	All enzymes	Total	nonQ4Q4
Q3	Q3	Q3UUI3	All enzymes	Total	nonQ4Q4
Q3	Q3	Q9Z2A7	All enzymes	Total	nonQ4Q4
Q3	Q3	Q8R4H7	All enzymes	Total	nonQ4Q4
Q3	Q3	Q9CZW4	All enzymes	Total	nonQ4Q4
Q3	Q3	Q6PGB6	All enzymes	Total	nonQ4Q4
Q3	Q3	P48410	All enzymes	Total	nonQ4Q4
Q3	Q3	Q8R3F5	All enzymes	Total	nonQ4Q4
Q4	Q3	Q924Z4	All enzymes	Total	nonQ4Q4
Q4	Q3	P50295	All enzymes	Total	nonQ4Q4
Q4	Q3	P50296	All enzymes	Total	nonQ4Q4
Q4	Q3	Q9D6K9	All enzymes	Total	nonQ4Q4
Q4	Q3	Q9D517	All enzymes	Total	nonQ4Q4
Q4	Q3	P11930	All enzymes	Total	nonQ4Q4
Q4	Q3	Q3URE1	All enzymes	Total	nonQ4Q4
Q4	Q3	Q91V01	All enzymes	Total	nonQ4Q4
Q4	Q3	O70310	All enzymes	Total	nonQ4Q4
Q4	Q3	Q9JK38	All enzymes	Total	nonQ4Q4
Q4	Q3	Q9QUJ7	All enzymes	Total	nonQ4Q4
Q4	Q3	Q61586	All enzymes	Total	nonQ4Q4
Q4	Q3	A2AKK5	All enzymes	Total	nonQ4Q4
Q4	Q3	P58137	All enzymes	Total	nonQ4Q4
Q4	Q3	P47934	All enzymes	Total	nonQ4Q4
Q4	Q3	Q14DH7	All enzymes	Total	nonQ4Q4
Q4	Q3	Q91X34	All enzymes	Total	nonQ4Q4
Q4	Q3	O88986	All enzymes	Total	nonQ4Q4
Q4	Q3	Q8K3K7	All enzymes	Total	nonQ4Q4
Q4	Q3	Q3UNX5	All enzymes	Total	nonQ4Q4
Q4	Q3	Q9D2R0	All enzymes	Total	nonQ4Q4
Q4	Q3	Q9DBL7	All enzymes	Total	nonQ4Q4
Q4	Q3	Q9QYR9	All enzymes	Total	nonQ4Q4
Q4	Q3	Q5FW57	All enzymes	Total	nonQ4Q4
Q4	Q3	P97742	All enzymes	Total	nonQ4Q4
Q4	Q3	Q9DBK0	All enzymes	Total	nonQ4Q4
Q4	Q3	Q9CQR4	All enzymes	Total	nonQ4Q4
Q4	Q3	Q8R4N0	All enzymes	Total	nonQ4Q4
Q4	Q3	Q8BGA8	All enzymes	Total	nonQ4Q4
Q4	Q3	Q8QZS1	All enzymes	Total	nonQ4Q4
Q4	Q3	Q8BMF4	All enzymes	Total	nonQ4Q4
Q4	Q3	Q8BWN8	All enzymes	Total	nonQ4Q4
Q4	Q3	Q9DCY0	All enzymes	Total	nonQ4Q4
Q4	Q3	Q9QXG4	All enzymes	Total	nonQ4Q4
Q4	Q3	Q91XE0	All enzymes	Total	nonQ4Q4
Q4	Q3	Q9CZU6	All enzymes	Total	nonQ4Q4
Q4	Q3	Q99P30	All enzymes	Total	nonQ4Q4
Q4	Q3	P53395	All enzymes	Total	nonQ4Q4
Q4	Q3	Q8JZK9	All enzymes	Total	nonQ4Q4
Q4	Q3	Q8CAY6	All enzymes	Total	nonQ4Q4
Q4	Q3	Q9WUM5	All enzymes	Total	nonQ4Q4
Q4	Q3	Q9DC50	All enzymes	Total	nonQ4Q4
Q4	Q3	Q4LDG0	All enzymes	Total	nonQ4Q4
Q4	Q3	Q8JZR0	All enzymes	Total	nonQ4Q4
Q4	Q3	Q9D2G2	All enzymes	Total	nonQ4Q4
Q4	Q3	O55137	All enzymes	Total	nonQ4Q4
Q4	Q3	Q9Z2I9	All enzymes	Total	nonQ4Q4
Q4	Q3	Q8VCH0	All enzymes	Total	nonQ4Q4
Q4	Q3	Q91VA0	All enzymes	Total	nonQ4Q4
Q4	Q3	P52825	All enzymes	Total	nonQ4Q4
Q4	Q3	Q99JY0	All enzymes	Total	nonQ4Q4
Q4	Q3	Q8VCW8	All enzymes	Total	nonQ4Q4
Q4	Q3	Q9Z2I8	All enzymes	Total	nonQ4Q4
Q4	Q3	O35488	All enzymes	Total	nonQ4Q4
Q4	Q3	Q9EQ20	All enzymes	Total	nonQ4Q4
Q4	Q3	P55096	All enzymes	Total	nonQ4Q4
Q4	Q3	P32020	All enzymes	Total	nonQ4Q4
Q4	Q3	Q8QZT1	All enzymes	Total	nonQ4Q4
Q4	Q3	P15105	All enzymes	Total	nonQ4Q4
Q4	Q3	Q8BMS1	All enzymes	Total	nonQ4Q4
Q4	Q3	Q921H8	All enzymes	Total	nonQ4Q4
Q4	Q3	P41216	All enzymes	Total	nonQ4Q4
Q4	Q3	P19096	All enzymes	Total	nonQ4Q4
Q4	Q3	P54869	All enzymes	Total	nonQ4Q4
Q4	Q3	Q8BWT1	All enzymes	Total	nonQ4Q4
Q2	Q3	Q9JHD1	All enzymes	Total	nonQ4Q4
Q2	Q3	Q9CZX0	All enzymes	Total	nonQ4Q4
Q3	Q3	P47857	All enzymes	Total	nonQ4Q4
Q3	Q3	Q9WUA3	All enzymes	Total	nonQ4Q4
Q3	Q3	P12382	All enzymes	Total	nonQ4Q4
Q2	Q3	Q8C1A3	All enzymes	Total	nonQ4Q4
Q2	Q3	O55239	All enzymes	Total	nonQ4Q4
Q2	Q3	O88508	All enzymes	Total	nonQ4Q4
Q2	Q3	Q80UY1	All enzymes	Total	nonQ4Q4
Q2	Q3	Q923W1	All enzymes	Total	nonQ4Q4
Q2	Q3	Q8R2U4	All enzymes	Total	nonQ4Q4
Q2	Q3	Q8C1A3	All enzymes	Total	nonQ4Q4
Q2	Q3	Q8BMK1	All enzymes	Total	nonQ4Q4
Q2	Q3	Q8BYR1	All enzymes	Total	nonQ4Q4
Q2	Q3	O55239	All enzymes	Total	nonQ4Q4
Q2	Q3	Q8BJM7	All enzymes	Total	nonQ4Q4
Q3	Q3	Q9DBC3	All enzymes	Total	nonQ4Q4
Q3	Q3	P13864	All enzymes	Total	nonQ4Q4
Q3	Q3	A6H630	All enzymes	Total	nonQ4Q4
Q3	Q3	Q99M04	All enzymes	Total	nonQ4Q4
Q3	Q3	Q91WC0	All enzymes	Total	nonQ4Q4
Q3	Q3	Q9D0L8	All enzymes	Total	nonQ4Q4
Q4	Q3	Q3THS6	All enzymes	Total	nonQ4Q4
Q4	Q3	P55200	All enzymes	Total	nonQ4Q4
Q4	Q3	O35969	All enzymes	Total	nonQ4Q4
Q4	Q3	Q91WU5	All enzymes	Total	nonQ4Q4
Q4	Q3	O88587	All enzymes	Total	nonQ4Q4
Q4	Q3	Q91X83	All enzymes	Total	nonQ4Q4
Q4	Q3	P40936	All enzymes	Total	nonQ4Q4
Q4	Q3	Q3THS6	All enzymes	Total	nonQ4Q4
Q4	Q3	Q91X83	All enzymes	Total	nonQ4Q4
Q2	Q3	Q8C1A3	All enzymes	Total	nonQ4Q4
Q2	Q3	Q8BJM7	All enzymes	Total	nonQ4Q4
Q2	Q3	O88508	All enzymes	Total	nonQ4Q4
Q2	Q3	Q80UY1	All enzymes	Total	nonQ4Q4
Q2	Q3	Q923W1	All enzymes	Total	nonQ4Q4
Q2	Q3	Q8R2U4	All enzymes	Total	nonQ4Q4
Q2	Q3	Q8C1A3	All enzymes	Total	nonQ4Q4
Q2	Q3	Q8BMK1	All enzymes	Total	nonQ4Q4
Q2	Q3	Q8BYR1	All enzymes	Total	nonQ4Q4
Q2	Q3	O55239	All enzymes	Total	nonQ4Q4
Q2	Q3	Q8BJM7	All enzymes	Total	nonQ4Q4
Q3	Q3	Q9DBC3	All enzymes	Total	nonQ4Q4
Q3	Q3	P13864	All enzymes	Total	nonQ4Q4
Q3	Q3	A6H630	All enzymes	Total	nonQ4Q4
Q3	Q3	Q99M04	All enzymes	Total	nonQ4Q4
Q3	Q3	Q91WC0	All enzymes	Total	nonQ4Q4
Q3	Q3	Q9D0L8	All enzymes	Total	nonQ4Q4
Q4	Q3	Q3THS6	All enzymes	Total	nonQ4Q4
Q4	Q3	P55200	All enzymes	Total	nonQ4Q4
Q4	Q3	O35969	All enzymes	Total	nonQ4Q4
Q4	Q3	Q91WU5	All enzymes	Total	nonQ4Q4
Q4	Q3	O88587	All enzymes	Total	nonQ4Q4
Q4	Q3	Q91X83	All enzymes	Total	nonQ4Q4
Q4	Q3	P40936	All enzymes	Total	nonQ4Q4
Q2	Q3	Q8C1A3	All enzymes	Total	nonQ4Q4
Q4	Q3	Q9WVM8	All enzymes	Total	nonQ4Q4
Q4	Q3	Q9WVM8	All enzymes	Total	nonQ4Q4
Q4	Q3	Q9WVM8	All enzymes	Total	nonQ4Q4
Q2	Q3	Q8C1A3	All enzymes	Total	nonQ4Q4
Q2	Q3	O55239	All enzymes	Total	nonQ4Q4
Q4	Q3	Q68FL4	All enzymes	Total	nonQ4Q4
Q4	Q3	P50247	All enzymes	Total	nonQ4Q4
Q2	Q3	O88508	All enzymes	Total	nonQ4Q4
Q2	Q3	Q80UY1	All enzymes	Total	nonQ4Q4
Q2	Q3	Q923W1	All enzymes	Total	nonQ4Q4
Q2	Q3	Q80Y20	All enzymes	Total	nonQ4Q4
Q2	Q3	Q80XC2	All enzymes	Total	nonQ4Q4
Q2	Q3	Q8C436	All enzymes	Total	nonQ4Q4
Q2	Q3	Q6PAK3	All enzymes	Total	nonQ4Q4
Q2	Q3	Q9JIF0	All enzymes	Total	nonQ4Q4
Q2	Q3	Q9CQG2	All enzymes	Total	nonQ4Q4
Q2	Q3	Q9CWY3	All enzymes	Total	nonQ4Q4
Q2	Q3	Q5ND52	All enzymes	Total	nonQ4Q4
Q2	Q3	Q9D0D4	All enzymes	Total	nonQ4Q4
Q2	Q3	Q9CY45	All enzymes	Total	nonQ4Q4
Q2	Q3	P59114	All enzymes	Total	nonQ4Q4
Q2	Q3	Q91WE6	All enzymes	Total	nonQ4Q4
Q2	Q3	O88974	All enzymes	Total	nonQ4Q4
Q2	Q3	Q9CWQ0	All enzymes	Total	nonQ4Q4
Q2	Q3	Q8R5A0	All enzymes	Total	nonQ4Q4
Q2	Q3	Q922H1	All enzymes	Total	nonQ4Q4
Q2	Q3	Q8R2U4	All enzymes	Total	nonQ4Q4
Q2	Q3	Q91YR5	All enzymes	Total	nonQ4Q4
Q2	Q3	Q9Z148	All enzymes	Total	nonQ4Q4
Q2	Q3	Q8C1A3	All enzymes	Total	nonQ4Q4
Q2	Q3	Q8C3P7	All enzymes	Total	nonQ4Q4
Q2	Q3	Q8BMK1	All enzymes	Total	nonQ4Q4
Q2	Q3	Q9D853	All enzymes	Total	nonQ4Q4
Q2	Q3	O08550	All enzymes	Total	nonQ4Q4
Q2	Q3	Q9CZ57	All enzymes	Total	nonQ4Q4
Q2	Q3	Q8BYR1	All enzymes	Total	nonQ4Q4
Q2	Q3	O55239	All enzymes	Total	nonQ4Q4
Q2	Q3	Q5DW34	All enzymes	Total	nonQ4Q4
Q3	Q3	Q8K4F6	All enzymes	Total	nonQ4Q4
Q3	Q3	Q8K3A9	All enzymes	Total	nonQ4Q4
Q3	Q3	Q6P2L6	All enzymes	Total	nonQ4Q4
Q3	Q3	Q3TYX3	All enzymes	Total	nonQ4Q4
Q3	Q3	O35130	All enzymes	Total	nonQ4Q4
Q3	Q3	E9Q5F9	All enzymes	Total	nonQ4Q4
Q3	Q3	Q3TX08	All enzymes	Total	nonQ4Q4
Q3	Q3	Q9CXI0	All enzymes	Total	nonQ4Q4
Q3	Q3	Q9D0C4	All enzymes	Total	nonQ4Q4
Q3	Q3	Q9CY21	All enzymes	Total	nonQ4Q4
Q3	Q3	Q9DBC3	All enzymes	Total	nonQ4Q4
Q3	Q3	Q6PDK2	All enzymes	Total	nonQ4Q4
Q3	Q3	Q9DBE9	All enzymes	Total	nonQ4Q4
Q3	Q3	P23506	All enzymes	Total	nonQ4Q4
Q3	Q3	P13864	All enzymes	Total	nonQ4Q4
Q3	Q3	A6H630	All enzymes	Total	nonQ4Q4
Q3	Q3	Q9WVG6	All enzymes	Total	nonQ4Q4
Q3	Q3	Q8CIG8	All enzymes	Total	nonQ4Q4
Q3	Q3	Q3UFY8	All enzymes	Total	nonQ4Q4
Q3	Q3	Q9CWG8	All enzymes	Total	nonQ4Q4
Q3	Q3	Q91WC0	All enzymes	Total	nonQ4Q4
Q3	Q3	Q9D0L8	All enzymes	Total	nonQ4Q4
Q4	Q3	Q8BMS4	All enzymes	Total	nonQ4Q4
Q4	Q3	Q1HFZ0	All enzymes	Total	nonQ4Q4
Q4	Q3	Q91VF2	All enzymes	Total	nonQ4Q4
Q4	Q3	O55060	All enzymes	Total	nonQ4Q4
Q4	Q3	P35550	All enzymes	Total	nonQ4Q4
Q4	Q3	P55200	All enzymes	Total	nonQ4Q4
Q4	Q3	O35969	All enzymes	Total	nonQ4Q4
Q4	Q3	Q91WU5	All enzymes	Total	nonQ4Q4
Q4	Q3	O88587	All enzymes	Total	nonQ4Q4
Q4	Q3	Q9DD20	All enzymes	Total	nonQ4Q4
Q4	Q3	P40936	All enzymes	Total	nonQ4Q4
Q4	Q3	Q9QXF8	All enzymes	Total	nonQ4Q4
Q4	Q3	Q68FL4	All enzymes	Total	nonQ4Q4
Q4	Q3	P50247	All enzymes	Total	nonQ4Q4
Q2	Q3	Q8C1A3	All enzymes	Total	nonQ4Q4
Q2	Q3	O88508	All enzymes	Total	nonQ4Q4
Q2	Q3	Q80UY1	All enzymes	Total	nonQ4Q4
Q2	Q3	Q923W1	All enzymes	Total	nonQ4Q4
Q2	Q3	Q80Y20	All enzymes	Total	nonQ4Q4
Q2	Q3	Q80XC2	All enzymes	Total	nonQ4Q4
Q2	Q3	Q8C436	All enzymes	Total	nonQ4Q4
Q2	Q3	Q6PAK3	All enzymes	Total	nonQ4Q4
Q2	Q3	Q9JIF0	All enzymes	Total	nonQ4Q4
Q2	Q3	Q9CQG2	All enzymes	Total	nonQ4Q4
Q2	Q3	Q9CWY3	All enzymes	Total	nonQ4Q4
Q2	Q3	Q5ND52	All enzymes	Total	nonQ4Q4
Q2	Q3	Q9D0D4	All enzymes	Total	nonQ4Q4
Q2	Q3	Q9CY45	All enzymes	Total	nonQ4Q4
Q2	Q3	P59114	All enzymes	Total	nonQ4Q4
Q2	Q3	Q91WE6	All enzymes	Total	nonQ4Q4
[truncated: 3,251 more rows]

## Sheet: lookup_chebi2kegg
chebi_id	metabolite	chebi_id_original	chebi_name_original	uniprot_check	comment	kegg_id
CHEBI:16217;	Gluconolactone	16217	D-glucono-1,5-lactone	done	ecoli_mb_20200409	C00198
CHEBI:36654;	Dihydroxybenzoic23	36654	2,3-dihydroxybenzoate	done	ecoli_mb_20200409	C00196
CHEBI:62877;	deoxiribose5P	62877	2-deoxy-D-ribofuranose 5-phosphate	done	ecoli_mb_20200409	C00673
CHEBI:58130;	Phytate	58130	myo-inositol hexakisphosphate	done	ecoli_mb_20200409	C01204
CHEBI:22191;	Acetylphosphate	22191	acetyl phosphate		ecoli_mb_20200409	C00227
CHEBI:57286;	acetoacetylCoA	57286	acetoacetyl-CoA	done	ecoli_mb_20200409	C00332
CHEBI:57392;	propionylCoA	57392	propionyl-CoA	done	ecoli_mb_20200409	C00100
CHEBI:57618;	FMN	57618	FMNH2	done	ecoli_mb_20200409_reducedFMN	C01847
CHEBI:4167;	Glucose	4167	D-glucopyranose	done	see17925	C00031
CHEBI:10983;	HyBA	10983	(R)-3-hydroxybutanoate	done	NA	C01089
CHEBI:11305;	Hdecanoate	11305	10-hydroxydecanoate	done	NA	C02774
CHEBI:15354;	CHO	15354	choline	done	NA	C00114
CHEBI:15355;	Ach	15355	acetylcholine	done	NA	C01996
CHEBI:15361;	Pyruvate	15361	pyruvate	done	NA	C00022
CHEBI:15377;	water	15377	water	done	manual	C00001
CHEBI:15378;	hydron	15378	hydron	done	manual	C00080
CHEBI:15379;	dioxygen	15379	dioxygen	done	manual	C00007
CHEBI:15589;	Malate	15589	(S)-malate	done	NA	C00711
CHEBI:15678;	Allantoin	15678	(S)-allantoin	done	NA	C01551
CHEBI:15698;	Deocytidine	15698	2'-deoxycytidine	done	NA	C00881
CHEBI:15710;	BTL	15710	betaine aldehyde	done	ch3	C00576
CHEBI:15724;	TMAO	15724	trimethylamine N-oxide	done	NA	C01104
CHEBI:15792;	Malonate	15792	malonate	done	coa	C00383
CHEBI:15801;	HG	15801	(R)-2-hydroxyglutarate	done	NA	C02630
CHEBI:16087;	Isocitrate	16087	isocitrate	done	NA	C00311
CHEBI:16095;	Sepiapterin	16095	sepiapterin	done	NA	C00835
CHEBI:16150;	Benzoate	16150	benzoate	done	coa	C00180
CHEBI:16199;	Urea	16199	urea	done	NA	C00086
CHEBI:16235;	Guanine	16235	guanine	done	NA	C00242
CHEBI:16240;	hydrogen peroxide	16240	hydrogen peroxide	done	manual	C00027
CHEBI:16244;	gBtybetaine	16244	4-(trimethylamino)butanoate	done	Aldh9a1	C01181
CHEBI:16335;	Ado	16335	adenosine	done	NA	C00212
CHEBI:16347;	Carnitine	16347	carnitine	done	CORRECTION	C00318
CHEBI:16383;	cisAconitate	16383	cis-aconitate	done	NA	C00417
CHEBI:16526;	carbon dioxide	16526	carbon dioxide	done	manual	C00011
CHEBI:16567;	Anthranilate	16567	anthranilate	done	kyn	C00108
CHEBI:16651;	Lactate	16651	(S)-lactate	done	CORRECTION	C00186
CHEBI:16659;	GA	16659	(R)-glycerate	done	NA	C00258
CHEBI:16704;	Uridine	16704	uridine	done	NA	C00299
CHEBI:16708;	Adenine	16708	adenine	done	NA	C00147
CHEBI:16737;	Creatinine	16737	creatinine	done	NA	C00791
CHEBI:16750;	Guanosine	16750	guanosine	NA	NA	C00387
CHEBI:16796;	Melatonin	16796	melatonin	done	NA	C01598
CHEBI:16797;	MNA	16797	1-methylnicotinamide	done	NA	C02918
CHEBI:16810;	OGA	16810	2-oxoglutarate	done	NA	C00026
CHEBI:16870;	GPC	16870	sn-glycerol3-phosphocholine	done	NA	C00670
CHEBI:16947;	Citrate	16947	citrate	done	NA	C00158
CHEBI:16953;	AspNAc	16953	N-acetyl-L-aspartate	done	NA	C01042
CHEBI:17120;	Hexanoate	17120	hexanoate	done	coa	C01585
CHEBI:17154;	NAM	17154	nicotinamide	done	NA	C00153
CHEBI:17172;	Deoguanosine	17172	2'-deoxyguanosine	done	NA	C00330
CHEBI:17240;	Itaconate	17240	itaconate	done	NA	C00490
CHEBI:17310;	Pyridoxal	17310	pyridoxal	done	NA	C00250
CHEBI:17319;	Deoxyadenosine	17319	5'-deoxyadenosine	done	NA	C05198
CHEBI:17325;	HMG	17325	3-hydroxy-3-methylglutarate	done	coa	C03761
CHEBI:17368;	HX	17368	hypoxanthine	done	NA	C00262
CHEBI:17434;	TMS	17434	trimethylsulfonium	NA	INMTbyUNIPROT	C01008
CHEBI:17509;	MTA	17509	S-methyl-5'-thioadenosine	done	NA	C00170
CHEBI:17536;	Allantoate	17536	allantoate	done	NA	C00499
CHEBI:17562;	Cytidine	17562	cytidine	done	NA	C00475
CHEBI:17568;	Uracil	17568	uracil	done	NA	C00106
CHEBI:17596;	Inosine	17596	inosine	done	NA	C00294
CHEBI:17712;	Xanthine	17712	xanthine	done	NA	C00385
CHEBI:17748;	Thymidine	17748	thymidine	done	NA	C00214
CHEBI:17750;	Betaine	17750	betaine	done	NA	C00719
CHEBI:17775;	Urate	17775	urate	done	NA	C00366
CHEBI:17821;	Thymine	17821	thymine	done	NA	C00178
CHEBI:17865;	Ketoleucine	17865	4-methyl-2-oxopentanoate	done	BCAA	C00233
CHEBI:17968;	Butanoate	17968	butanoate	done	NA	C00246
CHEBI:18262;	Dodecanoate	18262	dodecanoate	done	coa	C02679
CHEBI:18385;	Thiamine	18385	thiamine	done	NA	C00378
CHEBI:18391;	Gluconate	18391	D-gluconate	done	NA	C00257
CHEBI:25646;	Octanoate	25646	octanoate	done	NA	C06423
CHEBI:27689;	Decanoate	27689	decanoate	done	coa	C01571
CHEBI:29019;	Pelargonate	29019	nonanoate	NA	acid2ate	C01601
CHEBI:29032;	Pantothenate	29032	(R)-pantothenate	done	NA	C00864
CHEBI:29746;	Glycocholate	29746	glycocholate	done	coa	C01921
CHEBI:29747;	Cholate	29747	cholate	done	NA	C00695
CHEBI:29805;	Glycolate	29805	glycolate	done	NA	C00160
CHEBI:29806;	Fumarate	29806	fumarate	done	NA	C00122
CHEBI:29985;	Glu	29985	L-glutamate	done	NA	C00025
CHEBI:29991;	Asp	29991	L-aspartate	done	NA	C00049
CHEBI:30031;	Succinate	30031	succinate	done	coa	C00042
CHEBI:30616;	ATP	30616	ATP	done	NA	C00002
CHEBI:30839;	Orotate	30839	orotate	done	NA	C00295
CHEBI:30921;	Glutarate	30921	glutarate	done	coa	C00489
CHEBI:31011;	Pentanoate	31011	pentanoate	done	NA	C00803
CHEBI:32362;	Heptanoate	32362	heptanoate	done	NA	C17714
CHEBI:32544;	Nicotinate	32544	nicotinate	done	NA	C00253
CHEBI:32551;	Lys	32551	L-lysine	done	NA	C00047
CHEBI:32682;	Arg	32682	L-arginine	done	NA	C00062
CHEBI:32814;	CAA	32814	N-carbamoyl-L-aspartate	done	NA	C00438
CHEBI:32966;	Fponesix	32966	beta-D-fructose1,6-bisphosphate	done	NA	C00354
CHEBI:33384;	Ser	33384	L-serine	done	NA	C00065
CHEBI:35235;	Cys	35235	L-cysteine	done	NA	C00097
CHEBI:35418;	NeumNAc	35418	N-acetylneuraminate	done	NA	C00270
CHEBI:36257;	TAUCHO	36257	taurocholate	done	coa	C05122
CHEBI:36559;	Hydroxyanthranilate	36559	3-hydroxyanthranilate	done	NA	C00632
CHEBI:36655;	GLA	36655	glyoxylate	done	NA	C00048
CHEBI:37563;	CTP	37563	CTP	done	NA	C00063
CHEBI:37565;	GTP	37565	GTP	done	NA	C00044
CHEBI:37568;	dTTP	37568	dTTP	done	NA	C00459
CHEBI:43029;	Dihydrobiopterin	43029	L-erythro-7,8-dihydrobiopterin	done	NA	C02953
CHEBI:44337;	GluNAc	44337	N-acetyl-L-glutamate	done	NA	C00624
CHEBI:45725;	SPM	45725	spermine	done	NA	C00750
CHEBI:46398;	UTP	46398	UTP	done	NA	C00075
CHEBI:46911;	Ornith	46911	L-ornithine	done	NA	C00077
CHEBI:57287;	CoA	57287	CoA	done	NA	C00010
CHEBI:57288;	AcCoA	57288	acetyl-CoA	done	NA	C00024
CHEBI:57292;	SucCoA	57292	succinyl-CoA	done	coa	C00091
CHEBI:57305;	Gly	57305	glycine	done	NA	C00037
CHEBI:57326;	MethylmaloCoA	57326	(R)-methylmalonyl-CoA	done	UNIPROT	C02557
CHEBI:57338;	IsobutyrylCoA	57338	2-methylpropanoyl-CoA	NA	NA	C00630
CHEBI:57384;	MalonylCoA	57384	malonyl-CoA	done	coa	C00083
CHEBI:57427;	Leu	57427	L-leucine	done	NA	C00123
CHEBI:57433;	SAR	57433	sarcosine	done	NA	C00213
CHEBI:57464;	XMP	57464	XMP	done	NA	C00655
CHEBI:57472;	ARGS	57472	2-(N(omega)-L-arginino)succinate	done	NA	C03406
CHEBI:57474;	SLactoGlutath	57474	(R)-S-lactoylglutathione	NA	NA	C03451
CHEBI:57483;	SP	57483	D-sedoheptulose7-phosphate	done	NA	C05382
CHEBI:57485;	CRNS	57485	carnosine	done	NA	C00386
CHEBI:57499;	Oxoadipate	57499	2-oxoadipate	done	NA	C00322
CHEBI:57504;	DOPA	57504	L-dopa	done	NA	C00355
CHEBI:57506;	DITyr	57506	3,5-diiodo-L-tyrosine	done	NA	C01060
CHEBI:57513;	GlcNAc6P	57513	N-acetyl-D-glucosamine6-phosphate	done	DOUBLECHECK	C00357
CHEBI:57527;	GDPmannose	57527	GDP-alpha-D-mannose	done	NA	C00096
CHEBI:57540;	NAD	57540	NAD(+)	done	NA	C00003
CHEBI:57566;	dCMP	57566	dCMP	done	NA	C00239
CHEBI:57567;	Adesuc	57567	N(6)-(1,2-dicarboxyethyl)-AMP	done	NA	C03794
CHEBI:57579;	FP	57579	keto-D-fructose6-phosphate	done	NA	C00085
CHEBI:57586;	Biotin	57586	biotin	done	NA	C00120
CHEBI:57589;	oAcetylcarnitine	57589	O-acetyl-(R)-carnitine	NA	NA	C02571
CHEBI:57595;	His	57595	L-histidine	done	NA	C00135
CHEBI:57597;	G3P	57597	sn-glycerol3-phosphate	done	NA	C00093
CHEBI:57642;	DHAP	57642	dihydroxyacetonephosphate	done	NA	C00111
CHEBI:57692;	FAD	57692	FAD	done	NA	C00016
CHEBI:57705;	UDPGlcNAc	57705	UDP-N-acetyl-alpha-D-glucosamine	done	NA	C00043
CHEBI:57741;	Phenylethanolamine	57741	phenylethanolamine	done	NA	C02735
CHEBI:57742;	GAA	57742	guanidinoacetate	done	NA	C00581
CHEBI:57742;	GBA	57742	guanidinoacetate	done	NA	C01035
CHEBI:57743;	Cit	57743	L-citrulline	done	NA	C00327
CHEBI:57762;	Val	57762	L-valine	done	NA	C00183
CHEBI:57776;	GlcNAc1P	57776	N-acetyl-alpha-D-glucosamine1-phosphate	done	DOUBLECHECK	C04501
CHEBI:57783;	NADPH	57783	NADPH	done	NA	C00005
CHEBI:57805;	OrnithNAc	57805	N2-acetyl-L-ornithine zwitterion	NA	NA	C00437
CHEBI:57834;	SPD	57834	spermidine	done	NA	C00315
CHEBI:57844;	Met	57844	L-methionine	done	NA	C00073
CHEBI:57853;	HTAU	57853	hypotaurine	done	NA	C00519
CHEBI:57856;	SAH	57856	S-adenosyl-L-homocysteine	done	NA	C00021
CHEBI:57865;	UMP	57865	UMP	done	NA	C00105
CHEBI:57912;	Trp	57912	L-tryptophan	done	NA	C00078
CHEBI:57925;	GSH	57925	glutathione	done	NA	C00051
CHEBI:57926;	Thr	57926	L-threonine	done	NA	C00188
CHEBI:57945;	NADH	57945	NADH	done	NA	C00004
CHEBI:57947;	Cr	57947	creatine	done	NA	C00300
CHEBI:57951;	SCCP	57951	L-saccharopine	done	NA	C00449
CHEBI:57959;	Kyn	57959	L-kynurenine	done	NA	C00328
CHEBI:57966;	betaAla	57966	beta-alanine	done	NA	C00099
CHEBI:57967;	ADPRib	57967	ADP-D-ribose	done	NA	C00301
CHEBI:57972;	Ala	57972	L-alanine	done	NA	C00041
CHEBI:57986;	Riboflavin	57986	riboflavin	done	NA	C00255
CHEBI:58017;	PRPP	58017	5-phospho-alpha-D-ribose1-diphosphate	NA	NA	C00119
CHEBI:58029;	Cystea	58029	cysteamine	done	NA	C01678
CHEBI:58045;	Ile	58045	L-isoleucine	done	NA	C00407
CHEBI:58048;	Asn	58048	L-asparagine	done	NA	C00152
CHEBI:58052;	UDPglucuronate	58052	UDP-alpha-D-glucuronate	done	NA	C00167
CHEBI:58053;	IMP	58053	IMP	done	NA	C00130
CHEBI:58069;	CDP	58069	CDP	done	NA	C00112
CHEBI:58090;	Cysteate	58090	L-cysteate	done	NA	C00506
CHEBI:58095;	Phe	58095	L-phenylalanine	done	NA	C00079
CHEBI:58100;	TML	58100	N(6),N(6),N(6)-trimethyl-L-lysine	NA	NA	C03793
CHEBI:58115;	GMP	58115	GMP	done	NA	C00144
CHEBI:58121;	RuP	58121	D-ribulose5-phosphate	done	NA	C00199
CHEBI:58126;	Porphobilinogen	58126	porphobilinogen	done	HEME	C00931
CHEBI:58145;	Agmatine	58145	agmatine	done	ptrs	C00179
CHEBI:58161;	Cyst	58161	L,L-cystathionine	done	NA	C02291
CHEBI:58173;	gammaGlucys	58173	L-gamma-glutamyl-L-cysteine	done	NA	C00669
CHEBI:58189;	GDP	58189	GDP	done	NA	C00035
CHEBI:58190;	EAP	58190	phosphoethanolamine	done	NA	C00346
CHEBI:58199;	Hey	58199	L-homocysteine	done	NA	C00155
CHEBI:58223;	UDP	58223	UDP	done	NA	C00015
CHEBI:58228;	CRBMP	58228	carbamoylphosphate	done	urea	C00169
CHEBI:58248;	DPG	58248	(2R)-2,3-bisphosphoglycerate	done	NA	C01159
CHEBI:58251;	DMGly	58251	N,N-dimethylglycine	done	NA	C01026
CHEBI:58252;	SMM	58252	S-methyl-L-methionine	done	NA	C03172
CHEBI:58263;	PTRSNAc	58263	N-acetylputrescine	done	NA	C02714
CHEBI:58272;	PGthree	58272	(2R)-3-phosphoglycerate	done	NA	C00197
CHEBI:58273;	RP	58273	aldehydo-D-ribose5-phosphate	done	NA	C00117
CHEBI:58280;	IDP	58280	IDP	done	NA	C00104
CHEBI:58289;	Pgtwo	58289	(2R)-2-phosphoglycerate	done	NA	C00631
CHEBI:58297;	GSSG	58297	glutathionedisulfide	done	NA	C00127
CHEBI:58315;	Tyr	58315	L-tyrosine	done	NA	C00082
CHEBI:58324;	NAc1SPD	58324	N(1)-acetylspermidine	done	NA	C00612
CHEBI:58336;	Galacturonate1P	58336	alpha-D-galactose1-phosphate	done	NA	C04037
CHEBI:58343;	AdeP	58343	adenosine3',5'-bisphosphate	done	NA	C00054
CHEBI:58349;	NADP	58349	NADP(+)	done	NA	C00006
CHEBI:58357;	HyLys	58357	(5R)-5-hydroxy-L-lysine	done	NA	C16741
CHEBI:58359;	Gln	58359	L-glutamine	done	NA	C00064
CHEBI:58369;	dTDP	58369	dTDP	done	NA	C00363
CHEBI:58375;	Hyp	58375	trans-4-hydroxy-L-proline	done	cis2trans	C01015
CHEBI:58384;	Cadaverine	58384	cadaverine	done	ptrs	C01672
CHEBI:58402;	OxPro	58402	5-oxo-L-proline	done	NA	C01879
CHEBI:58432;	HIST	58432	histamine	done	NA	C00388
CHEBI:58437;	NAADP	58437	deamido-NAD(+)	done	NA	C00857
CHEBI:58445;	ANSR	58445	anserine	done	NA	C01262
CHEBI:58451;	PMP	58451	pyridoxamine5'-phosphate	done	NA	C00647
CHEBI:58535;	NAc8SPD	58535	N(8)-acetylspermidine	NA	NA	C01029
CHEBI:58593;	dCDP	58593	dCDP	done	NA	C00705
CHEBI:58600;	MethylHist	58600	N(tau)-methylhistamine	done	NA	C05127
CHEBI:58601;	G1P	58601	alpha-D-glucose1-phosphate	done	NA	C00103
CHEBI:58672;	AminoAdp	58672	L-2-aminoadipate	done	NA	C00956
CHEBI:58702;	PEP	58702	phosphoenolpyruvate	NA	NA	C00074
CHEBI:58720;	Glucuronate	58720	D-glucuronate	done	NA	C00191
CHEBI:58723;	Glc	58723	D-glucosamine	done	NA	C00329
CHEBI:58725;	GlcNP	58725	D-glucosamine6-phosphate	done	CORRECTION	C00352
CHEBI:58759;	PG	58759	6-phospho-D-gluconate	done	NA	C00345
CHEBI:58772;	MetSOx	58772	L-methionine(S)-S-oxide	NA	NA	C02989
CHEBI:58779;	CHOCDP	58779	CDP-choline	done	NA	C00307
CHEBI:58885;	UDPglucose	58885	UDP-alpha-D-glucose	done	NA	C00029
CHEBI:59776;	GP	59776	D-glyceraldehyde3-phosphate	done	NA	C00661
CHEBI:59789;	SAM	59789	S-adenosyl-L-methionine	done	NA	C00019
CHEBI:59888;	GABA	59888	4-aminobutanoate	done	NA	C00334
CHEBI:59905;	DA	59905	dopamine	done	NA	C03758
CHEBI:60039;	Pro	60039	L-proline	done	NA	C00148
CHEBI:60377;	CMP	60377	CMP	done	NA	C00055
CHEBI:60874;	PAG	60874	phenylacetylglycine	NA	NA	C05598
CHEBI:61085;	Csulfinate	61085	3-sulfino-L-alanine	done	NA	C00606
CHEBI:61185;	Pipecolate	61185	L-pipecolate	done	NA	C00408
CHEBI:61429;	dGTP	61429	dGTP	NA	NA	C00286
CHEBI:61481;	dCTP	61481	dCTP	done	NA	C00458
CHEBI:61548;	G6P	61548	D-glucose6-phosphate	done	NA	C00092
CHEBI:61555;	dUTP	61555	dUTP	done	NA	C00460
CHEBI:61694;	CysGly	61694	L-cysteinylglycine	done	NA	C01419
CHEBI:63528;	dTMP	63528	dTMP	done	NA	C00364
CHEBI:68671;	CMPNeuNAc	68671	CMP-N-acyl-beta-neuraminate	done	CORRECTION	C00128
CHEBI:76273;	Dodecanedioate	76273	dodecanedioate	done	coa	C02678
CHEBI:78208;	Azelate	78208	nonanedioate	done	NA	C08261
CHEBI:246422;	dUMP	246422	dUMP	done	NA	C00365
CHEBI:295975;	CHOP	295975	phosphocholine	done	NA	C00588
CHEBI:326268;	PTRS	326268	putrescine	done	NA	C00134
CHEBI:350546;	SERT	350546	serotonin	done	NA	C00780
CHEBI:356416;	FALA	356416	5-aminolevulinate	done	NA	C00430
CHEBI:456215;	AMP	456215	AMP	done	NA	C00020
CHEBI:456216;	ADP	456216	ADP	done	NA	C00008
CHEBI:506227;	GlcNAc	506227	N-acetyl-D-glucosamine	done	DOUBLECHECK	C00140
CHEBI:507393;	TAU	507393	taurine	done	NA	C00245
CHEBI:606565;	Hippurate	606565	N-benzoylglycine	done	GLYAT	C01586
NA	AB	NA	NA	NA	NA	C02356
NA	Acetylbutyrate	NA	NA	NA	NA	C02129
NA	Adipate	NA	NA	NA	NA	C06104
NA	ADMA	NA	NA	NA	NA	C03626
NA	ADPglucose	NA	NA	NA	NA	C00498
NA	AHydrxyBtyr	NA	NA	NA	NA	C03678
NA	AIB	NA	NA	NA	NA	C05145
NA	AICAR	NA	NA	NA	NA	C04677
NA	AlaAla	NA	NA	NA	NA	C00993
NA	AlaNAc	NA	NA	NA	NA	C01073
NA	alphaLipoamide	NA	NA	NA	NA	C00248
NA	AMeSer	NA	NA	NA	NA	C02115
NA	Aminohexanoate	NA	NA	NA	NA	C02378
NA	Benzamide	NA	NA	NA	NA	C09815
NA	Betonicine	NA	NA	NA	NA	C08269
NA	CHA	NA	NA	NA	NA	C00571
NA	cLeu	NA	NA	NA	NA	C03969
NA	CysGSD	NA	NA	NA	NA	NA
NA	DAPtwothree	NA	NA	NA	NA	C06393
NA	DAVA	NA	NA	NA	NA	C00431
NA	DButy	NA	NA	NA	NA	C03283
NA	DEA	NA	NA	NA	NA	C06772
NA	Ectoine	NA	NA	NA	NA	C06231
NA	gammaGluAB	NA	NA	NA	NA	NA
NA	GluNCbmy	NA	NA	NA	NA	C05829
NA	GlyGly	NA	NA	NA	NA	C02037
NA	GlyLeu	NA	NA	NA	NA	C02155
NA	GSA	NA	NA	NA	NA	C03139
NA	HB	NA	NA	NA	NA	C05984
NA	HisNAc	NA	NA	NA	NA	C02997
NA	HMBU	NA	NA	NA	NA	C06672
NA	HPA	NA	NA	NA	NA	NA
NA	HSer	NA	NA	NA	NA	C00263
NA	Imdace	NA	NA	NA	NA	C02835
NA	Indoleacetamide	NA	NA	NA	NA	C02693
NA	IndoSulf	NA	NA	NA	NA	NA
NA	Isethionate	NA	NA	NA	NA	C05123
NA	LeuNAc	NA	NA	NA	NA	C02710
NA	MeAla	NA	NA	NA	NA	C02721
NA	MeHis	NA	NA	NA	NA	C01152
NA	MeSulfate	NA	NA	NA	NA	C02704
NA	MetNAc	NA	NA	NA	NA	C02712
NA	Mgseven	NA	NA	NA	NA	C02242
NA	mOneAdeno	NA	NA	NA	NA	C02494
NA	Mucate	NA	NA	NA	NA	C00879
NA	N6AceLysine	NA	NA	NA	NA	C02727
NA	NMNA	NA	NA	NA	NA	C01004
NA	oHydroxybenzoate	NA	NA	NA	NA	C00805
NA	OPH	NA	NA	NA	NA	C21016
NA	Phenylpropionate	NA	NA	NA	NA	C05629
NA	Phthalate	NA	NA	NA	NA	C01606
NA	Pimelate	NA	NA	NA	biotin	C02656
NA	ProBet	NA	NA	NA	NA	C10172
NA	Pterin	NA	NA	NA	NA	C00715
NA	Pyridoxamine	NA	NA	NA	NA	C00534
NA	RuDP	NA	NA	NA	NA	C01182
NA	Saccharate	NA	NA	NA	NA	C00818
NA	SDMA	NA	NA	NA	NA	NA
NA	Sebacate	NA	NA	NA	NA	C08277
NA	Tartrate	NA	NA	NA	NA	C00898
NA	TBMethylAsp	NA	NA	NA	NA	C03618
NA	Terephthalate	NA	NA	NA	NA	C06337
NA	Threonate	NA	NA	NA	NA	C01620
NA	TMP	NA	NA	NA	NA	C01081
NA	transAconitate	NA	NA	NA	NA	C02341
NA	Trehalosephosphate	NA	NA	NA	NA	C00689
NA	UPA	NA	NA	NA	NA	C02642
NA	ValNAc	NA	NA	NA	NA	NA
NA	Xanthosine	NA	NA	NA	NA	C01762
