# Supplementary material for: Decreased liver B vitamin-related enzymes as a metabolic hallmark of cancer cachexia
Source: Nat Commun. 2023 Oct 6;14:6246. doi: 10.1038/s41467-023-41952-w (PMC10558488; doi:10.1038/s41467-023-41952-w)
Supplement: Supplementary file 4 — Source Data [file 41467_2023_41952_MOESM4_ESM.zip › source_data_ed3/Fig4a.xlsx]

## Sheet: Fig4a
up_id	up_ac	class2	ratio_mean	p_value	lv_molar
SPRE_MOUSE	Q64105	CRCA_NIA+B6_enzymes	1.16475	0.00973296	1.14405e-06
SPRE_MOUSE	Q64105	SEKI_NIA+B6_enzymes	0.987713	0.728645	1.14405e-06
SPRE_MOUSE	Q64105	LNCA_NIA+B6_enzymes	1.02057	0.282189	1.14405e-06
SPRE_MOUSE	Q64105	MEWO_NIA+B6_enzymes	0.975893	0.346967	1.14405e-06
SPRE_MOUSE	Q64105	STRV_NIA+B6_enzymes	0.996793	0.960033	1.14405e-06
AKC1H_MOUSE	Q8K023	CRCA_NIA+B6_enzymes	0.839742	0.284795	1.91849e-06
AKC1H_MOUSE	Q8K023	SEKI_NIA+B6_enzymes	1.26406	0.59738	1.91849e-06
AKC1H_MOUSE	Q8K023	LNCA_NIA+B6_enzymes	1.15449	0.506084	1.91849e-06
CRYM_MOUSE	O54983	SEKI_NIA+B6_enzymes	0.987205	0.996177	2.55349e-06
CRYM_MOUSE	O54983	MEWO_NIA+B6_enzymes	1.15404	0.0357132	2.55349e-06
CP4F3_MOUSE	Q99N16	STRV_NIA+B6_enzymes	0.952212	0.648663	2.74914e-06
CP26A_MOUSE	O55127	SEKI_NIA+B6_enzymes	0.945314	0.680343	4.04889e-06
CP26A_MOUSE	O55127	LNCA_NIA+B6_enzymes	1.03494	0.727329	4.04889e-06
CP26A_MOUSE	O55127	MEWO_NIA+B6_enzymes	1.05658	0.382408	4.04889e-06
NOCT_MOUSE	O35710	SEKI_NIA+B6_enzymes	2.00341	0.144403	4.06457e-06
CP255_MOUSE	Q9D816	SEKI_NIA+B6_enzymes	0.444091	0.0175715	5.29741e-06
CP255_MOUSE	Q9D816	MEWO_NIA+B6_enzymes	1.047	0.640744	5.29741e-06
NAR4_MOUSE	Q9CRA0	LNCA_NIA+B6_enzymes	0.935376	0.65382	6.84563e-06
NU3M_MOUSE	P03899	CRCA_NIA+B6_enzymes	1.09571	0.102534	7.96571e-06
NU3M_MOUSE	P03899	SEKI_NIA+B6_enzymes	0.729545	0.228647	7.96571e-06
NU3M_MOUSE	P03899	LNCA_NIA+B6_enzymes	1.05611	0.51049	7.96571e-06
NU3M_MOUSE	P03899	MEWO_NIA+B6_enzymes	1.17406	0.155543	7.96571e-06
NU3M_MOUSE	P03899	STRV_NIA+B6_enzymes	0.991729	0.914982	7.96571e-06
SELT_MOUSE	P62342	SEKI_NIA+B6_enzymes	1.39217	0.0958914	8.17828e-06
SELT_MOUSE	P62342	LNCA_NIA+B6_enzymes	0.981151	0.689018	8.17828e-06
AL1A3_MOUSE	Q9JHW9	LNCA_NIA+B6_enzymes	1.07337	0.62882	1.06409e-05
NRK1_MOUSE	Q91W63	CRCA_NIA+B6_enzymes	1.19361	0.3044	1.3879e-05
NRK1_MOUSE	Q91W63	LNCA_NIA+B6_enzymes	0.884012	0.132343	1.3879e-05
DHRSX_MOUSE	Q8VBZ0	SEKI_NIA+B6_enzymes	1.41501	0.00482328	1.39194e-05
DHRSX_MOUSE	Q8VBZ0	LNCA_NIA+B6_enzymes	1.01946	0.725006	1.39194e-05
DHRSX_MOUSE	Q8VBZ0	MEWO_NIA+B6_enzymes	1.11301	0.304887	1.39194e-05
AL1A2_MOUSE	Q62148	CRCA_NIA+B6_enzymes	0.463135	0.00562007	1.51423e-05
AL1A2_MOUSE	Q62148	LNCA_NIA+B6_enzymes	0.705618	0.00319024	1.51423e-05
AL1A2_MOUSE	Q62148	MEWO_NIA+B6_enzymes	0.890594	0.272359	1.51423e-05
AL1A2_MOUSE	Q62148	STRV_NIA+B6_enzymes	0.845396	0.0502124	1.51423e-05
D39U1_MOUSE	Q5M8N4	LNCA_NIA+B6_enzymes	1.0074	0.962562	1.6713e-05
AT2L2_MOUSE	Q8R1K4	SEKI_NIA+B6_enzymes	1.24617	0.0576051	1.80068e-05
AT2L2_MOUSE	Q8R1K4	LNCA_NIA+B6_enzymes	1.14086	0.0133867	1.80068e-05
NU1M_MOUSE	P03888	CRCA_NIA+B6_enzymes	0.966267	0.602934	3.37095e-05
NU1M_MOUSE	P03888	SEKI_NIA+B6_enzymes	0.8827	0.274996	3.37095e-05
NU1M_MOUSE	P03888	LNCA_NIA+B6_enzymes	1.12921	0.0865447	3.37095e-05
NU1M_MOUSE	P03888	MEWO_NIA+B6_enzymes	0.984779	0.722232	3.37095e-05
NU1M_MOUSE	P03888	STRV_NIA+B6_enzymes	1.02413	0.83199	3.37095e-05
CP17A_MOUSE	P27786	CRCA_NIA+B6_enzymes	2.82647	0.0522402	3.65393e-05
CP17A_MOUSE	P27786	SEKI_NIA+B6_enzymes	1.84312	0.0399532	3.65393e-05
CP17A_MOUSE	P27786	LNCA_NIA+B6_enzymes	0.783015	0.380341	3.65393e-05
CP17A_MOUSE	P27786	MEWO_NIA+B6_enzymes	1.01417	0.869859	3.65393e-05
CP17A_MOUSE	P27786	STRV_NIA+B6_enzymes	1.18541	0.42548	3.65393e-05
INO1_MOUSE	Q9JHU9	CRCA_NIA+B6_enzymes	1.60268	0.0157576	4.07216e-05
INO1_MOUSE	Q9JHU9	SEKI_NIA+B6_enzymes	3.14975	0.0782734	4.07216e-05
INO1_MOUSE	Q9JHU9	LNCA_NIA+B6_enzymes	0.973669	0.288062	4.07216e-05
D42E1_MOUSE	Q9D665	STRV_NIA+B6_enzymes	1.34638	0.10909	4.25726e-05
NNMT_MOUSE	O55239	CRCA_NIA+B6_enzymes	2.24977	0.0264503	4.56296e-05
NNMT_MOUSE	O55239	SEKI_NIA+B6_enzymes	3.54036	0.00521462	4.56296e-05
NNMT_MOUSE	O55239	LNCA_NIA+B6_enzymes	1.77637	0.00986081	4.56296e-05
NNMT_MOUSE	O55239	MEWO_NIA+B6_enzymes	1.14083	0.0332059	4.56296e-05
NNMT_MOUSE	O55239	STRV_NIA+B6_enzymes	1.15246	0.177917	4.56296e-05
DHRS3_MOUSE	O88876	LNCA_NIA+B6_enzymes	0.873623	0.20101	5.14203e-05
GMPR1_MOUSE	Q9DCZ1	STRV_NIA+B6_enzymes	1.03272	0.960712	5.21256e-05
NUD16_MOUSE	Q6P3D0	CRCA_NIA+B6_enzymes	1.14274	0.036812	5.52983e-05
NUD16_MOUSE	Q6P3D0	SEKI_NIA+B6_enzymes	0.893678	0.61221	5.52983e-05
NUD16_MOUSE	Q6P3D0	LNCA_NIA+B6_enzymes	1.06252	0.270298	5.52983e-05
NUD16_MOUSE	Q6P3D0	MEWO_NIA+B6_enzymes	0.947131	0.504269	5.52983e-05
NUD16_MOUSE	Q6P3D0	STRV_NIA+B6_enzymes	0.916538	0.455916	5.52983e-05
RDH10_MOUSE	Q8VCH7	SEKI_NIA+B6_enzymes	0.511341	0.233057	6.18439e-05
RDH10_MOUSE	Q8VCH7	LNCA_NIA+B6_enzymes	0.83076	0.0589286	6.18439e-05
RDH10_MOUSE	Q8VCH7	MEWO_NIA+B6_enzymes	0.914394	0.30467	6.18439e-05
NMNA3_MOUSE	Q99JR6	SEKI_NIA+B6_enzymes	1.11151	0.930874	6.21161e-05
NMNA3_MOUSE	Q99JR6	STRV_NIA+B6_enzymes	1.05119	0.484187	6.21161e-05
FMO4_MOUSE	Q8VHG0	CRCA_NIA+B6_enzymes	1.28665	0.0036092	6.62691e-05
FMO4_MOUSE	Q8VHG0	SEKI_NIA+B6_enzymes	0.979074	0.816938	6.62691e-05
FMO4_MOUSE	Q8VHG0	LNCA_NIA+B6_enzymes	1.01132	0.892021	6.62691e-05
FMO4_MOUSE	Q8VHG0	MEWO_NIA+B6_enzymes	0.916527	0.124721	6.62691e-05
FMO4_MOUSE	Q8VHG0	STRV_NIA+B6_enzymes	1.06415	0.151805	6.62691e-05
CY24B_MOUSE	Q61093	CRCA_NIA+B6_enzymes	1.78332	0.105405	6.82887e-05
GMDS_MOUSE	Q8K0C9	SEKI_NIA+B6_enzymes	1.28347	0.024116	6.95029e-05
PTGR1_MOUSE	Q91YR9	CRCA_NIA+B6_enzymes	1.44441	0.0958424	7.07332e-05
PTGR1_MOUSE	Q91YR9	SEKI_NIA+B6_enzymes	1.24844	0.0865915	7.07332e-05
SPTC1_MOUSE	O35704	LNCA_NIA+B6_enzymes	1.2473	0.587289	7.41265e-05
PXL2B_MOUSE	Q9DB60	CRCA_NIA+B6_enzymes	1.14472	0.952347	8.12466e-05
PXL2B_MOUSE	Q9DB60	SEKI_NIA+B6_enzymes	0.841434	0.462749	8.12466e-05
PXL2B_MOUSE	Q9DB60	LNCA_NIA+B6_enzymes	1.03262	0.79573	8.12466e-05
PXL2B_MOUSE	Q9DB60	MEWO_NIA+B6_enzymes	1.29396	0.129727	8.12466e-05
PXL2B_MOUSE	Q9DB60	STRV_NIA+B6_enzymes	0.705013	0.385227	8.12466e-05
NU5M_MOUSE	P03921	CRCA_NIA+B6_enzymes	1.07531	0.437389	8.13062e-05
NU5M_MOUSE	P03921	SEKI_NIA+B6_enzymes	1.10575	0.453334	8.13062e-05
NU4LM_MOUSE	P03903	CRCA_NIA+B6_enzymes	1.07294	0.751763	8.6719e-05
NU4LM_MOUSE	P03903	LNCA_NIA+B6_enzymes	1.06864	0.46985	8.6719e-05
CP39A_MOUSE	Q9JKJ9	CRCA_NIA+B6_enzymes	1.47115	0.0312321	9.03053e-05
CP39A_MOUSE	Q9JKJ9	SEKI_NIA+B6_enzymes	1.31649	0.292085	9.03053e-05
CP39A_MOUSE	Q9JKJ9	LNCA_NIA+B6_enzymes	1.43505	0.249194	9.03053e-05
CP39A_MOUSE	Q9JKJ9	MEWO_NIA+B6_enzymes	1.17908	0.287622	9.03053e-05
CP39A_MOUSE	Q9JKJ9	STRV_NIA+B6_enzymes	1.3165	0.082001	9.03053e-05
PAR12_MOUSE	Q8BZ20	LNCA_NIA+B6_enzymes	1.03885	0.341886	9.04426e-05
HEM1_MOUSE	Q8VC19	SEKI_NIA+B6_enzymes	0.924564	0.618762	9.11238e-05
HEM1_MOUSE	Q8VC19	LNCA_NIA+B6_enzymes	1.16816	0.124651	9.11238e-05
HEM1_MOUSE	Q8VC19	MEWO_NIA+B6_enzymes	1.12547	0.469894	9.11238e-05
HEM1_MOUSE	Q8VC19	STRV_NIA+B6_enzymes	1.29526	0.178547	9.11238e-05
GSK3B_MOUSE	Q9WV60	CRCA_NIA+B6_enzymes	1.37318	0.525918	9.391e-05
SIR3_MOUSE	Q8R104	LNCA_NIA+B6_enzymes	0.888044	0.484039	9.65562e-05
SIR3_MOUSE	Q8R104	MEWO_NIA+B6_enzymes	0.870416	0.481443	9.65562e-05
SIR3_MOUSE	Q8R104	STRV_NIA+B6_enzymes	0.932572	0.675332	9.65562e-05
NADE_MOUSE	Q711T7	SEKI_NIA+B6_enzymes	0.996969	0.966334	9.88156e-05
NADE_MOUSE	Q711T7	LNCA_NIA+B6_enzymes	1.22133	0.0322099	9.88156e-05
NADE_MOUSE	Q711T7	MEWO_NIA+B6_enzymes	1.04775	0.353611	9.88156e-05
PARP3_MOUSE	Q3ULW8	SEKI_NIA+B6_enzymes	1.7593	0.0210568	9.97906e-05
PARP3_MOUSE	Q3ULW8	LNCA_NIA+B6_enzymes	1.17815	0.17679	9.97906e-05
PARP3_MOUSE	Q3ULW8	MEWO_NIA+B6_enzymes	1.26492	0.126305	9.97906e-05
OXND1_MOUSE	Q8VE38	SEKI_NIA+B6_enzymes	0.737817	0.0314171	0.000101269
OXND1_MOUSE	Q8VE38	LNCA_NIA+B6_enzymes	0.890097	0.051444	0.000101269
OXND1_MOUSE	Q8VE38	MEWO_NIA+B6_enzymes	0.901968	0.316944	0.000101269
OXND1_MOUSE	Q8VE38	STRV_NIA+B6_enzymes	1.11647	0.0228236	0.000101269
HMOX1_MOUSE	P14901	CRCA_NIA+B6_enzymes	1.68225	0.147491	0.000102603
HMOX1_MOUSE	P14901	SEKI_NIA+B6_enzymes	1.00676	0.908281	0.000102603
HMOX1_MOUSE	P14901	LNCA_NIA+B6_enzymes	1.26023	0.00842306	0.000102603
HMOX1_MOUSE	P14901	MEWO_NIA+B6_enzymes	1.16951	0.259899	0.000102603
HMOX1_MOUSE	P14901	STRV_NIA+B6_enzymes	1.17194	0.337638	0.000102603
GLYR1_MOUSE	Q922P9	LNCA_NIA+B6_enzymes	1.15372	0.141287	0.000104503
GLYR1_MOUSE	Q922P9	MEWO_NIA+B6_enzymes	1.01037	0.912035	0.000104503
GLYR1_MOUSE	Q922P9	STRV_NIA+B6_enzymes	0.921717	0.0597034	0.000104503
QORL1_MOUSE	Q921W4	SEKI_NIA+B6_enzymes	1.00358	0.975716	0.000105549
QORL1_MOUSE	Q921W4	LNCA_NIA+B6_enzymes	1.08845	0.656636	0.000105549
QORL1_MOUSE	Q921W4	MEWO_NIA+B6_enzymes	0.876491	0.336062	0.000105549
QORL1_MOUSE	Q921W4	STRV_NIA+B6_enzymes	1.23007	0.488447	0.000105549
GMPR2_MOUSE	Q99L27	SEKI_NIA+B6_enzymes	1.53995	0.123213	0.000107505
GMPR2_MOUSE	Q99L27	LNCA_NIA+B6_enzymes	1.22885	0.490408	0.000107505
CP7A1_MOUSE	Q64505	SEKI_NIA+B6_enzymes	0.588652	0.230665	0.000109846
CP7A1_MOUSE	Q64505	LNCA_NIA+B6_enzymes	1.10597	0.34156	0.000109846
CP7A1_MOUSE	Q64505	MEWO_NIA+B6_enzymes	1.03999	0.696953	0.000109846
CP7A1_MOUSE	Q64505	STRV_NIA+B6_enzymes	0.802081	0.0603697	0.000109846
NU4M_MOUSE	P03911	CRCA_NIA+B6_enzymes	0.954189	0.408638	0.000110593
NU4M_MOUSE	P03911	SEKI_NIA+B6_enzymes	1.01663	0.648921	0.000110593
NU4M_MOUSE	P03911	LNCA_NIA+B6_enzymes	0.963504	0.486759	0.000110593
NU4M_MOUSE	P03911	MEWO_NIA+B6_enzymes	0.973493	0.606925	0.000110593
NMNA1_MOUSE	Q9EPA7	SEKI_NIA+B6_enzymes	1.22195	0.49042	0.000110711
NMNA1_MOUSE	Q9EPA7	LNCA_NIA+B6_enzymes	1.10068	0.620328	0.000110711
NMNA1_MOUSE	Q9EPA7	MEWO_NIA+B6_enzymes	1.90509	0.16877	0.000110711
FMO2_MOUSE	Q8K2I3	CRCA_NIA+B6_enzymes	1.26192	0.557534	0.000117344
FMO2_MOUSE	Q8K2I3	SEKI_NIA+B6_enzymes	0.937245	0.41739	0.000117344
FMO2_MOUSE	Q8K2I3	LNCA_NIA+B6_enzymes	0.975918	0.80065	0.000117344
FMO2_MOUSE	Q8K2I3	MEWO_NIA+B6_enzymes	0.902567	0.237794	0.000117344
FMO2_MOUSE	Q8K2I3	STRV_NIA+B6_enzymes	1.08364	0.216251	0.000117344
SDSL_MOUSE	Q8R238	CRCA_NIA+B6_enzymes	1.42586	0.0954066	0.00012047
SDSL_MOUSE	Q8R238	SEKI_NIA+B6_enzymes	0.810102	0.554035	0.00012047
SDSL_MOUSE	Q8R238	LNCA_NIA+B6_enzymes	1.05152	0.317358	0.00012047
SDSL_MOUSE	Q8R238	MEWO_NIA+B6_enzymes	1.06082	0.48272	0.00012047
SDSL_MOUSE	Q8R238	STRV_NIA+B6_enzymes	1.11142	0.377334	0.00012047
CP2BA_MOUSE	P12791	CRCA_NIA+B6_enzymes	0.98195	0.960331	0.00012249
CP2BJ_MOUSE	O55071	CRCA_NIA+B6_enzymes	0.56939	0.0904108	0.00012249
CP2BA_MOUSE	P12791	SEKI_NIA+B6_enzymes	0.8591	0.359366	0.00012249
CP2BJ_MOUSE	O55071	SEKI_NIA+B6_enzymes	0.851443	0.544909	0.00012249
CP2BJ_MOUSE	O55071	LNCA_NIA+B6_enzymes	0.568253	0.0407017	0.00012249
CP2BA_MOUSE	P12791	LNCA_NIA+B6_enzymes	0.649933	0.00277685	0.00012249
CP2BJ_MOUSE	O55071	MEWO_NIA+B6_enzymes	0.868163	0.317642	0.00012249
CP2BA_MOUSE	P12791	MEWO_NIA+B6_enzymes	0.901864	0.272054	0.00012249
CP2BJ_MOUSE	O55071	STRV_NIA+B6_enzymes	1.81002	0.088094	0.00012249
CP2BA_MOUSE	P12791	STRV_NIA+B6_enzymes	1.38618	0.0813974	0.00012249
DHR11_MOUSE	Q3U0B3	CRCA_NIA+B6_enzymes	0.95838	0.572742	0.000123167
DHR11_MOUSE	Q3U0B3	SEKI_NIA+B6_enzymes	1.43786	0.116611	0.000123167
DHR11_MOUSE	Q3U0B3	LNCA_NIA+B6_enzymes	1.07947	0.205548	0.000123167
DHR11_MOUSE	Q3U0B3	MEWO_NIA+B6_enzymes	1.01325	0.756458	0.000123167
DHR11_MOUSE	Q3U0B3	STRV_NIA+B6_enzymes	0.915581	0.00757005	0.000123167
RDH16_MOUSE	O54909	CRCA_NIA+B6_enzymes	0.798874	0.262592	0.000125125
RDH16_MOUSE	O54909	SEKI_NIA+B6_enzymes	0.96479	0.644762	0.000125125
RDH16_MOUSE	O54909	LNCA_NIA+B6_enzymes	0.986219	0.749681	0.000125125
RDH16_MOUSE	O54909	MEWO_NIA+B6_enzymes	0.978371	0.609224	0.000125125
RDH16_MOUSE	O54909	STRV_NIA+B6_enzymes	0.761031	0.165002	0.000125125
CTBP1_MOUSE	O88712	SEKI_NIA+B6_enzymes	1.24164	0.108462	0.000126301
ERG1_MOUSE	P52019	CRCA_NIA+B6_enzymes	1.76377	0.104303	0.000127167
ERG1_MOUSE	P52019	LNCA_NIA+B6_enzymes	1.00885	0.867689	0.000127167
MSMO1_MOUSE	Q9CRA4	CRCA_NIA+B6_enzymes	2.03812	0.0890345	0.000130615
MSMO1_MOUSE	Q9CRA4	SEKI_NIA+B6_enzymes	3.15008	0.0763007	0.000130615
MSMO1_MOUSE	Q9CRA4	LNCA_NIA+B6_enzymes	1.0631	0.485788	0.000130615
MSMO1_MOUSE	Q9CRA4	MEWO_NIA+B6_enzymes	1.02895	0.698452	0.000130615
MSMO1_MOUSE	Q9CRA4	STRV_NIA+B6_enzymes	0.602762	0.04094	0.000130615
RDH14_MOUSE	Q9ERI6	SEKI_NIA+B6_enzymes	0.895148	0.450098	0.000142077
RDH14_MOUSE	Q9ERI6	MEWO_NIA+B6_enzymes	0.948769	0.208397	0.000142077
FDFT_MOUSE	P53798	CRCA_NIA+B6_enzymes	1.29449	0.170489	0.000142151
FDFT_MOUSE	P53798	SEKI_NIA+B6_enzymes	1.30702	0.103068	0.000142151
FDFT_MOUSE	P53798	LNCA_NIA+B6_enzymes	0.891195	0.421003	0.000142151
STEA3_MOUSE	Q8CI59	SEKI_NIA+B6_enzymes	0.950676	0.785323	0.000149272
XRCC6_MOUSE	P23475	SEKI_NIA+B6_enzymes	1.43482	0.238368	0.000153779
XRCC6_MOUSE	P23475	STRV_NIA+B6_enzymes	1.01422	0.888394	0.000153779
LDHB_MOUSE	P16125	STRV_NIA+B6_enzymes	1.3813	0.131632	0.000153957
ALD2_MOUSE	P45377	SEKI_NIA+B6_enzymes	1.21671	0.152667	0.000162254
ALD2_MOUSE	P45377	LNCA_NIA+B6_enzymes	1.30254	0.0690983	0.000162254
CP240_MOUSE	P56657	CRCA_NIA+B6_enzymes	0.295317	0.00142111	0.000162814
CP240_MOUSE	P56657	SEKI_NIA+B6_enzymes	0.438666	0.0769326	0.000162814
CP240_MOUSE	P56657	LNCA_NIA+B6_enzymes	0.893327	0.192864	0.000162814
CP240_MOUSE	P56657	MEWO_NIA+B6_enzymes	0.632993	0.0372715	0.000162814
CP240_MOUSE	P56657	STRV_NIA+B6_enzymes	0.594238	0.102218	0.000162814
GFPT1_MOUSE	P47856	CRCA_NIA+B6_enzymes	1.49354	0.0182524	0.000169557
GFPT1_MOUSE	P47856	SEKI_NIA+B6_enzymes	1.27838	0.0639735	0.000169557
GFPT1_MOUSE	P47856	LNCA_NIA+B6_enzymes	1.29713	0.121038	0.000169557
GFPT1_MOUSE	P47856	MEWO_NIA+B6_enzymes	0.997505	0.972036	0.000169557
NQO1_MOUSE	Q64669	SEKI_NIA+B6_enzymes	1.06135	0.535086	0.000172413
NQO1_MOUSE	Q64669	LNCA_NIA+B6_enzymes	1.05151	0.309365	0.000172413
NQO1_MOUSE	Q64669	MEWO_NIA+B6_enzymes	1.11651	0.100091	0.000172413
NQO1_MOUSE	Q64669	STRV_NIA+B6_enzymes	0.769403	0.386181	0.000172413
DRS7B_MOUSE	Q99J47	CRCA_NIA+B6_enzymes	0.921088	0.664933	0.000173268
DRS7B_MOUSE	Q99J47	SEKI_NIA+B6_enzymes	0.817941	0.0229309	0.000173268
DRS7B_MOUSE	Q99J47	LNCA_NIA+B6_enzymes	0.927371	0.127852	0.000173268
DRS7B_MOUSE	Q99J47	MEWO_NIA+B6_enzymes	0.920801	0.129023	0.000173268
DRS7B_MOUSE	Q99J47	STRV_NIA+B6_enzymes	1.08397	0.376583	0.000173268
PARP4_MOUSE	E9PYK3	SEKI_NIA+B6_enzymes	0.675617	0.395828	0.000182971
PARP4_MOUSE	E9PYK3	LNCA_NIA+B6_enzymes	1.02625	0.826308	0.000182971
PARP4_MOUSE	E9PYK3	MEWO_NIA+B6_enzymes	1.45008	0.0347928	0.000182971
SIR2_MOUSE	Q8VDQ8	CRCA_NIA+B6_enzymes	1.06407	0.507616	0.00018837
SIR2_MOUSE	Q8VDQ8	MEWO_NIA+B6_enzymes	0.941016	0.631111	0.00018837
XRCC5_MOUSE	P27641	CRCA_NIA+B6_enzymes	1.69166	0.0318285	0.000208235
XRCC5_MOUSE	P27641	SEKI_NIA+B6_enzymes	1.20862	0.239896	0.000208235
XRCC5_MOUSE	P27641	MEWO_NIA+B6_enzymes	1.08876	0.546706	0.000208235
XRCC5_MOUSE	P27641	STRV_NIA+B6_enzymes	0.897651	0.785342	0.000208235
HMOX2_MOUSE	O70252	CRCA_NIA+B6_enzymes	1.06433	0.286268	0.000213448
HMOX2_MOUSE	O70252	SEKI_NIA+B6_enzymes	1.31786	0.0547911	0.000213448
HMOX2_MOUSE	O70252	LNCA_NIA+B6_enzymes	1.33358	0.00829283	0.000213448
HMOX2_MOUSE	O70252	MEWO_NIA+B6_enzymes	1.12579	0.154649	0.000213448
HMOX2_MOUSE	O70252	STRV_NIA+B6_enzymes	1.02607	0.354628	0.000213448
PYGB_MOUSE	Q8CI94	CRCA_NIA+B6_enzymes	1.55265	0.00712426	0.000213651
PYGB_MOUSE	Q8CI94	SEKI_NIA+B6_enzymes	0.914205	0.149067	0.000213651
PYGB_MOUSE	Q8CI94	LNCA_NIA+B6_enzymes	1.1557	0.0234874	0.000213651
PYGB_MOUSE	Q8CI94	MEWO_NIA+B6_enzymes	1.04537	0.512062	0.000213651
PYGB_MOUSE	Q8CI94	STRV_NIA+B6_enzymes	1.14391	0.0231989	0.000213651
ATTY_MOUSE	Q8QZR1	CRCA_NIA+B6_enzymes	2.15623	0.176413	0.000220586
ATTY_MOUSE	Q8QZR1	SEKI_NIA+B6_enzymes	2.91377	0.0703034	0.000220586
ATTY_MOUSE	Q8QZR1	LNCA_NIA+B6_enzymes	1.65058	0.118524	0.000220586
ATTY_MOUSE	Q8QZR1	MEWO_NIA+B6_enzymes	1.54024	0.0844645	0.000220586
ATTY_MOUSE	Q8QZR1	STRV_NIA+B6_enzymes	2.65855	0.103155	0.000220586
LBR_MOUSE	Q3U9G9	CRCA_NIA+B6_enzymes	1.52296	0.00735015	0.000226137
LBR_MOUSE	Q3U9G9	SEKI_NIA+B6_enzymes	1.41788	0.200911	0.000226137
LBR_MOUSE	Q3U9G9	LNCA_NIA+B6_enzymes	1.09359	0.243404	0.000226137
LBR_MOUSE	Q3U9G9	STRV_NIA+B6_enzymes	0.898243	0.410623	0.000226137
CD38_MOUSE	P56528	CRCA_NIA+B6_enzymes	1.24937	0.18904	0.000229662
CD38_MOUSE	P56528	SEKI_NIA+B6_enzymes	1.96513	0.0776554	0.000229662
CD38_MOUSE	P56528	LNCA_NIA+B6_enzymes	1.1825	0.000535624	0.000229662
CD38_MOUSE	P56528	MEWO_NIA+B6_enzymes	1.16751	0.0922536	0.000229662
CD38_MOUSE	P56528	STRV_NIA+B6_enzymes	1.0677	0.00382824	0.000229662
PARP9_MOUSE	Q8CAS9	CRCA_NIA+B6_enzymes	0.921127	0.55457	0.000242944
PARP9_MOUSE	Q8CAS9	SEKI_NIA+B6_enzymes	0.961133	0.598828	0.000242944
PARP9_MOUSE	Q8CAS9	LNCA_NIA+B6_enzymes	0.878949	0.0894622	0.000242944
PARP9_MOUSE	Q8CAS9	MEWO_NIA+B6_enzymes	0.969685	0.517115	0.000242944
PARP9_MOUSE	Q8CAS9	STRV_NIA+B6_enzymes	0.720015	0.243959	0.000242944
CP3AP_MOUSE	O09158	SEKI_NIA+B6_enzymes	1.21005	0.127629	0.000249913
CP3AP_MOUSE	O09158	LNCA_NIA+B6_enzymes	1.32649	0.0519664	0.000249913
CP3AP_MOUSE	O09158	MEWO_NIA+B6_enzymes	1.09196	0.236262	0.000249913
CP3AP_MOUSE	O09158	STRV_NIA+B6_enzymes	1.10147	0.25523	0.000249913
STEA4_MOUSE	Q923B6	CRCA_NIA+B6_enzymes	2.42072	0.00270346	0.000262545
STEA4_MOUSE	Q923B6	SEKI_NIA+B6_enzymes	1.91388	0.0760608	0.000262545
STEA4_MOUSE	Q923B6	LNCA_NIA+B6_enzymes	1.30101	0.0579792	0.000262545
STEA4_MOUSE	Q923B6	MEWO_NIA+B6_enzymes	1.126	0.12273	0.000262545
STEA4_MOUSE	Q923B6	STRV_NIA+B6_enzymes	0.940678	0.489341	0.000262545
DHRS7_MOUSE	Q9CXR1	SEKI_NIA+B6_enzymes	0.662672	0.197098	0.000278689
DHRS7_MOUSE	Q9CXR1	LNCA_NIA+B6_enzymes	1.02351	0.518923	0.000278689
DHRS7_MOUSE	Q9CXR1	MEWO_NIA+B6_enzymes	0.937714	0.496597	0.000278689
DHRS7_MOUSE	Q9CXR1	STRV_NIA+B6_enzymes	0.879735	0.362927	0.000278689
G6PD1_MOUSE	Q00612	CRCA_NIA+B6_enzymes	1.96618	0.0272931	0.00028298
G6PD1_MOUSE	Q00612	SEKI_NIA+B6_enzymes	1.87506	0.0221717	0.00028298
G6PD1_MOUSE	Q00612	LNCA_NIA+B6_enzymes	1.16978	0.177327	0.00028298
G6PD1_MOUSE	Q00612	MEWO_NIA+B6_enzymes	0.930933	0.422458	0.00028298
G6PD1_MOUSE	Q00612	STRV_NIA+B6_enzymes	0.994693	0.924817	0.00028298
DHC24_MOUSE	Q8VCH6	CRCA_NIA+B6_enzymes	0.889943	0.358315	0.000286829
DHC24_MOUSE	Q8VCH6	SEKI_NIA+B6_enzymes	1.08266	0.614336	0.000286829
DHC24_MOUSE	Q8VCH6	LNCA_NIA+B6_enzymes	0.796572	0.327276	0.000286829
DHC24_MOUSE	Q8VCH6	MEWO_NIA+B6_enzymes	1.27352	0.286392	0.000286829
DHC24_MOUSE	Q8VCH6	STRV_NIA+B6_enzymes	0.656558	0.0364967	0.000286829
PAR14_MOUSE	Q2EMV9	SEKI_NIA+B6_enzymes	1.09198	0.556128	0.000290681
AKCL2_MOUSE	Q9DCT1	CRCA_NIA+B6_enzymes	1.09918	0.336209	0.000293918
AKCL2_MOUSE	Q9DCT1	SEKI_NIA+B6_enzymes	0.90674	0.109991	0.000293918
AKCL2_MOUSE	Q9DCT1	LNCA_NIA+B6_enzymes	0.994281	0.809052	0.000293918
AKCL2_MOUSE	Q9DCT1	MEWO_NIA+B6_enzymes	1.02164	0.508904	0.000293918
AKCL2_MOUSE	Q9DCT1	STRV_NIA+B6_enzymes	0.918943	0.0814997	0.000293918
3BHS7_MOUSE	Q9EQC1	CRCA_NIA+B6_enzymes	1.23496	0.043887	0.000305763
3BHS7_MOUSE	Q9EQC1	SEKI_NIA+B6_enzymes	1.01954	0.643253	0.000305763
3BHS7_MOUSE	Q9EQC1	LNCA_NIA+B6_enzymes	1.0155	0.817744	0.000305763
3BHS7_MOUSE	Q9EQC1	MEWO_NIA+B6_enzymes	2.05675	0.0956565	0.000305763
GCST_MOUSE	Q8CFA2	CRCA_NIA+B6_enzymes	0.937169	0.383484	0.000323452
GCST_MOUSE	Q8CFA2	SEKI_NIA+B6_enzymes	0.985157	0.830585	0.000323452
GCST_MOUSE	Q8CFA2	LNCA_NIA+B6_enzymes	1.07436	0.0136717	0.000323452
GCST_MOUSE	Q8CFA2	MEWO_NIA+B6_enzymes	0.979247	0.247042	0.000323452
GCST_MOUSE	Q8CFA2	STRV_NIA+B6_enzymes	0.995176	0.890996	0.000323452
CP4B1_MOUSE	Q64462	CRCA_NIA+B6_enzymes	0.927286	0.572134	0.000324396
CP4B1_MOUSE	Q64462	SEKI_NIA+B6_enzymes	1.3371	0.310603	0.000324396
CP4B1_MOUSE	Q64462	LNCA_NIA+B6_enzymes	0.766995	0.0999163	0.000324396
CP4B1_MOUSE	Q64462	STRV_NIA+B6_enzymes	0.9589	0.933	0.000324396
IMDH2_MOUSE	P24547	CRCA_NIA+B6_enzymes	1.14031	0.379444	0.000337573
IMDH2_MOUSE	P24547	SEKI_NIA+B6_enzymes	1.26419	0.11357	0.000337573
IMDH2_MOUSE	P24547	LNCA_NIA+B6_enzymes	1.16429	0.129792	0.000337573
IMDH2_MOUSE	P24547	MEWO_NIA+B6_enzymes	0.966051	0.131021	0.000337573
IMDH2_MOUSE	P24547	STRV_NIA+B6_enzymes	0.915599	0.187844	0.000337573
MACD1_MOUSE	Q922B1	CRCA_NIA+B6_enzymes	0.630822	0.230496	0.000348696
MACD1_MOUSE	Q922B1	SEKI_NIA+B6_enzymes	0.955582	0.311761	0.000348696
MACD1_MOUSE	Q922B1	LNCA_NIA+B6_enzymes	0.997382	0.896143	0.000348696
MACD1_MOUSE	Q922B1	MEWO_NIA+B6_enzymes	1.04513	0.655063	0.000348696
MACD1_MOUSE	Q922B1	STRV_NIA+B6_enzymes	0.922011	0.34658	0.000348696
PARP1_MOUSE	P11103	SEKI_NIA+B6_enzymes	1.32346	0.403306	0.00035664
PARP1_MOUSE	P11103	LNCA_NIA+B6_enzymes	1.02172	0.748332	0.00035664
PARP1_MOUSE	P11103	MEWO_NIA+B6_enzymes	0.954058	0.527586	0.00035664
PARP1_MOUSE	P11103	STRV_NIA+B6_enzymes	0.996163	0.914816	0.00035664
DHB7_MOUSE	O88736	CRCA_NIA+B6_enzymes	1.30631	0.126608	0.000365207
DHB7_MOUSE	O88736	SEKI_NIA+B6_enzymes	1.61335	0.155564	0.000365207
DHB7_MOUSE	O88736	LNCA_NIA+B6_enzymes	1.06866	0.196451	0.000365207
DHB7_MOUSE	O88736	MEWO_NIA+B6_enzymes	1.01139	0.893116	0.000365207
DHB7_MOUSE	O88736	STRV_NIA+B6_enzymes	0.884513	0.164948	0.000365207
SRR_MOUSE	Q9QZX7	SEKI_NIA+B6_enzymes	0.344812	0.128743	0.000365448
SRR_MOUSE	Q9QZX7	LNCA_NIA+B6_enzymes	0.699279	0.0527544	0.000365448
SRR_MOUSE	Q9QZX7	STRV_NIA+B6_enzymes	0.949431	0.596235	0.000365448
MOCOS_MOUSE	Q14CH1	SEKI_NIA+B6_enzymes	0.897123	0.516969	0.0003702
MOCOS_MOUSE	Q14CH1	LNCA_NIA+B6_enzymes	1.0055	0.944716	0.0003702
MOCOS_MOUSE	Q14CH1	MEWO_NIA+B6_enzymes	0.988002	0.812603	0.0003702
MOCOS_MOUSE	Q14CH1	STRV_NIA+B6_enzymes	0.888923	0.581864	0.0003702
PNPO_MOUSE	Q91XF0	CRCA_NIA+B6_enzymes	1.2469	0.571494	0.000378563
PNPO_MOUSE	Q91XF0	SEKI_NIA+B6_enzymes	0.972308	0.779052	0.000378563
PNPO_MOUSE	Q91XF0	LNCA_NIA+B6_enzymes	0.89951	0.667227	0.000378563
PNPO_MOUSE	Q91XF0	MEWO_NIA+B6_enzymes	1.23558	0.252573	0.000378563
PNPO_MOUSE	Q91XF0	STRV_NIA+B6_enzymes	0.636595	0.630174	0.000378563
H17B6_MOUSE	Q9R092	CRCA_NIA+B6_enzymes	0.881052	0.467389	0.000393345
H17B6_MOUSE	Q9R092	SEKI_NIA+B6_enzymes	0.79371	0.131647	0.000393345
H17B6_MOUSE	Q9R092	LNCA_NIA+B6_enzymes	0.74476	0.13481	0.000393345
H17B6_MOUSE	Q9R092	MEWO_NIA+B6_enzymes	1.03101	0.683039	0.000393345
H17B6_MOUSE	Q9R092	STRV_NIA+B6_enzymes	0.690307	0.042402	0.000393345
DDC_MOUSE	O88533	CRCA_NIA+B6_enzymes	0.665482	0.0365134	0.000398411
DDC_MOUSE	O88533	SEKI_NIA+B6_enzymes	0.534982	0.00148767	0.000398411
DDC_MOUSE	O88533	LNCA_NIA+B6_enzymes	0.910403	0.028632	0.000398411
DDC_MOUSE	O88533	MEWO_NIA+B6_enzymes	0.981294	0.724334	0.000398411
DDC_MOUSE	O88533	STRV_NIA+B6_enzymes	0.850049	0.320668	0.000398411
SCLY_MOUSE	Q9JLI6	CRCA_NIA+B6_enzymes	1.10682	0.445634	0.000399953
SCLY_MOUSE	Q9JLI6	SEKI_NIA+B6_enzymes	1.20752	0.0129622	0.000399953
SCLY_MOUSE	Q9JLI6	LNCA_NIA+B6_enzymes	0.994619	0.870395	0.000399953
SCLY_MOUSE	Q9JLI6	MEWO_NIA+B6_enzymes	0.993188	0.806726	0.000399953
SCLY_MOUSE	Q9JLI6	STRV_NIA+B6_enzymes	1.1489	0.15124	0.000399953
SPCS_MOUSE	Q6P6M7	SEKI_NIA+B6_enzymes	1.29201	0.0866078	0.000418147
SPCS_MOUSE	Q6P6M7	LNCA_NIA+B6_enzymes	1.04093	0.676069	0.000418147
SPCS_MOUSE	Q6P6M7	MEWO_NIA+B6_enzymes	1.2662	0.391532	0.000418147
SPCS_MOUSE	Q6P6M7	STRV_NIA+B6_enzymes	0.992601	0.901312	0.000418147
CP237_MOUSE	P56654	CRCA_NIA+B6_enzymes	0.484949	5.68877e-05	0.000419936
CP237_MOUSE	P56654	SEKI_NIA+B6_enzymes	0.431405	0.00743131	0.000419936
CP237_MOUSE	P56654	LNCA_NIA+B6_enzymes	1.17046	0.260491	0.000419936
CP237_MOUSE	P56654	MEWO_NIA+B6_enzymes	0.982149	0.830735	0.000419936
CP237_MOUSE	P56654	STRV_NIA+B6_enzymes	0.655492	0.0401488	0.000419936
ERG24_MOUSE	Q71KT5	CRCA_NIA+B6_enzymes	1.19947	0.0391766	0.000423199
ERG24_MOUSE	Q71KT5	SEKI_NIA+B6_enzymes	1.06708	0.729961	0.000423199
ERG24_MOUSE	Q71KT5	LNCA_NIA+B6_enzymes	0.693327	0.00222693	0.000423199
ERG24_MOUSE	Q71KT5	MEWO_NIA+B6_enzymes	0.992159	0.899997	0.000423199
ERG24_MOUSE	Q71KT5	STRV_NIA+B6_enzymes	0.872227	0.162292	0.000423199
FCL_MOUSE	P23591	CRCA_NIA+B6_enzymes	1.22738	0.00904851	0.000429864
FCL_MOUSE	P23591	SEKI_NIA+B6_enzymes	1.01901	0.765342	0.000429864
FCL_MOUSE	P23591	LNCA_NIA+B6_enzymes	1.04558	0.00378798	0.000429864
FCL_MOUSE	P23591	MEWO_NIA+B6_enzymes	0.99691	0.901384	0.000429864
FCL_MOUSE	P23591	STRV_NIA+B6_enzymes	0.995953	0.982835	0.000429864
NDUS8_MOUSE	Q8K3J1	CRCA_NIA+B6_enzymes	1.06913	0.482031	0.000446948
NDUS8_MOUSE	Q8K3J1	SEKI_NIA+B6_enzymes	0.907034	0.0883217	0.000446948
NDUS8_MOUSE	Q8K3J1	LNCA_NIA+B6_enzymes	1.08829	0.556649	0.000446948
NDUS8_MOUSE	Q8K3J1	MEWO_NIA+B6_enzymes	1.39122	0.102146	0.000446948
NDUS8_MOUSE	Q8K3J1	STRV_NIA+B6_enzymes	1.12072	0.229594	0.000446948
AT2L1_MOUSE	Q8BWU8	CRCA_NIA+B6_enzymes	0.472364	0.00199183	0.000455809
AT2L1_MOUSE	Q8BWU8	SEKI_NIA+B6_enzymes	0.421215	0.00444025	0.000455809
AT2L1_MOUSE	Q8BWU8	LNCA_NIA+B6_enzymes	0.990487	0.991001	0.000455809
AT2L1_MOUSE	Q8BWU8	MEWO_NIA+B6_enzymes	1.01543	0.831398	0.000455809
AT2L1_MOUSE	Q8BWU8	STRV_NIA+B6_enzymes	1.45807	0.00561108	0.000455809
ADRO_MOUSE	Q61578	CRCA_NIA+B6_enzymes	1.10759	0.82355	0.000462629
ADRO_MOUSE	Q61578	SEKI_NIA+B6_enzymes	0.799581	0.0449467	0.000462629
ADRO_MOUSE	Q61578	LNCA_NIA+B6_enzymes	0.866974	0.144413	0.000462629
ADRO_MOUSE	Q61578	MEWO_NIA+B6_enzymes	0.999716	0.976744	0.000462629
ADRO_MOUSE	Q61578	STRV_NIA+B6_enzymes	0.896639	0.187053	0.000462629
NFS1_MOUSE	Q9Z1J3	CRCA_NIA+B6_enzymes	0.84761	0.422717	0.000463531
NFS1_MOUSE	Q9Z1J3	SEKI_NIA+B6_enzymes	0.78499	0.0488164	0.000463531
NFS1_MOUSE	Q9Z1J3	LNCA_NIA+B6_enzymes	0.961288	0.510075	0.000463531
NFS1_MOUSE	Q9Z1J3	MEWO_NIA+B6_enzymes	1.21878	0.0869897	0.000463531
NFS1_MOUSE	Q9Z1J3	STRV_NIA+B6_enzymes	0.797295	0.586646	0.000463531
CRYL1_MOUSE	Q99KP3	CRCA_NIA+B6_enzymes	0.987666	0.878703	0.000465295
CRYL1_MOUSE	Q99KP3	SEKI_NIA+B6_enzymes	1.09733	0.587114	0.000465295
CRYL1_MOUSE	Q99KP3	LNCA_NIA+B6_enzymes	0.911373	0.0902233	0.000465295
CRYL1_MOUSE	Q99KP3	MEWO_NIA+B6_enzymes	1.0242	0.768055	0.000465295
CRYL1_MOUSE	Q99KP3	STRV_NIA+B6_enzymes	1.14736	0.296089	0.000465295
NNRD_MOUSE	Q9CZ42	CRCA_NIA+B6_enzymes	0.994389	0.369889	0.00047328
NNRD_MOUSE	Q9CZ42	SEKI_NIA+B6_enzymes	0.916389	0.39429	0.00047328
NNRD_MOUSE	Q9CZ42	LNCA_NIA+B6_enzymes	1.00964	0.741401	0.00047328
NNRD_MOUSE	Q9CZ42	MEWO_NIA+B6_enzymes	0.9973	0.927941	0.00047328
NNRD_MOUSE	Q9CZ42	STRV_NIA+B6_enzymes	0.982673	0.573313	0.00047328
GALE_MOUSE	Q8R059	CRCA_NIA+B6_enzymes	1.03273	0.668359	0.000474594
GALE_MOUSE	Q8R059	SEKI_NIA+B6_enzymes	1.49977	0.00636592	0.000474594
GALE_MOUSE	Q8R059	LNCA_NIA+B6_enzymes	0.965892	0.383799	0.000474594
GALE_MOUSE	Q8R059	MEWO_NIA+B6_enzymes	0.987471	0.770152	0.000474594
BIEA_MOUSE	Q9CY64	CRCA_NIA+B6_enzymes	1.24149	0.0125665	0.00048454
BIEA_MOUSE	Q9CY64	SEKI_NIA+B6_enzymes	0.43637	0.231793	0.00048454
BIEA_MOUSE	Q9CY64	LNCA_NIA+B6_enzymes	1.09383	0.0564673	0.00048454
BIEA_MOUSE	Q9CY64	MEWO_NIA+B6_enzymes	0.972453	0.34126	0.00048454
BIEA_MOUSE	Q9CY64	STRV_NIA+B6_enzymes	1.00461	0.934762	0.00048454
GPD1L_MOUSE	Q3ULJ0	CRCA_NIA+B6_enzymes	0.71459	0.0090562	0.000495849
GPD1L_MOUSE	Q3ULJ0	SEKI_NIA+B6_enzymes	1.0159	0.760954	0.000495849
GPD1L_MOUSE	Q3ULJ0	LNCA_NIA+B6_enzymes	1.02848	0.59148	0.000495849
GPD1L_MOUSE	Q3ULJ0	MEWO_NIA+B6_enzymes	0.982564	0.634208	0.000495849
GPD1L_MOUSE	Q3ULJ0	STRV_NIA+B6_enzymes	0.909524	0.299331	0.000495849
HTAI2_MOUSE	Q9Z2G9	CRCA_NIA+B6_enzymes	1.0063	0.933051	0.000504113
HTAI2_MOUSE	Q9Z2G9	SEKI_NIA+B6_enzymes	0.969895	0.75902	0.000504113
HTAI2_MOUSE	Q9Z2G9	LNCA_NIA+B6_enzymes	1.08219	0.371128	0.000504113
HTAI2_MOUSE	Q9Z2G9	MEWO_NIA+B6_enzymes	1.10007	0.469571	0.000504113
HTAI2_MOUSE	Q9Z2G9	STRV_NIA+B6_enzymes	0.916924	0.291538	0.000504113
TRXR2_MOUSE	Q9JLT4	CRCA_NIA+B6_enzymes	0.893576	0.547763	0.000514663
TRXR2_MOUSE	Q9JLT4	SEKI_NIA+B6_enzymes	0.811447	0.0405681	0.000514663
TRXR2_MOUSE	Q9JLT4	LNCA_NIA+B6_enzymes	0.945922	0.5146	0.000514663
TRXR2_MOUSE	Q9JLT4	MEWO_NIA+B6_enzymes	1.02556	0.397073	0.000514663
TRXR2_MOUSE	Q9JLT4	STRV_NIA+B6_enzymes	0.936945	0.696601	0.000514663
DHCR7_MOUSE	O88455	CRCA_NIA+B6_enzymes	1.58593	0.0193111	0.000515872
DHCR7_MOUSE	O88455	SEKI_NIA+B6_enzymes	2.31561	0.000301168	0.000515872
DHCR7_MOUSE	O88455	LNCA_NIA+B6_enzymes	0.956007	0.379563	0.000515872
DHCR7_MOUSE	O88455	MEWO_NIA+B6_enzymes	1.17178	0.0570495	0.000515872
DHCR7_MOUSE	O88455	STRV_NIA+B6_enzymes	0.924607	0.471632	0.000515872
IYD1_MOUSE	Q9DCX8	CRCA_NIA+B6_enzymes	0.893604	0.659151	0.000522831
IYD1_MOUSE	Q9DCX8	SEKI_NIA+B6_enzymes	0.919298	0.40418	0.000522831
IYD1_MOUSE	Q9DCX8	LNCA_NIA+B6_enzymes	1.01581	0.709852	0.000522831
IYD1_MOUSE	Q9DCX8	MEWO_NIA+B6_enzymes	0.958901	0.357153	0.000522831
IYD1_MOUSE	Q9DCX8	STRV_NIA+B6_enzymes	0.866665	0.145957	0.000522831
P5CR3_MOUSE	Q9DCC4	CRCA_NIA+B6_enzymes	0.929824	0.262856	0.000531373
P5CR3_MOUSE	Q9DCC4	SEKI_NIA+B6_enzymes	0.872366	0.0791949	0.000531373
P5CR3_MOUSE	Q9DCC4	LNCA_NIA+B6_enzymes	0.911079	0.0397147	0.000531373
P5CR3_MOUSE	Q9DCC4	MEWO_NIA+B6_enzymes	0.986759	0.795289	0.000531373
P5CR3_MOUSE	Q9DCC4	STRV_NIA+B6_enzymes	0.95367	0.170635	0.000531373
NDUS3_MOUSE	Q9DCT2	CRCA_NIA+B6_enzymes	0.94289	0.152782	0.000546579
NDUS3_MOUSE	Q9DCT2	SEKI_NIA+B6_enzymes	0.885474	0.0864217	0.000546579
NDUS3_MOUSE	Q9DCT2	LNCA_NIA+B6_enzymes	1.0465	0.293043	0.000546579
NDUS3_MOUSE	Q9DCT2	MEWO_NIA+B6_enzymes	0.997902	0.92835	0.000546579
NDUS3_MOUSE	Q9DCT2	STRV_NIA+B6_enzymes	1.11548	0.463898	0.000546579
CBR4_MOUSE	Q91VT4	CRCA_NIA+B6_enzymes	1.00487	0.941211	0.000547749
CBR4_MOUSE	Q91VT4	SEKI_NIA+B6_enzymes	0.990598	0.721208	0.000547749
CBR4_MOUSE	Q91VT4	LNCA_NIA+B6_enzymes	1.01365	0.747148	0.000547749
CBR4_MOUSE	Q91VT4	MEWO_NIA+B6_enzymes	1.08756	0.370234	0.000547749
CBR4_MOUSE	Q91VT4	STRV_NIA+B6_enzymes	1.04512	0.497883	0.000547749
SIR5_MOUSE	Q8K2C6	CRCA_NIA+B6_enzymes	0.996778	0.817743	0.000566154
SIR5_MOUSE	Q8K2C6	SEKI_NIA+B6_enzymes	1.14648	0.389539	0.000566154
SIR5_MOUSE	Q8K2C6	MEWO_NIA+B6_enzymes	1.00148	0.989668	0.000566154
DYR_MOUSE	P00375	CRCA_NIA+B6_enzymes	0.901802	0.110882	0.000567965
DYR_MOUSE	P00375	SEKI_NIA+B6_enzymes	0.982226	0.637747	0.000567965
DYR_MOUSE	P00375	LNCA_NIA+B6_enzymes	0.978852	0.444946	0.000567965
DYR_MOUSE	P00375	MEWO_NIA+B6_enzymes	0.960205	0.190904	0.000567965
DYR_MOUSE	P00375	STRV_NIA+B6_enzymes	0.876702	0.116195	0.000567965
SGPL1_MOUSE	Q8R0X7	CRCA_NIA+B6_enzymes	1.218	0.222772	0.000572521
SGPL1_MOUSE	Q8R0X7	SEKI_NIA+B6_enzymes	0.898484	0.399665	0.000572521
SGPL1_MOUSE	Q8R0X7	LNCA_NIA+B6_enzymes	0.963	0.570383	0.000572521
SGPL1_MOUSE	Q8R0X7	MEWO_NIA+B6_enzymes	0.967798	0.486151	0.000572521
SGPL1_MOUSE	Q8R0X7	STRV_NIA+B6_enzymes	0.975425	0.508239	0.000572521
CP4FE_MOUSE	Q9EP75	CRCA_NIA+B6_enzymes	0.621543	0.0536983	0.000575706
CP4FE_MOUSE	Q9EP75	SEKI_NIA+B6_enzymes	0.664607	0.00139336	0.000575706
CP4FE_MOUSE	Q9EP75	LNCA_NIA+B6_enzymes	0.871205	0.0266929	0.000575706
CP4FE_MOUSE	Q9EP75	MEWO_NIA+B6_enzymes	0.939502	0.189244	0.000575706
CP4FE_MOUSE	Q9EP75	STRV_NIA+B6_enzymes	0.643471	0.032587	0.000575706
ALDR_MOUSE	P45376	CRCA_NIA+B6_enzymes	1.20051	0.073042	0.00058122
ALDR_MOUSE	P45376	SEKI_NIA+B6_enzymes	1.3207	0.0534226	0.00058122
ALDR_MOUSE	P45376	LNCA_NIA+B6_enzymes	1.05653	0.0385255	0.00058122
ALDR_MOUSE	P45376	MEWO_NIA+B6_enzymes	1.06445	0.245344	0.00058122
ALDR_MOUSE	P45376	STRV_NIA+B6_enzymes	1.0902	0.277179	0.00058122
CP4V2_MOUSE	Q9DBW0	CRCA_NIA+B6_enzymes	0.775854	0.0523456	0.00058525
CP4V2_MOUSE	Q9DBW0	SEKI_NIA+B6_enzymes	0.621995	0.00180244	0.00058525
CP4V2_MOUSE	Q9DBW0	LNCA_NIA+B6_enzymes	0.868695	0.0110791	0.00058525
CP4V2_MOUSE	Q9DBW0	MEWO_NIA+B6_enzymes	1.00326	0.986377	0.00058525
CP4V2_MOUSE	Q9DBW0	STRV_NIA+B6_enzymes	0.754168	0.235274	0.00058525
CP2J5_MOUSE	O54749	CRCA_NIA+B6_enzymes	0.761115	0.19109	0.000586361
CP2J5_MOUSE	O54749	SEKI_NIA+B6_enzymes	0.849321	0.0197365	0.000586361
CP2J5_MOUSE	O54749	LNCA_NIA+B6_enzymes	0.894627	0.0911873	0.000586361
CP2J5_MOUSE	O54749	MEWO_NIA+B6_enzymes	0.983708	0.820369	0.000586361
CP2J5_MOUSE	O54749	STRV_NIA+B6_enzymes	0.834861	0.135629	0.000586361
CP7B1_MOUSE	Q60991	SEKI_NIA+B6_enzymes	0.382254	0.338328	0.000600173
CP7B1_MOUSE	Q60991	MEWO_NIA+B6_enzymes	0.914699	0.612507	0.000600173
KAT1_MOUSE	Q8BTY1	CRCA_NIA+B6_enzymes	1.22027	0.0405307	0.000616417
KAT1_MOUSE	Q8BTY1	SEKI_NIA+B6_enzymes	1.61522	0.0317703	0.000616417
KAT1_MOUSE	Q8BTY1	LNCA_NIA+B6_enzymes	0.9708	0.443269	0.000616417
KAT1_MOUSE	Q8BTY1	MEWO_NIA+B6_enzymes	0.981422	0.651414	0.000616417
KAT1_MOUSE	Q8BTY1	STRV_NIA+B6_enzymes	0.960979	0.176499	0.000616417
PDXK_MOUSE	Q8K183	CRCA_NIA+B6_enzymes	1.05105	0.198982	0.000666795
PDXK_MOUSE	Q8K183	SEKI_NIA+B6_enzymes	0.774129	0.03974	0.000666795
PDXK_MOUSE	Q8K183	LNCA_NIA+B6_enzymes	0.926926	0.164125	0.000666795
PDXK_MOUSE	Q8K183	MEWO_NIA+B6_enzymes	1.02149	0.741589	0.000666795
PDXK_MOUSE	Q8K183	STRV_NIA+B6_enzymes	1.04054	0.471282	0.000666795
PTGR2_MOUSE	Q8VDQ1	CRCA_NIA+B6_enzymes	0.893859	0.0800277	0.00069705
PTGR2_MOUSE	Q8VDQ1	SEKI_NIA+B6_enzymes	0.8154	0.00358926	0.00069705
PTGR2_MOUSE	Q8VDQ1	LNCA_NIA+B6_enzymes	0.941602	0.148471	0.00069705
PTGR2_MOUSE	Q8VDQ1	MEWO_NIA+B6_enzymes	0.896006	0.0759383	0.00069705
PTGR2_MOUSE	Q8VDQ1	STRV_NIA+B6_enzymes	0.942828	0.210968	0.00069705
NNRE_MOUSE	Q8K4Z3	CRCA_NIA+B6_enzymes	1.08243	0.13469	0.000704394
NNRE_MOUSE	Q8K4Z3	SEKI_NIA+B6_enzymes	0.913792	0.249762	0.000704394
NNRE_MOUSE	Q8K4Z3	LNCA_NIA+B6_enzymes	0.912142	0.0227837	0.000704394
NNRE_MOUSE	Q8K4Z3	MEWO_NIA+B6_enzymes	0.912337	0.233483	0.000704394
NNRE_MOUSE	Q8K4Z3	STRV_NIA+B6_enzymes	1.0596	0.510185	0.000704394
NDUS7_MOUSE	Q9DC70	CRCA_NIA+B6_enzymes	1.13418	0.132547	0.000727959
NDUS7_MOUSE	Q9DC70	SEKI_NIA+B6_enzymes	0.833216	0.0206292	0.000727959
NDUS7_MOUSE	Q9DC70	LNCA_NIA+B6_enzymes	1.05552	0.15011	0.000727959
NDUS7_MOUSE	Q9DC70	MEWO_NIA+B6_enzymes	1.00171	0.936664	0.000727959
NDUS7_MOUSE	Q9DC70	STRV_NIA+B6_enzymes	1.06887	0.586177	0.000727959
MECR_MOUSE	Q9DCS3	CRCA_NIA+B6_enzymes	0.890586	0.0121236	0.000738972
MECR_MOUSE	Q9DCS3	SEKI_NIA+B6_enzymes	0.819355	0.00803077	0.000738972
MECR_MOUSE	Q9DCS3	LNCA_NIA+B6_enzymes	0.901212	0.0911428	0.000738972
MECR_MOUSE	Q9DCS3	MEWO_NIA+B6_enzymes	0.966192	0.425536	0.000738972
MECR_MOUSE	Q9DCS3	STRV_NIA+B6_enzymes	1.07239	0.439787	0.000738972
DHB2_MOUSE	P51658	CRCA_NIA+B6_enzymes	0.758456	0.2359	0.000747775
DHB2_MOUSE	P51658	SEKI_NIA+B6_enzymes	1.11452	0.497549	0.000747775
DHB2_MOUSE	P51658	LNCA_NIA+B6_enzymes	0.797186	0.192018	0.000747775
DHB2_MOUSE	P51658	MEWO_NIA+B6_enzymes	0.866344	0.099107	0.000747775
DHB2_MOUSE	P51658	STRV_NIA+B6_enzymes	0.689772	0.0118087	0.000747775
KBL_MOUSE	O88986	CRCA_NIA+B6_enzymes	0.77473	0.00600517	0.000761939
KBL_MOUSE	O88986	SEKI_NIA+B6_enzymes	0.780553	0.0189084	0.000761939
KBL_MOUSE	O88986	LNCA_NIA+B6_enzymes	0.921956	0.0947778	0.000761939
KBL_MOUSE	O88986	MEWO_NIA+B6_enzymes	0.978515	0.340574	0.000761939
KBL_MOUSE	O88986	STRV_NIA+B6_enzymes	1.01275	0.632115	0.000761939
PTGR3_MOUSE	Q8BGC4	CRCA_NIA+B6_enzymes	0.974134	0.569376	0.000846238
PTGR3_MOUSE	Q8BGC4	SEKI_NIA+B6_enzymes	0.857249	0.158951	0.000846238
PTGR3_MOUSE	Q8BGC4	LNCA_NIA+B6_enzymes	0.98835	0.805048	0.000846238
PTGR3_MOUSE	Q8BGC4	MEWO_NIA+B6_enzymes	0.97752	0.146052	0.000846238
PTGR3_MOUSE	Q8BGC4	STRV_NIA+B6_enzymes	1.01366	0.80866	0.000846238
THNS2_MOUSE	Q80W22	CRCA_NIA+B6_enzymes	0.829721	0.175178	0.00085027
THNS2_MOUSE	Q80W22	SEKI_NIA+B6_enzymes	0.820672	0.0150547	0.00085027
THNS2_MOUSE	Q80W22	LNCA_NIA+B6_enzymes	0.891211	0.0125116	0.00085027
THNS2_MOUSE	Q80W22	MEWO_NIA+B6_enzymes	0.944063	0.395788	0.00085027
THNS2_MOUSE	Q80W22	STRV_NIA+B6_enzymes	0.943112	0.310932	0.00085027
CP8B1_MOUSE	O88962	SEKI_NIA+B6_enzymes	0.717743	0.108562	0.000899559
CP8B1_MOUSE	O88962	MEWO_NIA+B6_enzymes	0.898097	0.403233	0.000899559
CP8B1_MOUSE	O88962	STRV_NIA+B6_enzymes	1.33515	0.111014	0.000899559
PGDH_MOUSE	Q8VCC1	CRCA_NIA+B6_enzymes	0.486726	0.000125712	0.000919178
PGDH_MOUSE	Q8VCC1	SEKI_NIA+B6_enzymes	0.431742	0.00464489	0.000919178
PGDH_MOUSE	Q8VCC1	LNCA_NIA+B6_enzymes	0.680929	0.0253515	0.000919178
PGDH_MOUSE	Q8VCC1	MEWO_NIA+B6_enzymes	0.674103	0.024688	0.000919178
PGDH_MOUSE	Q8VCC1	STRV_NIA+B6_enzymes	0.625387	0.044779	0.000919178
NSDHL_MOUSE	Q9R1J0	CRCA_NIA+B6_enzymes	1.45204	0.0338898	0.000951062
NSDHL_MOUSE	Q9R1J0	SEKI_NIA+B6_enzymes	2.26854	0.0301047	0.000951062
NSDHL_MOUSE	Q9R1J0	LNCA_NIA+B6_enzymes	1.05101	0.538045	0.000951062
NSDHL_MOUSE	Q9R1J0	MEWO_NIA+B6_enzymes	0.995464	0.954813	0.000951062
NSDHL_MOUSE	Q9R1J0	STRV_NIA+B6_enzymes	0.886365	0.0630049	0.000951062
ADH4_MOUSE	Q9QYY9	CRCA_NIA+B6_enzymes	0.649409	0.0164964	0.000980243
ADH4_MOUSE	Q9QYY9	SEKI_NIA+B6_enzymes	0.659505	0.0127425	0.000980243
ADH4_MOUSE	Q9QYY9	LNCA_NIA+B6_enzymes	1.27703	0.00805399	0.000980243
ADH4_MOUSE	Q9QYY9	MEWO_NIA+B6_enzymes	0.85712	0.0621473	0.000980243
ADH4_MOUSE	Q9QYY9	STRV_NIA+B6_enzymes	0.837022	0.199182	0.000980243
3BHS5_MOUSE	Q61694	SEKI_NIA+B6_enzymes	0.840458	0.228182	0.000999089
ALAT2_MOUSE	Q8BGT5	CRCA_NIA+B6_enzymes	1.12099	0.257936	0.00100819
ALAT2_MOUSE	Q8BGT5	SEKI_NIA+B6_enzymes	0.997627	0.993371	0.00100819
ALAT2_MOUSE	Q8BGT5	LNCA_NIA+B6_enzymes	1.00638	0.883624	0.00100819
ALAT2_MOUSE	Q8BGT5	MEWO_NIA+B6_enzymes	1.06045	0.307908	0.00100819
ALAT2_MOUSE	Q8BGT5	STRV_NIA+B6_enzymes	1.20224	0.212748	0.00100819
RDH11_MOUSE	Q9QYF1	CRCA_NIA+B6_enzymes	1.14542	0.176303	0.00101352
RDH11_MOUSE	Q9QYF1	SEKI_NIA+B6_enzymes	1.56134	0.113076	0.00101352
RDH11_MOUSE	Q9QYF1	LNCA_NIA+B6_enzymes	0.863177	0.033634	0.00101352
RDH11_MOUSE	Q9QYF1	MEWO_NIA+B6_enzymes	1.03646	0.720161	0.00101352
RDH11_MOUSE	Q9QYF1	STRV_NIA+B6_enzymes	0.596852	0.00685264	0.00101352
CP3AD_MOUSE	Q64464	CRCA_NIA+B6_enzymes	1.48087	0.0135879	0.00102432
CP3AD_MOUSE	Q64464	SEKI_NIA+B6_enzymes	1.91366	0.00028552	0.00102432
CP3AD_MOUSE	Q64464	LNCA_NIA+B6_enzymes	1.44556	0.00990687	0.00102432
CP3AD_MOUSE	Q64464	MEWO_NIA+B6_enzymes	0.974706	0.322765	0.00102432
CP3AD_MOUSE	Q64464	STRV_NIA+B6_enzymes	1.08313	0.321194	0.00102432
NUD12_MOUSE	Q9DCN1	SEKI_NIA+B6_enzymes	0.857556	0.308748	0.00103377
NUD12_MOUSE	Q9DCN1	LNCA_NIA+B6_enzymes	1.14174	0.118409	0.00103377
NUD12_MOUSE	Q9DCN1	MEWO_NIA+B6_enzymes	1.17258	0.0350448	0.00103377
NUD12_MOUSE	Q9DCN1	STRV_NIA+B6_enzymes	0.982199	0.677323	0.00103377
IDH3A_MOUSE	Q9D6R2	CRCA_NIA+B6_enzymes	0.769558	0.0155018	0.00109281
IDH3A_MOUSE	Q9D6R2	SEKI_NIA+B6_enzymes	0.782623	0.000817831	0.00109281
IDH3A_MOUSE	Q9D6R2	LNCA_NIA+B6_enzymes	1.03407	0.306404	0.00109281
IDH3A_MOUSE	Q9D6R2	MEWO_NIA+B6_enzymes	0.967085	0.247506	0.00109281
IDH3A_MOUSE	Q9D6R2	STRV_NIA+B6_enzymes	1.02719	0.0986556	0.00109281
CP51A_MOUSE	Q8K0C4	CRCA_NIA+B6_enzymes	1.80481	0.045268	0.00110034
CP51A_MOUSE	Q8K0C4	SEKI_NIA+B6_enzymes	2.86722	0.0925191	0.00110034
CP51A_MOUSE	Q8K0C4	LNCA_NIA+B6_enzymes	1.05013	0.649228	0.00110034
CP51A_MOUSE	Q8K0C4	MEWO_NIA+B6_enzymes	1.21218	0.317109	0.00110034
CP51A_MOUSE	Q8K0C4	STRV_NIA+B6_enzymes	0.549618	0.0120551	0.00110034
NQO2_MOUSE	Q9JI75	CRCA_NIA+B6_enzymes	0.685278	4.13961e-05	0.00113096
NQO2_MOUSE	Q9JI75	SEKI_NIA+B6_enzymes	0.62259	0.00027774	0.00113096
NQO2_MOUSE	Q9JI75	LNCA_NIA+B6_enzymes	0.804662	0.013353	0.00113096
NQO2_MOUSE	Q9JI75	MEWO_NIA+B6_enzymes	0.807759	0.0432508	0.00113096
NQO2_MOUSE	Q9JI75	STRV_NIA+B6_enzymes	0.927079	0.267242	0.00113096
DHB8_MOUSE	P50171	CRCA_NIA+B6_enzymes	1.05575	0.218429	0.00121666
DHB8_MOUSE	P50171	SEKI_NIA+B6_enzymes	0.924414	0.00430426	0.00121666
DHB8_MOUSE	P50171	LNCA_NIA+B6_enzymes	1.02361	0.511324	0.00121666
DHB8_MOUSE	P50171	MEWO_NIA+B6_enzymes	0.983744	0.490253	0.00121666
DHB8_MOUSE	P50171	STRV_NIA+B6_enzymes	1.01048	0.840222	0.00121666
NDUS2_MOUSE	Q91WD5	CRCA_NIA+B6_enzymes	1.00187	0.96811	0.0012297
NDUS2_MOUSE	Q91WD5	SEKI_NIA+B6_enzymes	0.865316	0.00322999	0.0012297
NDUS2_MOUSE	Q91WD5	LNCA_NIA+B6_enzymes	1.09652	0.000927111	0.0012297
NDUS2_MOUSE	Q91WD5	MEWO_NIA+B6_enzymes	1.03811	0.176005	0.0012297
NDUS2_MOUSE	Q91WD5	STRV_NIA+B6_enzymes	1.05088	0.536745	0.0012297
NAMPT_MOUSE	Q99KQ4	CRCA_NIA+B6_enzymes	1.40138	0.126924	0.00126422
NAMPT_MOUSE	Q99KQ4	SEKI_NIA+B6_enzymes	1.43367	0.149772	0.00126422
NAMPT_MOUSE	Q99KQ4	LNCA_NIA+B6_enzymes	1.00741	0.799245	0.00126422
NAMPT_MOUSE	Q99KQ4	MEWO_NIA+B6_enzymes	0.985145	0.822004	0.00126422
NAMPT_MOUSE	Q99KQ4	STRV_NIA+B6_enzymes	1.198	0.0520037	0.00126422
3BHS3_MOUSE	P26150	CRCA_NIA+B6_enzymes	0.67355	0.0064862	0.00127707
3BHS3_MOUSE	P26150	SEKI_NIA+B6_enzymes	0.578358	0.00112533	0.00127707
3BHS3_MOUSE	P26150	LNCA_NIA+B6_enzymes	0.947012	0.287685	0.00127707
3BHS3_MOUSE	P26150	MEWO_NIA+B6_enzymes	0.849402	0.127152	0.00127707
3BHS3_MOUSE	P26150	STRV_NIA+B6_enzymes	0.820331	0.0871862	0.00127707
DHB12_MOUSE	O70503	CRCA_NIA+B6_enzymes	1.09018	0.387742	0.00128648
DHB12_MOUSE	O70503	SEKI_NIA+B6_enzymes	1.15096	0.0276412	0.00128648
DHB12_MOUSE	O70503	LNCA_NIA+B6_enzymes	0.825028	0.0270138	0.00128648
DHB12_MOUSE	O70503	MEWO_NIA+B6_enzymes	0.921782	0.0592875	0.00128648
DHB12_MOUSE	O70503	STRV_NIA+B6_enzymes	0.817865	0.0983218	0.00128648
CP270_MOUSE	Q91W64	CRCA_NIA+B6_enzymes	1.15749	0.495078	0.00128875
CP270_MOUSE	Q91W64	SEKI_NIA+B6_enzymes	1.17891	0.091863	0.00128875
CP270_MOUSE	Q91W64	LNCA_NIA+B6_enzymes	1.13256	0.240739	0.00128875
CP270_MOUSE	Q91W64	MEWO_NIA+B6_enzymes	0.94707	0.11239	0.00128875
CP270_MOUSE	Q91W64	STRV_NIA+B6_enzymes	0.470797	0.0347443	0.00128875
TECR_MOUSE	Q9CY27	CRCA_NIA+B6_enzymes	1.10587	0.297627	0.00132426
TECR_MOUSE	Q9CY27	SEKI_NIA+B6_enzymes	1.05913	0.272924	0.00132426
TECR_MOUSE	Q9CY27	LNCA_NIA+B6_enzymes	1.03075	0.530368	0.00132426
TECR_MOUSE	Q9CY27	MEWO_NIA+B6_enzymes	1.00194	0.941234	0.00132426
TECR_MOUSE	Q9CY27	STRV_NIA+B6_enzymes	0.734592	0.0221177	0.00132426
DHB11_MOUSE	Q9EQ06	CRCA_NIA+B6_enzymes	0.745222	0.0270584	0.00136736
DHB11_MOUSE	Q9EQ06	SEKI_NIA+B6_enzymes	0.540225	0.00202093	0.00136736
DHB11_MOUSE	Q9EQ06	LNCA_NIA+B6_enzymes	0.872783	0.109897	0.00136736
DHB11_MOUSE	Q9EQ06	MEWO_NIA+B6_enzymes	0.906895	0.237252	0.00136736
DHB11_MOUSE	Q9EQ06	STRV_NIA+B6_enzymes	0.949786	0.590216	0.00136736
AADAT_MOUSE	Q9WVM8	CRCA_NIA+B6_enzymes	0.711533	0.0372443	0.00142435
AADAT_MOUSE	Q9WVM8	SEKI_NIA+B6_enzymes	0.735662	0.00303571	0.00142435
AADAT_MOUSE	Q9WVM8	LNCA_NIA+B6_enzymes	1.00273	0.896978	0.00142435
AADAT_MOUSE	Q9WVM8	MEWO_NIA+B6_enzymes	0.953403	0.475854	0.00142435
AADAT_MOUSE	Q9WVM8	STRV_NIA+B6_enzymes	1.06191	0.0206108	0.00142435
KAT3_MOUSE	Q71RI9	CRCA_NIA+B6_enzymes	0.764125	0.00270828	0.00145233
KAT3_MOUSE	Q71RI9	SEKI_NIA+B6_enzymes	0.901655	0.146173	0.00145233
KAT3_MOUSE	Q71RI9	LNCA_NIA+B6_enzymes	1.0384	0.406473	0.00145233
KAT3_MOUSE	Q71RI9	MEWO_NIA+B6_enzymes	0.968379	0.723066	0.00145233
KAT3_MOUSE	Q71RI9	STRV_NIA+B6_enzymes	0.991634	0.802463	0.00145233
TRXR1_MOUSE	Q9JMH6	CRCA_NIA+B6_enzymes	1.08335	0.321483	0.00145928
TRXR1_MOUSE	Q9JMH6	SEKI_NIA+B6_enzymes	1.09656	0.0650239	0.00145928
TRXR1_MOUSE	Q9JMH6	LNCA_NIA+B6_enzymes	0.971992	0.304557	0.00145928
TRXR1_MOUSE	Q9JMH6	MEWO_NIA+B6_enzymes	0.985538	0.540891	0.00145928
TRXR1_MOUSE	Q9JMH6	STRV_NIA+B6_enzymes	1.00227	0.943846	0.00145928
PNCB_MOUSE	Q8CC86	CRCA_NIA+B6_enzymes	0.985929	0.759359	0.0014676
PNCB_MOUSE	Q8CC86	SEKI_NIA+B6_enzymes	0.94039	0.265936	0.0014676
PNCB_MOUSE	Q8CC86	LNCA_NIA+B6_enzymes	1.07177	0.00907068	0.0014676
PNCB_MOUSE	Q8CC86	MEWO_NIA+B6_enzymes	0.990504	0.753736	0.0014676
PNCB_MOUSE	Q8CC86	STRV_NIA+B6_enzymes	0.916661	0.25165	0.0014676
NDUV1_MOUSE	Q91YT0	CRCA_NIA+B6_enzymes	1.02644	0.439242	0.00150793
NDUV1_MOUSE	Q91YT0	SEKI_NIA+B6_enzymes	0.835323	0.0938089	0.00150793
NDUV1_MOUSE	Q91YT0	LNCA_NIA+B6_enzymes	1.04176	0.0820404	0.00150793
NDUV1_MOUSE	Q91YT0	MEWO_NIA+B6_enzymes	0.979722	0.670074	0.00150793
NDUV1_MOUSE	Q91YT0	STRV_NIA+B6_enzymes	1.0611	0.411129	0.00150793
CBS_MOUSE	Q91WT9	CRCA_NIA+B6_enzymes	0.944589	0.669848	0.00154266
CBS_MOUSE	Q91WT9	SEKI_NIA+B6_enzymes	1.0633	0.331723	0.00154266
CBS_MOUSE	Q91WT9	LNCA_NIA+B6_enzymes	1.15608	0.0460828	0.00154266
CBS_MOUSE	Q91WT9	MEWO_NIA+B6_enzymes	0.984304	0.494426	0.00154266
CBS_MOUSE	Q91WT9	STRV_NIA+B6_enzymes	0.826598	0.221474	0.00154266
CP254_MOUSE	Q6XVG2	CRCA_NIA+B6_enzymes	0.523614	0.0195987	0.00155126
CP254_MOUSE	Q6XVG2	SEKI_NIA+B6_enzymes	0.679472	0.0343133	0.00155126
CP254_MOUSE	Q6XVG2	LNCA_NIA+B6_enzymes	1.08842	0.133257	0.00155126
CP254_MOUSE	Q6XVG2	MEWO_NIA+B6_enzymes	0.937671	0.210948	0.00155126
CP254_MOUSE	Q6XVG2	STRV_NIA+B6_enzymes	0.637465	0.000825844	0.00155126
DCXR_MOUSE	Q91X52	CRCA_NIA+B6_enzymes	0.810733	0.0322253	0.00156216
DCXR_MOUSE	Q91X52	SEKI_NIA+B6_enzymes	0.868044	0.108068	0.00156216
DCXR_MOUSE	Q91X52	LNCA_NIA+B6_enzymes	0.967921	0.84955	0.00156216
DCXR_MOUSE	Q91X52	MEWO_NIA+B6_enzymes	1.10173	0.416384	0.00156216
DCXR_MOUSE	Q91X52	STRV_NIA+B6_enzymes	0.774391	0.248409	0.00156216
NADC_MOUSE	Q91X91	CRCA_NIA+B6_enzymes	1.20225	0.121751	0.00156323
NADC_MOUSE	Q91X91	SEKI_NIA+B6_enzymes	1.14064	0.19279	0.00156323
NADC_MOUSE	Q91X91	LNCA_NIA+B6_enzymes	0.961458	0.791122	0.00156323
NADC_MOUSE	Q91X91	MEWO_NIA+B6_enzymes	1.35407	0.24551	0.00156323
NADC_MOUSE	Q91X91	STRV_NIA+B6_enzymes	0.865185	0.595061	0.00156323
G6PE_MOUSE	Q8CFX1	CRCA_NIA+B6_enzymes	1.75138	0.0396695	0.00161643
G6PE_MOUSE	Q8CFX1	SEKI_NIA+B6_enzymes	1.65467	0.0103747	0.00161643
G6PE_MOUSE	Q8CFX1	LNCA_NIA+B6_enzymes	1.15664	0.0160446	0.00161643
G6PE_MOUSE	Q8CFX1	MEWO_NIA+B6_enzymes	1.17729	0.00851142	0.00161643
G6PE_MOUSE	Q8CFX1	STRV_NIA+B6_enzymes	0.943753	0.218002	0.00161643
GSHR_MOUSE	P47791	CRCA_NIA+B6_enzymes	1.21503	0.0288463	0.00164569
GSHR_MOUSE	P47791	SEKI_NIA+B6_enzymes	0.859414	0.00539637	0.00164569
GSHR_MOUSE	P47791	LNCA_NIA+B6_enzymes	1.03317	0.534991	0.00164569
GSHR_MOUSE	P47791	MEWO_NIA+B6_enzymes	0.93648	0.149911	0.00164569
GSHR_MOUSE	P47791	STRV_NIA+B6_enzymes	0.976948	0.678445	0.00164569
NDUV2_MOUSE	Q9D6J6	CRCA_NIA+B6_enzymes	1.03269	0.611875	0.00167591
NDUV2_MOUSE	Q9D6J6	SEKI_NIA+B6_enzymes	0.917454	0.258313	0.00167591
NDUV2_MOUSE	Q9D6J6	LNCA_NIA+B6_enzymes	1.11337	0.0169648	0.00167591
NDUV2_MOUSE	Q9D6J6	MEWO_NIA+B6_enzymes	1.01302	0.815377	0.00167591
NDUV2_MOUSE	Q9D6J6	STRV_NIA+B6_enzymes	1.15882	0.31676	0.00167591
6PGD_MOUSE	Q9DCD0	CRCA_NIA+B6_enzymes	1.45325	0.020112	0.00170068
6PGD_MOUSE	Q9DCD0	SEKI_NIA+B6_enzymes	1.1532	0.101012	0.00170068
6PGD_MOUSE	Q9DCD0	LNCA_NIA+B6_enzymes	0.87191	0.00270862	0.00170068
6PGD_MOUSE	Q9DCD0	MEWO_NIA+B6_enzymes	0.949021	0.0478517	0.00170068
6PGD_MOUSE	Q9DCD0	STRV_NIA+B6_enzymes	0.979981	0.607862	0.00170068
BLVRB_MOUSE	Q923D2	CRCA_NIA+B6_enzymes	0.984689	0.823592	0.00182356
BLVRB_MOUSE	Q923D2	SEKI_NIA+B6_enzymes	0.911639	0.0963987	0.00182356
BLVRB_MOUSE	Q923D2	LNCA_NIA+B6_enzymes	1.0175	0.564379	0.00182356
BLVRB_MOUSE	Q923D2	MEWO_NIA+B6_enzymes	1.06379	0.108619	0.00182356
BLVRB_MOUSE	Q923D2	STRV_NIA+B6_enzymes	0.903808	0.383694	0.00182356
KYNU_MOUSE	Q9CXF0	CRCA_NIA+B6_enzymes	0.792131	0.149405	0.00184666
KYNU_MOUSE	Q9CXF0	SEKI_NIA+B6_enzymes	0.929432	0.211455	0.00184666
KYNU_MOUSE	Q9CXF0	LNCA_NIA+B6_enzymes	0.925628	0.00459269	0.00184666
KYNU_MOUSE	Q9CXF0	MEWO_NIA+B6_enzymes	0.911596	0.293544	0.00184666
KYNU_MOUSE	Q9CXF0	STRV_NIA+B6_enzymes	0.921756	0.251616	0.00184666
AK1D1_MOUSE	Q8VCX1	CRCA_NIA+B6_enzymes	0.847517	0.127247	0.00193161
AK1D1_MOUSE	Q8VCX1	SEKI_NIA+B6_enzymes	0.841931	0.00197567	0.00193161
AK1D1_MOUSE	Q8VCX1	LNCA_NIA+B6_enzymes	0.987207	0.681415	0.00193161
AK1D1_MOUSE	Q8VCX1	MEWO_NIA+B6_enzymes	0.91646	0.0447858	0.00193161
AK1D1_MOUSE	Q8VCX1	STRV_NIA+B6_enzymes	0.828708	0.0621931	0.00193161
ALAT1_MOUSE	Q8QZR5	CRCA_NIA+B6_enzymes	0.824216	0.210516	0.00193511
ALAT1_MOUSE	Q8QZR5	SEKI_NIA+B6_enzymes	0.95071	0.322556	0.00193511
ALAT1_MOUSE	Q8QZR5	LNCA_NIA+B6_enzymes	0.96275	0.276007	0.00193511
ALAT1_MOUSE	Q8QZR5	MEWO_NIA+B6_enzymes	0.926256	0.0201678	0.00193511
ALAT1_MOUSE	Q8QZR5	STRV_NIA+B6_enzymes	0.856586	0.112667	0.00193511
DECR2_MOUSE	Q9WV68	CRCA_NIA+B6_enzymes	0.762144	0.0403948	0.00202032
DECR2_MOUSE	Q9WV68	SEKI_NIA+B6_enzymes	0.516554	0.004075	0.00202032
DECR2_MOUSE	Q9WV68	LNCA_NIA+B6_enzymes	0.854527	0.0167977	0.00202032
DECR2_MOUSE	Q9WV68	MEWO_NIA+B6_enzymes	0.929572	0.122332	0.00202032
DECR2_MOUSE	Q9WV68	STRV_NIA+B6_enzymes	1.19612	0.23279	0.00202032
SPYA_MOUSE	O35423	CRCA_NIA+B6_enzymes	0.683998	0.0318393	0.00204656
SPYA_MOUSE	O35423	SEKI_NIA+B6_enzymes	0.825875	0.0474342	0.00204656
SPYA_MOUSE	O35423	LNCA_NIA+B6_enzymes	0.896948	0.0685015	0.00204656
SPYA_MOUSE	O35423	MEWO_NIA+B6_enzymes	0.974056	0.211871	0.00204656
SPYA_MOUSE	O35423	STRV_NIA+B6_enzymes	1.02634	0.545653	0.00204656
XDH_MOUSE	Q00519	CRCA_NIA+B6_enzymes	1.01263	0.840792	0.00205519
XDH_MOUSE	Q00519	SEKI_NIA+B6_enzymes	1.28487	0.0322075	0.00205519
XDH_MOUSE	Q00519	LNCA_NIA+B6_enzymes	1.12186	0.0785073	0.00205519
XDH_MOUSE	Q00519	MEWO_NIA+B6_enzymes	1.03938	0.437868	0.00205519
XDH_MOUSE	Q00519	STRV_NIA+B6_enzymes	0.980969	0.738166	0.00205519
CP2D9_MOUSE	P11714	CRCA_NIA+B6_enzymes	1.62022	0.289892	0.00209415
CP2D9_MOUSE	P11714	SEKI_NIA+B6_enzymes	0.927833	0.542737	0.00209415
CP2D9_MOUSE	P11714	LNCA_NIA+B6_enzymes	1.10118	0.364803	0.00209415
CP2D9_MOUSE	P11714	MEWO_NIA+B6_enzymes	1.03268	0.678766	0.00209415
CP2D9_MOUSE	P11714	STRV_NIA+B6_enzymes	0.976196	0.921127	0.00209415
DHDH_MOUSE	Q9DBB8	CRCA_NIA+B6_enzymes	0.908075	0.0782559	0.00213689
DHDH_MOUSE	Q9DBB8	SEKI_NIA+B6_enzymes	0.751515	0.00291849	0.00213689
DHDH_MOUSE	Q9DBB8	LNCA_NIA+B6_enzymes	0.945993	0.0197322	0.00213689
DHDH_MOUSE	Q9DBB8	MEWO_NIA+B6_enzymes	0.893379	0.0541942	0.00213689
DHDH_MOUSE	Q9DBB8	STRV_NIA+B6_enzymes	0.901281	0.0278457	0.00213689
CP2DQ_MOUSE	Q8CIM7	CRCA_NIA+B6_enzymes	0.766778	0.284044	0.00218212
CP2DQ_MOUSE	Q8CIM7	SEKI_NIA+B6_enzymes	1.10814	0.254406	0.00218212
CP2DQ_MOUSE	Q8CIM7	LNCA_NIA+B6_enzymes	0.983301	0.560939	0.00218212
CP2DQ_MOUSE	Q8CIM7	MEWO_NIA+B6_enzymes	1.03317	0.554474	0.00218212
CP2DQ_MOUSE	Q8CIM7	STRV_NIA+B6_enzymes	0.774585	0.131958	0.00218212
ARK72_MOUSE	Q8CG76	CRCA_NIA+B6_enzymes	0.813478	0.0146317	0.00219173
ARK72_MOUSE	Q8CG76	SEKI_NIA+B6_enzymes	0.958501	0.094802	0.00219173
ARK72_MOUSE	Q8CG76	LNCA_NIA+B6_enzymes	0.910792	0.0900463	0.00219173
ARK72_MOUSE	Q8CG76	MEWO_NIA+B6_enzymes	1.0202	0.403428	0.00219173
ARK72_MOUSE	Q8CG76	STRV_NIA+B6_enzymes	0.920944	0.253046	0.00219173
AL1B1_MOUSE	Q9CZS1	CRCA_NIA+B6_enzymes	0.939538	0.226562	0.00225831
AL1B1_MOUSE	Q9CZS1	SEKI_NIA+B6_enzymes	1.0215	0.420755	0.00225831
AL1B1_MOUSE	Q9CZS1	LNCA_NIA+B6_enzymes	0.796405	0.018308	0.00225831
AL1B1_MOUSE	Q9CZS1	MEWO_NIA+B6_enzymes	0.961265	0.38992	0.00225831
AL1B1_MOUSE	Q9CZS1	STRV_NIA+B6_enzymes	1.14695	0.328642	0.00225831
KMO_MOUSE	Q91WN4	CRCA_NIA+B6_enzymes	0.908762	0.0968783	0.00241677
KMO_MOUSE	Q91WN4	SEKI_NIA+B6_enzymes	0.977482	0.6102	0.00241677
KMO_MOUSE	Q91WN4	LNCA_NIA+B6_enzymes	0.911835	0.0197991	0.00241677
KMO_MOUSE	Q91WN4	MEWO_NIA+B6_enzymes	0.984796	0.700383	0.00241677
KMO_MOUSE	Q91WN4	STRV_NIA+B6_enzymes	1.08226	0.472616	0.00241677
SSDH_MOUSE	Q8BWF0	CRCA_NIA+B6_enzymes	0.772731	0.000158158	0.00251696
SSDH_MOUSE	Q8BWF0	SEKI_NIA+B6_enzymes	0.718804	0.000379322	0.00251696
SSDH_MOUSE	Q8BWF0	LNCA_NIA+B6_enzymes	0.885939	0.0082879	0.00251696
SSDH_MOUSE	Q8BWF0	MEWO_NIA+B6_enzymes	0.917691	0.159913	0.00251696
SSDH_MOUSE	Q8BWF0	STRV_NIA+B6_enzymes	1.07869	0.447719	0.00251696
AGT2_MOUSE	Q3UEG6	CRCA_NIA+B6_enzymes	0.898552	0.0550469	0.00253639
AGT2_MOUSE	Q3UEG6	SEKI_NIA+B6_enzymes	0.803486	0.00516116	0.00253639
AGT2_MOUSE	Q3UEG6	LNCA_NIA+B6_enzymes	0.956341	0.508118	0.00253639
AGT2_MOUSE	Q3UEG6	MEWO_NIA+B6_enzymes	1.10013	0.249579	0.00253639
AGT2_MOUSE	Q3UEG6	STRV_NIA+B6_enzymes	0.973424	0.0351729	0.00253639
RETST_MOUSE	Q64FW2	CRCA_NIA+B6_enzymes	0.602266	0.00131548	0.00254336
RETST_MOUSE	Q64FW2	SEKI_NIA+B6_enzymes	0.427423	0.00832679	0.00254336
RETST_MOUSE	Q64FW2	LNCA_NIA+B6_enzymes	0.74712	0.0559986	0.00254336
RETST_MOUSE	Q64FW2	MEWO_NIA+B6_enzymes	1.18581	0.0686206	0.00254336
RETST_MOUSE	Q64FW2	STRV_NIA+B6_enzymes	1.53405	0.205653	0.00254336
DHB13_MOUSE	Q8VCR2	CRCA_NIA+B6_enzymes	1.66467	0.000981899	0.00256943
DHB13_MOUSE	Q8VCR2	SEKI_NIA+B6_enzymes	1.83596	0.000964812	0.00256943
DHB13_MOUSE	Q8VCR2	LNCA_NIA+B6_enzymes	1.20729	0.0636351	0.00256943
DHB13_MOUSE	Q8VCR2	MEWO_NIA+B6_enzymes	1.08837	0.191425	0.00256943
DHB13_MOUSE	Q8VCR2	STRV_NIA+B6_enzymes	1.18025	0.273185	0.00256943
CP2AC_MOUSE	P56593	CRCA_NIA+B6_enzymes	0.949489	0.744716	0.00257446
CP2AC_MOUSE	P56593	SEKI_NIA+B6_enzymes	1.76137	0.000234916	0.00257446
CP2AC_MOUSE	P56593	LNCA_NIA+B6_enzymes	1.12264	0.396517	0.00257446
CP2AC_MOUSE	P56593	MEWO_NIA+B6_enzymes	1.02003	0.619074	0.00257446
CP2AC_MOUSE	P56593	STRV_NIA+B6_enzymes	0.888094	0.168521	0.00257446
GCSP_MOUSE	Q91W43	CRCA_NIA+B6_enzymes	1.0294	0.621573	0.00260995
GCSP_MOUSE	Q91W43	SEKI_NIA+B6_enzymes	0.93807	0.382509	0.00260995
GCSP_MOUSE	Q91W43	LNCA_NIA+B6_enzymes	1.13118	0.0995936	0.00260995
GCSP_MOUSE	Q91W43	MEWO_NIA+B6_enzymes	1.03862	0.0388543	0.00260995
GCSP_MOUSE	Q91W43	STRV_NIA+B6_enzymes	1.031	0.691141	0.00260995
BDH_MOUSE	Q80XN0	CRCA_NIA+B6_enzymes	0.571436	0.0109217	0.00267416
BDH_MOUSE	Q80XN0	SEKI_NIA+B6_enzymes	0.643421	0.00882115	0.00267416
BDH_MOUSE	Q80XN0	LNCA_NIA+B6_enzymes	0.804486	0.0366533	0.00267416
BDH_MOUSE	Q80XN0	MEWO_NIA+B6_enzymes	0.951855	0.104834	0.00267416
BDH_MOUSE	Q80XN0	STRV_NIA+B6_enzymes	1.15135	0.30086	0.00267416
GABT_MOUSE	P61922	CRCA_NIA+B6_enzymes	0.572265	0.000253572	0.0027041
GABT_MOUSE	P61922	SEKI_NIA+B6_enzymes	0.706856	0.000443082	0.0027041
GABT_MOUSE	P61922	LNCA_NIA+B6_enzymes	0.970157	0.345836	0.0027041
GABT_MOUSE	P61922	MEWO_NIA+B6_enzymes	0.942871	0.27082	0.0027041
GABT_MOUSE	P61922	STRV_NIA+B6_enzymes	1.04486	0.432071	0.0027041
QOR_MOUSE	P47199	CRCA_NIA+B6_enzymes	0.903594	0.114909	0.00275995
QOR_MOUSE	P47199	SEKI_NIA+B6_enzymes	0.712307	0.0318464	0.00275995
QOR_MOUSE	P47199	LNCA_NIA+B6_enzymes	0.882345	0.00105861	0.00275995
QOR_MOUSE	P47199	MEWO_NIA+B6_enzymes	0.906003	0.171726	0.00275995
QOR_MOUSE	P47199	STRV_NIA+B6_enzymes	0.984	0.856595	0.00275995
DPYD_MOUSE	Q8CHR6	CRCA_NIA+B6_enzymes	1.0864	0.33156	0.00276563
DPYD_MOUSE	Q8CHR6	SEKI_NIA+B6_enzymes	1.07099	0.357778	0.00276563
DPYD_MOUSE	Q8CHR6	LNCA_NIA+B6_enzymes	1.29118	0.0225014	0.00276563
DPYD_MOUSE	Q8CHR6	MEWO_NIA+B6_enzymes	1.03505	0.417953	0.00276563
DPYD_MOUSE	Q8CHR6	STRV_NIA+B6_enzymes	0.900192	0.137602	0.00276563
FMO1_MOUSE	P50285	CRCA_NIA+B6_enzymes	0.613316	0.0552015	0.00290292
FMO1_MOUSE	P50285	SEKI_NIA+B6_enzymes	0.462961	0.00185723	0.00290292
FMO1_MOUSE	P50285	LNCA_NIA+B6_enzymes	0.735852	0.00266677	0.00290292
FMO1_MOUSE	P50285	MEWO_NIA+B6_enzymes	0.863001	0.0324489	0.00290292
FMO1_MOUSE	P50285	STRV_NIA+B6_enzymes	0.754604	0.0263245	0.00290292
CP2A4_MOUSE	P15392	CRCA_NIA+B6_enzymes	0.327839	0.086284	0.00303184
CP2A5_MOUSE	P20852	SEKI_NIA+B6_enzymes	0.434058	0.011084	0.00303184
CP2A4_MOUSE	P15392	SEKI_NIA+B6_enzymes	0.440049	0.0112564	0.00303184
CP2A5_MOUSE	P20852	LNCA_NIA+B6_enzymes	0.893491	0.00382337	0.00303184
CP2A5_MOUSE	P20852	MEWO_NIA+B6_enzymes	0.96857	0.634461	0.00303184
CP2A4_MOUSE	P15392	MEWO_NIA+B6_enzymes	0.896263	0.04484	0.00303184
CP2A5_MOUSE	P20852	STRV_NIA+B6_enzymes	0.633236	0.19072	0.00303184
CP2A4_MOUSE	P15392	STRV_NIA+B6_enzymes	0.660793	0.0708091	0.00303184
GLYM_MOUSE	Q9CZN7	CRCA_NIA+B6_enzymes	1.20419	0.0929409	0.00304253
GLYM_MOUSE	Q9CZN7	SEKI_NIA+B6_enzymes	0.832471	0.0212402	0.00304253
GLYM_MOUSE	Q9CZN7	LNCA_NIA+B6_enzymes	0.922377	0.0486316	0.00304253
GLYM_MOUSE	Q9CZN7	MEWO_NIA+B6_enzymes	0.959041	0.347904	0.00304253
GLYM_MOUSE	Q9CZN7	STRV_NIA+B6_enzymes	0.957914	0.324244	0.00304253
CY250_MOUSE	Q91X77	CRCA_NIA+B6_enzymes	0.545752	0.12826	0.00310216
CY250_MOUSE	Q91X77	SEKI_NIA+B6_enzymes	0.666482	0.00218754	0.00310216
CY250_MOUSE	Q91X77	LNCA_NIA+B6_enzymes	1.02083	0.707119	0.00310216
CY250_MOUSE	Q91X77	MEWO_NIA+B6_enzymes	0.901114	0.0380129	0.00310216
CY250_MOUSE	Q91X77	STRV_NIA+B6_enzymes	0.548293	0.000194669	0.00310216
DHRS4_MOUSE	Q99LB2	CRCA_NIA+B6_enzymes	0.882405	0.098063	0.00328188
DHRS4_MOUSE	Q99LB2	SEKI_NIA+B6_enzymes	0.675907	0.00281121	0.00328188
DHRS4_MOUSE	Q99LB2	LNCA_NIA+B6_enzymes	0.885115	0.0110943	0.00328188
DHRS4_MOUSE	Q99LB2	MEWO_NIA+B6_enzymes	0.950085	0.414991	0.00328188
DHRS4_MOUSE	Q99LB2	STRV_NIA+B6_enzymes	1.07583	0.272146	0.00328188
DHRS1_MOUSE	Q99L04	CRCA_NIA+B6_enzymes	0.789215	0.121213	0.00350208
DHRS1_MOUSE	Q99L04	SEKI_NIA+B6_enzymes	0.729394	0.00349933	0.00350208
DHRS1_MOUSE	Q99L04	LNCA_NIA+B6_enzymes	0.929809	0.244716	0.00350208
DHRS1_MOUSE	Q99L04	MEWO_NIA+B6_enzymes	1.06715	0.619195	0.00350208
DHRS1_MOUSE	Q99L04	STRV_NIA+B6_enzymes	0.846068	0.248064	0.00350208
SDHL_MOUSE	Q8VBT2	CRCA_NIA+B6_enzymes	1.13846	0.0973671	0.00360939
SDHL_MOUSE	Q8VBT2	SEKI_NIA+B6_enzymes	1.86596	0.0227177	0.00360939
SDHL_MOUSE	Q8VBT2	LNCA_NIA+B6_enzymes	1.33489	0.0515685	0.00360939
SDHL_MOUSE	Q8VBT2	MEWO_NIA+B6_enzymes	1.01326	0.695164	0.00360939
SDHL_MOUSE	Q8VBT2	STRV_NIA+B6_enzymes	1.1542	0.227373	0.00360939
DHI1_MOUSE	P50172	CRCA_NIA+B6_enzymes	0.674697	0.0442519	0.00361184
DHI1_MOUSE	P50172	SEKI_NIA+B6_enzymes	0.886752	0.0831018	0.00361184
DHI1_MOUSE	P50172	LNCA_NIA+B6_enzymes	0.988811	0.749147	0.00361184
DHI1_MOUSE	P50172	MEWO_NIA+B6_enzymes	1.05123	0.163617	0.00361184
DHI1_MOUSE	P50172	STRV_NIA+B6_enzymes	0.795043	0.0343817	0.00361184
AK1CD_MOUSE	Q8VC28	CRCA_NIA+B6_enzymes	0.748469	0.00482433	0.00364175
AK1CD_MOUSE	Q8VC28	SEKI_NIA+B6_enzymes	0.803377	0.0150877	0.00364175
AK1CD_MOUSE	Q8VC28	LNCA_NIA+B6_enzymes	0.9406	0.0552268	0.00364175
AK1CD_MOUSE	Q8VC28	MEWO_NIA+B6_enzymes	0.935816	0.189502	0.00364175
AK1CD_MOUSE	Q8VC28	STRV_NIA+B6_enzymes	0.963923	0.650982	0.00364175
ASPD_MOUSE	Q9DCQ2	CRCA_NIA+B6_enzymes	0.945603	0.448396	0.00372735
ASPD_MOUSE	Q9DCQ2	SEKI_NIA+B6_enzymes	0.83999	0.334644	0.00372735
ASPD_MOUSE	Q9DCQ2	LNCA_NIA+B6_enzymes	0.911737	0.345234	0.00372735
ASPD_MOUSE	Q9DCQ2	MEWO_NIA+B6_enzymes	1.0508	0.553291	0.00372735
ASPD_MOUSE	Q9DCQ2	STRV_NIA+B6_enzymes	0.839352	0.39286	0.00372735
HSDL2_MOUSE	Q2TPA8	CRCA_NIA+B6_enzymes	0.764923	0.002099	0.00393486
HSDL2_MOUSE	Q2TPA8	SEKI_NIA+B6_enzymes	0.530132	0.00043407	0.00393486
HSDL2_MOUSE	Q2TPA8	LNCA_NIA+B6_enzymes	0.835679	0.029997	0.00393486
HSDL2_MOUSE	Q2TPA8	MEWO_NIA+B6_enzymes	0.98259	0.738866	0.00393486
HSDL2_MOUSE	Q2TPA8	STRV_NIA+B6_enzymes	1.25723	0.171869	0.00393486
GRHPR_MOUSE	Q91Z53	CRCA_NIA+B6_enzymes	1.46349	0.00102966	0.00398743
GRHPR_MOUSE	Q91Z53	SEKI_NIA+B6_enzymes	1.16598	0.0638502	0.00398743
GRHPR_MOUSE	Q91Z53	LNCA_NIA+B6_enzymes	1.02765	0.388222	0.00398743
GRHPR_MOUSE	Q91Z53	MEWO_NIA+B6_enzymes	1.03108	0.196998	0.00398743
GRHPR_MOUSE	Q91Z53	STRV_NIA+B6_enzymes	0.967495	0.3808	0.00398743
NNTM_MOUSE	Q61941	CRCA_NIA+B6_enzymes	0.810867	0.000440132	0.00400183
NNTM_MOUSE	Q61941	SEKI_NIA+B6_enzymes	0.771076	0.00297167	0.00400183
NNTM_MOUSE	Q61941	LNCA_NIA+B6_enzymes	2.2114	0.0611631	0.00400183
NNTM_MOUSE	Q61941	MEWO_NIA+B6_enzymes	0.998374	0.93653	0.00400183
NNTM_MOUSE	Q61941	STRV_NIA+B6_enzymes	1.05768	0.460024	0.00400183
NB5R3_MOUSE	Q9DCN2	CRCA_NIA+B6_enzymes	0.924331	0.546802	0.00405785
NB5R3_MOUSE	Q9DCN2	SEKI_NIA+B6_enzymes	0.841628	0.0148841	0.00405785
NB5R3_MOUSE	Q9DCN2	LNCA_NIA+B6_enzymes	0.801459	0.0027778	0.00405785
NB5R3_MOUSE	Q9DCN2	MEWO_NIA+B6_enzymes	0.925928	0.2574	0.00405785
NB5R3_MOUSE	Q9DCN2	STRV_NIA+B6_enzymes	0.902583	0.166599	0.00405785
CP1A2_MOUSE	P00186	CRCA_NIA+B6_enzymes	0.440156	0.0597097	0.0041017
CP1A2_MOUSE	P00186	SEKI_NIA+B6_enzymes	0.295688	0.00105739	0.0041017
CP1A2_MOUSE	P00186	LNCA_NIA+B6_enzymes	0.617393	0.0186527	0.0041017
CP1A2_MOUSE	P00186	MEWO_NIA+B6_enzymes	0.844469	0.351065	0.0041017
CP1A2_MOUSE	P00186	STRV_NIA+B6_enzymes	0.512791	0.0612247	0.0041017
GLYC_MOUSE	P50431	CRCA_NIA+B6_enzymes	0.621265	0.000359686	0.00414079
GLYC_MOUSE	P50431	SEKI_NIA+B6_enzymes	0.754356	0.00952005	0.00414079
GLYC_MOUSE	P50431	LNCA_NIA+B6_enzymes	0.864871	0.00845996	0.00414079
GLYC_MOUSE	P50431	MEWO_NIA+B6_enzymes	0.862881	0.0396668	0.00414079
GLYC_MOUSE	P50431	STRV_NIA+B6_enzymes	0.889503	0.16206	0.00414079
CBR1_MOUSE	P48758	CRCA_NIA+B6_enzymes	1.45198	0.0785069	0.00418722
CBR1_MOUSE	P48758	SEKI_NIA+B6_enzymes	0.80155	0.0520767	0.00418722
CBR1_MOUSE	P48758	LNCA_NIA+B6_enzymes	1.22933	0.184772	0.00418722
CBR1_MOUSE	P48758	MEWO_NIA+B6_enzymes	0.945034	0.330677	0.00418722
CBR1_MOUSE	P48758	STRV_NIA+B6_enzymes	0.952753	0.343002	0.00418722
DHPR_MOUSE	Q8BVI4	CRCA_NIA+B6_enzymes	0.604257	0.000674442	0.00420246
DHPR_MOUSE	Q8BVI4	SEKI_NIA+B6_enzymes	0.759114	0.00372389	0.00420246
DHPR_MOUSE	Q8BVI4	LNCA_NIA+B6_enzymes	0.849963	0.00564178	0.00420246
DHPR_MOUSE	Q8BVI4	MEWO_NIA+B6_enzymes	0.875713	0.0400184	0.00420246
DHPR_MOUSE	Q8BVI4	STRV_NIA+B6_enzymes	0.862425	0.0929959	0.00420246
IDHP_MOUSE	P54071	CRCA_NIA+B6_enzymes	0.70264	0.0018376	0.00425878
IDHP_MOUSE	P54071	SEKI_NIA+B6_enzymes	0.658597	6.91387e-05	0.00425878
IDHP_MOUSE	P54071	LNCA_NIA+B6_enzymes	0.916928	0.11609	0.00425878
IDHP_MOUSE	P54071	MEWO_NIA+B6_enzymes	0.972525	0.141059	0.00425878
IDHP_MOUSE	P54071	STRV_NIA+B6_enzymes	1.06816	0.502148	0.00425878
NDUS1_MOUSE	Q91VD9	CRCA_NIA+B6_enzymes	1.00395	0.903534	0.00430527
NDUS1_MOUSE	Q91VD9	SEKI_NIA+B6_enzymes	0.872273	0.00633024	0.00430527
NDUS1_MOUSE	Q91VD9	LNCA_NIA+B6_enzymes	1.0718	0.0034591	0.00430527
NDUS1_MOUSE	Q91VD9	MEWO_NIA+B6_enzymes	1.00836	0.802147	0.00430527
NDUS1_MOUSE	Q91VD9	STRV_NIA+B6_enzymes	1.07318	0.399271	0.00430527
AIFM1_MOUSE	Q9Z0X1	CRCA_NIA+B6_enzymes	0.858709	0.0376178	0.00446202
AIFM1_MOUSE	Q9Z0X1	SEKI_NIA+B6_enzymes	0.824433	0.000910813	0.00446202
AIFM1_MOUSE	Q9Z0X1	LNCA_NIA+B6_enzymes	0.968916	0.0651155	0.00446202
AIFM1_MOUSE	Q9Z0X1	MEWO_NIA+B6_enzymes	0.985639	0.663558	0.00446202
AIFM1_MOUSE	Q9Z0X1	STRV_NIA+B6_enzymes	1.05442	0.402774	0.00446202
HUTU_MOUSE	Q8VC12	CRCA_NIA+B6_enzymes	0.805444	0.00688892	0.00448975
HUTU_MOUSE	Q8VC12	SEKI_NIA+B6_enzymes	0.95789	0.104462	0.00448975
HUTU_MOUSE	Q8VC12	LNCA_NIA+B6_enzymes	0.954289	0.411222	0.00448975
HUTU_MOUSE	Q8VC12	MEWO_NIA+B6_enzymes	1.01563	0.310329	0.00448975
HUTU_MOUSE	Q8VC12	STRV_NIA+B6_enzymes	0.876822	0.0529854	0.00448975
OAT_MOUSE	P29758	CRCA_NIA+B6_enzymes	0.588509	3.35121e-05	0.00460137
OAT_MOUSE	P29758	SEKI_NIA+B6_enzymes	0.415457	0.000682104	0.00460137
OAT_MOUSE	P29758	LNCA_NIA+B6_enzymes	0.734033	0.0370682	0.00460137
OAT_MOUSE	P29758	MEWO_NIA+B6_enzymes	0.748588	0.09605	0.00460137
OAT_MOUSE	P29758	STRV_NIA+B6_enzymes	0.965861	0.864014	0.00460137
PECR_MOUSE	Q99MZ7	CRCA_NIA+B6_enzymes	0.598792	0.00873962	0.00482829
PECR_MOUSE	Q99MZ7	SEKI_NIA+B6_enzymes	0.707214	0.0194493	0.00482829
PECR_MOUSE	Q99MZ7	LNCA_NIA+B6_enzymes	1.02092	0.433548	0.00482829
PECR_MOUSE	Q99MZ7	MEWO_NIA+B6_enzymes	1.01849	0.629148	0.00482829
PECR_MOUSE	Q99MZ7	STRV_NIA+B6_enzymes	0.914576	0.174486	0.00482829
NCPR_MOUSE	P37040	CRCA_NIA+B6_enzymes	1.14362	0.0609348	0.00486856
NCPR_MOUSE	P37040	SEKI_NIA+B6_enzymes	1.12667	0.149378	0.00486856
NCPR_MOUSE	P37040	LNCA_NIA+B6_enzymes	1.23766	0.0760163	0.00486856
NCPR_MOUSE	P37040	MEWO_NIA+B6_enzymes	1.01461	0.283892	0.00486856
NCPR_MOUSE	P37040	STRV_NIA+B6_enzymes	1.04556	0.520265	0.00486856
CP4AA_MOUSE	O88833	CRCA_NIA+B6_enzymes	0.499244	0.0351182	0.00490579
CP4AA_MOUSE	O88833	SEKI_NIA+B6_enzymes	0.337809	0.0340446	0.00490579
CP4AA_MOUSE	O88833	LNCA_NIA+B6_enzymes	0.715517	0.015761	0.00490579
CP4AA_MOUSE	O88833	MEWO_NIA+B6_enzymes	1.13268	0.248899	0.00490579
CP4AA_MOUSE	O88833	STRV_NIA+B6_enzymes	1.7971	0.00272665	0.00490579
DECR_MOUSE	Q9CQ62	CRCA_NIA+B6_enzymes	0.582947	0.00490252	0.00498955
DECR_MOUSE	Q9CQ62	SEKI_NIA+B6_enzymes	0.596002	0.00212551	0.00498955
DECR_MOUSE	Q9CQ62	LNCA_NIA+B6_enzymes	0.661864	0.0305506	0.00498955
DECR_MOUSE	Q9CQ62	MEWO_NIA+B6_enzymes	0.875	0.110304	0.00498955
DECR_MOUSE	Q9CQ62	STRV_NIA+B6_enzymes	1.14481	0.337169	0.00498955
CP2CT_MOUSE	Q64458	CRCA_NIA+B6_enzymes	0.543319	0.0147127	0.00500716
CP2CT_MOUSE	Q64458	SEKI_NIA+B6_enzymes	0.507408	0.0959831	0.00500716
CP2CT_MOUSE	Q64458	LNCA_NIA+B6_enzymes	0.99211	0.919827	0.00500716
CP2CT_MOUSE	Q64458	MEWO_NIA+B6_enzymes	0.937013	0.717285	0.00500716
CP2CT_MOUSE	Q64458	STRV_NIA+B6_enzymes	0.62687	0.0113481	0.00500716
CP2E1_MOUSE	Q05421	CRCA_NIA+B6_enzymes	0.494348	0.0403999	0.00511707
CP2E1_MOUSE	Q05421	SEKI_NIA+B6_enzymes	0.529446	0.0245264	0.00511707
CP2E1_MOUSE	Q05421	LNCA_NIA+B6_enzymes	1.04156	0.483234	0.00511707
CP2E1_MOUSE	Q05421	MEWO_NIA+B6_enzymes	1.12768	0.0372652	0.00511707
CP2E1_MOUSE	Q05421	STRV_NIA+B6_enzymes	1.12196	0.169751	0.00511707
AL3A2_MOUSE	P47740	CRCA_NIA+B6_enzymes	0.349267	0.000722468	0.00517727
AL3A2_MOUSE	P47740	SEKI_NIA+B6_enzymes	0.318414	0.00419142	0.00517727
AL3A2_MOUSE	P47740	LNCA_NIA+B6_enzymes	0.572246	0.0028674	0.00517727
AL3A2_MOUSE	P47740	MEWO_NIA+B6_enzymes	0.806072	0.0159374	0.00517727
AL3A2_MOUSE	P47740	STRV_NIA+B6_enzymes	0.929116	0.5966	0.00517727
CP2DA_MOUSE	P24456	CRCA_NIA+B6_enzymes	0.785114	0.434149	0.00527065
CP2DA_MOUSE	P24456	SEKI_NIA+B6_enzymes	0.643842	0.0177259	0.00527065
CP2DA_MOUSE	P24456	LNCA_NIA+B6_enzymes	0.892022	0.0210351	0.00527065
CP2DA_MOUSE	P24456	MEWO_NIA+B6_enzymes	0.958589	0.452846	0.00527065
CP2DA_MOUSE	P24456	STRV_NIA+B6_enzymes	0.77266	0.0273078	0.00527065
HCDH_MOUSE	Q61425	CRCA_NIA+B6_enzymes	0.715189	0.0132504	0.00529836
HCDH_MOUSE	Q61425	SEKI_NIA+B6_enzymes	0.639937	0.000857341	0.00529836
HCDH_MOUSE	Q61425	LNCA_NIA+B6_enzymes	0.754884	0.0275843	0.00529836
HCDH_MOUSE	Q61425	MEWO_NIA+B6_enzymes	0.92524	0.151368	0.00529836
HCDH_MOUSE	Q61425	STRV_NIA+B6_enzymes	1.07775	0.380976	0.00529836
3HIDH_MOUSE	Q99L13	CRCA_NIA+B6_enzymes	0.499152	2.44919e-05	0.00538071
3HIDH_MOUSE	Q99L13	SEKI_NIA+B6_enzymes	0.567486	0.00388089	0.00538071
3HIDH_MOUSE	Q99L13	LNCA_NIA+B6_enzymes	0.799589	0.0228647	0.00538071
3HIDH_MOUSE	Q99L13	MEWO_NIA+B6_enzymes	0.929837	0.0813473	0.00538071
3HIDH_MOUSE	Q99L13	STRV_NIA+B6_enzymes	1.06993	0.344834	0.00538071
3HAO_MOUSE	Q78JT3	CRCA_NIA+B6_enzymes	0.703234	0.0132951	0.00558965
3HAO_MOUSE	Q78JT3	SEKI_NIA+B6_enzymes	0.827654	0.0434397	0.00558965
3HAO_MOUSE	Q78JT3	LNCA_NIA+B6_enzymes	0.862793	0.0580615	0.00558965
3HAO_MOUSE	Q78JT3	MEWO_NIA+B6_enzymes	0.912778	0.096972	0.00558965
3HAO_MOUSE	Q78JT3	STRV_NIA+B6_enzymes	0.862095	0.0385205	0.00558965
HCD2_MOUSE	O08756	CRCA_NIA+B6_enzymes	0.906078	0.0887121	0.00561722
HCD2_MOUSE	O08756	SEKI_NIA+B6_enzymes	0.868613	0.0605746	0.00561722
HCD2_MOUSE	O08756	LNCA_NIA+B6_enzymes	1.02684	0.460347	0.00561722
HCD2_MOUSE	O08756	MEWO_NIA+B6_enzymes	1.02647	0.493948	0.00561722
HCD2_MOUSE	O08756	STRV_NIA+B6_enzymes	1.2445	0.184322	0.00561722
AK1A1_MOUSE	Q9JII6	CRCA_NIA+B6_enzymes	0.893492	0.0146669	0.00577781
AK1A1_MOUSE	Q9JII6	SEKI_NIA+B6_enzymes	0.825477	0.00222665	0.00577781
AK1A1_MOUSE	Q9JII6	LNCA_NIA+B6_enzymes	0.958943	0.062429	0.00577781
AK1A1_MOUSE	Q9JII6	MEWO_NIA+B6_enzymes	0.962582	0.316521	0.00577781
AK1A1_MOUSE	Q9JII6	STRV_NIA+B6_enzymes	0.951213	0.375286	0.00577781
AATC_MOUSE	P05201	CRCA_NIA+B6_enzymes	0.871209	0.0783544	0.00585879
AATC_MOUSE	P05201	SEKI_NIA+B6_enzymes	1.16456	0.385264	0.00585879
AATC_MOUSE	P05201	LNCA_NIA+B6_enzymes	1.33832	0.0907723	0.00585879
AATC_MOUSE	P05201	MEWO_NIA+B6_enzymes	0.9309	0.274703	0.00585879
AATC_MOUSE	P05201	STRV_NIA+B6_enzymes	1.34148	0.100035	0.00585879
DLDH_MOUSE	O08749	CRCA_NIA+B6_enzymes	0.867294	0.131371	0.00591853
DLDH_MOUSE	O08749	SEKI_NIA+B6_enzymes	0.755499	0.000591522	0.00591853
DLDH_MOUSE	O08749	LNCA_NIA+B6_enzymes	0.934347	0.0887897	0.00591853
DLDH_MOUSE	O08749	MEWO_NIA+B6_enzymes	1.00139	0.915247	0.00591853
DLDH_MOUSE	O08749	STRV_NIA+B6_enzymes	1.02825	0.535125	0.00591853
AL8A1_MOUSE	Q8BH00	CRCA_NIA+B6_enzymes	0.987724	0.628755	0.00593495
AL8A1_MOUSE	Q8BH00	SEKI_NIA+B6_enzymes	0.958669	0.299457	0.00593495
AL8A1_MOUSE	Q8BH00	LNCA_NIA+B6_enzymes	1.00643	0.805525	0.00593495
AL8A1_MOUSE	Q8BH00	MEWO_NIA+B6_enzymes	0.94762	0.166014	0.00593495
AL8A1_MOUSE	Q8BH00	STRV_NIA+B6_enzymes	0.962463	0.443821	0.00593495
CSAD_MOUSE	Q9DBE0	CRCA_NIA+B6_enzymes	0.908941	0.537159	0.00642438
CSAD_MOUSE	Q9DBE0	SEKI_NIA+B6_enzymes	0.71858	0.254852	0.00642438
CSAD_MOUSE	Q9DBE0	LNCA_NIA+B6_enzymes	0.806992	0.184812	0.00642438
CSAD_MOUSE	Q9DBE0	MEWO_NIA+B6_enzymes	0.877879	0.517615	0.00642438
CSAD_MOUSE	Q9DBE0	STRV_NIA+B6_enzymes	0.96589	0.614073	0.00642438
CGL_MOUSE	Q8VCN5	CRCA_NIA+B6_enzymes	0.515162	0.00183263	0.0066315
CGL_MOUSE	Q8VCN5	SEKI_NIA+B6_enzymes	1.15375	0.265067	0.0066315
CGL_MOUSE	Q8VCN5	LNCA_NIA+B6_enzymes	1.11311	0.0981705	0.0066315
CGL_MOUSE	Q8VCN5	MEWO_NIA+B6_enzymes	1.01646	0.562179	0.0066315
CGL_MOUSE	Q8VCN5	STRV_NIA+B6_enzymes	0.913387	0.522892	0.0066315
FMO5_MOUSE	P97872	CRCA_NIA+B6_enzymes	0.968711	0.957087	0.00665749
FMO5_MOUSE	P97872	SEKI_NIA+B6_enzymes	0.976102	0.890179	0.00665749
FMO5_MOUSE	P97872	LNCA_NIA+B6_enzymes	1.24487	0.112014	0.00665749
FMO5_MOUSE	P97872	MEWO_NIA+B6_enzymes	1.10577	0.0731197	0.00665749
FMO5_MOUSE	P97872	STRV_NIA+B6_enzymes	0.739666	0.0506566	0.00665749
AL1A7_MOUSE	O35945	CRCA_NIA+B6_enzymes	0.928878	0.719379	0.00724419
AL1A7_MOUSE	O35945	SEKI_NIA+B6_enzymes	0.675302	0.0145825	0.00724419
AL1A7_MOUSE	O35945	LNCA_NIA+B6_enzymes	0.837521	0.000596263	0.00724419
AL1A7_MOUSE	O35945	MEWO_NIA+B6_enzymes	0.897181	0.12473	0.00724419
AL1A7_MOUSE	O35945	STRV_NIA+B6_enzymes	0.867235	0.194234	0.00724419
UGDH_MOUSE	O70475	CRCA_NIA+B6_enzymes	0.708104	0.00390277	0.00730038
UGDH_MOUSE	O70475	SEKI_NIA+B6_enzymes	0.60293	0.00444161	0.00730038
UGDH_MOUSE	O70475	LNCA_NIA+B6_enzymes	0.854867	0.00192401	0.00730038
UGDH_MOUSE	O70475	MEWO_NIA+B6_enzymes	1.03249	0.634327	0.00730038
UGDH_MOUSE	O70475	STRV_NIA+B6_enzymes	0.93019	0.299392	0.00730038
GPDA_MOUSE	P13707	CRCA_NIA+B6_enzymes	1.05203	0.494544	0.00730565
GPDA_MOUSE	P13707	SEKI_NIA+B6_enzymes	1.05522	0.505419	0.00730565
GPDA_MOUSE	P13707	LNCA_NIA+B6_enzymes	1.02505	0.570669	0.00730565
GPDA_MOUSE	P13707	MEWO_NIA+B6_enzymes	1.02469	0.473378	0.00730565
GPDA_MOUSE	P13707	STRV_NIA+B6_enzymes	1.01118	0.823582	0.00730565
CP3AB_MOUSE	Q64459	CRCA_NIA+B6_enzymes	0.827366	0.0925182	0.0075037
CP3AB_MOUSE	Q64459	SEKI_NIA+B6_enzymes	0.508357	0.044215	0.0075037
CP3AB_MOUSE	Q64459	LNCA_NIA+B6_enzymes	0.917965	0.0474426	0.0075037
CP3AB_MOUSE	Q64459	MEWO_NIA+B6_enzymes	1.17377	0.147143	0.0075037
CP3AB_MOUSE	Q64459	STRV_NIA+B6_enzymes	1.03605	0.310518	0.0075037
RDH7_MOUSE	O88451	CRCA_NIA+B6_enzymes	0.643645	0.119347	0.00752286
RDH7_MOUSE	O88451	SEKI_NIA+B6_enzymes	0.841895	0.205058	0.00752286
RDH7_MOUSE	O88451	LNCA_NIA+B6_enzymes	0.907228	0.153546	0.00752286
RDH7_MOUSE	O88451	MEWO_NIA+B6_enzymes	0.927186	0.302422	0.00752286
RDH7_MOUSE	O88451	STRV_NIA+B6_enzymes	0.660837	0.0319625	0.00752286
AASS_MOUSE	Q99K67	CRCA_NIA+B6_enzymes	0.902415	0.0166632	0.00756641
AASS_MOUSE	Q99K67	SEKI_NIA+B6_enzymes	1.20593	0.0596379	0.00756641
AASS_MOUSE	Q99K67	LNCA_NIA+B6_enzymes	1.32196	0.021778	0.00756641
AASS_MOUSE	Q99K67	MEWO_NIA+B6_enzymes	1.17194	0.107611	0.00756641
AASS_MOUSE	Q99K67	STRV_NIA+B6_enzymes	1.26692	0.217549	0.00756641
CP4AE_MOUSE	O35728	SEKI_NIA+B6_enzymes	0.423069	0.225949	0.00781033
CP4AE_MOUSE	O35728	LNCA_NIA+B6_enzymes	0.797225	0.028637	0.00781033
CP4AE_MOUSE	O35728	MEWO_NIA+B6_enzymes	1.51048	0.116471	0.00781033
CP4AE_MOUSE	O35728	STRV_NIA+B6_enzymes	2.58126	0.0266934	0.00781033
AL4A1_MOUSE	Q8CHT0	CRCA_NIA+B6_enzymes	0.679871	0.00157362	0.00832323
AL4A1_MOUSE	Q8CHT0	SEKI_NIA+B6_enzymes	0.628222	0.00643412	0.00832323
AL4A1_MOUSE	Q8CHT0	LNCA_NIA+B6_enzymes	0.849154	0.13407	0.00832323
AL4A1_MOUSE	Q8CHT0	MEWO_NIA+B6_enzymes	0.956171	0.116215	0.00832323
AL4A1_MOUSE	Q8CHT0	STRV_NIA+B6_enzymes	1.04189	0.534944	0.00832323
DHB5_MOUSE	P70694	CRCA_NIA+B6_enzymes	0.556153	0.0133848	0.00898378
DHB5_MOUSE	P70694	SEKI_NIA+B6_enzymes	0.578766	0.000879681	0.00898378
DHB5_MOUSE	P70694	LNCA_NIA+B6_enzymes	0.879895	0.295115	0.00898378
DHB5_MOUSE	P70694	MEWO_NIA+B6_enzymes	0.919101	0.435888	0.00898378
DHB5_MOUSE	P70694	STRV_NIA+B6_enzymes	0.809521	0.123456	0.00898378
ADHX_MOUSE	P28474	CRCA_NIA+B6_enzymes	1.20866	0.0196772	0.00930744
ADHX_MOUSE	P28474	SEKI_NIA+B6_enzymes	1.08743	0.0315836	0.00930744
ADHX_MOUSE	P28474	LNCA_NIA+B6_enzymes	1.16705	0.0396295	0.00930744
ADHX_MOUSE	P28474	MEWO_NIA+B6_enzymes	1.09741	0.206431	0.00930744
ADHX_MOUSE	P28474	STRV_NIA+B6_enzymes	0.925839	0.278759	0.00930744
MAOX_MOUSE	P06801	CRCA_NIA+B6_enzymes	0.322276	0.00116716	0.00973488
MAOX_MOUSE	P06801	SEKI_NIA+B6_enzymes	0.393213	0.00083071	0.00973488
MAOX_MOUSE	P06801	LNCA_NIA+B6_enzymes	0.547237	0.00528598	0.00973488
MAOX_MOUSE	P06801	MEWO_NIA+B6_enzymes	0.81159	0.123993	0.00973488
MAOX_MOUSE	P06801	STRV_NIA+B6_enzymes	0.92506	0.405103	0.00973488
PYGL_MOUSE	Q9ET01	CRCA_NIA+B6_enzymes	0.75468	0.109651	0.0120458
PYGL_MOUSE	Q9ET01	SEKI_NIA+B6_enzymes	0.767545	0.0374269	0.0120458
PYGL_MOUSE	Q9ET01	LNCA_NIA+B6_enzymes	0.870461	0.159793	0.0120458
PYGL_MOUSE	Q9ET01	MEWO_NIA+B6_enzymes	0.877697	0.155566	0.0120458
PYGL_MOUSE	Q9ET01	STRV_NIA+B6_enzymes	0.837513	0.0881341	0.0120458
LDHA_MOUSE	P06151	CRCA_NIA+B6_enzymes	2.45808	0.0179202	0.0129412
LDHA_MOUSE	P06151	SEKI_NIA+B6_enzymes	1.46367	0.00171953	0.0129412
LDHA_MOUSE	P06151	LNCA_NIA+B6_enzymes	1.34441	0.0434576	0.0129412
LDHA_MOUSE	P06151	MEWO_NIA+B6_enzymes	1.23763	0.0155621	0.0129412
LDHA_MOUSE	P06151	STRV_NIA+B6_enzymes	1.04525	0.541983	0.0129412
MMSA_MOUSE	Q9EQ20	CRCA_NIA+B6_enzymes	0.691988	0.00638797	0.0131721
MMSA_MOUSE	Q9EQ20	SEKI_NIA+B6_enzymes	0.687609	0.00422372	0.0131721
MMSA_MOUSE	Q9EQ20	LNCA_NIA+B6_enzymes	0.892753	0.0798371	0.0131721
MMSA_MOUSE	Q9EQ20	MEWO_NIA+B6_enzymes	0.978107	0.245514	0.0131721
MMSA_MOUSE	Q9EQ20	STRV_NIA+B6_enzymes	1.04291	0.0765037	0.0131721
C1TC_MOUSE	Q922D8	CRCA_NIA+B6_enzymes	0.619781	0.00584648	0.013585
C1TC_MOUSE	Q922D8	SEKI_NIA+B6_enzymes	0.766337	0.00460474	0.013585
C1TC_MOUSE	Q922D8	LNCA_NIA+B6_enzymes	0.871513	0.0232889	0.013585
C1TC_MOUSE	Q922D8	MEWO_NIA+B6_enzymes	0.957329	0.168476	0.013585
C1TC_MOUSE	Q922D8	STRV_NIA+B6_enzymes	0.779832	0.0107486	0.013585
IDHC_MOUSE	O88844	CRCA_NIA+B6_enzymes	0.847161	0.0343533	0.0139551
IDHC_MOUSE	O88844	SEKI_NIA+B6_enzymes	0.742154	0.00911542	0.0139551
IDHC_MOUSE	O88844	LNCA_NIA+B6_enzymes	0.881092	0.00961883	0.0139551
IDHC_MOUSE	O88844	MEWO_NIA+B6_enzymes	0.893803	0.0553508	0.0139551
IDHC_MOUSE	O88844	STRV_NIA+B6_enzymes	0.884995	0.115695	0.0139551
MDHM_MOUSE	P08249	CRCA_NIA+B6_enzymes	0.957308	0.547091	0.0155745
MDHM_MOUSE	P08249	SEKI_NIA+B6_enzymes	0.828493	0.0168623	0.0155745
MDHM_MOUSE	P08249	LNCA_NIA+B6_enzymes	0.955689	0.00830483	0.0155745
MDHM_MOUSE	P08249	MEWO_NIA+B6_enzymes	0.988054	0.506704	0.0155745
MDHM_MOUSE	P08249	STRV_NIA+B6_enzymes	1.14416	0.266055	0.0155745
AL9A1_MOUSE	Q9JLJ2	CRCA_NIA+B6_enzymes	0.668786	0.00421347	0.0158087
AL9A1_MOUSE	Q9JLJ2	SEKI_NIA+B6_enzymes	0.695624	0.00684898	0.0158087
AL9A1_MOUSE	Q9JLJ2	LNCA_NIA+B6_enzymes	0.832043	0.0345519	0.0158087
AL9A1_MOUSE	Q9JLJ2	MEWO_NIA+B6_enzymes	0.943281	0.0564633	0.0158087
AL9A1_MOUSE	Q9JLJ2	STRV_NIA+B6_enzymes	0.980018	0.0293856	0.0158087
MDHC_MOUSE	P14152	CRCA_NIA+B6_enzymes	0.689982	0.00623224	0.0158314
MDHC_MOUSE	P14152	SEKI_NIA+B6_enzymes	0.80163	0.00277593	0.0158314
MDHC_MOUSE	P14152	LNCA_NIA+B6_enzymes	0.91415	0.0351564	0.0158314
MDHC_MOUSE	P14152	MEWO_NIA+B6_enzymes	0.951502	0.120011	0.0158314
MDHC_MOUSE	P14152	STRV_NIA+B6_enzymes	0.916921	0.0849565	0.0158314
DHSO_MOUSE	Q64442	CRCA_NIA+B6_enzymes	0.539219	0.00122769	0.0159587
DHSO_MOUSE	Q64442	SEKI_NIA+B6_enzymes	0.655187	0.00203532	0.0159587
DHSO_MOUSE	Q64442	LNCA_NIA+B6_enzymes	0.946109	0.0284119	0.0159587
DHSO_MOUSE	Q64442	MEWO_NIA+B6_enzymes	0.968209	0.0486877	0.0159587
DHSO_MOUSE	Q64442	STRV_NIA+B6_enzymes	0.832447	0.028097	0.0159587
ECHA_MOUSE	Q8BMS1	CRCA_NIA+B6_enzymes	0.983672	0.937517	0.0161106
ECHA_MOUSE	Q8BMS1	SEKI_NIA+B6_enzymes	0.722572	0.000251187	0.0161106
ECHA_MOUSE	Q8BMS1	LNCA_NIA+B6_enzymes	0.879577	0.084895	0.0161106
ECHA_MOUSE	Q8BMS1	MEWO_NIA+B6_enzymes	1.01187	0.467076	0.0161106
ECHA_MOUSE	Q8BMS1	STRV_NIA+B6_enzymes	1.19243	0.288276	0.0161106
DHB4_MOUSE	P51660	CRCA_NIA+B6_enzymes	0.753395	0.149619	0.0168874
DHB4_MOUSE	P51660	SEKI_NIA+B6_enzymes	0.616013	0.0208511	0.0168874
DHB4_MOUSE	P51660	LNCA_NIA+B6_enzymes	0.909152	0.0680366	0.0168874
DHB4_MOUSE	P51660	MEWO_NIA+B6_enzymes	1.0033	0.875106	0.0168874
DHB4_MOUSE	P51660	STRV_NIA+B6_enzymes	1.14781	0.202075	0.0168874
AATM_MOUSE	P05202	CRCA_NIA+B6_enzymes	0.983301	0.831283	0.0176753
AATM_MOUSE	P05202	SEKI_NIA+B6_enzymes	0.828801	0.0118319	0.0176753
AATM_MOUSE	P05202	LNCA_NIA+B6_enzymes	0.907117	0.00232839	0.0176753
AATM_MOUSE	P05202	MEWO_NIA+B6_enzymes	1.00631	0.567141	0.0176753
AATM_MOUSE	P05202	STRV_NIA+B6_enzymes	1.05331	0.285587	0.0176753
SAHH_MOUSE	P50247	CRCA_NIA+B6_enzymes	0.943085	0.157599	0.0224022
SAHH_MOUSE	P50247	SEKI_NIA+B6_enzymes	0.970195	0.68352	0.0224022
SAHH_MOUSE	P50247	LNCA_NIA+B6_enzymes	1.30764	0.115283	0.0224022
SAHH_MOUSE	P50247	MEWO_NIA+B6_enzymes	0.971711	0.342728	0.0224022
SAHH_MOUSE	P50247	STRV_NIA+B6_enzymes	0.924518	0.306787	0.0224022
G3P_MOUSE	P16858	CRCA_NIA+B6_enzymes	1.35905	0.00713277	0.0224553
G3P_MOUSE	P16858	SEKI_NIA+B6_enzymes	0.918704	0.124767	0.0224553
G3P_MOUSE	P16858	LNCA_NIA+B6_enzymes	1.0299	0.561589	0.0224553
G3P_MOUSE	P16858	MEWO_NIA+B6_enzymes	1.02097	0.41667	0.0224553
G3P_MOUSE	P16858	STRV_NIA+B6_enzymes	0.937165	0.294901	0.0224553
FAS_MOUSE	P19096	CRCA_NIA+B6_enzymes	0.637987	0.0489476	0.0282043
FAS_MOUSE	P19096	SEKI_NIA+B6_enzymes	0.762027	0.0193366	0.0282043
FAS_MOUSE	P19096	LNCA_NIA+B6_enzymes	0.700969	0.0314222	0.0282043
FAS_MOUSE	P19096	MEWO_NIA+B6_enzymes	0.973776	0.573839	0.0282043
FAS_MOUSE	P19096	STRV_NIA+B6_enzymes	0.693618	0.0153095	0.0282043
DHE3_MOUSE	P26443	CRCA_NIA+B6_enzymes	1.02171	0.747071	0.0301301
DHE3_MOUSE	P26443	SEKI_NIA+B6_enzymes	0.934195	0.259587	0.0301301
DHE3_MOUSE	P26443	LNCA_NIA+B6_enzymes	0.920421	0.211026	0.0301301
DHE3_MOUSE	P26443	MEWO_NIA+B6_enzymes	0.971727	0.339356	0.0301301
DHE3_MOUSE	P26443	STRV_NIA+B6_enzymes	1.05193	0.464128	0.0301301
ALDH2_MOUSE	P47738	CRCA_NIA+B6_enzymes	0.830107	0.0530697	0.0317615
ALDH2_MOUSE	P47738	SEKI_NIA+B6_enzymes	0.782726	0.00161787	0.0317615
ALDH2_MOUSE	P47738	LNCA_NIA+B6_enzymes	1.02001	0.574444	0.0317615
ALDH2_MOUSE	P47738	MEWO_NIA+B6_enzymes	0.980177	0.446581	0.0317615
ALDH2_MOUSE	P47738	STRV_NIA+B6_enzymes	1.04817	0.549604	0.0317615
ADH1_MOUSE	P00329	CRCA_NIA+B6_enzymes	0.882591	0.138042	0.0331722
ADH1_MOUSE	P00329	SEKI_NIA+B6_enzymes	0.787915	0.0210157	0.0331722
ADH1_MOUSE	P00329	LNCA_NIA+B6_enzymes	0.903445	0.0150652	0.0331722
ADH1_MOUSE	P00329	MEWO_NIA+B6_enzymes	0.914401	0.0736561	0.0331722
ADH1_MOUSE	P00329	STRV_NIA+B6_enzymes	0.851853	0.0559721	0.0331722
AL1L1_MOUSE	Q8R0Y6	CRCA_NIA+B6_enzymes	0.776953	0.149262	0.0337764
AL1L1_MOUSE	Q8R0Y6	SEKI_NIA+B6_enzymes	1.03572	0.274458	0.0337764
AL1L1_MOUSE	Q8R0Y6	LNCA_NIA+B6_enzymes	1.01287	0.555917	0.0337764
AL1L1_MOUSE	Q8R0Y6	MEWO_NIA+B6_enzymes	0.951251	0.211047	0.0337764
AL1L1_MOUSE	Q8R0Y6	STRV_NIA+B6_enzymes	0.737335	0.0202337	0.0337764
CATA_MOUSE	P24270	CRCA_NIA+B6_enzymes	0.454609	0.0244957	0.034152
CATA_MOUSE	P24270	SEKI_NIA+B6_enzymes	0.311062	0.00219198	0.034152
CATA_MOUSE	P24270	LNCA_NIA+B6_enzymes	0.777334	0.00967363	0.034152
CATA_MOUSE	P24270	MEWO_NIA+B6_enzymes	0.849038	0.126327	0.034152
CATA_MOUSE	P24270	STRV_NIA+B6_enzymes	0.988711	0.715989	0.034152
ECHP_MOUSE	Q9DBM2	CRCA_NIA+B6_enzymes	0.453601	0.00225824	0.0434206
ECHP_MOUSE	Q9DBM2	SEKI_NIA+B6_enzymes	0.354441	0.000562935	0.0434206
ECHP_MOUSE	Q9DBM2	LNCA_NIA+B6_enzymes	0.622435	0.01497	0.0434206
ECHP_MOUSE	Q9DBM2	MEWO_NIA+B6_enzymes	0.779176	0.0702121	0.0434206
ECHP_MOUSE	Q9DBM2	STRV_NIA+B6_enzymes	1.94238	0.121934	0.0434206
AL1A1_MOUSE	P24549	CRCA_NIA+B6_enzymes	0.396269	0.00195241	0.044937
AL1A1_MOUSE	P24549	SEKI_NIA+B6_enzymes	0.484615	0.0220585	0.044937
AL1A1_MOUSE	P24549	LNCA_NIA+B6_enzymes	0.627257	0.0139824	0.044937
AL1A1_MOUSE	P24549	MEWO_NIA+B6_enzymes	0.873924	0.243376	0.044937
AL1A1_MOUSE	P24549	STRV_NIA+B6_enzymes	0.816153	0.11581	0.044937
