# Supplementary material for: Decreased liver B vitamin-related enzymes as a metabolic hallmark of cancer cachexia
Source: Nat Commun. 2023 Oct 6;14:6246. doi: 10.1038/s41467-023-41952-w (PMC10558488; doi:10.1038/s41467-023-41952-w)
Supplement: Supplementary file 4 — Source Data [file 41467_2023_41952_MOESM4_ESM.zip › source_data_ed3/FigS3d.xlsx]

## Sheet: FigS3d
organ	PC1	PC2	class
Adrenal gland	0.9277	-1.08512	SAM enzymes
Brain cortex	-2.23189	2.12992	SAM enzymes
Brain medulla	-2.0415	-0.427676	SAM enzymes
Cerebellum	-2.43938	-1.55883	SAM enzymes
Colon	-0.087498	-1.62431	SAM enzymes
Diaphragm	-1.29511	3.06096	SAM enzymes
Duodenum	0.173609	-0.912871	SAM enzymes
Embryonic tissue	-2.30467	-5.57222	SAM enzymes
Eye	-2.02978	-0.224174	SAM enzymes
Heart	-0.593029	5.8856	SAM enzymes
Ileum	0.0798722	-1.51382	SAM enzymes
Jejunum	0.0221889	-2.01797	SAM enzymes
Kidney cortex	3.51977	3.22467	SAM enzymes
Kidney medulla	2.70575	3.68275	SAM enzymes
Lung	-0.766604	-0.122073	SAM enzymes
Midbrain	-2.45559	1.93187	SAM enzymes
Olfactory bulb	-2.33028	-2.01156	SAM enzymes
Ovary	-0.991974	-2.14675	SAM enzymes
Pancreas	3.31732	-2.16118	SAM enzymes
Salivary gland	-1.07657	0.00719487	SAM enzymes
Spleen	-1.55895	-2.407	SAM enzymes
Stomach	-1.33057	2.11305	SAM enzymes
Thymus	-1.31546	-3.81292	SAM enzymes
Uterus	-1.31959	0.261708	SAM enzymes
WAT	1.65878	0.0172051	SAM enzymes
Liver	15.0791	-1.83241	SAM enzymes
Muscle	-2.4884	1.97588	SAM enzymes
BAT	1.17275	5.14006	SAM enzymes
