# Supplementary material for: Decreased liver B vitamin-related enzymes as a metabolic hallmark of cancer cachexia
Source: Nat Commun. 2023 Oct 6;14:6246. doi: 10.1038/s41467-023-41952-w (PMC10558488; doi:10.1038/s41467-023-41952-w)
Supplement: Supplementary file 4 — Source Data [file 41467_2023_41952_MOESM4_ESM.zip › source_data_ed3/Fig8b.xlsx]

## Sheet: Fig8b
id_cems	mb	GPS	fc
id_1	Betaine (C1)	2	0.992637
id_1	Choline (C1)	2	1.05918
id_1	Thr (C1)	2	0.870702
id_1	Trp (NAD)	2	0.742712
id_1	GAA (C1)	2	0.721472
id_1	Ser (C1)	2	0.669785
id_10	Betaine (C1)	2	1.32773
id_10	Choline (C1)	2	1.03847
id_10	Thr (C1)	2	0.565982
id_10	Trp (NAD)	2	0.275563
id_10	GAA (C1)	2	0.353056
id_10	Ser (C1)	2	0.668801
id_11	Betaine (C1)	0	0.81885
id_11	Choline (C1)	0	1.02774
id_11	Thr (C1)	0	1.46983
id_11	Trp (NAD)	0	1.11846
id_11	GAA (C1)	0	1.51856
id_11	Ser (C1)	0	1.01917
id_12	Betaine (C1)	0	0.913823
id_12	Choline (C1)	0	1.17574
id_12	Thr (C1)	0	0.963818
id_12	Trp (NAD)	0	0.987521
id_12	GAA (C1)	0	0.98603
id_12	Ser (C1)	0	1.01616
id_13	Betaine (C1)	0	0.998777
id_13	Choline (C1)	0	0.817118
id_13	Thr (C1)	0	1.02933
id_13	Trp (NAD)	0	0.982633
id_13	GAA (C1)	0	0.914538
id_13	Ser (C1)	0	1.21592
id_14	Betaine (C1)	0	1.34066
id_14	Choline (C1)	0	1.05874
id_14	Thr (C1)	0	0.914079
id_14	Trp (NAD)	0	1.03836
id_14	GAA (C1)	0	0.80343
id_14	Ser (C1)	0	0.965215
id_15	Betaine (C1)	0	1.28492
id_15	Choline (C1)	0	0.97033
id_15	Thr (C1)	0	0.888384
id_15	Trp (NAD)	0	0.994423
id_15	GAA (C1)	0	0.776001
id_15	Ser (C1)	0	0.977846
id_16	Betaine (C1)	0	0.731361
id_16	Choline (C1)	0	0.912331
id_16	Thr (C1)	0	0.856249
id_16	Trp (NAD)	0	0.896688
id_16	GAA (C1)	0	1.21364
id_16	Ser (C1)	0	0.932302
id_17	Betaine (C1)	0	0.624534
id_17	Choline (C1)	0	0.840306
id_17	Thr (C1)	0	0.852377
id_17	Trp (NAD)	0	1.06453
id_17	GAA (C1)	0	0.700481
id_17	Ser (C1)	0	0.91573
id_18	Betaine (C1)	0	1.08386
id_18	Choline (C1)	0	1.054
id_18	Thr (C1)	0	1.26786
id_18	Trp (NAD)	0	1.02962
id_18	GAA (C1)	0	0.702643
id_18	Ser (C1)	0	1.1411
id_19	Betaine (C1)	0	0.914115
id_19	Choline (C1)	0	0.999757
id_19	Thr (C1)	0	0.980414
id_19	Trp (NAD)	0	1.18889
id_19	GAA (C1)	0	1.42615
id_19	Ser (C1)	0	0.990087
id_2	Betaine (C1)	2	0.734114
id_2	Choline (C1)	2	0.772433
id_2	Thr (C1)	2	0.754294
id_2	Trp (NAD)	2	0.590676
id_2	GAA (C1)	2	0.605873
id_2	Ser (C1)	2	0.7373
id_20	Betaine (C1)	0	1.20322
id_20	Choline (C1)	0	1.14369
id_20	Thr (C1)	0	0.75808
id_20	Trp (NAD)	0	0.887769
id_20	GAA (C1)	0	1.38468
id_20	Ser (C1)	0	0.816566
id_21	Betaine (C1)	2	0.626781
id_21	Choline (C1)	2	0.858586
id_21	Thr (C1)	2	0.48157
id_21	Trp (NAD)	2	0.366972
id_21	GAA (C1)	2	0.605096
id_21	Ser (C1)	2	0.785083
id_22	Betaine (C1)	2	1.26781
id_22	Choline (C1)	2	0.707071
id_22	Thr (C1)	2	0.344828
id_22	Trp (NAD)	2	0.168196
id_22	GAA (C1)	2	0.0152866
id_22	Ser (C1)	2	0.63788
id_23	Betaine (C1)	2	1.31054
id_23	Choline (C1)	2	0.656566
id_23	Thr (C1)	2	0.588585
id_23	Trp (NAD)	2	0.30581
id_23	GAA (C1)	2	0.732484
id_23	Ser (C1)	2	0.691855
id_24	Betaine (C1)	2	1.02564
id_24	Choline (C1)	2	0.757576
id_24	Thr (C1)	2	0.68371
id_24	Trp (NAD)	2	0.535168
id_24	GAA (C1)	2	1.0828
id_24	Ser (C1)	2	0.839058
id_25	Betaine (C1)	2	0.31339
id_25	Choline (C1)	2	0.555556
id_25	Thr (C1)	2	0.915577
id_25	Trp (NAD)	2	0.779817
id_25	GAA (C1)	2	0.0152866
id_25	Ser (C1)	2	0.780177
id_26	Betaine (C1)	2	0.655271
id_26	Choline (C1)	2	0.707071
id_26	Thr (C1)	2	0.612366
id_26	Trp (NAD)	2	0.657492
id_26	GAA (C1)	2	0.0152866
id_26	Ser (C1)	2	1.01079
id_27	Betaine (C1)	2	0.569801
id_27	Choline (C1)	2	0.555556
id_27	Thr (C1)	2	0.701546
id_27	Trp (NAD)	2	0.840979
id_27	GAA (C1)	2	0.0152866
id_27	Ser (C1)	2	0.711482
id_28	Betaine (C1)	2	0.37037
id_28	Choline (C1)	2	0.555556
id_28	Thr (C1)	2	0.832342
id_28	Trp (NAD)	2	0.672783
id_28	GAA (C1)	2	0.700637
id_28	Ser (C1)	2	0.9421
id_29	Betaine (C1)	2	1.09687
id_29	Choline (C1)	2	0.808081
id_29	Thr (C1)	2	0.760999
id_29	Trp (NAD)	2	0.810398
id_29	GAA (C1)	2	0.0152866
id_29	Ser (C1)	2	0.893032
id_3	Betaine (C1)	2	0.52886
id_3	Choline (C1)	2	0.809492
id_3	Thr (C1)	2	0.858194
id_3	Trp (NAD)	2	0.679641
id_3	GAA (C1)	2	0.466416
id_3	Ser (C1)	2	0.553465
id_30	Betaine (C1)	2	1.06838
id_30	Choline (C1)	2	0.656566
id_30	Thr (C1)	2	0.368609
id_30	Trp (NAD)	2	0.29052
id_30	GAA (C1)	2	0.636943
id_30	Ser (C1)	2	0.711482
id_31	Betaine (C1)	2	0.156695
id_31	Choline (C1)	2	0.333333
id_31	Thr (C1)	2	1.20095
id_31	Trp (NAD)	2	0.733945
id_31	GAA (C1)	2	0.700637
id_31	Ser (C1)	2	0.893032
id_32	Betaine (C1)	2	0.356125
id_32	Choline (C1)	2	0.373737
id_32	Thr (C1)	2	0.552913
id_32	Trp (NAD)	2	0.489297
id_32	GAA (C1)	2	0.382166
id_32	Ser (C1)	2	0.559372
id_33	Betaine (C1)	2	0.527066
id_33	Choline (C1)	2	0.858586
id_33	Thr (C1)	2	0.451843
id_33	Trp (NAD)	2	0.642202
id_33	GAA (C1)	2	0.0152866
id_33	Ser (C1)	2	0.632974
id_34	Betaine (C1)	2	0.826211
id_34	Choline (C1)	2	0.606061
id_34	Thr (C1)	2	0.350773
id_34	Trp (NAD)	2	0.168196
id_34	GAA (C1)	2	0.66879
id_34	Ser (C1)	2	0.736016
id_35	Betaine (C1)	2	1.69516
id_35	Choline (C1)	2	1.56566
id_35	Thr (C1)	2	0.552913
id_35	Trp (NAD)	2	0.565749
id_35	GAA (C1)	2	0.796178
id_35	Ser (C1)	2	0.745829
id_36	Choline (C1)	2	0.555556
id_36	Thr (C1)	2	0.445898
id_36	Trp (NAD)	2	0.688073
id_36	GAA (C1)	2	0.0152866
id_37	Betaine (C1)	2	0.555556
id_37	Choline (C1)	2	0.606061
id_37	Thr (C1)	2	0.6956
id_37	Trp (NAD)	2	0.626911
id_37	GAA (C1)	2	0.66879
id_37	Ser (C1)	2	0.888126
id_38	Betaine (C1)	1	0.740741
id_38	Choline (C1)	1	0.656566
id_38	Thr (C1)	1	0.39239
id_38	Trp (NAD)	1	0.59633
id_38	GAA (C1)	1	0.0152866
id_38	Ser (C1)	1	0.564279
id_39	Betaine (C1)	1	0.555556
id_39	Choline (C1)	1	0.606061
id_39	Thr (C1)	1	0.49346
id_39	Trp (NAD)	1	0.428135
id_39	GAA (C1)	1	0.89172
id_39	Ser (C1)	1	0.691855
id_4	Betaine (C1)	2	0.476332
id_4	Choline (C1)	2	0.622594
id_4	Thr (C1)	2	1.86142
id_4	Trp (NAD)	2	0.814628
id_4	GAA (C1)	2	1.23104
id_4	Ser (C1)	2	1.51262
id_40	Betaine (C1)	1	1.22507
id_40	Choline (C1)	1	1.26263
id_40	Thr (C1)	1	0.88585
id_40	Trp (NAD)	1	0.733945
id_40	GAA (C1)	1	0.541401
id_40	Ser (C1)	1	0.9421
id_41	Betaine (C1)	1	0.512821
id_41	Choline (C1)	1	0.505051
id_41	Thr (C1)	1	1.10583
id_41	Trp (NAD)	1	0.688073
id_41	GAA (C1)	1	0.0152866
id_41	Ser (C1)	1	0.888126
id_42	Betaine (C1)	1	0.641026
id_42	Choline (C1)	1	1.16162
id_42	Thr (C1)	1	0.58264
id_42	Trp (NAD)	1	0.458716
id_42	GAA (C1)	1	0.66879
id_42	Ser (C1)	1	0.951914
id_43	Betaine (C1)	1	1.19658
id_43	Choline (C1)	1	0.808081
id_43	Thr (C1)	1	0.648038
id_43	Trp (NAD)	1	0.611621
id_43	GAA (C1)	1	1.21019
id_43	Ser (C1)	1	0.95682
id_44	Betaine (C1)	1	0.584046
id_44	Choline (C1)	1	0.484848
id_44	Thr (C1)	1	1.02854
id_44	Trp (NAD)	1	0.489297
id_44	GAA (C1)	1	0.0152866
id_44	Ser (C1)	1	1.03533
id_45	Betaine (C1)	1	0.811966
id_45	Choline (C1)	1	0.707071
id_45	Thr (C1)	1	1.26635
id_45	Trp (NAD)	1	0.810398
id_45	GAA (C1)	1	0.923567
id_45	Ser (C1)	1	1.43278
id_46	Betaine (C1)	0	0.940171
id_46	Choline (C1)	0	0.606061
id_46	Thr (C1)	0	0.457788
id_46	Trp (NAD)	0	0.58104
id_46	GAA (C1)	0	0.0152866
id_46	Ser (C1)	0	0.686948
id_47	Betaine (C1)	1	0.868946
id_47	Choline (C1)	1	1.21212
id_47	Thr (C1)	1	1.27229
id_47	Trp (NAD)	1	0.749235
id_47	GAA (C1)	1	1.6242
id_47	Ser (C1)	1	1.01079
id_48	Betaine (C1)	1	1.03989
id_48	Choline (C1)	1	0.858586
id_48	Thr (C1)	1	0.737218
id_48	Trp (NAD)	1	0.489297
id_48	GAA (C1)	1	0.89172
id_48	Ser (C1)	1	0.583906
id_49	Betaine (C1)	0	0.940171
id_49	Choline (C1)	0	0.858586
id_49	Thr (C1)	0	0.719382
id_49	Trp (NAD)	0	0.779817
id_49	GAA (C1)	0	0.0152866
id_49	Ser (C1)	0	0.932287
id_5	Betaine (C1)	2	0.880409
id_5	Choline (C1)	2	0.788674
id_5	Thr (C1)	2	0.648892
id_5	Trp (NAD)	2	0.555131
id_5	GAA (C1)	2	0.572284
id_5	Ser (C1)	2	0.799237
id_50	Betaine (C1)	0	1.5812
id_50	Choline (C1)	0	1.06061
id_50	Thr (C1)	0	1.00476
id_50	Trp (NAD)	0	0.749235
id_50	GAA (C1)	0	1.33758
id_50	Ser (C1)	0	0.922473
id_51	Choline (C1)	0	0.358586
id_51	Thr (C1)	0	0.326992
id_51	Trp (NAD)	0	0.29052
id_51	GAA (C1)	0	0.0152866
id_55	Betaine (C1)	0	1.23932
id_55	Choline (C1)	0	1.11111
id_55	Thr (C1)	0	1.12366
id_55	Trp (NAD)	0	0.810398
id_55	GAA (C1)	0	1.49682
id_55	Ser (C1)	0	0.951914
id_56	Betaine (C1)	0	0.954416
id_56	Choline (C1)	0	0.909091
id_56	Thr (C1)	0	0.963139
id_56	Trp (NAD)	0	1.1315
id_56	GAA (C1)	0	0.509554
id_56	Ser (C1)	0	1.0844
id_57	Betaine (C1)	0	0.997151
id_57	Choline (C1)	0	0.959596
id_57	Thr (C1)	0	1.02854
id_57	Trp (NAD)	0	0.917431
id_57	GAA (C1)	0	1.05096
id_57	Ser (C1)	0	0.912659
id_58	Betaine (C1)	0	0.797721
id_58	Choline (C1)	0	1.0101
id_58	Thr (C1)	0	0.98692
id_58	Trp (NAD)	0	1.07034
id_58	GAA (C1)	0	0.987261
id_58	Ser (C1)	0	1.01079
id_59	Betaine (C1)	0	1.21083
id_59	Choline (C1)	0	1.06061
id_59	Thr (C1)	0	0.915577
id_59	Trp (NAD)	0	0.733945
id_59	GAA (C1)	0	1.27389
id_59	Ser (C1)	0	0.883219
id_6	Betaine (C1)	2	0.79597
id_6	Choline (C1)	2	0.625289
id_6	Thr (C1)	2	0.655745
id_6	Trp (NAD)	2	0.500382
id_6	GAA (C1)	2	0.645839
id_6	Ser (C1)	2	1.05435
id_60	Betaine (C1)	0	1.0114
id_60	Choline (C1)	0	1.0101
id_60	Thr (C1)	0	0.897741
id_60	Trp (NAD)	0	1.07034
id_60	GAA (C1)	0	0.955414
id_60	Ser (C1)	0	1.04024
id_7	Betaine (C1)	2	0.663361
id_7	Choline (C1)	2	0.821589
id_7	Thr (C1)	2	0.519708
id_7	Trp (NAD)	2	0.354212
id_7	GAA (C1)	2	0.491209
id_7	Ser (C1)	2	0.723515
id_8	Betaine (C1)	2	0.195817
id_8	Choline (C1)	2	0.594565
id_8	Thr (C1)	2	0.637277
id_8	Trp (NAD)	2	0.674614
id_8	GAA (C1)	2	0.392167
id_8	Ser (C1)	2	0.926173
id_9	Betaine (C1)	2	0.355388
id_9	Choline (C1)	2	0.63566
id_9	Thr (C1)	2	0.869755
id_9	Trp (NAD)	2	0.952915
id_9	GAA (C1)	2	0.751106
id_9	Ser (C1)	2	0.722119
