# Supplementary material for: Decreased liver B vitamin-related enzymes as a metabolic hallmark of cancer cachexia
Source: Nat Commun. 2023 Oct 6;14:6246. doi: 10.1038/s41467-023-41952-w (PMC10558488; doi:10.1038/s41467-023-41952-w)
Supplement: Supplementary file 4 — Source Data [file 41467_2023_41952_MOESM4_ESM.zip › source_data_ed3/metabolome_cems.xlsx]

## Sheet: unit
tissue	unit
muscle	nmol/g (tissue)
liver	nmol/g (tissue)
plasma	mM

## Sheet: mb_mewo_muscle
id	class	Val	UTP	Urea	Urate	UMP	UDPglucuronate	UDPglucose	UDPGlcNAc	UDP	Tyr	Trp	TML	TMAO	Thr	Terephthalate	TAUCHO	TAU	Succinate	SPM	SPD	Ser	SAR	SAM	SAH	RuP	Pyruvate	PTRS	ProBet	Pro	PMP	Pipecolate	Phe	Pgtwo	PGthree	PG	PEP	Pelargonate	Pantothenate	OxPro	Ornith	oAcetylcarnitine	NMNA	NAM	NADPH	NADH	NAD	MNA	MetSOx
1	mewo	223.83	0.570296	6451.42	20.8984	32.1488	0.570296	12.9596	19.4387	12.3333	121.621	28.0147	9.9291	22.2605	381.589	3.06692	19.813	11799.3	178.788	1.35822	26.9799	446.615	15.7844	24.3925	2.6769	108.955	136.317	7.9048	6.74588	212.503	11.3291	6.34255	76.3896	60.2381	318.085	0.570296	41.762	5.56674	26.3076	19.2987	56.5878	303.223	4.58153	250.353	0.570296	31.6361	298.623	1.54097	0.570296
2	mewo_cnt	197.115	105.179	4941.74	0.570296	8.99837	0.570296	17.2889	22.5893	28.0478	90.8298	22.6547	9.92801	20.5057	331.562	0.570296	0.570296	15092.3	397.367	0.570296	13.809	526.544	24.122	30.1048	0.570296	0.570296	0.570296	4.4268	5.7633	233.096	11.0974	5.27122	58.9255	28.8691	233.644	0.570296	26.75	19.0613	25.6832	14.275	45.2166	212.603	0.570296	50.3659	25.5359	93.3321	574.482	2.45444	0.570296
3	mewo	233.136	108.978	6155.24	0.570296	0.570296	0.570296	0.570296	17.933	12.2345	124.232	28.985	10.29	23.3919	406.971	0.570296	27.2435	18831.4	281.588	0.570296	15.9087	480.013	21.5594	26.4966	0.570296	0.570296	0.570296	0.570296	7.42795	294.842	0.570296	7.61041	73.7504	29.8267	192.638	0.570296	36.9226	13.7231	19.8532	17.4555	68.3682	147.222	0.570296	46.0739	16.6635	76.7183	512.574	2.79662	0.570296
4	mewo_cnt	176.195	62.1783	4707.77	13.4154	16.6557	4.44944	18.4684	25.8915	24.6726	93.2269	16.6894	9.67245	19.387	300.156	0.570296	10.6733	9236.94	153.791	0.570296	19.8499	423.714	15.3328	22.7536	0.570296	35.3028	110.767	4.8456	4.94709	175.507	8.94978	4.34402	46.952	28.1661	227.763	0.570296	30.8666	7.71411	23.4396	18.5516	50.0242	157.365	3.52021	70.1985	0.570296	62.7428	454.976	2.04359	0.570296
5	mewo	263.692	86.6775	6953.09	17.4052	0.570296	0.570296	11.2718	14.8331	13.4281	69.9633	20.694	8.67022	19.5852	337.074	0.570296	0.570296	12439.8	195.226	0.570296	24.1554	387.155	23.2869	21.4641	2.74701	15.5012	0.570296	7.54657	6.47102	260.052	8.83229	6.35113	75.6221	38.8599	171.517	0.570296	21.1993	5.87913	20.6403	13.9968	66.9291	154.172	4.05449	43.0618	0.570296	57.6378	449.646	3.27245	10.7545
6	mewo_cnt	235.693	29.482	4781.47	26.2473	34.9824	5.59026	12.9763	23.0249	37.606	89.4391	27.0875	9.5928	23.2409	271.331	0.570296	4.26325	11121	196.046	1.35877	22.3049	392.03	20.899	25.7355	0.570296	34.1053	161.222	4.89473	5.26891	160.865	6.33352	3.66596	65.8449	40.9305	343.148	7.87244	48.253	2.87984	24.7274	12.5481	42.6702	144.26	0.570296	83.9317	0.570296	43.7123	445.933	1.41495	5.96934
7	mewo_cnt	183.04	62.532	4301.53	26.1887	16.0878	0.570296	9.22711	17.1343	33.2189	71.928	15.7544	11.8085	21.3721	313.254	4.37103	5.66717	11369.8	266.23	1.42274	15.0581	495.053	18.7551	25.5482	0.570296	22.2663	0.570296	6.35481	4.1002	164.363	9.292	2.91134	53.0982	48.6213	300.046	0.570296	28.1693	6.53269	24.9588	19.36	56.8948	202.083	0.570296	54.8977	0.570296	104.509	462.564	2.77623	0.570296
8	mewo	278.525	95.4741	8540.27	0.570296	8.29149	0.570296	0.570296	21.5695	18.1004	105.806	27.2681	12.8175	14.9385	346.46	2.70114	0.570296	14704.4	175.347	0.570296	18.5976	356.511	12.3848	23.6775	0.570296	19.3674	0.570296	4.79507	5.93663	213.14	9.03628	8.48176	96.5203	37.3557	233.289	0.570296	24.0307	8.38374	25.2946	26.3398	61.8885	132.63	0.570296	68.7907	0.570296	64.4383	452.989	3.12123	6.65997
9	mewo_cnt	203.83	39.5959	5301.93	16.1549	23.449	0.570296	20.823	23.1573	46.4096	85.613	17.8603	16.8846	31.147	357.495	0.570296	0.570296	14822.2	140.874	0.570296	17.3957	577.397	18.0968	28.3246	1.87989	20.9744	203.731	4.33729	5.71954	233.505	9.21303	6.04965	58.477	39.0324	360.911	0.570296	37.2342	6.83442	30.0056	17.5612	56.9991	137.369	3.4238	95.269	0.570296	40.6636	520.4	1.71777	0.570296
10	mewo	345.361	17.5289	9730.39	12.9463	31.9316	0.570296	16.7346	21.9336	32.0131	97.3505	29.1442	15.5625	17.472	476.992	0.570296	0.570296	13206.7	126.974	2.01814	23.2454	438.258	12.8178	20.9691	1.38321	41.6884	277.224	5.54824	6.56436	276.972	8.52646	7.99462	98.2008	50.3593	331.759	0.570296	39.57	6.71892	24.7065	19.8077	72.9662	200.99	4.98491	139.318	0.570296	20.366	365.179	2.39737	0.570296
11	mewo_cnt	257.258	26.2399	5947.04	0.570296	29.9737	0.570296	14.6607	19.7408	34.553	77.5549	21.083	11.7842	27.3211	279.211	0.570296	0.570296	13042	176.03	1.88733	20.0208	390.185	20.5283	25.9508	0.570296	23.0945	263.862	5.37164	6.06749	211.593	7.44797	5.32762	81.8595	34.2903	341.041	0.570296	27.2779	4.80997	24.2874	13.0548	43.9191	156.119	5.02346	67.368	0.570296	26.29	487.688	2.12909	0.570296
12	mewo	227.752	0.570296	7623.43	0.570296	49.5742	0.570296	17.3187	14.5792	8.76024	76.5864	19.8251	11.3068	21.5301	292.923	0.570296	16.1005	12652.7	67.0024	1.63055	24.2376	329.728	20.2393	21.3909	0.570296	115.68	269.663	0.570296	5.93099	199.502	0.570296	5.62617	69.7074	65.1783	243.341	16.0707	18.413	5.22046	18.0986	32.9058	67.7193	168.809	0.570296	181.932	0.570296	14.1957	273.008	4.82503	8.44134
[truncated: 77 more columns]

## Sheet: mb_lnca_muscle
id	class	Val	UTP	Urea	Urate	UMP	UDPglucose	UDPGlcNAc	UDP	Tyr	Trp	TML	TMAO	Threonate	Thr	TAUCHO	TAU	Succinate	SPM	SPD	SLactoGlutath	Ser	SAR	SAM	SAH	RuP	Pyruvate	PTRS	ProBet	Pro	PMP	Pipecolate	Phe	Pgtwo	PGthree	PEP	Pelargonate	Pantothenate	OxPro	Ornith	oAcetylcarnitine	NMNA	NAM	NADPH	NADP	NADH	NAD	Mucate	MTA
1	lnca	194.353	53.99	4103.23	14.7647	10.5534	10.4755	14.83	30.629	58.1198	13.9084	9.31599	2.30397	35.8258	233.512	0.118018	8179.21	591.209	1.00607	7.87942	0.118018	267.11	0.118018	11.4067	0.118018	12.0183	46.8147	0.118018	3.88995	150.472	9.18158	4.47156	66.0554	28.1371	123.457	13.3494	6.02606	7.64723	11.0726	14.6365	142.318	1.73886	49.1676	11.7468	10.9204	68.8064	340.93	0.118018	0.118018
2	lnca_cnt	164.032	80.2493	3593.11	9.99984	14.6568	9.11824	20.3031	26.1023	85.224	16.8492	6.0781	4.23607	30.6494	205.631	0.118018	8860.32	429.939	1.39126	9.83197	0.118018	247.4	0.118018	12.4239	2.11021	11.204	83.285	0.118018	3.21358	146.373	7.58996	4.8107	49.3822	28.5894	179.527	21.1551	7.0627	4.94702	11.3059	13.3545	84.4782	0.118018	50.9379	17.9996	7.37835	58.1062	455.359	0.118018	1.11022
3	lnca	220.801	64.0766	4522.95	26.1216	10.3134	9.93875	13.9428	21.9622	66.5005	19.7108	11.4231	3.06819	31.9847	264.358	0.118018	9005.29	565.783	2.26909	8.24585	4.84087	254.38	9.39425	11.6431	0.118018	10.9448	63.0877	2.80276	3.34278	175.608	8.53448	4.81959	72.3721	25.5274	146.241	16.9353	5.85179	6.43758	12.3205	19.1832	128.248	1.88627	41.036	19.4147	11.5398	71.0212	395.835	0.118018	1.63649
4	lnca_cnt	183.002	74.5398	4521.35	12.7806	18.2018	11.8415	19.7127	32.6562	86.893	20.5466	8.18751	2.5811	36.476	249.769	0.118018	11831.8	288.732	4.33614	9.99426	6.16163	290.878	11.4786	13.9068	0.118018	10.2888	103.105	0.118018	3.98833	165.955	9.39687	5.15494	72.7782	0.118018	353.764	38.7975	5.57085	7.47206	21.5914	32.8194	77.9141	0.118018	72.8352	18.9453	8.30054	57.5429	437.299	0.118018	0.118018
5	lnca_cnt	209.663	101.221	4125.65	10.7795	0.118018	6.03923	17.9533	17.5252	88.6349	16.7365	9.94113	2.94891	26.0223	229.075	5.03278	12459.9	279.509	3.90918	7.89586	4.66621	286.877	15.3071	13.1371	1.88713	7.49129	77.8548	0.118018	3.62608	199.368	3.52308	7.90275	67.4019	32.0113	308.634	31.5633	9.51102	11.4697	14.3111	21.6933	123.428	0.118018	46.2258	15.1341	7.24819	56.361	470.925	0.118018	0.118018
6	lnca_cnt	228.194	58.5077	3600.4	13.0579	12.1168	7.08458	16.1809	25.3167	73.7214	12.6635	6.53937	3.10903	35.7724	205.692	0.118018	8256.8	214.039	1.87507	9.80515	0.118018	247.969	7.85498	13.7207	2.01151	7.43855	0.118018	0.118018	3.642	133.095	5.42027	3.26394	59.0048	29.5611	178.947	18.1996	6.49636	6.61657	17.2905	19.0518	89.8139	2.17681	47.0633	16.4395	6.95233	48.0108	353.735	0.118018	0.118018
7	lnca_cnt	130.672	52.3763	3094.65	16.3919	15.0741	8.68887	16.0961	30.593	67.8627	11.0541	6.69744	2.76712	44.6615	195.766	0.118018	8644.87	440.075	1.78175	7.72785	0.118018	251.408	0.118018	13.9177	0.118018	9.48232	40.9085	0.118018	2.97403	119.038	8.73218	4.76792	49.412	0.118018	137.779	13.5497	8.26014	8.83063	11.9908	17.2534	126.909	0.118018	45.0544	21.8316	9.06172	76.0048	396.412	0.118018	0.118018
8	lnca	260.842	75.4849	6125.77	30.8388	11.4334	15.5081	17.7318	27.1127	111.149	24.1336	21.5395	1.48929	42.1142	349.125	3.67466	12014.3	690.832	1.49015	11.4629	4.31001	337.235	0.118018	20.8434	0.118018	11.6713	59.6745	3.37035	3.58777	291.901	8.59691	4.60622	113.148	18.688	149.141	11.099	7.47241	9.53667	16.5395	13.9705	133.334	0.118018	50.3267	14.1216	7.4843	67.2945	427.715	0.118018	1.5544
9	lnca_cnt	223.946	103.673	4173.95	12.8643	0.118018	4.35603	23.1353	10.4357	101.333	21.0461	10.2404	2.2439	24.3067	258.597	0.118018	11511.3	314.862	5.53559	6.26672	3.79122	319.075	11.8154	14.6563	0.118018	0.118018	61.1047	2.53495	3.44999	200.986	3.79247	4.42877	72.5919	29.5666	161.921	19.4859	7.00793	11.3814	14.8218	22.6305	103.664	1.30706	33.8376	16.2986	7.11577	49.7852	489.374	0.118018	1.35987
10	lnca	259.001	28.6875	5045.34	25.6618	44.9536	10.791	18.7159	28.2946	117.671	23.8932	9.33254	1.60118	35.9467	309.254	0.118018	10579.1	292.37	0.939838	4.92273	0.118018	306.728	12.9907	14.3963	0.118018	33.4052	155.606	3.574	5.95617	201.464	3.83775	4.72911	97.5009	43.4342	213.795	30.0529	5.54534	10.4875	19.3805	35.844	144.962	0.118018	106.992	9.15819	8.58237	20.6368	377.554	0.118018	0.118018
11	lnca_cnt	238.381	90.3193	6187.69	29.9475	16.9292	9.60252	28.5042	36.997	115.079	23.7681	6.19762	3.48872	44.3422	332.267	0.118018	12043.8	542.808	5.27584	15.1226	5.22848	324.447	11.2408	16.4233	0.118018	14.5483	49.9393	5.27286	6.42551	204.02	8.61867	6.68621	86.4232	49.8019	276.401	36.7599	8.79498	11.6371	16.2477	45.4566	142.747	2.39259	79.504	30.168	11.2442	94.1804	531.834	0.118018	1.70433
12	lnca	241.168	57.2571	6023.73	22.4218	19.8439	11.2374	21.5111	41.1642	77.7956	22.7441	14.6512	3.37727	44.4739	331.179	0.118018	11031.8	635.207	2.62887	14.2768	4.13409	263.334	0.118018	18.931	1.64685	13.9711	0.118018	3.51297	6.16339	171.461	9.55409	7.33309	79.999	30.6164	168.243	18.7688	7.55821	8.79291	18.3411	26.0206	211.561	1.84442	54.5922	13.4622	15.9328	51.2195	405.737	0.118018	1.4433
13	lnca_cnt	217.047	98.9012	5522.05	8.91994	0.118018	5.2607	12.5262	11.1567	82.6428	13.5877	8.75932	2.71619	39.6419	277.327	0.118018	10745.6	227.381	3.41145	4.08425	0.118018	237.215	9.82797	11.5259	0.118018	0.118018	108.16	0.118018	5.60201	219.698	3.57721	4.98302	73.0042	0.118018	169.798	27.7866	8.45189	7.19445	13.1953	26.5752	108.623	0.118018	28.0327	13.6684	8.31845	34.101	466.027	6.39472	0.118018
14	lnca	250.343	25.8782	5928.4	25.6838	26.2791	9.12118	16.7852	44.0211	79.8005	21.7677	7.15497	3.98935	34.8004	289.598	0.118018	8510.55	396.41	1.48149	11.02	6.42149	231.517	10.0037	13.3235	0.118018	11.3866	101.159	0.118018	5.86789	161.703	5.10183	5.6731	89.2448	31.7274	197.961	25.146	7.19267	6.52714	17.1087	37.1516	150.43	2.15459	63.6133	10.1667	11.919	38.6163	368.526	0.118018	1.33238
15	lnca	227.059	63.7949	5064.05	11.8513	21.2918	7.7057	19.777	32.651	108.059	22.2611	8.30774	4.37227	39.8407	285.644	0.118018	9596.21	260.523	1.42165	15.7706	4.94721	256.779	16.5243	11.6614	2.71738	14.9766	125.509	3.45633	4.72035	194.623	5.26251	4.98179	81.4418	43.2872	206.687	24.7837	4.82368	6.02189	12.087	42.1485	112.443	3.19551	57.7539	13.0576	11.6034	25.2418	422.521	0.118018	1.46297
16	lnca_cnt	173.691	102.011	3136.38	11.3027	6.413	9.41206	17.8507	20.715	108.993	20.3473	8.26841	19.298	45.099	219.674	0.118018	8602.11	292.943	1.78706	8.09499	0.118018	310.768	10.1773	18.9037	0.118018	0.118018	56.3033	0.118018	4.6131	151.023	8.85086	3.16019	60.6163	23.3641	105.384	16.3197	11.4288	12.0427	21.1081	20.2693	84.4113	2.22256	27.5315	19.9036	9.99001	32.2841	486.903	3.57161	2.81239
17	lnca	353.153	61.3657	6042.08	34.081	40.5552	25.0702	36.807	64.6484	92.4596	23.9153	11.3638	4.41473	44.5844	613.334	0.118018	11483.4	257.54	0.118018	11.2564	0.118018	501.683	14.1695	15.9093	2.02231	27.15	142.139	24.3887	8.0195	283.383	6.89316	8.47777	99.8072	32.1487	139.408	19.8057	10.7235	10.3649	30.8651	35.997	165.054	3.53101	95.3921	0.118018	14.4763	38.2545	397.666	0.118018	1.75476
18	lnca_cnt	141.783	114.017	4800.82	16.4919	6.20325	8.67812	17.1614	13.9975	83.91	23.2767	10.3994	20.3724	38.0595	226.902	0.118018	12845.8	342.063	3.5211	15.04	4.90313	272.045	12.3419	19.2715	0.118018	13.1139	79.2531	2.75206	6.63074	172.755	7.17865	5.20708	55.8076	51.2935	327.141	30.6245	10.7403	12.6289	17.6662	15.8774	108.856	2.63659	45.7283	18.6334	7.96004	52.4625	516.158	3.94376	2.66523
19	lnca	140.387	41.1206	5237.67	25.0104	34.3512	15.2042	22.4327	43.3999	73.4797	21.4967	12.0907	3.62898	29.4622	338.994	0.118018	10238.5	295.672	0.118018	11.4958	0.118018	231.097	5.29695	10.4147	0.118018	22.7535	162.04	3.85014	8.2585	183.813	5.94915	6.31777	60.1963	37.0312	162.951	19.9906	9.48347	8.90623	15.2068	16.7412	101.256	2.66986	67.728	0.118018	9.72336	24.7717	344.157	0.118018	0.118018
20	lnca_cnt	155.972	93.14	3721.18	15.7722	7.14522	10.2209	27.0573	24.9854	75.4686	17.1021	7.38335	14.7727	28.7042	276.134	0.118018	9154.8	441.161	2.03883	15.0659	5.5201	297.133	10.7712	20.2137	1.24608	0.118018	68.9351	0.118018	4.53539	120.967	7.79272	3.99867	51.1109	29.5261	169.079	21.3672	8.98809	16.8424	15.4043	30.3482	105.976	3.41615	35.5519	20.9854	9.65083	52.596	501.913	2.73463	2.0237
21	lnca	164.6	85.4891	4775.27	19.6061	7.1893	17.5212	24.5112	22.0223	63.502	17.839	13.8267	2.77086	38.2657	341.934	0.118018	9618.74	382.548	2.16181	13.5316	0.118018	305.686	6.23279	11.265	0.118018	9.067	66.59	6.90779	7.86252	184.85	5.70664	6.40822	65.8337	29.22	114.768	18.5735	7.6667	7.71572	15.3595	27.8081	131.427	2.79642	29.9205	15.0811	7.83647	28.654	429.138	3.90092	0.118018
22	lnca_cnt	143.26	94.9138	3381.55	9.66761	7.80456	10.0902	19.7763	22.2969	81.4414	23.8927	10.7303	13.6864	32.9991	283.779	0.118018	9734.64	278.756	2.60071	12.7837	0.118018	336.876	9.62975	20.824	1.40972	10.6681	104.975	3.65381	4.45157	154.96	8.13208	2.7662	57.1625	36.4027	228.1	26.1885	7.79867	12.6031	14.9466	23.5679	67.9113	2.11389	38.1347	19.8157	9.09766	37.6374	533.008	0.118018	1.90753
23	lnca	120.904	55.1511	3491.45	21.1621	25.0444	8.35588	19.9055	34.2876	53.2778	24.0156	9.28095	3.52351	26.2439	129.334	0.118018	9856.62	278.045	2.68037	18.3185	5.00736	129.219	6.41033	18.0244	1.05853	17.9404	107.914	5.18924	4.78516	107.153	7.42959	4.0442	53.0082	35.2512	224.566	25.4902	8.00097	12.5517	15.8536	8.71292	87.9432	3.58716	59.6242	10.4264	9.66525	30.5353	367.286	0.118018	1.12236
24	lnca_cnt	130.192	97.2889	2887.02	15.5558	12.6933	12.5541	23.5231	28.4456	56.5536	17.5921	7.74325	14.6981	29.1825	190.199	0.118018	8926.38	200.474	2.00076	12.748	5.11715	229.597	7.32971	20.9697	0.118018	9.95695	107.35	0.118018	2.67418	111.611	7.87955	3.63201	44.3423	40.6444	192.391	31.7683	10.2323	10.2382	14.3651	15.7273	55.8982	1.85458	53.8883	16.6794	8.77472	28.6452	460.584	0.118018	1.54203
25	lnca_cnt	169.275	114.886	3175.6	11.8886	6.39118	9.62785	21.008	7.42022	74.7993	23.4643	8.77016	10.8261	32.8016	171.19	0.118018	9891.08	280.593	3.42397	12.7287	0.118018	177.898	12.8206	17.5521	0.908943	0.118018	0.118018	0.118018	3.84681	151.771	5.83385	3.59957	52.3084	41.4687	204.005	41.376	7.31851	14.2529	17.4466	14.9658	51.5296	0.118018	30.3603	12.4443	5.85402	48.2744	513.14	0.118018	2.08113
[truncated: 93 more columns]

## Sheet: mb_seki_muscle
id	class	Val	UTP	Urocanate	Urea	Urate	UMP	UDPglucuronate	UDPglucose	UDPGlcNAc	UDP	Tyr	Trp	TML	TMAO	Threonate	Thr	TAU	Succinate	SPM	SPD	SLactoGlutath	Ser	Sebacate	SDMA	SAR	SAM	SAH	RuP	Pyruvate	PTRS	PRPP	ProBet	Pro	PMP	Pipecolate	Phthalate	Phe	PGthree	PG	PEP	Pantothenate	OxPro	Ornith	oAcetylcarnitine	NMNA	NAM	NAD	NAc1SPD
1	seki_cnt	169.193	13.6142	0.0879654	3866.41	10.849	90.7101	2.78188	7.88995	23.0296	16.815	70.1818	23.9275	7.9705	14.505	17.7755	314.026	5361.55	118.266	1.48676	24.8886	2.79744	443.059	0.0879654	0.0879654	19.0101	22.3112	1.51653	96.1442	283.27	4.43386	5.4088	4.88116	192.119	7.68518	3.08581	0.0879654	60.0364	347.094	10.0306	31.2568	17.6045	19.8003	44.104	127.015	2.20441	223.676	181.886	0.0879654
2	seki_cnt	145.373	14.6078	0.0879654	4363.07	14.1855	90.6639	2.30194	10.9571	21.4821	21.824	65.3294	19.462	8.43298	24.6107	0.0879654	227.904	6121.25	228.931	2.0598	25.3183	5.02385	369.404	0.0879654	0.951487	8.85517	23.9636	1.24643	81.1086	298.235	5.93197	0.0879654	7.0004	134.954	8.05578	4.61983	0.623627	54.0431	392.213	10.3795	24.5482	19.651	16.8369	30.4497	157.174	2.93453	231.293	225.33	0.0879654
3	seki_cnt	200.358	48.6329	2.68009	5850.35	13.5327	49.7203	4.03603	8.25485	20.4536	38.1707	73.748	25.0631	7.93742	23.0603	19.5798	268.214	8072.55	325.397	2.36395	27.5735	3.93877	419.725	0.0879654	0.0879654	15.6964	25.4271	1.44893	57.2571	262.932	4.07664	1.81585	5.72081	221.106	7.01172	5.35766	0.0879654	66.7568	314.326	12.8638	22.6286	21.025	22.5357	31.8443	171.36	3.26125	159.437	299.607	0.539316
4	seki_cnt	183.591	14.5642	2.68358	4953.83	15.1845	101.091	3.25087	10.4993	13.5155	19.2789	65.8259	17.9289	6.89063	22.9735	16.4233	259.708	7045.58	72.6416	2.78229	32.8085	1.9705	344.896	0.571924	0.0879654	14.2939	27.6802	1.37462	123.779	409.24	4.88949	0.0879654	4.94987	175.302	8.53158	3.12129	0.0879654	64.4373	466.634	11.7881	41.0505	21.3615	26.7722	26.7962	145.765	2.01009	267.969	172.384	0.0879654
5	seki_cnt	235.099	10.4944	4.33225	10502.6	19.9084	109.464	3.62793	7.35529	21.5303	14.5894	93.9783	21.7255	8.8335	57.5137	0.0879654	280.729	7610.17	210.762	1.92131	27.9798	5.46385	377.916	0.0879654	1.17674	12.6882	24.0264	1.82968	115.525	371.027	6.8278	0.0879654	10.5682	185.295	9.10498	6.11715	0.0879654	77.0751	477.641	13.2187	41.2249	20.5395	27.8959	38.0289	171.426	4.62847	277.12	177.53	1.19786
6	seki_cnt	188.12	7.34778	0.0879654	4493.81	13.1992	116.104	4.08374	9.94687	21.6321	15.2088	85.0974	20.1711	9.17296	15.7959	17.9403	294.19	5950.87	116.291	0.649861	22.4535	2.91107	460.833	0.0879654	0.888831	18.829	22.2952	2.12615	104.639	536.551	6.32835	0.0879654	7.13371	232.067	6.73085	4.50462	0.688365	64.7391	267.605	16.2519	27.0401	19.7716	20.3835	35.4362	142.858	3.67617	208.557	224.584	0.0879654
7	seki_cnt	169.146	19.8022	1.73095	5528.87	17.5554	91.5303	4.27492	13.427	25.132	16.4728	89.5437	20.5617	9.55044	23.0721	18.2082	308.052	8578.95	109.889	2.70198	38.6428	4.94796	500.185	0.679626	0.0879654	18.9317	24.9898	1.35074	149.648	475.976	6.91339	0.0879654	7.89524	246.707	8.24211	5.98341	0.0879654	59.669	727.128	15.0482	88.8107	20.0495	24.4594	43.4531	164.192	4.17843	287.117	180.143	0.926383
8	seki_cnt	163.213	35.9357	0.0879654	4540.32	15.286	60.7446	3.54731	5.62542	20.4544	41.6435	77.0146	21.524	7.29163	20.5396	0.0879654	256.133	6991.59	140.397	0.965505	18.7032	2.29516	373.728	0.0879654	0.0879654	12.5983	24.5702	1.78343	50.2315	221.45	6.50674	0.0879654	6.02562	190.093	9.46499	4.69964	0.0879654	55.0973	213.698	11.0209	24.5747	14.7959	24.4853	43.6782	140.142	4.50927	151.888	295.226	0.0879654
9	seki_cnt	234.864	35.8224	0.0879654	5874.1	14.4385	79.0687	2.95144	10.3581	24.8645	20.2957	97.7206	26.5786	7.2937	18.2696	0.0879654	336.232	6283.44	101.382	2.93862	30.7883	4.84015	435.859	0.855613	0.0879654	21.918	23.4794	1.16711	136.031	355.852	7.04581	2.12665	7.62585	204.716	6.18791	4.94905	0.748081	73.6255	609.355	19.263	58.5378	17.5189	17.972	63.8705	176.316	3.3448	245.905	199.405	0.0879654
10	seki_cnt	313.256	15.0986	0.0879654	6940.21	15.3277	113.47	3.15988	6.21803	19.6567	19.1395	101.089	31.5014	10.0874	19.8992	17.3211	329.157	8996.16	160.574	3.58168	42.2181	5.68582	363.753	0.0879654	0.0879654	18.2093	23.8787	2.29779	92.6412	408.015	8.63469	0.0879654	7.6439	215.088	7.41859	5.24039	0.0879654	97.6945	744.554	16.7983	72.9707	23.0908	45.2277	66.826	153.857	4.22499	245.504	215.137	0.0879654
11	seki	376.28	0.0879654	9.16587	5415.87	48.8327	180.891	4.06866	23.6732	47.844	9.47094	146.527	46.5169	45.0351	15.2321	15.6295	542.027	10098	137.612	0.0879654	24.7789	0.0879654	704.004	0.751177	0.804467	0.0879654	20.682	1.49263	148.086	376.853	8.94532	0.0879654	2.51721	455.329	9.54951	3.25581	1.1228	147.088	159.114	14.78	15.2716	10.477	54.0288	29.5525	267.263	1.8481	323.29	199.302	0.810227
12	seki	496.754	0.0879654	6.27975	17829.4	56.1648	226.207	2.24713	19.1286	55.9563	6.4671	89.8647	25.9877	36.8326	10.4591	35.2475	276.641	6128.34	67.1902	0.0879654	21.1931	0.0879654	439.602	0.0879654	1.16422	6.60714	11.3919	1.68996	203.193	0.0879654	29.3151	6.25577	16.649	282.663	6.31561	12.6832	0.74078	123.14	17.6325	0.0879654	0.0879654	10.2598	40.764	42.8823	227.098	7.10776	279.834	89.9904	0.639804
13	seki	412.926	0.0879654	7.77976	12241	38.8201	148.714	4.23637	19.8004	39.6456	6.41046	97.6805	23.9308	22.4307	8.63596	31.0231	228.912	7650.13	53.5605	0.0879654	10.416	0.0879654	249.043	0.0879654	0.0879654	7.70437	15.2671	1.29351	198.242	0.0879654	11.3604	0.0879654	10.6903	287.54	9.83847	6.14544	0.0879654	99.4136	8.20721	0.0879654	0.0879654	8.56892	28.3667	50.5571	240.613	7.87616	318.919	106.945	0.0879654
14	seki	396.458	0.0879654	3.13629	16330.3	58.4258	219.867	3.83896	24.2731	50.5784	8.91768	82.5544	24.4839	23.3621	18.0826	40.0694	303.551	8025.31	68.5788	0.0879654	18.6099	0.0879654	304.717	0.661512	0.0879654	0.0879654	14.8338	0.866525	167.172	148.412	10.8963	0.0879654	19.666	234.526	7.88134	10.7671	0.0879654	130.962	43.4254	7.20349	5.69722	19.5626	33.3748	23.1647	182.74	10.4435	315.98	109.95	0.644862
15	seki	201.103	8.61267	3.60169	4908.06	28.5027	110.499	4.36784	8.63972	30.9572	24.225	74.8599	27.9581	14.3296	20.4376	20.4172	417.595	8946.87	92.1594	0.0879654	22.5937	0.0879654	422.902	0.0879654	0.0879654	10.7733	22.3863	0.738601	71.9732	282.131	7.51228	0.0879654	6.88157	256.008	4.83708	6.56175	0.0879654	73.5558	296.123	17.7938	31.6427	13.6751	30.1384	41.2278	118.565	4.69532	229.802	157.471	0.0879654
16	seki	219.289	18.1855	4.73728	5803.59	30.2947	97.3269	4.59481	10.087	35.5394	27.4637	73.8326	26.889	20.3624	9.32797	0.0879654	413.466	7431.13	119.23	1.2353	26.8838	1.93298	331.864	0.0879654	0.0879654	7.78147	16.0021	1.23336	90.4156	174.371	9.42484	0.0879654	9.10009	223.374	11.3854	5.25641	0.0879654	83.6417	297.126	20.4347	31.7258	14.0696	28.6885	47.3068	97.6347	6.00696	217.876	198.045	0.0879654
17	seki	219.451	10.0306	0.0879654	6798.42	25.6523	137.648	3.08773	10.6157	35.2286	15.1925	84.6787	27.1636	20.5455	23.9937	20.5114	486.857	9068.13	80.8101	2.22636	41.555	2.15836	409.746	0.0879654	0.0879654	6.41621	20.4798	1.04747	135.974	539.579	12.6925	0.0879654	9.84892	265.258	7.9038	5.57078	0.0879654	92.0047	440.645	23.5393	58.12	14.8336	50.6115	47.7011	113.369	4.9497	295.831	105.122	0.694838
18	seki	256.016	15.6221	0.0879654	6722.92	26.9485	97.618	4.91272	7.65851	34.7501	26.9794	101.854	31.25	31.3618	21.1872	16.3886	450.134	8494.37	91.1331	1.97493	34.8806	3.25153	399.286	0.0879654	0.0879654	0.0879654	16.6061	1.10871	97.3732	189.56	11.2318	0.0879654	10.7876	266.215	8.87638	6.43081	0.725326	106.054	438.482	18.8139	55.9122	15.8203	45.5251	45.6771	166.221	5.69204	296.856	100.518	0.0879654
[truncated: 97 more columns]

## Sheet: mb_crca_muscle
id	class	Val	UDPGlcNAc	Tyr	TMAO	TBMethylAsp	Succinate	SLactoGlutath	Sebacate	RuP	PMP	Pro	Pipecolate	Phe	PEP	Pelargonate	Pantothenate	Ornith	Octanoate	oAcetylcarnitine	N6AceLysine	AspNAc	Malate	Lys	Leu	Lactate	Indoleacetamide	Ile	HIST	His	GlyGly	G3P	Glutarate	GBA	GABA	G6P	G1P	Fumarate	FP	Fponesix	EAP	DEA	DHAP	CHA	Creatinine	CMPNeuNAc	Cit	Citrate	cisAconitate
1	crca	139.204	52.0407	73.2181	8.42428	0.26891	188.927	0.26891	0.26891	125.182	10.3269	206.439	3.42005	64.4835	70.505	8.27271	8.52178	119.395	0.26891	1269.05	0.26891	20.1475	341.753	3339.84	70.7405	17013.1	0.26891	47.2715	29.6097	104.731	0.26891	1510.81	0.26891	0.26891	6.02431	1159.25	63.6298	153.686	249.501	258.772	94.5296	0.26891	127.647	0.26891	53.9979	0.26891	88.7209	73.3215	2.27618
2	crca	187.062	17.946	95.6413	9.32657	0.26891	159.216	0.26891	0.26891	49.7246	4.85203	321.921	2.56001	94.305	59.445	0.26891	5.99362	28.2064	4.67183	1028.68	0.26891	12.1102	276.982	1162.58	126.801	15250.1	0.26891	89.4784	10.9854	130.576	5.60005	1124.32	0.26891	0.26891	1.79375	1233.22	71.6016	93.648	211.538	430.102	54.6668	0.26891	31.6283	1.42272	96.6883	0.26891	137.573	48.2682	0.26891
3	crca	209.866	16.6315	77.2739	12.7793	0.26891	273.7	0.26891	0.26891	71.8351	10.2412	206.821	4.18204	63.7455	61.2754	7.18923	15.1443	76.6287	0.26891	1579.13	0.26891	28.2356	402.078	2032.62	134.61	18347.5	0.26891	85.4286	13.3496	136.385	0.26891	1665.95	0.26891	0.26891	4.61695	1819.81	94.3623	152.381	358.038	360.839	70.7461	0.26891	0.26891	2.13525	92.6708	0.26891	124.935	75.8854	0.26891
4	crca	208.602	20.9518	93.1124	14.9748	0.26891	167.355	0.26891	0.26891	59.0601	6.43377	257.874	2.75421	94.5181	49.6926	6.7423	13.249	36.8227	5.64875	1388.94	0.26891	28.9182	266.983	1538.94	133.521	16187.1	0.26891	86.1054	19.2825	135.268	6.30214	1280.37	0.26891	0.26891	2.60763	1341.77	73.4914	118.455	266.988	358.303	65.2376	0.26891	40.5887	2.33305	83.1957	10.9632	106.256	61.1068	0.26891
5	crca	227.913	30.8591	162.396	18.5598	0.26891	145.493	0.26891	0.26891	41.6444	4.96956	422.987	3.81074	137.364	26.2095	12.0225	9.9346	64.367	7.08575	1500.54	0.26891	18.7088	244.308	798.627	134.502	11647	0.26891	79.6956	19.237	163.409	3.33185	714.815	0.26891	0.26891	2.66864	61.7293	4.77022	119.052	7.13666	35.5704	80.6085	5.95898	0.26891	0.26891	54.7274	0.26891	112.288	112.219	3.24435
6	crca	179.178	27.3163	136.004	16.3301	0.26891	153.484	0.26891	0.26891	173.427	6.49279	380.613	3.71218	129.108	18.357	9.37575	11.3958	35.7053	0.26891	1526.49	0.26891	24.9444	238.89	992.682	123.152	17436.5	0.26891	81.574	20.2842	156.069	4.67683	726.517	0.26891	0.26891	4.13763	95.4288	11.5552	106.563	18.8286	16.8056	78.4723	6.71597	0.26891	0.26891	69.9676	0.26891	119.152	64.8873	0.26891
7	crca	179.378	29.1989	163.198	11.1836	0.26891	176.715	0.26891	1.10712	176.01	7.07937	385.147	4.15878	155.715	34.5094	8.30363	9.28765	37.9222	0.26891	1353.43	0.26891	21.8796	292.873	1404.68	117.713	22506.7	0.26891	74.2759	22.4193	163.423	5.51997	690.779	0.26891	0.26891	3.48395	1022.66	49.0306	112.358	210.05	47.2418	69.3646	0.26891	55.3358	1.60653	87.2701	0.26891	135.82	51.1427	0.26891
8	crca	180.193	25.1151	104.492	11.9458	0.26891	206.437	0.26891	0.26891	105.335	6.16681	261.594	4.33534	106.491	2.21609	9.03914	15.4389	39.715	0.26891	1353	0.26891	41.2592	283.646	1368.09	123.637	8223.97	0.26891	77.5159	17.7055	122.862	4.4028	610.324	8.99624	0.26891	5.03809	7.63058	0.26891	103.95	0.26891	3.32902	72.366	0.26891	0.26891	0.26891	68.4372	0.26891	114.295	100.245	1.55034
9	crca	180.292	27.011	103.797	13.4193	0.26891	146.285	0.26891	0.26891	96.3735	5.98481	273.342	8.47282	90.0236	0.26891	9.41842	5.23067	53.3315	6.96511	791.645	0.26891	23.1296	221.599	498.797	109.57	3094	0.26891	62.5801	14.6014	90.3688	0.26891	274.78	0.26891	0.26891	2.42492	6.72861	0.26891	90.0897	0.26891	5.48892	73.4145	0.26891	0.26891	1.35348	50.9272	0.26891	154.145	81.9608	0.26891
10	crca	238.179	22.5677	190.323	10.8807	0.26891	127.563	0.26891	0.26891	98.9643	7.18518	354.126	3.37898	157.306	13.1595	8.26028	7.80546	37.8893	0.26891	1129.95	0.26891	9.31876	196.567	902.664	165.825	14143.1	0.26891	92.9444	20.6397	120.371	5.25296	527.45	0.26891	0.26891	3.0666	50.3991	7.86389	79.1646	7.71016	9.74292	79.0359	8.00982	0.26891	1.58351	65.0388	0.26891	109.154	71.6545	0.26891
11	crca	144.496	31.4667	126.941	11.6459	0.26891	249.725	0.26891	0.26891	105.935	8.88423	392.33	5.15368	135.119	10.8121	11.3411	12.3596	44.3376	9.00214	1607.19	0.26891	38.6235	312.138	1112.8	102.746	12104.8	0.26891	64.1951	15.9594	133.242	4.76617	674.137	4.97607	0.26891	5.13329	52.5555	6.78606	122.806	9.76157	18.8731	80.5032	0.26891	0.26891	2.25768	68.2206	0.26891	122.439	92.1711	0.26891
12	crca	154.186	27.5115	93.3828	9.95058	0.26891	158.809	0.26891	0.26891	151.43	7.33014	285.847	4.28688	105.127	22.4954	6.24246	12.245	38.513	0.26891	1067.15	0.26891	34.7853	246.297	1430.13	105.659	18575.7	0.26891	68.5243	20.181	138.609	4.00065	997.046	0.26891	0.26891	3.37761	543.463	32.5363	102.112	113.496	27.9987	53.9423	0.26891	23.5705	2.10481	93.1871	14.6095	110.735	39.2902	2.21692
13	crca	237.933	34.6059	168.546	22.4437	0.26891	166.815	0.26891	1.21763	112.594	7.45255	416.293	3.53788	140.835	34.8122	0.26891	16.5489	36.5706	6.48373	1576.54	0.26891	25.4559	339.772	1291.62	157.358	19130.1	0.26891	101.011	19.8902	185.118	6.91687	1029.94	4.75536	0.26891	3.40344	769.804	41.4681	152.111	162.184	86.3616	88.5952	0.26891	0.26891	0.26891	72.8634	0.26891	115.439	72.3316	2.59585
14	crca_cnt	176.945	18.9904	100.86	7.80295	0.26891	427.733	0.26891	0.26891	46.0012	2.78713	243.671	4.98947	59.9048	48.9468	0.26891	13.8212	27.0592	7.53387	1485.94	0.26891	14.6197	487.532	965.886	87.3374	18522.7	0.26891	59.1841	19.2064	148.021	4.87738	2398.74	0.26891	1.93142	7.1321	853.74	38.5005	203.465	148.376	238.897	67.1853	0.26891	37.5287	0.26891	67.3515	0.26891	113.024	97.7287	0.26891
15	crca_cnt	122.168	17.1734	93.6172	3.29067	0.26891	395.087	0.26891	0.26891	84.4714	10.614	160.54	2.89044	57.6072	44.1628	11.2638	14.8008	11.2756	11.8903	1310.06	0.26891	17.4138	445.441	483.683	81.3426	14447.4	0.26891	51.6432	11.9395	150.639	0.26891	1438.87	0.26891	0.26891	5.75915	760.19	48.9979	147.158	129.344	825.982	79.5794	0.26891	88.4747	2.26399	61.758	0.26891	104.901	69.4707	0.26891
16	crca_cnt	180.08	14.2571	86.2693	5.11606	0.26891	283.528	0.26891	0.26891	70.747	8.56718	181.535	3.86982	54.414	55.053	0.26891	12.6596	58.1842	3.62516	1356.06	0.26891	28.0424	573.554	1262.27	97.6845	18222.9	0.26891	58.8681	13.5758	125.819	3.20132	1663.59	0.26891	0.26891	5.26279	1406.15	67.9299	219.612	270.951	512.564	66.2012	0.26891	65.539	2.48118	62.5209	0.26891	112.992	90.946	0.26891
17	crca_cnt	235.887	0.26891	91.5478	17.146	0.26891	449.033	0.26891	0.26891	39.2431	5.68854	237.73	5.69731	61.9207	64.5207	0.26891	13.2162	70.4605	0.26891	1327.37	0.26891	10.2963	466.664	2118.3	112.584	19742.4	0.26891	67.871	13.3704	132.228	3.46933	1925.18	0.26891	1.48523	4.2701	1499.99	73.8113	189.189	254.826	554.638	69.4319	0.26891	95.87	1.65355	63.7446	0.26891	136.542	106.95	0.26891
18	crca_cnt	198.624	12.4603	89.532	6.32104	0.26891	291.098	0.26891	0.26891	113.209	9.29992	165.414	4.06477	61.6493	41.4493	0.26891	11.9068	50.1067	0.26891	1472.79	0.26891	30.4377	553.519	954.623	110.618	21644.4	0.26891	66.1428	14.5319	107.398	2.73331	1562.81	0.26891	0.26891	3.3207	1085.52	53.9557	173.614	244.345	104.595	79.6857	9.33462	149.269	1.82006	57.103	0.26891	83.1499	86.0792	0.26891
19	crca_cnt	188.89	21.5428	132.511	7.00049	0.26891	342.591	0.26891	0.26891	151.866	7.59782	218.583	2.57572	80.2733	64.2173	0.26891	14.004	24.9296	0.26891	1475.71	1.59904	37.8206	714.844	862.525	128.015	26119.5	0.26891	72.5722	14.454	194.261	4.7091	1399.09	0.26891	0.878856	6.62514	707.115	44.1914	311.809	159.506	246.43	69.0136	0.26891	124.005	1.71474	87.4611	0.26891	103.719	95.657	2.79784
20	crca_cnt	254.908	0.26891	112.853	13.3133	0.26891	420.81	0.26891	3.31798	38.4347	7.31744	239.722	5.63446	66.2222	95.4287	7.57939	15.18	74.5592	6.3917	1628.35	0.26891	10.5346	565.016	1371.57	134.674	18789.2	0.26891	85.0259	12.298	168.441	0.26891	2680.4	7.68598	1.23121	3.75926	815.979	39.7648	262.024	89.2847	514.886	52.2808	0.26891	79.1006	1.62748	76.2035	0.26891	152.103	99.2112	3.65622
21	crca_cnt	242.267	15.6189	79.3916	14.9015	0.26891	378.562	18.6843	0.26891	40.9366	10.8934	173.923	3.96663	69.0911	41.2079	10.4553	12.5002	57.8717	7.78292	1458.26	0.26891	21.5036	696.783	948.187	135.015	17505.1	0.26891	79.0478	15.9853	137.2	0.26891	1904.74	0.26891	0.26891	2.88325	1393.23	71.4504	226.103	297.182	661.158	65.5	0.26891	26.882	2.26844	78.9027	0.26891	108.6	133.884	3.79797
22	crca_cnt	235.622	14.1285	88.9834	14.1919	0.26891	400.709	0.26891	1.41251	40.6376	9.28842	198.073	4.72531	63.375	41.9262	0.26891	13.7232	68.1746	8.56559	1311	0.26891	7.78004	475.535	1439.35	121.142	16874.5	0.26891	74.9169	15.3907	139.677	0.26891	1420.19	7.89452	1.06712	3.20219	1096.54	66.877	171.639	215.974	690.227	55.5122	0.26891	127.884	2.59834	69.7865	0.26891	106.546	88.0936	2.98242
23	crca_cnt	182.226	14.6332	77.0931	16.3262	0.26891	530.415	3.4872	0.26891	75.7654	10.6151	137.828	3.36302	49.8448	33.7358	9.15373	15.6371	34.8376	10.239	1471.67	0.26891	14.6091	588.32	1153.22	95.7152	16582.1	0.26891	64.9419	11.329	112.935	3.01479	1836.67	0.26891	0.26891	7.49245	888.857	49.5673	185.773	178.177	602.978	61.5905	0.26891	128.126	1.54041	60.6567	0.26891	99.9248	88.6806	0.26891
24	crca_cnt	236.365	16.9327	170.038	3.74028	0.26891	451.291	0.26891	1.49017	48.2313	7.78189	289.529	5.50498	111.499	58.662	10.5083	15.9004	83.5153	10.0678	1563.38	0.26891	26.9117	515.543	1238.84	99.4861	19766.6	0.26891	62.0072	14.136	228.281	0.26891	1827.58	0.26891	0.26891	7.73569	1356.33	67.0282	172.534	225.551	1266.64	61.3357	0.26891	29.0611	0.26891	90.4063	0.26891	136.321	97.2266	3.26884
25	crca_cnt	255.083	15.9192	83.1284	10.846	0.26891	572.707	0.26891	0.26891	71.2323	7.79428	216.583	4.48623	61.4751	41.3852	9.99898	19.4964	41.2123	8.66498	1606.88	0.26891	11.1123	522.993	779.051	126.364	22611.8	0.26891	90.771	9.89956	138.258	0.26891	1756.75	0.26891	0.26891	4.55935	1309.06	69.9443	165.818	246.045	1060.71	50.7198	0.26891	82.3898	0.26891	77.6213	0.26891	114.683	69.9305	0.26891
26	crca_cnt	221.898	21.5794	85.7584	21.7881	0.26891	704.144	0.26891	0.26891	72.135	14.8958	216.777	5.18153	70.0844	46.2778	9.14188	12.2604	23.5664	0.26891	1853.35	0.26891	10.5064	571.607	1224.64	125.989	23384.9	0.26891	78.2597	17.1955	166.076	0.26891	2151.99	0.26891	1.23443	4.11369	4320.02	221.472	195.709	679.116	1779.35	69.7196	0.26891	168.399	0.26891	83.8204	0.26891	146.118	103.852	4.72445
27	crca_cnt	211.445	15.0871	76.7854	13.6359	0.26891	601.728	0.26891	0.26891	45.9749	12.2478	166.661	5.34888	58.0136	49.8946	12.0204	16.0139	49.4532	12.0042	1694.6	0.26891	23.7609	650.382	799.302	99.0741	18717.9	0.26891	67.9503	12.8599	129.631	0.26891	2063.5	0.26891	1.15991	5.78299	1666.32	96.6218	217.769	290.855	1211.79	73.872	0.26891	431.994	1.95162	49.6146	0.26891	115.897	137.161	2.84549
28	crca_cnt	221.548	15.7496	82.2279	12.2507	0.26891	443.575	0.26891	0.26891	65.1772	11.6611	187.209	4.78891	61.539	50.5873	9.81443	15.7681	56.9356	0.26891	1665.18	0.26891	42.8682	523.517	1534.31	125.686	21553.1	0.26891	77.2058	15.9702	139.365	3.42489	1750.84	0.26891	0.26891	5.68318	2056.71	110.313	165.361	398.934	799.875	80.382	0.26891	181.795	1.99615	78.1222	0.26891	122.403	117.431	2.86862
29	crca_cnt	236.384	11.487	92.9602	15.4071	1109.89	435.486	0.26891	0.26891	93.2953	13.5891	196.374	5.67487	63.3421	54.0095	12.2835	14.6456	53.4087	6.83331	1712.93	0.26891	28.1091	603.201	1390.29	131.972	19057.5	0.26891	78.5775	15.9194	148.969	0.26891	2073.5	0.26891	1.69391	8.62453	1713.62	97.6336	233.308	361.996	272.982	65.8255	0.26891	307.438	0.26891	38.738	0.26891	134.456	84.3207	3.13456
30	crca_cnt	167.89	13.4578	91.6637	13.4562	0.26891	382.122	0.26891	0.26891	67.1536	7.68944	175.787	3.61909	60.6911	86.8124	12.8357	11.2791	27.7325	7.44561	1246.88	0.26891	8.82984	504.413	2092.04	99.1782	23507.6	0.26891	67.5058	11.321	138.048	3.67308	2079.75	0.26891	0.26891	4.00854	1130.53	57.022	203.459	145.902	593.984	42.1718	0.26891	279.96	0.26891	42.7423	0.26891	109.371	62.635	0.26891
31	crca_cnt	198.804	0.26891	119.507	13.5847	0.26891	403.181	4.75219	0.26891	120.776	8.91865	164.007	5.21519	60.9337	73.3106	10.2666	11.6991	38.5425	0.26891	1576.28	0.26891	8.81324	484.312	861.856	108.768	23797.4	22.6712	75.2031	12.9024	122.314	0.26891	2175.71	0.26891	0.26891	4.85739	902.561	45.3636	192.643	140.249	369.705	55.2286	0.26891	46.4692	0.26891	73.3667	0.26891	111.562	66.8204	0.26891
32	crca_cnt	210.695	17.2898	85.8016	11.0693	0.26891	563.444	0.26891	0.26891	87.5189	13.4069	185.444	4.34287	58.4162	47.2769	7.70246	16.9248	36.9219	0.26891	1834.69	0.26891	38.8249	679.194	963.534	108.148	18304	0.26891	72.0805	18.5552	152.223	0.26891	2413.71	7.34093	1.33687	5.11179	670.656	38.587	256.41	122.715	365.708	86.9883	0.26891	37.2255	2.10799	71.5953	0.26891	128.748	91.3042	0.26891
33	crca_cnt	207.228	12.6619	89.8476	9.9147	0.26891	372.171	0.26891	0.26891	75.855	10.9145	179.147	3.83789	58.858	60.2313	5.6685	16.2401	59.5686	0.26891	1473.79	0.26891	14.3955	560.31	1235.96	101.935	17324.6	0.26891	59.4152	14.0667	139.945	3.00524	1777.13	0.26891	1.24825	4.54421	1573.98	85.4753	214.567	305.25	595.735	62.1769	0.26891	142.01	2.25432	57.787	0.26891	107.715	56.2401	0.26891
34	crca_cnt	190.868	0.26891	80.4724	13.5204	0.26891	443.681	0.26891	0.26891	82.9171	11.1418	174.15	5.00683	61.4691	61.9569	8.27329	14.7858	21.2989	5.71022	1561.88	0.26891	30.1782	555.229	879.14	124.693	20377.1	0.26891	80.9577	18.7849	147.689	5.5922	1901.28	0.26891	1.08239	6.15564	1660.65	83.1144	221.773	307.368	776.659	74.2894	0.26891	261.257	1.79961	55.6577	0.26891	120.459	85.3435	0.26891
35	crca_cnt	252.289	0.26891	97.042	12.0065	0.26891	556.562	0.26891	0.26891	78.4296	7.15383	193.808	6.48284	66.8549	60.2811	6.28901	13.8454	45.7888	0.26891	1703.16	0.26891	14.4932	537.538	1163.37	140.075	20830.3	0.26891	88.3723	21.5489	137.965	0.26891	1935.8	0.26891	0.26891	4.44319	1218.68	63.0958	200.227	231.429	467.715	63.0666	0.26891	68.6371	0.26891	66.1886	0.26891	114.47	97.1168	2.47898
36	crca_cnt	224.718	10.995	94.3614	12.9415	0.26891	457.819	0.26891	0.26891	53.5357	9.47168	189.022	4.41508	67.6964	74.3404	11.7234	18.0904	43.5163	0.26891	1523.11	0.26891	24.849	477.696	991.207	122.486	20483.7	0.26891	78.0344	13.7311	151.631	4.05653	1743.76	0.26891	1.06261	4.74324	1053.16	63.0565	232.886	156.054	602.435	62.5786	0.26891	256.157	0.26891	43.1636	0.26891	99.6688	89.3037	2.88239
37	crca_cnt	219.901	14.5356	78.8822	13.381	0.26891	495.655	0.26891	0.26891	94.6619	12.9955	193.688	5.42556	65.445	61.7671	10.3221	16.3871	41.3518	10.2829	1895.58	0.26891	18.5168	668.793	1167.6	121.999	25196	0.26891	72.2312	10.1543	151.174	0.26891	2322.25	0.26891	1.16374	6.14828	1332.56	61.4888	276.145	293.31	280.617	68.6451	0.26891	101.253	2.53394	82.6892	0.26891	124.362	84.3275	0.26891
38	crca_cnt	219.94	18.6756	107.15	12.5928	0.26891	385.888	0.26891	0.26891	81.0506	10.8384	213.295	4.56045	63.8433	63.636	7.72927	16.5987	51.1541	0.26891	1750.68	0.26891	12.8726	525.978	1341.09	116.261	21419.3	0.26891	71.8152	13.8258	158.06	4.98445	2003.86	0.26891	0.26891	3.76263	1216.81	61.0906	184.496	206.908	599.514	58.3839	0.26891	103.043	2.487	85.0993	0.26891	137.347	60.9287	0.26891
[truncated: 97 more columns]

## Sheet: mb_strv_muscle
id	class	Val	UTP	Urocanate	Urea	Urate	UMP	UDPglucuronate	UDPglucose	UDPGlcNAc	UDP	Tyr	Trp	Trehalosephosphate	TML	TMAO	Threonate	Thr	TBMethylAsp	TAU	Succinate	SPM	SPD	Ser	Sebacate	SDMA	SAR	SAM	SAH	RuP	RP	Pyruvate	PTRS	ProBet	Pro	PMP	Pipecolate	Phthalate	Phe	PGthree	PG	PEP	Pelargonate	Pantothenate	PAG	OxPro	Oxoisopentanoate	Ornith	oAcetylcarnitine
1	strv_cnt	216.477	87.9989	0.142639	8233.92	11.7044	16.8556	3.47977	8.47688	16.245	23.9331	106.564	22.748	0.142639	13.813	20.0433	26.8158	318.956	0.142639	11269.9	303.859	2.68894	7.97626	366.781	1.25354	0.142639	18.8167	23.4761	2.05231	33.7603	0.142639	122.171	2.99067	7.85862	222.65	7.75485	5.08526	1.38552	71.0844	358.98	10.1699	36.775	2.28286	21.1136	0.142639	34.3292	0.142639	41.9154	236.473
2	strv	215.283	0.142639	2.80597	9800.5	19.1257	127.275	1.88199	6.54679	21.1742	4.48862	67.2446	27.1226	3.91024	32.1064	10.3751	17.0654	246.293	0.142639	9519.83	127.046	0.285279	7.3583	230.232	1.01511	0.142639	0.142639	15.2497	1.60356	68.1541	0.142639	390.498	10.4023	0.142639	282.386	4.10435	2.06261	1.27194	82.3485	62.9193	7.28114	4.84648	0.142639	14.3619	0.142639	30.971	0.142639	15.9104	236.347
3	strv_cnt	167.266	0.142639	0.142639	5675.6	13.3699	133.663	1.47908	8.51295	17.9641	1.37293	80.1302	21.8369	2.39798	13.7467	15.7924	15.2183	333.304	0.142639	9787.07	94.7109	0.705014	5.491	407.323	0.142639	1.63797	11.7073	25.013	2.27217	57.493	0.142639	189.262	2.04364	6.43336	191.555	5.65803	3.55864	0.142639	58.5111	50.7291	7.39448	0.142639	0.142639	15.8277	0.142639	22.2288	0.142639	40.6699	152.951
4	strv	168.435	87.0182	21.9971	7427.75	14.9266	11.9177	3.81939	9.51638	22.5552	14.5817	61.4445	26.3292	1.17779	22.2709	8.82522	22.192	215.681	0.142639	7479.64	193.542	2.68477	18.188	250.554	0.142639	0.142639	0.142639	13.3994	0.897801	23.5224	0.142639	73.9476	7.40224	0.142639	233.534	6.18876	1.95718	0.831879	74.4489	358.397	5.25756	42.6711	2.8533	13.6305	0.142639	71.4228	0.142639	29.2303	244.437
5	strv_cnt	227.366	82.6164	0.142639	8024.31	11.8355	13.7144	3.92584	8.54841	17.2377	18.5692	120.07	28.5599	0.142639	12.0676	23.0198	22.0372	391.758	0.142639	9282.41	246.875	2.92064	9.40773	444.767	0.142639	0.142639	13.1797	23.9141	1.78129	23.0217	0.142639	74.3929	3.46478	7.46425	243.174	5.82588	4.893	0.558179	78.8786	332.982	5.46335	49.0358	1.69425	18.8717	0.142639	24.5776	0.142639	57.2701	200.431
6	strv	193.645	0.142639	0.142639	8326.43	16.4572	134.3	2.2211	7.51775	24.2401	5.32848	65.1575	25.5911	3.40204	34.1957	14.0825	18.4305	262.71	0.142639	9228.48	113.522	0.469006	12.5463	242.969	0.142639	0.726574	0.142639	16.6711	1.38629	69.7426	0.142639	273.851	14.7023	0.142639	315.164	6.23691	2.61014	0.795067	79.8933	88.3181	7.76735	10.3036	2.01988	11.6891	1.50893	20.1357	4.51524	19.4249	160.534
7	strv_cnt	173.7	0.142639	0.142639	5216.68	13.5505	78.4843	1.43618	9.62382	21.9772	2.50605	89.9834	29.0452	5.03238	21.7317	17.3202	15.3712	332.235	1099.53	8816.25	132.27	0.661213	9.43879	420.028	1.01342	2.45377	13.8855	26.2326	2.66402	103.201	8.72063	399.53	3.96614	5.63328	210.147	5.31933	4.44948	0.928598	69.2252	115.504	8.38254	2.47051	0.142639	14.8218	0.142639	25.6677	0.142639	51.7906	218.912
8	strv	188.535	0.142639	0.142639	18758.5	18.01	140.847	2.22993	10.5039	24.0499	7.06081	72.8002	29.014	3.09252	40.1875	37.8948	19.7658	249.812	679.96	8687.87	169.971	0.484681	11.7616	253.399	0.142639	0.142639	0.142639	17.5568	1.46735	58.6842	0.142639	434.383	6.4149	0.142639	328.412	4.35762	3.28376	1.37327	91.5297	98.407	5.64589	8.71555	0.142639	9.5582	18.0686	21.4026	5.93713	14.4804	162.968
9	strv_cnt	198.065	10.5075	0.142639	8465.17	14.9206	54.4517	3.11738	7.80796	19.3132	24.3797	74.4624	24.292	0.142639	12.1938	25.538	18.064	298.337	0.142639	9312.41	162.731	0.724084	5.08473	359.983	0.142639	0.142639	24.6359	22.9549	2.71433	39.0308	0.142639	186.125	2.72108	9.2697	197.409	6.73362	4.46012	1.21593	69.1887	201.136	14.3001	22.9404	0.142639	18.4792	0.142639	21.2605	0.142639	59.5583	189.335
10	strv	329.737	97.1182	0.142639	10684.9	16.0204	9.92068	3.89367	6.7078	25.6487	15.2117	75.9103	24.7282	0.142639	29.2506	8.44744	20.2921	249.851	0.142639	7517.51	258.161	1.95111	16.2006	272.042	0.142639	0.502837	4.0573	15.4355	1.0946	19.6197	0.142639	85.0041	5.75295	0.142639	355.736	6.33229	3.08148	0.142639	106.14	282.141	5.29935	29.28	2.44177	10.2671	0.142639	16.9676	7.10267	11.5136	248.34
11	strv_cnt	247.141	0.142639	2.25653	10516.8	15.2642	65.6136	4.14591	11.5156	18.7191	26.3821	121.607	29.2152	5.02329	13.5075	31.4118	16.3024	404.514	0.142639	9573.88	129.588	0.777445	7.38286	385.33	0.142639	0.142639	21.4282	24.5831	2.69056	56.4332	0.142639	259.126	4.08506	9.98446	252.187	5.52258	5.18579	0.648614	76.4444	329.948	12.7216	16.7171	1.92378	14.0728	0.142639	19.295	0.142639	72.6437	174.152
12	strv	270.702	24.2432	0.142639	8241.02	12.0251	61.3066	3.00711	10.1664	20.1331	21.6368	63.4105	26.4151	1.55624	29.7026	8.7583	20.4333	242.191	1208.04	8899.2	149.247	0.665191	9.92729	244.835	0.722294	0.142639	0.142639	13.8217	1.81653	62.3844	15.2992	206.625	7.75808	0.142639	343.098	8.75771	2.90563	1.13524	91.9755	168.824	9.24461	26.6097	4.11692	13.1408	0.142639	23.5332	0.142639	14.8023	248.853
13	strv_cnt	198.284	4.9699	0.142639	8727.67	10.8005	51.2053	3.33073	11.8884	22.7623	20.5832	128.654	19.0686	4.27202	14.6266	24.4056	15.4332	333.599	953.541	9258.25	86.9382	1.11933	6.63734	341.707	0.961858	0.142639	19.7126	26.1794	2.60255	47.4077	0.142639	436.815	2.63075	8.38095	196.051	6.43922	5.07715	0.82462	66.2988	271.245	13.5634	25.4825	0.142639	14.1406	0.142639	20.6016	0.142639	52.1351	168.09
14	strv	257.845	0.142639	0.142639	8324.95	16.9092	105.333	2.59313	9.98582	24.9483	29.0568	65.0956	23.5823	3.63457	32.8243	9.58587	24.3224	260.319	1102.66	9895.39	215.925	0.603112	9.71223	242.65	0.825581	1.25906	0.142639	15.7887	1.99045	55.3716	0.142639	233.425	6.43466	0.142639	333.301	6.49187	2.07298	1.20464	87.2692	128.462	6.85507	26.6174	0.142639	12.2126	0.142639	24.341	0.142639	15.2434	235.554
15	strv_cnt	298.7	110.706	0.142639	12978.4	11.5707	9.60866	3.75418	8.96554	19.428	11.6208	112.142	28.0765	3.26825	13.8006	24.92	19.8411	382.746	0.142639	11622.2	197.217	4.49395	14.5516	337.225	0.142639	0.142639	20.648	25.0741	2.65577	24.4547	0.142639	164.254	3.08639	10.4452	288.271	7.02821	4.67108	1.33208	84.1417	511.594	11.7204	65.3377	4.11683	16.4902	0.142639	24.7725	0.142639	71.1311	167.988
16	strv	264.751	0.142639	0.142639	9622.94	15.9348	115.993	2.36746	9.71963	20.6485	4.10897	77.3843	27.0256	4.87292	37.1215	10.512	16.2196	255.739	0.142639	8297.49	129.919	0.439028	13.4725	275.248	0.142639	1.48503	5.91281	15.422	1.88727	75.1164	0.142639	377.392	11.6588	0.142639	363.919	5.76269	2.57355	0.142639	100.081	19.8214	4.53021	0.142639	0.142639	8.03409	0.142639	19.4112	4.29074	15.58	162.502
[truncated: 107 more columns]

## Sheet: mb_fk866_muscle
id	class	Val	UTP	Urea	Urate	UMP	UDPglucose	UDPGlcNAc	UDP	Tyr	Trp	TML	TMAO	Thymidine	Threonate	Thr	TBMethylAsp	TAU	Succinate	SPM	SPD	SLactoGlutath	Ser	Sebacate	SDMA	SAR	SAM	SAH	RuP	Pyruvate	PTRS	PRPP	ProBet	Pro	PMP	Pipecolate	Phthalate	Phe	PGthree	PG	PEP	Pantothenate	OxPro	Oxoisopentanoate	Ornith	oAcetylcarnitine	NMNA	NAM	NADPH
1	fk866_cnt	229.429	113.405	7760.41	18.0808	9.68709	0.224293	21.4429	20.7181	103.181	25.0909	24.3592	16.904	0.224293	37.9058	332.23	764.041	11335.7	417.462	2.90862	20.777	0.224293	355.544	0.224293	0.224293	20.7708	30.4639	1.83531	22.1364	132.355	4.33496	3.7584	4.31979	234.782	4.01503	4.02781	0.224293	72.0271	376.226	0.224293	35.1754	18.6991	24.8339	0.224293	75.6686	166.362	0.224293	60.6413	0.224293
2	fk866	419.617	104.838	13933.6	0.224293	14.7937	18.4225	39.681	28.5279	69.6645	22.2145	32.1513	8.41026	0.224293	41.3526	302.552	1875.25	11366	402.612	1.90957	16.6737	0.224293	234.792	1.11037	1.67293	7.07595	22.6091	1.22941	11.3768	84.3777	3.03426	0.224293	1.94902	412.783	6.567	2.16575	1.40801	96.159	276.727	0.224293	24.6071	12.943	17.8987	0.224293	35.5351	145.492	0.224293	46.6426	13.8574
3	fk866_cnt	248.875	98.2091	9210.53	0.224293	15.213	14.4177	32.2821	32.8996	92.7998	23.5236	19.9625	19.7999	34.7768	42.5891	331.883	0.224293	11729	488.286	1.74048	21.432	0.224293	343.702	0.224293	1.82962	22.0061	30.1563	1.52677	17.3291	88.2232	6.1335	0.224293	4.88576	261.441	9.47066	3.90292	1.36016	82.1109	397.026	0.224293	25.9649	16.4137	19.6054	0.224293	88.9819	192.349	3.3526	94.0497	7.71173
4	fk866_cnt	179.482	106.265	5974.54	0.224293	10.0948	14.5883	27.5834	24.3505	79.6132	20.8945	18.0117	24.0203	0.224293	24.9802	243.111	0.224293	9706.92	455.739	2.37136	26.0535	6.49853	330.262	0.224293	0.224293	20.4332	23.447	1.76011	18.0984	0.224293	2.56771	3.10873	4.86642	194.44	6.15238	3.06287	0.224293	65.9949	353.708	5.24905	39.277	13.1748	14.607	0.224293	34.8154	152.281	3.11764	71.3424	10.4386
5	fk866	284.159	69.9667	12932.5	0.224293	35.3318	14.2754	29.1387	38.0356	98.4545	28.5272	24.4809	10.5594	0.224293	28.7248	432.07	1033.88	11846	501.617	1.92738	25.0883	0.224293	397.625	0.224293	0.224293	8.8276	24.9884	1.85161	24.0887	0.224293	0.224293	0.224293	2.64384	358.132	8.35289	2.85253	1.7463	95.0299	417.552	0.224293	46.0454	12.0864	18.3335	0.224293	41.118	130.593	0.224293	71.7724	4.24601
6	fk866_cnt	205.269	72.2665	7735.28	0.224293	25.6535	7.72719	20.4572	34.9317	89.59	18.9205	13.6025	18.209	41.2349	38.4285	271.133	0.224293	7952.92	384.237	1.69613	21.27	0.224293	324.84	0.224293	0.224293	16.7468	22.6655	1.74007	33.838	0.224293	4.61751	0.224293	6.72779	198.542	5.4896	4.52269	1.41466	63.0918	289.308	8.10026	30.1164	16.0092	17.2834	0.224293	65.3405	182.803	3.61919	95.9885	7.74398
7	fk866	236.002	92.7458	9722.63	0.224293	20.0059	0.224293	20.8515	32.1795	78.2549	28.6664	25.383	17.6103	0.224293	57.3792	269.632	1143.54	16045.2	500.43	2.14932	25.9502	0.224293	324.203	0.224293	0.224293	15.7168	28.0431	1.6947	24.7279	0.224293	0.224293	0.224293	6.5464	243.379	9.55417	5.50696	0.224293	82.5357	416.445	0.224293	44.3218	17.6576	22.1353	0.224293	49.9863	165.37	0.224293	75.7486	0.224293
8	fk866_cnt	227.803	110.611	8497.17	13.4499	14.5314	11.3799	21.8976	33.816	111.96	20.4205	21.6025	24.419	0.224293	34.1434	323.344	878.25	10908.6	399.88	3.03801	26.5825	0.224293	373.716	0.224293	1.60479	23.9804	29.0205	1.70017	17.5927	114.474	4.46198	6.10349	6.00259	221.897	9.43398	5.06636	1.15428	67.3931	433.159	0.224293	52.9141	14.0078	17.8514	0.224293	91.3422	163.887	2.73458	80.3951	8.23952
9	fk866	319.266	44.8072	45403.3	0.224293	47.2431	21.3218	41.5964	20.2998	55.9215	20.7506	54.1348	10.699	33.8187	43.3882	196.973	0.224293	8600.26	259.573	0.448586	26.039	0.224293	158.207	1.18587	1.45256	5.0303	20.0578	1.43577	54.5901	164.316	4.70437	0.224293	2.21139	488.837	6.24344	3.65747	2.04748	75.2494	431.715	6.975	51.21	8.92438	22.4062	0.224293	20.5517	269.497	0.224293	128.247	0.224293
10	fk866_cnt	224.98	53.4027	8265.83	15.5189	40.0913	0.224293	26.6708	32.4728	64.9683	18.677	19.7297	19.4395	41.5093	21.714	239.419	0.224293	8171.33	157.537	1.13265	22.2018	0.224293	270.865	0.224293	0.224293	22.1993	27.0778	2.08894	71.4425	368.78	5.49452	0.224293	6.52892	207.268	5.72634	3.75845	1.38232	67.3789	443	13.55	58.6759	13.4342	20.8022	0.224293	49.7367	188.265	3.35515	181.556	0.224293
11	fk866	635.182	32.0527	13089.4	0.224293	56.5245	0.224293	27.8731	22.8981	69.8848	22.412	44.9761	9.04697	0.224293	23.7806	247.148	2133.98	10829.2	284.897	1.13499	23.6765	0.224293	206.022	1.08927	0.224293	5.20536	27.4571	2.03293	115.79	0.224293	4.74634	0.224293	1.4719	438.029	6.1892	3.31285	1.70156	87.3963	349.797	0.224293	57.5071	9.15612	17.8071	9.72442	39.7054	277.667	0.224293	171.127	0.224293
12	fk866_cnt	189.555	108.225	5813.82	15.2965	14.4112	11.7487	20.3108	25.529	63.0008	25.0743	19.1103	20.7315	0.224293	28.0726	265.659	0.224293	9480.46	421.348	2.48352	19.2902	0.224293	304.374	0.224293	1.52952	17.1853	28.0979	1.93483	16.7947	53.2745	3.78796	4.51783	5.45611	156.643	8.74038	3.69151	0.224293	60.0124	427.801	6.42386	41.3612	12.4248	16.5247	0.224293	49.2283	138.58	0.224293	102.004	6.33662
13	fk866	218.816	90.1498	10644	0.224293	14.269	13.2363	34.6576	24.6325	94.5085	27.2948	29.8038	17.2553	0.224293	22.9369	406.402	0.224293	12512.3	396.679	2.99087	24.6062	0.224293	400.959	0.224293	1.61826	9.14288	26.8798	1.88375	20.2085	0.224293	4.3229	0.224293	2.40548	302.143	7.15671	3.5365	0.872071	75.6808	522.99	0.224293	67.2816	13.1569	22.5693	0.224293	42.7292	106.881	0.224293	92.9292	8.94474
14	fk866_cnt	218.053	69.0182	7717.79	13.5877	27.1845	8.96646	26.8719	25.2961	93.2943	19.6826	16.3533	18.1112	36.2215	25.5265	328.145	872.107	7880.44	303.82	1.65689	13.8354	0.224293	368.5	0.224293	0.224293	23.8847	20.0618	1.80907	28.9938	78.0658	3.99666	0.224293	5.64248	222.787	8.42975	3.25134	1.03943	67.31	346.137	0.224293	43.2027	14.3028	22.7883	0.224293	61.1809	142.753	2.84779	97.7326	7.01349
15	fk866	381.468	53.9819	33035	0.224293	32.564	22.5519	36.14	15.4207	90.2574	29.9538	62.6983	9.13876	0.224293	18.0981	307.283	0.224293	8708.63	220.806	1.32734	21.1752	0.224293	256.514	0.224293	1.82215	2.74175	19.4108	0.74556	43.922	142.41	0.224293	0.224293	2.77985	533.17	6.01816	2.26897	0.224293	100.218	405.408	6.31726	52.839	4.11682	15.6254	0.224293	25.6288	249.232	2.29671	141.259	0.224293
16	fk866_cnt	197.567	133.205	6852.1	15.9136	5.60606	17.0342	21.5816	15.3396	121.092	27.2391	26.6781	23.5867	0.224293	38.6255	283.113	1117.17	11518.2	404.555	3.45203	19.3614	0.224293	325.585	0.224293	0.224293	25.6988	27.2444	1.38235	15.5677	124.087	4.17497	4.53758	4.10948	259.302	4.9834	3.72621	0.224293	70.5825	508.641	6.75011	54.3107	15.7506	22.1007	0.224293	43.9873	126.3	2.70221	71.4187	7.36657
17	fk866	397.367	51.3806	33184.9	0.224293	30.1201	21.3544	27.6893	31.8729	67.839	23.4371	45.4929	10.8492	0.224293	34.6744	337.334	0.224293	8389.79	287.772	0.827096	13.8404	0.224293	224.344	0.224293	0.224293	2.66748	22.4289	1.61912	19.4033	141.834	3.94383	0.224293	2.57292	507.177	7.93213	2.41948	0.224293	82.3874	307.4	0.224293	36.8463	9.60906	18.3988	11.8069	27.1352	307.244	0.224293	71.6007	0.224293
18	fk866_cnt	154.235	67.9755	6324.32	0.224293	20.8594	9.02739	17.8182	21.9116	86.9584	21.3103	15.6839	18.0144	40.8272	29.5411	225.03	890.384	7163.16	311.89	1.61868	14.4404	0.224293	277.665	0.224293	0.224293	10.6035	20.8631	1.69677	19.9476	0.224293	0.224293	0.224293	3.96701	178.051	9.59913	3.48009	0.224293	55.2158	331.367	0.224293	36.3893	13.3061	15.204	0.224293	37.9369	126.861	2.63803	103.998	5.76511
19	fk866	209.798	86.7074	8734.72	0.224293	17.2747	12.3478	29.8019	26.5332	129.129	29.2417	18.2421	9.05726	28.1304	27.294	564.061	0.224293	8993.96	441.463	2.12223	22.2791	6.037	555.431	0.224293	0.224293	7.30835	23.7483	1.22753	10.849	94.9935	4.16244	0.224293	4.21974	215.775	8.84128	4.66237	0.224293	70.0097	361.193	0.224293	48.8818	15.5959	17.7739	0.224293	77.9567	136.597	0.224293	71.7008	9.36403
20	fk866_cnt	226.302	44.0409	7164.76	15.0629	35.8728	11.9195	21.2914	28.423	102.703	24.3147	20.7631	22.2539	23.1357	18.1328	318.664	0.224293	8560.96	192.824	1.60143	12.9567	0.224293	344.792	0.224293	1.20583	19.8198	22.5362	2.36456	53.0674	202.348	2.90141	0.224293	5.38785	250.567	6.39104	4.35188	0.224293	69.6036	368.421	0.224293	47.5066	14.6531	14.1233	0.224293	65.2907	173.826	2.41356	189.935	0.224293
21	fk866	404.842	69.5634	31582	0.224293	22.2202	17.5381	28.0516	17.7385	67.6527	24.3897	37.9848	8.09852	28.6661	28.8787	274.574	0.224293	8661.89	244.258	1.25236	17.77	0.224293	214.408	0.224293	0.828304	4.34434	22.215	1.02891	27.298	158.153	3.63593	0.224293	2.02128	572.65	7.8479	2.39483	0.224293	90.2897	393.554	0.224293	47.3838	4.87096	12.1699	13.4127	23.0846	296.045	0.224293	87.3608	6.80672
22	fk866_cnt	161.85	69.2908	5527.45	10.2638	17.2378	0.224293	18.9093	18.7836	70.6295	19.1785	14.1815	17.5212	38.9835	28.353	233.433	0.224293	6908.14	158.052	1.07495	9.50738	0.224293	253.79	0.224293	1.35107	9.4738	21.7631	2.18232	34.7406	115.02	0.224293	0.224293	4.05636	159.822	6.78456	4.13721	0.224293	53.4813	365.604	0.224293	44.1334	10.6507	19.4337	0.224293	44.0737	111.058	2.62458	138.118	0.224293
23	fk866	317.047	86.6841	10075	0.224293	20.3633	15.3817	32.5106	28.3738	118.015	26.5037	23.0801	23.13	24.0505	36.817	802.281	0.224293	9960.8	312.268	2.75212	17.3013	6.43029	782.246	0.224293	0.224293	16.2049	23.8317	3.01535	20.7822	123.806	3.81112	0.224293	7.18032	331.044	7.56481	4.70011	0.224293	78.8277	420.595	0.224293	40.6915	12.4188	28.1962	4.65589	152.189	152.168	5.21392	77.0644	5.63093
[truncated: 100 more columns]

## Sheet: mb_fivefu_muscle
id	class	Val	UTP	Urea	Urate	UMP	UDPglucose	UDPGlcNAc	UDP	Tyr	Trp	TML	TMAO	Threonate	Thr	TAUCHO	TAU	Succinate	SPM	SPD	SLactoGlutath	Ser	SAR	SAM	SAH	RuP	Pyruvate	PTRS	ProBet	Pro	PMP	Pipecolate	Phe	PGthree	PG	PEP	Pantothenate	OxPro	Ornith	oAcetylcarnitine	NMNA	NAM	NADP	NADH	NAD	MNA	MetSOx	MethylHist	Met
1	5fu_cnt	200.663	50.9777	3662.83	7.42041	29.5929	9.99396	20.3885	27.4611	88.9796	23.6747	10.3844	17.4042	16.982	322.115	3.26304	11039.6	284.673	3.38106	18.9189	6.65668	321.304	9.63878	20.7974	2.4722	22.6388	109.336	7.35681	5.50896	195.886	9.79817	4.02547	71.4351	366.526	3.55072	42.6063	13.2398	14.3221	44.9767	123.864	2.30235	126.657	12.2859	90.7632	315.021	1.36417	5.0061	0.24657	66.0117
2	5fu_cnt	224.394	45.9859	4177.69	15.4255	18.6167	8.64694	16.7268	21.0773	87.8885	25.2709	12.3189	20.7361	12.3331	261.25	0.24657	12868.9	393.065	3.62279	22.8608	0.24657	316.787	15.5297	17.4356	2.59132	28.7577	166.039	5.78593	5.55303	193.816	6.71297	4.79537	70.1962	341.764	5.14256	36.1668	16.2358	10.6008	26.5295	144.621	3.23324	108.362	7.44407	77.8891	288.702	1.71231	5.47163	0.24657	60.3374
3	5fu_cnt	202.469	45.1858	3453.96	10.9481	22.9783	7.69588	17.3589	25.223	110.542	28.3023	9.58877	11.3003	18.0185	370.245	0.24657	10448.8	294.926	4.06932	26.3428	7.07693	416.036	12.8442	20.2233	2.42829	23.8185	85.0017	8.31695	4.85724	168.938	9.97743	4.12755	69.6564	329.441	5.73245	38.5995	15.1586	7.62483	42.5015	143.518	2.69982	112.157	10.9403	75.3321	306.872	0.24657	5.64565	0.58285	67.6071
4	5fu_cnt	220.326	36.473	4227.03	10.5728	23.1582	8.20836	18.8145	24.0138	106.291	28.3745	17.7862	18.3173	11.4523	361.181	0.24657	13487.3	376.819	4.4929	26.1191	0.24657	377.659	19.1901	24.5361	2.66134	27.2835	120.751	7.43893	6.15414	215.677	9.87458	4.15158	81.6126	330.274	5.96949	36.0085	13.186	12.2706	47.7992	159.081	2.70314	121.798	10.5649	95.4575	326.366	1.38903	7.02823	0.24657	62.6706
5	5fu_cnt	217.887	43.8288	4255.55	6.98329	23.4926	8.11253	14.7026	23.0037	92.8012	22.8015	11.7499	18.738	10.7437	291.079	0.24657	12079.1	286.362	3.40031	22.9132	0.24657	329.303	14.2465	20.5125	2.80659	26.2033	135.538	6.86342	6.2574	181.773	6.25143	4.03969	69.7157	398.718	6.39755	37.8239	15.8309	13.4842	35.4915	128.901	2.48597	123.627	6.81132	83.486	295.74	0.24657	5.64247	0.78773	68.1442
6	5fu	157.267	0.24657	2340.67	14.4983	43.0137	7.75704	15.2893	26.3973	80.8294	25.0272	20.7979	6.24244	14.7149	382.745	29.0507	11184	324.028	1.81197	26.1846	0.24657	326.396	0.24657	17.2186	3.59823	50.1726	136.58	11.7583	0.24657	145.928	10.1009	2.58766	63.5112	149.21	5.97314	8.02718	10.3808	11.0156	22.909	92.34	0.24657	127.042	0.24657	64.7941	224.818	0.24657	0.24657	0.24657	53.3554
7	5fu	196.09	0.24657	1855.02	12.1435	39.6737	9.45385	14.986	28.8462	69.639	23.5345	24.6535	5.28086	11.8019	377.49	10.8578	10827.8	219.794	0.93923	11.2547	0.24657	327.201	0.24657	17.3317	2.53643	33.2814	248.522	7.73578	0.24657	208.666	7.40703	1.82897	77.596	103.339	4.07231	4.7716	6.07067	14.7718	15.3518	71.057	0.24657	132.655	0.24657	37.9079	242.389	0.24657	0.24657	0.77895	70.4766
8	5fu	180.667	0.24657	2816.41	18.4953	39.9418	7.73871	20.7277	24.6812	93.554	28.8042	21.92	5.51517	15.4134	453.862	7.37535	8810.6	314.077	3.14445	28.3475	0.24657	407.238	0.24657	17.0002	2.73383	62.7001	134.392	9.04761	0.24657	170.04	7.73267	2.88714	70.8805	103.902	3.32545	4.48022	9.51235	12.5635	26.7519	124.786	0.24657	153.666	0.24657	50.9787	192.048	1.76522	0.24657	1.07147	66.9919
9	5fu	170.98	0.24657	2722.83	13.6032	31.0224	9.57293	21.4274	18.2534	85.5981	25.9814	24.6016	7.86106	14.661	412.086	5.5394	11775.1	225.744	0.95475	14.4182	0.24657	411.732	10.5854	18.5311	2.87892	71.7526	269.355	9.00504	2.16234	198.601	7.75817	2.61486	69.534	7.8837	0.24657	0.24657	8.54609	18.7815	28.1714	146.03	0.24657	189.11	0.24657	21.8484	185.184	2.47367	0.24657	1.46845	66.2241
10	5fu	208.772	67.1225	2007.5	12.2945	14.9983	8.79339	21.6347	22.2124	96.5973	23.4956	20.013	4.02658	16.4051	436.784	3.03114	8911.71	342.973	2.13043	21.2607	0.24657	412.077	6.52616	16.4758	2.24174	25.2499	127.153	5.50067	1.63639	202.365	7.60952	2.11353	78.9987	227.161	3.96496	29.3228	7.55153	17.2066	20.3462	67.2236	0.24657	72.4483	0.24657	44.6796	288.085	1.14233	0.24657	0.49314	87.9364
[truncated: 80 more columns]

## Sheet: mb_mewo_liver
id	class	Xanthosine	Xanthine	ValNAc	Val	Uridine	Urea	Urate	UMP	UDPglucuronate	UDPglucose	UDPGlcNAc	UDP	Tyr	Trp	TMP	TML	TMAO	Thymidine	Threonate	Thr	Thiamine	Terephthalate	TAUCHO	TAU	Succinate	SPM	SPD	SP	SLactoGlutath	SERT	Ser	SCCP	SAR	SAM	SAH	Ru5P	RP	PTRS	Pterin	ProBet	Pro	PMP	Pipecolate	Phe	Pgtwo	PGthree	PG	PEP
1	mewo	28.429	115.944	3.99517	343.45	213.998	6871.93	155.286	543.779	43.3258	518.942	441.338	18.4145	108.495	41.7352	31.8267	3.0121	130.918	32.3809	106.21	276.684	9.93554	0.196385	80.2895	4970.74	638.637	1.57833	31.4974	235.269	13.9881	0.196385	360.341	25.7919	127.903	41.5683	67.1069	351.401	35.6167	4.13864	4.02474	48.6437	254.782	38.5135	12.2007	105.294	10.602	85.5515	54.9451	24.0798
2	mewo_cnt	44.094	137.392	9.42378	501.117	292.05	3976.02	156.09	400.476	17.9046	402.427	380.353	13.3621	184.082	57.5903	39.4763	3.48231	36.6116	28.072	79.3938	383.836	12.1561	2.95086	49.5779	3741.45	424.132	2.25219	32.9273	220.752	8.69046	0.196385	499.939	20.6827	154.38	50.9416	96.3903	398.784	17.9986	2.07889	2.12932	25.601	290.891	32.421	7.4016	155.284	0.196385	66.723	52.0313	15.1614
3	mewo	31.7625	159.168	3.51526	434.671	266.751	6730.11	115.769	422.308	46.1842	465.075	385.752	9.83359	211.784	60.6864	47.8466	2.59594	68.9866	43.8816	103.785	368.448	15.3853	2.73264	409.644	5234.06	510.334	1.05829	34.3554	289.778	9.30903	0.196385	458.176	30.4311	214.988	41.3812	89.2826	448.851	32.5514	5.87572	4.23616	75.186	489.626	32.9544	11.6484	160.423	0.196385	51.3104	87.8068	13.3893
4	mewo_cnt	27.895	114.678	3.83774	338.676	149.915	6083.51	174.128	475.214	36.2849	500.202	379.843	13.0192	105.987	37.724	26.9626	3.15478	88.3705	0.196385	123.557	260.595	7.91415	0.196385	93.7289	5453.37	550.778	1.41476	35.4465	278.803	10.7082	4.43717	454.631	21.8056	121.765	66.9365	67.4869	376.141	27.5502	2.4896	3.10086	49.2643	198.527	40.3883	9.63496	98.5112	3.87035	49.9533	42.3818	10.6906
5	mewo	19.4599	148.596	7.06612	813.349	224.521	7771.09	99.9178	641.943	288.668	208.396	343.217	21.9186	167.164	46.2843	38.9413	4.42016	104.819	30.9329	131.438	537.034	10.7322	0.196385	217.132	5266.25	376.092	1.64692	30.8815	245.126	8.61366	0.196385	604.93	17.6263	274.239	43.9945	111.586	506.572	20.1	5.02901	6.55129	93.772	460.309	46.7291	14.9299	165.704	6.91526	63.3901	72.6586	13.6095
6	mewo_cnt	32.3029	161.128	8.37881	666.49	159.149	5314.99	198.679	509.914	154.522	377.073	330.554	7.30729	168.547	55.7513	37.3813	5.17663	75.9379	0.196385	90.1125	445.212	11.5178	0.196385	233.868	4680.02	525.988	1.16605	34.8575	360.182	8.34373	2.61886	687.494	51.7408	235.727	35.9595	106.276	462.606	30.2688	3.91248	3.34834	42.0812	391.844	46.7416	9.35914	140.528	0.196385	28.7116	48.6896	9.18901
7	mewo_cnt	91.4185	207.546	6.59015	447.963	267.928	4737.87	288.136	531.885	93.412	366.185	378.111	10.7919	135.076	42.7906	30.7209	3.0302	70.0555	28.01	101.996	303.828	11.2289	0.196385	280.652	4558.77	615.556	1.3442	36.3776	375.653	6.68046	0.196385	444.448	15.9894	209.089	48.9875	114.511	487.485	34.6299	3.82318	3.9976	53.7103	287.686	46.4942	7.98875	138.359	7.10654	79.3358	43.1145	17.9872
8	mewo	17.8048	295.909	4.94314	525.99	317.688	10620	95.214	481.557	250.592	205.465	463.408	21.1338	207.255	40.6314	51.863	3.44826	77.1787	43.2875	143.065	560.168	18.276	0.196385	206.15	6689.66	281.486	1.10014	27.912	229.426	9.04192	0.196385	706.237	14.9094	241.245	32.6319	98.094	650.268	89.8819	4.7995	8.43808	77.4951	548.275	48.2175	22.4532	176.223	0.196385	22.727	53.5785	0.196385
9	mewo_cnt	36.8462	154.746	5.89989	375.261	124.339	5572.95	147.935	557.914	109.109	499.867	398.174	14.2523	137.325	40.2831	40.403	3.16628	113.175	30.6602	139.626	339.778	11.3377	0.196385	176.609	6444.27	445.387	1.35339	38.1961	138.017	10.2056	0.196385	482.558	6.15858	123.698	77.2493	64.8408	500.118	45.9619	5.09101	5.7579	34.8183	312.864	49.7521	10.95	134.273	10.7473	63.5618	48.9956	17.6711
10	mewo	12.4612	188.082	4.94899	701.472	199.586	10583.2	144.783	547.829	228.227	138.899	397.305	15.2378	198.96	46.0672	40.9178	3.76044	185.665	42.8519	184.184	568.662	9.28474	4.0045	231.445	6932.49	473.422	1.45546	25.9025	137.116	8.43212	0.196385	741.696	23.588	255.127	13.658	130.562	466.067	35.8398	5.0248	9.49484	111.222	631.844	51.292	22.0389	159.11	0.196385	20.2891	45.0032	0.196385
11	mewo_cnt	23.0762	154.961	3.34431	538.211	119.536	7271.43	145.736	551.656	229.308	288.05	408.172	16.703	152.752	47.9455	35.6809	4.02762	155.393	37.9541	115.497	418.731	9.07346	0.196385	217.446	7635.84	488.577	1.56987	42.3926	243.474	13.0308	0.196385	538.913	6.14046	198.588	48.9412	101.337	446.244	42.0352	5.55804	5.11766	59.2303	441.602	55.1188	15.3712	164.94	8.49994	55.9955	59.4751	21.4032
12	mewo	9.68866	216.64	7.08214	789.7	186.47	7865.63	209.243	549.759	345.257	311.347	357.466	15.5517	219.793	56.9956	54.36	4.31525	132.817	48.2909	270.84	519.065	10.1922	0.196385	330.402	6658.38	541.531	1.13352	25.3496	176.359	8.00354	0.196385	507.801	14.0349	179.869	14.1243	142.444	524.291	83.4229	4.3224	12.2995	76.1618	348.294	57.4657	12.8951	175.659	0.196385	8.71645	25.1758	0.196385
[truncated: 124 more columns]

## Sheet: mb_lnca_liver
id	class	Xanthosine	Xanthine	ValNAc	Val	UTP	Uridine	Urea	Urate	UMP	UDPglucuronate	UDPglucose	UDPGlcNAc	UDP	Tyr	Trp	Trehalosephosphate	TMP	TML	TMAO	Threonate	Thr	Thiamine	TAUCHO	TAU	Tartrate	Succinate	SPM	SPD	SP	SMM	SLactoGlutath	SERT	Ser	SCCP	SAR	SAM	SAH	Ru5P	RP	Pyruvate	Pyridoxal	PTRS	Pterin	ProBet	Pro	PMP	Pipecolate	Phe
1	lnca	63.3775	202.436	10.424	666.913	0.0989861	180.663	5106.81	315.051	696.891	48.951	232.687	469.646	27.4639	182.117	58.9667	21.9778	19.7903	5.31082	1.31187	98.5669	585.896	12.57	191.489	4643.12	5.89785	990.602	1.04971	15.5077	364.434	4.95054	5.69365	4.54895	446.284	17.0302	230.107	25.3881	113.317	461	4.82135	36.2796	0.0989861	2.94232	2.88201	41.0619	417.634	34.2324	9.82044	204.325
2	lnca_cnt	22.2488	118.723	4.37156	335.456	0.0989861	82.7574	3516.27	180.275	933.502	109.652	513.663	432.982	14.072	98.6575	29.3118	18.4275	23.6391	3.66218	1.45981	103.368	252.775	10.6709	51.1497	2993.37	0.0989861	694.281	0.681562	16.2744	198.877	3.31995	9.12114	3.97372	278.445	7.8035	40.5031	66.8405	40.2618	367.127	14.4099	43.7687	0.0989861	1.42106	3.00366	9.26849	194.899	32.7179	7.30536	98.6604
3	lnca	54.6287	115.178	12.6162	442.881	0.0989861	97.0152	4206.7	257.395	684.97	0.0989861	339.811	378.893	33.4319	137.238	42.584	11.9604	15.5352	3.83666	1.2085	91.1297	414.456	8.46026	348.924	3202.35	0.0989861	942.164	1.01662	13.5462	260.21	4.26349	8.17313	3.78419	311.069	7.15265	256.984	25.9461	84.1572	431.897	0.0989861	0.0989861	0.0989861	2.07702	2.58474	26.5114	417.477	31.2758	11.4334	137.286
4	lnca_cnt	16.3499	73.9741	6.66701	367.632	13.8043	95.1549	5097.03	193.647	906.927	162.089	344.19	400.765	31.7856	81.3164	27.9466	16.2352	16.1757	3.32507	2.26526	105.422	341.813	10.7523	132.346	3341.52	4.87156	975.098	1.16705	14.9984	363.925	4.07489	12.2342	4.80541	587.451	25.2533	157.898	56.7903	55.097	304.48	0.0989861	64.6467	0.0989861	2.99839	2.96822	54.2148	412.468	30.5331	12.3233	89.4563
5	lnca_cnt	18.845	64.4495	4.90023	379.076	34.271	40.6767	4056.57	192.419	743.227	316.085	375.415	342.345	49.7541	76.3831	23.2742	22.7358	13.5463	2.26413	1.59071	81.131	259.522	9.55286	28.93	4655.81	0.0989861	678.795	0.732396	20.0996	224.098	4.09509	10.7685	5.0053	400.235	12.9434	135.553	55.7197	59.4171	341.489	0.0989861	0.0989861	0.0989861	2.33796	2.90454	18.9196	291.364	30.9462	11.4873	91.992
6	lnca_cnt	13.8967	67.3201	6.07428	506.18	0.0989861	61.1246	4711.97	146.287	804.074	453.539	309.934	324.012	21.9346	89.1653	30.7605	17.2098	21.9083	2.41545	3.31268	82.5407	358.475	8.50814	87.1219	5513.17	0.0989861	898.017	1.35943	19.8202	390.022	3.4861	14.1575	2.86924	556.534	7.40426	117.226	67.0404	53.2269	383.393	0.0989861	0.0989861	0.0989861	1.42357	3.30933	25.8561	314.583	31.0429	11.5325	110.097
7	lnca_cnt	44.5003	140.219	4.28083	391.869	23.4741	106.994	3528.18	172.335	787.946	148.722	376.746	328.475	45.9885	106.221	33.4121	11.5883	17.4172	2.63119	1.15764	64.0833	298.473	11.2708	67.1237	3360.05	6.07736	693.623	1.38269	16.5589	189.507	14.6955	9.10343	3.09012	380.654	2.15239	95.9746	59.2592	47.213	402.524	0.0989861	39.8663	0.0989861	2.2567	1.89304	27.7804	271.495	37.0405	9.27212	119.195
8	lnca	38.4985	195.595	11.5064	503.422	0.0989861	34.8977	5867.58	297.804	179.931	0.0989861	28.6693	206.347	11.8815	191.342	47.0754	0.0989861	17.7537	7.86775	0.401887	207.975	381.668	11.591	171.049	5454.4	13.0988	1000.02	1.87776	17.1384	66.1573	7.78991	4.0624	5.16275	213.162	6.66446	201.07	7.80934	56.6834	224.563	9.3442	0.0989861	1.15927	3.08208	2.36241	22.8018	397.322	37.8244	11.7533	177.458
9	lnca_cnt	18.8357	72.6918	5.07701	252.733	0.0989861	35.7853	3625.03	184.517	654.746	132.736	327.634	338.825	18.451	53.0401	17.2389	7.09895	16.3978	2.55509	1.42008	104.314	200.765	9.13288	84.3283	3269.52	0.0989861	661.485	1.05471	16.3683	182.337	12.968	8.69537	2.58552	296.433	14.1739	81.4045	37.3217	53.4748	281.98	10.7063	41.0304	0.0989861	2.69516	4.34976	15.0123	278.952	29.3962	8.39683	62.956
10	lnca	24.1932	66.9803	14.8346	578.051	0.0989861	101.529	4498.33	181.562	740.781	17.9199	93.2755	302.86	24.196	209.384	50.8085	0.0989861	17.5238	2.94763	1.66829	110.126	526.771	11.3067	200.284	3455.65	6.57692	1271.5	0.648262	14.8592	135.696	15.6709	7.26876	3.06283	690.285	37.5222	454.864	24.5351	97.5176	290.741	16.5403	0.0989861	0.0989861	2.54783	5.15249	58.59	813.57	30.3569	10.122	177.139
11	lnca_cnt	18.0686	72.8753	4.74482	341.811	22.392	96.1943	5802.34	153.102	877.591	185.978	202.328	321.172	52.4651	70.254	20.1551	9.33093	14.3468	2.55358	2.17506	123.528	339.805	13.0672	36.1748	4099.59	5.99353	870.791	0.674203	14.7434	188.09	3.46371	17.2843	4.29924	647.059	5.33219	241.485	58.6641	56.7275	279.268	0.0989861	0.0989861	0.0989861	2.97012	4.99745	87.5872	555.492	32.3346	13.3166	84.7328
12	lnca	28.9384	99.3474	8.76103	460.702	0.0989861	99.3718	6144.32	328.322	722.056	144.571	122.623	359.477	26.8619	128.021	50.5449	6.91162	25.4082	4.08844	3.55453	136.435	388.978	11.401	184.608	4904.19	8.65096	1331.62	1.14364	17.5712	212.416	6.926	8.34694	4.12506	214.154	26.6748	271.336	22.7534	90.3457	288.74	28.9489	0.0989861	0.0989861	3.36466	4.21824	59.056	466.428	34.0746	17.0393	153.168
13	lnca_cnt	15.1342	67.6046	4.80828	337.535	0.0989861	43.3164	4764.51	207.224	787.481	411.667	289.993	354.47	22.7408	58.5271	21.2562	7.80193	20.9827	1.73492	3.07371	97.4467	293.485	11.7211	72.2372	3317.8	0.0989861	875.831	0.470897	11.4406	331.985	2.89294	11.3576	3.08601	416.714	8.03505	122.597	48.2375	66.194	388.556	0.0989861	79.4733	0.0989861	2.3281	4.90299	43.3489	252.683	32.8137	10.413	80.2995
14	lnca	22.5665	58.5406	11.0368	456.198	12.9263	130.03	5365.66	172.605	689.136	52.54	64.1861	339.042	32.4694	138.932	38.614	0.0989861	16.84	2.85046	4.65047	112.797	462.385	11.535	139.533	3343.92	0.0989861	1217.55	1.40082	14.207	162.446	9.93342	7.10455	2.82928	436.84	33.8195	355.239	19.7539	83.5431	283.621	23.5025	0.0989861	0.0989861	2.91837	2.81195	68.4432	767.186	28.2232	12.5014	141.973
15	lnca	20.2958	94.5302	9.26807	460.427	0.0989861	134.596	5153.76	219.537	857.193	126.384	206.062	373.051	26.9481	105.618	32.8965	12.3144	14.0851	1.9915	2.93916	89.2856	429.756	11.5176	131.01	2988.95	8.10667	1140.37	0.598821	14.2205	301.204	22.7375	10.8893	2.14012	604.978	20.9482	331.283	40.448	98.8047	314.373	22.6601	0.0989861	0.0989861	3.93081	3.33121	63.1716	732.726	34.1333	14.9147	104.089
16	lnca_cnt	20.7794	107.325	2.63058	278.489	0.0989861	88.3059	4428.45	205.691	597.375	28.9697	587.664	419.74	14.393	103.536	29.4767	12.6801	25.6088	4.27905	26.6165	132.023	199.564	9.98662	48.7782	6275.26	10.8624	584.693	0.755223	19.4292	465.555	10.3226	7.39732	5.17341	383.671	1.43835	33.5056	51.9989	43.5319	333.633	19.2297	0.0989861	0.0989861	2.88268	3.47772	13.4887	156.662	36.207	5.79413	84.9602
17	lnca	31.7871	120.594	7.7761	555.145	16.0627	216.024	6722.57	306.719	663.199	51.2385	93.0722	306.812	28.3	146.606	48.0134	0.0989861	10.2865	4.56634	10.2157	145.248	609.224	8.73662	124.505	5217.04	10.5181	1351.73	1.10673	18.5051	362.566	15.2219	6.35804	0.0989861	453.083	15.9251	326.919	20.6349	76.7893	198.821	26.4507	0.0989861	0.0989861	5.05125	4.25218	52.434	498.889	30.2384	13.8367	170.74
18	lnca_cnt	20.9384	95.0728	3.57407	408.05	0.0989861	63.2423	4042.74	264.559	663.343	169.243	498.502	386.927	18.4791	98.0413	37.6951	14.4589	21.7664	3.74104	39.3826	136.824	289.581	7.82259	152.903	2862.75	6.63431	768.768	0.510815	15.7041	402.31	15.2375	9.88367	3.61274	322.445	4.4987	83.7655	51.4515	61.9319	272.136	17.8758	57.0321	0.0989861	2.1995	4.83522	32.0744	208.304	37.9028	6.56557	111.069
19	lnca	27.6827	136.182	6.45687	272.009	0.0989861	137.463	5174.2	200.055	463.666	143.295	149.901	209.608	19.4331	95.6114	37.4479	0.0989861	18.7651	3.81408	9.96734	158.478	266.692	9.82614	194.688	3293.22	21.5424	983.734	1.09362	16.3226	283.143	10.1971	6.14797	0.0989861	133.687	5.41453	227.98	16.4596	70.0984	277.254	37.9333	0.0989861	0.817991	5.60692	3.91423	87.2577	260.475	30.2685	9.32378	106.002
20	lnca_cnt	26.8396	89.9125	5.47846	387.213	0.0989861	137.681	4317.8	262.225	771.95	110.777	478.333	415.396	26.5851	114.992	35.0546	12.9042	30.8256	3.07193	75.532	120.594	286.369	12.2136	49.1842	4265.08	0.0989861	863.178	0.760224	16.1674	306.836	13.8818	11.0321	2.03495	312.14	5.54966	141.686	42.4368	65.6086	281.442	0.0989861	79.0858	0.0989861	2.08923	5.50802	35.5568	242.74	41.9011	6.98366	112.809
21	lnca	28.2176	104.191	4.86836	341.626	0.0989861	109.991	4839.69	250.263	529.637	161.194	233.78	234.103	28.4233	104.179	37.4378	0.0989861	16.4505	2.91459	11.3767	129.36	252.957	7.28851	200.81	2470.13	8.10822	1245.7	1.20557	10.9279	263.902	12.5725	4.8506	0.0989861	177.027	17.0934	206.918	23.5563	71.0578	208.287	28.235	44.2128	0.0989861	3.52749	3.95187	92.5172	236.798	33.909	11.9204	127.029
22	lnca_cnt	27.9401	116.493	2.8612	367.265	0.0989861	83.2144	3426.7	207.167	713.75	76.9542	608.801	452.477	17.8561	137.594	43.1646	21.6066	33.7671	3.69527	8.84324	137.834	331.778	11.586	136.973	3347.05	8.17994	815.548	0.474264	18.0685	316.45	17.9103	7.3784	2.59977	421.562	5.01681	138.482	41.7051	68.8461	348.068	27.8579	36.4547	0.832848	2.68243	5.87896	28.1017	252.545	42.5239	4.09384	126.673
23	lnca	9.18229	117.394	6.81992	438.563	0.0989861	72.118	3332.54	208.544	553.086	132.976	295.827	365.785	17.6159	137.214	44.8275	15.4018	24.287	3.7797	4.77616	142.349	253.657	7.65059	137.101	3316.59	0.0989861	839.801	0.504228	14.6997	91.7639	11.2841	5.7026	0.0989861	187.291	2.15429	154.757	14.5387	74.6578	244.355	34.5744	0.0989861	1.47973	2.94147	5.64525	35.1299	279.14	34.0695	12.496	134.014
24	lnca_cnt	16.1546	84.3891	7.33784	279.569	0.0989861	66.8753	3216.42	116.89	785.117	178.487	488.764	423.503	28.2412	90.6829	30.4202	13.6765	32.1168	3.93032	24.6193	156.328	234.852	9.19256	114.62	4047.82	8.02677	593.676	0.849226	17.2936	177.405	7.36827	6.33338	2.59637	327.791	3.95092	34.0497	49.8193	45.8877	335.217	17.4166	55.9164	0.0989861	1.86706	8.01607	6.171	196.454	38.6301	5.49539	86.0123
25	lnca_cnt	7.92846	88.3844	6.11956	445.891	20.7338	59.5003	3540.25	211.505	637.759	183.838	589.839	512.299	38.5827	102.347	38.8587	21.9908	23.073	3.28113	8.38871	114.518	286.034	6.52944	198.118	1994.91	8.08769	874.002	0.785631	15.0291	93.8965	12.326	5.30153	3.44331	315.783	10.0102	77.0236	24.8139	77.3973	220.331	10.2604	0.0989861	0.0989861	1.70438	6.74141	6.77187	178.139	45.5874	6.61823	110.576
[truncated: 147 more columns]

[truncated: 15 more sheets: mb_seki_liver, mb_crca_liver, mb_strv_liver, mb_fk866_liver, mb_fivefu_liver, mb_ccx_muscle_figS3e, mb_ccx_liver_figS3e, mb_mewo_plasma, mb_lnca_plasma, mb_seki_plasma, mb_crca_plasma, mb_strv_plasma, mb_human_plasma_1st, mb_human_plasma_2nd, metabolite_id]
