# Supplementary material for: Decreased liver B vitamin-related enzymes as a metabolic hallmark of cancer cachexia
Source: Nat Commun. 2023 Oct 6;14:6246. doi: 10.1038/s41467-023-41952-w (PMC10558488; doi:10.1038/s41467-023-41952-w)
Supplement: Supplementary file 4 — Source Data [file 41467_2023_41952_MOESM4_ESM.zip › source_data_ed3/Fig6a.xlsx]

## Sheet: Fig6a
up_id	up_ac	ratio_mean	p_value	abd	class	class2
NNMT_MOUSE	O55239	2.24977	0.0264503	4.56296e-08	CH3_B	CRCA Liver
SDSL_MOUSE	Q8R238	1.42586	0.0954066	1.2047e-07	CH3_B	CRCA Liver
PUR2_MOUSE	Q64737	1.15534	0.240041	1.04136e-06	CH3_B	CRCA Liver
MTHFS_MOUSE	Q9D110	1.07125	0.605484	7.02322e-07	CH3_B	CRCA Liver
GLYM_MOUSE	Q9CZN7	1.20419	0.0929409	3.04253e-06	CH3_B	CRCA Liver
PUR9_MOUSE	Q9CWJ9	1.10295	0.0131729	1.22649e-06	CH3_B	CRCA Liver
SDHL_MOUSE	Q8VBT2	1.13846	0.0973671	3.60939e-06	CH3_B	CRCA Liver
IMDH2_MOUSE	P24547	1.14031	0.379444	3.37573e-07	CH3_B	CRCA Liver
SAHH_MOUSE	P50247	0.943085	0.157599	2.24022e-05	CH3_B	CRCA Liver
GCST_MOUSE	Q8CFA2	0.937169	0.383484	3.23452e-07	CH3_B	CRCA Liver
GCSP_MOUSE	Q91W43	1.0294	0.621573	2.60995e-06	CH3_B	CRCA Liver
DYR_MOUSE	P00375	0.901802	0.110882	5.67965e-07	CH3_B	CRCA Liver
MBOA5_MOUSE	Q91V01	0.919304	0.415846	4.18986e-07	CH3_B	CRCA Liver
BAAT_MOUSE	Q91X34	0.95431	0.648143	7.61581e-07	CH3_B	CRCA Liver
M2GD_MOUSE	Q9DBT9	0.863937	0.025507	8.62803e-06	CH3_B	CRCA Liver
FTCD_MOUSE	Q91XD4	0.905093	0.110875	1.02122e-05	CH3_B	CRCA Liver
AGT2_MOUSE	Q3UEG6	0.898552	0.0550469	2.53639e-06	CH3_B	CRCA Liver
PARP9_MOUSE	Q8CAS9	0.921127	0.55457	2.42944e-07	CH3_B	CRCA Liver
GLYAT_MOUSE	Q91XE0	0.717307	0.00429509	2.6954e-06	CH3_B	CRCA Liver
CBS_MOUSE	Q91WT9	0.944589	0.669848	1.54266e-06	CH3_B	CRCA Liver
KAT3_MOUSE	Q71RI9	0.764125	0.00270828	1.45233e-06	CH3_B	CRCA Liver
KBL_MOUSE	O88986	0.77473	0.00600517	7.61939e-07	CH3_B	CRCA Liver
GNMT_MOUSE	Q9QXF8	0.782921	0.0173653	1.64334e-05	CH3_B	CRCA Liver
PLCE_MOUSE	Q9D1E8	1.23903	0.998322	1.21054e-08	CH3_B	CRCA Liver
AADAT_MOUSE	Q9WVM8	0.711533	0.0372443	1.42435e-06	CH3_B	CRCA Liver
PLCC_MOUSE	Q9D517	1.25933	0.772517	2.7065e-07	CH3_B	CRCA Liver
SPYA_MOUSE	O35423	0.683998	0.0318393	2.04656e-06	CH3_B	CRCA Liver
GLYC_MOUSE	P50431	0.621265	0.000359686	4.14079e-06	CH3_B	CRCA Liver
AL1L1_MOUSE	Q8R0Y6	0.776953	0.149262	3.37764e-05	CH3_B	CRCA Liver
GLYAL_MOUSE	Q5FW57	0.639372	0.0388873	1.60729e-06	CH3_B	CRCA Liver
SOX_MOUSE	Q9D826	0.716724	0.128723	2.08774e-06	CH3_B	CRCA Liver
C1TM_MOUSE	Q3V3R1	1.07937	0.840137	1.12405e-07	CH3_B	CRCA Liver
SARDH_MOUSE	Q99LB7	0.496254	8.77389e-05	1.13979e-05	CH3_B	CRCA Liver
C1TC_MOUSE	Q922D8	0.619781	0.00584648	1.3585e-05	CH3_B	CRCA Liver
KEG1_MOUSE	Q9DCY0	0.461806	0.000140036	2.56538e-06	CH3_B	CRCA Liver
CGL_MOUSE	Q8VCN5	0.515162	0.00183263	6.6315e-06	CH3_B	CRCA Liver
PLS1_MOUSE	Q9JJ00	3.00181	0.00086593	7.51819e-08	CH3_nonB	CRCA Liver
NSUN2_MOUSE	Q1HFZ0	2.45201	0.0950095	3.64955e-07	CH3_nonB	CRCA Liver
PUR4_MOUSE	Q5SUR0	1.33369	0.279023	2.14302e-07	CH3_nonB	CRCA Liver
PIMT_MOUSE	P23506	1.22957	0.235788	1.10062e-07	CH3_nonB	CRCA Liver
ADK_MOUSE	P55264	1.5268	0.0157652	7.37401e-06	CH3_nonB	CRCA Liver
HPRT_MOUSE	P00493	1.59523	0.00125267	8.07222e-07	CH3_nonB	CRCA Liver
ANM1_MOUSE	Q9JIF0	1.40099	0.165386	1.70497e-08	CH3_nonB	CRCA Liver
GUAA_MOUSE	Q3THK7	1.3249	0.150189	6.85586e-07	CH3_nonB	CRCA Liver
PUR8_MOUSE	P54822	1.27306	0.0253231	3.12084e-07	CH3_nonB	CRCA Liver
FBRL_MOUSE	P35550	1.2916	0.0657008	4.18054e-07	CH3_nonB	CRCA Liver
PAG15_MOUSE	Q8VEB4	1.3657	0.0711614	2.11348e-08	CH3_nonB	CRCA Liver
CNDP2_MOUSE	Q9D1A2	1.23677	0.0201958	1.03681e-06	CH3_nonB	CRCA Liver
GARS_MOUSE	Q9CZD3	1.38365	0.009393	6.36573e-07	CH3_nonB	CRCA Liver
DTD2_MOUSE	Q8BHA3	1.17087	0.0828999	6.03745e-08	CH3_nonB	CRCA Liver
HNMT_MOUSE	Q91VF2	1.29638	0.0031736	3.6751e-07	CH3_nonB	CRCA Liver
AS3MT_MOUSE	Q91WU5	1.4326	0.0212707	9.6384e-07	CH3_nonB	CRCA Liver
MTNB_MOUSE	Q9WVQ5	1.15696	0.292089	2.2431e-07	CH3_nonB	CRCA Liver
PNPH_MOUSE	P23492	1.25828	0.00641974	1.04859e-06	CH3_nonB	CRCA Liver
TPMT_MOUSE	O55060	1.44531	0.0511515	4.1772e-07	CH3_nonB	CRCA Liver
PURA1_MOUSE	P28650	1.14078	0.0866995	1.44139e-07	CH3_nonB	CRCA Liver
GSHB_MOUSE	P51855	1.17495	0.0222679	7.07151e-07	CH3_nonB	CRCA Liver
METK2_MOUSE	Q3THS6	1.40607	0.244046	2.98308e-07	CH3_nonB	CRCA Liver
SYSC_MOUSE	P26638	1.14437	0.00257356	7.56093e-07	CH3_nonB	CRCA Liver
MTNA_MOUSE	Q9CQT1	1.28004	0.0360149	3.86102e-07	CH3_nonB	CRCA Liver
MTND_MOUSE	Q99JT9	1.40157	0.121347	4.85308e-07	CH3_nonB	CRCA Liver
PURA2_MOUSE	P46664	1.2217	0.044352	4.93377e-07	CH3_nonB	CRCA Liver
CHAC2_MOUSE	Q9CQG1	1.00451	0.922889	7.67272e-08	CH3_nonB	CRCA Liver
PRPS1_MOUSE	Q9D7G0	0.933259	0.516165	6.57082e-07	CH3_nonB	CRCA Liver
PISD_MOUSE	Q8BSF4	1.05219	0.569883	3.73805e-08	CH3_nonB	CRCA Liver
BHMT1_MOUSE	O35490	1.38048	0.209528	4.06024e-05	CH3_nonB	CRCA Liver
PUR6_MOUSE	Q9DCL9	1.02206	0.662017	1.56785e-06	CH3_nonB	CRCA Liver
COMT_MOUSE	O88587	1.16154	0.282915	3.04785e-06	CH3_nonB	CRCA Liver
APT_MOUSE	P08030	1.03997	0.50418	2.68255e-07	CH3_nonB	CRCA Liver
PON2_MOUSE	Q62086	1.16721	0.0731058	2.92087e-07	CH3_nonB	CRCA Liver
METK1_MOUSE	Q91X83	1.22747	0.192113	8.66249e-06	CH3_nonB	CRCA Liver
MTAP_MOUSE	Q9CQ65	0.958361	0.540516	4.11875e-07	CH3_nonB	CRCA Liver
SETD3_MOUSE	Q91WC0	0.970775	0.645852	1.93032e-07	CH3_nonB	CRCA Liver
LYPA2_MOUSE	Q9WTL7	1.14868	0.635095	1.90887e-07	CH3_nonB	CRCA Liver
MOCS1_MOUSE	Q5RKZ7	0.902526	0.561236	5.81848e-07	CH3_nonB	CRCA Liver
PON3_MOUSE	Q62087	0.894969	0.294853	5.88899e-07	CH3_nonB	CRCA Liver
NIT1_MOUSE	Q8VDK1	0.959306	0.597833	1.72933e-06	CH3_nonB	CRCA Liver
P20D1_MOUSE	Q8C165	0.806541	0.110851	7.0835e-07	CH3_nonB	CRCA Liver
GAMT_MOUSE	O35969	0.757022	0.0043955	7.45677e-07	CH3_nonB	CRCA Liver
ANM5_MOUSE	Q8CIG8	0.90224	0.535742	1.61526e-07	CH3_nonB	CRCA Liver
AMPL_MOUSE	Q9CPY7	0.704296	0.0039307	6.37117e-06	CH3_nonB	CRCA Liver
FAAH1_MOUSE	O08914	0.705773	0.150439	8.39146e-07	CH3_nonB	CRCA Liver
PON1_MOUSE	P52430	0.583707	0.0381763	2.89012e-06	CH3_nonB	CRCA Liver
MET7B_MOUSE	Q9DD20	0.606201	0.224962	3.08221e-06	CH3_nonB	CRCA Liver
INMT_MOUSE	P40936	0.260736	0.000153156	9.33251e-06	CH3_nonB	CRCA Liver
AL1L1_MOUSE	Q8R0Y6	1.03572	0.274458	3.37764e-05	CH3_B	SEKI Liver
SAHH_MOUSE	P50247	0.970195	0.68352	2.24022e-05	CH3_B	SEKI Liver
SARDH_MOUSE	Q99LB7	0.70688	0.00309103	1.13979e-05	CH3_B	SEKI Liver
GNMT_MOUSE	Q9QXF8	0.975524	0.677172	1.64334e-05	CH3_B	SEKI Liver
M2GD_MOUSE	Q9DBT9	0.831343	0.0065853	8.62803e-06	CH3_B	SEKI Liver
FTCD_MOUSE	Q91XD4	1.02382	0.740935	1.02122e-05	CH3_B	SEKI Liver
C1TC_MOUSE	Q922D8	0.766337	0.00460474	1.3585e-05	CH3_B	SEKI Liver
CGL_MOUSE	Q8VCN5	1.15375	0.265067	6.6315e-06	CH3_B	SEKI Liver
SDHL_MOUSE	Q8VBT2	1.86596	0.0227177	3.60939e-06	CH3_B	SEKI Liver
AGT2_MOUSE	Q3UEG6	0.803486	0.00516116	2.53639e-06	CH3_B	SEKI Liver
CBS_MOUSE	Q91WT9	1.0633	0.331723	1.54266e-06	CH3_B	SEKI Liver
GLYAT_MOUSE	Q91XE0	0.838564	0.0029251	2.6954e-06	CH3_B	SEKI Liver
GLYC_MOUSE	P50431	0.754356	0.00952005	4.14079e-06	CH3_B	SEKI Liver
GLYM_MOUSE	Q9CZN7	0.832471	0.0212402	3.04253e-06	CH3_B	SEKI Liver
KAT3_MOUSE	Q71RI9	0.901655	0.146173	1.45233e-06	CH3_B	SEKI Liver
GCSP_MOUSE	Q91W43	0.93807	0.382509	2.60995e-06	CH3_B	SEKI Liver
BAAT_MOUSE	Q91X34	0.908051	0.288285	7.61581e-07	CH3_B	SEKI Liver
SPYA_MOUSE	O35423	0.825875	0.0474342	2.04656e-06	CH3_B	SEKI Liver
KBL_MOUSE	O88986	0.780553	0.0189084	7.61939e-07	CH3_B	SEKI Liver
SOX_MOUSE	Q9D826	0.781762	0.178312	2.08774e-06	CH3_B	SEKI Liver
PUR9_MOUSE	Q9CWJ9	0.935783	0.246786	1.22649e-06	CH3_B	SEKI Liver
GLYAL_MOUSE	Q5FW57	0.698927	0.080763	1.60729e-06	CH3_B	SEKI Liver
NNMT_MOUSE	O55239	3.54036	0.00521462	4.56296e-08	CH3_B	SEKI Liver
PUR2_MOUSE	Q64737	0.98727	0.738383	1.04136e-06	CH3_B	SEKI Liver
AADAT_MOUSE	Q9WVM8	0.735662	0.00303571	1.42435e-06	CH3_B	SEKI Liver
KEG1_MOUSE	Q9DCY0	0.530172	0.000944061	2.56538e-06	CH3_B	SEKI Liver
GCST_MOUSE	Q8CFA2	0.985157	0.830585	3.23452e-07	CH3_B	SEKI Liver
SDSL_MOUSE	Q8R238	0.810102	0.554035	1.2047e-07	CH3_B	SEKI Liver
DYR_MOUSE	P00375	0.982226	0.637747	5.67965e-07	CH3_B	SEKI Liver
PLCC_MOUSE	Q9D517	1.3355	0.0462025	2.7065e-07	CH3_B	SEKI Liver
IMDH2_MOUSE	P24547	1.26419	0.11357	3.37573e-07	CH3_B	SEKI Liver
PARP9_MOUSE	Q8CAS9	0.961133	0.598828	2.42944e-07	CH3_B	SEKI Liver
MTHFS_MOUSE	Q9D110	1.05478	0.733111	7.02322e-07	CH3_B	SEKI Liver
MBOA5_MOUSE	Q91V01	0.989819	0.843319	4.18986e-07	CH3_B	SEKI Liver
HEM1_MOUSE	Q8VC19	0.924564	0.618762	9.11238e-08	CH3_B	SEKI Liver
SRR_MOUSE	Q9QZX7	0.344812	0.128743	3.65448e-07	CH3_B	SEKI Liver
TYW1_MOUSE	Q8BJM7	1.61016	0.239042	4.61306e-08	CH3_B	SEKI Liver
BHMT1_MOUSE	O35490	1.38826	0.0140005	4.06024e-05	CH3_nonB	SEKI Liver
BHMT2_MOUSE	Q91WS4	1.22255	0.00336033	9.97635e-09	CH3_nonB	SEKI Liver
COQ5_MOUSE	Q9CXI0	0.821057	0.0442488	7.78657e-08	CH3_nonB	SEKI Liver
METK1_MOUSE	Q91X83	1.65562	0.0225472	8.66249e-06	CH3_nonB	SEKI Liver
METK2_MOUSE	Q3THS6	1.20449	0.0870968	2.98308e-07	CH3_nonB	SEKI Liver
PTSS1_MOUSE	Q99LH2	1.14934	0.214978	1.88756e-08	CH3_nonB	SEKI Liver
AMPL_MOUSE	Q9CPY7	0.790965	0.0410642	6.37117e-06	CH3_nonB	SEKI Liver
ADK_MOUSE	P55264	1.26296	0.0174311	7.37401e-06	CH3_nonB	SEKI Liver
PON1_MOUSE	P52430	0.67664	0.0600239	2.89012e-06	CH3_nonB	SEKI Liver
ABCA1_MOUSE	P41233	0.625681	0.221991	1.37403e-07	CH3_nonB	SEKI Liver
COMT_MOUSE	O88587	1.13621	0.0836971	3.04785e-06	CH3_nonB	SEKI Liver
SYSM_MOUSE	Q9JJL8	1.41867	0.208501	1.07032e-07	CH3_nonB	SEKI Liver
TPMT_MOUSE	O55060	1.33458	0.0508127	4.1772e-07	CH3_nonB	SEKI Liver
INMT_MOUSE	P40936	0.425777	0.00149776	9.33251e-06	CH3_nonB	SEKI Liver
P20D1_MOUSE	Q8C165	0.956531	0.346003	7.0835e-07	CH3_nonB	SEKI Liver
PNPH_MOUSE	P23492	1.12904	0.117521	1.04859e-06	CH3_nonB	SEKI Liver
MET7B_MOUSE	Q9DD20	0.747007	0.032421	3.08221e-06	CH3_nonB	SEKI Liver
CNDP2_MOUSE	Q9D1A2	1.04156	0.578493	1.03681e-06	CH3_nonB	SEKI Liver
GAMT_MOUSE	O35969	0.632113	0.00583552	7.45677e-07	CH3_nonB	SEKI Liver
GSHB_MOUSE	P51855	1.37056	0.000368377	7.07151e-07	CH3_nonB	SEKI Liver
FAAH1_MOUSE	O08914	0.719877	0.016527	8.39146e-07	CH3_nonB	SEKI Liver
MOCS1_MOUSE	Q5RKZ7	0.887355	0.43701	5.81848e-07	CH3_nonB	SEKI Liver
APT_MOUSE	P08030	1.18705	0.252126	2.68255e-07	CH3_nonB	SEKI Liver
NIT1_MOUSE	Q8VDK1	1.01104	0.729396	1.72933e-06	CH3_nonB	SEKI Liver
GARS_MOUSE	Q9CZD3	1.18053	0.0158839	6.36573e-07	CH3_nonB	SEKI Liver
GUAA_MOUSE	Q3THK7	1.20911	0.0481269	6.85586e-07	CH3_nonB	SEKI Liver
HPRT_MOUSE	P00493	1.15676	0.0588736	8.07222e-07	CH3_nonB	SEKI Liver
PRPS1_MOUSE	Q9D7G0	0.801598	0.0121368	6.57082e-07	CH3_nonB	SEKI Liver
PURA2_MOUSE	P46664	1.04654	0.486911	4.93377e-07	CH3_nonB	SEKI Liver
AS3MT_MOUSE	Q91WU5	1.34221	0.0201541	9.6384e-07	CH3_nonB	SEKI Liver
FBRL_MOUSE	P35550	1.27622	0.104239	4.18054e-07	CH3_nonB	SEKI Liver
PURA1_MOUSE	P28650	0.939789	0.176636	1.44139e-07	CH3_nonB	SEKI Liver
SYSC_MOUSE	P26638	1.16238	0.334786	7.56093e-07	CH3_nonB	SEKI Liver
PUR6_MOUSE	Q9DCL9	0.896695	0.133909	1.56785e-06	CH3_nonB	SEKI Liver
PON3_MOUSE	Q62087	1.15994	0.133712	5.88899e-07	CH3_nonB	SEKI Liver
MTAP_MOUSE	Q9CQ65	0.943663	0.109713	4.11875e-07	CH3_nonB	SEKI Liver
PUR8_MOUSE	P54822	0.962754	0.658269	3.12084e-07	CH3_nonB	SEKI Liver
MTND_MOUSE	Q99JT9	1.16654	0.0216175	4.85308e-07	CH3_nonB	SEKI Liver
MTNB_MOUSE	Q9WVQ5	1.04162	0.696783	2.2431e-07	CH3_nonB	SEKI Liver
LYPA2_MOUSE	Q9WTL7	0.827837	0.477426	1.90887e-07	CH3_nonB	SEKI Liver
COQ3_MOUSE	Q8BMS4	0.827501	0.0304534	2.741e-07	CH3_nonB	SEKI Liver
PEMT_MOUSE	Q61907	1.16686	0.0105633	4.69009e-09	CH3_nonB	SEKI Liver
ANM1_MOUSE	Q9JIF0	1.60869	0.0605224	1.70497e-08	CH3_nonB	SEKI Liver
PON2_MOUSE	Q62086	1.05667	0.145238	2.92087e-07	CH3_nonB	SEKI Liver
ARMT1_MOUSE	A6H630	1.08667	0.474643	1.41125e-07	CH3_nonB	SEKI Liver
NSUN2_MOUSE	Q1HFZ0	1.30155	0.140526	3.64955e-07	CH3_nonB	SEKI Liver
SETD3_MOUSE	Q91WC0	0.983669	0.801529	1.93032e-07	CH3_nonB	SEKI Liver
MTNA_MOUSE	Q9CQT1	0.722443	0.0427114	3.86102e-07	CH3_nonB	SEKI Liver
PUR4_MOUSE	Q5SUR0	0.826742	0.129881	2.14302e-07	CH3_nonB	SEKI Liver
ANM5_MOUSE	Q8CIG8	1.17495	0.165427	1.61526e-07	CH3_nonB	SEKI Liver
DTD2_MOUSE	Q8BHA3	1.0329	0.829618	6.03745e-08	CH3_nonB	SEKI Liver
DTD1_MOUSE	Q9DD18	1.04884	0.745152	1.21559e-07	CH3_nonB	SEKI Liver
KTHY_MOUSE	P97930	1.20539	0.468925	8.66435e-08	CH3_nonB	SEKI Liver
SMYD5_MOUSE	Q3TYX3	1.07511	0.581714	6.57735e-08	CH3_nonB	SEKI Liver
PAG15_MOUSE	Q8VEB4	0.824683	0.550348	2.11348e-08	CH3_nonB	SEKI Liver
PLS1_MOUSE	Q9JJ00	1.43494	0.208383	7.51819e-08	CH3_nonB	SEKI Liver
LOX12_MOUSE	P39655	1.89992	0.32425	9.41949e-09	CH3_nonB	SEKI Liver
PISD_MOUSE	Q8BSF4	0.94719	0.635984	3.73805e-08	CH3_nonB	SEKI Liver
CARME_MOUSE	Q80UY1	0.86896	0.209623	1.31446e-08	CH3_nonB	SEKI Liver
MCES_MOUSE	Q9D0L8	1.23231	0.158621	1.93423e-07	CH3_nonB	SEKI Liver
ATG4B_MOUSE	Q8BGE6	1.00096	0.972604	7.69969e-08	CH3_nonB	SEKI Liver
TRM61_MOUSE	Q80XC2	1.12064	0.847463	1.43944e-08	CH3_nonB	SEKI Liver
ABD12_MOUSE	Q99LR1	1.1436	0.158206	8.97494e-08	CH3_nonB	SEKI Liver
EFNMT_MOUSE	Q91YR5	0.527513	0.189672	2.88082e-08	CH3_nonB	SEKI Liver
TFB1M_MOUSE	Q8JZM0	1.17358	0.158642	1.69527e-08	CH3_nonB	SEKI Liver
ATG4C_MOUSE	Q811C2	0.961951	0.745791	1.17288e-08	CH3_nonB	SEKI Liver
AL1L1_MOUSE	Q8R0Y6	1.01287	0.555917	3.37764e-05	CH3_B	LNCA Liver
SAHH_MOUSE	P50247	1.30764	0.115283	2.24022e-05	CH3_B	LNCA Liver
M2GD_MOUSE	Q9DBT9	0.961675	0.375346	8.62803e-06	CH3_B	LNCA Liver
SARDH_MOUSE	Q99LB7	0.827293	0.109441	1.13979e-05	CH3_B	LNCA Liver
GNMT_MOUSE	Q9QXF8	1.07357	0.274779	1.64334e-05	CH3_B	LNCA Liver
FTCD_MOUSE	Q91XD4	0.997257	0.889384	1.02122e-05	CH3_B	LNCA Liver
CGL_MOUSE	Q8VCN5	1.11311	0.0981705	6.6315e-06	CH3_B	LNCA Liver
C1TC_MOUSE	Q922D8	0.871513	0.0232889	1.3585e-05	CH3_B	LNCA Liver
GLYM_MOUSE	Q9CZN7	0.922377	0.0486316	3.04253e-06	CH3_B	LNCA Liver
GLYC_MOUSE	P50431	0.864871	0.00845996	4.14079e-06	CH3_B	LNCA Liver
KAT3_MOUSE	Q71RI9	1.0384	0.406473	1.45233e-06	CH3_B	LNCA Liver
SPYA_MOUSE	O35423	0.896948	0.0685015	2.04656e-06	CH3_B	LNCA Liver
SDHL_MOUSE	Q8VBT2	1.33489	0.0515685	3.60939e-06	CH3_B	LNCA Liver
CBS_MOUSE	Q91WT9	1.15608	0.0460828	1.54266e-06	CH3_B	LNCA Liver
SOX_MOUSE	Q9D826	1.09118	0.0723445	2.08774e-06	CH3_B	LNCA Liver
GLYAT_MOUSE	Q91XE0	0.948706	0.126589	2.6954e-06	CH3_B	LNCA Liver
GLYAL_MOUSE	Q5FW57	0.763651	0.0215582	1.60729e-06	CH3_B	LNCA Liver
GCSP_MOUSE	Q91W43	1.13118	0.0995936	2.60995e-06	CH3_B	LNCA Liver
AGT2_MOUSE	Q3UEG6	0.956341	0.508118	2.53639e-06	CH3_B	LNCA Liver
BAAT_MOUSE	Q91X34	1.09053	0.209179	7.61581e-07	CH3_B	LNCA Liver
PUR9_MOUSE	Q9CWJ9	0.988109	0.768899	1.22649e-06	CH3_B	LNCA Liver
KBL_MOUSE	O88986	0.921956	0.0947778	7.61939e-07	CH3_B	LNCA Liver
AADAT_MOUSE	Q9WVM8	1.00273	0.896978	1.42435e-06	CH3_B	LNCA Liver
PUR2_MOUSE	Q64737	1.02886	0.580444	1.04136e-06	CH3_B	LNCA Liver
KEG1_MOUSE	Q9DCY0	0.896887	0.115479	2.56538e-06	CH3_B	LNCA Liver
NNMT_MOUSE	O55239	1.77637	0.00986081	4.56296e-08	CH3_B	LNCA Liver
IMDH2_MOUSE	P24547	1.16429	0.129792	3.37573e-07	CH3_B	LNCA Liver
MBOA5_MOUSE	Q91V01	0.89093	0.141249	4.18986e-07	CH3_B	LNCA Liver
DYR_MOUSE	P00375	0.978852	0.444946	5.67965e-07	CH3_B	LNCA Liver
MTHFS_MOUSE	Q9D110	1.03236	0.710165	7.02322e-07	CH3_B	LNCA Liver
PLCC_MOUSE	Q9D517	0.985776	0.790415	2.7065e-07	CH3_B	LNCA Liver
GCST_MOUSE	Q8CFA2	1.07436	0.0136717	3.23452e-07	CH3_B	LNCA Liver
HEM1_MOUSE	Q8VC19	1.16816	0.124651	9.11238e-08	CH3_B	LNCA Liver
SDSL_MOUSE	Q8R238	1.05152	0.317358	1.2047e-07	CH3_B	LNCA Liver
PLCE_MOUSE	Q9D1E8	0.986713	0.845975	1.21054e-08	CH3_B	LNCA Liver
SRR_MOUSE	Q9QZX7	0.699279	0.0527544	3.65448e-07	CH3_B	LNCA Liver
PARP9_MOUSE	Q8CAS9	0.878949	0.0894622	2.42944e-07	CH3_B	LNCA Liver
TYW1_MOUSE	Q8BJM7	0.97151	0.812598	4.61306e-08	CH3_B	LNCA Liver
SPTC1_MOUSE	O35704	1.2473	0.587289	7.41265e-08	CH3_B	LNCA Liver
METH_MOUSE	A6H5Y3	0.863566	0.014579	5.27937e-08	CH3_B	LNCA Liver
BHMT1_MOUSE	O35490	0.950353	0.654032	4.06024e-05	CH3_nonB	LNCA Liver
METK1_MOUSE	Q91X83	1.69235	0.0557502	8.66249e-06	CH3_nonB	LNCA Liver
METK2_MOUSE	Q3THS6	0.986246	0.802978	2.98308e-07	CH3_nonB	LNCA Liver
ADK_MOUSE	P55264	1.27022	0.136313	7.37401e-06	CH3_nonB	LNCA Liver
AMPL_MOUSE	Q9CPY7	0.88192	0.0162491	6.37117e-06	CH3_nonB	LNCA Liver
INMT_MOUSE	P40936	0.849988	0.189489	9.33251e-06	CH3_nonB	LNCA Liver
PON1_MOUSE	P52430	1.03523	0.721348	2.89012e-06	CH3_nonB	LNCA Liver
COMT_MOUSE	O88587	1.06006	0.20493	3.04785e-06	CH3_nonB	LNCA Liver
PNPH_MOUSE	P23492	1.09781	0.152894	1.04859e-06	CH3_nonB	LNCA Liver
FAAH1_MOUSE	O08914	0.820984	0.00751371	8.39146e-07	CH3_nonB	LNCA Liver
MET7B_MOUSE	Q9DD20	0.871907	0.0644671	3.08221e-06	CH3_nonB	LNCA Liver
PURA1_MOUSE	P28650	1.16269	0.00488167	1.44139e-07	CH3_nonB	LNCA Liver
PURA2_MOUSE	P46664	1.0203	0.443338	4.93377e-07	CH3_nonB	LNCA Liver
PUR6_MOUSE	Q9DCL9	1.23637	0.137092	1.56785e-06	CH3_nonB	LNCA Liver
CNDP2_MOUSE	Q9D1A2	0.854621	0.00830419	1.03681e-06	CH3_nonB	LNCA Liver
GSHB_MOUSE	P51855	1.11689	0.042667	7.07151e-07	CH3_nonB	LNCA Liver
TPMT_MOUSE	O55060	1.2301	0.0772013	4.1772e-07	CH3_nonB	LNCA Liver
P20D1_MOUSE	Q8C165	0.961432	0.209515	7.0835e-07	CH3_nonB	LNCA Liver
AS3MT_MOUSE	Q91WU5	1.02473	0.600651	9.6384e-07	CH3_nonB	LNCA Liver
NIT1_MOUSE	Q8VDK1	0.940761	0.275654	1.72933e-06	CH3_nonB	LNCA Liver
GARS_MOUSE	Q9CZD3	1.09659	0.0993776	6.36573e-07	CH3_nonB	LNCA Liver
GAMT_MOUSE	O35969	0.764897	0.0111561	7.45677e-07	CH3_nonB	LNCA Liver
GUAA_MOUSE	Q3THK7	1.17665	0.0678344	6.85586e-07	CH3_nonB	LNCA Liver
FBRL_MOUSE	P35550	1.10396	0.00939454	4.18054e-07	CH3_nonB	LNCA Liver
APT_MOUSE	P08030	1.37417	0.0332247	2.68255e-07	CH3_nonB	LNCA Liver
PON3_MOUSE	Q62087	0.900913	0.105897	5.88899e-07	CH3_nonB	LNCA Liver
HPRT_MOUSE	P00493	1.22765	0.0736226	8.07222e-07	CH3_nonB	LNCA Liver
HNMT_MOUSE	Q91VF2	1.2247	0.0229453	3.6751e-07	CH3_nonB	LNCA Liver
MTNA_MOUSE	Q9CQT1	1.03891	0.353647	3.86102e-07	CH3_nonB	LNCA Liver
MTND_MOUSE	Q99JT9	1.35431	0.0287861	4.85308e-07	CH3_nonB	LNCA Liver
SYSC_MOUSE	P26638	1.14965	0.0825397	7.56093e-07	CH3_nonB	LNCA Liver
COQ3_MOUSE	Q8BMS4	1.04966	0.767129	2.741e-07	CH3_nonB	LNCA Liver
MTAP_MOUSE	Q9CQ65	0.961351	0.728907	4.11875e-07	CH3_nonB	LNCA Liver
PRPS1_MOUSE	Q9D7G0	0.948828	0.324374	6.57082e-07	CH3_nonB	LNCA Liver
PUR4_MOUSE	Q5SUR0	1.07044	0.461703	2.14302e-07	CH3_nonB	LNCA Liver
PON2_MOUSE	Q62086	1.02122	0.355094	2.92087e-07	CH3_nonB	LNCA Liver
PAG15_MOUSE	Q8VEB4	1.06255	0.236842	2.11348e-08	CH3_nonB	LNCA Liver
NSUN2_MOUSE	Q1HFZ0	0.968069	0.696068	3.64955e-07	CH3_nonB	LNCA Liver
SETD3_MOUSE	Q91WC0	0.915419	0.00731094	1.93032e-07	CH3_nonB	LNCA Liver
SYSM_MOUSE	Q9JJL8	0.938575	0.448349	1.07032e-07	CH3_nonB	LNCA Liver
PEMT_MOUSE	Q61907	1.12579	0.164285	4.69009e-09	CH3_nonB	LNCA Liver
MOCS1_MOUSE	Q5RKZ7	1.12308	0.223764	5.81848e-07	CH3_nonB	LNCA Liver
PUR8_MOUSE	P54822	1.07199	0.0624051	3.12084e-07	CH3_nonB	LNCA Liver
LYPA2_MOUSE	Q9WTL7	1.02908	0.787294	1.90887e-07	CH3_nonB	LNCA Liver
MTNB_MOUSE	Q9WVQ5	0.989476	0.767774	2.2431e-07	CH3_nonB	LNCA Liver
ATG4B_MOUSE	Q8BGE6	0.923007	0.394698	7.69969e-08	CH3_nonB	LNCA Liver
DTD1_MOUSE	Q9DD18	1.38879	0.19023	1.21559e-07	CH3_nonB	LNCA Liver
CMTR1_MOUSE	Q9DBC3	0.980092	0.78165	9.58809e-08	CH3_nonB	LNCA Liver
MCES_MOUSE	Q9D0L8	1.05249	0.590952	1.93423e-07	CH3_nonB	LNCA Liver
GGT5_MOUSE	Q9Z2A9	1.10125	0.0604721	1.70336e-08	CH3_nonB	LNCA Liver
ABD12_MOUSE	Q99LR1	1.13764	0.182347	8.97494e-08	CH3_nonB	LNCA Liver
CARME_MOUSE	Q80UY1	0.958795	0.458557	1.31446e-08	CH3_nonB	LNCA Liver
LOX12_MOUSE	P39655	0.93875	0.703023	9.41949e-09	CH3_nonB	LNCA Liver
PIMT_MOUSE	P23506	1.12743	0.44191	1.10062e-07	CH3_nonB	LNCA Liver
LIAS_MOUSE	Q99M04	1.02301	0.930524	1.50458e-07	CH3_nonB	LNCA Liver
CHAC2_MOUSE	Q9CQG1	1.00393	0.996377	7.67272e-08	CH3_nonB	LNCA Liver
AL1L1_MOUSE	Q8R0Y6	0.951251	0.211047	3.37764e-05	CH3_B	MEWO Liver
SAHH_MOUSE	P50247	0.971711	0.342728	2.24022e-05	CH3_B	MEWO Liver
SARDH_MOUSE	Q99LB7	0.962709	0.292384	1.13979e-05	CH3_B	MEWO Liver
M2GD_MOUSE	Q9DBT9	0.935043	0.246779	8.62803e-06	CH3_B	MEWO Liver
FTCD_MOUSE	Q91XD4	0.947955	0.183955	1.02122e-05	CH3_B	MEWO Liver
GNMT_MOUSE	Q9QXF8	1.01622	0.543776	1.64334e-05	CH3_B	MEWO Liver
CGL_MOUSE	Q8VCN5	1.01646	0.562179	6.6315e-06	CH3_B	MEWO Liver
C1TC_MOUSE	Q922D8	0.957329	0.168476	1.3585e-05	CH3_B	MEWO Liver
KAT3_MOUSE	Q71RI9	0.968379	0.723066	1.45233e-06	CH3_B	MEWO Liver
GLYC_MOUSE	P50431	0.862881	0.0396668	4.14079e-06	CH3_B	MEWO Liver
GLYM_MOUSE	Q9CZN7	0.959041	0.347904	3.04253e-06	CH3_B	MEWO Liver
SPYA_MOUSE	O35423	0.974056	0.211871	2.04656e-06	CH3_B	MEWO Liver
SDHL_MOUSE	Q8VBT2	1.01326	0.695164	3.60939e-06	CH3_B	MEWO Liver
GLYAT_MOUSE	Q91XE0	1.01658	0.517274	2.6954e-06	CH3_B	MEWO Liver
GLYAL_MOUSE	Q5FW57	0.91812	0.363677	1.60729e-06	CH3_B	MEWO Liver
CBS_MOUSE	Q91WT9	0.984304	0.494426	1.54266e-06	CH3_B	MEWO Liver
AGT2_MOUSE	Q3UEG6	1.10013	0.249579	2.53639e-06	CH3_B	MEWO Liver
SOX_MOUSE	Q9D826	1.00145	0.949981	2.08774e-06	CH3_B	MEWO Liver
GCSP_MOUSE	Q91W43	1.03862	0.0388543	2.60995e-06	CH3_B	MEWO Liver
BAAT_MOUSE	Q91X34	0.916484	0.16957	7.61581e-07	CH3_B	MEWO Liver
PUR9_MOUSE	Q9CWJ9	0.934992	0.135992	1.22649e-06	CH3_B	MEWO Liver
KBL_MOUSE	O88986	0.978515	0.340574	7.61939e-07	CH3_B	MEWO Liver
AADAT_MOUSE	Q9WVM8	0.953403	0.475854	1.42435e-06	CH3_B	MEWO Liver
PUR2_MOUSE	Q64737	1.03268	0.638049	1.04136e-06	CH3_B	MEWO Liver
KEG1_MOUSE	Q9DCY0	0.868147	0.230981	2.56538e-06	CH3_B	MEWO Liver
IMDH2_MOUSE	P24547	0.966051	0.131021	3.37573e-07	CH3_B	MEWO Liver
DYR_MOUSE	P00375	0.960205	0.190904	5.67965e-07	CH3_B	MEWO Liver
NNMT_MOUSE	O55239	1.14083	0.0332059	4.56296e-08	CH3_B	MEWO Liver
MBOA5_MOUSE	Q91V01	0.974482	0.41594	4.18986e-07	CH3_B	MEWO Liver
PLCC_MOUSE	Q9D517	1.16993	0.23744	2.7065e-07	CH3_B	MEWO Liver
MTHFS_MOUSE	Q9D110	0.906491	0.190545	7.02322e-07	CH3_B	MEWO Liver
GCST_MOUSE	Q8CFA2	0.979247	0.247042	3.23452e-07	CH3_B	MEWO Liver
HEM1_MOUSE	Q8VC19	1.12547	0.469894	9.11238e-08	CH3_B	MEWO Liver
PLCE_MOUSE	Q9D1E8	1.95359	0.147465	1.21054e-08	CH3_B	MEWO Liver
PARP9_MOUSE	Q8CAS9	0.969685	0.517115	2.42944e-07	CH3_B	MEWO Liver
TYW1_MOUSE	Q8BJM7	1.02782	0.576052	4.61306e-08	CH3_B	MEWO Liver
SDSL_MOUSE	Q8R238	1.06082	0.48272	1.2047e-07	CH3_B	MEWO Liver
C1TM_MOUSE	Q3V3R1	0.874645	0.582029	1.12405e-07	CH3_B	MEWO Liver
BHMT1_MOUSE	O35490	0.907864	0.166368	4.06024e-05	CH3_nonB	MEWO Liver
BHMT2_MOUSE	Q91WS4	0.98415	0.528291	9.97635e-09	CH3_nonB	MEWO Liver
INMT_MOUSE	P40936	0.766989	0.0945246	9.33251e-06	CH3_nonB	MEWO Liver
METK1_MOUSE	Q91X83	1.14224	0.0334791	8.66249e-06	CH3_nonB	MEWO Liver
METK2_MOUSE	Q3THS6	1.01909	0.608329	2.98308e-07	CH3_nonB	MEWO Liver
AMPL_MOUSE	Q9CPY7	0.923279	0.134633	6.37117e-06	CH3_nonB	MEWO Liver
ADK_MOUSE	P55264	1.02519	0.262006	7.37401e-06	CH3_nonB	MEWO Liver
COMT_MOUSE	O88587	1.09021	0.123857	3.04785e-06	CH3_nonB	MEWO Liver
PON1_MOUSE	P52430	0.870387	0.110421	2.89012e-06	CH3_nonB	MEWO Liver
TPMT_MOUSE	O55060	1.03682	0.352988	4.1772e-07	CH3_nonB	MEWO Liver
P20D1_MOUSE	Q8C165	0.978163	0.455805	7.0835e-07	CH3_nonB	MEWO Liver
FAAH1_MOUSE	O08914	0.874411	0.113385	8.39146e-07	CH3_nonB	MEWO Liver
MET7B_MOUSE	Q9DD20	0.934056	0.169772	3.08221e-06	CH3_nonB	MEWO Liver
PNPH_MOUSE	P23492	0.968424	0.52078	1.04859e-06	CH3_nonB	MEWO Liver
CNDP2_MOUSE	Q9D1A2	0.959799	0.213631	1.03681e-06	CH3_nonB	MEWO Liver
PUR6_MOUSE	Q9DCL9	1.00713	0.762324	1.56785e-06	CH3_nonB	MEWO Liver
GSHB_MOUSE	P51855	1.00412	0.900802	7.07151e-07	CH3_nonB	MEWO Liver
PURA1_MOUSE	P28650	1.03287	0.58833	1.44139e-07	CH3_nonB	MEWO Liver
PURA2_MOUSE	P46664	0.976248	0.596494	4.93377e-07	CH3_nonB	MEWO Liver
GARS_MOUSE	Q9CZD3	1.01211	0.578444	6.36573e-07	CH3_nonB	MEWO Liver
GAMT_MOUSE	O35969	0.840675	0.0379371	7.45677e-07	CH3_nonB	MEWO Liver
AS3MT_MOUSE	Q91WU5	1.10923	0.0211425	9.6384e-07	CH3_nonB	MEWO Liver
FBRL_MOUSE	P35550	1.07338	0.0167017	4.18054e-07	CH3_nonB	MEWO Liver
GUAA_MOUSE	Q3THK7	1.01422	0.688495	6.85586e-07	CH3_nonB	MEWO Liver
NIT1_MOUSE	Q8VDK1	1.04617	0.35173	1.72933e-06	CH3_nonB	MEWO Liver
MTAP_MOUSE	Q9CQ65	0.954075	0.305537	4.11875e-07	CH3_nonB	MEWO Liver
HPRT_MOUSE	P00493	1.0174	0.260865	8.07222e-07	CH3_nonB	MEWO Liver
APT_MOUSE	P08030	1.17257	0.170855	2.68255e-07	CH3_nonB	MEWO Liver
SYSC_MOUSE	P26638	0.997035	0.918386	7.56093e-07	CH3_nonB	MEWO Liver
COQ3_MOUSE	Q8BMS4	1.53175	0.0651879	2.741e-07	CH3_nonB	MEWO Liver
MOCS1_MOUSE	Q5RKZ7	1.2136	0.271334	5.81848e-07	CH3_nonB	MEWO Liver
PON3_MOUSE	Q62087	1.04735	0.396013	5.88899e-07	CH3_nonB	MEWO Liver
HNMT_MOUSE	Q91VF2	0.936666	0.312506	3.6751e-07	CH3_nonB	MEWO Liver
PRPS1_MOUSE	Q9D7G0	0.897175	0.160009	6.57082e-07	CH3_nonB	MEWO Liver
MTNA_MOUSE	Q9CQT1	1.0065	0.817113	3.86102e-07	CH3_nonB	MEWO Liver
MTND_MOUSE	Q99JT9	1.13482	0.124435	4.85308e-07	CH3_nonB	MEWO Liver
PUR8_MOUSE	P54822	0.989813	0.749779	3.12084e-07	CH3_nonB	MEWO Liver
PUR4_MOUSE	Q5SUR0	1.22119	0.266791	2.14302e-07	CH3_nonB	MEWO Liver
SETD3_MOUSE	Q91WC0	1.011	0.911855	1.93032e-07	CH3_nonB	MEWO Liver
PEMT_MOUSE	Q61907	1.23324	0.237285	4.69009e-09	CH3_nonB	MEWO Liver
COQ5_MOUSE	Q9CXI0	0.916858	0.0708914	7.78657e-08	CH3_nonB	MEWO Liver
DTD2_MOUSE	Q8BHA3	1.12499	0.110746	6.03745e-08	CH3_nonB	MEWO Liver
PLS3_MOUSE	Q9JIZ9	0.924538	0.187676	9.62884e-09	CH3_nonB	MEWO Liver
CHAC2_MOUSE	Q9CQG1	0.896346	0.279418	7.67272e-08	CH3_nonB	MEWO Liver
PON2_MOUSE	Q62086	1.03147	0.379204	2.92087e-07	CH3_nonB	MEWO Liver
DTD1_MOUSE	Q9DD18	1.1847	0.781906	1.21559e-07	CH3_nonB	MEWO Liver
LYPA2_MOUSE	Q9WTL7	1.58463	0.173076	1.90887e-07	CH3_nonB	MEWO Liver
NSUN2_MOUSE	Q1HFZ0	0.941568	0.609477	3.64955e-07	CH3_nonB	MEWO Liver
CMTR1_MOUSE	Q9DBC3	1.05583	0.549734	9.58809e-08	CH3_nonB	MEWO Liver
SYSM_MOUSE	Q9JJL8	1.05299	0.44715	1.07032e-07	CH3_nonB	MEWO Liver
TM10C_MOUSE	Q3UFY8	0.945585	0.468107	1.73453e-07	CH3_nonB	MEWO Liver
ABHGA_MOUSE	Q9Z1Q2	1.1954	0.180217	5.11176e-08	CH3_nonB	MEWO Liver
LIPC_MOUSE	P27656	1.04421	0.660224	3.03269e-08	CH3_nonB	MEWO Liver
PARL_MOUSE	Q5XJY4	0.945546	0.29222	2.62565e-08	CH3_nonB	MEWO Liver
CARME_MOUSE	Q80UY1	0.95255	0.408374	1.31446e-08	CH3_nonB	MEWO Liver
PIMT_MOUSE	P23506	1.05559	0.664766	1.10062e-07	CH3_nonB	MEWO Liver
PAG15_MOUSE	Q8VEB4	1.03564	0.603302	2.11348e-08	CH3_nonB	MEWO Liver
MTNB_MOUSE	Q9WVQ5	1.09487	0.302742	2.2431e-07	CH3_nonB	MEWO Liver
ANM5_MOUSE	Q8CIG8	0.926839	0.0932362	1.61526e-07	CH3_nonB	MEWO Liver
GGT5_MOUSE	Q9Z2A9	0.918666	0.518948	1.70336e-08	CH3_nonB	MEWO Liver
AL1L1_MOUSE	Q8R0Y6	0.737335	0.0202337	3.37764e-05	CH3_B	STRV Liver
SAHH_MOUSE	P50247	0.924518	0.306787	2.24022e-05	CH3_B	STRV Liver
SARDH_MOUSE	Q99LB7	0.994955	0.677034	1.13979e-05	CH3_B	STRV Liver
M2GD_MOUSE	Q9DBT9	1.07339	0.49718	8.62803e-06	CH3_B	STRV Liver
FTCD_MOUSE	Q91XD4	0.95251	0.559276	1.02122e-05	CH3_B	STRV Liver
GNMT_MOUSE	Q9QXF8	0.920939	0.31717	1.64334e-05	CH3_B	STRV Liver
C1TC_MOUSE	Q922D8	0.779832	0.0107486	1.3585e-05	CH3_B	STRV Liver
CGL_MOUSE	Q8VCN5	0.913387	0.522892	6.6315e-06	CH3_B	STRV Liver
GLYM_MOUSE	Q9CZN7	0.957914	0.324244	3.04253e-06	CH3_B	STRV Liver
GLYC_MOUSE	P50431	0.889503	0.16206	4.14079e-06	CH3_B	STRV Liver
SDHL_MOUSE	Q8VBT2	1.1542	0.227373	3.60939e-06	CH3_B	STRV Liver
KAT3_MOUSE	Q71RI9	0.991634	0.802463	1.45233e-06	CH3_B	STRV Liver
SPYA_MOUSE	O35423	1.02634	0.545653	2.04656e-06	CH3_B	STRV Liver
GCSP_MOUSE	Q91W43	1.031	0.691141	2.60995e-06	CH3_B	STRV Liver
GLYAT_MOUSE	Q91XE0	1.06473	0.544852	2.6954e-06	CH3_B	STRV Liver
GLYAL_MOUSE	Q5FW57	1.0746	0.243757	1.60729e-06	CH3_B	STRV Liver
SOX_MOUSE	Q9D826	0.971033	0.357198	2.08774e-06	CH3_B	STRV Liver
KBL_MOUSE	O88986	1.01275	0.632115	7.61939e-07	CH3_B	STRV Liver
CBS_MOUSE	Q91WT9	0.826598	0.221474	1.54266e-06	CH3_B	STRV Liver
AGT2_MOUSE	Q3UEG6	0.973424	0.0351729	2.53639e-06	CH3_B	STRV Liver
PUR9_MOUSE	Q9CWJ9	0.952537	0.0500082	1.22649e-06	CH3_B	STRV Liver
BAAT_MOUSE	Q91X34	1.0454	0.472885	7.61581e-07	CH3_B	STRV Liver
KEG1_MOUSE	Q9DCY0	0.96988	0.39744	2.56538e-06	CH3_B	STRV Liver
DYR_MOUSE	P00375	0.876702	0.116195	5.67965e-07	CH3_B	STRV Liver
NNMT_MOUSE	O55239	1.15246	0.177917	4.56296e-08	CH3_B	STRV Liver
PUR2_MOUSE	Q64737	0.918281	0.0817887	1.04136e-06	CH3_B	STRV Liver
AADAT_MOUSE	Q9WVM8	1.06191	0.0206108	1.42435e-06	CH3_B	STRV Liver
MTHFS_MOUSE	Q9D110	1.08103	0.280129	7.02322e-07	CH3_B	STRV Liver
SRR_MOUSE	Q9QZX7	0.949431	0.596235	3.65448e-07	CH3_B	STRV Liver
MBOA5_MOUSE	Q91V01	0.934094	0.621455	4.18986e-07	CH3_B	STRV Liver
IMDH2_MOUSE	P24547	0.915599	0.187844	3.37573e-07	CH3_B	STRV Liver
GCST_MOUSE	Q8CFA2	0.995176	0.890996	3.23452e-07	CH3_B	STRV Liver
PARP9_MOUSE	Q8CAS9	0.720015	0.243959	2.42944e-07	CH3_B	STRV Liver
SDSL_MOUSE	Q8R238	1.11142	0.377334	1.2047e-07	CH3_B	STRV Liver
HEM1_MOUSE	Q8VC19	1.29526	0.178547	9.11238e-08	CH3_B	STRV Liver
PLCC_MOUSE	Q9D517	1.11251	0.403756	2.7065e-07	CH3_B	STRV Liver
BHMT1_MOUSE	O35490	1.02024	0.82714	4.06024e-05	CH3_nonB	STRV Liver
AMPL_MOUSE	Q9CPY7	0.862978	0.0575638	6.37117e-06	CH3_nonB	STRV Liver
METK1_MOUSE	Q91X83	1.44856	0.0573456	8.66249e-06	CH3_nonB	STRV Liver
METK2_MOUSE	Q3THS6	1.13937	0.0391911	2.98308e-07	CH3_nonB	STRV Liver
ADK_MOUSE	P55264	1.06469	0.186994	7.37401e-06	CH3_nonB	STRV Liver
INMT_MOUSE	P40936	0.745244	0.0764067	9.33251e-06	CH3_nonB	STRV Liver
PON1_MOUSE	P52430	0.724219	0.0469059	2.89012e-06	CH3_nonB	STRV Liver
COMT_MOUSE	O88587	0.873243	0.112045	3.04785e-06	CH3_nonB	STRV Liver
FAAH1_MOUSE	O08914	0.755104	0.112427	8.39146e-07	CH3_nonB	STRV Liver
CNDP2_MOUSE	Q9D1A2	0.908555	0.177034	1.03681e-06	CH3_nonB	STRV Liver
MET7B_MOUSE	Q9DD20	0.801656	0.0408856	3.08221e-06	CH3_nonB	STRV Liver
PNPH_MOUSE	P23492	0.963624	0.261094	1.04859e-06	CH3_nonB	STRV Liver
AS3MT_MOUSE	Q91WU5	0.956411	0.176073	9.6384e-07	CH3_nonB	STRV Liver
PUR6_MOUSE	Q9DCL9	1.1621	0.0688234	1.56785e-06	CH3_nonB	STRV Liver
GAMT_MOUSE	O35969	0.784028	0.0883598	7.45677e-07	CH3_nonB	STRV Liver
SYSC_MOUSE	P26638	1.02927	0.374701	7.56093e-07	CH3_nonB	STRV Liver
GSHB_MOUSE	P51855	0.939976	0.0403874	7.07151e-07	CH3_nonB	STRV Liver
NIT1_MOUSE	Q8VDK1	0.879951	0.335224	1.72933e-06	CH3_nonB	STRV Liver
PURA2_MOUSE	P46664	1.01292	0.638155	4.93377e-07	CH3_nonB	STRV Liver
PURA1_MOUSE	P28650	1.12435	0.0939109	1.44139e-07	CH3_nonB	STRV Liver
GUAA_MOUSE	Q3THK7	1.10746	0.169893	6.85586e-07	CH3_nonB	STRV Liver
FBRL_MOUSE	P35550	1.28387	0.123118	4.18054e-07	CH3_nonB	STRV Liver
GARS_MOUSE	Q9CZD3	1.01009	0.686772	6.36573e-07	CH3_nonB	STRV Liver
P20D1_MOUSE	Q8C165	0.835108	0.0228204	7.0835e-07	CH3_nonB	STRV Liver
APT_MOUSE	P08030	1.07352	0.37358	2.68255e-07	CH3_nonB	STRV Liver
TPMT_MOUSE	O55060	0.992272	0.846858	4.1772e-07	CH3_nonB	STRV Liver
HPRT_MOUSE	P00493	1.11269	0.288013	8.07222e-07	CH3_nonB	STRV Liver
PON3_MOUSE	Q62087	0.878971	0.281162	5.88899e-07	CH3_nonB	STRV Liver
MOCS1_MOUSE	Q5RKZ7	1.02226	0.390255	5.81848e-07	CH3_nonB	STRV Liver
MCES_MOUSE	Q9D0L8	1.16149	0.407483	1.93423e-07	CH3_nonB	STRV Liver
COQ3_MOUSE	Q8BMS4	0.951737	0.0517778	2.741e-07	CH3_nonB	STRV Liver
MTNA_MOUSE	Q9CQT1	0.868163	0.573027	3.86102e-07	CH3_nonB	STRV Liver
PLS1_MOUSE	Q9JJ00	1.17935	0.241443	7.51819e-08	CH3_nonB	STRV Liver
PUR8_MOUSE	P54822	0.79645	0.324061	3.12084e-07	CH3_nonB	STRV Liver
HNMT_MOUSE	Q91VF2	0.667541	0.321129	3.6751e-07	CH3_nonB	STRV Liver
NSUN2_MOUSE	Q1HFZ0	1.22983	0.125329	3.64955e-07	CH3_nonB	STRV Liver
PRPS1_MOUSE	Q9D7G0	0.78938	0.0436119	6.57082e-07	CH3_nonB	STRV Liver
PUR4_MOUSE	Q5SUR0	1.07866	0.336505	2.14302e-07	CH3_nonB	STRV Liver
MTAP_MOUSE	Q9CQ65	0.928634	0.457186	4.11875e-07	CH3_nonB	STRV Liver
SETD3_MOUSE	Q91WC0	0.934549	0.569567	1.93032e-07	CH3_nonB	STRV Liver
ABCA1_MOUSE	P41233	0.987803	0.864997	1.37403e-07	CH3_nonB	STRV Liver
LYPA2_MOUSE	Q9WTL7	0.507507	0.721373	1.90887e-07	CH3_nonB	STRV Liver
PON2_MOUSE	Q62086	0.783832	0.0970393	2.92087e-07	CH3_nonB	STRV Liver
MTNB_MOUSE	Q9WVQ5	1.01059	0.89397	2.2431e-07	CH3_nonB	STRV Liver
ARMT1_MOUSE	A6H630	0.722061	0.419798	1.41125e-07	CH3_nonB	STRV Liver
PLS3_MOUSE	Q9JIZ9	0.879422	0.819132	9.62884e-09	CH3_nonB	STRV Liver
PEMT_MOUSE	Q61907	0.673489	0.163135	4.69009e-09	CH3_nonB	STRV Liver
MEPCE_MOUSE	Q8K3A9	1.21614	0.615153	5.79955e-08	CH3_nonB	STRV Liver
MTND_MOUSE	Q99JT9	0.873696	0.202594	4.85308e-07	CH3_nonB	STRV Liver
PIMT_MOUSE	P23506	0.914008	0.234531	1.10062e-07	CH3_nonB	STRV Liver
SPB1_MOUSE	Q9DBE9	1.2198	0.449151	1.06305e-07	CH3_nonB	STRV Liver
COQ5_MOUSE	Q9CXI0	0.977485	0.824481	7.78657e-08	CH3_nonB	STRV Liver
SYSM_MOUSE	Q9JJL8	0.861691	0.653051	1.07032e-07	CH3_nonB	STRV Liver
DTD1_MOUSE	Q9DD18	0.918312	0.964048	1.21559e-07	CH3_nonB	STRV Liver
CARME_MOUSE	Q80UY1	0.991987	0.91252	1.31446e-08	CH3_nonB	STRV Liver
TFB1M_MOUSE	Q8JZM0	1.03695	0.68101	1.69527e-08	CH3_nonB	STRV Liver
LIAS_MOUSE	Q99M04	0.848578	0.456991	1.50458e-07	CH3_nonB	STRV Liver
ATG4B_MOUSE	Q8BGE6	0.912002	0.108301	7.69969e-08	CH3_nonB	STRV Liver
ABD12_MOUSE	Q99LR1	0.642878	0.620804	8.97494e-08	CH3_nonB	STRV Liver
ANM5_MOUSE	Q8CIG8	1.10735	0.176665	1.61526e-07	CH3_nonB	STRV Liver
NEP1_MOUSE	O35130	1.05075	0.47082	6.91932e-08	CH3_nonB	STRV Liver
