# Supplementary material for: Decreased liver B vitamin-related enzymes as a metabolic hallmark of cancer cachexia
Source: Nat Commun. 2023 Oct 6;14:6246. doi: 10.1038/s41467-023-41952-w (PMC10558488; doi:10.1038/s41467-023-41952-w)
Supplement: Supplementary file 4 — Source Data [file 41467_2023_41952_MOESM4_ESM.zip › source_data_ed3/FigS4c.xlsx]

## Sheet: FigS3g
class2	mb	fc
CRCA	MNA	1.85188
CRCA	PTRS	3.64138
CRCA	MNA	1.70138
CRCA	PTRS	8.76854
CRCA	MNA	1.44879
CRCA	PTRS	5.54385
CRCA	MNA	1.87722
CRCA	PTRS	9.15959
CRCA	MNA	1.88885
CRCA	PTRS	8.25044
CRCA	MNA	2.11073
CRCA	PTRS	17.8844
CRCA	MNA	1.57087
CRCA	MNA	2.57203
CRCA	PTRS	17.968
CRCA	MNA	1.53756
CRCA	MNA	2.23398
CRCA	PTRS	17.1678
CRCA	MNA	2.24446
CRCA	PTRS	17.62
CRCA	MNA	2.7403
CRCA	PTRS	9.15691
CRCA	MNA	2.16111
CRCA	PTRS	8.33463
SEKI	MNA	1.84724
SEKI	PTRS	3.90566
SEKI	MNA	2.09238
SEKI	PTRS	4.37653
SEKI	MNA	1.81446
SEKI	PTRS	3.36829
SEKI	MNA	1.57587
SEKI	PTRS	1.92335
SEKI	MNA	2.79822
SEKI	PTRS	4.21266
SEKI	MNA	3.50545
SEKI	PTRS	3.03034
SEKI	MNA	3.44363
SEKI	PTRS	3.10344
SEKI	MNA	2.55275
SEKI	PTRS	3.60016
SEKI	MNA	2.83656
SEKI	PTRS	2.43457
SEKI	MNA	3.04999
SEKI	PTRS	3.33046
SEKI	MNA	2.13073
SEKI	PTRS	3.07681
LNCA	MNA	0.7253
LNCA	PTRS	1.29307
LNCA	MNA	0.726657
LNCA	PTRS	0.912792
LNCA	MNA	0.593877
LNCA	PTRS	1.35449
LNCA	MNA	0.833013
LNCA	PTRS	1.1197
LNCA	MNA	1.1651
LNCA	PTRS	1.47868
LNCA	MNA	0.923098
LNCA	PTRS	1.28255
LNCA	MNA	0.62653
LNCA	PTRS	1.72749
LNCA	MNA	1.69364
LNCA	PTRS	2.21989
LNCA	MNA	1.40937
LNCA	PTRS	2.46409
LNCA	MNA	1.36868
LNCA	PTRS	1.55024
LNCA	MNA	1.1558
LNCA	PTRS	1.2927
MEWO	MNA	0.759563
MEWO	PTRS	1.08185
MEWO	MNA	1.33437
MEWO	PTRS	1.53592
MEWO	MNA	1.11341
MEWO	PTRS	1.31459
MEWO	MNA	1.08206
MEWO	PTRS	1.2546
MEWO	MNA	1.10456
MEWO	PTRS	1.31349
MEWO	MNA	1.20361
MEWO	PTRS	1.12988
STRV	MNA	0.734658
STRV	PTRS	0.244867
STRV	MNA	1.02647
STRV	PTRS	0.244867
STRV	MNA	0.688709
STRV	PTRS	0.244867
STRV	MNA	0.725886
STRV	PTRS	0.244867
STRV	MNA	0.951071
STRV	PTRS	0.244867
STRV	MNA	0.856936
STRV	PTRS	3.64489
STRV	MNA	0.788068
STRV	PTRS	3.52123
STRV	MNA	0.687168
STRV	PTRS	0.244867
