# Supplementary material for: Decreased liver B vitamin-related enzymes as a metabolic hallmark of cancer cachexia
Source: Nat Commun. 2023 Oct 6;14:6246. doi: 10.1038/s41467-023-41952-w (PMC10558488; doi:10.1038/s41467-023-41952-w)
Supplement: Supplementary file 4 — Source Data [file 41467_2023_41952_MOESM4_ESM.zip › source_data_ed3/FigS1d.xlsx]

## Sheet: FigS1d
class	primer	fc
CRCA	Atrogin-1 (Fbxo32)	43.7693
CRCA	Atrogin-1 (Fbxo32)	42.0598
CRCA	Atrogin-1 (Fbxo32)	9.44642
CRCA	Fkhr (Foxo1)	7.70534
CRCA	Fkhr (Foxo1)	3.10491
CRCA	Fkhr (Foxo1)	2.90901
CRCA	MuRF1 (Trim63)	38.1786
CRCA	MuRF1 (Trim63)	23.0285
CRCA	MuRF1 (Trim63)	11.339
LNCA	Atrogin-1 (Fbxo32)	3.11294
LNCA	Atrogin-1 (Fbxo32)	1.29082
LNCA	Fkhr (Foxo1)	2.92583
LNCA	Fkhr (Foxo1)	1.46983
LNCA	MuRF1 (Trim63)	2.69482
LNCA	MuRF1 (Trim63)	1.57496
SEKI	Atrogin-1 (Fbxo32)	29.5719
SEKI	Atrogin-1 (Fbxo32)	23.6597
SEKI	Atrogin-1 (Fbxo32)	18.9695
SEKI	Fkhr (Foxo1)	2.45345
SEKI	Fkhr (Foxo1)	2.16411
SEKI	Fkhr (Foxo1)	1.54757
SEKI	MuRF1 (Trim63)	17.4667
SEKI	MuRF1 (Trim63)	13.4313
SEKI	MuRF1 (Trim63)	12.0932
STRV	Atrogin-1 (Fbxo32)	46.2748
STRV	Atrogin-1 (Fbxo32)	28.5736
STRV	Atrogin-1 (Fbxo32)	25.5161
STRV	Atrogin-1 (Fbxo32)	21.5672
STRV	Fkhr (Foxo1)	4.79786
STRV	Fkhr (Foxo1)	2.46898
STRV	Fkhr (Foxo1)	2.05306
STRV	Fkhr (Foxo1)	1.7844
STRV	MuRF1 (Trim63)	52.7219
STRV	MuRF1 (Trim63)	33.2481
STRV	MuRF1 (Trim63)	23.5481
STRV	MuRF1 (Trim63)	20.7803
CRCA	MuRF1 (Trim63)	13.968
CRCA	Atrogin-1 (Fbxo32)	11.6726
CRCA	Fkhr (Foxo1)	7.88927
CRCA	MuRF1 (Trim63)	15.9123
CRCA	Atrogin-1 (Fbxo32)	17.1994
CRCA	Fkhr (Foxo1)	23.5857
SEKI	MuRF1 (Trim63)	3.19811
SEKI	Atrogin-1 (Fbxo32)	11.3023
SEKI	Fkhr (Foxo1)	1.74178
SEKI	MuRF1 (Trim63)	3.14319
SEKI	Atrogin-1 (Fbxo32)	6.71978
SEKI	Fkhr (Foxo1)	5.0518
LNCA	MuRF1 (Trim63)	4.20358
LNCA	Atrogin-1 (Fbxo32)	1.32669
LNCA	Fkhr (Foxo1)	0.279438
LNCA	MuRF1 (Trim63)	22.608
LNCA	Atrogin-1 (Fbxo32)	6.18629
LNCA	Fkhr (Foxo1)	16.3948
LNCA	MuRF1 (Trim63)	39.5857
LNCA	Atrogin-1 (Fbxo32)	13.4649
LNCA	Fkhr (Foxo1)	23.1961
STRV	MuRF1 (Trim63)	48.4777
STRV	Atrogin-1 (Fbxo32)	9.33745
STRV	Fkhr (Foxo1)	7.06295
STRV	MuRF1 (Trim63)	57.7855
STRV	Atrogin-1 (Fbxo32)	11.4329
STRV	Fkhr (Foxo1)	8.70139
MEWO	MuRF1 (Trim63)	1.85496
MEWO	Atrogin-1 (Fbxo32)	0.748355
MEWO	Fkhr (Foxo1)	1.68019
MEWO	MuRF1 (Trim63)	1.29484
MEWO	Atrogin-1 (Fbxo32)	1.48859
MEWO	Fkhr (Foxo1)	2.15937
MEWO	MuRF1 (Trim63)	0.779363
MEWO	Atrogin-1 (Fbxo32)	1.28941
MEWO	Fkhr (Foxo1)	1.62896
MEWO	MuRF1 (Trim63)	0.981817
MEWO	Atrogin-1 (Fbxo32)	1.54954
MEWO	Fkhr (Foxo1)	1.08142
MEWO	MuRF1 (Trim63)	0.115766
MEWO	Atrogin-1 (Fbxo32)	0.785087
MEWO	Fkhr (Foxo1)	0.424781
