# Supplementary material for: Decreased liver B vitamin-related enzymes as a metabolic hallmark of cancer cachexia
Source: Nat Commun. 2023 Oct 6;14:6246. doi: 10.1038/s41467-023-41952-w (PMC10558488; doi:10.1038/s41467-023-41952-w)
Supplement: Supplementary file 4 — Source Data [file 41467_2023_41952_MOESM4_ESM.zip › source_data_ed3/Fig7g.xlsx]

## Sheet: Fig7g
up_ac	abd	class	class1
Q8R3F5	1.97866e-07	Malonylation-related enzymes	bvt
Q8BHI7	4.58397e-08	Malonylation-related enzymes	bvt
P11930	2.83188e-07	Malonylation-related enzymes	bvt
Q9JLJ4	2.66819e-08	Malonylation-related enzymes	bvt
Q9CR24	1.26957e-07	Malonylation-related enzymes	bvt
Q8K2C6	5.66154e-07	Malonylation-related enzymes	bvt
Q99P30	3.55107e-06	Malonylation-related enzymes	bvt
P58137	5.60005e-07	Malonylation-related enzymes	bvt
Q3URE1	4.14696e-07	Malonylation-related enzymes	bvt
Q5SWU9	1.98639e-06	Malonylation-related enzymes	bvt
Q9JLJ5	4.29361e-08	Malonylation-related enzymes	bvt
O35949	1.76515e-10	Malonylation-related enzymes	bvt
P19096	2.82043e-05	Malonylation-related enzymes	bvt
E9Q4Z2	1.7535e-06	Malonylation-related enzymes	bvt
Q99J39	9.03237e-07	Malonylation-related enzymes	bvt
Q8BYI6	1.32272e-08	Acetylation-related enzymes	bvt
Q61425	5.29836e-06	Acetylation-related enzymes	bvt
Q99KE1	1.74184e-07	Acetylation-related enzymes	bvt
P06801	9.73488e-06	Acetylation-related enzymes	bvt
P14152	1.58314e-05	Acetylation-related enzymes	bvt
P08249	1.55745e-05	Acetylation-related enzymes	bvt
P54869	3.23679e-05	Acetylation-related enzymes	bvt
Q9EQ20	1.31721e-05	Acetylation-related enzymes	bvt
P05201	5.85879e-06	Acetylation-related enzymes	bvt
Q8JZV9	4.68124e-08	Acetylation-related enzymes	bvt
Q8CIM3	1.20673e-08	Acetylation-related enzymes	bvt
Q8BZ21	5.06965e-08	Acetylation-related enzymes	bvt
O08785	1.20306e-08	Acetylation-related enzymes	bvt
P45481	4.51252e-08	Acetylation-related enzymes	bvt
P47934	6.72164e-07	Acetylation-related enzymes	bvt
Q9WTK2	2.76291e-08	Acetylation-related enzymes	bvt
P27786	3.65393e-08	Acetylation-related enzymes	bvt
Q14DH7	7.56023e-07	Acetylation-related enzymes	bvt
Q9CZU6	2.92688e-06	Acetylation-related enzymes	bvt
P38060	2.75367e-06	Acetylation-related enzymes	bvt
B2RWS6	6.79799e-08	Acetylation-related enzymes	bvt
Q9CZX0	4.22941e-08	Acetylation-related enzymes	bvt
P97872	6.65749e-06	Acetylation-related enzymes	bvt
Q9WUU9	1.95719e-08	Acetylation-related enzymes	bvt
Q8CIB9	8.97752e-09	Acetylation-related enzymes	bvt
Q8R5F3	5.44091e-08	Acetylation-related enzymes	bvt
P97819	7.3206e-08	Acetylation-related enzymes	bvt
Q5SVQ0	2.88738e-08	Acetylation-related enzymes	bvt
Q9CR24	1.26957e-07	Acetylation-related enzymes	bvt
Q8CES0	6.66974e-08	Acetylation-related enzymes	bvt
Q80XN0	2.67416e-06	Acetylation-related enzymes	bvt
Q9D051	1.83582e-06	Acetylation-related enzymes	bvt
Q923E4	2.06988e-08	Acetylation-related enzymes	bvt
Q8VDQ8	1.8837e-07	Acetylation-related enzymes	bvt
Q8R104	9.65562e-08	Acetylation-related enzymes	bvt
Q8R216	1.9068e-08	Acetylation-related enzymes	bvt
P59941	3.28838e-08	Acetylation-related enzymes	bvt
Q8BKJ9	2.89405e-08	Acetylation-related enzymes	bvt
P70365	2.23428e-08	Acetylation-related enzymes	bvt
Q9D0K2	1.46099e-07	Acetylation-related enzymes	bvt
P35486	1.96094e-06	Acetylation-related enzymes	bvt
Q80UV9	2.06454e-08	Acetylation-related enzymes	bvt
P32020	1.37659e-05	Acetylation-related enzymes	bvt
Q8C0L6	1.27651e-08	Acetylation-related enzymes	bvt
Q921H8	1.7543e-05	Acetylation-related enzymes	bvt
Q8BMQ2	6.48049e-08	Acetylation-related enzymes	bvt
Q99P30	3.55107e-06	Acetylation-related enzymes	bvt
Q8QZT1	1.39028e-05	Acetylation-related enzymes	bvt
P62915	1.1551e-07	Acetylation-related enzymes	bvt
Q8VCH0	6.59083e-06	Acetylation-related enzymes	bvt
Q8BWT1	3.5952e-05	Acetylation-related enzymes	bvt
Q8CAY6	3.72377e-06	Acetylation-related enzymes	bvt
Q3TFD2	9.35996e-09	Acetylation-related enzymes	bvt
Q6NVG1	8.61351e-09	Acetylation-related enzymes	bvt
O88986	7.61939e-07	Acetylation-related enzymes	bvt
Q922B1	3.48696e-07	Acetylation-related enzymes	bvt
Q8BMF4	2.30483e-06	Acetylation-related enzymes	bvt
P58137	5.60005e-07	Acetylation-related enzymes	bvt
Q9D2R0	9.92692e-07	Acetylation-related enzymes	bvt
Q5SWU9	1.98639e-06	Acetylation-related enzymes	bvt
Q5EG47	1.06759e-07	Acetylation-related enzymes	bvt
Q8BRK8	1.15323e-07	Acetylation-related enzymes	bvt
P05202	1.76753e-05	Acetylation-related enzymes	bvt
O08756	5.61722e-06	Acetylation-related enzymes	bvt
Q8JZK9	3.586e-06	Acetylation-related enzymes	bvt
Q8VE10	7.68436e-09	Acetylation-related enzymes	bvt
Q6PGB6	1.76812e-07	Acetylation-related enzymes	bvt
Q9DBU2	5.03254e-09	Acetylation-related enzymes	bvt
Q9QY36	8.79107e-08	Acetylation-related enzymes	bvt
Q3UX61	4.42724e-08	Acetylation-related enzymes	bvt
P61600	7.93163e-09	Acetylation-related enzymes	bvt
Q8K224	1.17008e-07	Acetylation-related enzymes	bvt
Q9JHD1	1.73586e-08	Acetylation-related enzymes	bvt
Q8BY71	1.4257e-08	Acetylation-related enzymes	bvt
Q9D1P2	2.54461e-08	Acetylation-related enzymes	bvt
P19096	2.82043e-05	Acetylation-related enzymes	bvt
Q99JY0	7.5405e-06	Acetylation-related enzymes	bvt
Q9DBK0	1.79524e-06	Acetylation-related enzymes	bvt
Q99NB1	1.76665e-08	Acetylation-related enzymes	bvt
Q8R4N0	1.82452e-06	Acetylation-related enzymes	bvt
E9Q4Z2	1.7535e-06	Acetylation-related enzymes	bvt
Q9QXG4	2.58324e-06	Acetylation-related enzymes	bvt
Q99J39	9.03237e-07	Acetylation-related enzymes	bvt
Q8BWT5	4.11066e-08	Acetylation-related enzymes	bvt
P24549	4.4937e-05	Acetylation-related enzymes	bvt
Q9CQF6	2.80104e-08	Acetylation-related enzymes	bvt
Q8CG72	7.38001e-08	Acetylation-related enzymes	bvt
Q9DCQ2	3.72735e-06	Acetylation-related enzymes	bvt
P61922	2.7041e-06	Succinylation-related enzymes	bvt
Q8VC19	9.11238e-08	Succinylation-related enzymes	bvt
A2ATU0	8.12844e-07	Succinylation-related enzymes	bvt
P11930	2.83188e-07	Succinylation-related enzymes	bvt
P16332	2.97472e-06	Succinylation-related enzymes	bvt
Q9CR24	1.26957e-07	Succinylation-related enzymes	bvt
O35386	1.17451e-06	Succinylation-related enzymes	bvt
Q9R1X5	1.00573e-08	Succinylation-related enzymes	bvt
Q9D2G2	5.04891e-06	Succinylation-related enzymes	bvt
Q8K2C6	5.66154e-07	Succinylation-related enzymes	bvt
Q8BKJ9	2.89405e-08	Succinylation-related enzymes	bvt
Q9D0K2	1.46099e-07	Succinylation-related enzymes	bvt
Q8K2B3	7.43155e-06	Succinylation-related enzymes	bvt
Q9Z2I8	9.57832e-06	Succinylation-related enzymes	bvt
Q7TNE1	5.19495e-07	Succinylation-related enzymes	bvt
Q9Z2I9	6.57409e-06	Succinylation-related enzymes	bvt
Q8BWF0	2.51696e-06	Succinylation-related enzymes	bvt
Q60597	2.77374e-06	Succinylation-related enzymes	bvt
Q99P30	3.55107e-06	Succinylation-related enzymes	bvt
Q9WUM5	4.0043e-06	Succinylation-related enzymes	bvt
Q8BWN8	2.34304e-06	Succinylation-related enzymes	bvt
P58137	5.60005e-07	Succinylation-related enzymes	bvt
P08680	1.83648e-08	Succinylation-related enzymes	bvt
Q8CG76	2.19173e-06	Succinylation-related enzymes	bvt
Q9D404	3.46729e-07	Malonylation-related enzymes	non_bvt
P54310	8.49186e-08	Acetylation-related enzymes	non_bvt
P70665	6.55357e-08	Acetylation-related enzymes	non_bvt
O35969	7.45677e-07	Acetylation-related enzymes	non_bvt
Q8C2B3	1.45006e-08	Acetylation-related enzymes	non_bvt
O09106	8.44798e-08	Acetylation-related enzymes	non_bvt
P16301	1.01617e-07	Acetylation-related enzymes	non_bvt
A0JNU3	9.42768e-07	Acetylation-related enzymes	non_bvt
Q8BLF1	2.16219e-07	Acetylation-related enzymes	non_bvt
Q8R0F8	6.53936e-07	Acetylation-related enzymes	non_bvt
Q6NZM9	3.58568e-08	Acetylation-related enzymes	non_bvt
Q9Z2V6	1.48794e-07	Acetylation-related enzymes	non_bvt
Q9Z2V5	4.96213e-08	Acetylation-related enzymes	non_bvt
Q8BGS7	6.83674e-08	Acetylation-related enzymes	non_bvt
Q8K4Q7	4.04751e-09	Acetylation-related enzymes	non_bvt
Q80UP3	4.1705e-08	Acetylation-related enzymes	non_bvt
Q9WV54	3.98584e-07	Acetylation-related enzymes	non_bvt
P35505	1.18897e-05	Acetylation-related enzymes	non_bvt
Q3TIW9	6.12748e-08	Acetylation-related enzymes	non_bvt
Q9D964	8.61444e-08	Acetylation-related enzymes	non_bvt
Q62086	2.92087e-07	Acetylation-related enzymes	non_bvt
Q9Z2Z6	2.98858e-06	Acetylation-related enzymes	non_bvt
Q9WVL0	7.51252e-06	Acetylation-related enzymes	non_bvt
Q9Z2V4	2.66893e-06	Acetylation-related enzymes	non_bvt
Q05920	1.84211e-05	Acetylation-related enzymes	non_bvt
Q8BH04	5.04273e-08	Acetylation-related enzymes	non_bvt
Q9JHW2	3.3012e-06	Acetylation-related enzymes	non_bvt
Q8VDG7	4.86583e-07	Acetylation-related enzymes	non_bvt
Q61206	1.22277e-07	Acetylation-related enzymes	non_bvt
Q61205	1.21028e-07	Acetylation-related enzymes	non_bvt
Q60963	1.00993e-08	Acetylation-related enzymes	non_bvt
P52430	2.89012e-06	Acetylation-related enzymes	non_bvt
Q62087	5.88899e-07	Acetylation-related enzymes	non_bvt
O88673	2.31698e-08	Acetylation-related enzymes	non_bvt
Q91ZH7	6.68186e-08	Acetylation-related enzymes	non_bvt
Q8R0N6	6.82992e-07	Acetylation-related enzymes	non_bvt
Q8JZV7	8.84372e-08	Acetylation-related enzymes	non_bvt
O09173	5.03213e-06	Acetylation-related enzymes	non_bvt
Q6P3E7	1.44191e-08	Acetylation-related enzymes	non_bvt
P70288	4.21879e-08	Acetylation-related enzymes	non_bvt
O88895	2.34844e-08	Acetylation-related enzymes	non_bvt
Q9QXM0	2.93481e-09	Acetylation-related enzymes	non_bvt
Q921Q3	7.41313e-09	Acetylation-related enzymes	non_bvt
Q99JW2	5.02272e-07	Acetylation-related enzymes	non_bvt
Q6P5E8	8.33231e-09	Acetylation-related enzymes	non_bvt
Q91XE4	7.83553e-07	Acetylation-related enzymes	non_bvt
Q9WTU0	5.1701e-08	Succinylation-related enzymes	non_bvt
Q80TJ7	4.61713e-08	Succinylation-related enzymes	non_bvt
Q60716	1.30168e-08	Succinylation-related enzymes	non_bvt
Q91ZE0	4.47571e-08	Succinylation-related enzymes	non_bvt
Q8CD15	4.51947e-08	Succinylation-related enzymes	non_bvt
Q9CQA3	3.26816e-06	Succinylation-related enzymes	non_bvt
Q8BLR9	3.22016e-08	Succinylation-related enzymes	non_bvt
Q3TSG4	5.11348e-08	Succinylation-related enzymes	non_bvt
Q6PCM1	1.96507e-08	Succinylation-related enzymes	non_bvt
P41230	4.31714e-08	Succinylation-related enzymes	non_bvt
Q91YI0	9.48e-06	Succinylation-related enzymes	non_bvt
P59997	1.77956e-08	Succinylation-related enzymes	non_bvt
Q6ZPY7	1.18443e-07	Succinylation-related enzymes	non_bvt
Q3U0K8	2.51993e-08	Succinylation-related enzymes	non_bvt
Q80Y84	9.1004e-09	Succinylation-related enzymes	non_bvt
Q8BW72	9.78069e-09	Succinylation-related enzymes	non_bvt
Q9DCL9	1.56785e-06	Succinylation-related enzymes	non_bvt
Q3UXZ9	2.63425e-08	Succinylation-related enzymes	non_bvt
Q3V1T4	2.07026e-08	Succinylation-related enzymes	non_bvt
Q9R0B9	2.14076e-09	Succinylation-related enzymes	non_bvt
O70546	3.98234e-08	Succinylation-related enzymes	non_bvt
Q6P1G2	6.36003e-09	Succinylation-related enzymes	non_bvt
Q9R0E1	4.55002e-08	Succinylation-related enzymes	non_bvt
Q8CG71	2.49001e-08	Succinylation-related enzymes	non_bvt
Q8VDG7	4.86583e-07	Succinylation-related enzymes	non_bvt
Q9JJF3	1.62997e-08	Succinylation-related enzymes	non_bvt
P54822	3.12084e-07	Succinylation-related enzymes	non_bvt
Q91YE3	1.75168e-08	Succinylation-related enzymes	non_bvt
Q8BG87	2.03801e-09	Succinylation-related enzymes	non_bvt
A2RSX7	4.16639e-09	Succinylation-related enzymes	non_bvt
Q9R0E2	7.36702e-08	Succinylation-related enzymes	non_bvt
Q924Y0	1.72111e-06	Succinylation-related enzymes	non_bvt
Q8K1E6	2.91796e-08	Succinylation-related enzymes	non_bvt
Q8BSY0	4.91292e-07	Succinylation-related enzymes	non_bvt
P16460	3.36554e-05	Succinylation-related enzymes	non_bvt
Q8BGW1	5.43795e-08	Succinylation-related enzymes	non_bvt
Q8R0N6	6.82992e-07	Succinylation-related enzymes	non_bvt
Q9ERI5	1.90845e-08	Succinylation-related enzymes	non_bvt
O88696	5.27761e-07	Succinylation-related enzymes	non_bvt
Q6P6J4	3.0015e-09	Succinylation-related enzymes	non_bvt
