# Supplementary material for: Decreased liver B vitamin-related enzymes as a metabolic hallmark of cancer cachexia
Source: Nat Commun. 2023 Oct 6;14:6246. doi: 10.1038/s41467-023-41952-w (PMC10558488; doi:10.1038/s41467-023-41952-w)
Supplement: Supplementary file 4 — Source Data [file 41467_2023_41952_MOESM4_ESM.zip › source_data_ed3/Fig8e.xlsx]

## Sheet: Fig8e
up_ac	up_id_ProteinPos	ratio_mean_ptm	pvalue	class1	class2	class3
P07724	ALBU_117	0.243158	0.00532997	Blood_CRCA	aceK	Albumin_Transferrin
P07724	ALBU_198	0.239099	0.000234807	Blood_CRCA	aceK	Albumin_Transferrin
P07724	ALBU_212	0.0613547	0.00100422	Blood_CRCA	aceK	Albumin_Transferrin
P07724	ALBU_229	0.050145	0.0040327	Blood_CRCA	aceK	Albumin_Transferrin
P07724	ALBU_236	0.133939	0.00850273	Blood_CRCA	aceK	Albumin_Transferrin
P07724	ALBU_257	0.189276	0.00500172	Blood_CRCA	aceK	Albumin_Transferrin
P07724	ALBU_264	0.193262	0.00312071	Blood_CRCA	aceK	Albumin_Transferrin
P07724	ALBU_28	0.149006	0.0045017	Blood_CRCA	aceK	Albumin_Transferrin
P07724	ALBU_298	0.132824	0.0100254	Blood_CRCA	aceK	Albumin_Transferrin
P07724	ALBU_305	0.134987	0.00423811	Blood_CRCA	aceK	Albumin_Transferrin
P07724	ALBU_309	0.106216	0.00170137	Blood_CRCA	aceK	Albumin_Transferrin
P07724	ALBU_310	0.32769	0.000783929	Blood_CRCA	aceK	Albumin_Transferrin
P07724	ALBU_383	0.13913	0.0135694	Blood_CRCA	aceK	Albumin_Transferrin
P07724	ALBU_413	0.158855	0.00749544	Blood_CRCA	aceK	Albumin_Transferrin
P07724	ALBU_421	0.0526683	0.0108632	Blood_CRCA	aceK	Albumin_Transferrin
P07724	ALBU_438	0.0764707	0.008755	Blood_CRCA	aceK	Albumin_Transferrin
P07724	ALBU_44	0.180592	0.00140657	Blood_CRCA	aceK	Albumin_Transferrin
P07724	ALBU_490	0.23711	0.000464296	Blood_CRCA	aceK	Albumin_Transferrin
P07724	ALBU_524	0.26084	0.0170381	Blood_CRCA	aceK	Albumin_Transferrin
P07724	ALBU_527	0.179044	0.000661427	Blood_CRCA	aceK	Albumin_Transferrin
P07724	ALBU_543	0.198773	0.0162139	Blood_CRCA	aceK	Albumin_Transferrin
P07724	ALBU_545	0.0951782	0.00129145	Blood_CRCA	aceK	Albumin_Transferrin
P07724	ALBU_558	0.24627	0.0112348	Blood_CRCA	aceK	Albumin_Transferrin
P07724	ALBU_569	0.116037	0.0107466	Blood_CRCA	aceK	Albumin_Transferrin
P07724	ALBU_584	0.131327	0.00359956	Blood_CRCA	aceK	Albumin_Transferrin
P07724	ALBU_588	0.19904	0.00223459	Blood_CRCA	aceK	Albumin_Transferrin
P07724	ALBU_65	0.139769	7.56576e-06	Blood_CRCA	aceK	Albumin_Transferrin
P07724	ALBU_75	0.241033	0.04421	Blood_CRCA	aceK	Albumin_Transferrin
P07724	ALBU_88	0.213462	0.0092846	Blood_CRCA	aceK	Albumin_Transferrin
Q921I1	TRFE_134	0.285157	0.00645571	Blood_CRCA	aceK	Albumin_Transferrin
Q921I1	TRFE_157	1.28743	0.0397229	Blood_CRCA	aceK	Albumin_Transferrin
Q921I1	TRFE_167	0.26756	0.0173632	Blood_CRCA	aceK	Albumin_Transferrin
Q921I1	TRFE_287	0.185617	0.0298389	Blood_CRCA	aceK	Albumin_Transferrin
Q921I1	TRFE_295	0.243925	0.0206805	Blood_CRCA	aceK	Albumin_Transferrin
Q921I1	TRFE_361	0.348272	0.000510486	Blood_CRCA	aceK	Albumin_Transferrin
Q921I1	TRFE_383	0.124317	0.00734596	Blood_CRCA	aceK	Albumin_Transferrin
Q921I1	TRFE_46	0.290995	0.000651348	Blood_CRCA	aceK	Albumin_Transferrin
Q921I1	TRFE_467	0.274269	0.00470314	Blood_CRCA	aceK	Albumin_Transferrin
Q921I1	TRFE_547	0.317431	0.00873936	Blood_CRCA	aceK	Albumin_Transferrin
Q921I1	TRFE_554	0.344069	0.0184237	Blood_CRCA	aceK	Albumin_Transferrin
Q921I1	TRFE_641	2.75377	0.00422212	Blood_CRCA	aceK	Albumin_Transferrin
Q921I1	TRFE_667	0.247815	9.30474e-06	Blood_CRCA	aceK	Albumin_Transferrin
Q921I1	TRFE_696	0.312978	0.00692006	Blood_CRCA	aceK	Albumin_Transferrin
P07309	TTHY_35	0.153355	0.00256548	Blood_CRCA	aceK	Albumin_Transferrin
P07724	ALBU_212	0.0456273	0.00521072	Blood_CRCA	malK	Albumin_Transferrin
P07724	ALBU_236	0.0774058	0.000236447	Blood_CRCA	malK	Albumin_Transferrin
P07724	ALBU_28	0.0789503	0.00598232	Blood_CRCA	malK	Albumin_Transferrin
P07724	ALBU_375	0.0405321	0.00711502	Blood_CRCA	malK	Albumin_Transferrin
P07724	ALBU_376	0.0688272	0.00283194	Blood_CRCA	malK	Albumin_Transferrin
P07724	ALBU_413	0.130739	0.0021069	Blood_CRCA	malK	Albumin_Transferrin
P07724	ALBU_438	0.0549454	0.00129647	Blood_CRCA	malK	Albumin_Transferrin
P07724	ALBU_490	0.375589	0.00587147	Blood_CRCA	malK	Albumin_Transferrin
P07724	ALBU_499	0.136247	0.00163317	Blood_CRCA	malK	Albumin_Transferrin
P07724	ALBU_549	0.0477762	0.000872771	Blood_CRCA	malK	Albumin_Transferrin
P07724	ALBU_558	0.427624	0.000139386	Blood_CRCA	malK	Albumin_Transferrin
P07724	ALBU_560	0.0942102	0.0184296	Blood_CRCA	malK	Albumin_Transferrin
P07724	ALBU_562	0.150038	0.00253137	Blood_CRCA	malK	Albumin_Transferrin
P07724	ALBU_588	0.10295	0.00414083	Blood_CRCA	malK	Albumin_Transferrin
P07724	ALBU_117	0.285554	0.00039749	Blood_SEKI	aceK	Albumin_Transferrin
P07724	ALBU_152	0.205215	0.00463212	Blood_SEKI	aceK	Albumin_Transferrin
P07724	ALBU_198	8.29579	0.0174436	Blood_SEKI	aceK	Albumin_Transferrin
P07724	ALBU_212	0.203984	0.000888678	Blood_SEKI	aceK	Albumin_Transferrin
P07724	ALBU_229	0.292946	0.000556818	Blood_SEKI	aceK	Albumin_Transferrin
P07724	ALBU_236	0.266558	3.45758e-06	Blood_SEKI	aceK	Albumin_Transferrin
P07724	ALBU_257	0.473924	0.00771463	Blood_SEKI	aceK	Albumin_Transferrin
P07724	ALBU_264	0.365779	0.000106003	Blood_SEKI	aceK	Albumin_Transferrin
P07724	ALBU_267	0.87054	0.0105694	Blood_SEKI	aceK	Albumin_Transferrin
P07724	ALBU_28	0.231782	0.000350224	Blood_SEKI	aceK	Albumin_Transferrin
P07724	ALBU_286	1.85271	0.0276556	Blood_SEKI	aceK	Albumin_Transferrin
P07724	ALBU_298	0.303812	0.000456003	Blood_SEKI	aceK	Albumin_Transferrin
P07724	ALBU_305	0.295259	0.00027191	Blood_SEKI	aceK	Albumin_Transferrin
P07724	ALBU_309	0.392754	0.00121757	Blood_SEKI	aceK	Albumin_Transferrin
P07724	ALBU_310	0.494002	0.0332268	Blood_SEKI	aceK	Albumin_Transferrin
P07724	ALBU_341	0.0920171	0.0378018	Blood_SEKI	aceK	Albumin_Transferrin
P07724	ALBU_383	0.277112	0.00105968	Blood_SEKI	aceK	Albumin_Transferrin
P07724	ALBU_413	0.315771	0.000211036	Blood_SEKI	aceK	Albumin_Transferrin
P07724	ALBU_421	0.244679	0.00104397	Blood_SEKI	aceK	Albumin_Transferrin
P07724	ALBU_438	0.191627	0.000314313	Blood_SEKI	aceK	Albumin_Transferrin
P07724	ALBU_44	0.455107	0.00110332	Blood_SEKI	aceK	Albumin_Transferrin
P07724	ALBU_490	0.341771	0.00168026	Blood_SEKI	aceK	Albumin_Transferrin
P07724	ALBU_499	0.22177	9.94254e-06	Blood_SEKI	aceK	Albumin_Transferrin
P07724	ALBU_524	0.204837	0.000178338	Blood_SEKI	aceK	Albumin_Transferrin
P07724	ALBU_543	0.191153	6.38894e-06	Blood_SEKI	aceK	Albumin_Transferrin
P07724	ALBU_545	0.226113	1.13135e-07	Blood_SEKI	aceK	Albumin_Transferrin
P07724	ALBU_558	0.461282	0.00017933	Blood_SEKI	aceK	Albumin_Transferrin
P07724	ALBU_569	0.306624	0.0069147	Blood_SEKI	aceK	Albumin_Transferrin
P07724	ALBU_57	0.117595	0.0368711	Blood_SEKI	aceK	Albumin_Transferrin
P07724	ALBU_584	0.249861	1.84998e-05	Blood_SEKI	aceK	Albumin_Transferrin
P07724	ALBU_588	0.277735	0.000196672	Blood_SEKI	aceK	Albumin_Transferrin
P07724	ALBU_65	0.14326	0.000102029	Blood_SEKI	aceK	Albumin_Transferrin
P07724	ALBU_75	0.259937	0.00134091	Blood_SEKI	aceK	Albumin_Transferrin
P07724	ALBU_88	0.351129	3.21749e-06	Blood_SEKI	aceK	Albumin_Transferrin
P07724	ALBU_97	0.294289	7.07946e-05	Blood_SEKI	aceK	Albumin_Transferrin
Q921I1	TRFE_134	0.397838	0.00018661	Blood_SEKI	aceK	Albumin_Transferrin
Q921I1	TRFE_167	0.399568	0.00538538	Blood_SEKI	aceK	Albumin_Transferrin
Q921I1	TRFE_212	0.269645	0.000696403	Blood_SEKI	aceK	Albumin_Transferrin
Q921I1	TRFE_225	0.530386	0.00473588	Blood_SEKI	aceK	Albumin_Transferrin
Q921I1	TRFE_236	0.385957	0.00225528	Blood_SEKI	aceK	Albumin_Transferrin
Q921I1	TRFE_26	0.387356	5.10035e-05	Blood_SEKI	aceK	Albumin_Transferrin
Q921I1	TRFE_287	1.40552	0.00804194	Blood_SEKI	aceK	Albumin_Transferrin
Q921I1	TRFE_315	0.512124	0.0309554	Blood_SEKI	aceK	Albumin_Transferrin
Q921I1	TRFE_361	0.586891	0.029859	Blood_SEKI	aceK	Albumin_Transferrin
Q921I1	TRFE_46	0.290902	0.00100093	Blood_SEKI	aceK	Albumin_Transferrin
Q921I1	TRFE_467	0.267582	3.82307e-07	Blood_SEKI	aceK	Albumin_Transferrin
Q921I1	TRFE_547	0.270267	8.78876e-08	Blood_SEKI	aceK	Albumin_Transferrin
Q921I1	TRFE_554	0.279397	0.000286186	Blood_SEKI	aceK	Albumin_Transferrin
Q921I1	TRFE_572	0.299579	0.00206193	Blood_SEKI	aceK	Albumin_Transferrin
Q921I1	TRFE_575	0.247954	0.00082462	Blood_SEKI	aceK	Albumin_Transferrin
Q921I1	TRFE_641	0.233395	0.0102437	Blood_SEKI	aceK	Albumin_Transferrin
Q921I1	TRFE_658	0.316566	0.00266375	Blood_SEKI	aceK	Albumin_Transferrin
Q921I1	TRFE_667	0.115392	4.62986e-05	Blood_SEKI	aceK	Albumin_Transferrin
Q921I1	TRFE_696	0.25498	0.00191633	Blood_SEKI	aceK	Albumin_Transferrin
P07309	TTHY_35	0.143285	4.09071e-05	Blood_SEKI	aceK	Albumin_Transferrin
P07724	ALBU_210	0.410288	7.76768e-06	Blood_SEKI	malK	Albumin_Transferrin
P07724	ALBU_212	0.379482	0.00226266	Blood_SEKI	malK	Albumin_Transferrin
P07724	ALBU_236	0.460544	0.00012168	Blood_SEKI	malK	Albumin_Transferrin
P07724	ALBU_305	0.298502	0.000319971	Blood_SEKI	malK	Albumin_Transferrin
P07724	ALBU_375	0.571392	0.00229278	Blood_SEKI	malK	Albumin_Transferrin
P07724	ALBU_376	0.565125	0.000102245	Blood_SEKI	malK	Albumin_Transferrin
P07724	ALBU_413	0.864333	0.000672003	Blood_SEKI	malK	Albumin_Transferrin
P07724	ALBU_438	0.262486	3.27738e-07	Blood_SEKI	malK	Albumin_Transferrin
P07724	ALBU_460	0.235856	9.58443e-06	Blood_SEKI	malK	Albumin_Transferrin
P07724	ALBU_490	0.626908	0.0322651	Blood_SEKI	malK	Albumin_Transferrin
P07724	ALBU_499	0.502692	0.000583833	Blood_SEKI	malK	Albumin_Transferrin
P07724	ALBU_549	0.278728	8.93136e-07	Blood_SEKI	malK	Albumin_Transferrin
P07724	ALBU_560	0.568285	0.00149887	Blood_SEKI	malK	Albumin_Transferrin
P07724	ALBU_562	0.769298	0.0295483	Blood_SEKI	malK	Albumin_Transferrin
Q921I1	TRFE_658	0.335207	0.0150477	Blood_SEKI	malK	Albumin_Transferrin
P07309	TTHY_35	0.717302	0.00438326	Blood_SEKI	malK	Albumin_Transferrin
P02787	TRFE_225	0.766566	0.0200434	Cachexia GC_Patient 4_x000D_ (BW, -16.7%)	aceK	Albumin_Transferrin
P02787	TRFE_464	0.712949	0.0311698	Cachexia GC_Patient 4_x000D_ (BW, -16.7%)	aceK	Albumin_Transferrin
P02787	TRFE_489	0.30982	0.0198471	Cachexia GC_Patient 4_x000D_ (BW, -16.7%)	aceK	Albumin_Transferrin
P02766	TTHY_90	0.676324	0.00179464	Cachexia GC_Patient 4_x000D_ (BW, -16.7%)	aceK	Albumin_Transferrin
P02768	ALBU_161	0.759947	0.00604038	Cachexia GC_Patient 4_x000D_ (BW, -16.7%)	aceK	Albumin_Transferrin
P02768	ALBU_183	1.59177	0.00199747	Cachexia GC_Patient 4_x000D_ (BW, -16.7%)	aceK	Albumin_Transferrin
P02768	ALBU_186	2.12277	0.000530013	Cachexia GC_Patient 4_x000D_ (BW, -16.7%)	aceK	Albumin_Transferrin
P02768	ALBU_198	1.53942	0.000230001	Cachexia GC_Patient 4_x000D_ (BW, -16.7%)	aceK	Albumin_Transferrin
P02768	ALBU_236	1.26449	0.024595	Cachexia GC_Patient 4_x000D_ (BW, -16.7%)	aceK	Albumin_Transferrin
P02768	ALBU_298	1.42759	0.00242126	Cachexia GC_Patient 4_x000D_ (BW, -16.7%)	aceK	Albumin_Transferrin
P02768	ALBU_310	0.681684	0.0146675	Cachexia GC_Patient 4_x000D_ (BW, -16.7%)	aceK	Albumin_Transferrin
P02768	ALBU_337	1.23419	0.0119053	Cachexia GC_Patient 4_x000D_ (BW, -16.7%)	aceK	Albumin_Transferrin
P02768	ALBU_383	0.499837	8.66686e-05	Cachexia GC_Patient 4_x000D_ (BW, -16.7%)	aceK	Albumin_Transferrin
P02768	ALBU_396	0.495606	4.59707e-07	Cachexia GC_Patient 4_x000D_ (BW, -16.7%)	aceK	Albumin_Transferrin
P02768	ALBU_402	1.84527	3.77918e-05	Cachexia GC_Patient 4_x000D_ (BW, -16.7%)	aceK	Albumin_Transferrin
P02768	ALBU_44	4.31021	5.01759e-09	Cachexia GC_Patient 4_x000D_ (BW, -16.7%)	aceK	Albumin_Transferrin
P02768	ALBU_468	2.54913	0.0104491	Cachexia GC_Patient 4_x000D_ (BW, -16.7%)	aceK	Albumin_Transferrin
P02768	ALBU_584	1.29611	0.00425363	Cachexia GC_Patient 4_x000D_ (BW, -16.7%)	aceK	Albumin_Transferrin
P02768	ALBU_588	1.55125	0.000172753	Cachexia GC_Patient 4_x000D_ (BW, -16.7%)	aceK	Albumin_Transferrin
P02768	ALBU_75	1.5996	0.001563	Cachexia GC_Patient 4_x000D_ (BW, -16.7%)	aceK	Albumin_Transferrin
P02787	TRFE_225	0.389281	0.0380587	Cachexia GC_Patient 4_x000D_ (BW, -16.7%)	malK	Albumin_Transferrin
P02787	TRFE_252	0.674281	0.0464659	Cachexia GC_Patient 4_x000D_ (BW, -16.7%)	malK	Albumin_Transferrin
P02787	TRFE_315	0.529881	0.00311179	Cachexia GC_Patient 4_x000D_ (BW, -16.7%)	malK	Albumin_Transferrin
P02787	TRFE_553	0.591016	0.00488908	Cachexia GC_Patient 4_x000D_ (BW, -16.7%)	malK	Albumin_Transferrin
P02768	ALBU_130	1.14092	0.0268403	Cachexia GC_Patient 4_x000D_ (BW, -16.7%)	malK	Albumin_Transferrin
P02768	ALBU_161	1.69485	3.99685e-05	Cachexia GC_Patient 4_x000D_ (BW, -16.7%)	malK	Albumin_Transferrin
P02768	ALBU_198	0.697964	0.0001124	Cachexia GC_Patient 4_x000D_ (BW, -16.7%)	malK	Albumin_Transferrin
P02768	ALBU_229	1.45602	0.000121526	Cachexia GC_Patient 4_x000D_ (BW, -16.7%)	malK	Albumin_Transferrin
P02768	ALBU_236	1.4851	0.0176233	Cachexia GC_Patient 4_x000D_ (BW, -16.7%)	malK	Albumin_Transferrin
P02768	ALBU_249	1.59954	2.16208e-05	Cachexia GC_Patient 4_x000D_ (BW, -16.7%)	malK	Albumin_Transferrin
P02768	ALBU_28	1.52166	0.000258604	Cachexia GC_Patient 4_x000D_ (BW, -16.7%)	malK	Albumin_Transferrin
P02768	ALBU_286	10.151	0.0454669	Cachexia GC_Patient 4_x000D_ (BW, -16.7%)	malK	Albumin_Transferrin
P02768	ALBU_300	1.50523	0.000396084	Cachexia GC_Patient 4_x000D_ (BW, -16.7%)	malK	Albumin_Transferrin
P02768	ALBU_305	1.34696	0.00253485	Cachexia GC_Patient 4_x000D_ (BW, -16.7%)	malK	Albumin_Transferrin
P02768	ALBU_36	1.73135	0.000143716	Cachexia GC_Patient 4_x000D_ (BW, -16.7%)	malK	Albumin_Transferrin
P02768	ALBU_375	0.805198	0.0151843	Cachexia GC_Patient 4_x000D_ (BW, -16.7%)	malK	Albumin_Transferrin
P02768	ALBU_383	0.576588	0.000315352	Cachexia GC_Patient 4_x000D_ (BW, -16.7%)	malK	Albumin_Transferrin
P02768	ALBU_437	4.96025	5.14523e-09	Cachexia GC_Patient 4_x000D_ (BW, -16.7%)	malK	Albumin_Transferrin
P02768	ALBU_438	1.6185	0.00308913	Cachexia GC_Patient 4_x000D_ (BW, -16.7%)	malK	Albumin_Transferrin
P02768	ALBU_456	1.34965	0.00674064	Cachexia GC_Patient 4_x000D_ (BW, -16.7%)	malK	Albumin_Transferrin
P02768	ALBU_460	1.92109	8.20171e-05	Cachexia GC_Patient 4_x000D_ (BW, -16.7%)	malK	Albumin_Transferrin
P02787	TRFE_278	0.603718	0.026657	Cacheixa GC_Patient 3_x000D_ (BW, -15.2%)	aceK	Albumin_Transferrin
P02787	TRFE_315	0.681843	0.0157675	Cacheixa GC_Patient 3_x000D_ (BW, -15.2%)	aceK	Albumin_Transferrin
P02787	TRFE_37	2.18151	0.0016998	Cacheixa GC_Patient 3_x000D_ (BW, -15.2%)	aceK	Albumin_Transferrin
P02787	TRFE_464	0.555847	0.00347991	Cacheixa GC_Patient 3_x000D_ (BW, -15.2%)	aceK	Albumin_Transferrin
P02787	TRFE_618	0.715476	0.0193014	Cacheixa GC_Patient 3_x000D_ (BW, -15.2%)	aceK	Albumin_Transferrin
P02766	TTHY_90	0.382384	2.13517e-05	Cacheixa GC_Patient 3_x000D_ (BW, -15.2%)	aceK	Albumin_Transferrin
P02768	ALBU_161	0.62693	0.0266729	Cacheixa GC_Patient 3_x000D_ (BW, -15.2%)	aceK	Albumin_Transferrin
P02768	ALBU_186	2.5414	0.0012087	Cacheixa GC_Patient 3_x000D_ (BW, -15.2%)	aceK	Albumin_Transferrin
P02768	ALBU_198	1.53022	0.00054164	Cacheixa GC_Patient 3_x000D_ (BW, -15.2%)	aceK	Albumin_Transferrin
P02768	ALBU_229	0.645304	0.0102517	Cacheixa GC_Patient 3_x000D_ (BW, -15.2%)	aceK	Albumin_Transferrin
P02768	ALBU_257	0.735773	0.000392472	Cacheixa GC_Patient 3_x000D_ (BW, -15.2%)	aceK	Albumin_Transferrin
P02768	ALBU_286	1.36292	0.0156908	Cacheixa GC_Patient 3_x000D_ (BW, -15.2%)	aceK	Albumin_Transferrin
P02768	ALBU_300	1.60618	0.0190129	Cacheixa GC_Patient 3_x000D_ (BW, -15.2%)	aceK	Albumin_Transferrin
P02768	ALBU_402	1.17443	0.0218647	Cacheixa GC_Patient 3_x000D_ (BW, -15.2%)	aceK	Albumin_Transferrin
P02768	ALBU_426	0.587306	0.00207136	Cacheixa GC_Patient 3_x000D_ (BW, -15.2%)	aceK	Albumin_Transferrin
P02768	ALBU_44	1.46936	0.00756741	Cacheixa GC_Patient 3_x000D_ (BW, -15.2%)	aceK	Albumin_Transferrin
P02768	ALBU_468	2.19322	3.38911e-05	Cacheixa GC_Patient 3_x000D_ (BW, -15.2%)	aceK	Albumin_Transferrin
P02768	ALBU_558	0.808082	0.0429966	Cacheixa GC_Patient 3_x000D_ (BW, -15.2%)	aceK	Albumin_Transferrin
P02768	ALBU_569	0.472477	0.0330392	Cacheixa GC_Patient 3_x000D_ (BW, -15.2%)	aceK	Albumin_Transferrin
P02768	ALBU_581	1.4155	0.00628362	Cacheixa GC_Patient 3_x000D_ (BW, -15.2%)	aceK	Albumin_Transferrin
P02768	ALBU_584	1.76348	3.61561e-06	Cacheixa GC_Patient 3_x000D_ (BW, -15.2%)	aceK	Albumin_Transferrin
P02768	ALBU_588	1.34585	0.02138	Cacheixa GC_Patient 3_x000D_ (BW, -15.2%)	aceK	Albumin_Transferrin
P02768	ALBU_75	1.45359	0.00750775	Cacheixa GC_Patient 3_x000D_ (BW, -15.2%)	aceK	Albumin_Transferrin
P02768	ALBU_97	0.633886	0.00627047	Cacheixa GC_Patient 3_x000D_ (BW, -15.2%)	aceK	Albumin_Transferrin
P02787	TRFE_215	0.575848	0.0203649	Cacheixa GC_Patient 3_x000D_ (BW, -15.2%)	malK	Albumin_Transferrin
P02787	TRFE_225	0.115613	0.00209998	Cacheixa GC_Patient 3_x000D_ (BW, -15.2%)	malK	Albumin_Transferrin
P02787	TRFE_315	0.3505	0.00040472	Cacheixa GC_Patient 3_x000D_ (BW, -15.2%)	malK	Albumin_Transferrin
P02787	TRFE_553	0.431424	0.000622452	Cacheixa GC_Patient 3_x000D_ (BW, -15.2%)	malK	Albumin_Transferrin
P02787	TRFE_61	1.20863	0.0391351	Cacheixa GC_Patient 3_x000D_ (BW, -15.2%)	malK	Albumin_Transferrin
P02768	ALBU_130	1.42192	0.0288566	Cacheixa GC_Patient 3_x000D_ (BW, -15.2%)	malK	Albumin_Transferrin
P02768	ALBU_160	0.250763	0.00543931	Cacheixa GC_Patient 3_x000D_ (BW, -15.2%)	malK	Albumin_Transferrin
P02768	ALBU_183	0.488276	0.0488424	Cacheixa GC_Patient 3_x000D_ (BW, -15.2%)	malK	Albumin_Transferrin
P02768	ALBU_214	0.503573	0.00458362	Cacheixa GC_Patient 3_x000D_ (BW, -15.2%)	malK	Albumin_Transferrin
P02768	ALBU_223	0.503221	2.45848e-05	Cacheixa GC_Patient 3_x000D_ (BW, -15.2%)	malK	Albumin_Transferrin
P02768	ALBU_229	1.33321	0.00513447	Cacheixa GC_Patient 3_x000D_ (BW, -15.2%)	malK	Albumin_Transferrin
P02768	ALBU_257	0.0464515	0.0458601	Cacheixa GC_Patient 3_x000D_ (BW, -15.2%)	malK	Albumin_Transferrin
P02768	ALBU_28	1.44781	0.0167531	Cacheixa GC_Patient 3_x000D_ (BW, -15.2%)	malK	Albumin_Transferrin
P02768	ALBU_300	1.29166	0.00942908	Cacheixa GC_Patient 3_x000D_ (BW, -15.2%)	malK	Albumin_Transferrin
P02768	ALBU_375	0.687041	0.00147191	Cacheixa GC_Patient 3_x000D_ (BW, -15.2%)	malK	Albumin_Transferrin
P02768	ALBU_402	0.293223	0.0199466	Cacheixa GC_Patient 3_x000D_ (BW, -15.2%)	malK	Albumin_Transferrin
P02768	ALBU_437	3.26464	0.000260855	Cacheixa GC_Patient 3_x000D_ (BW, -15.2%)	malK	Albumin_Transferrin
P02768	ALBU_460	1.5049	0.0172138	Cacheixa GC_Patient 3_x000D_ (BW, -15.2%)	malK	Albumin_Transferrin
P02768	ALBU_549	0.551149	0.0367045	Cacheixa GC_Patient 3_x000D_ (BW, -15.2%)	malK	Albumin_Transferrin
P02768	ALBU_565	0.625255	0.0190013	Cacheixa GC_Patient 3_x000D_ (BW, -15.2%)	malK	Albumin_Transferrin
P02768	ALBU_569	0.109725	0.00153512	Cacheixa GC_Patient 3_x000D_ (BW, -15.2%)	malK	Albumin_Transferrin
P02768	ALBU_97	0.120228	0.000514798	Cacheixa GC_Patient 3_x000D_ (BW, -15.2%)	malK	Albumin_Transferrin
P02787	TRFE_225	0.710171	3.31966e-05	Cachexia GC_Patient 2_x000D_ (BW, -8.2%)	aceK	Albumin_Transferrin
P02787	TRFE_258	0.82265	0.0263995	Cachexia GC_Patient 2_x000D_ (BW, -8.2%)	aceK	Albumin_Transferrin
P02787	TRFE_37	0.272955	0.00190636	Cachexia GC_Patient 2_x000D_ (BW, -8.2%)	aceK	Albumin_Transferrin
P02787	TRFE_489	0.494161	0.00319507	Cachexia GC_Patient 2_x000D_ (BW, -8.2%)	aceK	Albumin_Transferrin
P02787	TRFE_515	0.238778	0.00187357	Cachexia GC_Patient 2_x000D_ (BW, -8.2%)	aceK	Albumin_Transferrin
P02787	TRFE_546	0.359633	0.00414089	Cachexia GC_Patient 2_x000D_ (BW, -8.2%)	aceK	Albumin_Transferrin
P02787	TRFE_576	0.80923	0.0474942	Cachexia GC_Patient 2_x000D_ (BW, -8.2%)	aceK	Albumin_Transferrin
P02787	TRFE_60	0.689746	0.000253415	Cachexia GC_Patient 2_x000D_ (BW, -8.2%)	aceK	Albumin_Transferrin
P02787	TRFE_618	0.62066	0.00476358	Cachexia GC_Patient 2_x000D_ (BW, -8.2%)	aceK	Albumin_Transferrin
P02787	TRFE_668	0.395457	0.0036692	Cachexia GC_Patient 2_x000D_ (BW, -8.2%)	aceK	Albumin_Transferrin
P02787	TRFE_676	1.42905	0.0141804	Cachexia GC_Patient 2_x000D_ (BW, -8.2%)	aceK	Albumin_Transferrin
P02766	TTHY_35	0.202169	0.0155111	Cachexia GC_Patient 2_x000D_ (BW, -8.2%)	aceK	Albumin_Transferrin
P02768	ALBU_117	0.413803	0.000418922	Cachexia GC_Patient 2_x000D_ (BW, -8.2%)	aceK	Albumin_Transferrin
P02768	ALBU_160	1.68785	0.00267742	Cachexia GC_Patient 2_x000D_ (BW, -8.2%)	aceK	Albumin_Transferrin
P02768	ALBU_161	1.93203	0.00270844	Cachexia GC_Patient 2_x000D_ (BW, -8.2%)	aceK	Albumin_Transferrin
P02768	ALBU_198	0.738236	0.000768121	Cachexia GC_Patient 2_x000D_ (BW, -8.2%)	aceK	Albumin_Transferrin
P02768	ALBU_205	0.317981	0.00449999	Cachexia GC_Patient 2_x000D_ (BW, -8.2%)	aceK	Albumin_Transferrin
P02768	ALBU_214	1.55858	0.000247949	Cachexia GC_Patient 2_x000D_ (BW, -8.2%)	aceK	Albumin_Transferrin
P02768	ALBU_219	12.5637	0.00148842	Cachexia GC_Patient 2_x000D_ (BW, -8.2%)	aceK	Albumin_Transferrin
P02768	ALBU_223	2.04605	0.00401095	Cachexia GC_Patient 2_x000D_ (BW, -8.2%)	aceK	Albumin_Transferrin
P02768	ALBU_229	0.574791	0.00157804	Cachexia GC_Patient 2_x000D_ (BW, -8.2%)	aceK	Albumin_Transferrin
P02768	ALBU_257	0.666202	0.00898757	Cachexia GC_Patient 2_x000D_ (BW, -8.2%)	aceK	Albumin_Transferrin
P02768	ALBU_28	0.611637	0.0086363	Cachexia GC_Patient 2_x000D_ (BW, -8.2%)	aceK	Albumin_Transferrin
P02768	ALBU_298	0.641057	0.000167305	Cachexia GC_Patient 2_x000D_ (BW, -8.2%)	aceK	Albumin_Transferrin
P02768	ALBU_305	0.748929	0.00588677	Cachexia GC_Patient 2_x000D_ (BW, -8.2%)	aceK	Albumin_Transferrin
P02768	ALBU_383	0.616437	0.000289315	Cachexia GC_Patient 2_x000D_ (BW, -8.2%)	aceK	Albumin_Transferrin
P02768	ALBU_396	0.425665	0.000401171	Cachexia GC_Patient 2_x000D_ (BW, -8.2%)	aceK	Albumin_Transferrin
P02768	ALBU_402	0.548727	0.00298037	Cachexia GC_Patient 2_x000D_ (BW, -8.2%)	aceK	Albumin_Transferrin
P02768	ALBU_426	2.16234	0.00285896	Cachexia GC_Patient 2_x000D_ (BW, -8.2%)	aceK	Albumin_Transferrin
P02768	ALBU_44	1.48197	0.00228901	Cachexia GC_Patient 2_x000D_ (BW, -8.2%)	aceK	Albumin_Transferrin
P02768	ALBU_463	0.548716	0.00774965	Cachexia GC_Patient 2_x000D_ (BW, -8.2%)	aceK	Albumin_Transferrin
P02768	ALBU_468	1.32467	0.00165313	Cachexia GC_Patient 2_x000D_ (BW, -8.2%)	aceK	Albumin_Transferrin
P02768	ALBU_499	1.39734	0.000562077	Cachexia GC_Patient 2_x000D_ (BW, -8.2%)	aceK	Albumin_Transferrin
P02768	ALBU_543	1.52061	0.0283443	Cachexia GC_Patient 2_x000D_ (BW, -8.2%)	aceK	Albumin_Transferrin
P02768	ALBU_558	0.300514	5.42345e-06	Cachexia GC_Patient 2_x000D_ (BW, -8.2%)	aceK	Albumin_Transferrin
P02768	ALBU_569	1.30254	0.013396	Cachexia GC_Patient 2_x000D_ (BW, -8.2%)	aceK	Albumin_Transferrin
P02768	ALBU_597	0.786909	0.0207765	Cachexia GC_Patient 2_x000D_ (BW, -8.2%)	aceK	Albumin_Transferrin
P02768	ALBU_88	0.19925	2.55364e-05	Cachexia GC_Patient 2_x000D_ (BW, -8.2%)	aceK	Albumin_Transferrin
P02787	TRFE_215	0.445012	0.0429673	Cachexia GC_Patient 2_x000D_ (BW, -8.2%)	malK	Albumin_Transferrin
P02787	TRFE_299	0.263155	0.0218784	Cachexia GC_Patient 2_x000D_ (BW, -8.2%)	malK	Albumin_Transferrin
P02787	TRFE_553	0.6959	0.00352695	Cachexia GC_Patient 2_x000D_ (BW, -8.2%)	malK	Albumin_Transferrin
P02787	TRFE_61	0.444634	0.00385392	Cachexia GC_Patient 2_x000D_ (BW, -8.2%)	malK	Albumin_Transferrin
P02768	ALBU_117	0.167813	0.00207504	Cachexia GC_Patient 2_x000D_ (BW, -8.2%)	malK	Albumin_Transferrin
P02768	ALBU_130	0.36741	4.31396e-05	Cachexia GC_Patient 2_x000D_ (BW, -8.2%)	malK	Albumin_Transferrin
P02768	ALBU_160	5.05417	0.0165179	Cachexia GC_Patient 2_x000D_ (BW, -8.2%)	malK	Albumin_Transferrin
P02768	ALBU_186	0.682448	0.000715886	Cachexia GC_Patient 2_x000D_ (BW, -8.2%)	malK	Albumin_Transferrin
P02768	ALBU_198	0.38162	8.70791e-06	Cachexia GC_Patient 2_x000D_ (BW, -8.2%)	malK	Albumin_Transferrin
P02768	ALBU_205	0.131126	0.0118138	Cachexia GC_Patient 2_x000D_ (BW, -8.2%)	malK	Albumin_Transferrin
P02768	ALBU_229	0.472503	1.53379e-06	Cachexia GC_Patient 2_x000D_ (BW, -8.2%)	malK	Albumin_Transferrin
P02768	ALBU_236	0.802461	0.000664035	Cachexia GC_Patient 2_x000D_ (BW, -8.2%)	malK	Albumin_Transferrin
P02768	ALBU_249	0.561839	0.00424793	Cachexia GC_Patient 2_x000D_ (BW, -8.2%)	malK	Albumin_Transferrin
P02768	ALBU_298	2.32384	0.00209893	Cachexia GC_Patient 2_x000D_ (BW, -8.2%)	malK	Albumin_Transferrin
P02768	ALBU_300	0.538323	0.000419358	Cachexia GC_Patient 2_x000D_ (BW, -8.2%)	malK	Albumin_Transferrin
P02768	ALBU_305	0.370059	0.000364519	Cachexia GC_Patient 2_x000D_ (BW, -8.2%)	malK	Albumin_Transferrin
P02768	ALBU_341	0.312916	0.0014848	Cachexia GC_Patient 2_x000D_ (BW, -8.2%)	malK	Albumin_Transferrin
P02768	ALBU_375	0.812097	0.00843501	Cachexia GC_Patient 2_x000D_ (BW, -8.2%)	malK	Albumin_Transferrin
P02768	ALBU_383	0.471169	3.82394e-06	Cachexia GC_Patient 2_x000D_ (BW, -8.2%)	malK	Albumin_Transferrin
P02768	ALBU_437	5.74366	0.000309378	Cachexia GC_Patient 2_x000D_ (BW, -8.2%)	malK	Albumin_Transferrin
P02768	ALBU_499	0.394438	1.06059e-07	Cachexia GC_Patient 2_x000D_ (BW, -8.2%)	malK	Albumin_Transferrin
P02768	ALBU_558	2.01759	7.62911e-05	Cachexia GC_Patient 2_x000D_ (BW, -8.2%)	malK	Albumin_Transferrin
P02768	ALBU_565	1.28734	0.0495911	Cachexia GC_Patient 2_x000D_ (BW, -8.2%)	malK	Albumin_Transferrin
P02768	ALBU_569	2.75016	0.0154283	Cachexia GC_Patient 2_x000D_ (BW, -8.2%)	malK	Albumin_Transferrin
P02768	ALBU_581	0.237026	0.00622063	Cachexia GC_Patient 2_x000D_ (BW, -8.2%)	malK	Albumin_Transferrin
P02768	ALBU_584	0.152311	0.0101134	Cachexia GC_Patient 2_x000D_ (BW, -8.2%)	malK	Albumin_Transferrin
P02768	ALBU_588	0.197604	0.00333647	Cachexia GC_Patient 2_x000D_ (BW, -8.2%)	malK	Albumin_Transferrin
P02768	ALBU_597	0.138411	0.00266114	Cachexia GC_Patient 2_x000D_ (BW, -8.2%)	malK	Albumin_Transferrin
P02768	ALBU_598	0.199076	0.00987071	Cachexia GC_Patient 2_x000D_ (BW, -8.2%)	malK	Albumin_Transferrin
P02768	ALBU_97	1.7896	0.0408648	Cachexia GC_Patient 2_x000D_ (BW, -8.2%)	malK	Albumin_Transferrin
P02787	TRFE_225	0.643323	8.42648e-06	Cachexia GC_Patient 1_x000D_ (BW, -3.7%)	aceK	Albumin_Transferrin
P02787	TRFE_258	0.615163	0.00120924	Cachexia GC_Patient 1_x000D_ (BW, -3.7%)	aceK	Albumin_Transferrin
P02787	TRFE_278	0.240473	3.48162e-05	Cachexia GC_Patient 1_x000D_ (BW, -3.7%)	aceK	Albumin_Transferrin
P02787	TRFE_315	0.586884	0.00619059	Cachexia GC_Patient 1_x000D_ (BW, -3.7%)	aceK	Albumin_Transferrin
P02787	TRFE_323	0.442652	0.0349706	Cachexia GC_Patient 1_x000D_ (BW, -3.7%)	aceK	Albumin_Transferrin
P02787	TRFE_331	0.462934	0.000933638	Cachexia GC_Patient 1_x000D_ (BW, -3.7%)	aceK	Albumin_Transferrin
P02787	TRFE_464	0.499185	0.00263817	Cachexia GC_Patient 1_x000D_ (BW, -3.7%)	aceK	Albumin_Transferrin
P02787	TRFE_489	0.420843	0.00199869	Cachexia GC_Patient 1_x000D_ (BW, -3.7%)	aceK	Albumin_Transferrin
P02787	TRFE_515	0.237494	0.00179097	Cachexia GC_Patient 1_x000D_ (BW, -3.7%)	aceK	Albumin_Transferrin
P02787	TRFE_546	0.320942	0.00293843	Cachexia GC_Patient 1_x000D_ (BW, -3.7%)	aceK	Albumin_Transferrin
P02787	TRFE_60	0.685105	0.000737724	Cachexia GC_Patient 1_x000D_ (BW, -3.7%)	aceK	Albumin_Transferrin
P02787	TRFE_618	0.502903	0.000916281	Cachexia GC_Patient 1_x000D_ (BW, -3.7%)	aceK	Albumin_Transferrin
P02787	TRFE_659	0.316377	0.00355527	Cachexia GC_Patient 1_x000D_ (BW, -3.7%)	aceK	Albumin_Transferrin
P02787	TRFE_676	0.539791	0.00472176	Cachexia GC_Patient 1_x000D_ (BW, -3.7%)	aceK	Albumin_Transferrin
P02766	TTHY_35	0.0320984	0.00565112	Cachexia GC_Patient 1_x000D_ (BW, -3.7%)	aceK	Albumin_Transferrin
P02768	ALBU_117	0.510961	0.00132255	Cachexia GC_Patient 1_x000D_ (BW, -3.7%)	aceK	Albumin_Transferrin
P02768	ALBU_130	0.503598	0.000109508	Cachexia GC_Patient 1_x000D_ (BW, -3.7%)	aceK	Albumin_Transferrin
P02768	ALBU_160	0.522583	0.0122683	Cachexia GC_Patient 1_x000D_ (BW, -3.7%)	aceK	Albumin_Transferrin
P02768	ALBU_183	1.38428	0.000747289	Cachexia GC_Patient 1_x000D_ (BW, -3.7%)	aceK	Albumin_Transferrin
P02768	ALBU_205	0.390188	0.000309547	Cachexia GC_Patient 1_x000D_ (BW, -3.7%)	aceK	Albumin_Transferrin
P02768	ALBU_214	2.16373	1.15818e-07	Cachexia GC_Patient 1_x000D_ (BW, -3.7%)	aceK	Albumin_Transferrin
P02768	ALBU_219	10.6625	0.000541823	Cachexia GC_Patient 1_x000D_ (BW, -3.7%)	aceK	Albumin_Transferrin
P02768	ALBU_229	0.640716	0.00420897	Cachexia GC_Patient 1_x000D_ (BW, -3.7%)	aceK	Albumin_Transferrin
P02768	ALBU_257	0.745145	0.00560654	Cachexia GC_Patient 1_x000D_ (BW, -3.7%)	aceK	Albumin_Transferrin
P02768	ALBU_28	0.625082	0.0188205	Cachexia GC_Patient 1_x000D_ (BW, -3.7%)	aceK	Albumin_Transferrin
P02768	ALBU_286	0.537542	0.0361458	Cachexia GC_Patient 1_x000D_ (BW, -3.7%)	aceK	Albumin_Transferrin
P02768	ALBU_298	0.748353	0.00203969	Cachexia GC_Patient 1_x000D_ (BW, -3.7%)	aceK	Albumin_Transferrin
P02768	ALBU_337	0.509788	0.011423	Cachexia GC_Patient 1_x000D_ (BW, -3.7%)	aceK	Albumin_Transferrin
P02768	ALBU_347	14.1092	0.0435492	Cachexia GC_Patient 1_x000D_ (BW, -3.7%)	aceK	Albumin_Transferrin
P02768	ALBU_383	0.642909	0.000688053	Cachexia GC_Patient 1_x000D_ (BW, -3.7%)	aceK	Albumin_Transferrin
P02768	ALBU_396	0.433969	0.000373821	Cachexia GC_Patient 1_x000D_ (BW, -3.7%)	aceK	Albumin_Transferrin
P02768	ALBU_413	11.0326	0.000530389	Cachexia GC_Patient 1_x000D_ (BW, -3.7%)	aceK	Albumin_Transferrin
P02768	ALBU_426	2.50153	0.00529952	Cachexia GC_Patient 1_x000D_ (BW, -3.7%)	aceK	Albumin_Transferrin
P02768	ALBU_456	5.71171	0.00135227	Cachexia GC_Patient 1_x000D_ (BW, -3.7%)	aceK	Albumin_Transferrin
P02768	ALBU_463	0.641705	0.0277993	Cachexia GC_Patient 1_x000D_ (BW, -3.7%)	aceK	Albumin_Transferrin
P02768	ALBU_468	1.33568	0.0013495	Cachexia GC_Patient 1_x000D_ (BW, -3.7%)	aceK	Albumin_Transferrin
P02768	ALBU_499	1.3472	0.0493965	Cachexia GC_Patient 1_x000D_ (BW, -3.7%)	aceK	Albumin_Transferrin
P02768	ALBU_543	4.82051	0.000965329	Cachexia GC_Patient 1_x000D_ (BW, -3.7%)	aceK	Albumin_Transferrin
P02768	ALBU_558	0.737058	0.0063912	Cachexia GC_Patient 1_x000D_ (BW, -3.7%)	aceK	Albumin_Transferrin
P02768	ALBU_565	2.60057	0.0241441	Cachexia GC_Patient 1_x000D_ (BW, -3.7%)	aceK	Albumin_Transferrin
P02768	ALBU_569	1.26678	0.00225859	Cachexia GC_Patient 1_x000D_ (BW, -3.7%)	aceK	Albumin_Transferrin
P02768	ALBU_581	0.739517	0.000730818	Cachexia GC_Patient 1_x000D_ (BW, -3.7%)	aceK	Albumin_Transferrin
P02768	ALBU_584	0.573473	0.00138757	Cachexia GC_Patient 1_x000D_ (BW, -3.7%)	aceK	Albumin_Transferrin
P02768	ALBU_588	0.730942	0.0167759	Cachexia GC_Patient 1_x000D_ (BW, -3.7%)	aceK	Albumin_Transferrin
P02768	ALBU_65	0.134791	0.00354141	Cachexia GC_Patient 1_x000D_ (BW, -3.7%)	aceK	Albumin_Transferrin
P02768	ALBU_88	0.373199	0.000188985	Cachexia GC_Patient 1_x000D_ (BW, -3.7%)	aceK	Albumin_Transferrin
P02768	ALBU_97	0.725164	0.0122733	Cachexia GC_Patient 1_x000D_ (BW, -3.7%)	aceK	Albumin_Transferrin
P02787	TRFE_215	1.42811	0.00376558	Cachexia GC_Patient 1_x000D_ (BW, -3.7%)	malK	Albumin_Transferrin
P02787	TRFE_225	3.03654	0.0140511	Cachexia GC_Patient 1_x000D_ (BW, -3.7%)	malK	Albumin_Transferrin
P02787	TRFE_299	24.0601	0.000460511	Cachexia GC_Patient 1_x000D_ (BW, -3.7%)	malK	Albumin_Transferrin
P02787	TRFE_315	1.4278	0.000385437	Cachexia GC_Patient 1_x000D_ (BW, -3.7%)	malK	Albumin_Transferrin
P02787	TRFE_553	1.51443	0.00948596	Cachexia GC_Patient 1_x000D_ (BW, -3.7%)	malK	Albumin_Transferrin
P02787	TRFE_683	1.77739	0.0101796	Cachexia GC_Patient 1_x000D_ (BW, -3.7%)	malK	Albumin_Transferrin
P02768	ALBU_130	1.25519	0.0153235	Cachexia GC_Patient 1_x000D_ (BW, -3.7%)	malK	Albumin_Transferrin
P02768	ALBU_160	2.89907	0.000605233	Cachexia GC_Patient 1_x000D_ (BW, -3.7%)	malK	Albumin_Transferrin
P02768	ALBU_161	2.82848	4.36668e-07	Cachexia GC_Patient 1_x000D_ (BW, -3.7%)	malK	Albumin_Transferrin
P02768	ALBU_186	2.09713	0.000440208	Cachexia GC_Patient 1_x000D_ (BW, -3.7%)	malK	Albumin_Transferrin
P02768	ALBU_214	3.62799	0.00290265	Cachexia GC_Patient 1_x000D_ (BW, -3.7%)	malK	Albumin_Transferrin
P02768	ALBU_223	2.04566	6.93004e-05	Cachexia GC_Patient 1_x000D_ (BW, -3.7%)	malK	Albumin_Transferrin
P02768	ALBU_229	1.14538	0.014989	Cachexia GC_Patient 1_x000D_ (BW, -3.7%)	malK	Albumin_Transferrin
P02768	ALBU_236	2.16608	7.71335e-11	Cachexia GC_Patient 1_x000D_ (BW, -3.7%)	malK	Albumin_Transferrin
P02768	ALBU_249	1.73146	0.00604427	Cachexia GC_Patient 1_x000D_ (BW, -3.7%)	malK	Albumin_Transferrin
P02768	ALBU_28	3.02196	0.00361687	Cachexia GC_Patient 1_x000D_ (BW, -3.7%)	malK	Albumin_Transferrin
P02768	ALBU_300	2.19255	9.5857e-09	Cachexia GC_Patient 1_x000D_ (BW, -3.7%)	malK	Albumin_Transferrin
P02768	ALBU_305	1.61884	5.04864e-09	Cachexia GC_Patient 1_x000D_ (BW, -3.7%)	malK	Albumin_Transferrin
P02768	ALBU_341	5.10591	3.84167e-05	Cachexia GC_Patient 1_x000D_ (BW, -3.7%)	malK	Albumin_Transferrin
P02768	ALBU_36	2.88586	0.00274426	Cachexia GC_Patient 1_x000D_ (BW, -3.7%)	malK	Albumin_Transferrin
P02768	ALBU_375	1.84505	6.59297e-07	Cachexia GC_Patient 1_x000D_ (BW, -3.7%)	malK	Albumin_Transferrin
P02768	ALBU_383	1.98422	2.46715e-08	Cachexia GC_Patient 1_x000D_ (BW, -3.7%)	malK	Albumin_Transferrin
P02768	ALBU_437	7.65397	1.05411e-07	Cachexia GC_Patient 1_x000D_ (BW, -3.7%)	malK	Albumin_Transferrin
P02768	ALBU_456	2.90409	1.0184e-09	Cachexia GC_Patient 1_x000D_ (BW, -3.7%)	malK	Albumin_Transferrin
P02768	ALBU_460	5.48633	0.00643196	Cachexia GC_Patient 1_x000D_ (BW, -3.7%)	malK	Albumin_Transferrin
P02768	ALBU_499	1.89988	7.96381e-06	Cachexia GC_Patient 1_x000D_ (BW, -3.7%)	malK	Albumin_Transferrin
P02768	ALBU_549	3.19281	0.000995075	Cachexia GC_Patient 1_x000D_ (BW, -3.7%)	malK	Albumin_Transferrin
P02768	ALBU_562	18.5164	0.00467023	Cachexia GC_Patient 1_x000D_ (BW, -3.7%)	malK	Albumin_Transferrin
P02768	ALBU_565	2.83634	9.56025e-08	Cachexia GC_Patient 1_x000D_ (BW, -3.7%)	malK	Albumin_Transferrin
P02768	ALBU_569	3.0618	0.0440164	Cachexia GC_Patient 1_x000D_ (BW, -3.7%)	malK	Albumin_Transferrin
P02768	ALBU_581	2.00541	0.0384647	Cachexia GC_Patient 1_x000D_ (BW, -3.7%)	malK	Albumin_Transferrin
P02768	ALBU_584	16.8171	0.0112368	Cachexia GC_Patient 1_x000D_ (BW, -3.7%)	malK	Albumin_Transferrin
P02768	ALBU_598	3.98325	0.012738	Cachexia GC_Patient 1_x000D_ (BW, -3.7%)	malK	Albumin_Transferrin
Q60590	A1AG1_180	0.156895	0.0363908	Blood_CRCA	aceK	Positive _APPs
Q60590	A1AG1_181	0.15212	0.0335659	Blood_CRCA	aceK	Positive _APPs
P07361	A1AG2_180	0.092647	0.0363908	Blood_CRCA	aceK	Positive _APPs
P07361	A1AG2_181	0.089827	0.0335659	Blood_CRCA	aceK	Positive _APPs
Q61247	A2AP_64	0.299466	0.0126622	Blood_CRCA	aceK	Positive _APPs
Q61147	CERU_835	1.6198	0.0451736	Blood_CRCA	aceK	Positive _APPs
P01027	CO3_137	1.85044	0.0403244	Blood_CRCA	aceK	Positive _APPs
P01027	CO3_1431	0.161178	0.0102298	Blood_CRCA	aceK	Positive _APPs
P01027	CO3_1436	0.145504	0.00498791	Blood_CRCA	aceK	Positive _APPs
P01027	CO3_1497	0.274366	2.70454e-05	Blood_CRCA	aceK	Positive _APPs
P01027	CO3_1504	0.0894629	0.000964812	Blood_CRCA	aceK	Positive _APPs
P01027	CO3_1589	0.185322	0.00571041	Blood_CRCA	aceK	Positive _APPs
P01027	CO3_1595	0.263322	0.0202685	Blood_CRCA	aceK	Positive _APPs
P01027	CO3_360	0.150988	0.000103256	Blood_CRCA	aceK	Positive _APPs
P01027	CO3_486	0.313742	0.00292749	Blood_CRCA	aceK	Positive _APPs
P01027	CO3_609	0.25977	0.0496206	Blood_CRCA	aceK	Positive _APPs
P01027	CO3_733	0.398188	0.0070968	Blood_CRCA	aceK	Positive _APPs
P01027	CO3_74	0.3413	0.0026738	Blood_CRCA	aceK	Positive _APPs
P01027	CO3_861	0.383542	0.00238908	Blood_CRCA	aceK	Positive _APPs
P01029	CO4B_688	0.0706719	0.0255307	Blood_CRCA	aceK	Positive _APPs
E9PV24	FIBA_387	0.434751	0.00773906	Blood_CRCA	aceK	Positive _APPs
E9PV24	FIBA_414	0.272366	0.000169073	Blood_CRCA	aceK	Positive _APPs
E9PV24	FIBA_521	0.244176	0.00984559	Blood_CRCA	aceK	Positive _APPs
Q8K0E8	FIBB_198	0.942247	0.00969367	Blood_CRCA	aceK	Positive _APPs
Q8K0E8	FIBB_237	0.953692	0.0015583	Blood_CRCA	aceK	Positive _APPs
Q8K0E8	FIBB_254	0.313342	0.0158155	Blood_CRCA	aceK	Positive _APPs
P11276	FINC_2320	0.222237	0.00504182	Blood_CRCA	aceK	Positive _APPs
P19221	THRB_437	0.403304	0.000216745	Blood_CRCA	aceK	Positive _APPs
P19221	THRB_483	0.14754	0.0225341	Blood_CRCA	aceK	Positive _APPs
Q61147	CERU_707	0.0398131	0.0412444	Blood_CRCA	malK	Positive _APPs
P01029	CO4B_615	1.77331	0.0206275	Blood_CRCA	malK	Positive _APPs
Q60590	A1AG1_180	0.39058	0.0352577	Blood_SEKI	aceK	Positive _APPs
Q60590	A1AG1_181	0.39058	0.0352577	Blood_SEKI	aceK	Positive _APPs
P07361	A1AG2_180	0.203972	0.0352577	Blood_SEKI	aceK	Positive _APPs
P07361	A1AG2_181	0.203972	0.0352577	Blood_SEKI	aceK	Positive _APPs
Q61247	A2AP_64	0.377529	0.000338398	Blood_SEKI	aceK	Positive _APPs
Q61147	CERU_820	0.377952	0.0320466	Blood_SEKI	aceK	Positive _APPs
P01027	CO3_1431	0.190443	1.01795e-07	Blood_SEKI	aceK	Positive _APPs
P01027	CO3_1436	0.184527	0.000258433	Blood_SEKI	aceK	Positive _APPs
P01027	CO3_1504	0.31417	0.00145971	Blood_SEKI	aceK	Positive _APPs
P01027	CO3_1589	0.320554	0.00102594	Blood_SEKI	aceK	Positive _APPs
P01027	CO3_360	0.517702	0.00614035	Blood_SEKI	aceK	Positive _APPs
P01027	CO3_363	1.57861	0.00204549	Blood_SEKI	aceK	Positive _APPs
P01027	CO3_366	1.06854	0.00703357	Blood_SEKI	aceK	Positive _APPs
P01027	CO3_609	0.985958	0.0242566	Blood_SEKI	aceK	Positive _APPs
P01027	CO3_688	0.953553	0.00734311	Blood_SEKI	aceK	Positive _APPs
P01027	CO3_733	0.842134	0.010942	Blood_SEKI	aceK	Positive _APPs
P01027	CO3_913	0.363832	0.0014598	Blood_SEKI	aceK	Positive _APPs
P01029	CO4B_586	3.55318	0.00050404	Blood_SEKI	aceK	Positive _APPs
E9PV24	FIBA_149	1.39964	0.000366125	Blood_SEKI	aceK	Positive _APPs
E9PV24	FIBA_226	0.817488	0.00108199	Blood_SEKI	aceK	Positive _APPs
E9PV24	FIBA_239	1.10211	6.23057e-05	Blood_SEKI	aceK	Positive _APPs
E9PV24	FIBA_250	1.4465	0.00311983	Blood_SEKI	aceK	Positive _APPs
E9PV24	FIBA_395	1.00512	2.81649e-06	Blood_SEKI	aceK	Positive _APPs
E9PV24	FIBA_414	0.840781	0.000276007	Blood_SEKI	aceK	Positive _APPs
E9PV24	FIBA_521	0.759892	0.0114335	Blood_SEKI	aceK	Positive _APPs
E9PV24	FIBA_524	0.743624	0.00505245	Blood_SEKI	aceK	Positive _APPs
Q8K0E8	FIBB_254	1.22889	6.90719e-06	Blood_SEKI	aceK	Positive _APPs
Q8K0E8	FIBB_263	1.97304	0.000235395	Blood_SEKI	aceK	Positive _APPs
Q8K0E8	FIBB_357	2.91239	0.000352394	Blood_SEKI	aceK	Positive _APPs
Q8K0E8	FIBB_364	0.645879	0.01652	Blood_SEKI	aceK	Positive _APPs
P11276	FINC_2026	1.96476	0.00167185	Blood_SEKI	aceK	Positive _APPs
E9PV24	FIBA_101	8.18694	7.17688e-05	Blood_SEKI	malK	Positive _APPs
E9PV24	FIBA_149	0.223336	0.00642064	Blood_SEKI	malK	Positive _APPs
E9PV24	FIBA_414	4.17821	0.00340518	Blood_SEKI	malK	Positive _APPs
Q8K0E8	FIBB_343	1.147	0.0198187	Blood_SEKI	malK	Positive _APPs
P0C0L4	CO4A_690	0.200387	0.0178617	Cachexia GC_Patient 4_x000D_ (BW, -16.7%)	aceK	Positive _APPs
P0C0L4	CO4A_700	2.44371	0.00855507	Cachexia GC_Patient 4_x000D_ (BW, -16.7%)	aceK	Positive _APPs
P00738	HPT_227	0.0375457	0.0152076	Cachexia GC_Patient 4_x000D_ (BW, -16.7%)	aceK	Positive _APPs
P00738	HPT_270	0.18744	0.0224219	Cachexia GC_Patient 4_x000D_ (BW, -16.7%)	aceK	Positive _APPs
P00738	HPT_322	5.23083	9.06683e-05	Cachexia GC_Patient 4_x000D_ (BW, -16.7%)	aceK	Positive _APPs
P00738	HPT_71	0.122002	0.00379186	Cachexia GC_Patient 4_x000D_ (BW, -16.7%)	aceK	Positive _APPs
P19652	A1AG2_192	2.92366	0.006751	Cachexia GC_Patient 4_x000D_ (BW, -16.7%)	aceK	Positive _APPs
P0C0L5	CO4B_690	0.168479	0.013543	Cachexia GC_Patient 4_x000D_ (BW, -16.7%)	aceK	Positive _APPs
P0C0L5	CO4B_700	2.08831	0.0122576	Cachexia GC_Patient 4_x000D_ (BW, -16.7%)	aceK	Positive _APPs
P02741	CRP_46	2.27888	0.0296524	Cachexia GC_Patient 4_x000D_ (BW, -16.7%)	aceK	Positive _APPs
P02675	FIBB_51	4.11371	0.0107018	Cachexia GC_Patient 4_x000D_ (BW, -16.7%)	aceK	Positive _APPs
P02763	A1AG1_138	1.99026	3.3491e-06	Cachexia GC_Patient 4_x000D_ (BW, -16.7%)	aceK	Positive _APPs
P02763	A1AG1_192	3.3372	0.00596274	Cachexia GC_Patient 4_x000D_ (BW, -16.7%)	aceK	Positive _APPs
P01009	A1AT_159	2.59761	0.000179087	Cachexia GC_Patient 4_x000D_ (BW, -16.7%)	aceK	Positive _APPs
P01009	A1AT_187	1.58128	0.0411762	Cachexia GC_Patient 4_x000D_ (BW, -16.7%)	aceK	Positive _APPs
P01009	A1AT_217	1.92951	0.00141201	Cachexia GC_Patient 4_x000D_ (BW, -16.7%)	aceK	Positive _APPs
P01009	A1AT_241	1.92249	0.00414673	Cachexia GC_Patient 4_x000D_ (BW, -16.7%)	aceK	Positive _APPs
P01009	A1AT_246	0.663036	0.00876792	Cachexia GC_Patient 4_x000D_ (BW, -16.7%)	aceK	Positive _APPs
P01009	A1AT_257	1.27035	0.00473092	Cachexia GC_Patient 4_x000D_ (BW, -16.7%)	aceK	Positive _APPs
P01009	A1AT_298	1.90885	1.30325e-05	Cachexia GC_Patient 4_x000D_ (BW, -16.7%)	aceK	Positive _APPs
P01009	A1AT_352	1.22026	0.00557526	Cachexia GC_Patient 4_x000D_ (BW, -16.7%)	aceK	Positive _APPs
P01009	A1AT_392	2.10967	0.000130489	Cachexia GC_Patient 4_x000D_ (BW, -16.7%)	aceK	Positive _APPs
P01009	A1AT_411	3.7202	4.89879e-07	Cachexia GC_Patient 4_x000D_ (BW, -16.7%)	aceK	Positive _APPs
P01009	A1AT_49	1.82177	0.000444019	Cachexia GC_Patient 4_x000D_ (BW, -16.7%)	aceK	Positive _APPs
P02751	FINC_976	0.600624	0.0361822	Cachexia GC_Patient 4_x000D_ (BW, -16.7%)	aceK	Positive _APPs
P02671	FIBA_157	0.034386	1.52738e-10	Cachexia GC_Patient 4_x000D_ (BW, -16.7%)	aceK	Positive _APPs
P02671	FIBA_432	0.0685486	1.59927e-05	Cachexia GC_Patient 4_x000D_ (BW, -16.7%)	aceK	Positive _APPs
P02671	FIBA_620	0.116457	0.00071607	Cachexia GC_Patient 4_x000D_ (BW, -16.7%)	aceK	Positive _APPs
P01024	CO3_1071	0.573991	2.24988e-06	Cachexia GC_Patient 4_x000D_ (BW, -16.7%)	aceK	Positive _APPs
P01024	CO3_1111	3.56275	0.00390405	Cachexia GC_Patient 4_x000D_ (BW, -16.7%)	aceK	Positive _APPs
P01024	CO3_1351	0.323977	0.00251903	Cachexia GC_Patient 4_x000D_ (BW, -16.7%)	aceK	Positive _APPs
P01024	CO3_1360	0.0695676	0.0288436	Cachexia GC_Patient 4_x000D_ (BW, -16.7%)	aceK	Positive _APPs
P01024	CO3_1501	1.40403	0.0385202	Cachexia GC_Patient 4_x000D_ (BW, -16.7%)	aceK	Positive _APPs
P01024	CO3_1546	0.201758	0.0187519	Cachexia GC_Patient 4_x000D_ (BW, -16.7%)	aceK	Positive _APPs
P01024	CO3_1589	2.1614	0.0264426	Cachexia GC_Patient 4_x000D_ (BW, -16.7%)	aceK	Positive _APPs
P01024	CO3_685	0.0713229	0.0264971	Cachexia GC_Patient 4_x000D_ (BW, -16.7%)	aceK	Positive _APPs
P01024	CO3_796	15.1809	0.00203475	Cachexia GC_Patient 4_x000D_ (BW, -16.7%)	aceK	Positive _APPs
P00450	CERU_282	0.0794927	0.0459113	Cachexia GC_Patient 4_x000D_ (BW, -16.7%)	aceK	Positive _APPs
P01011	AACT_197	0.100056	0.0086072	Cachexia GC_Patient 4_x000D_ (BW, -16.7%)	aceK	Positive _APPs
P01011	AACT_416	1.80176	0.00210715	Cachexia GC_Patient 4_x000D_ (BW, -16.7%)	aceK	Positive _APPs
P01011	AACT_67	0.072049	0.00286657	Cachexia GC_Patient 4_x000D_ (BW, -16.7%)	aceK	Positive _APPs
P0C0L4	CO4A_1369	2.28705	0.0166703	Cachexia GC_Patient 4_x000D_ (BW, -16.7%)	malK	Positive _APPs
P0C0L4	CO4A_1375	1.85711	0.0445297	Cachexia GC_Patient 4_x000D_ (BW, -16.7%)	malK	Positive _APPs
Q14624	ITIH4_113	1.71588	0.0101835	Cachexia GC_Patient 4_x000D_ (BW, -16.7%)	malK	Positive _APPs
P00738	HPT_116	1.4703	0.00255389	Cachexia GC_Patient 4_x000D_ (BW, -16.7%)	malK	Positive _APPs
P00738	HPT_141	1.44903	0.0167879	Cachexia GC_Patient 4_x000D_ (BW, -16.7%)	malK	Positive _APPs
P00738	HPT_151	1.73804	9.49447e-05	Cachexia GC_Patient 4_x000D_ (BW, -16.7%)	malK	Positive _APPs
P00738	HPT_228	1.67561	0.0235739	Cachexia GC_Patient 4_x000D_ (BW, -16.7%)	malK	Positive _APPs
P00738	HPT_270	2.3596	0.00827546	Cachexia GC_Patient 4_x000D_ (BW, -16.7%)	malK	Positive _APPs
P00738	HPT_325	1.72054	0.0433716	Cachexia GC_Patient 4_x000D_ (BW, -16.7%)	malK	Positive _APPs
P00738	HPT_57	1.4703	0.00255389	Cachexia GC_Patient 4_x000D_ (BW, -16.7%)	malK	Positive _APPs
P00738	HPT_72	0.252751	0.00969582	Cachexia GC_Patient 4_x000D_ (BW, -16.7%)	malK	Positive _APPs
P01009	A1AT_179	4.17552	8.95701e-05	Cachexia GC_Patient 4_x000D_ (BW, -16.7%)	malK	Positive _APPs
P01009	A1AT_192	3.53845	1.39737e-06	Cachexia GC_Patient 4_x000D_ (BW, -16.7%)	malK	Positive _APPs
P01009	A1AT_257	1.42793	0.0139782	Cachexia GC_Patient 4_x000D_ (BW, -16.7%)	malK	Positive _APPs
P01009	A1AT_258	2.18398	0.000133753	Cachexia GC_Patient 4_x000D_ (BW, -16.7%)	malK	Positive _APPs
P01009	A1AT_411	1.43626	0.00280211	Cachexia GC_Patient 4_x000D_ (BW, -16.7%)	malK	Positive _APPs
P02671	FIBA_148	0.127641	0.00745788	Cachexia GC_Patient 4_x000D_ (BW, -16.7%)	malK	Positive _APPs
P02671	FIBA_467	0.177293	0.00109693	Cachexia GC_Patient 4_x000D_ (BW, -16.7%)	malK	Positive _APPs
P01024	CO3_1051	4.43546	0.000980134	Cachexia GC_Patient 4_x000D_ (BW, -16.7%)	malK	Positive _APPs
P01024	CO3_1203	1.83255	0.00124822	Cachexia GC_Patient 4_x000D_ (BW, -16.7%)	malK	Positive _APPs
P01024	CO3_155	1.38993	0.00525646	Cachexia GC_Patient 4_x000D_ (BW, -16.7%)	malK	Positive _APPs
P01024	CO3_930	1.88003	0.00305909	Cachexia GC_Patient 4_x000D_ (BW, -16.7%)	malK	Positive _APPs
P00450	CERU_104	0.23123	0.0103529	Cachexia GC_Patient 4_x000D_ (BW, -16.7%)	malK	Positive _APPs
P00450	CERU_363	0.435257	4.40454e-06	Cachexia GC_Patient 4_x000D_ (BW, -16.7%)	malK	Positive _APPs
P00450	CERU_906	0.400588	0.000318698	Cachexia GC_Patient 4_x000D_ (BW, -16.7%)	malK	Positive _APPs
P0DJI8	SAA1_52	0.314735	0.000684383	Cacheixa GC_Patient 3_x000D_ (BW, -15.2%)	aceK	Positive _APPs
P0DJI9	SAA2_52	0.346143	0.000948422	Cacheixa GC_Patient 3_x000D_ (BW, -15.2%)	aceK	Positive _APPs
P00738	HPT_227	0.0757844	0.0179399	Cacheixa GC_Patient 3_x000D_ (BW, -15.2%)	aceK	Positive _APPs
P00738	HPT_322	5.27818	0.0168287	Cacheixa GC_Patient 3_x000D_ (BW, -15.2%)	aceK	Positive _APPs
P00738	HPT_71	0.268342	0.00951766	Cacheixa GC_Patient 3_x000D_ (BW, -15.2%)	aceK	Positive _APPs
P19652	A1AG2_138	0.243169	0.000487418	Cacheixa GC_Patient 3_x000D_ (BW, -15.2%)	aceK	Positive _APPs
P19652	A1AG2_179	0.744877	0.0148296	Cacheixa GC_Patient 3_x000D_ (BW, -15.2%)	aceK	Positive _APPs
P19652	A1AG2_180	0.770752	0.012153	Cacheixa GC_Patient 3_x000D_ (BW, -15.2%)	aceK	Positive _APPs
P19652	A1AG2_192	2.73229	0.00378304	Cacheixa GC_Patient 3_x000D_ (BW, -15.2%)	aceK	Positive _APPs
P02741	CRP_46	2.93039	0.003854	Cacheixa GC_Patient 3_x000D_ (BW, -15.2%)	aceK	Positive _APPs
P02675	FIBB_157	5.04519	0.000226371	Cacheixa GC_Patient 3_x000D_ (BW, -15.2%)	aceK	Positive _APPs
P02675	FIBB_51	4.51084	0.0176522	Cacheixa GC_Patient 3_x000D_ (BW, -15.2%)	aceK	Positive _APPs
P02763	A1AG1_192	1.88277	0.0371999	Cacheixa GC_Patient 3_x000D_ (BW, -15.2%)	aceK	Positive _APPs
P01009	A1AT_257	1.19748	0.0232513	Cacheixa GC_Patient 3_x000D_ (BW, -15.2%)	aceK	Positive _APPs
P01009	A1AT_298	0.309619	7.14498e-05	Cacheixa GC_Patient 3_x000D_ (BW, -15.2%)	aceK	Positive _APPs
P01009	A1AT_352	1.25535	0.00329412	Cacheixa GC_Patient 3_x000D_ (BW, -15.2%)	aceK	Positive _APPs
P01009	A1AT_367	0.209703	0.010031	Cacheixa GC_Patient 3_x000D_ (BW, -15.2%)	aceK	Positive _APPs
P01009	A1AT_404	2.76875	1.44495e-05	Cacheixa GC_Patient 3_x000D_ (BW, -15.2%)	aceK	Positive _APPs
P01009	A1AT_411	3.10832	4.84835e-06	Cacheixa GC_Patient 3_x000D_ (BW, -15.2%)	aceK	Positive _APPs
P02751	FINC_976	0.612932	0.035808	Cacheixa GC_Patient 3_x000D_ (BW, -15.2%)	aceK	Positive _APPs
P02671	FIBA_157	0.399702	0.00208577	Cacheixa GC_Patient 3_x000D_ (BW, -15.2%)	aceK	Positive _APPs
P02671	FIBA_432	0.0307579	1.14066e-05	Cacheixa GC_Patient 3_x000D_ (BW, -15.2%)	aceK	Positive _APPs
P02671	FIBA_620	0.252562	0.00104543	Cacheixa GC_Patient 3_x000D_ (BW, -15.2%)	aceK	Positive _APPs
P01024	CO3_100	0.678035	0.00335792	Cacheixa GC_Patient 3_x000D_ (BW, -15.2%)	aceK	Positive _APPs
P01024	CO3_1071	0.450864	2.51121e-07	Cacheixa GC_Patient 3_x000D_ (BW, -15.2%)	aceK	Positive _APPs
P01024	CO3_1209	0.717062	0.0486218	Cacheixa GC_Patient 3_x000D_ (BW, -15.2%)	aceK	Positive _APPs
P01024	CO3_1351	0.605656	0.0397101	Cacheixa GC_Patient 3_x000D_ (BW, -15.2%)	aceK	Positive _APPs
P01024	CO3_1600	0.807666	0.00255001	Cacheixa GC_Patient 3_x000D_ (BW, -15.2%)	aceK	Positive _APPs
P01024	CO3_678	0.841556	0.0255619	Cacheixa GC_Patient 3_x000D_ (BW, -15.2%)	aceK	Positive _APPs
P01024	CO3_796	4.88367	0.00859656	Cacheixa GC_Patient 3_x000D_ (BW, -15.2%)	aceK	Positive _APPs
P01024	CO3_861	0.285491	0.0310494	Cacheixa GC_Patient 3_x000D_ (BW, -15.2%)	aceK	Positive _APPs
P00450	CERU_282	0.0667322	0.0420225	Cacheixa GC_Patient 3_x000D_ (BW, -15.2%)	aceK	Positive _APPs
P01011	AACT_197	0.240562	0.0411672	Cacheixa GC_Patient 3_x000D_ (BW, -15.2%)	aceK	Positive _APPs
P01011	AACT_416	1.36619	0.00214678	Cacheixa GC_Patient 3_x000D_ (BW, -15.2%)	aceK	Positive _APPs
P01011	AACT_67	0.0727748	0.00288156	Cacheixa GC_Patient 3_x000D_ (BW, -15.2%)	aceK	Positive _APPs
P35542	SAA4_107	0.305737	0.0103658	Cacheixa GC_Patient 3_x000D_ (BW, -15.2%)	aceK	Positive _APPs
P0C0L4	CO4A_1658	2.88358	0.00572218	Cacheixa GC_Patient 3_x000D_ (BW, -15.2%)	malK	Positive _APPs
P0C0L4	CO4A_274	0.125006	0.00385782	Cacheixa GC_Patient 3_x000D_ (BW, -15.2%)	malK	Positive _APPs
P00738	HPT_112	1.79236	0.00414383	Cacheixa GC_Patient 3_x000D_ (BW, -15.2%)	malK	Positive _APPs
P00738	HPT_116	1.62364	0.00019058	Cacheixa GC_Patient 3_x000D_ (BW, -15.2%)	malK	Positive _APPs
P00738	HPT_151	1.33112	0.0344724	Cacheixa GC_Patient 3_x000D_ (BW, -15.2%)	malK	Positive _APPs
P00738	HPT_228	1.99179	0.00163511	Cacheixa GC_Patient 3_x000D_ (BW, -15.2%)	malK	Positive _APPs
P00738	HPT_53	1.79236	0.00414383	Cacheixa GC_Patient 3_x000D_ (BW, -15.2%)	malK	Positive _APPs
P00738	HPT_57	1.62364	0.00019058	Cacheixa GC_Patient 3_x000D_ (BW, -15.2%)	malK	Positive _APPs
P00738	HPT_72	0.621644	0.0354539	Cacheixa GC_Patient 3_x000D_ (BW, -15.2%)	malK	Positive _APPs
P0C0L5	CO4B_1658	3.5739	0.00551738	Cacheixa GC_Patient 3_x000D_ (BW, -15.2%)	malK	Positive _APPs
P0C0L5	CO4B_274	0.152226	0.00714273	Cacheixa GC_Patient 3_x000D_ (BW, -15.2%)	malK	Positive _APPs
P01009	A1AT_179	3.56085	0.00087069	Cacheixa GC_Patient 3_x000D_ (BW, -15.2%)	malK	Positive _APPs
P01009	A1AT_187	0.300171	0.034942	Cacheixa GC_Patient 3_x000D_ (BW, -15.2%)	malK	Positive _APPs
P01009	A1AT_192	1.46677	0.0242316	Cacheixa GC_Patient 3_x000D_ (BW, -15.2%)	malK	Positive _APPs
P01009	A1AT_257	1.42469	0.0243217	Cacheixa GC_Patient 3_x000D_ (BW, -15.2%)	malK	Positive _APPs
P02671	FIBA_148	0.247382	2.85115e-06	Cacheixa GC_Patient 3_x000D_ (BW, -15.2%)	malK	Positive _APPs
P02671	FIBA_89	0.340092	0.00807365	Cacheixa GC_Patient 3_x000D_ (BW, -15.2%)	malK	Positive _APPs
P01024	CO3_1051	1.76589	0.0136944	Cacheixa GC_Patient 3_x000D_ (BW, -15.2%)	malK	Positive _APPs
P01024	CO3_1203	1.4042	0.000193089	Cacheixa GC_Patient 3_x000D_ (BW, -15.2%)	malK	Positive _APPs
P01024	CO3_1526	0.0403456	0.00151347	Cacheixa GC_Patient 3_x000D_ (BW, -15.2%)	malK	Positive _APPs
P01024	CO3_305	0.0603084	0.0488546	Cacheixa GC_Patient 3_x000D_ (BW, -15.2%)	malK	Positive _APPs
P01024	CO3_610	0.355126	0.0218878	Cacheixa GC_Patient 3_x000D_ (BW, -15.2%)	malK	Positive _APPs
P00450	CERU_906	0.714071	0.0472478	Cacheixa GC_Patient 3_x000D_ (BW, -15.2%)	malK	Positive _APPs
P01011	AACT_216	2.71187	0.000366792	Cacheixa GC_Patient 3_x000D_ (BW, -15.2%)	malK	Positive _APPs
P0C0L4	CO4A_1369	0.538846	0.0056493	Cachexia GC_Patient 2_x000D_ (BW, -8.2%)	aceK	Positive _APPs
P0C0L4	CO4A_1615	0.492564	0.00221455	Cachexia GC_Patient 2_x000D_ (BW, -8.2%)	aceK	Positive _APPs
P0C0L4	CO4A_690	0.141652	0.00279827	Cachexia GC_Patient 2_x000D_ (BW, -8.2%)	aceK	Positive _APPs
P0C0L4	CO4A_700	0.456171	0.00012317	Cachexia GC_Patient 2_x000D_ (BW, -8.2%)	aceK	Positive _APPs
P0C0L4	CO4A_92	0.102194	0.000114783	Cachexia GC_Patient 2_x000D_ (BW, -8.2%)	aceK	Positive _APPs
P00738	HPT_116	0.263741	0.000993863	Cachexia GC_Patient 2_x000D_ (BW, -8.2%)	aceK	Positive _APPs
P00738	HPT_131	0.441182	0.00395613	Cachexia GC_Patient 2_x000D_ (BW, -8.2%)	aceK	Positive _APPs
P00738	HPT_170	0.167235	0.0298429	Cachexia GC_Patient 2_x000D_ (BW, -8.2%)	aceK	Positive _APPs
P00738	HPT_321	0.63716	4.21336e-08	Cachexia GC_Patient 2_x000D_ (BW, -8.2%)	aceK	Positive _APPs
P00738	HPT_322	3.13524	2.59831e-05	Cachexia GC_Patient 2_x000D_ (BW, -8.2%)	aceK	Positive _APPs
P00738	HPT_57	0.263741	0.000993863	Cachexia GC_Patient 2_x000D_ (BW, -8.2%)	aceK	Positive _APPs
P00738	HPT_71	0.233195	0.000394364	Cachexia GC_Patient 2_x000D_ (BW, -8.2%)	aceK	Positive _APPs
P00738	HPT_82	0.282955	0.00117948	Cachexia GC_Patient 2_x000D_ (BW, -8.2%)	aceK	Positive _APPs
P19652	A1AG2_180	1.30382	0.0417826	Cachexia GC_Patient 2_x000D_ (BW, -8.2%)	aceK	Positive _APPs
P0C0L5	CO4B_1369	0.553751	0.00143231	Cachexia GC_Patient 2_x000D_ (BW, -8.2%)	aceK	Positive _APPs
P0C0L5	CO4B_1615	0.50497	0.000383753	Cachexia GC_Patient 2_x000D_ (BW, -8.2%)	aceK	Positive _APPs
P0C0L5	CO4B_690	0.148677	0.000513302	Cachexia GC_Patient 2_x000D_ (BW, -8.2%)	aceK	Positive _APPs
P0C0L5	CO4B_700	0.461443	4.05962e-08	Cachexia GC_Patient 2_x000D_ (BW, -8.2%)	aceK	Positive _APPs
P0C0L5	CO4B_92	0.103538	5.70675e-05	Cachexia GC_Patient 2_x000D_ (BW, -8.2%)	aceK	Positive _APPs
P02675	FIBB_152	0.180169	0.000162997	Cachexia GC_Patient 2_x000D_ (BW, -8.2%)	aceK	Positive _APPs
P02675	FIBB_374	2.62473	0.00712763	Cachexia GC_Patient 2_x000D_ (BW, -8.2%)	aceK	Positive _APPs
P02763	A1AG1_138	0.36235	0.000202925	Cachexia GC_Patient 2_x000D_ (BW, -8.2%)	aceK	Positive _APPs
P01009	A1AT_153	0.470065	3.14287e-05	Cachexia GC_Patient 2_x000D_ (BW, -8.2%)	aceK	Positive _APPs
P01009	A1AT_159	0.597207	0.00104463	Cachexia GC_Patient 2_x000D_ (BW, -8.2%)	aceK	Positive _APPs
P01009	A1AT_217	0.333759	0.00169537	Cachexia GC_Patient 2_x000D_ (BW, -8.2%)	aceK	Positive _APPs
P01009	A1AT_246	0.235939	0.00813055	Cachexia GC_Patient 2_x000D_ (BW, -8.2%)	aceK	Positive _APPs
P01009	A1AT_257	0.722697	0.0264674	Cachexia GC_Patient 2_x000D_ (BW, -8.2%)	aceK	Positive _APPs
P01009	A1AT_352	0.56767	7.19796e-06	Cachexia GC_Patient 2_x000D_ (BW, -8.2%)	aceK	Positive _APPs
P01009	A1AT_355	17.901	0.0164897	Cachexia GC_Patient 2_x000D_ (BW, -8.2%)	aceK	Positive _APPs
P01009	A1AT_359	0.483221	7.05635e-05	Cachexia GC_Patient 2_x000D_ (BW, -8.2%)	aceK	Positive _APPs
P02671	FIBA_142	0.0531145	5.37206e-05	Cachexia GC_Patient 2_x000D_ (BW, -8.2%)	aceK	Positive _APPs
P02671	FIBA_157	0.0776705	6.15138e-10	Cachexia GC_Patient 2_x000D_ (BW, -8.2%)	aceK	Positive _APPs
P02671	FIBA_243	0.0734878	0.0365101	Cachexia GC_Patient 2_x000D_ (BW, -8.2%)	aceK	Positive _APPs
P02671	FIBA_432	0.0584212	5.17937e-06	Cachexia GC_Patient 2_x000D_ (BW, -8.2%)	aceK	Positive _APPs
P02671	FIBA_467	0.0401777	4.03605e-05	Cachexia GC_Patient 2_x000D_ (BW, -8.2%)	aceK	Positive _APPs
P02671	FIBA_602	0.346539	0.002852	Cachexia GC_Patient 2_x000D_ (BW, -8.2%)	aceK	Positive _APPs
P02671	FIBA_620	0.077198	6.59031e-07	Cachexia GC_Patient 2_x000D_ (BW, -8.2%)	aceK	Positive _APPs
P02671	FIBA_97	10.5379	0.0123833	Cachexia GC_Patient 2_x000D_ (BW, -8.2%)	aceK	Positive _APPs
P01024	CO3_100	0.0439195	0.0187115	Cachexia GC_Patient 2_x000D_ (BW, -8.2%)	aceK	Positive _APPs
P01024	CO3_1155	4.84065	0.00151355	Cachexia GC_Patient 2_x000D_ (BW, -8.2%)	aceK	Positive _APPs
P01024	CO3_1209	0.546982	0.0129874	Cachexia GC_Patient 2_x000D_ (BW, -8.2%)	aceK	Positive _APPs
P01024	CO3_1351	0.304616	1.71378e-05	Cachexia GC_Patient 2_x000D_ (BW, -8.2%)	aceK	Positive _APPs
P01024	CO3_1431	0.307396	7.87059e-07	Cachexia GC_Patient 2_x000D_ (BW, -8.2%)	aceK	Positive _APPs
P01024	CO3_1497	0.572429	0.000164887	Cachexia GC_Patient 2_x000D_ (BW, -8.2%)	aceK	Positive _APPs
P01024	CO3_1501	0.294636	6.79052e-05	Cachexia GC_Patient 2_x000D_ (BW, -8.2%)	aceK	Positive _APPs
P01024	CO3_1504	0.115407	0.00137915	Cachexia GC_Patient 2_x000D_ (BW, -8.2%)	aceK	Positive _APPs
P01024	CO3_155	0.554862	8.64516e-06	Cachexia GC_Patient 2_x000D_ (BW, -8.2%)	aceK	Positive _APPs
P01024	CO3_1589	0.276307	0.00615624	Cachexia GC_Patient 2_x000D_ (BW, -8.2%)	aceK	Positive _APPs
P01024	CO3_1599	0.282337	6.90847e-07	Cachexia GC_Patient 2_x000D_ (BW, -8.2%)	aceK	Positive _APPs
P01024	CO3_1615	2.10284	0.00213001	Cachexia GC_Patient 2_x000D_ (BW, -8.2%)	aceK	Positive _APPs
P01024	CO3_289	0.347634	6.30825e-05	Cachexia GC_Patient 2_x000D_ (BW, -8.2%)	aceK	Positive _APPs
P01024	CO3_322	1.59349	0.00405575	Cachexia GC_Patient 2_x000D_ (BW, -8.2%)	aceK	Positive _APPs
P01024	CO3_359	0.348897	8.59976e-06	Cachexia GC_Patient 2_x000D_ (BW, -8.2%)	aceK	Positive _APPs
P01024	CO3_486	0.434587	5.95392e-05	Cachexia GC_Patient 2_x000D_ (BW, -8.2%)	aceK	Positive _APPs
P01024	CO3_584	0.402619	0.00360256	Cachexia GC_Patient 2_x000D_ (BW, -8.2%)	aceK	Positive _APPs
P01024	CO3_610	0.171896	0.00313324	Cachexia GC_Patient 2_x000D_ (BW, -8.2%)	aceK	Positive _APPs
P01024	CO3_678	0.467435	0.000130027	Cachexia GC_Patient 2_x000D_ (BW, -8.2%)	aceK	Positive _APPs
P01024	CO3_861	0.289114	0.000146851	Cachexia GC_Patient 2_x000D_ (BW, -8.2%)	aceK	Positive _APPs
P01024	CO3_879	0.360397	1.40713e-05	Cachexia GC_Patient 2_x000D_ (BW, -8.2%)	aceK	Positive _APPs
P01024	CO3_97	0.426521	0.000676796	Cachexia GC_Patient 2_x000D_ (BW, -8.2%)	aceK	Positive _APPs
P01011	AACT_214	0.798097	0.0132315	Cachexia GC_Patient 2_x000D_ (BW, -8.2%)	aceK	Positive _APPs
P35542	SAA4_107	0.513487	0.00563523	Cachexia GC_Patient 2_x000D_ (BW, -8.2%)	aceK	Positive _APPs
P35542	SAA4_74	0.172337	0.0264638	Cachexia GC_Patient 2_x000D_ (BW, -8.2%)	aceK	Positive _APPs
P0C0L4	CO4A_1658	2.32196	0.000295788	Cachexia GC_Patient 2_x000D_ (BW, -8.2%)	malK	Positive _APPs
Q14624	ITIH4_216	0.305167	0.0202044	Cachexia GC_Patient 2_x000D_ (BW, -8.2%)	malK	Positive _APPs
P00738	HPT_116	0.28651	2.29753e-07	Cachexia GC_Patient 2_x000D_ (BW, -8.2%)	malK	Positive _APPs
P00738	HPT_228	0.275091	0.0489347	Cachexia GC_Patient 2_x000D_ (BW, -8.2%)	malK	Positive _APPs
P00738	HPT_255	0.326203	0.000301089	Cachexia GC_Patient 2_x000D_ (BW, -8.2%)	malK	Positive _APPs
P00738	HPT_57	0.28651	2.29753e-07	Cachexia GC_Patient 2_x000D_ (BW, -8.2%)	malK	Positive _APPs
P00738	HPT_72	0.156933	0.00187077	Cachexia GC_Patient 2_x000D_ (BW, -8.2%)	malK	Positive _APPs
P0C0L5	CO4B_1658	2.21159	0.000380796	Cachexia GC_Patient 2_x000D_ (BW, -8.2%)	malK	Positive _APPs
P01009	A1AT_160	0.105127	0.00651723	Cachexia GC_Patient 2_x000D_ (BW, -8.2%)	malK	Positive _APPs
P01009	A1AT_179	0.200009	0.0477843	Cachexia GC_Patient 2_x000D_ (BW, -8.2%)	malK	Positive _APPs
P01009	A1AT_187	0.104282	0.00446511	Cachexia GC_Patient 2_x000D_ (BW, -8.2%)	malK	Positive _APPs
P01009	A1AT_192	0.149247	7.36686e-05	Cachexia GC_Patient 2_x000D_ (BW, -8.2%)	malK	Positive _APPs
P01009	A1AT_257	0.133759	0.00310869	Cachexia GC_Patient 2_x000D_ (BW, -8.2%)	malK	Positive _APPs
P01009	A1AT_258	0.285014	3.46831e-08	Cachexia GC_Patient 2_x000D_ (BW, -8.2%)	malK	Positive _APPs
P01009	A1AT_359	2.44686	0.00768259	Cachexia GC_Patient 2_x000D_ (BW, -8.2%)	malK	Positive _APPs
P01009	A1AT_392	23.2885	0.00544709	Cachexia GC_Patient 2_x000D_ (BW, -8.2%)	malK	Positive _APPs
P01009	A1AT_404	24.326	0.0472219	Cachexia GC_Patient 2_x000D_ (BW, -8.2%)	malK	Positive _APPs
P01009	A1AT_411	0.366713	0.00190066	Cachexia GC_Patient 2_x000D_ (BW, -8.2%)	malK	Positive _APPs
P02671	FIBA_148	3.00813	0.0201348	Cachexia GC_Patient 2_x000D_ (BW, -8.2%)	malK	Positive _APPs
P01024	CO3_1203	0.388527	0.00825274	Cachexia GC_Patient 2_x000D_ (BW, -8.2%)	malK	Positive _APPs
P01024	CO3_1368	3.78753	8.74762e-06	Cachexia GC_Patient 2_x000D_ (BW, -8.2%)	malK	Positive _APPs
P01024	CO3_497	3.42618	0.00181467	Cachexia GC_Patient 2_x000D_ (BW, -8.2%)	malK	Positive _APPs
P01024	CO3_688	5.40165	0.00165222	Cachexia GC_Patient 2_x000D_ (BW, -8.2%)	malK	Positive _APPs
P01011	AACT_67	0.114694	0.0496288	Cachexia GC_Patient 2_x000D_ (BW, -8.2%)	malK	Positive _APPs
P0C0L4	CO4A_1369	1.5893	0.0015721	Cachexia GC_Patient 1_x000D_ (BW, -3.7%)	aceK	Positive _APPs
P0C0L4	CO4A_700	1.59595	4.09175e-05	Cachexia GC_Patient 1_x000D_ (BW, -3.7%)	aceK	Positive _APPs
P00738	HPT_116	0.345503	0.00203856	Cachexia GC_Patient 1_x000D_ (BW, -3.7%)	aceK	Positive _APPs
P00738	HPT_131	0.494103	0.00679261	Cachexia GC_Patient 1_x000D_ (BW, -3.7%)	aceK	Positive _APPs
P00738	HPT_141	1.62025	0.027457	Cachexia GC_Patient 1_x000D_ (BW, -3.7%)	aceK	Positive _APPs
P00738	HPT_321	1.37206	9.22611e-08	Cachexia GC_Patient 1_x000D_ (BW, -3.7%)	aceK	Positive _APPs
P00738	HPT_322	6.41109	3.5726e-09	Cachexia GC_Patient 1_x000D_ (BW, -3.7%)	aceK	Positive _APPs
P00738	HPT_391	0.404908	0.00561742	Cachexia GC_Patient 1_x000D_ (BW, -3.7%)	aceK	Positive _APPs
P00738	HPT_57	0.345503	0.00203856	Cachexia GC_Patient 1_x000D_ (BW, -3.7%)	aceK	Positive _APPs
P00738	HPT_71	0.330552	0.000930821	Cachexia GC_Patient 1_x000D_ (BW, -3.7%)	aceK	Positive _APPs
P00738	HPT_82	0.189172	0.00052114	Cachexia GC_Patient 1_x000D_ (BW, -3.7%)	aceK	Positive _APPs
P19652	A1AG2_138	0.584856	0.00367138	Cachexia GC_Patient 1_x000D_ (BW, -3.7%)	aceK	Positive _APPs
P0C0L5	CO4B_1369	1.46679	0.00174937	Cachexia GC_Patient 1_x000D_ (BW, -3.7%)	aceK	Positive _APPs
P0C0L5	CO4B_1615	0.722858	0.0305207	Cachexia GC_Patient 1_x000D_ (BW, -3.7%)	aceK	Positive _APPs
P0C0L5	CO4B_700	1.44984	6.2263e-06	Cachexia GC_Patient 1_x000D_ (BW, -3.7%)	aceK	Positive _APPs
P0C0L5	CO4B_92	0.416371	0.0372486	Cachexia GC_Patient 1_x000D_ (BW, -3.7%)	aceK	Positive _APPs
P02675	FIBB_264	0.350014	0.0404226	Cachexia GC_Patient 1_x000D_ (BW, -3.7%)	aceK	Positive _APPs
P02763	A1AG1_138	0.131249	0.000679036	Cachexia GC_Patient 1_x000D_ (BW, -3.7%)	aceK	Positive _APPs
P01009	A1AT_217	0.449153	0.00516911	Cachexia GC_Patient 1_x000D_ (BW, -3.7%)	aceK	Positive _APPs
P01009	A1AT_246	0.321675	0.0154738	Cachexia GC_Patient 1_x000D_ (BW, -3.7%)	aceK	Positive _APPs
P01009	A1AT_258	0.663044	0.039459	Cachexia GC_Patient 1_x000D_ (BW, -3.7%)	aceK	Positive _APPs
P01009	A1AT_298	0.434306	0.00310595	Cachexia GC_Patient 1_x000D_ (BW, -3.7%)	aceK	Positive _APPs
P01009	A1AT_355	19.7993	0.00269538	Cachexia GC_Patient 1_x000D_ (BW, -3.7%)	aceK	Positive _APPs
P01009	A1AT_392	0.519325	0.0179894	Cachexia GC_Patient 1_x000D_ (BW, -3.7%)	aceK	Positive _APPs
P01009	A1AT_49	0.185551	0.0331582	Cachexia GC_Patient 1_x000D_ (BW, -3.7%)	aceK	Positive _APPs
P02671	FIBA_157	0.0496717	2.16643e-10	Cachexia GC_Patient 1_x000D_ (BW, -3.7%)	aceK	Positive _APPs
P02671	FIBA_167	0.272336	3.65896e-05	Cachexia GC_Patient 1_x000D_ (BW, -3.7%)	aceK	Positive _APPs
P02671	FIBA_225	0.158446	0.000102503	Cachexia GC_Patient 1_x000D_ (BW, -3.7%)	aceK	Positive _APPs
P02671	FIBA_227	0.158446	0.000102503	Cachexia GC_Patient 1_x000D_ (BW, -3.7%)	aceK	Positive _APPs
P02671	FIBA_432	0.183917	2.2359e-05	Cachexia GC_Patient 1_x000D_ (BW, -3.7%)	aceK	Positive _APPs
P02671	FIBA_467	0.0769743	5.46602e-05	Cachexia GC_Patient 1_x000D_ (BW, -3.7%)	aceK	Positive _APPs
P02671	FIBA_620	0.232217	0.0387954	Cachexia GC_Patient 1_x000D_ (BW, -3.7%)	aceK	Positive _APPs
P01024	CO3_1155	6.83055	0.000289493	Cachexia GC_Patient 1_x000D_ (BW, -3.7%)	aceK	Positive _APPs
P01024	CO3_1209	0.829653	0.0420835	Cachexia GC_Patient 1_x000D_ (BW, -3.7%)	aceK	Positive _APPs
P01024	CO3_1431	0.663124	0.00840301	Cachexia GC_Patient 1_x000D_ (BW, -3.7%)	aceK	Positive _APPs
P01024	CO3_1504	0.163597	0.00192656	Cachexia GC_Patient 1_x000D_ (BW, -3.7%)	aceK	Positive _APPs
P01024	CO3_1589	0.290382	0.00689031	Cachexia GC_Patient 1_x000D_ (BW, -3.7%)	aceK	Positive _APPs
P01024	CO3_1615	1.49896	0.047301	Cachexia GC_Patient 1_x000D_ (BW, -3.7%)	aceK	Positive _APPs
P01024	CO3_365	0.410297	0.00694411	Cachexia GC_Patient 1_x000D_ (BW, -3.7%)	aceK	Positive _APPs
P01024	CO3_486	0.710997	0.0314755	Cachexia GC_Patient 1_x000D_ (BW, -3.7%)	aceK	Positive _APPs
P01024	CO3_497	0.365505	0.000367087	Cachexia GC_Patient 1_x000D_ (BW, -3.7%)	aceK	Positive _APPs
P01024	CO3_861	0.536824	0.00240745	Cachexia GC_Patient 1_x000D_ (BW, -3.7%)	aceK	Positive _APPs
P01024	CO3_879	0.219943	3.45487e-06	Cachexia GC_Patient 1_x000D_ (BW, -3.7%)	aceK	Positive _APPs
P01011	AACT_214	0.30724	4.8354e-06	Cachexia GC_Patient 1_x000D_ (BW, -3.7%)	aceK	Positive _APPs
P01011	AACT_416	0.480237	0.00829189	Cachexia GC_Patient 1_x000D_ (BW, -3.7%)	aceK	Positive _APPs
P35542	SAA4_107	1.38764	0.02992	Cachexia GC_Patient 1_x000D_ (BW, -3.7%)	aceK	Positive _APPs
P0C0L4	CO4A_1369	18.9305	2.29021e-09	Cachexia GC_Patient 1_x000D_ (BW, -3.7%)	malK	Positive _APPs
P0C0L4	CO4A_1658	2.43321	0.00817966	Cachexia GC_Patient 1_x000D_ (BW, -3.7%)	malK	Positive _APPs
P0C0L4	CO4A_304	0.0324254	0.0444725	Cachexia GC_Patient 1_x000D_ (BW, -3.7%)	malK	Positive _APPs
Q14624	ITIH4_216	0.387932	0.0343755	Cachexia GC_Patient 1_x000D_ (BW, -3.7%)	malK	Positive _APPs
P00738	HPT_116	1.26968	0.000766938	Cachexia GC_Patient 1_x000D_ (BW, -3.7%)	malK	Positive _APPs
P00738	HPT_170	17.4976	0.000552911	Cachexia GC_Patient 1_x000D_ (BW, -3.7%)	malK	Positive _APPs
P00738	HPT_297	3.29536	0.0274838	Cachexia GC_Patient 1_x000D_ (BW, -3.7%)	malK	Positive _APPs
P00738	HPT_325	0.177588	0.0195894	Cachexia GC_Patient 1_x000D_ (BW, -3.7%)	malK	Positive _APPs
P00738	HPT_57	1.26968	0.000766938	Cachexia GC_Patient 1_x000D_ (BW, -3.7%)	malK	Positive _APPs
P00738	HPT_72	0.0543099	0.00112574	Cachexia GC_Patient 1_x000D_ (BW, -3.7%)	malK	Positive _APPs
P0C0L5	CO4B_1369	19.0561	2.29807e-09	Cachexia GC_Patient 1_x000D_ (BW, -3.7%)	malK	Positive _APPs
P0C0L5	CO4B_1658	2.08133	0.0127098	Cachexia GC_Patient 1_x000D_ (BW, -3.7%)	malK	Positive _APPs
P02675	FIBB_77	6.35542	1.87245e-06	Cachexia GC_Patient 1_x000D_ (BW, -3.7%)	malK	Positive _APPs
P01009	A1AT_187	2.79919	0.00395061	Cachexia GC_Patient 1_x000D_ (BW, -3.7%)	malK	Positive _APPs
P01009	A1AT_217	0.0329087	0.00323953	Cachexia GC_Patient 1_x000D_ (BW, -3.7%)	malK	Positive _APPs
P01009	A1AT_258	0.768921	0.0447789	Cachexia GC_Patient 1_x000D_ (BW, -3.7%)	malK	Positive _APPs
P01009	A1AT_355	0.0334319	0.00487155	Cachexia GC_Patient 1_x000D_ (BW, -3.7%)	malK	Positive _APPs
P01009	A1AT_392	0.207478	0.0499238	Cachexia GC_Patient 1_x000D_ (BW, -3.7%)	malK	Positive _APPs
P01009	A1AT_411	0.486688	0.00398901	Cachexia GC_Patient 1_x000D_ (BW, -3.7%)	malK	Positive _APPs
P02671	FIBA_467	2.04018	0.010716	Cachexia GC_Patient 1_x000D_ (BW, -3.7%)	malK	Positive _APPs
P02671	FIBA_581	3.30721	0.0167572	Cachexia GC_Patient 1_x000D_ (BW, -3.7%)	malK	Positive _APPs
P01024	CO3_1203	5.39651	0.00183982	Cachexia GC_Patient 1_x000D_ (BW, -3.7%)	malK	Positive _APPs
P01024	CO3_1306	1.71333	0.0318963	Cachexia GC_Patient 1_x000D_ (BW, -3.7%)	malK	Positive _APPs
P01024	CO3_1368	5.09046	7.72366e-05	Cachexia GC_Patient 1_x000D_ (BW, -3.7%)	malK	Positive _APPs
P01024	CO3_1526	0.523078	0.0423317	Cachexia GC_Patient 1_x000D_ (BW, -3.7%)	malK	Positive _APPs
P01024	CO3_305	0.0611331	0.0101558	Cachexia GC_Patient 1_x000D_ (BW, -3.7%)	malK	Positive _APPs
P01024	CO3_418	29.1819	2.01421e-05	Cachexia GC_Patient 1_x000D_ (BW, -3.7%)	malK	Positive _APPs
P01024	CO3_610	1.7805	7.52935e-05	Cachexia GC_Patient 1_x000D_ (BW, -3.7%)	malK	Positive _APPs
P01024	CO3_66	6.2604	6.63476e-06	Cachexia GC_Patient 1_x000D_ (BW, -3.7%)	malK	Positive _APPs
P01024	CO3_688	4.42697	0.0249536	Cachexia GC_Patient 1_x000D_ (BW, -3.7%)	malK	Positive _APPs
P01024	CO3_879	12.1794	2.45425e-06	Cachexia GC_Patient 1_x000D_ (BW, -3.7%)	malK	Positive _APPs
P00450	CERU_104	2.00822	0.0068379	Cachexia GC_Patient 1_x000D_ (BW, -3.7%)	malK	Positive _APPs
P00450	CERU_906	30.2148	0.00204033	Cachexia GC_Patient 1_x000D_ (BW, -3.7%)	malK	Positive _APPs
Q00623	APOA1_117	0.39382	0.00313967	Blood_CRCA	aceK	Apolipoproteins
Q00623	APOA1_156	0.0314916	0.0233784	Blood_CRCA	aceK	Apolipoproteins
Q00623	APOA1_205	0.324347	0.00101872	Blood_CRCA	aceK	Apolipoproteins
Q00623	APOA1_227	0.255924	0.00572279	Blood_CRCA	aceK	Apolipoproteins
Q00623	APOA1_256	0.48202	0.00273582	Blood_CRCA	aceK	Apolipoproteins
P06728	APOA4_198	1.43603	0.00663866	Blood_CRCA	aceK	Apolipoproteins
P06728	APOA4_255	1.01364	0.0303505	Blood_CRCA	aceK	Apolipoproteins
E9Q414	APOB_567	0.0698556	0.00460714	Blood_CRCA	aceK	Apolipoproteins
P08226	APOE_173	0.201177	0.0111753	Blood_CRCA	aceK	Apolipoproteins
Q00623	APOA1_117	0.566909	0.0230392	Blood_SEKI	aceK	Apolipoproteins
Q00623	APOA1_205	0.566862	0.000378514	Blood_SEKI	aceK	Apolipoproteins
P09813	APOA2_67	0.408242	5.53217e-05	Blood_SEKI	aceK	Apolipoproteins
P08226	APOE_173	0.42423	0.00885211	Blood_SEKI	aceK	Apolipoproteins
P02655	APOC2_61	2.91285	0.000164931	Cachexia GC_Patient 4_x000D_ (BW, -16.7%)	aceK	Apolipoproteins
P02652	APOA2_51	0.416723	7.67981e-06	Cachexia GC_Patient 4_x000D_ (BW, -16.7%)	aceK	Apolipoproteins
P02652	APOA2_77	0.192471	0.0364091	Cachexia GC_Patient 4_x000D_ (BW, -16.7%)	aceK	Apolipoproteins
P04114	APOB_1429	0.154991	0.0396841	Cachexia GC_Patient 4_x000D_ (BW, -16.7%)	aceK	Apolipoproteins
P04114	APOB_3210	0.569632	0.0370773	Cachexia GC_Patient 4_x000D_ (BW, -16.7%)	aceK	Apolipoproteins
P04114	APOB_3237	0.194182	0.0122992	Cachexia GC_Patient 4_x000D_ (BW, -16.7%)	aceK	Apolipoproteins
P04114	APOB_3531	0.078671	0.0490915	Cachexia GC_Patient 4_x000D_ (BW, -16.7%)	aceK	Apolipoproteins
P02647	APOA1_130	0.478049	2.84702e-05	Cachexia GC_Patient 4_x000D_ (BW, -16.7%)	aceK	Apolipoproteins
P02652	APOA2_53	0.707429	0.000573776	Cachexia GC_Patient 4_x000D_ (BW, -16.7%)	malK	Apolipoproteins
P02652	APOA2_69	0.700839	0.00746077	Cachexia GC_Patient 4_x000D_ (BW, -16.7%)	malK	Apolipoproteins
P04114	APOB_518	0.150316	0.00385775	Cachexia GC_Patient 4_x000D_ (BW, -16.7%)	malK	Apolipoproteins
P04114	APOB_768	0.496186	0.0186122	Cachexia GC_Patient 4_x000D_ (BW, -16.7%)	malK	Apolipoproteins
P02647	APOA1_118	0.0628659	0.000595372	Cachexia GC_Patient 4_x000D_ (BW, -16.7%)	malK	Apolipoproteins
P02647	APOA1_120	1.28188	0.0352644	Cachexia GC_Patient 4_x000D_ (BW, -16.7%)	malK	Apolipoproteins
P02647	APOA1_157	1.3694	0.000672713	Cachexia GC_Patient 4_x000D_ (BW, -16.7%)	malK	Apolipoproteins
P02647	APOA1_219	0.739898	0.0101874	Cachexia GC_Patient 4_x000D_ (BW, -16.7%)	malK	Apolipoproteins
P02647	APOA1_230	0.222392	0.0067544	Cachexia GC_Patient 4_x000D_ (BW, -16.7%)	malK	Apolipoproteins
P0DJI8	SAA1_52	0.314735	0.000684383	Cacheixa GC_Patient 3_x000D_ (BW, -15.2%)	aceK	Apolipoproteins
P0DJI9	SAA2_52	0.346143	0.000948422	Cacheixa GC_Patient 3_x000D_ (BW, -15.2%)	aceK	Apolipoproteins
P02652	APOA2_51	0.208193	8.26338e-07	Cacheixa GC_Patient 3_x000D_ (BW, -15.2%)	aceK	Apolipoproteins
P02652	APOA2_67	0.337149	0.00104667	Cacheixa GC_Patient 3_x000D_ (BW, -15.2%)	aceK	Apolipoproteins
P02652	APOA2_77	0.296507	0.00117881	Cacheixa GC_Patient 3_x000D_ (BW, -15.2%)	aceK	Apolipoproteins
P04114	APOB_254	1.61267	0.0346672	Cacheixa GC_Patient 3_x000D_ (BW, -15.2%)	aceK	Apolipoproteins
P04114	APOB_2829	0.37441	0.00195072	Cacheixa GC_Patient 3_x000D_ (BW, -15.2%)	aceK	Apolipoproteins
P04114	APOB_287	0.561203	0.0233517	Cacheixa GC_Patient 3_x000D_ (BW, -15.2%)	aceK	Apolipoproteins
P04114	APOB_293	0.561203	0.0233517	Cacheixa GC_Patient 3_x000D_ (BW, -15.2%)	aceK	Apolipoproteins
P04114	APOB_304	0.18783	0.00536561	Cacheixa GC_Patient 3_x000D_ (BW, -15.2%)	aceK	Apolipoproteins
P04114	APOB_305	0.18783	0.00536561	Cacheixa GC_Patient 3_x000D_ (BW, -15.2%)	aceK	Apolipoproteins
P04114	APOB_3237	0.189426	0.00962237	Cacheixa GC_Patient 3_x000D_ (BW, -15.2%)	aceK	Apolipoproteins
P04114	APOB_3531	0.0947042	0.0494575	Cacheixa GC_Patient 3_x000D_ (BW, -15.2%)	aceK	Apolipoproteins
P02647	APOA1_118	0.413649	0.00165286	Cacheixa GC_Patient 3_x000D_ (BW, -15.2%)	aceK	Apolipoproteins
P02647	APOA1_130	0.518217	0.000418613	Cacheixa GC_Patient 3_x000D_ (BW, -15.2%)	aceK	Apolipoproteins
P02647	APOA1_164	0.271736	0.00443062	Cacheixa GC_Patient 3_x000D_ (BW, -15.2%)	aceK	Apolipoproteins
P02647	APOA1_206	0.591546	0.00391472	Cacheixa GC_Patient 3_x000D_ (BW, -15.2%)	aceK	Apolipoproteins
P35542	SAA4_107	0.305737	0.0103658	Cacheixa GC_Patient 3_x000D_ (BW, -15.2%)	aceK	Apolipoproteins
P02652	APOA2_53	0.424631	7.8226e-06	Cacheixa GC_Patient 3_x000D_ (BW, -15.2%)	malK	Apolipoproteins
P02652	APOA2_62	0.485863	0.00172412	Cacheixa GC_Patient 3_x000D_ (BW, -15.2%)	malK	Apolipoproteins
P02652	APOA2_69	0.343496	3.45217e-05	Cacheixa GC_Patient 3_x000D_ (BW, -15.2%)	malK	Apolipoproteins
P04114	APOB_518	0.0834568	0.00249552	Cacheixa GC_Patient 3_x000D_ (BW, -15.2%)	malK	Apolipoproteins
P02647	APOA1_120	0.706614	0.0197328	Cacheixa GC_Patient 3_x000D_ (BW, -15.2%)	malK	Apolipoproteins
P02647	APOA1_157	0.680505	0.00177538	Cacheixa GC_Patient 3_x000D_ (BW, -15.2%)	malK	Apolipoproteins
P02647	APOA1_206	0.762437	0.0180624	Cacheixa GC_Patient 3_x000D_ (BW, -15.2%)	malK	Apolipoproteins
P02647	APOA1_219	0.79318	0.0215632	Cacheixa GC_Patient 3_x000D_ (BW, -15.2%)	malK	Apolipoproteins
P02655	APOC2_70	6.1852	0.0109467	Cachexia GC_Patient 2_x000D_ (BW, -8.2%)	aceK	Apolipoproteins
P02652	APOA2_51	0.128693	6.49896e-05	Cachexia GC_Patient 2_x000D_ (BW, -8.2%)	aceK	Apolipoproteins
P02652	APOA2_67	0.422036	0.00111472	Cachexia GC_Patient 2_x000D_ (BW, -8.2%)	aceK	Apolipoproteins
P02652	APOA2_77	0.466589	0.00218884	Cachexia GC_Patient 2_x000D_ (BW, -8.2%)	aceK	Apolipoproteins
P04114	APOB_2110	0.683931	0.0084567	Cachexia GC_Patient 2_x000D_ (BW, -8.2%)	aceK	Apolipoproteins
P04114	APOB_333	0.276794	1.53667e-07	Cachexia GC_Patient 2_x000D_ (BW, -8.2%)	aceK	Apolipoproteins
P04114	APOB_334	0.276728	1.49729e-07	Cachexia GC_Patient 2_x000D_ (BW, -8.2%)	aceK	Apolipoproteins
P04114	APOB_3531	0.319047	0.00370273	Cachexia GC_Patient 2_x000D_ (BW, -8.2%)	aceK	Apolipoproteins
P04114	APOB_3772	0.470281	0.0136408	Cachexia GC_Patient 2_x000D_ (BW, -8.2%)	aceK	Apolipoproteins
P04114	APOB_4040	6.84857	1.4794e-05	Cachexia GC_Patient 2_x000D_ (BW, -8.2%)	aceK	Apolipoproteins
P04114	APOB_641	0.158128	0.000647786	Cachexia GC_Patient 2_x000D_ (BW, -8.2%)	aceK	Apolipoproteins
P02647	APOA1_118	0.474032	1.93879e-05	Cachexia GC_Patient 2_x000D_ (BW, -8.2%)	aceK	Apolipoproteins
P02647	APOA1_130	0.367216	6.13828e-08	Cachexia GC_Patient 2_x000D_ (BW, -8.2%)	aceK	Apolipoproteins
P02647	APOA1_164	0.460617	0.00193457	Cachexia GC_Patient 2_x000D_ (BW, -8.2%)	aceK	Apolipoproteins
P02647	APOA1_206	0.591485	0.00130059	Cachexia GC_Patient 2_x000D_ (BW, -8.2%)	aceK	Apolipoproteins
P02647	APOA1_219	0.184301	1.74571e-05	Cachexia GC_Patient 2_x000D_ (BW, -8.2%)	aceK	Apolipoproteins
P02647	APOA1_230	0.5099	2.49301e-06	Cachexia GC_Patient 2_x000D_ (BW, -8.2%)	aceK	Apolipoproteins
P02647	APOA1_262	0.106196	2.06926e-05	Cachexia GC_Patient 2_x000D_ (BW, -8.2%)	aceK	Apolipoproteins
P02647	APOA1_47	2.4491	0.00685877	Cachexia GC_Patient 2_x000D_ (BW, -8.2%)	aceK	Apolipoproteins
P02647	APOA1_83	0.12642	5.04138e-06	Cachexia GC_Patient 2_x000D_ (BW, -8.2%)	aceK	Apolipoproteins
P35542	SAA4_107	0.513487	0.00563523	Cachexia GC_Patient 2_x000D_ (BW, -8.2%)	aceK	Apolipoproteins
P35542	SAA4_74	0.172337	0.0264638	Cachexia GC_Patient 2_x000D_ (BW, -8.2%)	aceK	Apolipoproteins
P02652	APOA2_53	0.351032	0.000294023	Cachexia GC_Patient 2_x000D_ (BW, -8.2%)	malK	Apolipoproteins
P02652	APOA2_62	0.268465	0.0249919	Cachexia GC_Patient 2_x000D_ (BW, -8.2%)	malK	Apolipoproteins
P02652	APOA2_69	0.542624	0.0003002	Cachexia GC_Patient 2_x000D_ (BW, -8.2%)	malK	Apolipoproteins
P04114	APOB_1311	0.244472	0.00372181	Cachexia GC_Patient 2_x000D_ (BW, -8.2%)	malK	Apolipoproteins
P04114	APOB_196	23.2233	0.025805	Cachexia GC_Patient 2_x000D_ (BW, -8.2%)	malK	Apolipoproteins
P04114	APOB_518	0.142057	0.0109829	Cachexia GC_Patient 2_x000D_ (BW, -8.2%)	malK	Apolipoproteins
P02647	APOA1_206	0.783066	0.0101368	Cachexia GC_Patient 2_x000D_ (BW, -8.2%)	malK	Apolipoproteins
P02647	APOA1_219	0.275514	0.000383472	Cachexia GC_Patient 2_x000D_ (BW, -8.2%)	malK	Apolipoproteins
P02655	APOC2_70	4.1004	0.000883886	Cachexia GC_Patient 1_x000D_ (BW, -3.7%)	aceK	Apolipoproteins
P27169	PON1_145	0.271803	0.0141369	Cachexia GC_Patient 1_x000D_ (BW, -3.7%)	aceK	Apolipoproteins
P02652	APOA2_51	0.266483	0.00646778	Cachexia GC_Patient 1_x000D_ (BW, -3.7%)	aceK	Apolipoproteins
P02652	APOA2_67	0.587216	0.0085403	Cachexia GC_Patient 1_x000D_ (BW, -3.7%)	aceK	Apolipoproteins
P02652	APOA2_77	0.365585	0.000720341	Cachexia GC_Patient 1_x000D_ (BW, -3.7%)	aceK	Apolipoproteins
P04114	APOB_1429	16.2183	0.000565333	Cachexia GC_Patient 1_x000D_ (BW, -3.7%)	aceK	Apolipoproteins
P04114	APOB_2110	0.655808	0.00264242	Cachexia GC_Patient 1_x000D_ (BW, -3.7%)	aceK	Apolipoproteins
P04114	APOB_333	1.43785	3.55191e-06	Cachexia GC_Patient 1_x000D_ (BW, -3.7%)	aceK	Apolipoproteins
P04114	APOB_334	1.43764	3.46514e-06	Cachexia GC_Patient 1_x000D_ (BW, -3.7%)	aceK	Apolipoproteins
P04114	APOB_3531	1.74968	3.32864e-06	Cachexia GC_Patient 1_x000D_ (BW, -3.7%)	aceK	Apolipoproteins
P04114	APOB_3729	0.702252	0.037624	Cachexia GC_Patient 1_x000D_ (BW, -3.7%)	aceK	Apolipoproteins
P04114	APOB_4040	10.7525	0.00215308	Cachexia GC_Patient 1_x000D_ (BW, -3.7%)	aceK	Apolipoproteins
P04114	APOB_641	0.593479	0.0333903	Cachexia GC_Patient 1_x000D_ (BW, -3.7%)	aceK	Apolipoproteins
P02647	APOA1_118	0.663646	0.00369406	Cachexia GC_Patient 1_x000D_ (BW, -3.7%)	aceK	Apolipoproteins
P02647	APOA1_130	0.532333	0.000984754	Cachexia GC_Patient 1_x000D_ (BW, -3.7%)	aceK	Apolipoproteins
P02647	APOA1_157	0.323097	0.000265726	Cachexia GC_Patient 1_x000D_ (BW, -3.7%)	aceK	Apolipoproteins
P02647	APOA1_164	0.524612	0.0100072	Cachexia GC_Patient 1_x000D_ (BW, -3.7%)	aceK	Apolipoproteins
P02647	APOA1_206	0.483352	0.000279518	Cachexia GC_Patient 1_x000D_ (BW, -3.7%)	aceK	Apolipoproteins
P02647	APOA1_219	0.470974	0.00247842	Cachexia GC_Patient 1_x000D_ (BW, -3.7%)	aceK	Apolipoproteins
P02647	APOA1_230	0.567823	3.22914e-06	Cachexia GC_Patient 1_x000D_ (BW, -3.7%)	aceK	Apolipoproteins
P02647	APOA1_262	0.323976	6.55361e-07	Cachexia GC_Patient 1_x000D_ (BW, -3.7%)	aceK	Apolipoproteins
P02647	APOA1_83	0.532667	0.0445392	Cachexia GC_Patient 1_x000D_ (BW, -3.7%)	aceK	Apolipoproteins
P35542	SAA4_107	1.38764	0.02992	Cachexia GC_Patient 1_x000D_ (BW, -3.7%)	aceK	Apolipoproteins
P04114	APOB_2930	4.83738	0.0006308	Cachexia GC_Patient 1_x000D_ (BW, -3.7%)	malK	Apolipoproteins
P04114	APOB_518	0.206757	0.0160006	Cachexia GC_Patient 1_x000D_ (BW, -3.7%)	malK	Apolipoproteins
P04114	APOB_923	0.215365	0.00172002	Cachexia GC_Patient 1_x000D_ (BW, -3.7%)	malK	Apolipoproteins
P02647	APOA1_120	1.37428	0.039777	Cachexia GC_Patient 1_x000D_ (BW, -3.7%)	malK	Apolipoproteins
P02647	APOA1_142	4.15538	0.0416372	Cachexia GC_Patient 1_x000D_ (BW, -3.7%)	malK	Apolipoproteins
P02647	APOA1_206	1.48682	2.01374e-05	Cachexia GC_Patient 1_x000D_ (BW, -3.7%)	malK	Apolipoproteins
P02647	APOA1_219	1.86034	0.00269909	Cachexia GC_Patient 1_x000D_ (BW, -3.7%)	malK	Apolipoproteins
