# Supplementary material for: Decreased liver B vitamin-related enzymes as a metabolic hallmark of cancer cachexia
Source: Nat Commun. 2023 Oct 6;14:6246. doi: 10.1038/s41467-023-41952-w (PMC10558488; doi:10.1038/s41467-023-41952-w)
Supplement: Supplementary file 4 — Source Data [file 41467_2023_41952_MOESM4_ESM.zip › source_data_ed3/FigS3c.xlsx]

## Sheet: FigS3c
class	key	weight
CNT	Body weight (g)	25.12
CNT	Body weight (g)	22.42
CNT	Body weight (g)	25.26
CNT	Body weight (g)	24.4
CNT	Body weight (g)	22.89
CNT	Body weight (g)	22.65
CNT	Body weight (g)	25.79
CNT	Body weight (g)	21.86
Glycine	Body weight (g)	23.73
Glycine	Body weight (g)	25.31
Glycine	Body weight (g)	23.39
Glycine	Body weight (g)	24.31
Glycine	Body weight (g)	24.03
Glycine	Body weight (g)	24.25
Glycine	Body weight (g)	24.16
Glycine	Body weight (g)	24.13
CNT	Total food intake (g)	96.98
CNT	Total food intake (g)	94.41
CNT	Total food intake (g)	105.83
CNT	Total food intake (g)	90.76
CNT	Total food intake (g)	93.07
CNT	Total food intake (g)	92.7
CNT	Total food intake (g)	102.44
CNT	Total food intake (g)	87.23
Glycine	Total food intake (g)	103.66
Glycine	Total food intake (g)	100.89
Glycine	Total food intake (g)	98.8
Glycine	Total food intake (g)	99.64
Glycine	Total food intake (g)	97.67
Glycine	Total food intake (g)	93.79
Glycine	Total food intake (g)	99.47
Glycine	Total food intake (g)	103.5
CNT	Xenograft (g)	0.8644
CNT	Xenograft (g)	0.7982
CNT	Xenograft (g)	0.5393
CNT	Xenograft (g)	0.1939
CNT	Xenograft (g)	0.2275
CNT	Xenograft (g)	0.0779
CNT	Xenograft (g)	0.0828
CNT	Xenograft (g)	0.2272
Glycine	Xenograft (g)	0.8898
Glycine	Xenograft (g)	0.3059
Glycine	Xenograft (g)	0.2865
Glycine	Xenograft (g)	0.1939
Glycine	Xenograft (g)	0.1066
Glycine	Xenograft (g)	0.0337
Glycine	Xenograft (g)	0.0148
Glycine	Xenograft (g)	0.8628
