# Supplementary material for: Decreased liver B vitamin-related enzymes as a metabolic hallmark of cancer cachexia
Source: Nat Commun. 2023 Oct 6;14:6246. doi: 10.1038/s41467-023-41952-w (PMC10558488; doi:10.1038/s41467-023-41952-w)
Supplement: Supplementary file 4 — Source Data [file 41467_2023_41952_MOESM4_ESM.zip › source_data_ed3/FigS7b.xlsx]

## Sheet: FigS6b
up_ac	abd	class2	class1
Q99J83	9.93118e-08	All proteins (1+2+3)	class1
O88597	9.94357e-08	All proteins (1+2+3)	class1
Q8K019	1.40619e-07	All proteins (1+2+3)	class1
E9Q3C1	2.8112e-07	All proteins (1+2+3)	class1
Q80ZF2	1.19991e-08	All proteins (1+2+3)	class1
Q8K337	5.96994e-08	All proteins (1+2+3)	class1
P81122	9.59609e-09	All proteins (1+2+3)	class1
Q6ZPU9	4.49205e-08	All proteins (1+2+3)	class1
Q8BSM7	1.51691e-08	All proteins (1+2+3)	class1
Q8BGA5	1.45282e-07	All proteins (1+2+3)	class1
Q9Z1M4	3.23143e-09	All proteins (1+2+3)	class1
P06151	1.29412e-05	All proteins (1+2+3)	class1
P01845	6.5055e-09	All proteins (1+2+3)	class1
P54310	8.49186e-08	All proteins (1+2+3)	class1
Q924H2	2.04903e-08	All proteins (1+2+3)	class1
Q5UAK0	1.53849e-08	All proteins (1+2+3)	class1
Q3UQI9	2.50678e-09	All proteins (1+2+3)	class1
P24668	2.40525e-07	All proteins (1+2+3)	class1
Q9CQ19	2.31341e-09	All proteins (1+2+3)	class1
F8VQB6	4.55745e-08	All proteins (1+2+3)	class1
Q8BP56	9.78529e-08	All proteins (1+2+3)	class1
Q05769	1.05933e-08	All proteins (1+2+3)	class1
Q9CZG9	1.75117e-08	All proteins (1+2+3)	class1
Q9CQH0	3.05148e-09	All proteins (1+2+3)	class1
P47857	9.79913e-08	All proteins (1+2+3)	class1
O70400	5.13937e-07	All proteins (1+2+3)	class1
Q8R1G6	1.28336e-08	All proteins (1+2+3)	class1
Q9WUA3	9.97753e-08	All proteins (1+2+3)	class1
P70271	5.2398e-09	All proteins (1+2+3)	class1
Q8CI51	8.632e-07	All proteins (1+2+3)	class1
Q3TJD7	8.54637e-08	All proteins (1+2+3)	class1
Q8BYB9	1.0055e-07	All proteins (1+2+3)	class1
Q3UV70	6.0724e-09	All proteins (1+2+3)	class1
Q9D0F9	8.16237e-06	All proteins (1+2+3)	class1
Q8CAA7	2.12629e-08	All proteins (1+2+3)	class1
Q7TSV4	3.6424e-07	All proteins (1+2+3)	class1
Q9Z2A0	2.21817e-08	All proteins (1+2+3)	class1
Q8BZF8	2.55761e-08	All proteins (1+2+3)	class1
Q7TSQ8	2.25918e-08	All proteins (1+2+3)	class1
P16331	1.05799e-05	All proteins (1+2+3)	class1
Q9D8M7	1.30368e-08	All proteins (1+2+3)	class1
P59048	9.7984e-09	All proteins (1+2+3)	class1
Q8K183	6.66795e-07	All proteins (1+2+3)	class1
A6H5X4	1.11105e-08	All proteins (1+2+3)	class1
Q99P27	3.37082e-07	All proteins (1+2+3)	class1
Q9D4H9	3.1745e-08	All proteins (1+2+3)	class1
Q922R1	3.38886e-08	All proteins (1+2+3)	class1
Q9Z1B8	9.67797e-10	All proteins (1+2+3)	class1
Q11136	3.00099e-07	All proteins (1+2+3)	class1
Q3U1F9	1.15934e-08	All proteins (1+2+3)	class1
B9EJ80	6.42391e-08	All proteins (1+2+3)	class1
Q8BSN5	3.08664e-08	All proteins (1+2+3)	class1
Q80X73	1.75067e-07	All proteins (1+2+3)	class1
Q9WTU0	5.1701e-08	All proteins (1+2+3)	class1
Q501J7	1.02256e-07	All proteins (1+2+3)	class1
P83870	7.71307e-08	All proteins (1+2+3)	class1
Q9DBD5	1.07152e-07	All proteins (1+2+3)	class1
Q6NSR8	3.20666e-07	All proteins (1+2+3)	class1
Q9R269	5.5076e-07	All proteins (1+2+3)	class1
Q9D4J7	4.40481e-08	All proteins (1+2+3)	class1
Q9JJT9	4.03441e-08	All proteins (1+2+3)	class1
Q62048	1.88589e-07	All proteins (1+2+3)	class1
Q61907	4.69009e-09	All proteins (1+2+3)	class1
Q69Z38	9.85058e-08	All proteins (1+2+3)	class1
Q80TJ7	4.61713e-08	All proteins (1+2+3)	class1
Q9DBJ1	4.02031e-06	All proteins (1+2+3)	class1
P67778	8.37049e-06	All proteins (1+2+3)	class1
O70250	1.33781e-08	All proteins (1+2+3)	class1
Q8VIK5	5.69933e-09	All proteins (1+2+3)	class1
O35129	5.77745e-06	All proteins (1+2+3)	class1
Q8BX10	9.26898e-08	All proteins (1+2+3)	class1
Q08024	3.78152e-08	All proteins (1+2+3)	class1
Q3UUQ7	9.5714e-08	All proteins (1+2+3)	class1
P70296	3.68604e-06	All proteins (1+2+3)	class1
Q9QYC1	9.8419e-09	All proteins (1+2+3)	class1
Q9QWH1	1.3887e-08	All proteins (1+2+3)	class1
Q8VI59	9.8419e-09	All proteins (1+2+3)	class1
Q8VDD9	5.18584e-08	All proteins (1+2+3)	class1
Q08481	6.58147e-08	All proteins (1+2+3)	class1
Q8CIW5	5.3079e-09	All proteins (1+2+3)	class1
P07934	1.38626e-07	All proteins (1+2+3)	class1
Q99MZ7	4.82829e-06	All proteins (1+2+3)	class1
Q05793	1.40322e-06	All proteins (1+2+3)	class1
Q9DB30	1.38626e-07	All proteins (1+2+3)	class1
P49586	3.36842e-07	All proteins (1+2+3)	class1
Q811Q9	3.36842e-07	All proteins (1+2+3)	class1
Q61282	2.2361e-09	All proteins (1+2+3)	class1
P97298	7.96753e-08	All proteins (1+2+3)	class1
Q8BFY6	6.28786e-08	All proteins (1+2+3)	class1
Q922E4	1.22704e-06	All proteins (1+2+3)	class1
Q3TIU4	1.09793e-07	All proteins (1+2+3)	class1
Q9CQF9	5.01409e-07	All proteins (1+2+3)	class1
Q7TMR0	1.50287e-07	All proteins (1+2+3)	class1
Q61481	2.05786e-09	All proteins (1+2+3)	class1
Q8C7K6	1.07937e-08	All proteins (1+2+3)	class1
Q922S4	2.15238e-07	All proteins (1+2+3)	class1
Q9Z0X4	1.189e-08	All proteins (1+2+3)	class1
Q61409	1.65962e-07	All proteins (1+2+3)	class1
Q3UBG2	3.75026e-08	All proteins (1+2+3)	class1
O89084	7.76172e-09	All proteins (1+2+3)	class1
Q9QYX7	3.68228e-08	All proteins (1+2+3)	class1
Q8VE70	6.4894e-08	All proteins (1+2+3)	class1
Q3UEI1	4.15723e-09	All proteins (1+2+3)	class1
Q9R0L6	4.50189e-08	All proteins (1+2+3)	class1
Q01063	4.69248e-08	All proteins (1+2+3)	class1
P59913	6.93783e-08	All proteins (1+2+3)	class1
Q8BHD8	5.2735e-09	All proteins (1+2+3)	class1
Q8CG03	1.75321e-08	All proteins (1+2+3)	class1
Q9WU78	1.63287e-06	All proteins (1+2+3)	class1
P46718	6.00977e-08	All proteins (1+2+3)	class1
O55057	1.32184e-08	All proteins (1+2+3)	class1
Q61823	2.05808e-07	All proteins (1+2+3)	class1
P56812	2.36466e-07	All proteins (1+2+3)	class1
P12815	8.72134e-08	All proteins (1+2+3)	class1
P17918	1.41483e-07	All proteins (1+2+3)	class1
O88502	2.87889e-08	All proteins (1+2+3)	class1
Q8BVF2	1.01449e-07	All proteins (1+2+3)	class1
Q80W65	4.15903e-09	All proteins (1+2+3)	class1
Q8C5N5	6.47806e-09	All proteins (1+2+3)	class1
Q6P8I4	2.89937e-07	All proteins (1+2+3)	class1
P48725	3.1019e-07	All proteins (1+2+3)	class1
Q61398	7.16026e-09	All proteins (1+2+3)	class1
P55065	1.19602e-08	All proteins (1+2+3)	class1
Q91VC4	8.42623e-08	All proteins (1+2+3)	class1
P70206	9.45487e-08	All proteins (1+2+3)	class1
P70207	5.26143e-09	All proteins (1+2+3)	class1
Q8CJH3	3.04787e-08	All proteins (1+2+3)	class1
Q9DB26	7.47524e-07	All proteins (1+2+3)	class1
B2RXS4	5.43679e-07	All proteins (1+2+3)	class1
Q9QZC2	2.00264e-08	All proteins (1+2+3)	class1
P43883	1.02598e-06	All proteins (1+2+3)	class1
O55176	1.69158e-08	All proteins (1+2+3)	class1
Q3UH93	3.27951e-08	All proteins (1+2+3)	class1
Q80U04	5.99623e-09	All proteins (1+2+3)	class1
Q9DBG5	5.19285e-07	All proteins (1+2+3)	class1
O88492	3.72312e-08	All proteins (1+2+3)	class1
Q8BVZ1	6.50931e-08	All proteins (1+2+3)	class1
Q9DCE5	5.63477e-08	All proteins (1+2+3)	class1
Q07832	7.43206e-09	All proteins (1+2+3)	class1
Q9ET66	9.21926e-09	All proteins (1+2+3)	class1
Q8VD65	1.154e-07	All proteins (1+2+3)	class1
Q6PF93	8.85983e-08	All proteins (1+2+3)	class1
Q3U6Q4	1.96742e-09	All proteins (1+2+3)	class1
O70172	1.10934e-07	All proteins (1+2+3)	class1
P42337	1.15058e-08	All proteins (1+2+3)	class1
Q80XI4	1.06434e-07	All proteins (1+2+3)	class1
Q9JI78	2.72034e-07	All proteins (1+2+3)	class1
Q91XU3	5.4003e-08	All proteins (1+2+3)	class1
Q8BTI9	5.69492e-08	All proteins (1+2+3)	class1
Q8CAF4	1.15185e-08	All proteins (1+2+3)	class1
O70579	1.73004e-08	All proteins (1+2+3)	class1
P11680	5.60529e-09	All proteins (1+2+3)	class1
Q9D1C3	1.40947e-08	All proteins (1+2+3)	class1
P32848	1.17972e-09	All proteins (1+2+3)	class1
P70698	8.64605e-08	All proteins (1+2+3)	class1
Q8CGF1	8.10365e-08	All proteins (1+2+3)	class1
Q921Q7	7.50889e-09	All proteins (1+2+3)	class1
P59729	1.25347e-07	All proteins (1+2+3)	class1
P62754	2.44119e-06	All proteins (1+2+3)	class1
Q924D0	3.45371e-07	All proteins (1+2+3)	class1
P18828	7.5938e-08	All proteins (1+2+3)	class1
Q3TZ89	2.86617e-09	All proteins (1+2+3)	class1
Q62203	1.14328e-07	All proteins (1+2+3)	class1
Q61263	1.41246e-08	All proteins (1+2+3)	class1
Q8VDU5	7.75104e-08	All proteins (1+2+3)	class1
Q8K2Q9	5.22877e-07	All proteins (1+2+3)	class1
P08071	9.21748e-08	All proteins (1+2+3)	class1
Q9CWT3	1.25955e-09	All proteins (1+2+3)	class1
O35857	6.99894e-07	All proteins (1+2+3)	class1
Q9CSN1	2.8749e-07	All proteins (1+2+3)	class1
G3X9J0	1.40235e-08	All proteins (1+2+3)	class1
O35892	5.10048e-08	All proteins (1+2+3)	class1
Q91WG3	1.10579e-07	All proteins (1+2+3)	class1
Q9Z1Z2	8.07371e-07	All proteins (1+2+3)	class1
P59222	4.19324e-09	All proteins (1+2+3)	class1
Q812A2	6.28514e-08	All proteins (1+2+3)	class1
Q99MR6	4.32358e-07	All proteins (1+2+3)	class1
P50427	1.08532e-07	All proteins (1+2+3)	class1
Q9CY50	1.11262e-06	All proteins (1+2+3)	class1
Q9JI10	4.56966e-08	All proteins (1+2+3)	class1
Q3TBT3	2.02482e-08	All proteins (1+2+3)	class1
Q99JT2	5.96958e-09	All proteins (1+2+3)	class1
E9PVB5	1.96025e-08	All proteins (1+2+3)	class1
Q8C6M1	2.74705e-10	All proteins (1+2+3)	class1
Q9D666	4.04467e-08	All proteins (1+2+3)	class1
Q6ZWR6	3.54679e-07	All proteins (1+2+3)	class1
Q64332	7.23879e-09	All proteins (1+2+3)	class1
B1AVZ0	2.26503e-08	All proteins (1+2+3)	class1
P62814	4.33389e-07	All proteins (1+2+3)	class1
Q60932	5.22997e-06	All proteins (1+2+3)	class1
Q60930	1.88507e-06	All proteins (1+2+3)	class1
Q9D479	1.18739e-09	All proteins (1+2+3)	class1
Q60931	2.02099e-06	All proteins (1+2+3)	class1
Q8BTT6	3.36408e-08	All proteins (1+2+3)	class1
Q8R2N2	4.03984e-08	All proteins (1+2+3)	class1
Q9Z1G3	2.37366e-07	All proteins (1+2+3)	class1
Q8VCY6	5.21469e-08	All proteins (1+2+3)	class1
P51863	3.52582e-07	All proteins (1+2+3)	class1
P57746	1.61891e-07	All proteins (1+2+3)	class1
P50518	3.1828e-07	All proteins (1+2+3)	class1
Q9D2P4	2.80407e-08	All proteins (1+2+3)	class1
Q9D593	3.1828e-07	All proteins (1+2+3)	class1
Q91XL3	1.01626e-07	All proteins (1+2+3)	class1
P06869	1.06605e-09	All proteins (1+2+3)	class1
Q9WTZ0	1.33832e-08	All proteins (1+2+3)	class1
Q9D1K2	2.16384e-07	All proteins (1+2+3)	class1
Q91X17	3.84962e-10	All proteins (1+2+3)	class1
Q9WV55	8.42821e-07	All proteins (1+2+3)	class1
Q8K1B8	1.39882e-07	All proteins (1+2+3)	class1
Q9CR51	6.54144e-07	All proteins (1+2+3)	class1
Q9QY76	1.07841e-06	All proteins (1+2+3)	class1
Q8BVE3	3.33842e-07	All proteins (1+2+3)	class1
Q9R1Q9	4.96414e-08	All proteins (1+2+3)	class1
Q9CQL1	1.6147e-07	All proteins (1+2+3)	class1
A2AWL7	2.41833e-07	All proteins (1+2+3)	class1
Q8R4G6	7.47679e-09	All proteins (1+2+3)	class1
Q91VS7	3.84304e-06	All proteins (1+2+3)	class1
Q80UM7	5.5321e-07	All proteins (1+2+3)	class1
Q99KX1	5.37419e-09	All proteins (1+2+3)	class1
Q9Z2D1	3.7266e-08	All proteins (1+2+3)	class1
P43247	9.62565e-08	All proteins (1+2+3)	class1
P28665	2.53286e-06	All proteins (1+2+3)	class1
P30204	1.4071e-07	All proteins (1+2+3)	class1
Q64449	5.02055e-10	All proteins (1+2+3)	class1
Q99J25	1.28683e-08	All proteins (1+2+3)	class1
Q9ET54	3.16565e-07	All proteins (1+2+3)	class1
Q9Z0E0	2.14431e-08	All proteins (1+2+3)	class1
O54949	2.33155e-07	All proteins (1+2+3)	class1
Q6P2L6	6.23709e-08	All proteins (1+2+3)	class1
P46460	4.63041e-07	All proteins (1+2+3)	class1
Q8VC65	3.82652e-09	All proteins (1+2+3)	class1
Q3UYC0	9.55301e-09	All proteins (1+2+3)	class1
Q8BK35	1.44923e-07	All proteins (1+2+3)	class1
P70313	5.64609e-08	All proteins (1+2+3)	class1
Q9Z0J0	5.65677e-07	All proteins (1+2+3)	class1
Q9CR37	1.17625e-09	All proteins (1+2+3)	class1
O88708	6.39043e-09	All proteins (1+2+3)	class1
P41778	5.49946e-08	All proteins (1+2+3)	class1
Q8K212	6.09528e-08	All proteins (1+2+3)	class1
Q8BYI6	1.32272e-08	All proteins (1+2+3)	class1
Q8BGT0	1.31312e-08	All proteins (1+2+3)	class1
Q9WUB3	5.49275e-08	All proteins (1+2+3)	class1
P32114	6.45942e-10	All proteins (1+2+3)	class1
Q9D8S4	2.5206e-07	All proteins (1+2+3)	class1
Q8BR92	1.3383e-09	All proteins (1+2+3)	class1
Q60716	1.30168e-08	All proteins (1+2+3)	class1
Q9JLB2	3.23647e-08	All proteins (1+2+3)	class1
Q922R5	4.06582e-08	All proteins (1+2+3)	class1
Q640Q5	3.64915e-08	All proteins (1+2+3)	class1
Q8VDG3	5.83088e-08	All proteins (1+2+3)	class1
Q9Z101	7.46344e-09	All proteins (1+2+3)	class1
E9PYK3	1.82971e-07	All proteins (1+2+3)	class1
P27773	1.58022e-05	All proteins (1+2+3)	class1
Q8BG81	1.80726e-07	All proteins (1+2+3)	class1
Q8C7Q4	2.22014e-07	All proteins (1+2+3)	class1
Q91V41	2.01051e-06	All proteins (1+2+3)	class1
Q91YE7	4.91343e-08	All proteins (1+2+3)	class1
Q8K386	2.01451e-07	All proteins (1+2+3)	class1
P35292	1.04315e-07	All proteins (1+2+3)	class1
Q9CQT2	2.00398e-08	All proteins (1+2+3)	class1
P35293	9.06615e-07	All proteins (1+2+3)	class1
P35294	6.9361e-09	All proteins (1+2+3)	class1
Q9CWZ3	5.56e-08	All proteins (1+2+3)	class1
Q8VC70	4.37104e-08	All proteins (1+2+3)	class1
Q8R0F5	9.78917e-09	All proteins (1+2+3)	class1
Q9D1G1	3.22194e-07	All proteins (1+2+3)	class1
Q9WV02	3.03244e-09	All proteins (1+2+3)	class1
P35295	9.30306e-09	All proteins (1+2+3)	class1
Q80Y56	4.94328e-08	All proteins (1+2+3)	class1
P35282	3.9279e-07	All proteins (1+2+3)	class1
P35288	4.92832e-08	All proteins (1+2+3)	class1
P35290	5.30927e-08	All proteins (1+2+3)	class1
Q99KL7	8.89151e-09	All proteins (1+2+3)	class1
P53994	5.92375e-07	All proteins (1+2+3)	class1
P59279	3.62283e-09	All proteins (1+2+3)	class1
Q6VN19	9.36956e-08	All proteins (1+2+3)	class1
Q923S9	2.46123e-08	All proteins (1+2+3)	class1
Q80YR9	3.43912e-08	All proteins (1+2+3)	class1
Q921E2	2.67379e-08	All proteins (1+2+3)	class1
Q9JK42	1.73777e-07	All proteins (1+2+3)	class1
Q922H2	1.88933e-09	All proteins (1+2+3)	class1
Q64008	3.77999e-08	All proteins (1+2+3)	class1
P09411	1.42456e-05	All proteins (1+2+3)	class1
Q9CZT8	3.07252e-09	All proteins (1+2+3)	class1
Q9QYF1	1.01352e-06	All proteins (1+2+3)	class1
P61028	1.53478e-08	All proteins (1+2+3)	class1
P62823	4.26981e-08	All proteins (1+2+3)	class1
Q8BHH2	3.08659e-07	All proteins (1+2+3)	class1
Q8CEE7	1.5696e-07	All proteins (1+2+3)	class1
Q9ERI6	1.42077e-07	All proteins (1+2+3)	class1
Q8CG50	1.47852e-07	All proteins (1+2+3)	class1
Q8CB87	2.55678e-09	All proteins (1+2+3)	class1
O54909	1.25125e-07	All proteins (1+2+3)	class1
Q8VC52	8.56671e-08	All proteins (1+2+3)	class1
O35551	2.25801e-07	All proteins (1+2+3)	class1
Q60790	5.3136e-08	All proteins (1+2+3)	class1
Q91WG2	1.08174e-07	All proteins (1+2+3)	class1
Q91ZR1	8.1165e-08	All proteins (1+2+3)	class1
Q8VCH5	1.54391e-08	All proteins (1+2+3)	class1
Q9CQD1	1.10104e-07	All proteins (1+2+3)	class1
O88451	7.52286e-06	All proteins (1+2+3)	class1
Q99MK9	7.32695e-09	All proteins (1+2+3)	class1
P61021	1.24406e-07	All proteins (1+2+3)	class1
Q8BMS9	4.94013e-08	All proteins (1+2+3)	class1
Q9D4V7	4.28252e-08	All proteins (1+2+3)	class1
P35278	5.88029e-07	All proteins (1+2+3)	class1
Q8CB96	6.53902e-09	All proteins (1+2+3)	class1
Q5U3K5	5.53058e-08	All proteins (1+2+3)	class1
P35279	4.24826e-09	All proteins (1+2+3)	class1
Q5EBH1	8.7601e-09	All proteins (1+2+3)	class1
Q80UQ2	5.56427e-09	All proteins (1+2+3)	class1
P61294	6.31355e-09	All proteins (1+2+3)	class1
Q9DD19	3.25889e-09	All proteins (1+2+3)	class1
Q8CJ96	2.13089e-08	All proteins (1+2+3)	class1
P51150	9.73902e-07	All proteins (1+2+3)	class1
Q9JM13	8.06861e-08	All proteins (1+2+3)	class1
Q61411	1.43048e-07	All proteins (1+2+3)	class1
P62878	2.32222e-07	All proteins (1+2+3)	class1
Q6PFQ7	3.98814e-08	All proteins (1+2+3)	class1
Q9WTZ1	6.07495e-08	All proteins (1+2+3)	class1
P63001	9.54689e-07	All proteins (1+2+3)	class1
Q8C2K5	1.18514e-07	All proteins (1+2+3)	class1
O08989	8.71643e-08	All proteins (1+2+3)	class1
Q05144	1.43209e-08	All proteins (1+2+3)	class1
P08556	1.85538e-08	All proteins (1+2+3)	class1
P13405	1.00601e-08	All proteins (1+2+3)	class1
Q99LV7	1.82008e-09	All proteins (1+2+3)	class1
Q3USB7	1.67955e-08	All proteins (1+2+3)	class1
Q9JLV6	1.30993e-07	All proteins (1+2+3)	class1
Q9JI48	5.7328e-08	All proteins (1+2+3)	class1
Q61136	1.58369e-07	All proteins (1+2+3)	class1
P24638	4.6363e-08	All proteins (1+2+3)	class1
Q922R0	3.80641e-09	All proteins (1+2+3)	class1
Q7TSC1	3.51618e-07	All proteins (1+2+3)	class1
P06800	5.26249e-08	All proteins (1+2+3)	class1
Q9JJW0	7.58738e-07	All proteins (1+2+3)	class1
Q8BU31	6.5539e-08	All proteins (1+2+3)	class1
Q504M8	2.01051e-06	All proteins (1+2+3)	class1
Q8BYK4	8.27753e-09	All proteins (1+2+3)	class1
Q9R0M6	3.08659e-07	All proteins (1+2+3)	class1
O08674	1.4421e-08	All proteins (1+2+3)	class1
Q8BX57	7.5308e-08	All proteins (1+2+3)	class1
P14869	6.76823e-06	All proteins (1+2+3)	class1
Q62193	2.80003e-08	All proteins (1+2+3)	class1
Q9CQ71	3.91898e-08	All proteins (1+2+3)	class1
Q3TDK6	2.02176e-08	All proteins (1+2+3)	class1
Q9EPU0	9.31852e-07	All proteins (1+2+3)	class1
Q99MB7	1.51948e-07	All proteins (1+2+3)	class1
Q62191	4.06913e-08	All proteins (1+2+3)	class1
P08775	2.50939e-07	All proteins (1+2+3)	class1
O08848	1.0829e-07	All proteins (1+2+3)	class1
P35601	4.75914e-08	All proteins (1+2+3)	class1
Q5U4E2	1.87737e-09	All proteins (1+2+3)	class1
Q8BHC7	4.5564e-09	All proteins (1+2+3)	class1
Q9DBU3	1.94591e-08	All proteins (1+2+3)	class1
Q8BVY0	3.86049e-07	All proteins (1+2+3)	class1
P12970	5.75969e-06	All proteins (1+2+3)	class1
Q6NZC7	2.44732e-07	All proteins (1+2+3)	class1
Q99N95	1.37444e-07	All proteins (1+2+3)	class1
Q5HZJ0	1.75941e-09	All proteins (1+2+3)	class1
Q8R2Q4	2.65299e-07	All proteins (1+2+3)	class1
Q9CZX8	2.898e-06	All proteins (1+2+3)	class1
P14206	4.61618e-06	All proteins (1+2+3)	class1
P09926	5.67608e-09	All proteins (1+2+3)	class1
Q6ZWQ0	6.21567e-07	All proteins (1+2+3)	class1
Q8R2K4	2.26363e-09	All proteins (1+2+3)	class1
Q4FZC9	1.71793e-08	All proteins (1+2+3)	class1
Q70IV5	8.93677e-08	All proteins (1+2+3)	class1
Q62311	4.47948e-08	All proteins (1+2+3)	class1
Q8CHC4	1.59698e-07	All proteins (1+2+3)	class1
Q9D0I9	1.32839e-06	All proteins (1+2+3)	class1
Q9D2G5	9.74854e-08	All proteins (1+2+3)	class1
Q9R1C0	6.7833e-09	All proteins (1+2+3)	class1
Q3U186	1.27997e-07	All proteins (1+2+3)	class1
Q9EQH4	1.54549e-08	All proteins (1+2+3)	class1
Q8VI33	1.6671e-08	All proteins (1+2+3)	class1
P46096	4.50601e-09	All proteins (1+2+3)	class1
Q91WQ3	1.83924e-08	All proteins (1+2+3)	class1
Q9R0N7	7.21271e-08	All proteins (1+2+3)	class1
Q9WVA4	7.07137e-07	All proteins (1+2+3)	class1
Q8BYL4	1.32341e-07	All proteins (1+2+3)	class1
Q8BLY2	1.48035e-07	All proteins (1+2+3)	class1
Q9D0R2	1.88434e-06	All proteins (1+2+3)	class1
Q99N50	9.50226e-09	All proteins (1+2+3)	class1
Q9R0Q1	4.09319e-09	All proteins (1+2+3)	class1
Q80T23	3.48712e-09	All proteins (1+2+3)	class1
Q3UQ84	1.69889e-07	All proteins (1+2+3)	class1
Q8BWB1	5.21176e-09	All proteins (1+2+3)	class1
P48776	8.94415e-07	All proteins (1+2+3)	class1
Q62277	1.26539e-09	All proteins (1+2+3)	class1
Q8CF89	2.98717e-08	All proteins (1+2+3)	class1
O09117	4.25201e-07	All proteins (1+2+3)	class1
Q8CFI5	6.35541e-08	All proteins (1+2+3)	class1
Q99K90	2.30802e-08	All proteins (1+2+3)	class1
Q571K4	5.22296e-09	All proteins (1+2+3)	class1
Q80ZM7	3.16132e-08	All proteins (1+2+3)	class1
Q8C1E7	1.34949e-07	All proteins (1+2+3)	class1
Q6Y685	4.04744e-08	All proteins (1+2+3)	class1
Q6PCP5	2.91964e-08	All proteins (1+2+3)	class1
Q9DC61	5.14223e-07	All proteins (1+2+3)	class1
Q8JZN7	3.03463e-07	All proteins (1+2+3)	class1
Q8R4P9	8.78462e-09	All proteins (1+2+3)	class1
Q9D6V8	6.94341e-09	All proteins (1+2+3)	class1
Q8VI47	9.42693e-07	All proteins (1+2+3)	class1
Q9D7Z3	1.59378e-08	All proteins (1+2+3)	class1
A2AMZ4	6.54988e-09	All proteins (1+2+3)	class1
Q99MH6	5.10616e-08	All proteins (1+2+3)	class1
Q9WTK5	5.55874e-08	All proteins (1+2+3)	class1
Q9CQS2	1.1218e-08	All proteins (1+2+3)	class1
O08750	8.04526e-10	All proteins (1+2+3)	class1
Q9D136	9.79658e-09	All proteins (1+2+3)	class1
Q8BHP7	1.14405e-08	All proteins (1+2+3)	class1
Q9CWV6	8.84128e-09	All proteins (1+2+3)	class1
Q91XF0	3.78563e-07	All proteins (1+2+3)	class1
O35074	2.41334e-08	All proteins (1+2+3)	class1
Q8BIF2	5.07388e-08	All proteins (1+2+3)	class1
Q8VE91	7.21018e-09	All proteins (1+2+3)	class1
P48377	3.27109e-08	All proteins (1+2+3)	class1
P35980	2.55586e-06	All proteins (1+2+3)	class1
Q8R1S9	1.88059e-07	All proteins (1+2+3)	class1
Q9DCP2	3.78121e-07	All proteins (1+2+3)	class1
P59808	7.63327e-08	All proteins (1+2+3)	class1
Q8BRF7	5.05844e-07	All proteins (1+2+3)	class1
O35114	4.71636e-07	All proteins (1+2+3)	class1
Q8VCA8	4.92967e-07	All proteins (1+2+3)	class1
Q9CZC8	3.19694e-08	All proteins (1+2+3)	class1
Q62273	8.81609e-10	All proteins (1+2+3)	class1
Q8BH47	6.08742e-09	All proteins (1+2+3)	class1
Q3UPL0	2.45321e-06	All proteins (1+2+3)	class1
P50247	2.24022e-05	All proteins (1+2+3)	class1
Q921I1	5.21136e-07	All proteins (1+2+3)	class1
Q8CFD4	6.15498e-08	All proteins (1+2+3)	class1
P42208	4.22317e-07	All proteins (1+2+3)	class1
Q62189	4.731e-07	All proteins (1+2+3)	class1
Q8QZY9	1.27219e-07	All proteins (1+2+3)	class1
Q02384	1.19273e-08	All proteins (1+2+3)	class1
Q3TXT3	6.93377e-09	All proteins (1+2+3)	class1
Q923D4	5.44005e-08	All proteins (1+2+3)	class1
Q8BGX2	5.0554e-08	All proteins (1+2+3)	class1
Q8BVL3	4.79421e-08	All proteins (1+2+3)	class1
P84102	7.06499e-09	All proteins (1+2+3)	class1
Q1W617	9.21271e-09	All proteins (1+2+3)	class1
Q9CRB0	7.58062e-09	All proteins (1+2+3)	class1
Q8CE50	1.48295e-08	All proteins (1+2+3)	class1
Q8C0T5	6.19716e-08	All proteins (1+2+3)	class1
Q64511	5.10226e-07	All proteins (1+2+3)	class1
Q8VIB3	9.60093e-09	All proteins (1+2+3)	class1
Q9ERR7	2.4048e-07	All proteins (1+2+3)	class1
Q5XJV7	1.62074e-09	All proteins (1+2+3)	class1
Q9JID9	7.53453e-09	All proteins (1+2+3)	class1
Q8C3S2	3.36285e-08	All proteins (1+2+3)	class1
Q9ER38	6.85526e-09	All proteins (1+2+3)	class1
Q62179	1.00538e-09	All proteins (1+2+3)	class1
O55100	1.11617e-08	All proteins (1+2+3)	class1
Q8CBA2	2.15186e-08	All proteins (1+2+3)	class1
Q5U4C3	6.3722e-08	All proteins (1+2+3)	class1
B2RXC1	8.86596e-08	All proteins (1+2+3)	class1
Q61120	1.11016e-07	All proteins (1+2+3)	class1
Q8BMC3	1.11016e-07	All proteins (1+2+3)	class1
Q8C0E3	3.87747e-08	All proteins (1+2+3)	class1
Q9JJR8	4.11414e-08	All proteins (1+2+3)	class1
Q69ZZ6	5.27226e-08	All proteins (1+2+3)	class1
Q922B6	8.64011e-09	All proteins (1+2+3)	class1
Q80W04	2.42421e-08	All proteins (1+2+3)	class1
Q8R310	1.7274e-08	All proteins (1+2+3)	class1
Q99JR5	2.96987e-07	All proteins (1+2+3)	class1
Q921L3	2.59219e-07	All proteins (1+2+3)	class1
Q91WU4	1.38469e-09	All proteins (1+2+3)	class1
Q6PD31	2.47864e-08	All proteins (1+2+3)	class1
Q80VI1	9.79701e-08	All proteins (1+2+3)	class1
Q3V009	9.87039e-09	All proteins (1+2+3)	class1
Q91V04	2.18653e-08	All proteins (1+2+3)	class1
Q9R0Q3	8.93508e-08	All proteins (1+2+3)	class1
Q78IS1	6.00263e-08	All proteins (1+2+3)	class1
Q8R1V4	1.52087e-07	All proteins (1+2+3)	class1
Q9CQN1	3.09205e-06	All proteins (1+2+3)	class1
P49813	1.71097e-08	All proteins (1+2+3)	class1
O89023	4.14348e-07	All proteins (1+2+3)	class1
Q9CXE7	1.47549e-07	All proteins (1+2+3)	class1
Q9JHJ0	2.74791e-07	All proteins (1+2+3)	class1
Q3UHI4	3.24905e-09	All proteins (1+2+3)	class1
Q64514	7.24073e-10	All proteins (1+2+3)	class1
Q99KF1	2.44348e-07	All proteins (1+2+3)	class1
Q8BFW4	5.33954e-08	All proteins (1+2+3)	class1
Q5NCF2	1.7166e-08	All proteins (1+2+3)	class1
O55013	8.58769e-08	All proteins (1+2+3)	class1
Q91WA1	5.23284e-09	All proteins (1+2+3)	class1
Q9D1D4	4.04254e-07	All proteins (1+2+3)	class1
Q9ES56	3.49459e-08	All proteins (1+2+3)	class1
Q9DBI0	1.91845e-08	All proteins (1+2+3)	class1
Q9D8Z2	2.33618e-08	All proteins (1+2+3)	class1
Q99KW9	4.36951e-08	All proteins (1+2+3)	class1
B9EKI3	7.89598e-08	All proteins (1+2+3)	class1
Q4FZG7	5.57899e-07	All proteins (1+2+3)	class1
P52912	1.40963e-09	All proteins (1+2+3)	class1
Q99JY1	1.18402e-08	All proteins (1+2+3)	class1
Q91ZE0	4.47571e-08	All proteins (1+2+3)	class1
Q60610	1.64459e-08	All proteins (1+2+3)	class1
Q6ZPF3	2.01462e-08	All proteins (1+2+3)	class1
Q8BK08	8.73454e-08	All proteins (1+2+3)	class1
Q9ESN6	3.41016e-08	All proteins (1+2+3)	class1
Q8BRH0	1.00045e-07	All proteins (1+2+3)	class1
Q8BG19	1.45276e-09	All proteins (1+2+3)	class1
Q9R1R2	4.83981e-08	All proteins (1+2+3)	class1
Q9JMG3	1.73341e-09	All proteins (1+2+3)	class1
Q3V209	1.3404e-08	All proteins (1+2+3)	class1
P23950	3.18804e-08	All proteins (1+2+3)	class1
Q8BUY5	4.884e-08	All proteins (1+2+3)	class1
Q64127	4.85759e-08	All proteins (1+2+3)	class1
P97350	2.19092e-09	All proteins (1+2+3)	class1
P62192	1.42745e-06	All proteins (1+2+3)	class1
Q91YR7	2.17652e-07	All proteins (1+2+3)	class1
Q66GT5	7.64323e-08	All proteins (1+2+3)	class1
Q9JIG8	1.23754e-08	All proteins (1+2+3)	class1
Q6GYP7	6.84492e-08	All proteins (1+2+3)	class1
A3KGS3	1.79532e-07	All proteins (1+2+3)	class1
Q9D7M8	4.35804e-08	All proteins (1+2+3)	class1
Q80XE1	1.99584e-09	All proteins (1+2+3)	class1
Q8K0Q5	2.99587e-08	All proteins (1+2+3)	class1
Q922Q2	1.09282e-07	All proteins (1+2+3)	class1
Q8CD15	4.51947e-08	All proteins (1+2+3)	class1
Q8BVR6	8.33904e-09	All proteins (1+2+3)	class1
A2RTL5	9.34661e-08	All proteins (1+2+3)	class1
Q3UC65	1.74948e-09	All proteins (1+2+3)	class1
Q9DBU6	4.54117e-08	All proteins (1+2+3)	class1
Q99LF4	1.09035e-06	All proteins (1+2+3)	class1
P60122	3.71146e-07	All proteins (1+2+3)	class1
Q8CBB9	2.36716e-09	All proteins (1+2+3)	class1
Q80T69	1.09401e-08	All proteins (1+2+3)	class1
Q80ZK0	9.98733e-08	All proteins (1+2+3)	class1
Q9WTM5	3.96067e-07	All proteins (1+2+3)	class1
Q9DCA2	1.03691e-07	All proteins (1+2+3)	class1
O35680	5.9028e-08	All proteins (1+2+3)	class1
Q9CR88	2.36518e-08	All proteins (1+2+3)	class1
Q62241	9.86322e-08	All proteins (1+2+3)	class1
Q9DC71	3.27881e-07	All proteins (1+2+3)	class1
Q924T2	1.41143e-07	All proteins (1+2+3)	class1
Q9CPX7	9.30357e-08	All proteins (1+2+3)	class1
Q9CQE3	6.65195e-08	All proteins (1+2+3)	class1
Q99N87	2.89473e-07	All proteins (1+2+3)	class1
Q99N85	5.45493e-08	All proteins (1+2+3)	class1
P57784	2.53026e-07	All proteins (1+2+3)	class1
Q99N84	1.42133e-07	All proteins (1+2+3)	class1
P58064	9.60518e-08	All proteins (1+2+3)	class1
Q8R2L5	3.07707e-08	All proteins (1+2+3)	class1
Q9D7N3	1.75813e-07	All proteins (1+2+3)	class1
Q9CQI7	1.76368e-07	All proteins (1+2+3)	class1
Q80X85	2.4596e-07	All proteins (1+2+3)	class1
P58059	3.65274e-08	All proteins (1+2+3)	class1
Q0VGM9	6.06734e-09	All proteins (1+2+3)	class1
Q9CXW2	3.12619e-07	All proteins (1+2+3)	class1
Q8VE22	1.84541e-07	All proteins (1+2+3)	class1
A2AQ19	6.12509e-08	All proteins (1+2+3)	class1
Q99K95	3.27866e-08	All proteins (1+2+3)	class1
Q9CQV5	1.9483e-08	All proteins (1+2+3)	class1
Q9D125	4.92186e-08	All proteins (1+2+3)	class1
Q8C6B2	5.22258e-09	All proteins (1+2+3)	class1
Q80ZS3	1.91094e-07	All proteins (1+2+3)	class1
Q8BIJ7	2.03975e-07	All proteins (1+2+3)	class1
Q8R4C2	5.56715e-08	All proteins (1+2+3)	class1
Q8BK72	5.81589e-07	All proteins (1+2+3)	class1
Q9D394	1.93197e-07	All proteins (1+2+3)	class1
Q9CY16	1.19554e-07	All proteins (1+2+3)	class1
Q9ER88	1.91309e-07	All proteins (1+2+3)	class1
Q9D0G0	3.01529e-07	All proteins (1+2+3)	class1
Q8K0T0	5.37139e-08	All proteins (1+2+3)	class1
Q9JIK9	1.53944e-07	All proteins (1+2+3)	class1
Q61733	2.3328e-07	All proteins (1+2+3)	class1
Q9D2R8	4.62615e-08	All proteins (1+2+3)	class1
Q03347	6.88108e-09	All proteins (1+2+3)	class1
Q9CQ39	5.84031e-09	All proteins (1+2+3)	class1
P08553	2.64329e-09	All proteins (1+2+3)	class1
Q8R4B8	5.30862e-09	All proteins (1+2+3)	class1
Q922Q4	5.68663e-08	All proteins (1+2+3)	class1
Q61233	2.51746e-06	All proteins (1+2+3)	class1
Q9Z2M7	7.59196e-07	All proteins (1+2+3)	class1
P62196	1.16389e-06	All proteins (1+2+3)	class1
Q8CEC6	6.62925e-08	All proteins (1+2+3)	class1
P33587	5.49237e-08	All proteins (1+2+3)	class1
Q8VDG5	2.83516e-07	All proteins (1+2+3)	class1
Q9CQR2	8.21834e-07	All proteins (1+2+3)	class1
P97816	1.03408e-09	All proteins (1+2+3)	class1
Q9JHI9	2.75441e-08	All proteins (1+2+3)	class1
Q63836	2.16896e-05	All proteins (1+2+3)	class1
Q8K0H1	3.7232e-08	All proteins (1+2+3)	class1
P07091	2.16469e-08	All proteins (1+2+3)	class1
Q8BR65	5.28717e-09	All proteins (1+2+3)	class1
Q69Z37	1.26523e-07	All proteins (1+2+3)	class1
Q9CQA3	3.26816e-06	All proteins (1+2+3)	class1
Q9ER74	1.66407e-09	All proteins (1+2+3)	class1
Q68FL4	3.81467e-07	All proteins (1+2+3)	class1
Q9JK48	8.10252e-08	All proteins (1+2+3)	class1
Q9QXN0	8.1146e-10	All proteins (1+2+3)	class1
Q3UMB5	3.59523e-08	All proteins (1+2+3)	class1
Q7TPQ3	1.16333e-07	All proteins (1+2+3)	class1
Q3TYX3	6.57735e-08	All proteins (1+2+3)	class1
Q9CWZ7	3.48666e-07	All proteins (1+2+3)	class1
O54988	4.34696e-07	All proteins (1+2+3)	class1
P97454	2.32311e-08	All proteins (1+2+3)	class1
P97471	3.32569e-08	All proteins (1+2+3)	class1
Q3USH5	3.91201e-08	All proteins (1+2+3)	class1
P63300	1.366e-09	All proteins (1+2+3)	class1
Q80XS6	1.26077e-08	All proteins (1+2+3)	class1
Q9WUZ7	9.92763e-09	All proteins (1+2+3)	class1
Q8BKU8	2.29127e-08	All proteins (1+2+3)	class1
Q62181	6.64168e-09	All proteins (1+2+3)	class1
Q8BJL0	8.61949e-08	All proteins (1+2+3)	class1
Q62178	1.06194e-08	All proteins (1+2+3)	class1
Q9JJU8	4.42704e-07	All proteins (1+2+3)	class1
Q69ZI1	1.7131e-08	All proteins (1+2+3)	class1
Q9CZ28	8.1744e-08	All proteins (1+2+3)	class1
Q64151	5.34522e-09	All proteins (1+2+3)	class1
Q6P9P0	1.78698e-09	All proteins (1+2+3)	class1
Q3TLI0	4.26978e-08	All proteins (1+2+3)	class1
Q8VE18	2.61838e-08	All proteins (1+2+3)	class1
Q6P7W5	1.36204e-08	All proteins (1+2+3)	class1
Q8BP27	9.88953e-08	All proteins (1+2+3)	class1
Q3UBX0	5.65214e-08	All proteins (1+2+3)	class1
Q9DCC8	8.84194e-07	All proteins (1+2+3)	class1
Q9CR67	1.75116e-07	All proteins (1+2+3)	class1
Q569Z6	5.30178e-07	All proteins (1+2+3)	class1
Q99JT6	5.42711e-10	All proteins (1+2+3)	class1
Q8BGX0	2.43626e-07	All proteins (1+2+3)	class1
Q9CR22	5.71143e-08	All proteins (1+2+3)	class1
Q8VC26	2.21696e-08	All proteins (1+2+3)	class1
Q8CGF5	4.48729e-08	All proteins (1+2+3)	class1
Q9CPQ3	1.51846e-06	All proteins (1+2+3)	class1
Q9DBS1	8.05464e-08	All proteins (1+2+3)	class1
Q8CGB6	2.06799e-07	All proteins (1+2+3)	class1
Q61510	3.56836e-07	All proteins (1+2+3)	class1
Q99PN3	3.18709e-08	All proteins (1+2+3)	class1
P15533	1.96273e-08	All proteins (1+2+3)	class1
Q9CYG7	2.24227e-07	All proteins (1+2+3)	class1
Q99PP6	3.43371e-08	All proteins (1+2+3)	class1
Q9CRB6	5.9449e-09	All proteins (1+2+3)	class1
Q9QYA2	1.82663e-07	All proteins (1+2+3)	class1
Q6S5L9	7.09092e-09	All proteins (1+2+3)	class1
P70196	1.57736e-08	All proteins (1+2+3)	class1
P84104	6.69616e-07	All proteins (1+2+3)	class1
Q9CY97	5.14896e-08	All proteins (1+2+3)	class1
P23949	6.85463e-09	All proteins (1+2+3)	class1
O35326	1.4861e-07	All proteins (1+2+3)	class1
Q3TWW8	1.08908e-07	All proteins (1+2+3)	class1
P17433	1.3383e-09	All proteins (1+2+3)	class1
Q6NVE3	8.21501e-09	All proteins (1+2+3)	class1
Q8BGQ1	3.91877e-08	All proteins (1+2+3)	class1
Q9JJF9	5.28232e-08	All proteins (1+2+3)	class1
O35423	2.04656e-06	All proteins (1+2+3)	class1
O70559	2.72373e-08	All proteins (1+2+3)	class1
Q80VJ2	1.85862e-07	All proteins (1+2+3)	class1
Q9D3E6	2.1249e-07	All proteins (1+2+3)	class1
Q9ESJ4	5.64429e-08	All proteins (1+2+3)	class1
Q3U1N2	1.2902e-08	All proteins (1+2+3)	class1
Q8BH69	7.0002e-07	All proteins (1+2+3)	class1
Q80W37	7.41545e-09	All proteins (1+2+3)	class1
O88852	6.77181e-09	All proteins (1+2+3)	class1
F7BWT7	4.95755e-10	All proteins (1+2+3)	class1
P52633	4.42094e-08	All proteins (1+2+3)	class1
Q9D958	5.86837e-08	All proteins (1+2+3)	class1
Q8C9H6	1.08278e-08	All proteins (1+2+3)	class1
Q7TME2	8.83535e-09	All proteins (1+2+3)	class1
Q91Z69	1.16037e-09	All proteins (1+2+3)	class1
Q91Z67	1.17012e-07	All proteins (1+2+3)	class1
Q8VDS8	7.85077e-08	All proteins (1+2+3)	class1
Q64704	9.68264e-09	All proteins (1+2+3)	class1
Q99JB2	1.00345e-06	All proteins (1+2+3)	class1
Q8CDJ8	3.74445e-08	All proteins (1+2+3)	class1
P54227	1.00058e-07	All proteins (1+2+3)	class1
Q60864	2.77473e-06	All proteins (1+2+3)	class1
P24369	3.20741e-06	All proteins (1+2+3)	class1
Q9CWJ9	1.22649e-06	All proteins (1+2+3)	class1
Q9CZM2	1.11338e-06	All proteins (1+2+3)	class1
P62751	2.27423e-06	All proteins (1+2+3)	class1
O09167	8.78958e-07	All proteins (1+2+3)	class1
Q8VDS4	1.83788e-08	All proteins (1+2+3)	class1
Q8C310	1.10364e-08	All proteins (1+2+3)	class1
P08207	6.0908e-08	All proteins (1+2+3)	class1
Q5DTL9	1.34005e-07	All proteins (1+2+3)	class1
Q91W98	1.33809e-08	All proteins (1+2+3)	class1
Q8BN82	1.4994e-09	All proteins (1+2+3)	class1
Q64519	5.50358e-10	All proteins (1+2+3)	class1
Q9EQN9	1.46473e-09	All proteins (1+2+3)	class1
Q91VE0	9.30965e-08	All proteins (1+2+3)	class1
P62307	9.30171e-08	All proteins (1+2+3)	class1
Q9BCZ4	2.00751e-08	All proteins (1+2+3)	class1
Q80ZV0	3.37335e-08	All proteins (1+2+3)	class1
Q9CQL5	9.65411e-08	All proteins (1+2+3)	class1
Q8CI78	7.48929e-08	All proteins (1+2+3)	class1
Q9D1B9	7.75984e-08	All proteins (1+2+3)	class1
Q9D0Q7	8.63892e-08	All proteins (1+2+3)	class1
Q8VEE0	1.16162e-07	All proteins (1+2+3)	class1
Q8K031	1.86901e-08	All proteins (1+2+3)	class1
Q91WJ7	2.07622e-08	All proteins (1+2+3)	class1
P70124	1.42717e-09	All proteins (1+2+3)	class1
P62274	6.50258e-08	All proteins (1+2+3)	class1
Q6ZWU9	1.21178e-07	All proteins (1+2+3)	class1
P70122	4.43403e-07	All proteins (1+2+3)	class1
Q9D1J3	3.89575e-07	All proteins (1+2+3)	class1
P31725	8.77227e-08	All proteins (1+2+3)	class1
A2ASZ8	5.84549e-08	All proteins (1+2+3)	class1
Q9WVL3	1.19126e-07	All proteins (1+2+3)	class1
A8Y5H7	4.79522e-08	All proteins (1+2+3)	class1
P57725	2.2101e-09	All proteins (1+2+3)	class1
O35488	1.09155e-05	All proteins (1+2+3)	class1
Q9D8Y1	1.26394e-07	All proteins (1+2+3)	class1
Q9EQN3	2.56243e-08	All proteins (1+2+3)	class1
Q78KK3	4.34244e-07	All proteins (1+2+3)	class1
O88307	1.12394e-09	All proteins (1+2+3)	class1
Q62245	6.82181e-08	All proteins (1+2+3)	class1
O88892	7.06499e-09	All proteins (1+2+3)	class1
Q3UHD6	1.28027e-07	All proteins (1+2+3)	class1
Q9EP97	1.42814e-08	All proteins (1+2+3)	class1
Q4VAA7	1.46562e-08	All proteins (1+2+3)	class1
Q8BKX6	8.77838e-08	All proteins (1+2+3)	class1
Q6NXL6	1.04871e-09	All proteins (1+2+3)	class1
Q62230	4.46222e-08	All proteins (1+2+3)	class1
Q6ZPY2	1.32269e-08	All proteins (1+2+3)	class1
Q91Y74	2.10525e-08	All proteins (1+2+3)	class1
P70665	6.55357e-08	All proteins (1+2+3)	class1
Q62432	9.31305e-08	All proteins (1+2+3)	class1
P70340	1.7776e-08	All proteins (1+2+3)	class1
Q8BUN5	1.35189e-08	All proteins (1+2+3)	class1
Q9D7V1	1.59748e-08	All proteins (1+2+3)	class1
Q3URD3	2.88027e-07	All proteins (1+2+3)	class1
Q78PY7	8.88978e-06	All proteins (1+2+3)	class1
Q9CSV6	1.31509e-09	All proteins (1+2+3)	class1
Q91WV7	1.04024e-09	All proteins (1+2+3)	class1
Q9QZS8	3.91585e-09	All proteins (1+2+3)	class1
Q9CXT7	6.60661e-09	All proteins (1+2+3)	class1
P25785	5.53987e-09	All proteins (1+2+3)	class1
Q5SYH2	3.48174e-08	All proteins (1+2+3)	class1
Q9DAV9	3.81508e-08	All proteins (1+2+3)	class1
Q9WUU8	4.76461e-08	All proteins (1+2+3)	class1
P39876	5.23985e-09	All proteins (1+2+3)	class1
Q63739	4.83621e-09	All proteins (1+2+3)	class1
Q923U0	1.44523e-08	All proteins (1+2+3)	class1
Q99JG7	4.88103e-09	All proteins (1+2+3)	class1
O70274	4.63038e-08	All proteins (1+2+3)	class1
Q5SRX1	9.78034e-08	All proteins (1+2+3)	class1
Q9D658	1.38271e-09	All proteins (1+2+3)	class1
Q6PFX9	1.26148e-08	All proteins (1+2+3)	class1
A2A8U2	1.26069e-08	All proteins (1+2+3)	class1
Q9JLV2	2.4322e-08	All proteins (1+2+3)	class1
Q9CZR3	2.84502e-09	All proteins (1+2+3)	class1
Q6ZQF0	1.65101e-08	All proteins (1+2+3)	class1
Q91XE8	8.08334e-07	All proteins (1+2+3)	class1
P17751	1.11949e-05	All proteins (1+2+3)	class1
Q8K1A5	5.61897e-09	All proteins (1+2+3)	class1
Q9JJ78	1.18798e-08	All proteins (1+2+3)	class1
Q9WVM6	4.13175e-09	All proteins (1+2+3)	class1
Q8K288	1.66125e-08	All proteins (1+2+3)	class1
Q9CXL1	1.00538e-09	All proteins (1+2+3)	class1
Q9D8Y7	5.72386e-09	All proteins (1+2+3)	class1
P26039	4.63285e-06	All proteins (1+2+3)	class1
P58749	5.41108e-09	All proteins (1+2+3)	class1
Q9ER39	6.26663e-08	All proteins (1+2+3)	class1
Q8R1J1	2.65008e-08	All proteins (1+2+3)	class1
Q9ER41	4.24602e-08	All proteins (1+2+3)	class1
Q9CRG1	1.03138e-08	All proteins (1+2+3)	class1
P15306	6.48735e-09	All proteins (1+2+3)	class1
P0C7W3	3.90446e-09	All proteins (1+2+3)	class1
P97473	2.60088e-08	All proteins (1+2+3)	class1
Q8BXN9	9.23264e-09	All proteins (1+2+3)	class1
Q99JR1	1.46723e-06	All proteins (1+2+3)	class1
Q9QY81	1.73631e-07	All proteins (1+2+3)	class1
P52651	6.82669e-10	All proteins (1+2+3)	class1
Q8VID5	1.02924e-08	All proteins (1+2+3)	class1
P11157	3.79978e-09	All proteins (1+2+3)	class1
Q8BP67	1.19976e-06	All proteins (1+2+3)	class1
Q9CQN7	2.45555e-07	All proteins (1+2+3)	class1
P70274	2.84061e-08	All proteins (1+2+3)	class1
Q9EQU5	5.93962e-07	All proteins (1+2+3)	class1
Q8K4Q0	1.83283e-07	All proteins (1+2+3)	class1
Q8C0Q9	2.75854e-08	All proteins (1+2+3)	class1
Q9Z2G6	3.18564e-07	All proteins (1+2+3)	class1
Q6GQS1	2.16678e-07	All proteins (1+2+3)	class1
Q8BVN7	2.16678e-07	All proteins (1+2+3)	class1
Q8C6I2	5.95497e-08	All proteins (1+2+3)	class1
O08966	1.18898e-07	All proteins (1+2+3)	class1
Q9Z0E8	1.29835e-07	All proteins (1+2+3)	class1
Q9R0M8	1.82468e-08	All proteins (1+2+3)	class1
Q9JHW4	4.87671e-07	All proteins (1+2+3)	class1
Q3UHH2	1.89401e-08	All proteins (1+2+3)	class1
Q9CQS8	4.52174e-07	All proteins (1+2+3)	class1
Q9JLJ1	1.82724e-09	All proteins (1+2+3)	class1
Q91ZN5	3.81921e-08	All proteins (1+2+3)	class1
Q921R7	6.37028e-10	All proteins (1+2+3)	class1
Q3UQA7	1.56557e-08	All proteins (1+2+3)	class1
Q61235	4.31706e-08	All proteins (1+2+3)	class1
Q99L88	1.4048e-06	All proteins (1+2+3)	class1
Q9WTQ8	8.1119e-08	All proteins (1+2+3)	class1
Q6PHS6	3.10131e-08	All proteins (1+2+3)	class1
O70493	8.29688e-08	All proteins (1+2+3)	class1
Q91WA6	4.47734e-08	All proteins (1+2+3)	class1
P58006	5.81299e-09	All proteins (1+2+3)	class1
Q6P7W0	5.2943e-08	All proteins (1+2+3)	class1
Q3ZT31	7.91956e-08	All proteins (1+2+3)	class1
E9PYH6	7.4875e-09	All proteins (1+2+3)	class1
Q8C353	4.42886e-10	All proteins (1+2+3)	class1
Q9CWK8	9.07376e-07	All proteins (1+2+3)	class1
Q9DB05	4.36133e-07	All proteins (1+2+3)	class1
P54751	2.08961e-08	All proteins (1+2+3)	class1
Q3U0Y2	1.92481e-09	All proteins (1+2+3)	class1
Q91V61	3.29738e-08	All proteins (1+2+3)	class1
Q925N0	5.52668e-07	All proteins (1+2+3)	class1
Q9Z0H3	2.9364e-08	All proteins (1+2+3)	class1
Q9DBU0	3.28362e-08	All proteins (1+2+3)	class1
Q8R550	2.91401e-08	All proteins (1+2+3)	class1
Q8BH02	6.59117e-09	All proteins (1+2+3)	class1
P58468	1.11894e-08	All proteins (1+2+3)	class1
B1ARD6	1.62126e-08	All proteins (1+2+3)	class1
Q9ET30	1.52612e-07	All proteins (1+2+3)	class1
Q8CH25	3.45755e-07	All proteins (1+2+3)	class1
Q8R3W5	1.37725e-09	All proteins (1+2+3)	class1
Q9WTX5	7.63888e-07	All proteins (1+2+3)	class1
Q8C2A2	8.35609e-09	All proteins (1+2+3)	class1
Q3UHC0	7.02955e-09	All proteins (1+2+3)	class1
Q3UPR7	1.8772e-08	All proteins (1+2+3)	class1
O88746	7.81765e-08	All proteins (1+2+3)	class1
P25446	4.52876e-08	All proteins (1+2+3)	class1
Q99LZ3	8.60503e-09	All proteins (1+2+3)	class1
Q925N2	4.04563e-07	All proteins (1+2+3)	class1
Q62420	1.31999e-07	All proteins (1+2+3)	class1
Q61466	1.54221e-08	All proteins (1+2+3)	class1
Q8VE97	3.29347e-07	All proteins (1+2+3)	class1
Q2M2N2	2.52641e-09	All proteins (1+2+3)	class1
Q8BL97	2.32789e-07	All proteins (1+2+3)	class1
Q6ZWS8	2.52641e-09	All proteins (1+2+3)	class1
Q8K1I3	5.97331e-09	All proteins (1+2+3)	class1
Q9D975	5.81155e-08	All proteins (1+2+3)	class1
Q62318	8.2027e-07	All proteins (1+2+3)	class1
Q8JZM6	3.48595e-09	All proteins (1+2+3)	class1
Q793I8	5.09417e-09	All proteins (1+2+3)	class1
Q8BZA9	5.4551e-08	All proteins (1+2+3)	class1
Q9DCD5	1.30444e-08	All proteins (1+2+3)	class1
Q8VC30	1.6776e-05	All proteins (1+2+3)	class1
O70560	2.72373e-08	All proteins (1+2+3)	class1
Q64674	2.5699e-07	All proteins (1+2+3)	class1
A2AS89	1.15069e-06	All proteins (1+2+3)	class1
Q8K1L2	8.21501e-09	All proteins (1+2+3)	class1
P97364	1.33709e-06	All proteins (1+2+3)	class1
Q7TNS2	3.55864e-07	All proteins (1+2+3)	class1
Q9DCZ4	3.19135e-07	All proteins (1+2+3)	class1
Q9D7W5	4.45e-09	All proteins (1+2+3)	class1
Q91XC9	1.14667e-07	All proteins (1+2+3)	class1
P11247	3.94115e-08	All proteins (1+2+3)	class1
Q9CPV5	1.1832e-08	All proteins (1+2+3)	class1
O35245	1.96274e-08	All proteins (1+2+3)	class1
Q91X88	2.29418e-09	All proteins (1+2+3)	class1
Q99J62	2.2434e-08	All proteins (1+2+3)	class1
Q9JJI6	3.93282e-09	All proteins (1+2+3)	class1
P49769	1.74146e-08	All proteins (1+2+3)	class1
Q9Z210	2.24441e-07	All proteins (1+2+3)	class1
O35134	5.68643e-08	All proteins (1+2+3)	class1
P19253	3.79049e-06	All proteins (1+2+3)	class1
Q3UH06	1.13671e-07	All proteins (1+2+3)	class1
P62849	6.447e-07	All proteins (1+2+3)	class1
Q60648	4.17425e-07	All proteins (1+2+3)	class1
Q8K352	4.49452e-10	All proteins (1+2+3)	class1
Q9JLI8	2.5989e-07	All proteins (1+2+3)	class1
Q3TMH2	2.9697e-07	All proteins (1+2+3)	class1
Q5HZI9	1.87881e-08	All proteins (1+2+3)	class1
Q8BPX9	4.41243e-09	All proteins (1+2+3)	class1
Q8BMJ2	8.78182e-07	All proteins (1+2+3)	class1
P97858	1.80574e-09	All proteins (1+2+3)	class1
Q91XT4	3.34857e-07	All proteins (1+2+3)	class1
Q8CIB6	1.3518e-08	All proteins (1+2+3)	class1
Q8BGF9	6.70511e-08	All proteins (1+2+3)	class1
Q91WK1	9.13866e-08	All proteins (1+2+3)	class1
Q8R0L1	2.16374e-08	All proteins (1+2+3)	class1
Q8K4T3	7.45147e-09	All proteins (1+2+3)	class1
Q52KI8	3.62402e-07	All proteins (1+2+3)	class1
P05480	7.32128e-09	All proteins (1+2+3)	class1
Q9Z0G2	4.82761e-08	All proteins (1+2+3)	class1
Q9CQ88	1.0782e-07	All proteins (1+2+3)	class1
O55183	2.33513e-09	All proteins (1+2+3)	class1
Q8BWB6	9.1004e-10	All proteins (1+2+3)	class1
Q62270	7.32128e-09	All proteins (1+2+3)	class1
Q0VBF8	1.82875e-09	All proteins (1+2+3)	class1
Q8VDP2	1.85302e-08	All proteins (1+2+3)	class1
Q9D0I4	1.01903e-07	All proteins (1+2+3)	class1
P52840	1.4054e-06	All proteins (1+2+3)	class1
Q3UZZ6	1.2279e-06	All proteins (1+2+3)	class1
P70452	9.88163e-08	All proteins (1+2+3)	class1
Q8K400	4.08301e-08	All proteins (1+2+3)	class1
Q69ZM6	1.89084e-08	All proteins (1+2+3)	class1
O35691	1.73734e-07	All proteins (1+2+3)	class1
Q9D7G0	6.57082e-07	All proteins (1+2+3)	class1
Q9CW07	3.78753e-10	All proteins (1+2+3)	class1
P62962	2.3832e-06	All proteins (1+2+3)	class1
P35235	2.16485e-07	All proteins (1+2+3)	class1
P28828	7.90678e-09	All proteins (1+2+3)	class1
Q99KR7	1.13255e-06	All proteins (1+2+3)	class1
Q8BHN5	8.30374e-09	All proteins (1+2+3)	class1
O89086	5.58018e-08	All proteins (1+2+3)	class1
P35276	4.26981e-08	All proteins (1+2+3)	class1
Q68EF0	2.97978e-08	All proteins (1+2+3)	class1
Q9CYN9	1.99543e-08	All proteins (1+2+3)	class1
Q60695	9.47792e-09	All proteins (1+2+3)	class1
Q7TMV1	2.09968e-08	All proteins (1+2+3)	class1
A2AT37	4.56076e-08	All proteins (1+2+3)	class1
Q64374	2.95012e-05	All proteins (1+2+3)	class1
Q5DTW7	1.82386e-08	All proteins (1+2+3)	class1
Q9CZT4	9.42633e-09	All proteins (1+2+3)	class1
Q9D7N6	4.64789e-08	All proteins (1+2+3)	class1
Q9DB85	1.68704e-08	All proteins (1+2+3)	class1
Q9DCD2	6.84043e-08	All proteins (1+2+3)	class1
P97461	4.41344e-06	All proteins (1+2+3)	class1
P63163	7.59706e-08	All proteins (1+2+3)	class1
Q8CFE6	1.1943e-08	All proteins (1+2+3)	class1
Q8R127	3.24032e-08	All proteins (1+2+3)	class1
Q80U72	1.60818e-07	All proteins (1+2+3)	class1
Q8R238	1.2047e-07	All proteins (1+2+3)	class1
O88343	4.33169e-08	All proteins (1+2+3)	class1
Q91Y63	2.60561e-09	All proteins (1+2+3)	class1
Q9D5K4	7.09739e-09	All proteins (1+2+3)	class1
P61620	3.43094e-07	All proteins (1+2+3)	class1
Q9CYR0	2.29054e-07	All proteins (1+2+3)	class1
Q497V5	8.08008e-08	All proteins (1+2+3)	class1
Q3U213	4.01665e-09	All proteins (1+2+3)	class1
Q8BGL3	2.87125e-06	All proteins (1+2+3)	class1
Q80XC2	1.43944e-08	All proteins (1+2+3)	class1
Q9CYK1	3.35738e-08	All proteins (1+2+3)	class1
Q9Z2S7	1.6034e-09	All proteins (1+2+3)	class1
Q6P5D3	1.27007e-08	All proteins (1+2+3)	class1
A2AGT5	3.18895e-07	All proteins (1+2+3)	class1
P11087	1.63242e-06	All proteins (1+2+3)	class1
Q64458	5.00716e-06	All proteins (1+2+3)	class1
Q9EPU4	1.27585e-07	All proteins (1+2+3)	class1
Q9DCT8	7.32077e-07	All proteins (1+2+3)	class1
Q8JZW4	2.36157e-08	All proteins (1+2+3)	class1
Q9DBB1	1.23819e-08	All proteins (1+2+3)	class1
Q5XFZ0	6.89442e-09	All proteins (1+2+3)	class1
Q8C2K1	1.07094e-08	All proteins (1+2+3)	class1
Q6PE54	1.40543e-08	All proteins (1+2+3)	class1
A7MCT6	2.49073e-07	All proteins (1+2+3)	class1
Q8BGY7	9.57789e-08	All proteins (1+2+3)	class1
O70165	1.84654e-08	All proteins (1+2+3)	class1
Q9WUZ9	1.50048e-06	All proteins (1+2+3)	class1
P59113	1.23624e-08	All proteins (1+2+3)	class1
Q8R409	5.00891e-08	All proteins (1+2+3)	class1
Q3TVI4	1.57081e-09	All proteins (1+2+3)	class1
Q8BLR9	3.22016e-08	All proteins (1+2+3)	class1
Q91YM4	1.36681e-07	All proteins (1+2+3)	class1
O35969	7.45677e-07	All proteins (1+2+3)	class1
P61922	2.7041e-06	All proteins (1+2+3)	class1
P56959	6.11049e-08	All proteins (1+2+3)	class1
Q8VDC1	3.40339e-07	All proteins (1+2+3)	class1
Q8K385	3.99996e-08	All proteins (1+2+3)	class1
Q8BGT9	3.88342e-09	All proteins (1+2+3)	class1
Q8C0N2	2.51249e-08	All proteins (1+2+3)	class1
Q3ULJ0	4.95849e-07	All proteins (1+2+3)	class1
P12367	5.56697e-07	All proteins (1+2+3)	class1
Q9JMG7	4.04117e-08	All proteins (1+2+3)	class1
P11032	1.45237e-08	All proteins (1+2+3)	class1
Q61191	4.49863e-07	All proteins (1+2+3)	class1
Q61425	5.29836e-06	All proteins (1+2+3)	class1
Q8R081	9.80237e-07	All proteins (1+2+3)	class1
Q9CRC8	1.04314e-07	All proteins (1+2+3)	class1
Q8C8U0	1.59719e-07	All proteins (1+2+3)	class1
Q6ZWM4	1.77105e-07	All proteins (1+2+3)	class1
Q8K1C9	2.7611e-08	All proteins (1+2+3)	class1
O35711	2.41085e-07	All proteins (1+2+3)	class1
Q9D2U5	1.87637e-08	All proteins (1+2+3)	class1
Q8CIM1	1.07471e-07	All proteins (1+2+3)	class1
P19973	6.16752e-08	All proteins (1+2+3)	class1
Q91VN0	1.69842e-08	All proteins (1+2+3)	class1
P24527	1.55021e-06	All proteins (1+2+3)	class1
Q8BSS9	7.78014e-09	All proteins (1+2+3)	class1
Q80VQ1	1.05772e-08	All proteins (1+2+3)	class1
P59034	1.26558e-09	All proteins (1+2+3)	class1
Q80TE7	9.94192e-08	All proteins (1+2+3)	class1
O89017	3.31317e-07	All proteins (1+2+3)	class1
Q3UZ39	6.22858e-07	All proteins (1+2+3)	class1
A2ARI4	6.8118e-10	All proteins (1+2+3)	class1
Q91WK0	2.20154e-07	All proteins (1+2+3)	class1
Q3UHC2	1.76855e-08	All proteins (1+2+3)	class1
Q5S006	1.84494e-08	All proteins (1+2+3)	class1
Q9D945	4.19988e-08	All proteins (1+2+3)	class1
Q9CPU0	6.70578e-06	All proteins (1+2+3)	class1
P59481	1.12655e-07	All proteins (1+2+3)	class1
Q9D0F3	1.51885e-06	All proteins (1+2+3)	class1
Q80ZI6	1.85955e-07	All proteins (1+2+3)	class1
Q9DBH5	7.425e-07	All proteins (1+2+3)	class1
Q8BUI3	1.1729e-08	All proteins (1+2+3)	class1
Q8K0B2	1.12436e-08	All proteins (1+2+3)	class1
Q8K2F8	1.39831e-07	All proteins (1+2+3)	class1
Q8CGC4	3.80466e-08	All proteins (1+2+3)	class1
Q07797	2.61499e-07	All proteins (1+2+3)	class1
Q3UM18	7.19185e-08	All proteins (1+2+3)	class1
Q99KE1	1.74184e-07	All proteins (1+2+3)	class1
Q3UMW7	5.98e-09	All proteins (1+2+3)	class1
Q9QYH6	5.26032e-08	All proteins (1+2+3)	class1
P06801	9.73488e-06	All proteins (1+2+3)	class1
Q6RHR9	9.18668e-08	All proteins (1+2+3)	class1
Q9CW42	4.19519e-06	All proteins (1+2+3)	class1
Q922Q1	3.54364e-06	All proteins (1+2+3)	class1
Q8C525	2.47511e-08	All proteins (1+2+3)	class1
Q8BP48	2.8727e-07	All proteins (1+2+3)	class1
Q60754	2.65212e-09	All proteins (1+2+3)	class1
Q9EQJ9	1.08943e-07	All proteins (1+2+3)	class1
Q9CPW9	1.46978e-08	All proteins (1+2+3)	class1
P26645	1.80566e-06	All proteins (1+2+3)	class1
Q4KL35	1.35316e-08	All proteins (1+2+3)	class1
Q8BX65	5.54381e-09	All proteins (1+2+3)	class1
Q9QYR6	3.45815e-09	All proteins (1+2+3)	class1
Q9CQY5	1.62041e-07	All proteins (1+2+3)	class1
P14873	3.79815e-08	All proteins (1+2+3)	class1
Q9DBT9	8.62803e-06	All proteins (1+2+3)	class1
Q61166	4.35113e-07	All proteins (1+2+3)	class1
Q8C052	5.60361e-08	All proteins (1+2+3)	class1
Q8BHE8	1.41818e-07	All proteins (1+2+3)	class1
Q8R001	5.05687e-08	All proteins (1+2+3)	class1
Q8R4U7	1.54634e-07	All proteins (1+2+3)	class1
Q6PER3	2.43317e-07	All proteins (1+2+3)	class1
Q8BGS0	9.31081e-08	All proteins (1+2+3)	class1
Q8BJ34	4.42773e-08	All proteins (1+2+3)	class1
Q9CR62	1.23576e-06	All proteins (1+2+3)	class1
P01723	2.45226e-09	All proteins (1+2+3)	class1
P14152	1.58314e-05	All proteins (1+2+3)	class1
P01724	2.45226e-09	All proteins (1+2+3)	class1
P01725	6.90618e-09	All proteins (1+2+3)	class1
P01726	2.45226e-09	All proteins (1+2+3)	class1
P01727	2.45226e-09	All proteins (1+2+3)	class1
P01728	2.45226e-09	All proteins (1+2+3)	class1
P01729	2.45226e-09	All proteins (1+2+3)	class1
Q8VIK2	9.48559e-09	All proteins (1+2+3)	class1
Q3KNM2	8.80568e-08	All proteins (1+2+3)	class1
Q80WQ8	2.79972e-09	All proteins (1+2+3)	class1
P08249	1.55745e-05	All proteins (1+2+3)	class1
Q6ZQ89	4.69247e-08	All proteins (1+2+3)	class1
Q9CQ20	3.1326e-08	All proteins (1+2+3)	class1
Q8BI08	1.0945e-06	All proteins (1+2+3)	class1
P03930	5.5386e-07	All proteins (1+2+3)	class1
O88398	9.39286e-10	All proteins (1+2+3)	class1
Q8BH66	3.72293e-08	All proteins (1+2+3)	class1
Q9CRA7	1.20622e-08	All proteins (1+2+3)	class1
Q61337	4.41248e-09	All proteins (1+2+3)	class1
P08607	1.01109e-07	All proteins (1+2+3)	class1
Q922Q9	1.13094e-07	All proteins (1+2+3)	class1
Q9CYA0	3.93442e-07	All proteins (1+2+3)	class1
Q8K4Q8	2.75414e-08	All proteins (1+2+3)	class1
Q14AI0	1.32356e-08	All proteins (1+2+3)	class1
Q91XC8	9.71568e-08	All proteins (1+2+3)	class1
Q80YE7	1.15342e-07	All proteins (1+2+3)	class1
Q8VDF3	2.21774e-08	All proteins (1+2+3)	class1
Q8BFQ8	6.55849e-08	All proteins (1+2+3)	class1
Q9QX60	3.63283e-08	All proteins (1+2+3)	class1
Q8K0C9	6.95029e-08	All proteins (1+2+3)	class1
Q9QUH0	2.44631e-06	All proteins (1+2+3)	class1
Q9QZF2	1.96742e-09	All proteins (1+2+3)	class1
Q8K3J9	1.95996e-08	All proteins (1+2+3)	class1
Q6PCQ0	3.52191e-09	All proteins (1+2+3)	class1
Q8CHT3	2.29768e-08	All proteins (1+2+3)	class1
Q8BND4	7.48261e-09	All proteins (1+2+3)	class1
P43275	3.02783e-07	All proteins (1+2+3)	class1
P43274	6.62245e-06	All proteins (1+2+3)	class1
P19639	2.07237e-06	All proteins (1+2+3)	class1
Q8K2Q2	1.54895e-06	All proteins (1+2+3)	class1
Q61035	6.05326e-07	All proteins (1+2+3)	class1
Q8C0P0	7.5087e-09	All proteins (1+2+3)	class1
Q99L20	4.16493e-07	All proteins (1+2+3)	class1
P0C0S6	1.04939e-06	All proteins (1+2+3)	class1
P84228	6.45603e-06	All proteins (1+2+3)	class1
Q64478	6.8463e-06	All proteins (1+2+3)	class1
Q9JKS5	2.58163e-07	All proteins (1+2+3)	class1
Q8K0D2	4.62958e-08	All proteins (1+2+3)	class1
Q3U6U5	4.71488e-09	All proteins (1+2+3)	class1
Q99ME9	8.344e-08	All proteins (1+2+3)	class1
P38647	1.7442e-05	All proteins (1+2+3)	class1
Q8VEJ1	3.0276e-08	All proteins (1+2+3)	class1
Q9DBM1	1.80817e-08	All proteins (1+2+3)	class1
P51855	7.07151e-07	All proteins (1+2+3)	class1
A2CG49	2.93653e-08	All proteins (1+2+3)	class1
P62806	8.94949e-06	All proteins (1+2+3)	class1
Q9CX99	2.88784e-09	All proteins (1+2+3)	class1
P36552	1.39174e-06	All proteins (1+2+3)	class1
Q9R257	2.21178e-06	All proteins (1+2+3)	class1
Q6PAV2	1.27395e-07	All proteins (1+2+3)	class1
Q9JJK5	2.25834e-08	All proteins (1+2+3)	class1
O35453	9.23411e-08	All proteins (1+2+3)	class1
P70174	2.44267e-09	All proteins (1+2+3)	class1
Q9DC33	1.7692e-08	All proteins (1+2+3)	class1
Q3TBD2	7.06948e-08	All proteins (1+2+3)	class1
O70252	2.13448e-07	All proteins (1+2+3)	class1
Q3TEA8	5.74758e-08	All proteins (1+2+3)	class1
Q8BLY7	2.93637e-08	All proteins (1+2+3)	class1
P52927	1.61473e-08	All proteins (1+2+3)	class1
Q8CFE2	5.23489e-08	All proteins (1+2+3)	class1
P21619	7.34841e-07	All proteins (1+2+3)	class1
Q7TMK9	5.89034e-07	All proteins (1+2+3)	class1
Q8R3H7	1.73583e-08	All proteins (1+2+3)	class1
Q9DCU9	2.63798e-06	All proteins (1+2+3)	class1
P30681	9.39419e-08	All proteins (1+2+3)	class1
O35900	1.77391e-07	All proteins (1+2+3)	class1
Q3TYD6	1.21917e-08	All proteins (1+2+3)	class1
Q8CI70	2.31173e-08	All proteins (1+2+3)	class1
P62311	3.04466e-07	All proteins (1+2+3)	class1
Q8K1T1	7.80701e-09	All proteins (1+2+3)	class1
Q9QXA5	4.71364e-08	All proteins (1+2+3)	class1
P62322	4.63498e-07	All proteins (1+2+3)	class1
G3XA59	1.63807e-09	All proteins (1+2+3)	class1
Q9DC07	5.96882e-09	All proteins (1+2+3)	class1
P62313	1.09915e-07	All proteins (1+2+3)	class1
Q7TQJ1	2.99101e-09	All proteins (1+2+3)	class1
Q05512	8.41979e-08	All proteins (1+2+3)	class1
O08663	4.3992e-07	All proteins (1+2+3)	class1
Q03141	6.36904e-08	All proteins (1+2+3)	class1
P61327	1.6147e-07	All proteins (1+2+3)	class1
P97412	1.65701e-08	All proteins (1+2+3)	class1
Q8CIP4	3.84828e-09	All proteins (1+2+3)	class1
Q9CQB2	4.46991e-08	All proteins (1+2+3)	class1
Q99L90	1.3118e-08	All proteins (1+2+3)	class1
Q80XI6	2.45275e-08	All proteins (1+2+3)	class1
P27546	1.12851e-06	All proteins (1+2+3)	class1
P98064	2.49611e-09	All proteins (1+2+3)	class1
Q7TSJ2	5.94185e-09	All proteins (1+2+3)	class1
Q1HKZ5	2.35943e-09	All proteins (1+2+3)	class1
Q8VII8	1.60234e-07	All proteins (1+2+3)	class1
Q91WP0	1.44004e-08	All proteins (1+2+3)	class1
O88735	9.04036e-08	All proteins (1+2+3)	class1
Q8VCF0	1.11914e-06	All proteins (1+2+3)	class1
Q3U214	1.96074e-08	All proteins (1+2+3)	class1
P49138	6.76808e-08	All proteins (1+2+3)	class1
Q9ESL4	7.04937e-08	All proteins (1+2+3)	class1
Q811L6	6.72776e-08	All proteins (1+2+3)	class1
Q8VDG6	2.97829e-09	All proteins (1+2+3)	class1
Q61083	2.90691e-08	All proteins (1+2+3)	class1
Q61084	2.14408e-08	All proteins (1+2+3)	class1
Q2TBA3	2.74851e-08	All proteins (1+2+3)	class1
P28574	1.81e-08	All proteins (1+2+3)	class1
Q9CWV0	2.65087e-09	All proteins (1+2+3)	class1
O08648	1.51536e-08	All proteins (1+2+3)	class1
O35099	3.4814e-08	All proteins (1+2+3)	class1
Q8K2I4	3.40431e-07	All proteins (1+2+3)	class1
Q9WTR2	2.35943e-09	All proteins (1+2+3)	class1
Q9D8X0	1.02673e-08	All proteins (1+2+3)	class1
Q62073	2.17872e-08	All proteins (1+2+3)	class1
Q3U1V8	1.83741e-09	All proteins (1+2+3)	class1
Q8BHC0	1.43678e-08	All proteins (1+2+3)	class1
Q5SV42	2.45464e-07	All proteins (1+2+3)	class1
P08905	2.61573e-08	All proteins (1+2+3)	class1
Q78HU3	9.63105e-08	All proteins (1+2+3)	class1
P59325	4.78195e-07	All proteins (1+2+3)	class1
Q8R1F5	3.75283e-09	All proteins (1+2+3)	class1
Q9CXY6	1.08419e-07	All proteins (1+2+3)	class1
Q5U5V2	6.794e-07	All proteins (1+2+3)	class1
P0C673	1.67301e-08	All proteins (1+2+3)	class1
Q8BV66	3.53616e-09	All proteins (1+2+3)	class1
P70404	2.36451e-07	All proteins (1+2+3)	class1
Q8C547	1.42569e-07	All proteins (1+2+3)	class1
O35298	2.80037e-09	All proteins (1+2+3)	class1
Q9D6K9	2.6976e-07	All proteins (1+2+3)	class1
Q8C6G1	7.74147e-09	All proteins (1+2+3)	class1
Q9D2L1	6.39676e-09	All proteins (1+2+3)	class1
Q8BGU5	4.90845e-08	All proteins (1+2+3)	class1
Q9DCG2	1.20992e-07	All proteins (1+2+3)	class1
Q9CX83	4.34203e-08	All proteins (1+2+3)	class1
A6H630	1.41125e-07	All proteins (1+2+3)	class1
P58242	7.14835e-09	All proteins (1+2+3)	class1
Q08091	7.04347e-09	All proteins (1+2+3)	class1
Q3U6N9	9.01431e-09	All proteins (1+2+3)	class1
Q5XJY5	1.04044e-06	All proteins (1+2+3)	class1
Q64462	3.24396e-07	All proteins (1+2+3)	class1
Q69ZW3	2.90967e-08	All proteins (1+2+3)	class1
O08917	2.12325e-07	All proteins (1+2+3)	class1
Q9JMC3	1.83645e-08	All proteins (1+2+3)	class1
Q45VK7	4.07352e-08	All proteins (1+2+3)	class1
Q91WG4	1.06275e-07	All proteins (1+2+3)	class1
Q8BG67	8.63743e-08	All proteins (1+2+3)	class1
Q8R3F5	1.97866e-07	All proteins (1+2+3)	class1
Q9JJ28	5.71404e-07	All proteins (1+2+3)	class1
P30416	2.07016e-06	All proteins (1+2+3)	class1
Q91WF7	2.37577e-08	All proteins (1+2+3)	class1
Q9CYW4	1.56492e-07	All proteins (1+2+3)	class1
Q69ZS7	2.79407e-07	All proteins (1+2+3)	class1
Q8VC19	9.11238e-08	All proteins (1+2+3)	class1
Q61696	1.00575e-06	All proteins (1+2+3)	class1
Q9CZJ2	3.15767e-08	All proteins (1+2+3)	class1
Q9JK92	3.90908e-07	All proteins (1+2+3)	class1
Q99N69	2.59635e-08	All proteins (1+2+3)	class1
Q99M04	1.50458e-07	All proteins (1+2+3)	class1
P54869	3.23679e-05	All proteins (1+2+3)	class1
P60843	2.92569e-06	All proteins (1+2+3)	class1
Q504N7	1.02072e-08	All proteins (1+2+3)	class1
Q9EPW0	2.63964e-08	All proteins (1+2+3)	class1
P97431	3.24894e-08	All proteins (1+2+3)	class1
Q9CX00	3.04263e-07	All proteins (1+2+3)	class1
Q69ZK6	2.15843e-08	All proteins (1+2+3)	class1
Q3V3R4	4.09757e-07	All proteins (1+2+3)	class1
Q9QUM0	1.18227e-08	All proteins (1+2+3)	class1
Q5XKN4	2.50265e-08	All proteins (1+2+3)	class1
Q9JI59	1.44417e-08	All proteins (1+2+3)	class1
Q9CR56	2.91632e-09	All proteins (1+2+3)	class1
Q923T9	5.35037e-08	All proteins (1+2+3)	class1
B1AVY7	3.56654e-08	All proteins (1+2+3)	class1
Q3URF8	6.54533e-08	All proteins (1+2+3)	class1
O70324	1.23347e-08	All proteins (1+2+3)	class1
A6H6E2	4.90006e-09	All proteins (1+2+3)	class1
P23249	2.48214e-07	All proteins (1+2+3)	class1
Q9D071	6.52244e-08	All proteins (1+2+3)	class1
B1AUR6	1.07528e-09	All proteins (1+2+3)	class1
Q9EQ20	1.31721e-05	All proteins (1+2+3)	class1
P70236	3.76767e-08	All proteins (1+2+3)	class1
O08789	7.02258e-09	All proteins (1+2+3)	class1
P33174	8.04651e-08	All proteins (1+2+3)	class1
Q8C078	9.98396e-09	All proteins (1+2+3)	class1
Q9WU01	2.42507e-07	All proteins (1+2+3)	class1
P97328	1.22091e-08	All proteins (1+2+3)	class1
Q9DBL9	1.73303e-08	All proteins (1+2+3)	class1
P22599	2.05407e-07	All proteins (1+2+3)	class1
Q61285	7.80013e-08	All proteins (1+2+3)	class1
O89016	2.26826e-08	All proteins (1+2+3)	class1
P05201	5.85879e-06	All proteins (1+2+3)	class1
Q9EST3	3.38187e-08	All proteins (1+2+3)	class1
Q6P1F6	2.56589e-07	All proteins (1+2+3)	class1
Q9WVM8	1.42435e-06	All proteins (1+2+3)	class1
Q8VBW5	3.95301e-09	All proteins (1+2+3)	class1
Q64264	3.23647e-08	All proteins (1+2+3)	class1
Q78JT3	5.58965e-06	All proteins (1+2+3)	class1
Q9Z131	2.69513e-08	All proteins (1+2+3)	class1
P68254	1.55003e-06	All proteins (1+2+3)	class1
Q9R078	6.62264e-08	All proteins (1+2+3)	class1
Q8R5C5	1.61076e-07	All proteins (1+2+3)	class1
P97452	1.26794e-07	All proteins (1+2+3)	class1
P13808	1.15645e-08	All proteins (1+2+3)	class1
O08915	1.01156e-07	All proteins (1+2+3)	class1
Q91Z92	2.20047e-08	All proteins (1+2+3)	class1
Q9D6Y4	3.94056e-09	All proteins (1+2+3)	class1
P47738	3.17615e-05	All proteins (1+2+3)	class1
Q3TSG4	5.11348e-08	All proteins (1+2+3)	class1
Q6P6J0	1.57713e-08	All proteins (1+2+3)	class1
Q80TL1	2.27943e-09	All proteins (1+2+3)	class1
Q6PAL7	4.69734e-09	All proteins (1+2+3)	class1
Q8CJG1	2.03603e-07	All proteins (1+2+3)	class1
Q9Z103	1.09235e-07	All proteins (1+2+3)	class1
Q9Z248	9.75711e-10	All proteins (1+2+3)	class1
Q8VHH5	1.40249e-08	All proteins (1+2+3)	class1
Q9CR29	4.6398e-08	All proteins (1+2+3)	class1
Q3TZM9	2.4345e-08	All proteins (1+2+3)	class1
Q9D8C3	2.84511e-08	All proteins (1+2+3)	class1
Q8BGA8	1.92672e-06	All proteins (1+2+3)	class1
P41216	1.8894e-05	All proteins (1+2+3)	class1
Q3UPH7	6.9078e-08	All proteins (1+2+3)	class1
Q9CPV2	8.65838e-10	All proteins (1+2+3)	class1
Q8C033	1.57225e-08	All proteins (1+2+3)	class1
Q6PGD0	2.52543e-08	All proteins (1+2+3)	class1
Q4LDD4	1.10392e-07	All proteins (1+2+3)	class1
Q8C8R3	2.70426e-08	All proteins (1+2+3)	class1
Q9JHZ2	5.09954e-10	All proteins (1+2+3)	class1
P30993	1.86676e-08	All proteins (1+2+3)	class1
Q68G58	1.11805e-09	All proteins (1+2+3)	class1
Q09XV5	7.07664e-08	All proteins (1+2+3)	class1
P06728	2.1838e-07	All proteins (1+2+3)	class1
P34928	1.76494e-07	All proteins (1+2+3)	class1
P97429	8.87289e-07	All proteins (1+2+3)	class1
P07356	1.25663e-06	All proteins (1+2+3)	class1
P62743	5.65716e-08	All proteins (1+2+3)	class1
P61211	3.02978e-08	All proteins (1+2+3)	class1
Q8WTY4	2.72346e-07	All proteins (1+2+3)	class1
Q3UQU0	1.0437e-08	All proteins (1+2+3)	class1
Q921K9	3.22401e-08	All proteins (1+2+3)	class1
Q9QXP7	8.53941e-09	All proteins (1+2+3)	class1
D3YZP9	1.26029e-07	All proteins (1+2+3)	class1
Q9CZB0	9.68071e-08	All proteins (1+2+3)	class1
Q8BGN2	7.07382e-09	All proteins (1+2+3)	class1
Q99J93	9.89403e-08	All proteins (1+2+3)	class1
O35632	1.02524e-08	All proteins (1+2+3)	class1
O70139	1.62292e-09	All proteins (1+2+3)	class1
Q9ESN9	3.9298e-09	All proteins (1+2+3)	class1
O88792	1.55392e-07	All proteins (1+2+3)	class1
Q9QXH4	2.05821e-08	All proteins (1+2+3)	class1
P09055	7.9428e-07	All proteins (1+2+3)	class1
P15208	1.86015e-07	All proteins (1+2+3)	class1
O54890	4.19217e-08	All proteins (1+2+3)	class1
Q9Z0T9	7.9428e-07	All proteins (1+2+3)	class1
Q8VI63	9.77309e-08	All proteins (1+2+3)	class1
Q8BW96	9.87675e-09	All proteins (1+2+3)	class1
O70138	9.0757e-09	All proteins (1+2+3)	class1
Q8BFQ9	3.03592e-09	All proteins (1+2+3)	class1
Q9R0Y5	3.34558e-08	All proteins (1+2+3)	class1
Q61768	8.3603e-07	All proteins (1+2+3)	class1
Q9ET78	5.66e-09	All proteins (1+2+3)	class1
P97434	1.22365e-08	All proteins (1+2+3)	class1
Q60603	6.79799e-08	All proteins (1+2+3)	class1
E9Q0C6	1.88942e-08	All proteins (1+2+3)	class1
P11679	1.21114e-05	All proteins (1+2+3)	class1
Q9DBP5	9.4345e-07	All proteins (1+2+3)	class1
Q6PCM1	1.96507e-08	All proteins (1+2+3)	class1
P97450	2.38076e-06	All proteins (1+2+3)	class1
Q9CPQ8	3.04705e-06	All proteins (1+2+3)	class1
Q99PU7	4.28288e-09	All proteins (1+2+3)	class1
P97302	1.45228e-08	All proteins (1+2+3)	class1
Q8BTV2	5.32745e-08	All proteins (1+2+3)	class1
P63040	1.11805e-09	All proteins (1+2+3)	class1
Q9QXK7	9.19058e-08	All proteins (1+2+3)	class1
Q03401	1.8292e-09	All proteins (1+2+3)	class1
Q8C166	1.93965e-07	All proteins (1+2+3)	class1
Q9DCH4	4.1648e-07	All proteins (1+2+3)	class1
Q6PG95	1.5254e-09	All proteins (1+2+3)	class1
Q9DBZ5	2.10114e-07	All proteins (1+2+3)	class1
Q9CQM9	9.56912e-07	All proteins (1+2+3)	class1
P70671	2.01065e-07	All proteins (1+2+3)	class1
Q80W21	2.55975e-07	All proteins (1+2+3)	class1
O70293	2.69741e-08	All proteins (1+2+3)	class1
A2A6A1	4.7501e-08	All proteins (1+2+3)	class1
Q6P1G0	1.11018e-07	All proteins (1+2+3)	class1
Q80T19	2.11273e-08	All proteins (1+2+3)	class1
Q9DD02	5.956e-08	All proteins (1+2+3)	class1
Q9CWJ3	9.40231e-10	All proteins (1+2+3)	class1
Q8C3X8	2.07134e-08	All proteins (1+2+3)	class1
P14733	1.18711e-06	All proteins (1+2+3)	class1
Q9Z0M5	2.44051e-07	All proteins (1+2+3)	class1
Q8BVA4	2.91446e-08	All proteins (1+2+3)	class1
Q61646	4.99615e-07	All proteins (1+2+3)	class1
Q9JI60	6.81867e-09	All proteins (1+2+3)	class1
P42703	6.8633e-08	All proteins (1+2+3)	class1
Q64281	1.60009e-09	All proteins (1+2+3)	class1
Q61450	1.60009e-09	All proteins (1+2+3)	class1
Q9D0R8	2.03222e-07	All proteins (1+2+3)	class1
Q9ESE1	4.99842e-07	All proteins (1+2+3)	class1
Q8VC85	2.94288e-07	All proteins (1+2+3)	class1
P17897	2.32905e-09	All proteins (1+2+3)	class1
Q8VHP7	2.45464e-07	All proteins (1+2+3)	class1
Q6KAU4	4.80155e-09	All proteins (1+2+3)	class1
Q6NXH2	4.73927e-08	All proteins (1+2+3)	class1
Q9R0T8	2.50632e-08	All proteins (1+2+3)	class1
O08528	4.10738e-08	All proteins (1+2+3)	class1
Q6PCM2	5.5625e-08	All proteins (1+2+3)	class1
O55091	9.63429e-08	All proteins (1+2+3)	class1
Q6PFD6	4.35481e-08	All proteins (1+2+3)	class1
Q9JM63	5.38811e-08	All proteins (1+2+3)	class1
P05132	3.4343e-08	All proteins (1+2+3)	class1
Q9WUR9	6.90569e-07	All proteins (1+2+3)	class1
Q8VBY2	1.78541e-09	All proteins (1+2+3)	class1
O35071	1.28067e-07	All proteins (1+2+3)	class1
Q60575	1.64835e-07	All proteins (1+2+3)	class1
Q8C3Y4	5.96922e-08	All proteins (1+2+3)	class1
Q91X21	2.83367e-08	All proteins (1+2+3)	class1
P20444	4.27801e-08	All proteins (1+2+3)	class1
P58391	2.44815e-08	All proteins (1+2+3)	class1
Q8K419	4.73536e-09	All proteins (1+2+3)	class1
P04941	7.44459e-09	All proteins (1+2+3)	class1
Q9CZG3	5.81743e-08	All proteins (1+2+3)	class1
Q9CZX9	3.68503e-07	All proteins (1+2+3)	class1
Q923B1	3.19032e-08	All proteins (1+2+3)	class1
Q8BMI0	2.77112e-08	All proteins (1+2+3)	class1
Q9QYI5	2.50346e-07	All proteins (1+2+3)	class1
Q570Y9	1.66082e-07	All proteins (1+2+3)	class1
Q5NCQ5	4.8128e-08	All proteins (1+2+3)	class1
Q99KK7	1.30743e-06	All proteins (1+2+3)	class1
Q9CWH0	1.37698e-09	All proteins (1+2+3)	class1
O70152	8.47491e-08	All proteins (1+2+3)	class1
Q8R3P2	6.49706e-09	All proteins (1+2+3)	class1
Q9ER73	1.01953e-07	All proteins (1+2+3)	class1
P17182	2.04799e-05	All proteins (1+2+3)	class1
Q3THJ3	3.47642e-09	All proteins (1+2+3)	class1
Q2NL51	6.39131e-08	All proteins (1+2+3)	class1
O08811	2.14114e-08	All proteins (1+2+3)	class1
Q61543	4.11675e-07	All proteins (1+2+3)	class1
Q06194	2.34981e-08	All proteins (1+2+3)	class1
Q9JIX0	3.40427e-08	All proteins (1+2+3)	class1
P70266	7.07012e-07	All proteins (1+2+3)	class1
Q6DTY7	6.78149e-09	All proteins (1+2+3)	class1
Q8K0L2	8.35831e-09	All proteins (1+2+3)	class1
Q8R0W0	9.11979e-07	All proteins (1+2+3)	class1
Q3USJ8	3.49344e-08	All proteins (1+2+3)	class1
Q6IR34	1.99958e-08	All proteins (1+2+3)	class1
Q3UFS4	5.20206e-08	All proteins (1+2+3)	class1
Q99P91	3.69835e-09	All proteins (1+2+3)	class1
Q9ER69	5.52582e-08	All proteins (1+2+3)	class1
Q8R059	4.74594e-07	All proteins (1+2+3)	class1
P23188	4.83617e-09	All proteins (1+2+3)	class1
P97855	7.37552e-07	All proteins (1+2+3)	class1
P07901	4.55805e-06	All proteins (1+2+3)	class1
O54879	9.28168e-08	All proteins (1+2+3)	class1
P00493	8.07222e-07	All proteins (1+2+3)	class1
Q9Z104	3.19649e-09	All proteins (1+2+3)	class1
Q9WV91	7.67868e-09	All proteins (1+2+3)	class1
P06745	2.8032e-06	All proteins (1+2+3)	class1
O35943	1.29343e-07	All proteins (1+2+3)	class1
Q9WUB0	6.82262e-08	All proteins (1+2+3)	class1
Q8BX90	3.41787e-07	All proteins (1+2+3)	class1
P21279	1.45533e-07	All proteins (1+2+3)	class1
Q8CF93	5.95505e-08	All proteins (1+2+3)	class1
P27600	7.89931e-09	All proteins (1+2+3)	class1
Q5FW57	1.60729e-06	All proteins (1+2+3)	class1
Q9JL60	5.65515e-08	All proteins (1+2+3)	class1
Q9WTK3	1.27687e-08	All proteins (1+2+3)	class1
Q923X4	1.92594e-08	All proteins (1+2+3)	class1
O08900	1.34003e-09	All proteins (1+2+3)	class1
Q9CR41	7.59214e-08	All proteins (1+2+3)	class1
O54791	3.96326e-09	All proteins (1+2+3)	class1
Q7TMY7	5.65658e-08	All proteins (1+2+3)	class1
Q9Z1P7	4.77733e-08	All proteins (1+2+3)	class1
Q50H33	1.12134e-08	All proteins (1+2+3)	class1
P41230	4.31714e-08	All proteins (1+2+3)	class1
Q8C050	3.72313e-08	All proteins (1+2+3)	class1
Q61087	4.90364e-09	All proteins (1+2+3)	class1
Q7TNG8	1.94962e-06	All proteins (1+2+3)	class1
Q9JKS4	2.06114e-09	All proteins (1+2+3)	class1
Q8BFW7	4.24348e-07	All proteins (1+2+3)	class1
Q9R194	1.36236e-09	All proteins (1+2+3)	class1
Q6PGH1	6.3423e-08	All proteins (1+2+3)	class1
Q8JZV9	4.68124e-08	All proteins (1+2+3)	class1
O09047	1.94943e-09	All proteins (1+2+3)	class1
A3KGF9	4.31167e-08	All proteins (1+2+3)	class1
Q99M08	5.8182e-08	All proteins (1+2+3)	class1
Q9QZ82	1.20826e-08	All proteins (1+2+3)	class1
Q6XVG2	1.55126e-06	All proteins (1+2+3)	class1
P97478	1.61086e-07	All proteins (1+2+3)	class1
Q5M8N4	1.6713e-08	All proteins (1+2+3)	class1
Q8K0T2	4.64554e-10	All proteins (1+2+3)	class1
Q9DBV3	2.9734e-08	All proteins (1+2+3)	class1
O88508	1.30609e-08	All proteins (1+2+3)	class1
Q8R0K9	1.18085e-08	All proteins (1+2+3)	class1
Q64378	3.34108e-07	All proteins (1+2+3)	class1
Q9Z247	2.97165e-08	All proteins (1+2+3)	class1
Q5SXJ3	5.09413e-09	All proteins (1+2+3)	class1
P34152	1.55517e-07	All proteins (1+2+3)	class1
Q80VA0	3.22244e-08	All proteins (1+2+3)	class1
O70443	1.45533e-07	All proteins (1+2+3)	class1
P36916	9.96605e-08	All proteins (1+2+3)	class1
Q8R088	3.66571e-08	All proteins (1+2+3)	class1
P15626	9.36891e-07	All proteins (1+2+3)	class1
P43276	1.65179e-06	All proteins (1+2+3)	class1
Q8R5I6	4.28735e-07	All proteins (1+2+3)	class1
Q3THW5	1.04939e-06	All proteins (1+2+3)	class1
P10854	6.8463e-06	All proteins (1+2+3)	class1
P01897	8.72837e-09	All proteins (1+2+3)	class1
P03991	6.23824e-07	All proteins (1+2+3)	class1
Q8CGP0	8.98691e-09	All proteins (1+2+3)	class1
Q03160	7.5508e-08	All proteins (1+2+3)	class1
Q9EQ21	2.11273e-08	All proteins (1+2+3)	class1
Q4U2R1	5.00695e-08	All proteins (1+2+3)	class1
Q9JKY5	2.42282e-07	All proteins (1+2+3)	class1
Q8C2B3	1.45006e-08	All proteins (1+2+3)	class1
Q8R1F0	3.2419e-08	All proteins (1+2+3)	class1
E9Q7X6	9.77419e-09	All proteins (1+2+3)	class1
Q8VDM6	7.96936e-07	All proteins (1+2+3)	class1
Q91VB4	2.91754e-08	All proteins (1+2+3)	class1
P70202	3.66997e-08	All proteins (1+2+3)	class1
Q64282	4.40685e-08	All proteins (1+2+3)	class1
Q9JHI5	6.98773e-06	All proteins (1+2+3)	class1
Q8K1Y2	4.41435e-08	All proteins (1+2+3)	class1
Q9DBC7	2.95018e-07	All proteins (1+2+3)	class1
P30275	4.69525e-09	All proteins (1+2+3)	class1
Q8BVD5	3.86146e-08	All proteins (1+2+3)	class1
P97930	8.66435e-08	All proteins (1+2+3)	class1
P01635	1.74478e-08	All proteins (1+2+3)	class1
Q7TSH4	1.51673e-08	All proteins (1+2+3)	class1
Q64735	8.95746e-08	All proteins (1+2+3)	class1
Q8K199	2.819e-08	All proteins (1+2+3)	class1
P16381	1.11024e-06	All proteins (1+2+3)	class1
Q61496	1.11024e-06	All proteins (1+2+3)	class1
Q8K353	6.83847e-10	All proteins (1+2+3)	class1
Q8C0D5	1.85854e-07	All proteins (1+2+3)	class1
Q8C790	8.8962e-10	All proteins (1+2+3)	class1
Q8CIB5	8.9475e-07	All proteins (1+2+3)	class1
Q3UFT3	4.45965e-08	All proteins (1+2+3)	class1
Q61553	1.63056e-07	All proteins (1+2+3)	class1
P16858	2.24553e-05	All proteins (1+2+3)	class1
Q05685	3.40151e-09	All proteins (1+2+3)	class1
Q5U4C1	1.1884e-08	All proteins (1+2+3)	class1
Q8BTX9	2.36153e-08	All proteins (1+2+3)	class1
Q2TPA8	3.93486e-06	All proteins (1+2+3)	class1
P47930	4.95597e-09	All proteins (1+2+3)	class1
Q8BUE4	1.56432e-07	All proteins (1+2+3)	class1
Q6NWW9	4.88225e-08	All proteins (1+2+3)	class1
O88513	1.09075e-09	All proteins (1+2+3)	class1
Q07235	2.82957e-08	All proteins (1+2+3)	class1
Q9DBL2	3.68557e-08	All proteins (1+2+3)	class1
Q70KY4	3.79878e-08	All proteins (1+2+3)	class1
Q9CRY7	6.07814e-09	All proteins (1+2+3)	class1
Q9D4H2	1.01062e-07	All proteins (1+2+3)	class1
Q9ERL7	1.46795e-07	All proteins (1+2+3)	class1
Q9DCD6	1.2e-08	All proteins (1+2+3)	class1
Q9CXY9	3.84981e-08	All proteins (1+2+3)	class1
P0C8B4	1.59797e-08	All proteins (1+2+3)	class1
P50149	2.03621e-07	All proteins (1+2+3)	class1
Q9CZN7	3.04253e-06	All proteins (1+2+3)	class1
O88958	1.03315e-07	All proteins (1+2+3)	class1
Q69ZR2	3.73736e-07	All proteins (1+2+3)	class1
O09106	8.44798e-08	All proteins (1+2+3)	class1
Q8QZS1	1.94034e-06	All proteins (1+2+3)	class1
Q8BLH7	1.47018e-09	All proteins (1+2+3)	class1
Q9WV86	4.78517e-09	All proteins (1+2+3)	class1
P08103	6.72816e-08	All proteins (1+2+3)	class1
Q91YP0	4.58003e-07	All proteins (1+2+3)	class1
Q6NVF4	3.83605e-08	All proteins (1+2+3)	class1
Q8R316	9.45568e-09	All proteins (1+2+3)	class1
Q6DFV5	1.50093e-08	All proteins (1+2+3)	class1
Q8VEK3	1.85676e-06	All proteins (1+2+3)	class1
Q9JL35	1.73511e-06	All proteins (1+2+3)	class1
Q00547	2.52852e-08	All proteins (1+2+3)	class1
Q8K3X4	4.6548e-08	All proteins (1+2+3)	class1
Q9R002	5.09017e-10	All proteins (1+2+3)	class1
Q64345	1.22746e-07	All proteins (1+2+3)	class1
Q8BGC0	1.96023e-07	All proteins (1+2+3)	class1
P24547	3.37573e-07	All proteins (1+2+3)	class1
Q61703	2.345e-07	All proteins (1+2+3)	class1
Q99LR1	8.97494e-08	All proteins (1+2+3)	class1
Q99J72	9.9076e-09	All proteins (1+2+3)	class1
Q4KML4	1.50378e-08	All proteins (1+2+3)	class1
Q8BHY3	7.21325e-09	All proteins (1+2+3)	class1
Q91V80	1.50167e-08	All proteins (1+2+3)	class1
P98195	1.13133e-07	All proteins (1+2+3)	class1
Q60936	8.7275e-07	All proteins (1+2+3)	class1
Q6P5D4	4.0116e-08	All proteins (1+2+3)	class1
Q60847	1.2033e-08	All proteins (1+2+3)	class1
P70298	7.51293e-08	All proteins (1+2+3)	class1
Q8BFS6	3.07198e-07	All proteins (1+2+3)	class1
P97426	7.73662e-09	All proteins (1+2+3)	class1
P97425	1.48821e-08	All proteins (1+2+3)	class1
Q8K4M5	7.17132e-08	All proteins (1+2+3)	class1
Q8BXC6	4.39721e-08	All proteins (1+2+3)	class1
Q63829	1.5943e-07	All proteins (1+2+3)	class1
Q9CQ02	4.08621e-08	All proteins (1+2+3)	class1
Q8R395	4.82199e-08	All proteins (1+2+3)	class1
Q3V4B5	9.98305e-08	All proteins (1+2+3)	class1
Q9CR98	8.86843e-07	All proteins (1+2+3)	class1
Q9D6U8	1.86054e-07	All proteins (1+2+3)	class1
P81270	4.21891e-09	All proteins (1+2+3)	class1
Q71M36	2.29297e-08	All proteins (1+2+3)	class1
Q9D7G4	4.20829e-10	All proteins (1+2+3)	class1
Q9D4H8	2.62456e-07	All proteins (1+2+3)	class1
P70424	1.83741e-09	All proteins (1+2+3)	class1
Q5SUQ9	1.91848e-08	All proteins (1+2+3)	class1
Q61526	9.14619e-09	All proteins (1+2+3)	class1
Q99LC5	1.73995e-05	All proteins (1+2+3)	class1
Q9WTJ8	2.05537e-08	All proteins (1+2+3)	class1
Q9ERY9	1.63885e-08	All proteins (1+2+3)	class1
Q922G2	3.70511e-08	All proteins (1+2+3)	class1
P43024	2.23629e-07	All proteins (1+2+3)	class1
Q91V16	3.87134e-08	All proteins (1+2+3)	class1
Q8BQN5	4.30941e-08	All proteins (1+2+3)	class1
Q8VBV7	1.47424e-07	All proteins (1+2+3)	class1
Q3U564	8.12347e-09	All proteins (1+2+3)	class1
Q9DAR7	2.94985e-07	All proteins (1+2+3)	class1
Q9Z0Y1	2.38156e-07	All proteins (1+2+3)	class1
Q62446	9.66933e-07	All proteins (1+2+3)	class1
Q9CS72	2.23362e-08	All proteins (1+2+3)	class1
A2APV2	4.27773e-08	All proteins (1+2+3)	class1
Q9DAF3	5.71788e-07	All proteins (1+2+3)	class1
Q9CWX9	3.65291e-08	All proteins (1+2+3)	class1
P70694	8.98378e-06	All proteins (1+2+3)	class1
A2ATU0	8.12844e-07	All proteins (1+2+3)	class1
Q8BPU7	4.09744e-08	All proteins (1+2+3)	class1
P62869	4.11149e-07	All proteins (1+2+3)	class1
Q8BHI7	4.58397e-08	All proteins (1+2+3)	class1
Q64516	1.6873e-06	All proteins (1+2+3)	class1
Q9D8I3	1.26094e-09	All proteins (1+2+3)	class1
P03987	1.53292e-08	All proteins (1+2+3)	class1
O88786	3.31742e-09	All proteins (1+2+3)	class1
Q80V26	1.85289e-08	All proteins (1+2+3)	class1
O35671	2.18167e-08	All proteins (1+2+3)	class1
A2ASA8	1.04001e-08	All proteins (1+2+3)	class1
Q60960	1.0418e-07	All proteins (1+2+3)	class1
Q7TN12	2.55928e-09	All proteins (1+2+3)	class1
Q8C5L6	4.33965e-08	All proteins (1+2+3)	class1
Q64339	5.47303e-08	All proteins (1+2+3)	class1
P40936	9.33251e-06	All proteins (1+2+3)	class1
Q69ZQ2	2.15454e-08	All proteins (1+2+3)	class1
P43406	1.11918e-07	All proteins (1+2+3)	class1
P11835	9.7883e-08	All proteins (1+2+3)	class1
Q91W40	3.60533e-09	All proteins (1+2+3)	class1
O89053	3.50674e-07	All proteins (1+2+3)	class1
Q9QXT1	6.23405e-09	All proteins (1+2+3)	class1
O70433	1.9831e-09	All proteins (1+2+3)	class1
P97360	2.20931e-08	All proteins (1+2+3)	class1
P55772	6.32749e-08	All proteins (1+2+3)	class1
P49222	1.26635e-08	All proteins (1+2+3)	class1
P54761	2.28119e-08	All proteins (1+2+3)	class1
Q8BQM4	7.84559e-08	All proteins (1+2+3)	class1
Q8CF02	1.12096e-08	All proteins (1+2+3)	class1
Q9R059	7.63494e-09	All proteins (1+2+3)	class1
Q8CHQ0	1.5505e-08	All proteins (1+2+3)	class1
Q91ZT5	1.08317e-07	All proteins (1+2+3)	class1
P37889	1.56866e-08	All proteins (1+2+3)	class1
Q8BIG4	2.23527e-09	All proteins (1+2+3)	class1
P14142	1.61125e-09	All proteins (1+2+3)	class1
Q99KB8	1.53731e-06	All proteins (1+2+3)	class1
O35345	2.36648e-07	All proteins (1+2+3)	class1
Q9WU62	6.46082e-09	All proteins (1+2+3)	class1
Q8K2A7	3.57753e-08	All proteins (1+2+3)	class1
Q8CIM8	5.41848e-08	All proteins (1+2+3)	class1
Q3THK7	6.85586e-07	All proteins (1+2+3)	class1
Q9Z1E4	1.55627e-08	All proteins (1+2+3)	class1
P10922	1.92567e-06	All proteins (1+2+3)	class1
P43277	4.10409e-06	All proteins (1+2+3)	class1
Q7TQK1	6.36905e-08	All proteins (1+2+3)	class1
P19157	1.72167e-05	All proteins (1+2+3)	class1
P46425	1.72167e-05	All proteins (1+2+3)	class1
Q9R092	3.93345e-07	All proteins (1+2+3)	class1
P02088	2.30221e-05	All proteins (1+2+3)	class1
Q9D3B1	6.05061e-07	All proteins (1+2+3)	class1
Q8K013	2.03758e-08	All proteins (1+2+3)	class1
Q8CGP5	3.58602e-06	All proteins (1+2+3)	class1
P20040	1.9713e-08	All proteins (1+2+3)	class1
P06346	2.25671e-08	All proteins (1+2+3)	class1
Q8BFU2	3.58602e-06	All proteins (1+2+3)	class1
Q3U1Z5	1.15253e-08	All proteins (1+2+3)	class1
Q6PDK2	9.90172e-08	All proteins (1+2+3)	class1
Q3TFK5	4.80575e-09	All proteins (1+2+3)	class1
Q3UGR5	1.8641e-07	All proteins (1+2+3)	class1
P04441	9.57845e-09	All proteins (1+2+3)	class1
P26928	1.90301e-09	All proteins (1+2+3)	class1
Q9CPS6	6.19469e-08	All proteins (1+2+3)	class1
Q6ZQ58	5.01123e-07	All proteins (1+2+3)	class1
Q9CRB3	3.31438e-06	All proteins (1+2+3)	class1
P70333	1.37029e-07	All proteins (1+2+3)	class1
Q8C1A9	7.56567e-09	All proteins (1+2+3)	class1
Q8BPZ8	1.13874e-08	All proteins (1+2+3)	class1
A2A5R2	1.82995e-07	All proteins (1+2+3)	class1
Q3U319	9.92388e-08	All proteins (1+2+3)	class1
P63101	3.68228e-06	All proteins (1+2+3)	class1
Q61694	9.99089e-07	All proteins (1+2+3)	class1
Q80U35	2.34635e-08	All proteins (1+2+3)	class1
Q8BXL7	4.02165e-08	All proteins (1+2+3)	class1
P11859	1.42362e-07	All proteins (1+2+3)	class1
Q8VDY9	3.57175e-08	All proteins (1+2+3)	class1
Q61315	5.25605e-09	All proteins (1+2+3)	class1
Q8BM75	4.0309e-08	All proteins (1+2+3)	class1
Q6P1H6	1.17036e-07	All proteins (1+2+3)	class1
P16015	1.37181e-05	All proteins (1+2+3)	class1
Q80UU1	3.19106e-08	All proteins (1+2+3)	class1
Q6PAK3	1.70497e-08	All proteins (1+2+3)	class1
Q8VBT6	3.02785e-08	All proteins (1+2+3)	class1
Q91YI0	9.48e-06	All proteins (1+2+3)	class1
Q64133	1.99372e-07	All proteins (1+2+3)	class1
Q80UP5	3.06426e-08	All proteins (1+2+3)	class1
P56380	1.3337e-07	All proteins (1+2+3)	class1
O88879	6.39962e-08	All proteins (1+2+3)	class1
Q3V1D3	2.52463e-08	All proteins (1+2+3)	class1
Q99NH0	1.9979e-07	All proteins (1+2+3)	class1
P00688	1.88749e-08	All proteins (1+2+3)	class1
Q9DAZ9	8.7688e-08	All proteins (1+2+3)	class1
Q9R182	6.65417e-08	All proteins (1+2+3)	class1
Q8C0D9	3.65984e-09	All proteins (1+2+3)	class1
Q8VDN2	5.80549e-06	All proteins (1+2+3)	class1
Q8CJ61	2.99377e-09	All proteins (1+2+3)	class1
Q9Z1R2	1.56348e-07	All proteins (1+2+3)	class1
O55003	3.35957e-08	All proteins (1+2+3)	class1
Q5DTM8	5.66092e-08	All proteins (1+2+3)	class1
Q91UZ5	1.243e-08	All proteins (1+2+3)	class1
Q921Y2	3.05925e-08	All proteins (1+2+3)	class1
Q9Z0R6	1.17002e-07	All proteins (1+2+3)	class1
Q8BP00	7.48094e-08	All proteins (1+2+3)	class1
Q60766	2.78412e-07	All proteins (1+2+3)	class1
Q8VI75	9.20515e-08	All proteins (1+2+3)	class1
P85094	2.54549e-06	All proteins (1+2+3)	class1
P59997	1.77956e-08	All proteins (1+2+3)	class1
Q8VC57	3.45367e-09	All proteins (1+2+3)	class1
Q6PDI6	3.26673e-08	All proteins (1+2+3)	class1
P16301	1.01617e-07	All proteins (1+2+3)	class1
P01638	2.63258e-08	All proteins (1+2+3)	class1
Q99PI4	2.16638e-09	All proteins (1+2+3)	class1
P39655	9.41949e-09	All proteins (1+2+3)	class1
P97484	1.96766e-08	All proteins (1+2+3)	class1
Q9WTX8	9.37498e-08	All proteins (1+2+3)	class1
P27046	6.98889e-07	All proteins (1+2+3)	class1
Q64253	2.71728e-09	All proteins (1+2+3)	class1
Q8R003	2.03768e-09	All proteins (1+2+3)	class1
Q8BGT6	2.98788e-08	All proteins (1+2+3)	class1
P53690	2.61745e-09	All proteins (1+2+3)	class1
Q99LX5	1.74369e-08	All proteins (1+2+3)	class1
Q80Y86	2.33155e-07	All proteins (1+2+3)	class1
O08605	2.95551e-08	All proteins (1+2+3)	class1
Q80TL7	1.16061e-07	All proteins (1+2+3)	class1
Q9D011	1.84583e-09	All proteins (1+2+3)	class1
Q9D023	4.02769e-07	All proteins (1+2+3)	class1
D0QMC3	4.7752e-08	All proteins (1+2+3)	class1
P63030	3.50988e-07	All proteins (1+2+3)	class1
O08911	9.30128e-09	All proteins (1+2+3)	class1
Q63844	4.21616e-07	All proteins (1+2+3)	class1
Q9WVS8	8.98928e-09	All proteins (1+2+3)	class1
Q3B7Z2	4.79677e-07	All proteins (1+2+3)	class1
P60335	2.97406e-06	All proteins (1+2+3)	class1
Q8VEL2	9.45067e-09	All proteins (1+2+3)	class1
P54276	9.73965e-07	All proteins (1+2+3)	class1
Q5ND52	1.88576e-08	All proteins (1+2+3)	class1
O54972	3.30522e-09	All proteins (1+2+3)	class1
Q8VDD5	7.42549e-06	All proteins (1+2+3)	class1
Q9ERS2	4.08703e-07	All proteins (1+2+3)	class1
Q9CR61	1.58558e-06	All proteins (1+2+3)	class1
Q01768	3.6483e-06	All proteins (1+2+3)	class1
Q9JKF6	7.36341e-09	All proteins (1+2+3)	class1
P03903	8.6719e-08	All proteins (1+2+3)	class1
Q80U93	3.09768e-07	All proteins (1+2+3)	class1
Q9R061	7.72345e-08	All proteins (1+2+3)	class1
Q9D720	1.33258e-09	All proteins (1+2+3)	class1
Q9CPP0	2.56905e-08	All proteins (1+2+3)	class1
Q9WUE4	2.72301e-09	All proteins (1+2+3)	class1
Q9CQE1	5.58239e-07	All proteins (1+2+3)	class1
Q91V36	1.71063e-08	All proteins (1+2+3)	class1
Q8BVU5	2.57224e-08	All proteins (1+2+3)	class1
Q9CQC2	3.81664e-09	All proteins (1+2+3)	class1
Q8BLU0	1.2127e-07	All proteins (1+2+3)	class1
Q99KJ8	3.18602e-07	All proteins (1+2+3)	class1
Q9CR13	2.17756e-07	All proteins (1+2+3)	class1
Q9QZB9	3.99821e-08	All proteins (1+2+3)	class1
Q9JII5	1.96891e-07	All proteins (1+2+3)	class1
F8VPU2	3.29905e-07	All proteins (1+2+3)	class1
Q6AXC6	3.25203e-09	All proteins (1+2+3)	class1
E9PV24	7.50655e-07	All proteins (1+2+3)	class1
Q9CWS0	1.84561e-06	All proteins (1+2+3)	class1
Q9D9Z5	1.38263e-08	All proteins (1+2+3)	class1
Q8CIM3	1.20673e-08	All proteins (1+2+3)	class1
Q9CWT6	2.80854e-08	All proteins (1+2+3)	class1
Q63961	3.58986e-08	All proteins (1+2+3)	class1
P97480	1.51178e-08	All proteins (1+2+3)	class1
Q9DCM0	1.93763e-06	All proteins (1+2+3)	class1
Q8BH70	3.93867e-09	All proteins (1+2+3)	class1
P29699	3.1407e-07	All proteins (1+2+3)	class1
Q71KU9	6.86476e-09	All proteins (1+2+3)	class1
E9Q5Z5	6.63029e-10	All proteins (1+2+3)	class1
P97807	4.60371e-06	All proteins (1+2+3)	class1
Q9Z2H7	1.09633e-08	All proteins (1+2+3)	class1
Q9CXP8	3.26864e-08	All proteins (1+2+3)	class1
Q9JMB0	3.65866e-08	All proteins (1+2+3)	class1
Q61012	5.17399e-09	All proteins (1+2+3)	class1
P01864	8.14759e-08	All proteins (1+2+3)	class1
P55937	3.59838e-07	All proteins (1+2+3)	class1
Q8BTZ7	2.09213e-07	All proteins (1+2+3)	class1
Q8VEM1	7.04371e-09	All proteins (1+2+3)	class1
P50431	4.14079e-06	All proteins (1+2+3)	class1
P98192	5.52031e-08	All proteins (1+2+3)	class1
P30677	2.15543e-09	All proteins (1+2+3)	class1
Q08048	1.36073e-09	All proteins (1+2+3)	class1
P38532	9.24908e-09	All proteins (1+2+3)	class1
Q8K0U4	3.38952e-08	All proteins (1+2+3)	class1
Q60668	5.76639e-07	All proteins (1+2+3)	class1
Q9D0E1	1.32869e-06	All proteins (1+2+3)	class1
P62748	1.43741e-07	All proteins (1+2+3)	class1
P10630	5.14376e-07	All proteins (1+2+3)	class1
Q8BPT6	2.77346e-09	All proteins (1+2+3)	class1
P56477	1.02159e-08	All proteins (1+2+3)	class1
Q91VK4	2.50776e-08	All proteins (1+2+3)	class1
Q922B9	1.12227e-07	All proteins (1+2+3)	class1
P54987	1.01339e-09	All proteins (1+2+3)	class1
Q8K2V6	5.60218e-08	All proteins (1+2+3)	class1
Q5DU25	1.17345e-08	All proteins (1+2+3)	class1
P15702	2.37669e-09	All proteins (1+2+3)	class1
Q8BZT9	1.15279e-08	All proteins (1+2+3)	class1
Q61805	5.17625e-09	All proteins (1+2+3)	class1
P02469	3.79182e-08	All proteins (1+2+3)	class1
Q9CXF0	1.84666e-06	All proteins (1+2+3)	class1
O88952	1.70904e-07	All proteins (1+2+3)	class1
P97823	1.00157e-06	All proteins (1+2+3)	class1
Q3UFF7	2.79511e-07	All proteins (1+2+3)	class1
Q9D2V8	2.61471e-09	All proteins (1+2+3)	class1
Q9D273	1.77158e-07	All proteins (1+2+3)	class1
Q5SX40	7.59658e-09	All proteins (1+2+3)	class1
Q9D6J6	1.67591e-06	All proteins (1+2+3)	class1
P10493	4.72351e-08	All proteins (1+2+3)	class1
Q91X97	2.78183e-08	All proteins (1+2+3)	class1
Q9WUD1	1.11563e-07	All proteins (1+2+3)	class1
Q80ZU0	7.11345e-09	All proteins (1+2+3)	class1
Q9JKC8	1.26545e-07	All proteins (1+2+3)	class1
P08030	2.68255e-07	All proteins (1+2+3)	class1
O88693	5.41943e-08	All proteins (1+2+3)	class1
G3X982	3.32324e-06	All proteins (1+2+3)	class1
P35329	3.84472e-08	All proteins (1+2+3)	class1
Q61024	2.51067e-08	All proteins (1+2+3)	class1
Q9WU60	3.65977e-08	All proteins (1+2+3)	class1
Q8BMG1	2.94363e-08	All proteins (1+2+3)	class1
P00848	2.31166e-08	All proteins (1+2+3)	class1
Q8R016	6.44505e-07	All proteins (1+2+3)	class1
Q6PAJ1	4.71145e-08	All proteins (1+2+3)	class1
Q9JI81	3.53279e-07	All proteins (1+2+3)	class1
O35927	1.29586e-07	All proteins (1+2+3)	class1
Q8C9S4	5.06636e-08	All proteins (1+2+3)	class1
Q80TJ1	7.92748e-09	All proteins (1+2+3)	class1
P43346	8.03308e-08	All proteins (1+2+3)	class1
Q9D8B3	2.84007e-07	All proteins (1+2+3)	class1
P12787	1.90282e-06	All proteins (1+2+3)	class1
Q8JZQ9	1.07554e-06	All proteins (1+2+3)	class1
Q3TZZ7	2.61632e-07	All proteins (1+2+3)	class1
P97447	1.02212e-07	All proteins (1+2+3)	class1
P59266	2.78154e-08	All proteins (1+2+3)	class1
Q9CPW2	8.40815e-08	All proteins (1+2+3)	class1
Q6DI86	1.75074e-09	All proteins (1+2+3)	class1
Q922E6	8.29961e-08	All proteins (1+2+3)	class1
Q80UW2	2.90439e-09	All proteins (1+2+3)	class1
Q922K9	2.11188e-09	All proteins (1+2+3)	class1
Q9CYL5	1.90311e-08	All proteins (1+2+3)	class1
Q8BHC9	1.58878e-08	All proteins (1+2+3)	class1
Q8BMI4	3.11341e-09	All proteins (1+2+3)	class1
Q99L45	1.6347e-06	All proteins (1+2+3)	class1
P01942	8.87292e-06	All proteins (1+2+3)	class1
Q3UMU9	2.3444e-07	All proteins (1+2+3)	class1
O89100	9.83118e-09	All proteins (1+2+3)	class1
A0JNU3	9.42768e-07	All proteins (1+2+3)	class1
Q3TT38	7.47248e-09	All proteins (1+2+3)	class1
P52792	5.15852e-07	All proteins (1+2+3)	class1
Q3UQ44	5.17426e-06	All proteins (1+2+3)	class1
P34884	1.54226e-06	All proteins (1+2+3)	class1
Q6ZPV2	1.58044e-08	All proteins (1+2+3)	class1
O35664	9.95435e-09	All proteins (1+2+3)	class1
Q3UE31	4.97871e-08	All proteins (1+2+3)	class1
Q8CIG3	2.70445e-08	All proteins (1+2+3)	class1
Q6ZPY7	1.18443e-07	All proteins (1+2+3)	class1
P48025	7.87086e-08	All proteins (1+2+3)	class1
Q8R4H7	1.6722e-07	All proteins (1+2+3)	class1
P37040	4.86856e-06	All proteins (1+2+3)	class1
P33215	2.60358e-08	All proteins (1+2+3)	class1
O55239	4.56296e-08	All proteins (1+2+3)	class1
O70145	7.12362e-08	All proteins (1+2+3)	class1
Q80TM9	1.28385e-07	All proteins (1+2+3)	class1
Q9D7E4	1.82429e-07	All proteins (1+2+3)	class1
Q91VR2	3.76002e-06	All proteins (1+2+3)	class1
Q91XD7	1.76899e-07	All proteins (1+2+3)	class1
Q6P8I6	2.42504e-08	All proteins (1+2+3)	class1
P17183	2.74998e-09	All proteins (1+2+3)	class1
P23116	1.16151e-06	All proteins (1+2+3)	class1
Q8BFR4	1.6218e-07	All proteins (1+2+3)	class1
P08752	4.93177e-07	All proteins (1+2+3)	class1
Q8C129	7.61315e-08	All proteins (1+2+3)	class1
Q99KR3	2.45705e-06	All proteins (1+2+3)	class1
Q8C3I8	2.04879e-08	All proteins (1+2+3)	class1
F2Z461	1.63781e-09	All proteins (1+2+3)	class1
Q8BWW4	3.62846e-07	All proteins (1+2+3)	class1
Q3SXD3	8.76519e-09	All proteins (1+2+3)	class1
Q9CQJ1	3.82615e-08	All proteins (1+2+3)	class1
Q60848	5.88675e-09	All proteins (1+2+3)	class1
Q8BG40	9.93935e-09	All proteins (1+2+3)	class1
Q9Z2G9	5.04113e-07	All proteins (1+2+3)	class1
Q61699	1.81467e-06	All proteins (1+2+3)	class1
P17879	4.81937e-08	All proteins (1+2+3)	class1
Q8R3Y8	3.49457e-08	All proteins (1+2+3)	class1
Q3U1G5	2.04852e-08	All proteins (1+2+3)	class1
Q9Z0R4	4.20998e-07	All proteins (1+2+3)	class1
Q9DAI2	2.73918e-08	All proteins (1+2+3)	class1
P35569	2.69612e-08	All proteins (1+2+3)	class1
Q61702	1.57986e-07	All proteins (1+2+3)	class1
Q9JHU9	4.07216e-08	All proteins (1+2+3)	class1
Q9QXX0	2.26044e-09	All proteins (1+2+3)	class1
Q80UN9	8.04016e-10	All proteins (1+2+3)	class1
Q80WE4	2.92648e-08	All proteins (1+2+3)	class1
Q9QXL2	2.07218e-07	All proteins (1+2+3)	class1
P0C605	1.62635e-08	All proteins (1+2+3)	class1
P47809	1.42224e-07	All proteins (1+2+3)	class1
Q9WVS7	1.30523e-08	All proteins (1+2+3)	class1
Q80UY2	5.89233e-08	All proteins (1+2+3)	class1
P70188	5.90045e-08	All proteins (1+2+3)	class1
Q9QWT9	2.76747e-08	All proteins (1+2+3)	class1
Q9R008	2.46912e-08	All proteins (1+2+3)	class1
Q6ZPT1	1.62173e-08	All proteins (1+2+3)	class1
Q61781	5.7836e-08	All proteins (1+2+3)	class1
P60762	2.90769e-08	All proteins (1+2+3)	class1
Q8BZ21	5.06965e-08	All proteins (1+2+3)	class1
Q9R0Q4	5.7686e-08	All proteins (1+2+3)	class1
P26041	1.43973e-06	All proteins (1+2+3)	class1
Q9CQL7	3.22198e-09	All proteins (1+2+3)	class1
Q2VPU4	2.5812e-09	All proteins (1+2+3)	class1
Q8BWJ3	1.34929e-07	All proteins (1+2+3)	class1
A2RSY1	2.32318e-08	All proteins (1+2+3)	class1
Q61001	2.84726e-07	All proteins (1+2+3)	class1
Q9Z2B9	1.51053e-08	All proteins (1+2+3)	class1
Q3UN02	8.76927e-08	All proteins (1+2+3)	class1
P52480	1.29498e-06	All proteins (1+2+3)	class1
P53657	2.90412e-06	All proteins (1+2+3)	class1
P04944	7.44459e-09	All proteins (1+2+3)	class1
Q921G6	3.99972e-08	All proteins (1+2+3)	class1
Q8BVU0	6.63721e-08	All proteins (1+2+3)	class1
Q8R4F0	5.60781e-08	All proteins (1+2+3)	class1
Q8K2P1	4.84918e-09	All proteins (1+2+3)	class1
P39039	1.47517e-07	All proteins (1+2+3)	class1
Q8R033	6.89513e-09	All proteins (1+2+3)	class1
P70257	1.10256e-07	All proteins (1+2+3)	class1
Q9CQJ8	5.42516e-07	All proteins (1+2+3)	class1
Q9DCS9	1.85223e-06	All proteins (1+2+3)	class1
Q8BLF1	2.16219e-07	All proteins (1+2+3)	class1
Q8VCQ3	1.7432e-08	All proteins (1+2+3)	class1
Q924S2	3.13799e-08	All proteins (1+2+3)	class1
Q8BJ71	2.28341e-07	All proteins (1+2+3)	class1
Q3UZZ4	6.51805e-09	All proteins (1+2+3)	class1
Q9QXK3	3.12331e-07	All proteins (1+2+3)	class1
Q8R1S0	1.63184e-07	All proteins (1+2+3)	class1
Q99L85	1.13072e-08	All proteins (1+2+3)	class1
Q9Z0E6	6.85921e-08	All proteins (1+2+3)	class1
Q8R313	5.55136e-08	All proteins (1+2+3)	class1
Q69ZL1	5.54031e-08	All proteins (1+2+3)	class1
Q80UZ0	7.42615e-09	All proteins (1+2+3)	class1
Q61559	8.58202e-08	All proteins (1+2+3)	class1
Q8R0F8	6.53936e-07	All proteins (1+2+3)	class1
Q9R1Y5	5.66229e-09	All proteins (1+2+3)	class1
Q6NZM9	3.58568e-08	All proteins (1+2+3)	class1
P29416	1.04122e-07	All proteins (1+2+3)	class1
Q9Z2V6	1.48794e-07	All proteins (1+2+3)	class1
Q8R1F6	2.38838e-08	All proteins (1+2+3)	class1
Q9Z2V5	4.96213e-08	All proteins (1+2+3)	class1
P20060	1.6249e-07	All proteins (1+2+3)	class1
Q9QVP9	1.46165e-07	All proteins (1+2+3)	class1
P81069	1.19905e-09	All proteins (1+2+3)	class1
B2RSH2	1.67094e-09	All proteins (1+2+3)	class1
Q8BH60	1.35612e-07	All proteins (1+2+3)	class1
P14220	3.26818e-08	All proteins (1+2+3)	class1
Q61586	5.03226e-07	All proteins (1+2+3)	class1
Q80Y14	6.59625e-07	All proteins (1+2+3)	class1
Q8C0L9	1.32512e-07	All proteins (1+2+3)	class1
Q8C5Q4	1.63016e-07	All proteins (1+2+3)	class1
Q9QZQ8	1.4441e-06	All proteins (1+2+3)	class1
Q8K114	2.35077e-08	All proteins (1+2+3)	class1
Q5DTX6	1.14173e-08	All proteins (1+2+3)	class1
P01901	6.23824e-07	All proteins (1+2+3)	class1
Q9D2U9	8.98691e-09	All proteins (1+2+3)	class1
Q9ESZ8	2.2835e-07	All proteins (1+2+3)	class1
Q60760	2.66781e-08	All proteins (1+2+3)	class1
Q91WN4	2.41677e-06	All proteins (1+2+3)	class1
P97494	2.33842e-06	All proteins (1+2+3)	class1
P10518	3.31256e-06	All proteins (1+2+3)	class1
P11352	1.1218e-05	All proteins (1+2+3)	class1
Q8VC88	6.99791e-10	All proteins (1+2+3)	class1
Q9R098	1.22028e-08	All proteins (1+2+3)	class1
P70349	1.96752e-06	All proteins (1+2+3)	class1
P43120	4.8209e-08	All proteins (1+2+3)	class1
P01592	5.70268e-08	All proteins (1+2+3)	class1
P01878	4.40476e-07	All proteins (1+2+3)	class1
Q8CGE8	6.88792e-08	All proteins (1+2+3)	class1
Q8R5F7	1.50857e-07	All proteins (1+2+3)	class1
Q9JHR7	9.375e-07	All proteins (1+2+3)	class1
O35344	2.91361e-07	All proteins (1+2+3)	class1
Q9DCC7	7.35285e-08	All proteins (1+2+3)	class1
Q9JKF1	1.34339e-09	All proteins (1+2+3)	class1
P11438	3.50787e-07	All proteins (1+2+3)	class1
Q02496	1.44942e-09	All proteins (1+2+3)	class1
O08601	7.9314e-06	All proteins (1+2+3)	class1
Q9CZU3	2.51976e-07	All proteins (1+2+3)	class1
Q9WTL7	1.90887e-07	All proteins (1+2+3)	class1
P97287	3.67578e-08	All proteins (1+2+3)	class1
Q99M51	1.59964e-07	All proteins (1+2+3)	class1
Q8K3J1	4.46948e-07	All proteins (1+2+3)	class1
Q91VD9	4.30527e-06	All proteins (1+2+3)	class1
P28660	3.51383e-07	All proteins (1+2+3)	class1
Q9CXK8	1.83129e-08	All proteins (1+2+3)	class1
Q61026	4.58208e-08	All proteins (1+2+3)	class1
Q9JL19	4.12623e-08	All proteins (1+2+3)	class1
Q6DFV7	4.0187e-08	All proteins (1+2+3)	class1
Q9CZ57	4.15632e-08	All proteins (1+2+3)	class1
P11930	2.83188e-07	All proteins (1+2+3)	class1
Q8BMA5	7.79356e-09	All proteins (1+2+3)	class1
Q60829	5.8931e-09	All proteins (1+2+3)	class1
Q8BHN0	7.45849e-09	All proteins (1+2+3)	class1
D3YYU8	6.39248e-08	All proteins (1+2+3)	class1
Q9CWU9	3.37661e-08	All proteins (1+2+3)	class1
Q8R480	2.17179e-07	All proteins (1+2+3)	class1
P61967	1.02821e-07	All proteins (1+2+3)	class1
Q3U3W5	1.21673e-08	All proteins (1+2+3)	class1
P61208	2.95546e-09	All proteins (1+2+3)	class1
P48036	2.93098e-06	All proteins (1+2+3)	class1
O70589	1.83183e-07	All proteins (1+2+3)	class1
Q91WE4	2.01451e-07	All proteins (1+2+3)	class1
Q8CJF7	2.87401e-07	All proteins (1+2+3)	class1
Q7TNG5	1.89316e-07	All proteins (1+2+3)	class1
P01132	5.32745e-08	All proteins (1+2+3)	class1
Q91YR5	2.88082e-08	All proteins (1+2+3)	class1
Q63880	1.11283e-05	All proteins (1+2+3)	class1
Q64176	2.26758e-06	All proteins (1+2+3)	class1
Q8BP78	8.17405e-09	All proteins (1+2+3)	class1
Q9DAA6	8.69517e-08	All proteins (1+2+3)	class1
Q8QZS3	1.16514e-08	All proteins (1+2+3)	class1
Q8C4V4	1.33258e-09	All proteins (1+2+3)	class1
Q920L1	3.58474e-07	All proteins (1+2+3)	class1
O88842	1.66813e-08	All proteins (1+2+3)	class1
E9Q8I9	1.27091e-08	All proteins (1+2+3)	class1
Q3UCQ1	2.89919e-09	All proteins (1+2+3)	class1
P58462	1.04135e-08	All proteins (1+2+3)	class1
Q8BKT3	4.66783e-09	All proteins (1+2+3)	class1
Q01514	2.94209e-08	All proteins (1+2+3)	class1
O55222	2.01541e-07	All proteins (1+2+3)	class1
Q9JKR6	4.65019e-06	All proteins (1+2+3)	class1
Q80W93	2.36346e-07	All proteins (1+2+3)	class1
Q8BL86	2.88824e-08	All proteins (1+2+3)	class1
Q8CHK3	5.95661e-08	All proteins (1+2+3)	class1
Q9CYI4	6.47211e-08	All proteins (1+2+3)	class1
Q60805	1.83831e-08	All proteins (1+2+3)	class1
Q9D2Y4	6.82266e-08	All proteins (1+2+3)	class1
Q9Z2C4	4.76642e-08	All proteins (1+2+3)	class1
Q9CQ65	4.11875e-07	All proteins (1+2+3)	class1
Q8BJS8	1.2381e-08	All proteins (1+2+3)	class1
P11591	6.36012e-07	All proteins (1+2+3)	class1
Q9D6Y7	2.45962e-06	All proteins (1+2+3)	class1
Q9D0B6	3.0718e-08	All proteins (1+2+3)	class1
Q9CRB8	3.58601e-08	All proteins (1+2+3)	class1
Q9CZH7	8.33794e-09	All proteins (1+2+3)	class1
O88425	3.82978e-09	All proteins (1+2+3)	class1
P70255	6.63646e-08	All proteins (1+2+3)	class1
Q8BZR9	4.46504e-08	All proteins (1+2+3)	class1
P97305	4.6668e-09	All proteins (1+2+3)	class1
Q9JMH7	6.69474e-09	All proteins (1+2+3)	class1
Q9JI75	1.13096e-06	All proteins (1+2+3)	class1
Q9R1J0	9.51062e-07	All proteins (1+2+3)	class1
P03899	7.96571e-09	All proteins (1+2+3)	class1
Q3U0K8	2.51993e-08	All proteins (1+2+3)	class1
Q80ZE4	8.35504e-10	All proteins (1+2+3)	class1
Q9WVD5	1.51857e-06	All proteins (1+2+3)	class1
P14824	9.18761e-08	All proteins (1+2+3)	class1
P81269	4.3847e-08	All proteins (1+2+3)	class1
[truncated: 15,291 more rows]
