# Supplementary material for: Decreased liver B vitamin-related enzymes as a metabolic hallmark of cancer cachexia
Source: Nat Commun. 2023 Oct 6;14:6246. doi: 10.1038/s41467-023-41952-w (PMC10558488; doi:10.1038/s41467-023-41952-w)
Supplement: Supplementary file 4 — Source Data [file 41467_2023_41952_MOESM4_ESM.zip › source_data_ed3/FigS5b.xlsx]

## Sheet: FigS4b
class	s_value	term	description	false_discovery_rate	effect_size	category	over_under	hierarchical_level	year	foreground_ids	background_ids	foreground_count	foreground_n	background_count	background_n	ratio_in_foreground	ratio_in_background	p_value	logFDR	rank	category_rank
muscle	2.98567	KW-0496	Mitochondrion	0.0010424	0.494242	UniProt keywords	o	2	-1	Q9CQR4;Q99KI0;Q9CR21;P41216;Q9Z0X1;Q8CHT0;P47738;P28352;Q9DCX2;Q06185;P97450;Q9CPQ8;P56480;Q9DB20;O35658;Q9CZB0;Q64433;Q8BH59;Q9CXI0;P00405;O08749;Q8BH95;Q921G7;Q8R0F8;Q9D172;O08756;Q61425;Q91YP0;P16125;Q9Z2I0;Q8CGK3;Q6PB66;Q8BMF3;Q9DCZ4;Q8CAQ8;Q791V5;O88441;Q9D8B4;Q9ERS2;P0DN34;Q9DCS9;Q9DCT2;Q61941;P53395;Q60597;Q9D2G2;Q8BMF4;P35486;Q9D051;Q99MN9;Q9JK42;O35129;P20108;P99028;Q8R1I1;Q924D0;Q9Z2I8;…	Q99L13;P05202;P61222;Q7TMS5;Q8JZN5;P51174;P45952;Q07417;P50544;Q9DBL1;Q9CQR4;Q99KI0;Q9QYR9;Q9R0X4;Q9CR21;Q99NB1;P41216;P48962;P51881;Q9Z0X1;Q8CHT0;Q9DBF1;P47738;P28352;Q9CQQ7;Q9D5T0;Q9DCX2;Q06185;P97450;Q9CPQ8;P56379;P03930;Q03265;P56480;Q9D3D9;Q91VR2;P56135;Q9DB20;P59017;O35855;Q80XN0;O35658;Q9CZB0;P47934;O09165;O54724;Q64433;P63038;Q9D1L0;Q91WS0;Q9CZU6;Q9QYB1;Q8R4N0;Q8BH59;Q9CXI0;Q8R1S0;Q60936;…	63	87	243	1057	0.724138	0.229896	9.10116e-07	2.98196	1	0
muscle	0.915001	KW-0963	Cytoplasm	0.0213673	-0.221109	UniProt keywords	u	2	-1	Q9CQR4;Q8BK64;Q9Z0X1;P28352;Q8C0M9;Q8R164;O35658;Q70KF4;P70695;Q8R0F8;Q8BZ52;P19639;P85094;P16125;P97823;P06801;Q02566;P46935;O35129;P20108;Q9D1G1;Q8BZA9	Q9CQV8;P62259;P68510;P61982;P68254;P63101;Q76MZ3;Q9D020;Q9DCD0;Q9CQ60;P05201;P61222;Q9CQR4;P60710;Q7TPR4;Q9JI91;P57780;P68134;Q9D9J3;P61164;P00329;P28474;P55264;Q8BK64;Q9Z0X1;Q8R010;Q9JII6;Q9WTQ5;Q9DBF1;P21300;P05064;P45376;Q9CPY7;P97822;Q02357;Q9WV06;P97384;P10107;P14824;Q8R146;P28352;P08030;P61205;Q8VEH3;Q91WU5;Q8C0M9;Q8VBT9;Q8K3W0;O54962;Q9JLV1;A2AMT1;Q9DBJ3;O08539;P20029;Q923D2;Q8R164;O35127;…	22	87	501	1057	0.252874	0.473983	7.27396e-05	1.67025	4	0
muscle	0.429758	KW-0520	NAD	0.0283884	0.10969	UniProt keywords	o	2	-1	Q9Z0X1;Q8CHT0;P47738;O08749;Q8CHS7;O08756;Q61425;P16125;Q9DCT2;Q61941;Q60932;Q60930;Q60931	Q99L13;P00329;P28474;Q9Z0X1;Q8CHT0;Q9DBF1;P47738;Q80XN0;P51660;P50171;O08749;Q8CHS7;Q8BMS1;P19096;P16858;P13707;O08756;Q61425;Q9D6R2;P06151;P16125;P14152;P08249;Q9EQ20;Q8R2G4;Q9DB73;Q91VD9;Q91WD5;Q9DCT2;Q9DC70;Q8K3J1;Q91YT0;Q9D6J6;Q61941;P03888;P03911;P50247;Q8VDQ8;Q60932;Q60930;Q60931;Q00519	13	87	42	1057	0.149425	0.0397351	0.000120802	1.54686	5	0
muscle	0.308673	KW-0560	Oxidoreductase	0.278018	0.116073	UniProt keywords	o	2	-1	Q9Z0X1;Q8CHT0;P47738;O08749;Q8CHS7;Q921G7;P46412;O08756;Q61425;Q91YP0;P16125;Q8BMF3;P06801;Q9DCT2;Q60597;P35486;Q9D051;P20108	Q99L13;Q9DCD0;Q8JZN5;P51174;P45952;Q07417;P50544;Q8K370;Q9DBL1;P00329;P28474;Q9Z0X1;Q9JII6;Q8CHT0;Q9DBF1;P21300;P47738;P45376;Q8BSY0;Q80XN0;Q923D2;Q922D8;P24270;P48758;Q8R1S0;P19783;P43023;P56392;P48771;Q5M8N4;Q9CQ62;P51660;P50171;Q9DBB8;P26443;Q8BVI4;O08749;Q8CHS7;Q8BMS1;Q921G7;P19096;P09528;P16858;Q9DCZ1;P13707;Q64521;P46412;O70325;P47791;O08756;Q61425;Q2TPA8;Q9D6R2;O88844;P54071;Q9JHI5;Q91YP0;…	18	87	96	1057	0.206897	0.0908231	0.00219136	0.555926	8	0
muscle	0.257796	KW-0488	Methylation	0.278018	-0.099055	UniProt keywords	u	2	-1	Q02566;Q9D1G1	P05202;P60710;P68134;P48962;P51881;P07724;Q6PA06;Q03265;Q9JLV1;P20029;P0DP26;P40124;P60766;Q9CZU6;Q8CIE6;P63254;P23927;Q62167;Q61656;P31001;E9Q557;O70133;Q9QYJ0;Q8BMS1;P10126;P62631;P58252;Q9DCW4;Q8VHX6;P56959;P16858;P38647;P43274;Q9QZQ8;P62806;P02088;O35737;Q00PI9;P61979;Q7TMK9;Q8VEK3;P11499;Q61316;P63017;P14602;Q6NZJ6;Q9WUK2;Q61768;Q8BRH4;P52480;Q61029;Q9JKS4;P48678;P14733;Q8VCF0;P04370;P14152;…	2	87	129	1057	0.0229885	0.122044	0.00249718	0.555926	10	0
liver	1.50445	KW-0496	Mitochondrion	0.00123781	0.276672	UniProt keywords	o	2	-1	P26150;Q99L13;Q9WVM8;Q99K67;Q8JZN5;P51174;P45952;Q07417;Q80XL6;Q9DBL1;Q9CQR4;Q99KI0;Q9QYR9;Q8VCW8;P41216;Q91VA0;Q3UNX5;Q8BGA8;Q14DH7;Q3UEG6;Q9Z0X1;Q8CHT0;Q9DBF1;P47738;Q8BWU8;Q9CQQ7;Q9DCX2;Q06185;Q9CPQ8;P56379;Q03265;P56480;Q91VR2;P56135;Q9DB20;Q9CZP5;Q80XN0;Q9CZB0;P23589;Q64433;P63038;Q91WS0;Q9DBL7;Q60936;Q8K1Z0;P00405;P12787;Q05421;Q8C196;P97742;P52825;P56391;Q9D0M3;Q99J39;Q9CQ62;Q64442;A2ATU0;…	P26150;Q99L13;Q9WVM8;Q99K67;P05202;Q61102;P61222;Q9D7B6;Q8JZN5;P51174;P45952;Q07417;P50544;Q80XL6;Q9DBL1;Q9CQR4;Q99KI0;Q9QYR9;Q8VCW8;Q3URE1;P41216;Q9QUJ7;Q8JZR0;Q91VA0;Q3UNX5;Q8BGA8;Q14DH7;Q61578;P51881;P46656;Q8JZQ2;Q3UEG6;Q9Z0X1;Q9CZS1;Q8CHT0;Q9DBF1;P47738;O09174;Q07456;Q64133;Q8BW75;P28352;Q8BWU8;Q9CQQ7;Q9D5T0;Q925I1;P56382;Q9DCX2;Q06185;Q9CPQ8;P56379;P03930;Q03265;P56480;Q9D3D9;Q91VR2;P56135;…	161	332	398	1911	0.48494	0.208268	3.65038e-06	2.90734	1	0
liver	0.956351	KW-0963	Cytoplasm	0.00123781	-0.175049	UniProt keywords	u	2	-1	Q78JT3;Q5YD48;Q8VCR7;Q91V92;Q9DBK0;Q9CQR4;Q99JW2;Q91XE4;Q9QYY9;Q9Z0X1;Q9JII6;P24549;Q9DBF1;Q9JLJ2;Q9CPY7;O54754;G3X982;P16460;Q924Y0;Q8R164;Q922D8;P16015;P61022;Q5SW19;Q8R1G2;Q9DBL7;Q99J39;P63037;O35215;Q8VCC2;Q9R0P3;Q9DCM0;P55050;Q8R0F8;P30416;P97807;Q8K157;Q05915;Q8BUV3;Q99KB8;P50431;Q9QXF8;P11352;P30115;P24472;P10649;O09131;Q64471;Q61133;Q99L20;P49429;P07901;P11499;P34914;Q5U5V2;O88844;P40936;…	Q9CQV8;P62259;P68510;P61982;P68254;P63101;Q76MZ3;Q78JT3;Q9D020;Q9DCD0;Q9CQ60;Q5YD48;Q9D2R0;Q3THG9;P05201;P61222;Q6P542;Q8VCR7;Q5SWU9;Q91V92;Q9DBK0;Q9CQR4;Q9QXG4;P68033;Q7TPR4;P57780;P61164;Q99JW2;Q91XE4;P00329;Q9QYY9;P28474;P55264;Q9JKV1;Q8BK64;Q9Z0X1;P31230;Q8R010;O08915;Q9JII6;Q8VCX1;Q9DCT1;P24549;O35945;Q8R0Y6;Q9DBF1;Q8BH00;Q9JLJ2;Q8QZR5;P05064;Q91Y97;P45376;Q07456;Q9CPY7;O35381;P97822;P97384;…	80	332	795	1911	0.240964	0.416013	3.44079e-06	2.90734	3	0
liver	0.955933	KW-0560	Oxidoreductase	0.00123781	0.173523	UniProt keywords	o	2	-1	P26150;Q78JT3;Q99L13;Q99K67;Q8JZN5;P51174;P45952;Q07417;Q8K370;Q80XL6;Q9DBL1;Q9R0H0;Q9QYY9;Q9Z0X1;Q9JII6;Q8VC28;P24549;P47740;Q8CHT0;Q9DBF1;Q9JLJ2;P47738;O54754;G3X982;Q80XN0;Q924Y0;Q922D8;P24270;P00186;P56654;P56657;Q6XVG2;P20852;P12790;Q64458;Q05421;P33267;Q64459;O88833;O35728;Q9EP75;Q9DBW0;Q9WV68;Q9CQ62;Q9EQ06;P51660;P70694;P50172;Q8BVI4;Q99L04;Q99LB2;Q64442;A2ATU0;O08749;Q9DBM2;Q921G7;Q9DCM0;…	P26150;Q78JT3;Q99L13;Q9DCD0;Q99K67;Q9D7B6;Q8JZN5;P51174;P45952;Q07417;P50544;Q8K370;Q80XL6;Q9DBL1;Q9R0H0;Q9QXD1;P00329;Q9QYY9;P28474;Q61578;Q9Z0X1;Q9JII6;Q8VC28;Q8VCX1;Q9DCT1;P24549;O35945;Q9CZS1;Q8R0Y6;P47740;Q8CHT0;Q9DBF1;Q8BH00;Q9JLJ2;P47738;P45376;Q07456;Q64133;Q8BW75;O54754;G3X982;Q8CG76;Q9DCQ2;Q8BSY0;Q80XN0;Q9CY64;Q923D2;Q924Y0;Q922D8;P24270;P48758;Q91VT4;P60334;Q61147;Q8BJ64;Q8R1S0;P97478;…	100	332	244	1911	0.301205	0.127682	3.09764e-06	2.90734	4	0
liver	0.759722	KW-0539	Nucleus	0.00123781	-0.13714	UniProt keywords	u	2	-1	Q5YD48;Q8VCR7;Q9CQR4;Q9Z0X1;Q9DBF1;P61022;Q91V76;Q8C196;O08749;P63037;Q9DCM0;P30416;P97807;Q05915;P38647;Q64471;Q61133;P07901;P11499;P85094;O88986;P97823;Q922B1;Q9CRB9;Q9D2G2;P52760;Q99J08;Q9QX47;Q01853	P62259;Q76MZ3;Q5YD48;Q6P542;Q8VCR7;Q9JIX8;Q9CQR4;P57780;P55264;Q9JKV1;Q9Z0X1;P31230;Q8R010;Q9DBF1;Q07456;O35381;Q9EST5;P97822;P97384;P10107;P28352;O35841;Q9WV32;Q9WUL7;P61161;Q99JY9;Q9CVB6;Q9JM76;P59999;Q9CPW4;Q8K3W0;Q9JLV1;Q8K019;P46737;Q64152;O35658;Q6ZQ38;O08738;Q91WT9;Q8VDP4;Q9CXS4;Q9D1L0;Q9D8B3;P61022;P60824;Q91V76;Q99LM2;Q9Z1Q5;Q9QYB1;Q06890;P53996;P18760;P45591;Q9CQI6;Q8BT60;Q9CQF3;Q8C196;…	29	332	429	1911	0.0873494	0.22449	2.88578e-06	2.90734	6	0
liver	0.691085	KW-0443	Lipid metabolism	0.00123781	0.12334	UniProt keywords	o	2	-1	Q99PG0;P51174;P45952;Q07417;Q80XL6;Q9DBL1;Q91V92;Q9DBK0;Q9CQR4;Q9QYR9;Q9QYR7;Q9R0H0;Q8VCW8;P41216;Q91VA0;Q3UNX5;Q8BGA8;Q14DH7;Q9QYY9;Q9JII6;P24549;P47740;O54754;Q80XN0;P00186;P56654;P56657;Q64458;Q05421;O88833;Q9DBW0;P97742;P52825;Q99J39;Q9WV68;Q9CQ62;Q9EQ06;P51660;P70694;P50172;Q8BH95;Q9DBM2;P42125;Q8VCC2;Q9Z0R9;P11352;P13745;P30115;P10649;Q9QXE0;O08756;Q61425;Q9D0S9;P54869;Q8R0N6;Q9D379;P34914;…	Q99PG0;Q9D2R0;Q5SWU9;P51174;P45952;Q07417;P50544;Q80XL6;Q9DBL1;Q91V92;A2AKK5;Q8BGG9;Q9DBK0;Q9CQR4;Q9QYR9;Q9QYR7;Q8BWN8;Q9R0H0;Q9QXD1;Q9QXG4;Q8VCW8;Q3URE1;P41216;Q9QUJ7;Q8JZR0;Q91VA0;Q3UNX5;Q8BGA8;Q14DH7;Q9QYY9;P28474;Q61578;P46656;Q9JII6;Q8VCX1;P24549;P47740;P45376;O54754;Q00623;E9Q414;P33622;Q8CG76;Q9WV54;Q91X34;Q91V12;Q80XN0;P47934;P48758;Q91VT4;Q924Z4;Q8VCN5;P01027;O88587;P27786;P00186;P56654;…	75	332	196	1911	0.225904	0.102564	2.49397e-06	2.90734	7	0

## Sheet: pca_loading_liver
uniprot_ac	PC1	PC2	PC3	PC4
Q05421	0.972508	-0.00239777	-0.146276	-0.0534829
Q9EQF5	0.965624	-0.1445	-0.0700506	-0.108993
P97494	0.961908	0.109932	0.032935	0.0656179
P61922	0.961757	-0.104537	0.18112	-0.0772337
A2AS89	0.955172	0.00594317	0.238035	0.0652827
Q9JLJ2	0.953496	0.0705101	0.0864254	0.216129
Q99L13	0.953022	0.0709842	0.210795	0.115499
Q9CQA3	0.948979	0.234817	-0.00393496	0.0538228
Q9DCY0	0.946559	0.0500601	0.151372	-0.0282466
Q64471	0.941776	-0.124044	0.022195	0.199707
Q8BGA8	0.941677	-0.0785014	0.211275	0.180291
P54071	0.938814	0.235427	0.107624	0.0289465
Q5U5V2	0.93795	-0.0922668	0.305206	0.000865806
Q9DBF1	0.935511	-0.241988	0.160999	-0.00864139
P14152	0.935087	-0.30798	-0.0565181	0.0825954
Q64442	0.932937	-0.175531	-0.149117	0.0430027
O88986	0.931969	0.129784	0.119897	0.187053
Q8R164	0.931621	0.153965	0.226236	0.158394
Q8K2B3	0.931264	0.0597591	-0.18812	0.175727
Q9EQ20	0.928275	0.201566	0.147306	0.25428
P24270	0.925424	0.249706	-0.0524385	-0.132861
Q99MZ7	0.924419	-0.203012	-0.250172	-0.0502447
P24472	0.921857	-0.213285	0.0305899	-0.0708955
Q9WTP6	0.918022	0.254754	0.0741319	0.211602
P47740	0.917891	0.194395	0.153969	0.128128
Q60936	0.915765	0.127261	-0.304072	0.144569
Q99KR3	0.913799	0.256852	-0.0749103	-0.160034
O09173	0.910523	-0.077253	0.161002	-0.300709
Q9D6R2	0.910099	0.122441	0.124657	-0.0270985
Q64374	0.908082	-0.240426	-0.0947643	0.0546565
Q80XL6	0.907471	0.216917	0.259142	-0.150757
Q8BWU8	0.907133	0.228281	0.237281	0.0505937
P11352	0.906916	-0.248543	0.256379	0.0767463
Q91ZA3	0.905435	0.378627	-0.0113518	0.00679809
P50431	0.90345	-0.278616	0.187606	-0.0870209
P70694	0.902769	-0.0617888	-0.275868	0.0241403
P97807	0.901182	-0.0294717	0.30751	-0.00657564
Q99LB7	0.901111	-0.200745	0.187218	0.295677
Q8R1G2	0.900227	-0.0469316	-0.0280995	0.095367
Q8VC28	0.899156	-0.0160446	0.19444	-0.0765246
Q9DBA8	0.897175	-0.0800283	-0.0569928	-0.0149961
Q99MN9	0.897169	0.345153	0.0590139	0.0121377
P17717	0.895966	-0.236039	-0.0374538	0.0218994
Q8BWQ1	0.895644	-0.361936	0.0630395	-0.0185575
Q60759	0.895474	-0.173336	0.342984	0.0786066
Q9DC50	0.895122	0.179283	0.208618	0.146848
Q9DCM2	0.894507	0.213929	0.0502438	-0.343813
Q9WVM8	0.892853	0.177113	0.240677	0.0438696
A2AJL3	0.891632	-0.0115294	-0.12172	0.384222
Q9QYR7	0.89094	0.300387	0.00039221	-0.0273327
O35488	0.890274	-0.339719	-0.0369485	0.0529861
P24549	0.890098	-0.0574049	0.0234327	0.219117
O70475	0.889812	0.26191	-0.185708	0.158359
Q91XE0	0.889093	-0.0854589	0.332605	0.13701
O35423	0.888267	-0.273487	0.0912423	-0.00271728
Q8BVI4	0.88701	-0.386582	0.0491231	-0.0240667
P40936	0.882558	-0.121439	0.0114907	0.0404856
P38647	0.882285	0.25572	0.358018	-0.05612
Q9CWS0	0.881162	-0.291123	0.119282	0.218136
Q8CHT0	0.880498	0.277216	0.137219	0.256696
P34914	0.879793	0.299877	0.181571	-0.146145
Q9CR62	0.879196	0.223993	0.337474	-0.0587844
P06801	0.877884	0.0875085	0.2273	0.257027
Q64176	0.877369	0.242359	-0.161852	-0.0420059
O88428	0.877124	-0.0642168	-0.180853	0.352821
Q9CQR4	0.875779	0.236893	0.191688	-0.00666147
P20852	0.875584	-0.260191	-0.247059	0.10342
P11725	0.874654	-0.199131	0.326824	0.25345
P53657	0.873946	-0.267079	-0.0984566	0.158333
Q9CRB9	0.873252	0.0386706	-0.0788341	0.174625
P13745	0.873057	-0.0675636	-0.0612941	0.144015
Q91VA0	0.871214	0.0851088	0.390882	0.216212
Q61133	0.869619	0.25571	0.357515	-0.0146729
Q9JJL3	0.869203	0.00734073	0.0764868	-0.373291
Q8R086	0.868561	0.206007	-0.041255	0.38138
O35678	0.867588	0.169277	0.286443	0.172944
Q99KI0	0.867321	0.161396	0.436245	0.0840743
Q99L20	0.864266	-0.250861	-0.106526	-0.0926618
P47738	0.860201	0.285364	0.129121	-0.201147
Q63880	0.85891	0.0276147	0.0185678	0.0451055
Q62425	0.857535	-0.059417	0.272735	0.0189339
P29391	0.857394	-0.225414	0.0753596	0.0790351
Q9CPY7	0.856746	-0.319813	-0.185537	0.00394379
A2ATU0	0.856585	0.00372607	0.0769873	-0.30151
Q80XN0	0.856498	0.153766	0.387518	0.223661
P30115	0.856144	-0.179951	-0.117854	-0.0991209
Q9CQQ7	0.855927	-0.0695565	-0.185111	0.409533
P51660	0.854497	0.277653	-0.0544485	-0.178107
Q8K157	0.854278	0.161548	-0.0892904	0.155682
Q9Z0X1	0.854159	0.363224	0.236839	0.136262
Q9DBL1	0.853703	0.27977	-0.299945	-0.0173824
Q99J08	0.852395	0.0637872	-0.0477637	-0.124358
P58281	0.850419	0.446386	0.125827	-0.100653
Q91VR2	0.850045	0.176409	0.0396969	0.463343
Q9CQN1	0.849597	0.413895	-0.217838	0.0440186
P12790	0.849356	0.0293285	-0.260289	0.213108
Q9JI75	0.849198	0.333464	0.17486	-0.0895439
Q9JHI5	0.845896	-0.171213	-0.0664361	0.429687
P00405	0.845324	0.254393	0.343774	-0.191427
Q8VCZ9	0.843455	-0.23415	0.00386538	0.337624
P41216	0.843174	0.363438	0.203146	-0.0384626
P55050	0.842705	0.132884	0.39977	0.0350589
Q8CAQ8	0.842353	0.369183	0.25788	0.200307
O35215	0.840839	-0.192815	0.242662	-0.224125
P56135	0.839521	0.200593	0.384007	0.0388503
Q9Z2I9	0.838963	0.357142	0.265738	0.237416
O55125	0.83588	-0.163204	0.408191	0.263658
Q9CZB0	0.835037	-0.119371	0.406219	-0.119755
Q01853	0.834903	0.183559	0.179965	-0.119184
Q9D023	0.832303	-0.146433	0.28311	0.229659
O35386	0.829667	0.287575	0.279933	-0.210632
P49429	0.829539	-0.441671	-0.0494598	-0.256608
Q9CPQ8	0.825193	-0.00251699	0.470567	0.215113
Q8VCC1	0.825182	0.162637	-0.16773	-0.179385
Q9DB77	0.824535	0.3329	-0.202514	0.348978
Q921G7	0.823591	0.394086	-0.0237979	0.379587
P23953	0.823212	0.0703777	-0.33464	-0.277232
G3X982	0.822897	0.180377	-0.329752	-0.0839577
Q8C196	0.822875	0.00153295	0.295468	-0.270068
P52760	0.822327	-0.343159	0.282009	0.247072
O54754	0.82232	0.352103	-0.307855	-0.0224078
Q8BWF0	0.821988	0.365945	0.36298	-0.0638221
P11499	0.821978	0.0497169	-0.3667	-0.0118667
Q91V64	0.821743	0.403052	-0.190059	0.0215758
Q9WUM5	0.820371	-0.024534	0.31142	0.428479
Q9WVD5	0.820273	-0.143551	0.394497	0.025911
O88533	0.819987	0.25263	-0.276321	0.146793
Q99P30	0.819308	0.279975	0.139436	-0.020192
Q571F8	0.81676	0.26475	-0.0560866	-0.234197
Q64FW2	0.8162	0.331274	0.245341	0.141824
Q9QXE0	0.813572	-0.308566	-0.230663	-0.0805193
Q924Y0	0.813529	-0.170403	-0.262793	0.374924
Q922D8	0.812854	-0.448742	-0.311967	0.102898
Q8QZS1	0.812681	0.171046	0.249194	0.335985
Q07417	0.810583	0.454107	0.0882291	0.301924
Q03265	0.80949	0.221389	0.418006	0.29464
Q9DBK0	0.809141	0.434759	-0.0425958	-0.27517
Q9D826	0.808302	-0.193854	-0.281439	-0.416703
Q9DC69	0.807867	0.303721	0.289747	-0.229019
P10518	0.807232	0.307128	-0.276243	-0.0626125
Q8CC88	0.806946	0.188865	0.347428	0.176292
Q8C4X7	0.804428	-0.224557	-0.180952	-0.238125
Q91WM2	0.80428	0.103266	0.304282	-0.210648
Q8BH86	0.80287	0.457178	0.203029	0.0521567
P26150	0.801088	0.2113	-0.234625	-0.339843
O35857	0.801065	0.52864	0.135509	-0.0821939
Q99MR8	0.800756	0.186803	0.408208	0.245496
P56480	0.799691	0.400376	0.354975	0.109071
Q9DCW4	0.799174	0.359483	0.124149	0.418774
Q9JII6	0.799068	0.390043	-0.198601	-0.158743
Q8BUV3	0.797646	-0.165782	-0.247931	0.300878
Q8VCH0	0.797621	0.20128	0.438107	0.0726122
Q5YD48	0.796982	0.368185	0.214844	-0.231411
Q9EQ06	0.796687	0.470095	-0.0846149	-0.246771
Q8R0F8	0.796082	0.458696	0.326023	-0.00881914
Q99JW2	0.795364	-0.262317	-0.364653	0.13199
O35728	0.794453	0.13498	0.367103	0.212442
Q91VS7	0.794341	-0.185484	-0.202214	-0.154153
P85094	0.794103	-0.055933	0.489631	0.273171
Q99LC5	0.793368	0.38192	0.356154	0.226848
Q9QY30	0.792407	-0.120036	0.372448	0.157817
Q9D172	0.792324	0.477188	0.0798682	0.190572
Q9DCM0	0.792301	0.148764	0.285276	0.434172
Q3ULD5	0.79214	0.252427	0.216968	0.458079
Q5SW19	0.791939	0.0498427	0.177978	-0.115437
P29758	0.791422	0.471107	0.219846	-0.143637
Q9DCX2	0.789483	0.293484	0.308373	0.229329
Q9WU79	0.788706	0.0212982	-0.279405	-0.369969
Q9WVL0	0.788647	-0.40203	0.06641	-0.197127
P50285	0.785347	0.226605	-0.450003	-0.105595
P56379	0.78445	0.242069	0.155852	0.360588
P63038	0.78418	0.35965	0.33261	0.253923
Q9R0H0	0.782144	0.0700488	0.404226	-0.0736047
Q9D379	0.782074	0.215858	-0.372056	0.0254392
Q9WV68	0.781033	0.491433	0.123733	-0.145276
O88833	0.780706	0.329642	0.339407	0.151425
Q5XG73	0.777144	0.23833	-0.417749	-0.171075
O70570	0.776878	0.316986	-0.459883	0.132656
P52825	0.775981	0.393775	0.17826	0.324811
Q8R1I1	0.775604	0.509698	0.239606	-0.00992121
Q9WUZ9	0.775128	-0.315379	-0.321917	-0.0155566
Q9Z2I8	0.774451	-0.0950966	0.354354	0.412039
Q9CZ13	0.77413	0.527352	-0.0125804	0.259997
P16331	0.771164	0.126682	-0.0230224	-0.576434
Q64459	0.767775	0.428192	-0.285608	0.0486352
O08749	0.766748	0.548314	0.075164	0.282321
Q2TPA8	0.766438	0.531416	0.230448	0.0685223
P16406	0.76165	0.144028	-0.263928	0.317328
Q9DBT9	0.758418	0.28453	0.294515	-0.386719
O08756	0.758188	0.354113	0.453134	-0.0947833
Q8R0N6	0.758033	0.24444	0.108906	0.131026
P53395	0.757562	0.420498	0.429344	-0.0756914
P55096	0.756494	0.376699	0.239133	-0.175767
P42125	0.756437	0.174565	0.408639	0.314361
P56657	0.75357	-0.209246	-0.131631	-0.247075
Q5FW57	0.752033	0.12237	0.298429	0.355246
P99028	0.751038	0.0764128	-0.118183	0.14039
Q9JHW2	0.747055	0.44078	-0.000211472	-0.406383
Q3UEG6	0.74537	0.241361	-0.417933	0.352303
Q61425	0.743524	0.40321	0.329773	0.321895
Q9CQ62	0.742426	0.239693	0.435401	0.245996
P56391	0.73974	0.168033	0.415119	0.252568
Q925N0	0.738892	0.095607	-0.332764	0.448875
Q78JT3	0.738606	-0.488635	-0.12939	0.136535
Q99PG0	0.738409	-0.641729	0.0385903	-0.0821853
P54869	0.737908	0.441568	0.27216	0.277807
Q71RI9	0.73641	-0.27179	0.123756	-0.067662
P12787	0.735532	0.246997	-0.208461	0.162934
P16015	0.735518	0.0621089	0.378205	0.226717
Q64433	0.735119	0.277799	0.404004	0.347177
Q76M72	0.734863	0.419943	0.202789	0.117985
Q80W22	0.734552	0.00506666	-0.165774	-0.160036
Q63886	0.733825	-0.279217	-0.256506	-0.215675
Q8VBW8	0.732951	-0.241414	-0.493842	-0.210114
Q8C5H8	0.732901	0.193168	-0.270517	0.531741
P70296	0.729872	-0.0813307	0.174021	0.4009
P09813	0.729857	0.064123	-0.364442	-0.228457
P07901	0.728552	0.405752	-0.0730743	0.209469
P56654	0.727861	0.0123841	-0.339406	-0.187874
Q3UNX5	0.724942	-0.131706	0.287681	-0.184115
Q9Z0M5	0.72488	0.549683	0.152924	-0.0816134
Q9QYG0	0.723751	-0.220799	-0.512451	-0.282612
P09528	0.723306	-0.203348	0.165941	-0.010834
P23589	0.721374	-0.251625	0.166278	0.430776
Q8K370	0.720689	0.63318	0.137142	-0.113672
Q9D0M3	0.719606	0.288752	0.0541118	0.323921
Q99KB8	0.719595	0.178412	-0.280673	0.137161
Q06185	0.718636	0.200647	0.392536	0.00276143
Q05915	0.717467	0.461518	0.122571	0.394197
Q8BMF4	0.71743	0.462318	0.460896	0.0483607
Q570Y9	0.715814	0.195463	-0.1292	-0.0771454
Q64458	0.715705	-0.0405458	-0.444952	-0.229317
Q9DCS9	0.714813	0.125307	0.152725	-0.0927604
Q99L04	0.709935	-0.0112087	-0.619615	0.126161
Q9CRB3	0.708274	0.107427	-0.00225319	-0.50404
Q9QX47	0.707208	0.187768	0.177364	-0.451789
Q8C0Z1	0.707123	0.210479	-0.122976	0.245346
Q9Z2I0	0.70659	0.617496	0.221251	-0.0648732
Q9DCS3	0.706398	0.46842	0.257362	0.0885353
Q9DCV4	0.706174	0.593709	0.198118	-0.220886
P45952	0.705602	0.601128	0.243477	0.166412
P04939	0.704906	0.126949	-0.348831	0.374652
Q9DB20	0.704281	0.27728	0.586227	0.098378
Q3TC72	0.703291	0.145739	0.252651	0.0286617
Q99J39	0.702738	0.335121	0.279485	0.112851
P16460	0.702357	-0.548995	-0.0364742	-0.284217
Q8R4H7	0.70185	0.174962	-0.261837	-0.2341
Q8VCC2	0.701515	-0.565959	-0.114148	0.173136
Q14DH7	0.700509	0.216834	0.27979	0.455298
P10649	0.699582	0.176652	-0.485501	-0.190973
P51174	0.697589	0.148958	0.475673	0.390534
P63037	0.696709	0.167449	-0.347786	-0.240048
Q9D0S9	0.693847	0.511162	0.0945636	-0.326052
Q99LB2	0.692566	0.572151	-0.0148791	-0.152287
Q8VCW8	0.692361	0.244578	0.208172	0.451983
P80318	0.692097	-0.235437	-0.492003	0.00770827
Q9JJW0	0.690619	0.337988	0.330588	-0.355906
Q9DCT2	0.690234	0.394107	0.326253	-0.351606
Q6P3A8	0.68872	0.530482	0.26953	-0.352561
Q8R0Y8	0.688565	0.476834	0.0270558	-0.402256
Q8VCF0	0.688017	0.608563	-0.0456368	-0.0342509
Q921H8	0.686848	0.189454	-0.25274	-0.0385856
Q9D855	0.686416	0.352193	-0.149325	-0.0584879
Q91V92	0.684797	-0.392841	0.0972222	0.203937
P61022	0.681927	-0.11447	-0.32307	0.518765
Q9CZL5	0.679486	0.0817203	-0.251051	0.407221
Q8BKZ9	0.678597	-0.400901	-0.184811	0.216845
Q9QZD8	0.678538	0.295734	-0.119759	0.233703
P80313	0.678084	-0.440228	-0.434386	-0.179037
Q03311	0.675352	-0.11258	-0.41804	-0.361284
O88844	0.675191	0.439273	-0.374978	-0.172424
Q9DBL7	0.674674	0.612821	-0.0122459	-0.263817
P80314	0.674169	-0.196079	0.0294303	-0.197924
Q8BIJ6	0.671805	0.233259	0.534266	0.065358
Q9R0P3	0.671134	0.16536	0.331689	0.127659
Q9WUR2	0.667353	0.682275	0.177596	0.00900456
Q9CXN7	0.665676	-0.103985	-0.451642	0.343467
Q6XVG2	0.664846	-0.353177	-0.470926	-0.267604
Q8VCB3	0.664718	-0.533032	-0.0409971	-0.169914
P33267	0.664573	0.0426187	-0.286325	-0.386929
Q5RKZ7	0.663755	0.112672	-0.287117	0.433474
P34927	0.661445	-0.546374	-0.295773	0.334435
Q64521	0.660888	0.546629	0.252326	-0.113801
P00186	0.659566	0.0844873	-0.592599	-0.00996826
Q8BSE0	0.657824	0.604785	0.378256	0.0581851
Q8BH95	0.657544	0.456706	0.0951487	0.474225
P50172	0.654959	-0.589055	-0.409906	-0.0492182
Q9DBM2	0.654564	0.31142	0.544024	-0.0801056
Q922B1	0.65155	-0.61076	0.0117234	0.0178567
P97742	0.646184	0.124623	0.1899	0.452407
Q8JZN5	0.6457	0.366298	0.250795	0.255727
Q91V76	0.644871	0.412365	0.26264	0.0922807
Q9EP75	0.643764	-0.283221	-0.663045	-0.0379502
Q9D1I5	0.643579	0.477659	0.422966	-0.0983015
Q9CRD0	0.643244	0.38302	-0.149299	0.223577
Q8VCR7	0.642847	-0.0272061	-0.346053	-0.521543
Q9DCS2	0.642002	0.537553	-0.445677	0.00319273
P28651	0.640528	-0.0655913	-0.375418	-0.170706
Q8QZT1	0.638959	0.43722	0.535357	0.131902
P52430	0.637909	-0.261777	-0.361162	-0.519261
P30416	0.637634	0.0233523	-0.633376	0.34834
Q9CQH3	0.636945	0.312845	-0.00528534	-0.313993
Q9Z0R9	0.634632	0.0107463	-0.648752	-0.0919351
Q8K4F5	0.630905	0.332814	0.302955	-0.245321
Q9CZP5	0.630832	-0.630873	-0.0763258	0.0189147
Q91WS0	0.629002	0.209461	-0.174801	0.201368
Q9QYY9	0.628089	-0.044051	-0.198792	-0.430862
Q9EP89	0.626786	0.507409	0.194873	-0.151906
Q91WD5	0.625622	0.606782	-0.105496	-0.133798
P58064	0.622555	-0.561336	0.130201	0.38111
Q9QYR9	0.619885	0.0949186	0.630243	0.0453137
Q9JM62	0.619602	-0.362324	-0.594903	0.0280163
Q9CQ69	0.619488	0.375368	-0.189848	-0.0348314
P97823	0.619404	-0.540065	0.0976093	0.0500762
O88441	0.619075	0.527902	0.180572	-0.11059
Q9DCZ4	0.61784	0.538135	-0.0625397	0.247139
Q9D2G2	0.616945	0.581363	0.418493	0.127757
Q8R404	0.61535	0.0236646	0.610464	0.193601
Q9CR68	0.614123	0.568171	0.369595	0.0028345
Q9D051	0.614064	0.532728	0.18418	0.314136
Q91XE4	0.610853	0.464944	0.20256	0.109069
Q9DCU6	0.609182	-0.0586186	0.515735	-0.101864
Q9Z211	0.608647	0.564284	0.280517	-0.0862814
Q8K3J1	0.608443	0.15821	-0.472538	0.30038
Q9QXF8	0.608127	-0.5975	-0.0999276	-0.23048
O09131	0.607906	-0.246661	-0.50729	0.398896
O88668	0.607059	0.260661	0.513224	0.0783693
Q99K67	0.605883	-0.453483	0.329654	-0.177798
Q8K1Z0	0.604298	0.246624	-0.419711	0.54805
P52196	0.603436	0.434069	0.44139	0.292605
Q9QWG7	0.602199	-0.33171	-0.174006	-0.278914
Q9DBW0	0.600963	0.205832	-0.604346	0.2128
O35969	0.599463	0.478277	-0.356532	0.185783
Q9DD20	0.597585	-0.375324	-0.43209	-0.255891
Q8VI47	0.596651	-0.110456	0.669768	-0.344937
Q9D6M3	0.593607	0.167798	0.513465	0.163981
Q8BW75	0.591912	0.238339	0.135525	0.645984
O35403	0.59112	-0.417565	-0.287353	0.286226
Q02013	0.590906	0.348666	0.280947	0.239812
P19783	0.590092	0.420201	-0.117012	0.542902
P14246	0.587258	-0.23012	-0.217243	-0.00335512
Q8CG76	0.582215	-0.637837	-0.0864323	0.380088
Q61699	0.580265	0.749721	-0.0844697	0.207198
Q91VD9	0.579651	0.695132	0.0987618	-0.191441
P07309	0.578837	-0.266407	-0.618699	-0.0209745
Q9CR16	0.578608	-0.339784	0.381452	0.335879
Q9DBG1	0.577071	0.54631	-0.453953	-0.174488
P16332	0.576336	0.150112	0.466789	-0.163156
Q91VT4	0.57505	0.154259	-0.0926179	0.342317
P28843	0.574083	0.313664	0.689038	0.170478
Q6PD26	0.569413	-0.0502717	-0.358196	-0.118619
Q9D1L0	0.567924	0.44361	-0.630408	0.121277
Q8VDQ1	0.565946	0.451425	-0.0315742	-0.365951
Q9JHR7	0.564469	0.307205	-0.484219	-0.389245
Q922Q1	0.562455	0.708644	-0.131427	-0.308875
Q9ET01	0.562197	-0.172677	-0.323821	-0.510148
P15105	0.560845	-0.450665	-0.439301	-0.38148
P12710	0.560431	0.287114	0.372661	0.465968
P08249	0.56014	0.686537	0.416354	0.0901206
Q8QZY2	0.556428	0.414046	0.370773	-0.187389
P11983	0.55564	-0.1874	-0.255079	-0.285803
Q9D906	0.553044	-0.148301	-0.671628	-0.0597484
P97478	0.552887	0.163989	-0.135933	0.485725
P43024	0.552762	0.445143	-0.396028	0.320219
O35459	0.552394	0.748209	0.179043	0.164244
O35129	0.552376	0.599104	-0.01586	0.460049
O88958	0.551676	0.21508	0.388915	0.340779
P47199	0.5508	0.669262	-0.0887281	-0.185156
O55022	0.544086	-0.398067	-0.521675	0.18987
Q9R0Q7	0.543894	0.697004	-0.00815139	-0.267316
Q9CR61	0.541492	0.490214	-0.144717	0.0336695
Q8JZQ2	0.540212	0.401678	0.346975	-0.012157
P97352	0.539367	0.298257	-0.319235	0.266179
Q8VC12	0.536805	-0.692668	-0.251066	0.25442
Q8K0D5	0.536522	0.551163	0.0299959	-0.357303
O08914	0.536104	-0.204475	-0.530036	-0.356932
Q99LX0	0.53314	0.0758985	-0.508759	0.00229713
P80316	0.529045	0.403644	-0.343842	0.190003
Q3UGR5	0.528685	0.241184	0.470729	-0.0415752
P03888	0.528624	0.286138	-0.0842917	-0.628335
Q8CGK3	0.524882	0.785576	0.157083	0.0159556
P11589	0.524786	0.242069	-0.00893611	0.307614
O54749	0.524744	-0.405587	-0.466095	-0.16838
Q3UJU9	0.523831	0.635068	0.508388	0.150196
Q8CFA2	0.523355	-0.356242	-0.183748	-0.622172
O08600	0.522708	0.233311	-0.395098	0.459975
P35700	0.519403	-0.4276	-0.636843	-0.0438453
Q925I1	0.517738	0.392349	-0.138574	0.416328
Q61102	0.51396	0.114433	-0.541672	0.432116
Q8BWT1	0.513848	0.728956	0.267804	0.231655
Q9R0M6	0.513064	0.418273	0.341828	-0.40229
Q9QXX4	0.508875	0.769021	0.132721	0.173405
Q9DBD0	0.508348	0.474688	-0.535433	-0.127477
Q9DBB8	0.50035	0.613633	-0.341946	-0.379822
Q91X77	0.497508	-0.358905	-0.624134	-0.359643
Q9D0M1	0.497044	-0.19251	-0.486339	-0.434388
Q3ULJ0	0.49629	-0.748444	0.0476618	0.060347
Q9Z1J3	0.496177	0.0115722	-0.536369	0.549656
Q9D6J6	0.495577	0.625217	0.328834	-0.255047
Q8BFR5	0.495189	0.499461	-0.341243	0.51096
Q9D711	0.494142	-0.0527673	-0.100643	-0.12847
Q9D1B9	0.494024	-0.274175	-0.443466	0.518907
Q91Y97	0.493888	-0.642911	-0.0736094	-0.256114
Q9CZU6	0.493119	0.627072	0.345057	0.236149
P97371	0.49243	-0.373124	-0.112799	0.318844
O70435	0.490501	-0.539862	-0.588834	-0.155295
P97493	0.48848	0.0114355	0.254576	-0.291288
P24456	0.488213	0.0630565	-0.695823	-0.348162
P56382	0.487965	-0.0647807	-0.478357	0.590443
Q9EQZ6	0.487553	0.828807	-0.0697586	-0.0576388
Q9D1P4	0.48451	0.467306	-0.111533	-0.0601336
P07724	0.481781	-0.673719	0.280369	-0.270171
P19096	0.481034	-0.451988	-0.490514	0.25378
Q60864	0.479766	-0.0508371	0.0375468	0.276052
P21619	0.479122	-0.00684603	-0.182708	0.719959
Q3UMR5	0.477806	-0.493354	0.433391	0.123228
P09671	0.477247	0.804622	-0.00663143	0.285448
O35660	0.476998	0.300787	-0.550339	-0.335815
Q62452	0.475155	-0.477577	0.474371	0.179783
Q91X52	0.473409	-0.318189	-0.658697	0.396357
Q8R1S0	0.473139	-0.303452	0.728183	0.0647394
Q99JY0	0.473055	0.719574	0.17336	0.458647
Q61733	0.471491	0.0110241	-0.352449	0.707657
P22437	0.470778	0.813406	-0.218526	-0.141721
Q9DBN5	0.469832	0.774664	0.0767091	-0.0545934
Q91YP0	0.469077	0.508532	0.450628	0.113822
P14824	0.468751	0.143617	-0.596693	-0.403999
Q91W43	0.468003	0.232053	-0.331424	-0.669289
Q9QXD6	0.466543	-0.077898	-0.0995485	0.529685
Q9Z0J0	0.466155	0.0736306	-0.435359	0.590758
Q99JB2	0.465538	0.660116	0.0263555	0.253388
Q8CHQ9	0.463332	-0.165804	-0.624767	-0.366706
Q9JLZ3	0.461014	0.00190543	0.417393	0.131775
Q8CAY6	0.460559	-0.144773	0.00345098	0.502341
Q61941	0.457112	-0.000375965	-0.14958	-0.402096
Q8BGC4	0.456971	0.455832	-0.113826	-0.376911
Q9DCL9	0.453544	0.363286	0.100592	-0.556749
Q8VCX1	0.451983	-0.196571	-0.554713	-0.507963
Q99J47	0.451012	0.254892	-0.0929466	-0.43533
Q9CQZ5	0.450869	0.0808164	0.637011	0.0490108
Q8BMS1	0.450809	0.767589	0.284128	0.233089
Q80X19	0.450291	0.494008	0.277152	-0.191782
O08692	0.43823	0.000447819	-0.368057	0.731543
O35226	0.437263	-0.228802	0.153156	-0.22075
P42932	0.436799	0.0530013	-0.785177	-0.0881248
P00329	0.434324	0.414914	-0.380771	-0.163329
O08709	0.429359	0.58692	-0.431612	-0.417126
P01898	0.427454	-0.379348	-0.442669	0.112157
Q91WN4	0.425647	-0.0687622	0.620137	0.0290718
Q9WV55	0.425303	-0.281609	-0.0268279	0.69452
P03899	0.424311	0.65609	-0.460395	0.14426
Q61879	0.424062	-0.0579944	-0.172177	0.194474
Q3U9N9	0.421661	-0.23659	0.76119	0.0206965
P19536	0.42084	0.322258	-0.375286	0.425699
Q791V5	0.420759	0.74847	0.154017	-0.0292921
Q3UMF0	0.420421	0.76337	0.23048	-0.307885
Q99J99	0.418968	0.254533	-0.17797	-0.287957
P59017	0.417659	0.741383	-0.300946	0.134645
Q99LC3	0.415617	0.735928	0.135168	0.0396422
Q8K440	0.415469	0.479542	0.294259	0.373694
Q91YP3	0.413983	-0.0295072	-0.350379	-0.400502
O08808	0.412468	-0.0342049	-0.421481	0.337909
Q3U3R4	0.41182	-0.158803	-0.273491	0.301342
Q9CZ42	0.410983	0.395492	-0.398022	-0.288231
Q9CXF0	0.409178	-0.565171	0.0226293	-0.446796
O55071	0.408535	0.133131	0.791865	0.129897
Q7TMF3	0.40814	0.492928	-0.361187	0.548299
P42925	0.40655	-0.15159	-0.307909	-0.73254
Q8VCN5	0.406274	-0.813374	0.172673	-0.089542
Q99N42	0.403985	0.0774399	0.0292494	-0.754829
O09174	0.40383	0.461894	-0.162984	-0.549807
Q8BGH2	0.400781	0.42028	0.624214	0.0606418
Q9D404	0.400302	0.779601	-0.378927	-0.123083
Q91YT0	0.399203	0.761445	-0.0441211	-0.137943
O88451	0.399194	-0.611481	-0.55807	-0.243244
Q9R1P0	0.399098	-0.196081	-0.21726	-0.0701513
A2AN08	0.396872	-0.597562	0.234799	-0.142822
Q8BXB6	0.396475	0.63825	0.0565527	0.0623667
Q9CQ80	0.393763	0.833438	-0.295214	-0.114706
Q99JY3	0.392808	0.793251	-0.310018	-0.0327676
Q9CXZ1	0.392163	0.79261	-0.0894698	-0.34964
Q9D7B6	0.391264	-0.481237	-0.152318	0.508898
Q8BK64	0.39045	0.172107	0.231094	-0.154963
Q9JIM1	0.390107	0.169381	-0.439314	0.388094
P05202	0.389851	0.78329	0.151237	0.377949
P63017	0.38419	0.562456	-0.0174855	-0.0512014
P62897	0.382853	0.450368	0.736334	0.0853493
P50136	0.381665	0.830158	-0.0689423	-0.106738
Q8BVE3	0.373643	-0.388479	-0.264881	0.42474
Q8BWN8	0.372839	-0.0996538	0.714696	0.00562793
P47934	0.372578	0.276722	0.0078713	0.108647
Q9D8C4	0.372341	0.436388	0.497559	-0.314611
Q00724	0.371698	-0.111416	-0.673084	-0.0382376
P82198	0.370926	0.862756	-0.260908	-0.0394917
O09012	0.366091	-0.603693	-0.31977	-0.178124
Q9QXY6	0.358596	0.263404	0.832226	0.182651
Q91X34	0.357188	0.098289	0.00961699	-0.868257
P03930	0.353357	-0.279949	0.40674	0.30031
Q61586	0.352442	-0.260249	0.0136646	0.480143
P35486	0.352057	0.614873	0.1215	0.475447
Q9JLT4	0.348767	0.384713	-0.110785	0.682166
Q9WTP7	0.348308	0.604722	0.297444	0.0648489
Q91YI0	0.3449	-0.425651	0.0233782	-0.385315
Q8BWM0	0.344877	0.799998	-0.129474	-0.275135
Q80WW9	0.340746	-0.217632	-0.451467	0.613141
Q61249	0.340236	0.825064	-0.302577	-0.149913
P46467	0.340214	0.844626	-0.343403	-0.115493
Q9WUR9	0.339871	0.280824	-0.165254	0.380086
Q9CQC7	0.339525	0.299498	-0.29526	0.616978
P25688	0.339338	0.695511	-0.196211	-0.512528
O88544	0.336586	0.226672	0.6587	-0.370748
O35309	0.334518	0.829358	-0.400411	-0.0754445
P61458	0.331802	-0.096698	-0.122685	0.288003
P80317	0.328649	0.240711	-0.436509	-0.305356
Q99K30	0.325825	0.686066	0.0120229	-0.0147363
Q8VE95	0.323685	0.150822	-0.347885	0.770382
P05132	0.323377	0.610579	-0.574624	-0.0647315
Q571I9	0.317611	0.0828129	-0.724125	0.0594649
Q9D880	0.317475	0.155643	-0.512297	0.698039
Q91ZJ5	0.316675	0.564533	-0.543585	-0.0769842
Q3UUI3	0.313338	0.752559	0.47676	-0.18172
Q9DCC4	0.312857	0.44732	0.123928	0.416386
Q8C165	0.310063	-0.718808	-0.369183	-0.0225899
Q923D2	0.309931	0.110683	-0.71994	0.290266
P11930	0.307225	0.549676	0.0832253	-0.626362
Q8K0Z7	0.306946	-0.0281948	0.181492	-0.310761
P05201	0.306623	-0.266061	0.51824	-0.36539
P08030	0.306557	-0.332513	-0.176344	-0.311738
Q9Z2Z6	0.303104	0.71907	-0.0435774	0.498553
Q9D7I5	0.301252	0.581326	-0.54588	-0.340648
Q8VCU1	0.301223	-0.0278086	0.123075	-0.47484
Q9DCJ5	0.300204	0.365311	-0.781056	0.251859
Q9CQ75	0.300135	0.0557916	-0.403648	0.499382
Q8BIW1	0.299243	0.606898	-0.149988	-0.126658
Q8K183	0.29629	0.800655	-0.209867	0.13918
Q3UGC7	0.294679	0.524417	-0.607272	0.00843485
P50544	0.294182	0.887921	0.192832	0.0951312
P46656	0.291401	0.732227	-0.519083	0.0907787
Q9CR98	0.289948	-0.417967	0.0693551	0.276833
P47802	0.287204	0.0625152	-0.56588	0.599734
Q8R0V5	0.286716	-0.744435	-0.225091	-0.0333188
P35492	0.285549	-0.86572	0.221896	0.0975794
O35658	0.284818	0.778994	0.258315	-0.198568
Q9DBE0	0.284802	0.390857	-0.0226414	-0.185476
Q9D6J5	0.277172	0.782334	-0.364527	0.043199
Q9ERG0	0.276317	0.17324	-0.617398	0.420892
P28665	0.275682	-0.250304	-0.2574	-0.817424
Q9D8T7	0.275601	-0.102472	-0.418252	0.538195
Q9QZW0	0.274789	-0.432777	0.71351	0.00562866
Q91VA6	0.271384	0.738405	-0.155953	-0.400713
P50247	0.271285	-0.104588	-0.178405	-0.591078
Q80TM9	0.270653	0.728427	-0.488498	0.0977985
Q60692	0.269085	0.0387436	-0.792034	0.347238
Q8QZR5	0.267848	-0.668734	-0.326526	-0.567641
Q66GT5	0.264126	0.888964	-0.234454	0.180395
Q8BG51	0.263504	0.260346	-0.520896	-0.572445
P26043	0.262354	-0.137013	0.756216	0.186196
O08705	0.259811	-0.658596	-0.330178	0.567642
P00920	0.250196	-0.480635	0.0468604	-0.00701515
Q9D2C7	0.249304	0.122796	-0.702463	0.156647
Q9EPK7	0.24913	-0.0944296	0.290734	-0.654459
Q80ZK0	0.248586	0.619296	-0.401892	-0.341872
P11087	0.247885	-0.17735	-0.359886	0.0865609
Q811D0	0.247384	-0.265663	-0.511569	0.29978
Q9D0J8	0.246241	0.0293745	0.411389	0.544138
O09111	0.246135	-0.222145	-0.60086	0.635806
Q9DCQ2	0.242798	0.163936	-0.635939	0.550158
O35945	0.242016	0.45063	-0.517544	-0.367947
A2AKK5	0.238326	0.771372	-0.26763	-0.415239
Q9D1Q4	0.2377	-0.228992	-0.60366	0.584582
Q9D3D9	0.237212	0.0709226	-0.515706	0.701643
Q9CPV4	0.235312	-0.129679	-0.023771	0.628782
Q99P72	0.23407	0.556822	-0.580761	-0.193949
P99026	0.233708	0.41054	-0.351454	-0.521192
P38060	0.22977	0.919505	-0.0328366	-0.0100598
Q9DB15	0.22815	0.632139	-0.572614	0.143872
Q9CQC9	0.227235	-0.0734099	-0.643198	-0.273974
B2RY56	0.225553	0.254635	-0.381057	0.714626
Q8CC86	0.224794	0.0357523	-0.562237	-0.504338
Q8QZR3	0.224562	0.315033	-0.571258	-0.22253
Q64516	0.223938	0.752109	0.165128	-0.498735
Q9CPQ1	0.222133	0.050587	-0.4475	0.795479
P34928	0.222038	-0.689901	-0.462224	-0.141852
Q9R0U0	0.22122	-0.0179513	0.0521738	0.798395
Q9DCX8	0.217986	-0.302239	-0.596647	-0.590772
O54909	0.215926	-0.64814	-0.52971	-0.401453
Q9D5T0	0.21281	0.0643795	0.570949	0.0732035
Q9D8B4	0.20863	0.598405	-0.104045	-0.565299
Q9JII5	0.207971	-0.466134	-0.0406053	0.37524
Q8K019	0.207258	-0.132782	0.182876	0.472844
P60670	0.205337	0.545069	-0.364119	-0.369001
Q8BWP5	0.203719	0.178674	0.0648798	-0.644458
Q80X85	0.203176	-0.31886	0.173811	0.34795
Q91VM9	0.202591	0.325949	0.488838	-0.272144
P80315	0.201974	0.461929	-0.710669	-0.138147
Q61702	0.200529	-0.802748	0.172082	-0.259165
P01942	0.198822	-0.595986	0.13574	-0.0448609
Q5EBG8	0.198773	0.670186	-0.264882	-0.256936
P21440	0.197366	0.454805	0.281087	-0.299928
Q3TCN2	0.19692	0.161736	0.40313	-0.452482
Q9CY64	0.196912	0.902567	-0.282883	-0.164553
P51881	0.196619	0.788907	0.257503	-0.238379
Q9Z2G9	0.196413	-0.145719	-0.566091	-0.464611
Q9WU84	0.195159	0.817007	-0.473504	0.127584
Q76LS9	0.194404	0.395112	-0.615145	0.000680458
Q9WTL7	0.193866	0.108447	-0.670619	0.636294
Q91VF2	0.192418	0.740906	-0.525756	-0.18493
P13020	0.191125	0.101097	-0.703104	0.590863
Q9JIK5	0.190044	-0.111389	-0.200002	0.694713
Q9R257	0.188169	-0.052668	-0.742464	-0.464439
Q6PAR5	0.185297	0.700268	-0.496598	0.398829
P08228	0.184045	-0.0874742	-0.503677	0.565654
P02088	0.182781	-0.523077	0.0883099	-0.17438
P97384	0.182597	0.557288	-0.293459	-0.230759
P08226	0.18255	-0.29665	-0.768351	0.227928
O35465	0.178898	-0.241554	-0.317627	-0.23784
Q7TMB8	0.178521	0.419005	-0.208524	0.0626506
P31809	0.178199	0.885384	0.303108	-0.0314666
P70404	0.1771	0.0143563	-0.755283	0.338884
Q99L47	0.176091	0.722814	-0.49413	0.059881
Q8K1N1	0.175835	0.851299	-0.0123436	-0.199397
Q61655	0.175596	0.686783	-0.593443	0.256852
Q9CX00	0.171083	0.0396416	0.130094	0.0742699
Q9DCG6	0.170264	0.3588	-0.804966	0.300073
P48771	0.168143	0.21439	-0.548834	0.360656
Q9CQW1	0.164678	0.657337	-0.658549	0.231014
P08752	0.164675	0.0728623	-0.368086	0.615101
Q3TWW8	0.163321	-0.0326012	-0.504148	0.751789
Q64133	0.162543	-0.128087	-0.292545	0.872128
P28650	0.162187	0.76487	0.00409816	-0.132936
P70665	0.161203	-0.0396968	-0.41365	0.715512
Q91XD4	0.156585	-0.566095	0.0410567	-0.486664
Q9CXW2	0.156183	0.0226445	-0.698799	0.32387
P26516	0.155992	-0.617473	-0.351464	-0.251441
Q9CQ86	0.155882	0.413748	-0.623823	-0.103923
Q9WVJ3	0.155316	0.949589	0.14881	-0.0206044
P51885	0.152949	0.360099	0.459563	-0.120725
P97872	0.148521	-0.286192	-0.725461	-0.554333
Q9D7J9	0.142872	0.772074	-0.180333	0.29943
Q9D6Y7	0.140901	0.186383	-0.522459	0.672867
Q8R4N0	0.138992	0.921772	-0.0884833	0.148715
O09044	0.137679	-0.204487	-0.582869	0.628289
Q9CW42	0.136684	0.539595	0.065978	-0.595507
Q9Z2U1	0.13429	-0.0581999	-0.698313	-0.563802
P61202	0.130727	-0.382711	-0.158017	0.607172
Q78IK4	0.130022	0.725762	-0.0157398	0.34215
P39447	0.129727	0.806716	-0.509101	0.202043
P56380	0.127577	-0.368654	-0.23983	0.61195
Q91WK5	0.1258	0.616745	0.588921	0.122079
Q8R016	0.125799	-0.22176	0.643511	0.190031
Q9DC70	0.121873	0.894699	-0.0360505	-0.148451
Q9QZ23	0.120661	0.932637	-0.0173437	0.144634
Q8CIM7	0.116728	-0.844362	-0.37247	-0.20611
Q497J1	0.113929	0.342978	-0.372182	-0.127976
P58710	0.112899	0.672187	-0.580732	-0.27031
Q3URE1	0.111783	0.268978	0.47166	0.0310138
B2RXS4	0.109214	0.323682	-0.485329	0.715957
Q5XKN4	0.108828	-0.211014	-0.628386	0.391288
Q9EP96	0.105968	0.764171	-0.287963	-0.306818
Q8C5W3	0.104967	-0.314311	0.20219	-0.475125
Q61171	0.0994332	-0.100747	-0.404645	-0.360984
Q9DB60	0.0989663	0.181145	-0.660338	0.482477
Q9DBC7	0.0948586	-0.0829866	-0.705455	0.181532
Q9D2R0	0.0933411	0.0861766	-0.418136	0.352364
Q99N95	0.0923378	0.0975417	-0.65329	0.557354
Q4LDG0	0.0923046	-0.797481	-0.393603	-0.407252
P22599	0.0920261	-0.734057	-0.166985	-0.260562
Q6PB66	0.0894122	0.638406	0.39739	-0.4354
Q9CYW4	0.0870051	0.117592	0.1103	0.759098
P36552	0.0868455	0.554953	0.294045	0.304867
Q9CPU2	0.0855176	-0.023862	-0.715192	0.338961
Q8VDG7	0.0848904	-0.0572336	-0.561624	-0.480036
P67871	0.0829888	-0.0440477	-0.645516	0.631725
Q8R0Y6	0.0825188	-0.839498	-0.403827	-0.253879
Q9WTQ8	0.0817419	0.944131	0.0826636	-0.160661
Q8BGT5	0.0816737	0.562112	0.438786	0.0206213
Q9QZH6	0.0805903	0.787894	-0.134631	0.0557524
Q9QZ85	0.0783333	-0.376053	-0.524038	0.331318
P20108	0.0727853	0.854504	0.439343	0.119761
Q5U458	0.0722549	0.386632	0.583079	0.237485
P17182	0.0692538	0.894277	-0.276151	-0.150544
Q9EP69	0.0686269	-0.0925336	-0.799648	0.391039
P53811	0.0683872	-0.413251	0.140551	-0.495918
Q9R092	0.0672968	-0.0207918	-0.618796	0.373084
P04919	0.0621303	-0.483004	0.0748608	-0.136529
Q8VCI5	0.0603172	0.854555	-0.375039	-0.201149
Q60597	0.0594994	0.811991	0.339998	-0.200177
Q8BK72	0.058825	0.113232	-0.0876914	-0.466379
Q9D7N3	0.0554108	0.0973586	-0.361597	0.536165
Q61081	0.0552186	0.744496	-0.306	-0.239121
P56395	0.0549559	-0.334079	-0.762313	-0.427265
P12791	0.0544838	0.449834	0.662359	0.161649
P62996	0.0542179	0.0712456	-0.322559	0.673569
Q9WTX6	0.0540605	0.871906	-0.207557	-0.167887
Q9DCN2	0.0534362	0.140358	-0.353377	-0.156922
Q8VEH8	0.0507007	0.623588	-0.664478	0.201483
P46471	0.0500019	-0.466788	-0.409689	-0.3697
Q8VE22	0.0493713	0.890889	-0.018851	-0.191934
Q01339	0.0490345	0.0403076	-0.845634	0.190245
P32261	0.0481818	-0.366567	-0.738682	-0.465589
P50171	0.0478128	0.830105	-0.116174	-0.0716708
Q9Z1P6	0.0451756	0.0855371	-0.661501	0.691265
P21614	0.0421564	-0.154119	-0.860688	-0.32567
Q9D287	0.0412974	0.610592	-0.0545386	-0.0952843
Q9CPQ3	0.0377665	0.571911	-0.281522	0.0119639
Q8VCH6	0.0365143	-0.472435	-0.559265	0.381134
Q8K1M6	0.0342311	0.781895	0.131237	-0.138672
Q9Z1F9	0.0313251	0.662868	-0.407286	0.437696
P10605	0.0290759	0.769786	-0.0662577	0.50842
P00375	0.0289084	-0.498736	-0.148812	0.218933
Q9DBG5	0.0253397	-0.176224	-0.236517	-0.13901
Q9D1N9	0.0248697	-0.378587	0.360298	0.359987
Q8BJY1	0.0238127	0.957262	-0.0759768	-0.152469
Q64435	0.0224465	-0.0204623	-0.754319	-0.422318
Q80X50	0.021028	0.621311	-0.689314	0.227597
Q64339	0.0160644	-0.509704	0.608369	0.0329345
P61027	0.0149378	0.0892278	-0.765503	0.190555
O09172	0.0148752	-0.170088	-0.843269	-0.141007
Q9DCU9	0.0148365	0.853229	0.117427	-0.244812
Q91ZE0	0.013103	-0.144347	0.215872	-0.235456
Q9CR86	0.0119603	0.34786	-0.556154	-0.24181
Q8VC30	0.0102668	-0.654104	-0.188361	-0.345218
A3KMP2	0.00800529	-0.735135	0.0773162	-0.457596
Q9CR67	0.00530773	0.0401855	-0.542316	-0.355735
Q9CY58	0.00526307	0.678831	-0.394065	-0.351929
Q91WT9	0.00280095	-0.545028	-0.521931	-0.584191
P15626	0.00254987	0.366215	-0.465023	-0.523695
P97501	0.00169658	-0.724431	-0.0180789	-0.28673
Q9Z2Y8	-0.000962076	0.131624	0.353673	-0.588773
Q8BKC5	-0.00441647	-0.0588795	-0.0278497	-0.33592
Q62418	-0.00571404	0.705071	-0.61173	0.0760452
Q91V01	-0.00580974	-0.381986	-0.0716427	-0.000245905
Q9DBC0	-0.00768875	0.00952148	-0.732468	0.305232
O08915	-0.00775636	0.327257	-0.366201	0.522085
P49722	-0.00878542	0.25363	-0.429378	-0.36754
Q9CZS1	-0.00912528	0.040049	0.699878	0.318497
D3YXK2	-0.0096696	0.321167	-0.181806	0.399072
Q3TMH2	-0.0114102	0.736274	-0.46329	-0.275267
P42225	-0.013017	-0.0836366	0.00184902	0.434766
O08810	-0.0139472	0.518135	0.439087	-0.449807
P22315	-0.0145822	0.0961178	-0.640206	0.631952
Q8JZR0	-0.0169024	-0.739381	-0.134309	-0.101386
Q9ERS2	-0.0186585	0.67453	0.106353	-0.389867
Q9D7G0	-0.0190151	0.488473	-0.337046	-0.0554891
Q9CWD8	-0.0201939	0.645984	-0.105729	0.261325
P31230	-0.0249886	0.186844	-0.0937918	-0.513964
Q8R2Y8	-0.0270631	0.708043	0.152247	-0.455776
Q8CHR6	-0.0293807	-0.199997	-0.493005	-0.644873
Q91WC0	-0.031607	-0.184154	-0.219774	0.0579685
Q9ESX5	-0.0324397	0.765736	0.317841	0.213899
Q9CXS4	-0.0325743	-0.122052	0.733246	-0.219586
Q9QY76	-0.0355547	0.264773	0.114087	-0.329067
P61514	-0.0357354	-0.268754	-0.292361	0.707379
C0HKG5	-0.0387148	0.637356	0.523328	0.27472
Q80SW1	-0.0394048	-0.262277	-0.653538	-0.0672506
Q91X83	-0.0398071	-0.499145	0.266763	-0.707011
Q8BG73	-0.0411187	0.837856	0.0885421	-0.126278
Q8R0F9	-0.0420984	-0.193734	0.431936	-0.665231
Q80X82	-0.0451295	0.734822	0.27666	-0.407561
Q9JK53	-0.0463233	0.19848	0.0631752	-0.632779
Q920L1	-0.0463593	0.336082	-0.855057	-0.166137
Q8VCM8	-0.0467885	-0.243495	0.191035	-0.816074
Q64514	-0.0473509	-0.409026	-0.651989	-0.0330243
Q07797	-0.0476386	0.769861	-0.31662	0.175731
O35685	-0.049821	-0.0984558	-0.624498	0.64987
Q9CQZ6	-0.0522275	0.479156	-0.644046	0.0762613
P52843	-0.0535678	0.0019118	0.563473	-0.0278165
Q8JZU2	-0.0540215	0.624804	0.0205886	0.595256
Q60953	-0.0548421	-0.344568	-0.334935	-0.077895
Q99LD9	-0.0566202	-0.167885	-0.0243909	-0.665276
Q91YH5	-0.0600962	0.142851	-0.904674	-0.0470646
Q5SUR0	-0.0651301	0.812529	-0.0985779	0.363547
P26443	-0.0653004	0.619252	0.423965	0.3668
P14094	-0.0697582	-0.0732587	0.83286	-0.0541258
Q64511	-0.0702256	0.830045	0.363412	0.107734
O55234	-0.0777828	-0.382919	-0.534861	0.42837
Q9DAK9	-0.078585	-0.0838059	-0.6223	0.655513
Q9CPU0	-0.0815748	0.583564	-0.361414	0.137217
Q91V12	-0.0819059	-0.126638	0.947107	0.173803
P10639	-0.0827721	0.621585	0.0112604	-0.164433
Q9R1P1	-0.0843917	-0.408806	0.157578	-0.553488
Q9JK81	-0.0845282	0.594001	-0.226549	0.213018
P28063	-0.0858236	-0.23067	-0.326659	0.416237
Q8BHE8	-0.0864757	0.937543	0.0741437	0.0234579
Q8VEM8	-0.088458	0.483292	0.321194	0.580959
Q99KP3	-0.0890376	-0.0670403	0.455912	0.605057
O70252	-0.0903002	-0.651218	-0.0470692	-0.287491
Q9CQ92	-0.0912821	-0.294702	0.216337	-0.648978
Q9DCP2	-0.0917709	-0.705504	0.5222	0.258214
Q8C650	-0.0925036	-0.303643	-0.156351	0.727337
Q78ZA7	-0.0927353	0.832798	-0.152191	-0.430943
B7ZMP1	-0.0929009	0.251015	-0.0176552	-0.44295
Q61166	-0.095576	-0.815405	0.253784	0.316984
Q8BH69	-0.0987248	-0.258494	0.512893	-0.161404
Q3THW5	-0.103853	0.189155	0.71852	-0.121563
Q8BM55	-0.104824	-0.885029	0.070053	0.16774
Q9CQ65	-0.105379	0.178225	0.0109481	0.179009
O08788	-0.107784	0.211895	-0.803559	0.420919
Q9R1P3	-0.111549	-0.0902886	-0.526515	-0.400558
Q9JKB1	-0.11284	0.489538	0.143373	-0.4598
P97328	-0.113336	0.198863	-0.611869	-0.286473
P19221	-0.114312	-0.150054	-0.784054	-0.0735627
O88967	-0.115876	0.57645	0.16033	-0.455457
Q61792	-0.116684	-0.312646	-0.605485	0.538992
P13707	-0.117741	-0.221545	-0.25709	-0.593011
Q9R0A0	-0.120474	0.206757	0.104809	-0.198807
P01837	-0.120685	0.138279	-0.430774	-0.121766
Q9CZ44	-0.122486	0.478101	-0.582302	0.380805
Q8VDK1	-0.123331	-0.430508	-0.514128	0.673871
Q99L88	-0.123938	0.559575	-0.384438	0.409157
O09167	-0.12658	-0.882965	0.115117	0.288202
Q9CXY6	-0.127372	0.829209	0.402805	-0.0630861
P70699	-0.130784	0.892285	-0.0937387	0.245192
Q05117	-0.131394	0.875525	-0.0350498	0.0240134
Q9DCT1	-0.131705	0.418491	-0.658205	-0.216447
Q9CQE1	-0.132786	0.759239	0.365515	0.207729
Q60865	-0.134346	0.185268	-0.753434	-0.519041
Q9WUQ2	-0.136895	-0.175764	-0.281357	0.119687
Q8BH00	-0.138676	0.257171	0.197666	-0.549801
Q9CXA2	-0.139854	0.437817	-0.137568	0.0739179
Q9Z2U0	-0.141159	-0.309119	-0.355	-0.314985
Q9WVE8	-0.141304	-0.775516	0.0320717	0.518397
Q9JKJ9	-0.141663	0.0529781	-0.0627694	-0.685445
Q9CR95	-0.143881	0.599906	-0.361929	-0.400769
Q91XE8	-0.143902	-0.801573	-0.0472798	0.231701
Q99KG5	-0.144629	-0.751129	-0.523417	0.0641081
Q05793	-0.147269	0.307906	-0.543018	0.619761
P50462	-0.149373	-0.246321	-0.0115112	-0.132923
Q9EP72	-0.150143	0.184688	-0.202285	-0.285999
Q8VC97	-0.152115	-0.594755	-0.234047	-0.331143
O08738	-0.153492	-0.702442	0.274657	-0.287313
Q8R3F5	-0.156158	0.196733	-0.597723	0.448051
Q9WVA2	-0.157154	0.500298	0.111464	0.0220468
Q99NB9	-0.157742	0.508421	0.643876	-0.163032
Q64010	-0.161135	0.856638	0.00576777	-0.143515
P58735	-0.162289	-0.320114	0.522337	0.27972
Q9CQ54	-0.16238	0.695197	-0.580127	-0.141245
Q8CHP8	-0.162403	-0.110681	-0.224541	0.0441223
Q8VDN2	-0.162747	0.267318	0.733374	0.175575
Q60766	-0.163315	-0.153778	-0.295898	0.618558
Q61578	-0.165706	0.703237	-0.256234	0.423381
A7MCT6	-0.166537	-0.665439	0.206324	0.120814
Q9R013	-0.168699	0.86319	0.376809	-0.0127562
Q9D9V3	-0.169253	0.1556	0.167145	0.0485289
P99029	-0.169582	0.764348	-0.00842502	-0.519507
Q8K4H1	-0.170136	0.416296	-0.456972	-0.413701
Q8BXA1	-0.171029	-0.576311	-0.524668	0.397216
Q6NSR8	-0.171258	0.0480485	0.211329	0.711181
P28230	-0.17173	-0.375927	-0.616779	0.0677807
P70670	-0.171983	0.675535	0.0067464	-0.544032
P29351	-0.172478	-0.346032	-0.330324	0.715255
Q04750	-0.172828	-0.241947	-0.645534	0.419381
Q9D8X1	-0.173693	0.924803	-0.0631424	-0.054219
A0JNU3	-0.174006	-0.908102	0.0629661	0.245637
Q9CQT1	-0.176296	0.662863	-0.572796	-0.0658319
Q924D0	-0.177217	0.9165	0.11047	-0.0437852
Q8BJ64	-0.177568	0.63509	-0.543533	0.491348
Q91XC9	-0.178704	-0.503628	-0.0297682	0.574877
O09061	-0.179707	-0.628244	-0.546683	0.318491
P55258	-0.179945	0.438764	0.546188	0.0491226
Q9D5J6	-0.180051	0.472935	0.0949412	-0.315017
Q9QUH0	-0.180597	0.650808	-0.411927	-0.549982
Q5SSK3	-0.180631	0.860997	-0.0235307	-0.174197
P62960	-0.180753	-0.425628	0.0578053	-0.138268
Q6R0H7	-0.180932	-0.0964432	0.721192	0.204046
Q6Q899	-0.181343	-0.177258	0.136264	-0.622012
Q9D1H7	-0.182315	0.650818	-0.378725	-0.415362
Q9CPP6	-0.184715	0.544076	-0.478008	0.127048
Q62087	-0.184751	-0.757896	-0.0804837	0.135619
P70441	-0.188947	-0.166597	-0.528704	0.759856
Q8BFY6	-0.189223	-0.505617	0.367876	-0.574271
O70370	-0.189619	0.749459	-0.362185	-0.00380721
Q99LP6	-0.189809	0.641269	-0.0606392	0.362275
Q6P3D0	-0.190314	0.464073	-0.451719	-0.211719
P13439	-0.191523	0.532182	0.209052	0.678517
Q91X91	-0.19227	-0.143465	-0.641853	0.609542
Q920A5	-0.192277	0.553205	0.721026	0.255651
Q9D8S9	-0.19236	-0.735799	0.167049	0.524726
P34884	-0.193483	0.779402	-0.0916945	-0.109088
Q569Z6	-0.195966	0.317901	-0.418279	0.684925
Q717B2	-0.198772	-0.334824	0.365489	-0.491283
P37040	-0.199266	-0.0670485	-0.11783	-0.706853
P97434	-0.199986	0.585824	-0.126931	0.512682
Q9QUM9	-0.201213	0.198789	-0.688486	-0.366552
Q9D110	-0.2045	0.0530001	0.0172846	-0.278384
Q9CPX6	-0.205078	-0.619121	-0.257653	-0.373625
Q02788	-0.205693	0.300164	-0.322192	0.127897
Q9Z0S1	-0.208978	0.461963	-0.0213963	-0.369493
P36993	-0.209232	0.127444	-0.809728	0.186438
Q61703	-0.213219	-0.760082	0.179182	-0.122899
O35344	-0.213803	0.506093	-0.145608	-0.415824
Q9DCT8	-0.215878	0.623155	-0.261417	-0.438435
Q9D6U8	-0.218712	0.842452	-0.182761	0.209435
P07758	-0.219898	-0.789213	-0.116151	-0.184147
P27546	-0.220213	-0.295792	-0.159199	-0.0987657
Q9CQB5	-0.224405	-0.518466	0.230968	-0.655855
P48758	-0.226631	0.582273	-0.451244	-0.571344
Q9R0M5	-0.229993	0.690149	-0.490342	0.0967008
Q3UZZ6	-0.231169	0.0260642	0.437111	-0.244535
P35282	-0.233346	-0.776432	-0.0505379	0.299995
Q6PA06	-0.236281	0.465685	0.652658	0.19027
P97461	-0.238073	-0.274785	-0.613896	0.626551
P52503	-0.238966	-0.254781	-0.304285	0.108274
Q9D8V0	-0.240325	-0.610212	-0.391891	0.310333
Q9QXD1	-0.241251	-0.060602	-0.422899	-0.739059
P14685	-0.241951	-0.754403	-0.217034	-0.0550068
Q61335	-0.244873	0.626781	-0.449185	0.53706
P06802	-0.24501	0.497501	0.283527	0.0358578
Q62433	-0.247074	0.371634	-0.420416	0.635183
Q80W21	-0.248742	0.373805	-0.652465	-0.40988
Q8VEK0	-0.24892	-0.206268	0.702551	0.120738
Q9WUM3	-0.249933	0.130002	-0.382461	0.733464
Q3THG9	-0.251368	-0.182037	-0.501336	-0.0104675
Q62417	-0.252288	-0.101949	0.269559	0.664718
Q8BYU6	-0.25264	-0.404024	-0.463076	-0.225671
Q91XF0	-0.253459	0.13914	-0.641406	0.611771
Q3TZZ7	-0.254037	-0.0440687	0.108994	-0.0830311
P50427	-0.254474	0.440941	-0.769431	0.287403
Q14C51	-0.255284	0.494158	0.425734	-0.526594
Q9JMA1	-0.258395	-0.00674865	-0.63755	-0.411832
Q8VED9	-0.258575	0.0373866	0.416876	-0.679618
P70195	-0.25937	0.359944	-0.786562	0.357105
P00416	-0.259555	-0.235469	-0.196529	0.748274
P70122	-0.260643	0.684092	-0.111744	-0.483673
P16045	-0.261472	0.524685	0.300148	0.473767
Q62093	-0.263973	0.246508	-0.538332	0.693337
Q91WT8	-0.265558	0.823014	0.290316	0.132737
E9Q735	-0.26712	0.517157	-0.26812	-0.175793
Q8K010	-0.269972	0.455247	-0.649154	0.191275
Q8R238	-0.270108	0.884383	-0.106857	0.132324
Q60932	-0.271052	0.813064	0.29098	0.131728
Q99MR6	-0.273522	0.476717	-0.214103	0.406594
O08966	-0.273978	-0.683678	0.137502	0.103149
Q9JHJ0	-0.274077	0.780107	-0.0887889	-0.0888352
P43274	-0.274247	-0.00456644	0.634222	0.226512
Q921Y0	-0.276724	0.708634	-0.332882	0.18863
Q6P8M1	-0.277058	0.546002	-0.0596049	-0.285415
Q9DCV7	-0.27744	0.159202	0.333093	0.0631166
Q8VDG5	-0.277493	-0.63042	-0.0753867	-0.492169
Q9DAW9	-0.277506	0.778371	-0.349985	-0.0140344
Q9CQ40	-0.277572	0.893307	0.00296746	0.118785
P14733	-0.281818	0.241983	0.617936	0.557456
Q11136	-0.282631	0.535108	-0.276502	-0.364297
P60229	-0.283632	-0.412782	-0.49522	0.576032
Q03958	-0.28373	-0.280323	0.0606462	-0.0311569
P0DN89	-0.284294	-0.409153	-0.292385	0.432109
P62274	-0.28563	-0.380096	-0.502496	0.441121
Q8R519	-0.289786	-0.0592756	-0.141721	-0.424686
Q6P8X1	-0.290022	0.1312	0.583321	-0.092155
Q8R0X7	-0.291573	0.465328	-0.461165	-0.398562
P11714	-0.292117	0.290639	-0.503267	-0.530009
Q91VH6	-0.2929	0.575299	-0.0365736	-0.644695
P47791	-0.293378	0.767927	-0.330134	-0.434931
P18242	-0.293604	0.881003	0.330812	0.0660898
P19639	-0.294356	0.393653	-0.446469	-0.442713
Q921I1	-0.294436	0.0706121	-0.687008	-0.552478
Q8JZZ0	-0.294445	-0.64312	0.237515	-0.0340088
P51658	-0.295137	-0.793949	-0.204527	0.0458048
P01027	-0.295728	-0.549039	-0.674815	-0.226945
P10630	-0.296063	0.813622	-0.189276	0.24862
Q8BMP6	-0.297234	0.86415	-0.32078	-0.0405789
P62806	-0.298053	-0.00924939	0.71952	0.0186474
Q9D8T2	-0.298369	0.216365	-0.511943	0.371105
Q7TSV4	-0.298604	0.820797	-0.294879	-0.122124
Q9CXT8	-0.299655	0.843865	-0.0812051	0.200344
Q9R1S7	-0.304429	-0.212635	0.0246103	0.100668
P46061	-0.30898	0.36344	-0.317828	0.630077
P83882	-0.310161	0.0396561	-0.532337	0.677907
P23506	-0.312356	-0.599733	0.0613388	0.0137365
Q99K23	-0.315556	-0.598128	-0.142913	-0.0880575
P27659	-0.316957	-0.56237	-0.019377	0.662649
Q9D5V5	-0.31796	0.729848	-0.318654	-0.150446
P13634	-0.318044	-0.503243	0.240196	0.058387
P33622	-0.320634	-0.431369	0.144822	-0.362361
P41317	-0.320726	-0.869681	0.138253	0.183979
Q91YN5	-0.321831	-0.477114	-0.332288	-0.348084
P56565	-0.321945	-0.0536104	-0.59432	-0.642452
Q8K4Z3	-0.321957	0.772245	0.344697	-0.0295574
Q9D0R2	-0.324933	-0.770099	-0.183418	0.00474089
Q80UM7	-0.32554	-0.148592	0.216628	0.600949
Q8R317	-0.326913	0.673529	-0.331158	-0.315494
Q60902	-0.327856	0.862026	-0.186917	-0.032859
O54782	-0.329403	0.76991	-0.188269	-0.00175336
Q9D6Y9	-0.330541	0.0802937	-0.213582	0.0884784
Q61207	-0.331833	0.743527	0.305962	0.0982547
P61164	-0.331878	0.504436	-0.0162684	0.35559
Q9Z2V4	-0.333742	0.178094	0.862916	0.0816487
Q8BL66	-0.334527	-0.242323	-0.184047	0.644788
P48776	-0.335895	-0.421944	0.761137	-0.0349167
Q03249	-0.335998	0.00973259	-0.381237	0.226315
Q9JLF6	-0.336721	-0.333806	0.350889	0.433185
Q8CI94	-0.338169	0.779651	-0.326996	-0.32803
Q9CQW2	-0.338496	0.112291	-0.472954	0.521951
P24457	-0.340369	-0.488473	-0.616223	-0.393298
Q6A0A9	-0.340538	0.172737	-0.564844	0.538491
P15116	-0.342106	0.0139726	0.885547	0.132517
Q9DCG9	-0.342579	0.0445389	0.162075	0.270948
P97372	-0.343261	-0.655127	-0.0842182	0.393427
P61087	-0.34418	0.632274	-0.311704	-0.0619394
Q9ERD7	-0.344753	0.544054	0.584448	0.220192
Q9CWE0	-0.345627	0.619002	-0.301358	-0.0315523
Q9CYV5	-0.34741	-0.595922	0.258436	0.0795405
Q00519	-0.350743	-0.803557	0.076429	-0.230438
P61982	-0.351287	0.816966	-0.0462506	0.0192657
Q9WUL7	-0.351552	-0.581775	0.0941427	-0.465804
Q9CZW5	-0.35194	0.673888	-0.48207	0.255231
Q8BYL4	-0.353046	0.0931141	0.41855	0.177625
Q9CRB2	-0.354352	0.608495	-0.160157	0.326556
Q925N2	-0.354947	0.801926	-0.235923	-0.180386
E9Q557	-0.355071	0.768926	0.373353	-0.0320569
Q8BFS6	-0.355458	0.464968	0.105018	-0.358798
Q9D7X3	-0.356697	-0.360295	0.40742	0.272952
P14901	-0.357752	0.707314	-0.188217	0.151584
O35682	-0.358804	0.356509	-0.211856	0.693027
Q924Z4	-0.363414	-0.421006	-0.119838	0.241915
Q9CZN7	-0.36425	0.895804	-0.152159	0.132276
Q8BVY0	-0.364314	0.403295	-0.258977	-0.0839597
Q9ES97	-0.36468	-0.0297014	-0.556896	0.60001
P08101	-0.365185	-0.433858	0.565148	-0.0866361
O88531	-0.366859	0.875648	0.220257	-0.106014
P59708	-0.367689	0.5476	-0.232835	-0.0989019
P70362	-0.373277	0.855051	0.00504863	0.172609
Q9CQM9	-0.375776	0.61501	0.0713047	-0.0520436
Q9QXG4	-0.37739	0.390408	0.130415	0.137482
P84099	-0.378345	-0.650922	0.114738	0.465763
Q9QZQ8	-0.378377	-0.193809	0.786404	0.0507478
P12265	-0.380968	0.844556	0.220135	0.164484
O08573	-0.381691	-0.225934	-0.780077	0.146947
P42669	-0.381784	0.681136	0.143852	0.268667
Q9D2V7	-0.382565	0.874552	-0.152722	0.0257178
P68368	-0.384127	0.152817	0.812292	0.0305825
O70492	-0.387341	0.529797	0.210533	0.351427
P97390	-0.387929	-0.404614	0.662339	-0.0648748
Q6PE01	-0.38931	0.116324	-0.495586	0.395107
Q9CXE7	-0.390174	-0.604446	0.426642	0.0960538
P32921	-0.391116	-0.768357	0.299275	0.115796
P06728	-0.391526	0.788556	0.320697	-0.102428
Q3TXS7	-0.393282	0.125316	-0.501839	-0.647778
Q9CQF3	-0.393723	0.793731	0.372374	0.0815364
Q9QXC1	-0.394306	0.131922	-0.714765	-0.469207
Q8BJU0	-0.394772	-0.0725184	-0.561111	-0.151521
P54728	-0.395496	-0.453666	0.267962	-0.100152
Q9JKV1	-0.395625	-0.299647	0.206987	0.121399
P62874	-0.395656	-0.0271073	0.378623	0.300044
Q9WVQ5	-0.395834	0.382316	0.104622	0.497799
O09159	-0.397064	0.775835	0.324626	0.307047
P60824	-0.398491	0.656128	0.143048	-0.130233
Q8C2Q3	-0.398911	-0.250463	-0.196283	0.74762
Q99JI4	-0.399139	-0.538385	-0.714444	0.0255766
Q61735	-0.400202	0.0855643	0.216262	0.127555
Q9R1P4	-0.4019	0.0142893	-0.888902	0.110187
Q80Y14	-0.402746	0.612505	-0.311463	0.111822
P41105	-0.403962	-0.231538	-0.353352	0.694741
Q8BK48	-0.405581	-0.50449	-0.135123	-0.141336
P61290	-0.406442	0.4565	0.484507	-0.182017
Q9CZR8	-0.406559	0.540403	-0.110411	0.398819
Q8CAS9	-0.406943	-0.223011	-0.379709	0.599571
Q8C7E7	-0.407351	0.294174	-0.697199	-0.352352
P59242	-0.409239	0.383017	-0.500539	0.51801
O88696	-0.409264	0.850688	0.0971939	0.202717
Q9DBP5	-0.410091	0.773806	-0.196215	-0.00609254
Q9CQI7	-0.41243	0.144609	0.559321	0.0961248
P99025	-0.412597	-0.395749	0.544176	-0.36308
P28474	-0.414767	0.100472	-0.69783	-0.0333463
Q9WU19	-0.416911	0.334067	-0.457755	-0.634057
Q3U0B3	-0.417961	-0.769513	0.134706	0.0868871
Q6P9R2	-0.418135	0.527695	0.358015	0.048131
Q9DB29	-0.420248	-0.623364	0.187571	0.107131
O08807	-0.420384	-0.797025	-0.16154	-0.0650115
Q91YP2	-0.420515	0.496093	-0.223861	-0.143406
P56593	-0.42086	-0.850968	0.141476	-0.190381
O55143	-0.421358	-0.536925	-0.606519	-0.0753409
P46737	-0.423095	-0.251868	0.210158	0.286835
P62331	-0.423759	0.253581	0.792158	-0.0289595
P08122	-0.424564	-0.486812	-0.131774	0.452924
Q9D898	-0.424583	0.0566456	0.536242	-0.455072
O88908	-0.424938	0.366536	-0.499561	0.532074
P54775	-0.42586	-0.160042	-0.67242	-0.130475
Q91ZV0	-0.426595	-0.436361	-0.561918	0.221985
Q9JHS4	-0.428268	0.489875	0.0156954	-0.387976
Q9QUR6	-0.42841	-0.191248	0.0841223	-0.578618
O70152	-0.428447	-0.0430923	-0.670435	0.527336
Q62419	-0.430559	-0.802851	0.38797	-0.0529753
Q8VCT3	-0.431825	0.669746	-0.437379	-0.123766
Q9D0G0	-0.435226	0.765806	-0.0844005	-0.353518
P27005	-0.43718	0.59119	0.0431334	0.0878126
P04186	-0.437652	0.254791	-0.699692	-0.412782
Q922D4	-0.439477	-0.254832	0.117009	-0.126267
Q6PDI5	-0.439856	0.287556	-0.226522	-0.44835
Q8VED5	-0.444723	0.526707	-0.0997125	0.327625
Q9ERU9	-0.444764	0.655635	0.229969	-0.437073
Q3TLP5	-0.445436	0.710239	-0.351149	-0.203547
Q9EPC1	-0.44552	0.719446	0.237534	-0.242974
P62334	-0.445992	-0.753839	0.226929	0.19147
Q8K2I3	-0.446319	0.757539	0.164302	-0.0760974
Q64737	-0.44768	0.476265	-0.314599	0.334174
P53986	-0.447751	0.046143	0.0057079	0.640272
Q8R1Q8	-0.44811	0.517276	-0.0512823	0.151558
Q9JHS3	-0.448158	0.631	-0.235105	-0.299849
Q91W50	-0.451836	-0.187529	-0.496042	0.407515
Q9D0F9	-0.457709	0.717944	-0.43496	0.0110471
Q6DFW4	-0.457743	0.794421	0.109654	0.0256633
Q01730	-0.4585	0.816695	0.187543	0.0491822
Q00623	-0.46018	-0.631381	-0.319615	-0.213416
Q8K3C3	-0.461674	0.626267	0.296117	0.128402
Q99MN1	-0.46182	-0.112145	-0.732379	0.377953
P59325	-0.461987	0.60407	0.207372	-0.227496
Q61160	-0.464813	-0.398905	0.0771053	-0.0765102
O88487	-0.466224	0.296875	-0.555226	-0.126265
P27601	-0.467488	0.265233	0.729164	0.230601
Q8BH59	-0.468754	0.352277	0.552634	0.145678
Q9QXT0	-0.469326	-0.00247494	-0.850351	0.02221
Q9DBG7	-0.469646	-0.598465	-0.46003	-0.0269415
Q8BP40	-0.47098	0.462964	0.0373233	0.1583
P50518	-0.471929	0.30988	0.575411	-0.115059
Q9CQY5	-0.471929	-0.261098	-0.656619	0.492674
Q61545	-0.47243	0.813957	0.112324	0.0638345
O88587	-0.473632	-0.285021	-0.72094	-0.131169
Q8VBT2	-0.474635	-0.724549	0.367492	-0.147025
Q91WQ3	-0.47568	-0.122879	-0.400153	0.29107
Q05920	-0.475972	0.812204	-0.184961	0.16696
Q9ERK4	-0.478807	-0.284074	0.724581	-0.189236
Q8QZR1	-0.47927	-0.0364176	0.657471	0.128853
Q91W64	-0.479287	-0.333063	-0.657825	-0.46045
Q8CI51	-0.479291	0.519226	-0.37794	-0.384255
Q8C1A5	-0.480068	0.790927	-0.117954	-0.181051
P07759	-0.480305	-0.257582	0.323959	-0.458138
Q9QYJ0	-0.480779	0.165606	0.0657715	-0.326247
Q64213	-0.481563	0.739021	-0.156306	0.291061
P26231	-0.481775	-0.286553	0.767404	0.00851746
P35293	-0.48205	0.0975904	-0.561526	-0.510228
O35593	-0.482407	0.0183781	-0.59089	0.099248
P16858	-0.483824	0.692438	-0.45573	-0.217455
E9Q7G0	-0.485262	0.603259	0.00181947	0.0589811
Q3TIX9	-0.485741	0.804183	-0.217196	-0.127658
Q99JB8	-0.485789	0.320519	-0.537201	-0.287166
P60122	-0.485882	-0.0566175	0.486775	-0.176127
P97370	-0.487042	-0.35106	0.577303	0.255586
Q9DC61	-0.488627	0.701196	-0.0917068	0.159009
Q8C7G5	-0.489687	0.44179	0.248956	-0.0834536
Q9EPE9	-0.490685	0.0178037	-0.301902	-0.353375
Q924M7	-0.490857	0.436993	-0.392637	-0.168339
P49935	-0.490867	0.805559	0.261997	0.0434722
O70318	-0.491487	0.25695	-0.0551161	0.522536
Q8BGG9	-0.492024	0.291993	-0.409954	-0.527131
Q3UIR3	-0.492098	0.288452	-0.558794	0.072038
Q9DB26	-0.49247	0.416054	-0.610655	-0.0831067
P50295	-0.493405	0.481764	0.0599206	-0.3174
Q5SWU9	-0.496411	-0.299498	-0.322675	-0.482932
Q99JT9	-0.497816	0.23085	-0.507874	-0.178249
Q9D8Y0	-0.499429	0.0797834	-0.745439	0.142257
Q99JR1	-0.499753	0.102556	0.498019	0.391206
P12815	-0.502162	0.290389	0.642945	-0.283251
P37804	-0.503339	-0.414667	-0.127386	0.355757
P57784	-0.50735	-0.215418	0.347049	0.0462832
Q8BGD9	-0.508417	-0.526337	-0.127747	0.37099
Q9D6Z1	-0.50889	0.392985	0.665475	0.0507479
P17426	-0.509335	0.31057	0.159835	-0.145417
O08583	-0.509489	-0.144138	-0.0492054	0.700918
P70349	-0.511136	0.0805619	-0.607351	0.0107423
F6ZDS4	-0.51249	0.670378	0.231963	-0.0203737
P63085	-0.513886	-0.488958	0.222867	0.0498617
E9Q414	-0.515255	-0.193664	-0.648471	-0.365481
Q8CH18	-0.515459	0.756372	0.201333	-0.0176743
Q02257	-0.515681	0.372425	0.124396	0.370305
Q61247	-0.516189	-0.698139	0.324335	0.11371
Q9D554	-0.51636	0.205333	0.613343	0.150844
P48024	-0.517449	-0.498062	0.117504	0.0380676
Q99J56	-0.517469	0.0462943	-0.127068	-0.375218
Q9Z1G3	-0.517631	-0.548106	0.249317	-0.192335
Q9D967	-0.518027	0.494039	0.00853007	0.138039
Q9D6K5	-0.518034	-0.0991712	0.436623	0.249666
Q3U0V1	-0.519663	0.456181	-0.0628988	0.39447
O70378	-0.52007	-0.120546	-0.196572	0.433412
Q8BFY9	-0.520737	0.701215	-0.109076	0.12576
Q9CY27	-0.520767	-0.221839	-0.69112	-0.231987
Q6P1B1	-0.521543	0.54984	-0.32967	0.190442
P50396	-0.523232	0.754952	-0.0155537	0.0435599
Q11011	-0.523737	0.222812	-0.0398486	-0.222172
Q9CQE8	-0.523811	0.603336	0.118981	-0.346772
Q99PV0	-0.524586	0.227929	0.631259	0.0149871
Q3U7R1	-0.526653	-0.0553102	-0.104918	-0.609509
P97379	-0.528889	0.0559823	-0.510126	0.112204
Q9CWJ9	-0.529727	0.716321	-0.145589	-0.277593
P62858	-0.5316	0.770829	-0.248368	0.0349906
P51863	-0.531611	-0.575998	0.213958	-0.187343
P19157	-0.532435	0.378507	-0.49542	-0.35386
P13597	-0.533379	-0.382341	0.268265	0.214703
O35343	-0.533566	0.668662	-0.202808	-0.319822
Q9DB05	-0.533804	0.172471	-0.704224	-0.301179
O88685	-0.534579	-0.11708	-0.0559962	-0.116394
Q8BFW7	-0.534733	-0.40711	-0.0485012	0.260854
Q3UQ44	-0.534758	0.0917568	0.707425	-0.00634938
Q9CX56	-0.534778	-0.561978	-0.497117	0.198951
Q9WVK4	-0.537964	0.604299	0.521615	-0.013669
Q9JLI6	-0.53869	0.0386128	0.630492	0.376004
Q9DCG2	-0.53905	-0.718405	0.171327	-0.201502
P47753	-0.539712	0.297941	0.655138	0.202175
Q9QUJ7	-0.53992	-0.385536	0.423714	0.111657
Q921F2	-0.540565	0.577445	0.581152	0.0713925
Q8BG32	-0.540641	-0.517553	0.0850635	-0.140761
P35505	-0.540987	0.332022	-0.204571	-0.603643
Q3T9X0	-0.541091	-0.10365	-0.0894592	-0.252492
P62869	-0.541683	0.402758	-0.532388	0.157741
P54822	-0.544372	0.450822	-0.523758	-0.0225326
Q9D0E1	-0.544424	0.53123	0.60944	0.0195985
P24527	-0.546813	0.648679	0.0929348	0.375155
Q8VE88	-0.547435	-0.336067	0.226478	-0.409044
P07356	-0.547445	0.72839	-0.0641914	0.0137901
O70133	-0.5478	0.385915	0.509372	0.240113
Q04857	-0.547807	0.477506	-0.122448	-0.223954
P42232	-0.547851	-0.278665	-0.131736	-0.0739548
Q922E4	-0.548341	-0.195855	-0.620747	-0.138063
Q3UQN2	-0.551191	0.428451	0.283414	0.466272
Q91VH2	-0.551274	0.253262	0.502902	0.120479
P61255	-0.552091	-0.116941	-0.227939	0.418484
P17563	-0.55285	0.71453	-0.269828	-0.00565409
Q8VHG0	-0.553263	0.659129	0.0622288	-0.0567568
Q8VDM4	-0.553264	-0.184024	-0.495043	-0.328035
Q64105	-0.553583	0.658755	-0.21846	-0.334301
P05063	-0.553912	0.451474	-0.0410677	-0.441676
P70671	-0.555374	0.487734	-0.408762	-0.211953
Q9QYB1	-0.555506	-0.0509437	0.740095	0.208571
P97364	-0.557431	0.0622435	0.169875	-0.0328558
P56959	-0.55806	0.687877	0.0201467	0.301016
O70325	-0.558379	0.00344829	-0.458582	0.468557
Q921T2	-0.558594	0.0784782	-0.384654	0.531448
P70697	-0.558881	0.744094	-0.147751	-0.198939
P53996	-0.559838	-0.445485	0.0618349	0.495682
P35278	-0.560493	0.308984	-0.366648	0.382507
P26369	-0.562086	0.229151	0.733426	0.105355
P70245	-0.562728	-0.344161	-0.540242	0.419677
Q9R0N0	-0.563191	0.653758	-0.457784	-0.0388141
Q9D819	-0.563221	-0.100803	-0.0274387	-0.215297
E9PVA8	-0.563381	-0.628652	0.0400254	0.0843737
Q99LY9	-0.563386	0.0820067	-0.585302	-0.124652
P47962	-0.564306	-0.327376	-0.22816	0.653731
Q9CYH2	-0.56436	0.216119	-0.0923514	-0.0427942
Q9JHK4	-0.564838	0.666487	-0.349637	-0.237146
Q9EQH2	-0.566633	-0.373381	-0.563257	-0.300628
Q9QUI0	-0.566833	0.00219431	-0.462293	0.256513
P45591	-0.566928	0.262427	0.4919	-0.465987
P62814	-0.567768	0.776403	-0.000436701	0.118956
O89112	-0.568603	0.682031	-0.279987	-0.240666
Q04447	-0.569077	0.39258	0.126796	-0.223258
O89023	-0.56969	-0.355335	0.502011	0.221483
Q62448	-0.57053	0.0662027	0.526122	-0.251214
P12367	-0.570766	0.509292	0.142673	-0.0770472
Q8R2K1	-0.57197	0.227918	-0.307525	-0.0921031
P31786	-0.572546	-0.168569	0.100125	0.367445
Q9ERE7	-0.572681	-0.187471	-0.667779	0.0946793
Q61233	-0.572701	0.742963	-0.202712	0.110943
P12382	-0.574108	0.700795	-0.36889	-0.113635
P35564	-0.574118	-0.452317	-0.394705	-0.0213219
O88569	-0.575019	0.700198	0.146433	0.2719
Q80X90	-0.575797	0.57419	0.217936	0.191493
Q5SUF2	-0.577624	0.579741	0.0984561	0.187093
Q3TBW2	-0.577921	-0.165496	0.339183	0.0108838
O35381	-0.578203	0.669268	0.356021	0.133871
Q9Z204	-0.578776	0.595445	0.533567	0.0909472
P52792	-0.579494	0.742913	-0.177104	-0.060542
O35114	-0.579721	0.563513	0.467783	0.104266
Q9ERY9	-0.579795	0.0504195	-0.714679	0.239685
P48678	-0.580357	0.34896	-0.1258	0.530064
O88736	-0.580679	-0.467555	-0.0972565	-0.255429
P02463	-0.580737	0.19052	-0.566141	0.36734
P62827	-0.580807	0.647864	0.341106	0.0708883
Q9D8B3	-0.581428	-0.771077	0.142029	0.181585
P20060	-0.58252	0.449498	0.213054	0.413927
P61161	-0.583984	0.0599128	0.0635982	0.248719
Q8K411	-0.584325	0.304104	0.262956	-0.150463
O70310	-0.585342	0.240346	0.266958	0.141755
Q61239	-0.585787	0.624989	-0.236977	-0.0149793
P62911	-0.588707	-0.45427	-0.0209705	0.293474
P97855	-0.588823	0.449738	-0.00540531	-0.199578
Q8JZK9	-0.589429	-0.610241	-0.156429	-0.222086
Q9D7S7	-0.59012	-0.466274	-0.524765	0.166663
Q9QYF1	-0.590332	-0.55561	-0.211051	0.0527889
Q8C878	-0.593353	0.746837	0.0425046	0.136516
Q9CQV8	-0.593724	0.6906	-0.108859	-0.0896599
Q9Z2G6	-0.594644	0.079133	-0.224794	0.000324461
Q61074	-0.595118	0.652564	-0.0453919	0.376459
Q9CYS6	-0.596157	0.134647	0.0834354	0.181875
Q9JJ28	-0.596489	0.639902	-0.247257	-0.214883
P32233	-0.596677	0.21228	-0.324026	-0.107893
Q8BHN3	-0.596792	-0.579225	-0.302428	-0.218525
P56528	-0.5989	-0.555858	0.360469	0.216943
Q8BHD7	-0.59945	-0.417205	0.537484	0.0320875
Q8VH51	-0.599456	0.529847	0.552878	0.0807878
Q9WUM4	-0.599753	0.769162	-0.0322619	-0.102801
Q6P542	-0.599939	-0.250458	0.251053	-0.189463
Q60676	-0.60011	0.433545	-0.508291	-0.175697
P24547	-0.600891	-0.354032	-0.0615986	-0.261551
O08553	-0.601503	0.675644	-0.188162	0.253506
Q99KJ8	-0.601554	0.382364	-0.245049	-0.39948
Q61009	-0.602341	0.238757	-0.41553	0.280242
P11438	-0.602734	0.599892	-0.309624	0.343098
Q9QZD9	-0.60355	-0.125228	-0.541061	0.48633
Q9ESB3	-0.604426	-0.51793	0.30359	-0.182861
P28653	-0.605885	-0.403018	-0.00262295	-0.0699955
P31938	-0.606197	0.354046	-0.482726	0.141842
Q91VR5	-0.606396	0.103233	0.662631	-0.0654088
Q3TIV5	-0.606493	-0.224633	-0.138359	-0.0324699
Q99LD4	-0.606776	0.641111	-0.241476	0.303303
Q05D44	-0.606985	-0.17019	-0.270968	-0.234868
Q99LT0	-0.60735	-0.322331	-0.121739	-0.125439
P62320	-0.607679	-0.104092	0.597889	0.262487
Q02248	-0.607712	0.188662	0.454273	-0.044306
Q60931	-0.60792	0.64823	0.300606	0.109585
Q9D8W5	-0.608909	-0.123276	-0.627507	-0.356856
Q8K3K7	-0.608978	-0.082354	-0.435494	-0.284304
Q9D7A6	-0.61039	0.341439	-0.167423	-0.117813
Q99N87	-0.610833	0.484711	-0.0451193	0.302854
Q64152	-0.611135	-0.193656	0.133244	-0.371192
Q9ERF3	-0.611681	0.52237	-0.166858	-0.393828
P63330	-0.611826	0.633674	-0.250206	-0.208524
Q8CCF0	-0.613179	0.693409	0.0517172	0.141576
Q8K4Z5	-0.613626	0.58848	0.413876	-0.0620247
P68372	-0.6153	0.755122	-0.0286685	0.13322
Q9DBJ1	-0.615735	0.717638	-0.232084	-0.149783
Q9QXK3	-0.616392	0.691787	-0.092041	-0.0743867
Q9D1G1	-0.617576	-0.307736	-0.434659	-0.159495
P51859	-0.617925	0.258593	-0.000200572	0.451159
P45878	-0.61905	-0.512738	-0.319415	-0.116781
Q61316	-0.619854	0.601521	0.131201	0.0885847
Q8K0C4	-0.620288	-0.53973	-0.129836	-0.0623852
Q8BJW6	-0.621327	0.542783	-0.263263	0.354701
P23591	-0.622047	0.542344	-0.200832	-0.296908
P53810	-0.623767	0.609371	0.328059	-0.0420974
O88653	-0.624202	0.37986	0.384196	-0.0680072
P62717	-0.624741	-0.0779695	-0.345105	0.50471
P26638	-0.627817	-0.126161	0.124577	-0.3665
P46664	-0.628097	0.372697	-0.275997	-0.300557
Q501J6	-0.628921	0.412195	0.291365	0.438968
P19253	-0.629438	-0.187308	-0.169511	0.363905
Q8C0E2	-0.630414	0.69361	-0.278522	0.0326866
P62192	-0.63073	-0.475904	0.0133212	-0.252688
Q9JMH6	-0.630755	-0.238505	-0.0786311	-0.325934
P35550	-0.630799	0.220895	0.606768	0.288016
Q9EQH3	-0.631201	0.7071	0.179772	-0.00651818
P20918	-0.631945	-0.0309159	-0.660387	0.182793
P06745	-0.631957	0.706374	-0.289091	-0.0422898
P63158	-0.632591	0.509706	0.261141	0.220881
P17047	-0.632652	0.190499	0.687298	-0.136898
Q569Z5	-0.634013	0.572174	0.0206118	-0.00515856
Q9DC51	-0.634484	-0.0469016	-0.545277	0.422192
Q9EQU5	-0.63468	0.615654	0.335494	0.0897078
Q8R081	-0.634899	0.253898	0.562614	0.243227
Q8R146	-0.635746	0.196969	-0.619267	-0.211267
Q9QZ73	-0.635982	0.594052	-0.0838377	0.107592
Q9WU28	-0.638811	-0.234951	0.0391282	-0.445324
Q9ERR7	-0.639224	-0.419283	-0.0590273	-0.0345857
P60334	-0.640241	0.0205103	0.409125	0.0345551
Q91VC3	-0.640496	-0.283012	0.33267	0.277441
P40142	-0.640608	0.680226	0.260238	0.126757
Q9JHW4	-0.641957	-0.522537	-0.184481	0.447498
Q6P5F9	-0.642115	0.40664	0.424791	-0.029265
Q08857	-0.642912	-0.362085	0.440997	0.173345
Q62376	-0.643054	0.693309	0.226174	0.0814529
P62317	-0.64329	0.0502076	-0.128181	0.536964
P62315	-0.646832	0.625855	0.361822	0.0734867
Q9R1T2	-0.646949	0.719092	-0.0891234	0.11396
Q91YX5	-0.647989	-0.444596	-0.271512	-0.229012
P61957	-0.648698	0.37824	-0.360605	0.2894
P62880	-0.648887	0.60785	-0.126319	0.302429
P05064	-0.649228	0.628373	-0.251121	0.161538
Q61206	-0.649261	-0.484252	0.289109	-0.179818
P62852	-0.650687	-0.159701	0.22016	-0.0491403
O88545	-0.650731	-0.22849	0.0261179	-0.194006
P22892	-0.651095	-0.020332	0.267	0.279
P55302	-0.652548	-0.0296999	-0.626537	0.118069
Q9EQ32	-0.652955	0.509425	-0.393334	-0.333704
Q61830	-0.653192	0.0394766	0.561491	0.362607
Q91V41	-0.653825	0.168425	-0.0300151	-0.604072
Q9D517	-0.654054	-0.208595	0.0990438	0.349774
O55135	-0.655187	0.109628	-0.24422	0.181665
Q60930	-0.656286	0.712518	0.121912	-0.028468
Q8BGQ7	-0.656859	-0.0880645	-0.432296	-0.31365
Q9JKR6	-0.657046	-0.636191	-0.176467	0.0783108
Q9JIL4	-0.65719	0.60574	0.0578771	-0.0557768
P99027	-0.657896	0.13395	-0.152717	-0.248294
Q62086	-0.658115	-0.0381403	-0.705912	-0.0751785
Q921F4	-0.658746	0.445898	0.428106	0.165753
O70493	-0.658786	0.305946	-0.134882	0.205982
O08601	-0.65894	-0.0231067	-0.301189	-0.287122
P01029	-0.659693	-0.207877	-0.642163	-0.216606
Q5SSW2	-0.659717	0.360506	-0.268923	-0.329143
Q80W54	-0.659915	0.202855	-0.541193	-0.273609
Q61838	-0.660343	-0.634908	0.126643	0.0604343
Q9JLV5	-0.660356	0.40421	-0.0240829	-0.0460078
Q9CZ30	-0.662152	-0.0605625	0.141802	-0.0608389
Q99K28	-0.664886	0.164651	-0.00424905	0.0886052
Q8C7X2	-0.665296	0.0831707	0.0821405	0.209242
Q921H9	-0.665686	0.563135	-0.0245202	-0.364656
Q9D0M5	-0.66669	0.192159	0.383415	0.119535
Q7TNC4	-0.666967	0.0486049	0.317829	0.181266
Q9CQR2	-0.667048	-0.121883	-0.457918	0.549924
Q99KK7	-0.667531	0.1559	-0.556425	-0.355471
Q3TCH7	-0.667841	0.584136	-0.341861	0.157242
Q07456	-0.668772	-0.683159	-0.0207675	-0.0418832
Q9CQ89	-0.669216	-0.242902	0.451027	-0.284443
Q99K51	-0.669229	-0.492393	-0.170864	-0.150848
Q60710	-0.669326	0.41343	0.384154	0.296864
Q9R112	-0.669596	-0.666439	0.0515931	-0.00374177
Q62446	-0.671024	0.506537	-0.166795	-0.328166
P09103	-0.671042	-0.57325	-0.281583	-0.0277029
P18572	-0.671711	-0.118334	0.291617	0.300785
Q71KT5	-0.673694	0.126115	-0.158857	0.305212
Q99020	-0.673695	0.27669	0.59513	0.0911979
P30999	-0.674985	-0.216219	0.201277	0.22854
Q91YW3	-0.675318	-0.48524	-0.414133	-0.117675
Q9DAU1	-0.676176	-0.194984	-0.322097	-0.43494
P62137	-0.676467	0.162227	-0.56835	-0.0179795
Q06890	-0.679588	0.287587	-0.265384	-0.101723
P17751	-0.680528	0.621769	-0.32073	-0.0951092
O35609	-0.680644	-0.459658	0.418872	-0.0514109
Q8R010	-0.680792	0.479529	0.144467	-0.212489
P70302	-0.680905	-0.0287832	-0.179806	0.0555166
O55131	-0.681197	0.636983	-0.0748527	0.296853
Q3THK7	-0.681798	0.402842	0.299334	-0.0140449
Q9CRA4	-0.683145	-0.505418	-0.103059	-0.169661
P24668	-0.683882	0.175318	-0.272963	0.427421
Q6P4T2	-0.68423	0.262754	-0.0590303	0.341743
P35279	-0.68426	-0.613594	-0.223486	0.189771
Q8CCJ3	-0.684879	-0.150824	-0.367324	0.185242
P48036	-0.685683	0.482863	-0.245365	-0.200093
Q61656	-0.685999	0.121622	0.669195	0.00867713
P16675	-0.686681	0.425114	0.431327	0.194587
P62918	-0.686883	-0.154721	-0.0806045	0.446522
Q99KN9	-0.687285	-0.00535162	-0.377501	0.325348
Q9Z1Q5	-0.687769	0.656136	0.0705358	0.0750668
Q8VCA8	-0.689026	0.198244	-0.432974	-0.102637
Q8VCI0	-0.689383	0.629183	0.197158	-0.0100046
Q3TJZ6	-0.689465	0.54551	0.176953	0.235162
Q9CR57	-0.689527	-0.452442	0.103351	0.300445
Q9DCH4	-0.689592	-0.0664656	0.374073	-0.201286
Q9R1J0	-0.689775	-0.588477	0.0561092	-0.12216
P68254	-0.691163	0.643221	-0.0110727	-0.0842702
Q1HFZ0	-0.692986	0.608265	0.0166908	0.126853
Q99J93	-0.694702	0.279158	-0.305045	0.4646
Q8BT60	-0.695228	-0.0796849	-0.330964	-0.182062
P61082	-0.696464	0.0749324	0.544375	0.269237
P00493	-0.696521	0.570369	-0.121662	-0.38898
Q60598	-0.696636	0.472624	-0.364389	0.247821
Q3V3R4	-0.696766	-0.314928	0.571506	0.140221
P63242	-0.69715	-0.511606	0.00449678	-0.43239
Q80UU9	-0.697335	0.27205	-0.396072	0.103803
Q6ZWV7	-0.698004	-0.281694	-0.118678	0.185503
Q9WUK2	-0.698486	-0.296515	0.318643	-0.0718103
O08795	-0.699006	-0.531033	-0.361485	0.158845
Q9JK38	-0.699242	-0.635669	-0.109853	0.0192075
P06797	-0.699258	-0.420965	0.501567	0.137206
P17427	-0.699426	0.467552	0.426588	0.0433872
Q9D892	-0.699519	0.439677	0.0425045	-0.0380715
P09411	-0.6999	0.639677	-0.247018	-0.131436
Q9WV54	-0.700045	0.436229	0.379077	0.207818
Q9QZQ1	-0.70055	-0.143758	0.321214	0.239936
Q02819	-0.700628	-0.532131	-0.355396	0.0099324
Q9CQI6	-0.701842	0.667804	0.0981445	0.136299
P97821	-0.702468	0.194725	0.468146	0.400328
Q9D8U8	-0.703874	-0.0404618	0.592988	0.220024
Q5U4D9	-0.705491	-0.398888	0.506433	-0.0608921
Q921M3	-0.706332	0.501348	0.118645	0.230946
Q3UTJ2	-0.708942	0.303347	-0.113064	-0.23275
Q91VI7	-0.70905	0.477917	-0.251252	-0.013834
P42208	-0.709491	0.24357	0.604151	-0.009539
Q9CQ60	-0.709642	0.408021	-0.306127	-0.421105
O35841	-0.711281	0.0333789	-0.175198	-0.274314
Q8K5B2	-0.712306	-0.275781	-0.211582	0.0465712
P14576	-0.712535	-0.367476	0.315793	0.287565
Q9CX80	-0.713775	-0.345534	-0.322485	0.190446
Q61768	-0.713866	0.574264	-0.220299	-0.0879967
Q8VDP4	-0.714919	0.509751	-0.0611995	0.341796
P48774	-0.715314	0.355413	-0.190996	0.347776
P61327	-0.715573	0.254582	0.574195	0.163211
A6X935	-0.715773	-0.583702	-0.0639614	0.0475461
Q80VP1	-0.716343	-0.341	0.417578	0.054612
P62075	-0.716421	-0.420576	0.309038	0.0833498
P97449	-0.716875	-0.211433	0.567079	0.23891
Q9CQI3	-0.718682	-0.0709508	0.531531	0.0546928
Q8C1B7	-0.719899	0.47346	0.441723	0.0528142
O08547	-0.719979	-0.671283	0.0489191	-0.00408308
Q9D020	-0.720662	0.289739	-0.359747	0.135539
O35286	-0.720819	0.531589	0.0582904	0.168055
P53994	-0.721255	0.30135	-0.321278	-0.444709
Q99JX3	-0.72179	-0.130941	0.338421	0.229273
Q6ZWY3	-0.722145	-0.249043	0.15675	0.373795
Q3TNA1	-0.722171	-0.185817	-0.552095	-0.0855418
Q93092	-0.72334	0.322294	0.487958	0.29442
P58044	-0.723713	-0.544926	-0.0605481	-0.064448
Q60590	-0.725285	-0.432975	-0.29047	0.315449
Q9EST5	-0.726094	0.553139	0.251012	0.149835
Q99L45	-0.726211	0.585549	0.0183697	-0.174285
Q9Z2X1	-0.72638	0.616886	0.0912731	0.230958
P47754	-0.726576	0.43183	0.382018	-0.136274
Q9DAR7	-0.727188	0.0914354	0.496896	0.2021
Q9WVJ2	-0.727744	-0.51247	-0.333983	-0.100019
Q8VIJ6	-0.729124	0.503985	0.347489	0.139011
Q8BHI4	-0.729609	0.462098	0.118405	-0.0367928
Q9CYZ2	-0.730418	0.577233	0.084603	0.0107111
Q60668	-0.731126	0.381859	0.487524	0.0872721
Q80UG5	-0.731925	0.330471	0.455615	0.214638
Q8BRF7	-0.731927	-0.538532	0.190866	-0.0146166
Q6GQT9	-0.732081	-0.122299	0.167189	-0.138995
Q61990	-0.732583	0.291814	0.392527	-0.305412
Q6P069	-0.732968	-0.44897	0.21197	0.229336
P62743	-0.733723	-0.402651	0.289162	0.130468
P97822	-0.734045	0.451072	0.28305	-0.0266936
Q9CWK8	-0.735596	-0.18634	0.466786	0.0163655
P04117	-0.736898	0.587216	0.105287	0.145871
Q3TL44	-0.737188	0.291882	-0.407242	0.176747
Q9JLV1	-0.737573	-0.60038	0.0583952	0.0918767
Q9JKF1	-0.7383	-0.193228	0.463647	0.0334216
P47964	-0.738651	-0.449837	-0.0254554	0.157967
P17225	-0.739059	0.213818	0.497479	-0.0199206
O35490	-0.740373	-0.156418	-0.0509591	-0.391189
P39054	-0.740419	0.611846	0.017099	-0.0154198
Q9R111	-0.741293	0.323286	-0.33898	-0.204741
Q62426	-0.741924	0.343671	-0.281737	-0.360535
P68037	-0.74224	0.291275	-0.0941389	-0.298759
Q8K2C9	-0.742826	-0.031123	-0.281584	-0.0693461
Q9D1M0	-0.743134	-0.525501	0.358108	0.0480576
Q8BP67	-0.744142	-0.306249	0.291464	0.089741
Q9D8E6	-0.744681	-0.186309	0.2697	0.116894
P68373	-0.745369	0.568643	0.182951	-0.119985
Q9CQH7	-0.745452	0.168119	0.0339828	0.187381
Q6IRU2	-0.747274	0.522877	0.302248	0.0714646
P20152	-0.747753	0.332298	0.228288	0.317503
P15532	-0.748166	-0.513192	0.0969598	-0.00410956
Q99M87	-0.748892	0.321266	0.199964	-0.222534
Q9JIX8	-0.749159	-0.0691942	0.536152	0.0292021
O08677	-0.749181	-0.568246	0.0543186	0.151979
Q9QZ88	-0.749652	-0.103835	-0.180235	0.538086
Q9R0Q9	-0.74996	-0.0345082	-0.23752	-0.217807
Q9CWZ7	-0.75042	-0.259154	-0.0498553	-0.16417
P47963	-0.750486	0.0775258	-0.0416873	0.176072
P61222	-0.750505	-0.446564	0.282086	-0.130684
Q9WUU7	-0.750544	0.41915	-0.156907	0.44791
P12970	-0.750623	-0.27752	0.0441498	0.238374
P54823	-0.75091	0.0898889	0.525284	-0.108213
P46735	-0.751054	-0.397154	0.420447	-0.0401418
Q8BHG1	-0.751238	-0.337029	-0.449485	0.0239013
Q8K310	-0.751402	0.510354	0.124563	0.196934
P46638	-0.75151	0.217892	-0.533033	-0.134118
Q9Z2W0	-0.752068	-0.0488392	0.238773	-0.105251
O55060	-0.752983	-0.0544747	-0.239362	-0.531651
P06909	-0.753696	-0.540311	0.0708484	0.0567584
Q00PI9	-0.753728	0.4871	0.229771	0.215721
Q7M6Y3	-0.753926	0.25808	0.544089	0.0796071
Q8BTZ7	-0.754395	0.234232	-0.223381	0.335788
P29699	-0.755304	-0.256684	-0.306427	-0.335289
Q9DBE8	-0.756314	-0.0366354	-0.234071	-0.189638
Q80WJ7	-0.757019	0.303666	-0.280921	-0.0403181
Q91W90	-0.757117	-0.540132	-0.274646	-0.0930165
Q99LM2	-0.757605	-0.342742	0.185587	-0.205145
P39061	-0.757655	-0.0748682	-0.115963	-0.331835
Q64727	-0.759488	0.456639	0.190369	0.13892
Q8BTY1	-0.762611	-0.51379	0.263266	0.087431
P62751	-0.762757	-0.141148	-0.102285	-0.0133774
O88455	-0.762833	-0.536285	0.0644028	0.103658
Q62189	-0.764285	-0.226401	0.414743	0.331549
P70398	-0.765844	0.0897887	-0.243674	0.461577
Q8VEK3	-0.766562	0.372495	0.193717	0.184002
Q9EPU0	-0.766711	0.352834	0.222909	0.102453
P55264	-0.766914	0.363735	-0.0270089	-0.326343
P62900	-0.766957	-0.154059	-0.0596627	-0.102086
Q99KP6	-0.76715	0.400517	0.345536	0.0630327
P62821	-0.768017	-0.0367241	-0.158696	-0.192726
P11031	-0.768221	-0.0827553	0.111534	0.245327
P62855	-0.76899	-0.170867	-0.0442145	-0.0194118
Q7TMY8	-0.769547	0.204552	-0.0796792	-0.48216
O70503	-0.770402	-0.323724	-0.200843	-0.0172172
P51150	-0.770603	0.291945	-0.3688	-0.304401
Q9D1R9	-0.771356	-0.204849	-0.0416529	0.208821
Q3UM45	-0.772539	0.461005	-0.246902	-0.0151812
Q8R050	-0.773047	0.0336829	-0.232855	-0.249409
Q9D0F3	-0.773672	-0.383186	-0.172113	0.0862517
Q64464	-0.773803	-0.435451	0.223343	-0.226699
Q920E5	-0.774611	-0.469134	-0.0432346	-0.00156916
P51855	-0.774778	-0.563469	-0.0210755	-0.135958
Q9DBH5	-0.77535	-0.483359	-0.124212	0.0109603
P50516	-0.776382	0.336714	0.00371316	-0.0123696
P59999	-0.776583	0.560112	-0.0741706	-0.152005
Q9R008	-0.778762	-0.470611	0.0659317	0.0802557
Q6ZWN5	-0.778809	-0.181409	0.235709	0.122341
O55142	-0.780447	-0.190851	-0.215721	0.201561
Q6PDM2	-0.780727	0.469551	0.248117	0.259886
P52840	-0.780872	-0.118952	-0.125005	-0.438947
Q99KR7	-0.782432	0.559811	-0.015004	0.0489373
Q8BU30	-0.782923	0.131292	-0.249544	0.19745
Q8BMA6	-0.783539	-0.0760947	0.33061	0.277516
Q99KQ4	-0.784591	0.0720526	0.491023	0.255483
Q99KI3	-0.785492	0.43922	-0.191632	-0.301533
P52480	-0.785512	0.573596	0.0712451	0.0924616
Q8BTM8	-0.786132	0.328817	-0.0952951	0.338417
O35326	-0.786384	-0.273504	0.321354	0.40258
P31725	-0.787822	0.312705	0.0246738	0.145722
Q9Z1T1	-0.788085	0.572939	-0.0985932	0.00996544
Q80VD1	-0.788183	0.495807	0.195642	0.190978
P06151	-0.789053	0.549258	-0.196277	0.0181739
Q9EQK5	-0.789401	-0.231598	-0.36608	-0.198757
Q9WTI7	-0.789715	-0.0543398	0.305215	0.255556
Q9CXI5	-0.790637	-0.35926	-0.109307	0.0290519
P70266	-0.792705	-0.108169	-0.259845	-0.470937
Q9JMH9	-0.793178	-0.342058	0.279147	0.22194
P56399	-0.793291	0.41292	0.0138477	-0.0969382
P62259	-0.793292	0.520005	0.00898998	0.108948
P05784	-0.795263	0.428148	0.0840363	0.171164
Q9Z2M7	-0.795416	-0.177249	-0.341263	0.220117
P68510	-0.795431	0.388639	0.0781178	0.0841891
P27786	-0.795611	0.219532	-0.140674	-0.219504
P28352	-0.795673	0.337579	0.380292	0.147519
P60766	-0.79628	0.496512	-0.175835	-0.189686
Q99JX4	-0.796281	-0.362819	0.348615	-0.241352
Q6ZQ38	-0.797678	-0.029206	0.321352	-0.360145
Q62393	-0.798296	0.0969708	-0.124903	-0.323612
P09405	-0.798327	0.367408	0.40294	-0.015878
P11679	-0.798649	0.454649	0.0749899	0.143729
Q8CDN6	-0.798731	0.231534	-0.332941	-0.035022
P46935	-0.799744	0.0142295	-0.263619	0.218839
Q02053	-0.800051	0.393507	0.2203	-0.0947997
Q91V04	-0.800062	0.00805762	-0.419051	0.387079
P14211	-0.800616	-0.312306	-0.364571	-0.0953872
Q8BL97	-0.801025	0.478669	0.265986	0.110869
Q9D0T1	-0.802011	0.278404	0.450451	0.104532
P45376	-0.803171	-0.353749	0.290286	0.217512
P29788	-0.80372	0.206623	-0.0404816	0.0725107
Q505F5	-0.805108	0.363248	-0.0685713	-0.146392
P23492	-0.805449	0.177793	-0.138148	-0.410026
Q9WUA2	-0.807173	0.00853245	-0.0270621	-0.453714
P62983	-0.80823	-0.0442196	-0.284854	0.361985
Q8BG05	-0.808422	-2.53856e-05	0.140157	0.393251
P62196	-0.808543	0.0193094	-0.0431584	-0.160433
P16546	-0.808988	0.170951	0.41171	0.243345
P61979	-0.809534	0.432317	0.261542	0.144548
P08003	-0.810447	-0.466235	-0.20695	0.0301331
Q99JY9	-0.810541	0.3948	0.27625	0.163598
A2A5R2	-0.81097	0.260994	-0.098697	-0.210834
Q91X44	-0.811201	0.355873	0.0894148	-0.154648
Q3THE2	-0.812676	-0.231254	-0.124946	-0.180219
Q9CVB6	-0.813335	0.239031	0.101775	0.260495
Q8R1S4	-0.813563	-0.0999621	-0.0161043	-0.132795
P21107	-0.815325	0.469828	-0.156077	-0.0191911
P26039	-0.815457	0.205181	0.412341	0.228199
P14148	-0.815978	-0.164052	0.0645313	0.239336
P42567	-0.816628	0.298229	0.188786	-0.223248
Q9CQM5	-0.816929	0.363447	-0.123826	-0.370406
P62281	-0.817178	0.0105355	-0.301186	0.244815
Q4KML4	-0.818043	-0.438411	-0.00908691	-0.160321
Q3UPH1	-0.818121	-0.261	0.287268	0.148861
P27773	-0.818341	-0.369121	-0.328427	0.0233069
P63101	-0.818358	0.525326	0.104468	0.0547804
P70168	-0.818519	0.39423	-0.0449114	-0.305431
P32067	-0.818746	0.101339	0.495558	0.10825
O55239	-0.819055	-0.501089	0.22099	-0.0485424
Q9CPR4	-0.819126	0.0838261	0.00171273	0.17286
Q91YR1	-0.820846	0.00497571	-0.198643	0.02528
P0DP26	-0.820932	0.391183	0.188903	-0.0350787
Q7TNG8	-0.821309	0.00353045	-0.45439	0.0681843
O70194	-0.82141	0.219323	-0.204674	0.209372
Q8BFZ9	-0.824297	-0.142398	-0.166904	0.03324
P27046	-0.824433	-0.458958	0.193779	0.0341018
G5E870	-0.825035	0.00475082	-0.343944	0.366549
Q9QXB9	-0.825576	-0.216462	0.164097	-0.0605538
P61924	-0.826662	-0.407192	0.0765903	0.0541751
Q3THS6	-0.826916	0.39086	0.131853	0.00107304
Q9DCF9	-0.827722	-0.377759	0.37143	0.110017
P70290	-0.828164	0.0518493	0.00297522	-0.208284
P27612	-0.828198	0.143657	0.164368	-0.122265
Q9D7N9	-0.828205	0.0921578	-0.284433	-0.238159
P61750	-0.828248	-0.3321	-0.214952	0.300072
Q8BX90	-0.829671	0.155311	-0.120079	-0.066235
Q9CQF9	-0.830018	0.251305	-0.221712	0.068599
Q8K441	-0.83012	-0.0410844	0.328475	0.0617725
P63325	-0.830281	-0.212583	0.144357	-0.0206851
P62270	-0.83101	-0.34466	-0.111498	0.300346
P35585	-0.831063	0.196751	0.339367	0.146215
Q64310	-0.831348	-0.349825	-0.263182	-0.130259
Q99KV1	-0.831946	-0.197015	-0.285728	0.0284522
P97351	-0.832598	-0.134197	-0.378615	0.310565
Q8CIB5	-0.833407	0.41963	0.259852	0.047301
Q9DCD0	-0.834202	0.28342	-0.13713	-0.0681928
O54774	-0.834488	0.330179	-0.213871	-0.222448
Q76MZ3	-0.834568	0.43124	0.0474906	-0.238928
Q9D358	-0.834728	0.418876	0.123031	-0.130123
P28798	-0.834847	0.106096	0.143756	0.451217
Q68FL6	-0.835638	0.338957	0.139964	0.256843
P62301	-0.837709	-0.169231	0.128183	0.186343
Q9WTX5	-0.838012	0.166328	-0.336702	0.164534
Q9Z1N5	-0.83802	0.237338	0.265786	0.246697
P47911	-0.838032	-0.269781	0.185292	0.169691
P99024	-0.838838	-0.217209	0.281688	-0.130143
Q9CZX8	-0.839022	-0.187514	0.113558	-0.0426111
P68033	-0.839062	0.46189	0.00757967	0.0420218
P62754	-0.840378	-0.0612069	0.217789	0.169163
Q9QYC7	-0.840943	-0.0979287	-0.208228	-0.348753
Q9D1A2	-0.841423	0.394048	-0.104301	0.197432
O08997	-0.841619	-0.174674	-0.17578	-0.0139007
P47758	-0.842421	0.000969219	-0.399178	-0.228254
Q9JHU4	-0.842668	0.0981902	-0.274007	0.0295903
Q8R180	-0.843766	0.197046	-0.195163	-0.115077
Q9CZM2	-0.845851	-0.160481	0.0623196	0.126828
Q7TMM9	-0.848026	-0.262554	-0.266313	-0.226946
P50580	-0.848593	-0.277719	-0.181508	-0.207594
Q61937	-0.848692	0.313879	-0.0522041	0.318171
Q9DBG3	-0.849388	0.116443	0.408437	0.0579573
Q9EPL8	-0.849424	-0.0930468	0.0439737	-0.120396
Q61646	-0.849834	-0.249134	-0.263753	-0.109541
Q3U1J4	-0.850772	0.0654981	0.0195403	-0.317621
Q9ER72	-0.851234	-0.214055	-0.17529	0.363613
Q60737	-0.852018	-0.0490546	0.151257	0.163834
P24369	-0.853554	-0.325464	-0.204004	-0.114751
Q60605	-0.853631	0.0821675	-0.270354	-0.193985
Q6P5E4	-0.85389	-0.407547	-0.108994	-0.179303
P08113	-0.853928	-0.377992	-0.265734	-0.00852675
Q62318	-0.854236	0.498437	0.0628387	0.0740066
Q9Z1Z2	-0.855031	0.24028	-0.0911693	-0.175381
P40124	-0.855193	0.436469	-0.194258	0.0359387
Q99PT1	-0.855988	0.271261	-0.233768	-0.174738
P57776	-0.856483	0.195004	0.118234	0.0522446
Q9JIF7	-0.856857	-0.362453	0.29862	0.0866979
Q61598	-0.857407	-0.200995	-0.239698	-0.316675
P62267	-0.858188	-0.0917488	0.0968121	0.288397
P84091	-0.858307	0.264343	-0.1198	0.221047
Q01768	-0.858443	-0.391633	-0.266648	0.0813281
Q91ZX7	-0.859009	-0.274528	-0.30724	0.181128
P57759	-0.859221	-0.257707	-0.145642	-0.111437
P14131	-0.859379	-0.0786709	0.0329624	0.211732
Q05816	-0.860626	-0.17831	0.246442	0.33108
O89017	-0.860727	0.151575	0.286445	0.217907
Q9QWR8	-0.862541	0.346666	0.113984	0.112101
Q6ZWV3	-0.862704	-0.0486415	-0.0250759	0.201033
P61804	-0.862905	-0.211844	0.106711	0.196672
Q9JMD3	-0.863002	-0.107279	-0.136808	-0.366058
Q7TPV4	-0.863041	0.339021	0.21956	0.165791
P21981	-0.863087	0.426571	-0.146752	0.0222355
Q91WP6	-0.863437	-0.24503	0.240366	0.148908
O35643	-0.86399	0.24024	0.339692	-0.117851
Q8VHE0	-0.864224	-0.0542945	-0.455986	-0.0317556
P09055	-0.864615	0.229547	0.324016	0.147818
Q91Z53	-0.865292	0.373612	-0.252633	0.00925445
Q9CZD3	-0.866195	0.319568	-0.158763	-0.222311
Q99KC8	-0.866463	-0.0168758	-0.180065	0.0487188
P25444	-0.867329	-0.31121	0.223762	0.0476423
Q8BML9	-0.867643	-0.187117	-0.16244	0.189058
Q91WG8	-0.868158	-0.179962	0.0517402	-0.076945
Q8BH24	-0.868209	-0.0698921	-0.193754	0.318505
E9PV24	-0.868334	-0.39904	0.0309379	0.174305
Q9Z1Q9	-0.868643	0.385208	-0.100924	0.0309845
P50543	-0.868923	0.180293	-0.0565773	-0.16971
Q6ZWX6	-0.870065	-0.349384	-0.215671	0.0199594
A2ADY9	-0.870121	-0.111524	0.0068804	-0.016787
P58252	-0.870191	-0.399748	-0.132143	-0.15212
Q9QXS1	-0.870722	0.282549	-0.0195991	0.277491
Q9CPW4	-0.871184	-0.139869	0.279885	0.143966
Q9CYR6	-0.871304	-0.0926578	0.17841	-0.218132
O89079	-0.871354	-0.320013	0.206979	-0.197624
P62849	-0.871846	-0.184613	0.209631	-0.0565017
Q62261	-0.872206	0.221716	0.31963	0.172862
Q91WK1	-0.872582	0.365925	0.104011	-0.0661814
P47955	-0.873215	-0.279451	0.139653	-0.10461
Q9WV80	-0.873255	0.232502	0.219902	0.165797
Q8K0E8	-0.873455	-0.349749	0.106219	0.0996476
Q60866	-0.873827	-0.358612	-0.224566	0.109184
Q99K01	-0.874321	-0.417831	0.0242949	0.0268751
Q9WU78	-0.874843	0.213237	-0.00791142	0.0572071
P63028	-0.874913	-0.283896	-0.0931179	-0.0910887
Q8BMJ2	-0.875264	0.22942	-0.0409559	-0.296207
O55023	-0.875613	0.373995	-0.216112	-0.0394931
Q9D1Q6	-0.876299	-0.413833	-0.015213	-0.00438589
P47941	-0.876647	-0.106015	-0.131497	-0.250283
Q9D0I9	-0.87712	-0.315568	0.178628	-0.153843
P20029	-0.877382	-0.365081	-0.173001	0.031469
Q64378	-0.877598	0.426554	-0.00397426	0.00300765
Q9CQS8	-0.878099	-0.0991362	-0.336795	0.176047
O70400	-0.878315	-0.0201412	0.0211695	-0.206213
Q8CFX1	-0.879434	-0.137711	-0.271912	-0.159594
P17742	-0.880409	0.411124	0.00748358	-0.206227
Q9D8N0	-0.880639	0.0491055	0.398681	0.127561
Q3U0V2	-0.881865	0.195253	0.0141221	0.0714712
P63001	-0.882067	-0.0934184	-0.273458	0.335208
Q3U2P1	-0.882819	-0.230053	0.237066	-0.100778
Q8C0C7	-0.883022	0.0393548	0.072019	-0.244446
O55242	-0.883872	0.0214015	-0.350165	-0.0552534
O08917	-0.88398	0.350826	0.0146417	0.154325
Q8K3W0	-0.884582	0.385024	-0.042481	-0.166188
P46460	-0.884707	-0.0302356	0.0305888	-0.18093
Q01405	-0.885198	-0.13308	0.341299	0.127082
P97429	-0.886399	0.297499	-0.262709	0.0483615
P53026	-0.886432	-0.178069	0.25821	0.0503941
P28656	-0.886586	0.289737	-0.215374	-0.168995
Q9Z1D1	-0.887325	-0.264276	0.195456	-0.00623591
Q61599	-0.887842	-0.124272	0.167003	-0.0281351
Q62348	-0.888347	-0.0550467	0.0875755	-0.289172
P67984	-0.888993	0.12202	-0.0710114	0.175203
P58871	-0.889774	0.256885	0.0256859	0.169542
P26041	-0.890086	0.112962	0.105833	0.107848
Q68FD5	-0.890267	0.296368	0.317901	0.0692686
P60335	-0.890651	0.342128	0.138874	-0.179179
P61620	-0.89092	-0.126814	-0.313246	0.105287
Q9CQU3	-0.891321	-0.206163	-0.0339936	-0.0926541
P63276	-0.891904	-0.0102567	0.12529	-0.0970237
P14115	-0.89193	-0.124537	0.201068	-0.0240984
Q62465	-0.892517	-0.170019	-0.278561	-0.1314
P61358	-0.892779	-0.235346	0.0570872	0.0911195
P47757	-0.893422	0.112801	-0.248926	0.270857
Q9JM76	-0.893731	0.16271	0.326278	0.104543
P35980	-0.894294	-0.0378466	0.155039	0.0182895
Q91X72	-0.894625	-0.330277	-0.0300121	0.0233126
P10126	-0.895454	-0.283587	-0.204964	-0.000107405
Q62186	-0.896027	-0.215354	0.262809	0.176176
Q8VCR2	-0.896759	-0.23056	0.165662	-0.158023
Q00915	-0.897599	-0.270199	-0.260858	-0.0514157
O88342	-0.897627	0.244759	0.201441	0.0820296
P62835	-0.898056	0.315631	0.176002	0.153097
Q8VCM7	-0.898157	-0.327968	-0.0278929	0.0539685
P60867	-0.898329	-0.111438	-0.122831	0.33984
Q9DBZ5	-0.900153	0.0793857	-0.115811	-0.25542
P62242	-0.901657	-0.141353	0.237283	0.0842081
P63073	-0.901868	0.187189	0.135362	0.258913
P62962	-0.901928	0.305038	-0.130465	-0.181457
Q922Q8	-0.905605	-0.0170334	0.0853633	0.00856224
Q8BSY0	-0.905888	-0.265488	0.0204655	-0.0492735
O35887	-0.906163	-0.186565	-0.224909	-0.0212591
Q9Z0N1	-0.90669	0.270607	-0.0772715	0.0999366
Q9JJU8	-0.908614	0.272941	-0.0604173	-0.1675
Q9D1D4	-0.908762	-0.0166722	0.0070302	0.308866
P10107	-0.909131	0.0643114	0.252649	0.234121
Q9QZE5	-0.909418	-0.257064	0.0755878	-0.0290484
Q7TMK9	-0.909518	0.255604	0.280054	-0.046859
Q91WU5	-0.910333	-0.00645073	-0.24508	0.0568085
Q9WV32	-0.911079	0.27345	-0.150854	0.142986
Q7TQI3	-0.91183	0.0677445	-0.0831374	-0.158394
Q283N4	-0.91276	-0.0017471	-0.263297	-0.00197878
O08663	-0.913655	-0.0386254	0.0461744	-0.153007
P54116	-0.913995	-0.142488	0.014122	0.0930978
P62830	-0.914667	0.127242	0.0571222	-0.138342
Q922R8	-0.915605	0.0328998	-0.280961	-0.12797
Q99PL5	-0.916448	-0.148404	-0.276181	0.115047
Q8VDD5	-0.916473	-0.225291	0.00303532	0.0149879
P23116	-0.916549	-0.295535	0.0415377	0.145723
Q61490	-0.91781	0.119936	0.30158	-0.0948554
Q8VDJ3	-0.918586	-0.335881	-0.0229453	0.0262578
Q62422	-0.919182	0.239941	0.0282718	0.0344021
Q5XJY5	-0.919199	-0.253454	0.0621877	0.195538
Q8BWY3	-0.919228	-0.295554	0.0545938	-0.076768
P58021	-0.920279	-0.174231	0.121008	-0.00903149
Q07076	-0.920675	0.135602	0.0738044	-0.169447
P57780	-0.924861	0.206534	0.0164937	0.117426
Q9ET30	-0.924868	0.0480479	-0.02306	0.120361
P62889	-0.925083	-0.154669	0.302202	-0.0139669
O70251	-0.925855	0.0481646	0.230766	0.0789066
Q61176	-0.925927	0.217421	0.0836011	-0.181016
P70372	-0.927865	0.122178	0.0933351	0.0827907
P49312	-0.930137	0.255142	-0.0131393	0.0868554
Q6ZWQ7	-0.930154	0.177396	-0.115627	-0.110074
P40336	-0.930775	-0.0533887	0.0660537	0.0195834
Q9QZN4	-0.931555	-0.144115	-0.0674386	-0.142195
Q9CY50	-0.931709	-0.278739	0.171347	0.038873
Q7TPR4	-0.932391	0.092454	0.0265211	0.136104
O55029	-0.933432	-0.189223	-0.0172648	0.241118
Q8QZY1	-0.935869	0.0531277	0.0415814	-0.238574
Q08943	-0.936166	0.15175	0.0870948	0.0515953
P61089	-0.93824	0.285769	0.00283725	0.024148
Q6ZQI3	-0.939821	0.0271703	-0.0186334	0.203134
Q922B2	-0.941579	0.07447	-0.28821	-0.0350461
P10833	-0.941863	-0.0188327	0.0503928	-0.0520541
Q8R1V4	-0.942583	0.110471	-0.209638	-0.149221
P18760	-0.942691	0.177828	-0.108554	0.0152186
Q923B6	-0.943589	0.149283	-0.112591	0.0804925
Q78XF5	-0.943915	-0.169021	0.12056	-0.0124108
P62702	-0.944134	-0.0596651	0.0675095	0.0636608
Q8CIE6	-0.944462	-0.220024	0.182496	0.0599568
Q01279	-0.945346	-0.23889	0.0580878	0.00265372
P62264	-0.946616	0.124252	-0.169995	0.143408
P63323	-0.946828	-0.125195	0.106673	0.049337
Q3UPL0	-0.947142	-0.08434	0.0345326	0.152057
P35979	-0.947545	-0.0406039	-0.000469797	0.0700465
Q8BP47	-0.949769	0.0245639	0.135748	-0.107962
Q8JZQ9	-0.950358	0.204171	0.038812	-0.149101
Q99LF4	-0.9507	0.204611	0.0289035	0.168903
P61211	-0.95236	0.12484	0.12806	-0.159726
Q62167	-0.953407	-0.0377903	0.267348	0.00436176
Q61147	-0.953903	-0.134667	-0.0273058	-0.215262
P14206	-0.954088	-0.13555	0.180726	-0.0273283
Q8CGC7	-0.954493	-0.0112899	0.0192839	-0.209353
Q921X9	-0.955553	-0.18389	-0.0109446	-0.0225036
Q9CXW4	-0.955775	-0.0027672	0.148249	-0.0810672
P42227	-0.957077	-0.174199	0.0896123	-0.0412996
P11276	-0.957322	-0.0993986	-0.0241185	-0.0649131
Q9WVA4	-0.958152	-0.0046608	0.0125497	-0.0534793
P62245	-0.958951	-0.051111	-0.168641	0.138893
Q9DBG6	-0.95985	-0.124152	0.109238	0.0102491
P62082	-0.960169	0.0503491	-0.110191	0.0988163
P68040	-0.9605	-0.150116	0.0799141	0.0176544
Q00612	-0.962295	0.040345	0.135863	0.0249301
P14869	-0.962426	-0.10085	0.132119	-0.059827
O54734	-0.962995	-0.165503	0.146625	-0.0421142
Q91YQ5	-0.967715	-0.152756	0.0733045	0.0575203
Q8R1B4	-0.969042	-0.178483	0.0341657	-0.0865198
P61961	-0.969773	-0.0306629	0.0904708	0.0201372
Q6NZJ6	-0.970493	0.0886388	-0.102322	0.0296459
Q8R0W0	-0.97067	0.0556166	0.100481	0.0509088
P29341	-0.971681	-0.0560547	0.187101	-0.0220402
P46978	-0.973052	-0.143891	-0.0347129	-0.015183
P60843	-0.974183	0.058597	0.135268	-0.0719133
P51410	-0.975577	-0.0672092	0.10341	0.00130585
P62908	-0.976947	-0.0691198	0.115018	-0.0230241
Q9Z1Z0	-0.977947	-0.112441	-0.0219183	0.0795633
Q9R0P5	-0.985136	0.00366041	0.0833047	-0.00400467
Q78PY7	-0.985978	-0.0780026	0.0207975	-0.0687098

## Sheet: pca_loading_muscle
uniprot_ac	PC1	PC2	PC3	PC4
O35658	-0.0159035	-0.901318	0.350115	-0.162165
Q60597	0.309191	-0.873056	0.0970028	-0.256024
Q9CZB0	0.347469	-0.859255	0.120687	-0.0796506
Q9D1G1	0.129577	-0.855197	-0.161763	-0.307526
Q8R0F8	0.302106	-0.828347	-0.234339	-0.259418
P56480	0.435261	-0.8255	0.09494	-0.239698
Q924D0	0.245619	-0.822332	0.14815	-0.20096
Q9Z2I0	0.401772	-0.821767	0.0316267	-0.313084
O08749	0.345618	-0.807025	-0.292578	-0.189625
Q8CGK3	-0.153883	-0.806708	0.00543253	-0.132639
P85094	0.00764862	-0.792888	0.252374	0.212716
P00405	0.501323	-0.791869	0.0441167	-0.0414821
Q8BH59	0.569566	-0.782941	-0.0389128	-0.0885526
Q9Z2I8	-0.126175	-0.780175	0.280915	-0.248024
Q60931	0.461152	-0.775298	-0.107332	-0.0471752
Q8BMF4	0.452213	-0.771901	-0.338754	-0.173674
Q7TQG1	0.142313	-0.769958	-0.152526	-0.23104
Q9CQR4	0.297152	-0.766742	-0.0465002	-0.220751
Q9CXI0	0.175767	-0.758078	0.18211	-0.43909
Q9ERS2	0.528699	-0.757146	-0.212141	-0.200896
Q9DCX2	0.506415	-0.754208	0.0487486	-0.26766
Q61425	0.531339	-0.748617	-0.020902	-0.109908
O08756	-0.101618	-0.74534	0.30336	-0.373481
Q91YP0	-0.00973622	-0.744954	-0.0218874	-0.266576
Q9D8B4	0.116473	-0.744359	-0.352487	0.175284
Q61941	-0.204079	-0.741505	0.135953	0.0766749
Q9D051	0.479593	-0.741438	0.0243052	-0.373542
P41216	0.453608	-0.73964	0.0663285	-0.336465
P16125	0.0547174	-0.739485	-0.0394412	-0.27125
P54822	-0.568974	-0.737648	-0.183819	-0.0256317
P23953	0.00415638	-0.7361	-0.453626	-0.303887
Q9CR68	0.589275	-0.736089	0.0788241	-0.24015
P35486	0.454694	-0.733645	0.0578116	-0.28047
Q8BMF3	-0.0240946	-0.731485	-0.126664	0.173495
P53395	0.0530079	-0.731084	0.388798	-0.164472
P97823	0.0569418	-0.726866	-0.310509	-0.135463
O35129	0.373613	-0.723452	-0.180349	-0.309454
O88441	-0.175002	-0.722956	-0.121821	0.179685
Q8C0M9	-0.604326	-0.722203	0.18909	-0.124878
Q8R164	-0.557067	-0.720077	0.289585	0.0241229
Q8CHS7	-0.394922	-0.71985	-0.133858	-0.0176876
Q9D2G2	0.518165	-0.711933	-0.0312649	-0.404335
Q64737	-0.230337	-0.711416	-0.381332	-0.0823989
P20108	0.415116	-0.710512	-0.0339916	-0.173447
Q02566	-0.48077	-0.709853	-0.0981522	0.036286
P06801	-0.249183	-0.704392	-0.307857	-0.157043
Q8BH95	0.0704567	-0.702183	0.346825	-0.530112
Q9DB20	0.601553	-0.700619	-0.195964	-0.039379
Q8BK64	-0.223089	-0.697639	0.237445	-0.0194953
Q9DCT2	0.634518	-0.696772	-0.00975596	-0.12474
Q60930	0.528663	-0.696161	0.112173	-0.085875
Q9JK42	0.325338	-0.693225	0.00482942	-0.255958
Q8CAQ8	0.500317	-0.691783	0.223092	-0.39945
Q8R1I1	0.540507	-0.690329	0.0997172	0.0498041
Q64433	-0.357501	-0.683563	0.288168	-0.475694
Q8R429	0.165017	-0.678738	0.486897	0.150685
P97450	0.509848	-0.67854	-0.228595	-0.327557
Q9CPQ8	0.524867	-0.676587	0.0891595	0.037419
Q9CR21	0.601816	-0.673511	-0.104517	-0.14104
Q8QZT1	0.487621	-0.667806	0.391111	-0.333019
Q3UGR5	-0.603276	-0.666087	-0.0986917	-0.258199
Q06185	0.501612	-0.663511	0.302243	-0.351794
Q99MN9	0.566364	-0.660883	0.123851	-0.22225
Q99KI0	0.670794	-0.659426	0.157364	-0.265438
Q8BZA9	-0.328498	-0.651716	-0.517183	-0.160687
Q70KF4	-0.537542	-0.64807	-0.00609069	-0.321204
P99028	0.529925	-0.646745	-0.309152	-0.0209981
Q60932	0.624711	-0.646374	-0.175656	-0.0930719
P70402	0.00742615	-0.640358	0.233674	0.506167
P28352	0.140769	-0.637871	-0.351528	-0.369962
P70695	-0.15381	-0.636333	-0.398644	0.221112
Q6PB66	0.620115	-0.634035	-0.17627	-0.0864874
P47738	-0.483527	-0.633902	0.363836	-0.310722
P13412	-0.177996	-0.632133	-0.346023	0.00078197
P0DN34	0.633693	-0.629962	-0.146399	-0.267748
Q8BZ52	-0.045288	-0.628253	0.348172	-0.41477
Q9D172	0.637142	-0.623973	0.242531	-0.213971
P46935	-0.66089	-0.620063	0.193481	0.0879592
Q9DCZ4	0.454184	-0.619033	0.489461	0.129073
O35593	-0.582939	-0.618926	-0.311846	-0.0126218
Q921G7	0.0595482	-0.614643	-0.110634	-0.225313
Q8CHT0	0.566872	-0.613138	0.111215	0.0299905
P19639	-0.631113	-0.612072	0.381328	0.0718365
P46412	-0.581353	-0.610206	-0.425419	0.0472305
Q9DCS9	0.490574	-0.608687	-0.0495214	-0.134411
Q791V5	0.536488	-0.607944	0.337748	0.0293655
Q9Z0X1	0.335427	-0.604753	-0.0353442	-0.180797
Q9D892	-0.503982	-0.599856	0.406181	0.124729
P24472	-0.198614	-0.598701	0.0521413	0.251021
Q91ZA3	0.155115	-0.598426	-0.206553	-0.203529
P14152	-0.0239623	-0.597052	-0.00846732	-0.643049
Q99J99	-0.699623	-0.596303	0.179575	0.0677294
P05201	-0.393781	-0.595387	0.57245	-0.254901
Q9D6J6	0.6096	-0.595164	-0.389039	-0.191356
P0CW02	-0.66177	-0.594813	-0.14997	-0.267419
Q9D6K8	0.687268	-0.594708	-0.0557887	-0.0730659
Q8BTY1	-0.629277	-0.588583	0.198634	0.124335
Q8K3J1	0.597223	-0.588299	-0.0613948	-0.34391
P02088	-0.381667	-0.58761	-0.555614	-0.129712
Q9DC77	0.186225	-0.587293	-0.339862	-0.357287
Q9CQ62	0.573311	-0.587229	0.32619	-0.359647
P00920	-0.41498	-0.585975	-0.534347	-0.0642873
Q99LC5	0.527701	-0.582658	0.346208	-0.365129
Q9D0K2	0.509608	-0.582517	-0.0574659	-0.143694
P51881	0.751756	-0.58115	-0.170369	-0.139993
P99029	-0.323973	-0.580263	0.587262	-0.409225
P23506	-0.251081	-0.578563	0.0501206	0.0603203
Q9JHR7	-0.15595	-0.575711	-0.311753	0.177765
P42125	0.506	-0.575326	0.135141	-0.533055
Q61207	-0.712505	-0.573936	-0.0700273	-0.0234473
P47809	-0.416839	-0.572422	-0.146155	0.238709
Q02357	0.325615	-0.572374	-0.0617134	-0.336799
Q9JLH8	-0.594428	-0.571461	-0.221576	-0.0205481
Q9QY76	-0.713259	-0.567993	0.240309	-0.103458
Q9D7G0	-0.519221	-0.566578	0.0165069	-0.253527
P62751	-0.308081	-0.563367	0.0786343	-0.329389
P05132	-0.723706	-0.561267	0.312394	0.0246934
P01942	-0.380647	-0.55881	-0.563859	-0.143545
Q91VD9	0.712829	-0.555821	0.189261	-0.235544
P24527	-0.561267	-0.555107	-0.0330441	0.299829
P16332	0.181374	-0.551424	0.30955	-0.311942
P08249	0.757554	-0.550932	0.0962357	-0.110473
P56392	0.750026	-0.550423	-0.225938	-0.153957
Q8R2Y8	-0.277717	-0.547145	0.386765	-0.123392
P51174	0.391997	-0.546409	0.263573	-0.547047
O35459	0.203665	-0.546043	-0.333701	-0.40683
Q99L13	-0.183117	-0.54238	0.537766	-0.361867
Q9D855	0.753235	-0.540669	-0.084184	-0.266964
Q9CQA3	0.722029	-0.538728	0.0110677	-0.297782
Q8CI94	-0.00184177	-0.537798	-0.753508	0.115257
Q3TMP8	-0.387096	-0.537035	0.554217	-0.313301
P42232	-0.35317	-0.536955	-0.192674	0.104548
Q9D023	0.560594	-0.535667	-0.440362	-0.345119
P16015	-0.70182	-0.52957	-0.170874	0.145262
Q9DCW4	0.488182	-0.527937	0.367521	-0.545391
Q9CUN6	0.00638624	-0.525008	-0.464474	-0.315537
Q9DBG3	-0.565244	-0.524992	-0.151492	-0.126762
P55264	-0.126008	-0.524442	-0.534185	-0.302709
Q9D967	-0.224479	-0.523029	0.245468	0.324041
Q9D0I9	-0.107477	-0.521318	-0.365932	-0.241276
Q9Z2Y8	0.00566443	-0.521289	0.0225612	-0.67275
P59017	0.506727	-0.520696	0.239244	-0.383872
Q8BWT1	0.610873	-0.520543	0.120801	-0.405599
P97807	0.709945	-0.517664	-0.0319115	-0.283025
Q8K1M6	-0.258944	-0.516355	-0.486762	0.000738971
Q9JHW2	-0.231463	-0.514196	-0.418865	-0.481491
Q9D020	-0.792044	-0.513855	-0.0765406	-0.0443533
P20801	-0.621662	-0.513379	-0.149493	0.233639
O35857	0.49903	-0.513035	0.204457	-0.354856
Q8BMS1	0.556435	-0.511653	0.0520343	-0.539934
P15532	-0.233956	-0.510249	-0.661213	-0.218538
P23116	-0.322431	-0.505382	-0.433619	-0.247623
O08709	-0.724198	-0.504778	0.00215445	-0.350737
P68134	-0.676025	-0.502179	-0.154556	0.0723248
Q2TPA8	0.441217	-0.5017	0.266295	-0.0652539
P47857	0.413349	-0.501538	-0.621205	-0.0281045
Q9CWJ9	-0.16996	-0.501413	0.0187676	0.523367
Q9CZ13	0.760806	-0.501135	-0.0453138	-0.354047
P14094	-0.252221	-0.500587	0.0781773	-0.257449
P48962	0.799951	-0.500375	0.0251288	-0.186128
P61290	-0.663938	-0.500056	-0.306651	-0.220286
Q03265	0.685504	-0.49931	-0.0227863	-0.420296
Q9DCV4	0.740014	-0.497207	0.0295016	-0.305156
P54071	-0.0565533	-0.495698	0.636672	-0.0954423
Q9Z2I9	0.737614	-0.495659	0.0409377	-0.269212
P60335	-0.789083	-0.491724	-0.231167	-0.187682
Q9CR61	0.36462	-0.490807	0.105526	-0.291773
Q9CYH2	-0.502975	-0.490163	0.592007	-0.142462
Q9CQZ5	0.730525	-0.489626	-0.103031	-0.258872
O35215	-0.663897	-0.487407	0.265967	-0.294663
P17426	-0.765936	-0.487231	-0.073461	-0.00369075
Q8R0W0	-0.520332	-0.487193	0.117183	-0.22837
Q71LX4	-0.247181	-0.486659	-0.231335	0.15572
O89114	0.307349	-0.483849	-0.531918	-0.0964559
Q6PA06	0.688542	-0.482903	0.111718	0.322742
Q61239	-0.388453	-0.482843	0.288348	-0.16307
Q99JY0	0.586415	-0.480749	0.340709	-0.479376
P05063	0.00123202	-0.47786	-0.353382	-0.249771
Q91V64	-0.128163	-0.476886	-0.424581	0.106144
Q91V41	-0.696242	-0.475069	0.046154	-0.224097
Q61171	-0.611615	-0.472472	-0.583395	-0.0995699
Q6GQT9	0.159779	-0.471516	-0.0985967	0.156666
Q9D6R2	0.77088	-0.471502	0.196855	-0.220715
Q9R062	-0.184788	-0.471294	-0.0698782	-0.642392
Q9WTU6	-0.216235	-0.471147	-0.405314	-0.0485282
Q9CYT6	0.22796	-0.470772	-0.0369587	0.116467
P61222	-0.0391479	-0.469103	-0.458549	-0.0291369
Q922R8	-0.705593	-0.466995	-0.0141975	0.126392
Q3TJD7	-0.311913	-0.465466	-0.613493	0.218409
Q9D5V5	-0.307034	-0.463961	0.0317567	0.237132
P62082	-0.619826	-0.460218	0.122258	-0.0628032
P28474	-0.503148	-0.459355	0.462839	0.0387747
Q9CPU0	-0.831144	-0.459337	-0.12456	-0.109242
Q9CQ60	-0.750238	-0.458853	-0.227356	-0.127425
Q6ZWN5	-0.443088	-0.458569	0.424762	-0.249257
Q9CRB9	0.659814	-0.455598	0.173922	-0.416525
P20029	-0.724938	-0.455298	0.1552	-0.241232
P99027	-0.738305	-0.455167	0.155199	-0.209966
Q64105	-0.613112	-0.453738	-0.010557	-0.30289
Q9CR62	0.496245	-0.453181	0.583809	-0.235016
Q9JHI5	0.595907	-0.452189	0.0294244	-0.402872
P52480	-0.169158	-0.452182	-0.744315	0.209427
Q6P8J7	0.813839	-0.449468	0.187632	-0.201713
P56391	0.785663	-0.449343	0.00157102	-0.0736981
P53994	-0.0964141	-0.448722	-0.568187	-0.219807
P56565	-0.24966	-0.448524	-0.597809	-0.430847
Q8CGY6	-0.300739	-0.44516	0.0507412	0.0138406
P80314	-0.473243	-0.444862	0.127663	-0.159967
E9PVA8	0.183235	-0.438758	-0.340265	0.0480059
P13707	-0.729594	-0.438411	-0.356111	0.202526
Q922Q1	-0.517862	-0.437319	-0.344124	0.367541
P08113	-0.67281	-0.43572	0.0473653	-0.202968
Q6P9R2	-0.836239	-0.430847	-0.227784	-0.0979548
Q64521	0.556006	-0.427717	-0.545712	0.172771
P17563	-0.673385	-0.427443	0.362135	-0.211577
Q924X2	0.703122	-0.427163	0.173735	-0.39833
Q9D0M3	0.758669	-0.426374	0.0914386	-0.401054
Q08642	-0.591174	-0.425963	0.584407	0.0484286
Q9QUH0	-0.863602	-0.425557	0.156135	-0.154793
Q9CZU6	0.827011	-0.425334	0.0620135	-0.285891
P47791	-0.618113	-0.424416	0.426355	-0.189633
P56376	-0.623868	-0.424261	-0.229682	0.135453
P60710	-0.659177	-0.418389	-0.328226	0.257918
P61205	-0.754639	-0.415679	-0.358911	-0.219187
P80318	-0.759241	-0.414506	-0.044225	-0.313528
Q9DB27	-0.447917	-0.41161	0.436738	0.164166
P21550	-0.683749	-0.409693	-0.514205	-0.00633384
Q9CQH3	0.746121	-0.408773	-0.0973012	-0.264008
Q91WD5	0.666724	-0.4085	-0.412728	-0.313519
P70349	-0.789073	-0.407967	-0.01617	-0.311964
Q91WS0	0.752829	-0.406423	-0.0375606	-0.263094
P56135	-0.322791	-0.404971	0.301857	-0.146533
P48774	-0.724955	-0.404589	-0.0532763	0.146644
Q62446	0.7782	-0.40018	-0.089034	-0.292324
Q9ET78	-0.344153	-0.397132	-0.399562	-0.0502256
P47758	-0.752311	-0.39633	-0.332518	-0.104564
P49722	-0.741381	-0.394936	-0.219371	-0.308487
Q02819	-0.512186	-0.394048	-0.389961	0.0686789
P63038	0.305704	-0.391809	-0.164074	-0.625323
Q99LP6	0.517129	-0.39126	0.076984	-0.352166
Q9Z2U0	-0.363805	-0.390733	-0.603747	-0.339426
P63330	-0.60201	-0.390465	-0.546144	0.163444
Q6QIY3	-0.358652	-0.390177	-0.597763	-0.197364
O70400	-0.658046	-0.388771	-0.127023	0.108186
O88685	-0.691687	-0.38822	-0.516027	-0.27574
P48771	0.459557	-0.384863	-0.0348165	-0.395292
O70622	-0.763663	-0.383346	0.38705	-0.0922547
P62897	0.813864	-0.383281	0.075325	-0.276886
P29758	-0.215971	-0.382197	0.230653	-0.521832
P62196	-0.816212	-0.380809	-0.00110903	-0.266815
P35979	-0.241781	-0.380772	0.154002	-0.610425
Q9QUR6	-0.82429	-0.380496	-0.329197	0.0365716
Q9CPP6	0.720928	-0.377967	-0.170812	-0.235539
P14115	-0.476689	-0.375713	0.322309	-0.506295
P48758	-0.551604	-0.371923	0.674023	-0.113146
Q8QZS1	0.2371	-0.371629	0.451943	-0.424609
P52825	0.68184	-0.37025	0.235076	-0.073009
P58771	0.24206	-0.36962	-0.5463	0.11513
Q8K2B3	0.797531	-0.367906	-0.037208	-0.322203
P50544	0.326966	-0.365152	0.580057	-0.582016
Q9CQQ7	0.426939	-0.364556	0.214465	-0.658873
Q80XN0	0.803731	-0.363904	-0.155032	-0.0451611
Q8CI51	-0.402744	-0.36331	-0.0416012	-0.196462
P47934	0.443959	-0.362955	-0.506033	-0.428221
Q8VDI7	0.0263882	-0.362308	-0.62776	0.0977246
P70296	-0.768237	-0.361166	0.402304	0.0765137
Q8BVI4	-0.797663	-0.361016	-0.0423668	-0.267191
P11152	-0.493992	-0.360912	-0.33184	0.0292074
P53810	-0.426031	-0.358245	-0.246177	0.326763
Q61316	-0.64253	-0.358184	-0.156301	-0.174149
P45591	0.51982	-0.358008	-0.0701188	-0.0180684
P05064	-0.375598	-0.356515	-0.777856	-0.18947
Q922B1	-0.786476	-0.356428	0.0216778	0.0821981
A2AUC9	-0.62531	-0.35607	0.300497	0.141551
P70670	-0.644251	-0.35362	0.0285428	-0.460406
P97447	-0.72155	-0.352724	0.284016	0.0205547
Q8BGQ7	-0.702983	-0.347714	-0.299886	0.265457
Q9JI91	-0.355962	-0.347575	0.613778	-0.235227
P97372	-0.0119206	-0.34744	0.647993	0.200202
Q3U2P1	0.256622	-0.34514	-0.222135	-0.506566
Q8VEM8	0.684823	-0.344737	0.25583	-0.52186
P38647	0.346183	-0.344212	0.281938	-0.614941
Q64010	-0.872139	-0.343248	-0.0581253	0.0579785
Q8BSY0	-0.83805	-0.34145	0.359634	-0.0207765
Q9CQZ6	0.596383	-0.341388	-0.17211	-0.136773
Q923T9	-0.508467	-0.34113	-0.0775946	0.0392724
P62702	-0.160889	-0.340438	0.164112	-0.597877
P28650	-0.852133	-0.339402	0.220587	-0.0809448
Q9JI75	-0.543793	-0.338718	0.00984363	0.434947
O54734	-0.576916	-0.336639	0.332652	0.0199842
O08638	-0.775411	-0.332905	-0.0601283	-0.201575
Q9CQC9	0.200515	-0.332213	-0.290286	-0.485329
Q9CQ69	0.754149	-0.331799	0.0281958	-0.29546
Q9D8N0	-0.513078	-0.331539	0.0451579	-0.223263
P97822	-0.833146	-0.330309	0.278762	0.117998
Q6URW6	-0.85941	-0.329723	0.108473	0.0939789
P05202	0.55599	-0.328858	0.534874	-0.0757668
Q9D7X3	-0.790682	-0.328346	0.124915	-0.0818619
Q9WU28	-0.708378	-0.324865	0.357257	-0.146801
Q9CQF9	-0.464297	-0.324838	0.250024	0.30365
Q62425	0.748091	-0.324605	0.0629259	-0.265436
Q99LY9	0.612158	-0.322603	-0.315452	0.00647601
Q5SX40	0.178813	-0.322428	0.757532	-0.195733
Q9JJW5	-0.677912	-0.320575	0.192297	0.0212926
P13541	0.407188	-0.317442	0.64443	0.411921
O08532	-0.881537	-0.315122	0.185775	-0.148528
Q3URD3	-0.815309	-0.314951	0.100773	-0.050178
P51667	-0.58492	-0.31396	0.0310338	0.17007
Q9WUM5	0.833899	-0.312668	-0.0603093	-0.132537
Q9DB77	0.835822	-0.311947	0.0433256	-0.378596
Q62407	-0.305834	-0.310809	0.384971	-0.211905
P12367	-0.717336	-0.306633	0.0935959	-0.148543
Q60936	-0.330381	-0.305604	0.279882	-0.695803
P97355	-0.406636	-0.302854	-0.0435846	0.0449981
P06745	-0.851159	-0.301129	0.193888	-0.13108
Q76MZ3	-0.80895	-0.300687	-0.150023	-0.105952
P17751	-0.892604	-0.300465	0.0778487	-0.00833919
Q7TMK9	-0.485883	-0.30004	-0.585835	0.0195408
Q04447	-0.642551	-0.297611	0.478693	-0.0377128
P47941	-0.774975	-0.297348	0.18599	0.0734667
Q9CQ89	-0.569258	-0.296284	0.115309	-0.00192992
P18826	0.520971	-0.2959	-0.673433	-0.0556174
P48024	-0.115528	-0.292581	0.341537	-0.207816
P25444	0.267816	-0.291498	-0.201787	-0.399697
P62821	-0.484928	-0.291207	-0.730405	-0.106895
Q8K010	0.207854	-0.290771	-0.744904	-0.0885305
P20152	-0.435784	-0.290758	-0.677727	-0.208758
Q8R4N0	0.614623	-0.287931	0.0675825	0.0512894
Q9D358	-0.892735	-0.287468	0.290447	-0.075205
Q61735	-0.854445	-0.285634	-0.0152514	-0.061747
Q9QUI0	-0.882454	-0.28441	-0.222182	0.0230907
Q3TXS7	-0.598952	-0.28423	0.124176	-0.446226
P28652	-0.631471	-0.283909	0.483155	0.214004
Q9WVK4	-0.866058	-0.283863	0.288713	0.156842
Q9JK37	-0.455275	-0.28055	-0.0402169	-0.0250209
Q9CPY7	-0.00525007	-0.279868	-0.615149	-0.3801
Q5SRX1	0.53933	-0.279425	-0.103681	-0.249507
P09671	0.732024	-0.275374	0.000565685	-0.54178
P15626	-0.725297	-0.272561	0.580621	0.0934924
Q3TMH2	-0.835036	-0.270881	-0.0675562	-0.0963294
Q5M8N4	0.406929	-0.270066	0.0615075	-0.372867
P80317	-0.751824	-0.269781	-0.38199	-0.296278
P70302	0.28788	-0.268825	0.17169	-0.451319
Q811U4	-0.237621	-0.2687	-0.166611	-0.335016
P09103	-0.729381	-0.268419	0.428577	-0.106794
Q9JII6	-0.899887	-0.26781	0.1048	0.0364362
Q9R1P0	-0.849398	-0.266825	-0.237493	0.00568807
P21107	-0.497958	-0.266556	0.203173	0.0494261
Q6PAM0	-0.177022	-0.265396	-0.347646	0.573267
Q8K310	-0.514089	-0.264492	-0.225288	-0.430655
Q9Z2U1	-0.708715	-0.263383	-0.513523	-0.304232
P51807	-0.648551	-0.262479	-0.507508	-0.287817
P32848	-0.828658	-0.259752	-0.213188	-0.0753265
P58774	-0.482491	-0.259677	0.502525	-0.616233
Q8K411	-0.645421	-0.258736	0.238151	0.0325392
Q62261	-0.794166	-0.255838	0.135187	-0.00296131
Q8BGH2	0.696101	-0.255083	-0.255872	-0.423788
O88346	-0.698327	-0.255037	0.0287725	0.132529
Q9QYR9	0.36128	-0.254923	0.1843	-0.36347
P10649	-0.624277	-0.254867	0.512584	-0.033976
Q9CQJ8	0.339257	-0.254479	0.448449	0.0153463
Q9DC69	0.453374	-0.254109	-0.631288	-0.298747
P50543	-0.864014	-0.253417	0.0662177	0.15497
Q8R010	0.612521	-0.25252	0.0805706	-0.217877
Q9R0Y5	-0.847104	-0.252011	-0.21894	-0.043484
P19096	0.0482551	-0.250826	0.389539	-0.318604
Q7TPR4	-0.871159	-0.249931	0.121637	0.217216
Q9D819	0.0145765	-0.249763	-0.616903	-0.595338
P09411	-0.926713	-0.247122	0.069882	-0.0596777
O88653	-0.461068	-0.246471	-0.0943873	0.182625
P82347	-0.744102	-0.244096	0.504893	0.151641
Q8VBV7	-0.135962	-0.243758	-0.5564	-0.343563
Q9WUB3	0.262189	-0.243256	-0.864699	0.110393
Q9D517	-0.620846	-0.243029	0.615724	-0.257369
Q62167	-0.433737	-0.242147	-0.66423	-0.308144
Q6NVE9	0.609674	-0.239688	-0.301811	0.143479
Q91YQ5	-0.783576	-0.238414	0.375584	0.203154
P80313	-0.338205	-0.238248	-0.31245	0.30913
Q9DCD0	-0.763378	-0.236678	0.278448	-0.237313
P62838	-0.17091	-0.235912	0.155446	0.414716
Q9R0P3	-0.670881	-0.235489	-0.313993	0.00316533
Q9WUR2	0.264209	-0.235132	-0.267552	-0.508722
P51410	-0.163026	-0.234966	-0.65967	-0.245707
Q9DCZ1	0.49945	-0.231576	0.497203	-0.207437
Q8K3W0	-0.714498	-0.231373	0.0929037	0.356662
Q8VDQ1	-0.280656	-0.231329	0.479986	0.356084
P11798	-0.836514	-0.231011	0.12046	0.00946188
P68037	-0.914157	-0.22945	-0.195752	-0.130411
P54728	-0.533798	-0.22817	0.236837	-0.297783
P56379	0.778407	-0.227205	0.206364	-0.148054
Q60688	-0.416224	-0.227017	0.0176957	0.428317
Q8VEH3	-0.571504	-0.226763	0.0984677	0.22562
O70251	-0.72495	-0.226342	-0.00222245	-0.365442
Q99PT1	-0.87461	-0.224795	-0.0259071	-0.0727387
P47955	-0.586214	-0.222694	0.182835	-0.385002
Q9WUZ7	-0.372891	-0.220069	-0.0793029	0.234322
Q9DB70	0.74446	-0.217491	-0.116318	-0.0373917
Q8CHP8	-0.315643	-0.216428	0.0792418	-0.610043
Q8R2G4	-0.806747	-0.212329	-0.0240355	0.183677
A2AN08	-0.147717	-0.211484	0.20489	-0.456803
Q9CY58	0.282733	-0.210427	0.287656	-0.485726
P34884	-0.772604	-0.209554	0.552822	-0.0204567
Q9CQC7	0.744307	-0.209076	-0.0945328	-0.209138
O70325	-0.462433	-0.20723	-0.286339	-0.497076
Q91W90	0.219214	-0.205171	0.0873937	0.246166
P19157	-0.879373	-0.204798	0.379674	-0.0374231
P32921	-0.625856	-0.203727	-0.262362	-0.133837
P61082	-0.689447	-0.202908	-0.529934	-0.272353
O88544	-0.167174	-0.201329	-0.0173247	-0.37857
O08911	-0.567671	-0.200948	-0.715811	-0.238633
A2AQP0	-0.0487446	-0.200903	-0.750742	0.157643
P62852	0.0480697	-0.200852	-0.193406	-0.376862
P19123	-0.715177	-0.200433	0.0197252	0.171477
Q91YE8	0.760287	-0.200348	-0.106553	0.0724241
Q9QYG0	-0.00647145	-0.198044	-0.079619	-0.467731
P07356	-0.906301	-0.197903	0.130959	0.204777
Q8VBT9	-0.483918	-0.197069	-0.235369	0.317839
P09405	-0.908417	-0.197016	-0.134509	-0.286832
Q8BKC5	-0.860128	-0.196394	0.376339	0.123914
Q6P5F9	-0.0429925	-0.196089	-0.662812	-0.359281
Q9JKS4	-0.921774	-0.192396	-0.0128699	0.0134196
Q78ZA7	-0.557	-0.191669	-0.422757	0.0400281
Q9WTR5	-0.833984	-0.191406	0.424037	0.0900413
Q9D783	-0.784771	-0.190058	0.498158	-0.131566
P07309	0.0760509	-0.189413	-0.832617	-0.295638
P32067	-0.614273	-0.18832	-0.139138	-0.367843
Q99LC3	0.820562	-0.187339	-0.218168	-0.150597
Q924M7	-0.913514	-0.186518	0.139115	-0.0699306
Q9DCM2	0.202231	-0.185949	0.88135	0.139872
P10639	-0.931525	-0.185714	-0.0940368	-0.176887
P68368	-0.355329	-0.185069	-0.809235	0.0386369
P31786	-0.863188	-0.18267	-0.0185685	-0.218896
Q99JI4	-0.571789	-0.182579	-0.577875	-0.299957
P42932	-0.228622	-0.182451	-0.436732	-0.501799
P62264	-0.476775	-0.182285	0.0265736	-0.427542
Q7TSH2	0.301445	-0.178604	-0.449846	-0.194164
P27773	-0.768439	-0.176472	-0.341423	0.0363898
Q00PI9	-0.760435	-0.175853	0.0928554	0.431648
A2AMM0	-0.764453	-0.175207	0.439495	-0.239366
Q8QZY1	-0.828422	-0.173034	0.00651622	-0.372874
O70250	-0.473606	-0.171932	-0.709325	0.203652
Q9DBP5	-0.77975	-0.170484	0.103926	-0.0032366
P68254	-0.948028	-0.169363	0.13598	-0.0106157
Q80X50	0.0158581	-0.168728	-0.223102	-0.619324
Q8CGC7	-0.13342	-0.168057	-0.754627	0.0111754
Q80YX1	0.317369	-0.166147	-0.166159	-0.0428912
P07934	0.648372	-0.164611	-0.556955	-0.139645
P56375	-0.582598	-0.16241	-0.278106	-0.0133531
O70591	-0.589824	-0.162391	-0.101404	-0.119859
P08030	-0.554632	-0.161872	0.112453	-0.282558
P22907	-0.639058	-0.159548	0.0694656	0.200381
Q9D8W7	0.798285	-0.158271	-0.362322	0.190751
Q0VBL3	-0.103589	-0.158127	-0.0161778	-0.053033
P09528	-0.5557	-0.158006	-0.257009	-0.555304
P47754	-0.764596	-0.156518	-0.171931	0.203718
Q9DC70	0.725921	-0.156501	0.103902	0.109374
P62631	-0.612717	-0.15592	-0.390683	0.23322
P82348	-0.729069	-0.155674	0.252473	0.0647211
Q9D0F9	-0.550934	-0.153493	-0.764028	-0.124984
Q9JLV5	0.316396	-0.1531	0.38611	0.396344
P80315	-0.163553	-0.153039	-0.362394	-0.579965
P35700	-0.673088	-0.15262	-0.389638	-0.416658
Q7TQI3	-0.930624	-0.151546	-0.058053	-0.112461
Q99P72	-0.548884	-0.149129	0.673076	-0.195937
P82198	-0.788267	-0.147204	-0.020151	0.131159
Q9CXT8	-0.00619997	-0.146572	0.342624	-0.324823
Q8K3C3	-0.822316	-0.145375	-0.410007	-0.227069
P21614	-0.273328	-0.140139	-0.655096	-0.349234
O09165	-0.874524	-0.139528	0.370467	0.0685353
A2ABU4	-0.412197	-0.139061	0.41605	0.234909
P08122	-0.884269	-0.136833	0.299337	-0.158837
Q9CR57	-0.579051	-0.136196	-0.018638	-0.443692
Q61990	-0.816358	-0.136192	-0.300334	-0.0590477
Q8VCR8	0.651575	-0.133594	-0.308962	-0.409622
Q3UPH1	0.0494452	-0.133437	-0.524718	-0.148786
Q5U4C9	-0.473537	-0.133408	-0.0938978	-0.146813
Q9D832	-0.518649	-0.132947	-0.330403	-0.542813
Q91Z83	-0.600594	-0.131624	0.164505	0.189416
Q9QUM9	-0.936011	-0.128587	-0.0169839	-0.112703
P14142	-0.813883	-0.128128	0.129137	-0.24794
Q01853	-0.601731	-0.126976	-0.715251	-0.126271
O35206	-0.587119	-0.126075	-0.665685	-0.284375
P60766	-0.971638	-0.124809	0.103721	-0.0151623
P04247	0.0366663	-0.122997	-0.0594059	-0.462235
P08553	-0.397052	-0.122556	0.471849	-0.163739
P46638	-0.698263	-0.121728	0.201943	-0.477363
P09542	-0.504341	-0.120691	-0.0158073	0.197295
Q6R0H7	-0.532172	-0.117868	0.35903	-0.26201
O54724	-0.840071	-0.11587	0.472722	-0.0181847
Q9D1H6	0.68675	-0.11537	0.161311	-0.187168
Q99M71	-0.083389	-0.114641	-0.667955	-0.102328
Q9WVQ0	-0.0611912	-0.113898	-0.454595	0.0668391
P14869	-0.694549	-0.113842	-0.077881	-0.000886811
Q99KB8	-0.488429	-0.112887	-0.0117966	-0.299467
P97457	0.800574	-0.110653	0.306897	0.328822
Q921I1	-0.333853	-0.109686	-0.798426	-0.273275
P14685	-0.816605	-0.109137	-0.488674	-0.0964767
P50518	-0.708682	-0.108696	-0.1719	-0.228267
Q9Z1E4	-0.172008	-0.108499	-0.440033	-0.0900033
P09813	-0.331141	-0.106732	-0.482125	-0.461382
Q99JX4	-0.658507	-0.102981	-0.250224	-0.202131
O88587	-0.741108	-0.102409	-0.139506	-0.230744
P63276	0.0578614	-0.100956	0.173812	-0.544332
Q9WV35	-0.836503	-0.100847	-0.0566557	0.169496
O89104	-0.856029	-0.0998863	0.484053	-0.037122
Q61598	-0.970528	-0.0996321	-0.0371058	-0.0884637
P16858	-0.409533	-0.0996175	-0.657678	0.161274
Q8R5J9	-0.904329	-0.099242	0.193082	-0.185295
P19536	0.750945	-0.0977453	0.0632047	-0.528094
Q8R3Z5	-0.912582	-0.0975114	0.348505	-0.0049918
Q9DBG6	0.0731869	-0.0969486	0.130847	-0.134038
O35127	0.0524199	-0.0950412	-0.483098	-0.130507
O88342	-0.913814	-0.0928113	-0.118339	-0.0152612
P63242	-0.873873	-0.0925639	0.401461	-0.15988
P62075	-0.389127	-0.0885221	-0.197166	-0.00642646
O35344	0.436168	-0.0864903	0.121366	0.0639403
E9PZQ0	-0.965201	-0.0852396	0.128359	-0.0554806
O09161	-0.787182	-0.0851471	0.167238	0.00505633
Q99JW4	-0.837067	-0.0848832	-0.25687	0.0207042
O70548	-0.333869	-0.0840742	-0.627616	0.0896332
P50396	-0.937596	-0.0833233	0.151314	-0.0109196
Q9CPX8	0.81373	-0.0832505	-0.0526044	-0.0618358
Q9D7N9	-0.240728	-0.0808309	-0.58969	0.357058
Q9CQM9	-0.252059	-0.0801631	-0.106268	0.00606408
Q60675	-0.916236	-0.0771331	0.244938	-0.189389
Q9CQ92	-0.159025	-0.0758725	0.439227	0.0629613
O55126	0.819111	-0.0706427	0.0883814	-0.46331
O35343	0.463216	-0.0679523	-0.197731	-0.0440324
P68040	-0.0517736	-0.0674783	-0.104677	0.417926
Q9Z204	-0.922661	-0.0665663	-0.146228	-0.108823
Q5EBG6	-0.0730994	-0.0659065	0.760307	-0.178308
Q8CIE6	-0.656397	-0.0657003	-0.40579	-0.392261
Q7TQ48	-0.825927	-0.0639603	0.532237	-0.0786347
Q7TPV4	-0.488911	-0.0628324	-0.607985	-0.473631
P68369	-0.871489	-0.0613977	0.29881	-0.102577
Q11011	0.0852321	-0.0609486	0.00681279	-0.697492
Q9JK53	-0.877808	-0.0597273	-0.340118	0.129842
O70209	-0.808258	-0.0574546	0.261177	-0.212886
P61979	-0.942999	-0.0572305	-0.0151448	-0.243372
Q9CZD3	-0.462257	-0.0565744	0.0939772	-0.372081
P54775	-0.902732	-0.0565188	-0.26269	-0.283791
Q3UM45	-0.898067	-0.0552026	0.231505	-0.000389294
P11983	-0.627097	-0.0538119	-0.368243	-0.405333
O54950	-0.694783	-0.0525956	0.38154	-0.33896
P23927	-0.481665	-0.0505165	0.583069	-0.160785
Q9JMH9	-0.46868	-0.0430277	0.0668625	-0.22023
P05977	0.842586	-0.0419794	0.0515068	0.302432
P97370	-0.874516	-0.0397105	-0.128026	0.10316
P08207	-0.917813	-0.0392586	-0.191373	0.00679242
Q6ZQ38	-0.735297	-0.0386124	-0.0602177	-0.223714
Q63918	-0.655042	-0.0381688	0.605597	0.00725596
Q10470	-0.303112	-0.0377477	0.0594912	-0.273173
Q3U1J4	-0.574464	-0.0366029	-0.115702	0.0654894
Q9JMA1	-0.772243	-0.0347864	-0.339715	-0.11068
Q9EQK5	-0.408484	-0.0346036	-0.820753	-0.19715
Q8R0Y8	0.101586	-0.0339013	0.0327325	-0.238359
O55103	-0.455017	-0.033699	0.318106	-0.195478
Q9WU78	-0.711391	-0.0330708	0.300978	0.0803762
P07310	-0.472043	-0.031653	-0.711912	-0.135043
P24369	-0.809061	-0.0292732	0.418358	-0.0768647
P08551	-0.534667	-0.0282376	0.318897	-0.138174
P70168	-0.958352	-0.0281512	0.108757	-0.118118
Q9D5T0	0.0743194	-0.0279169	-0.0782228	-0.411422
P24270	-0.163376	-0.0269885	-0.69988	-0.155594
P63005	-0.758721	-0.0244689	-0.178801	-0.0668801
Q9QZ23	0.375546	-0.0224569	-0.446547	-0.0666025
Q61206	-0.779639	-0.0222924	0.388892	0.086174
O09110	0.589492	-0.0209712	-0.293193	-0.251676
Q8VDM4	-0.858908	-0.0208906	-0.102718	0.161764
Q91WK1	0.11641	-0.0205223	0.27774	-0.0586202
Q8VIJ6	-0.664159	-0.0195204	0.399361	0.0482412
P0DP26	-0.485549	-0.0188011	-0.298117	-0.298885
Q70IV5	0.880662	-0.0152976	-0.254943	-0.0882749
P40142	-0.81164	-0.0147106	0.363273	-0.0703212
P57776	-0.428168	-0.0113377	0.440634	-0.500999
Q8BIJ6	0.475523	-0.00986474	0.432903	-0.462725
Q9EQ20	-0.488416	-0.00915713	-0.0311651	-0.497241
P58252	-0.240595	-0.00809554	-0.464423	-0.0477712
Q9R0P5	-0.0312113	-0.00536177	0.253554	-0.671366
P80316	-0.192144	-0.00528661	-0.621416	-0.174939
Q9D6J5	0.786524	-0.00469222	-0.110971	-0.209785
O88990	-0.393487	-0.00418472	-0.599225	0.343016
Q9QYJ0	-0.736291	-0.0028729	-0.322736	-0.096311
Q9D8E6	-0.594636	-0.000820132	0.126921	-0.342532
Q3V1G4	-0.132165	4.07229e-05	0.447405	0.451813
Q9ERD7	-0.671969	0.000860659	-0.50204	-0.120927
Q99KQ4	-0.629767	0.00129889	-0.110219	-0.247465
Q9CX56	-0.871344	0.00296829	-0.148427	-0.430767
O54962	-0.635344	0.00512327	0.0813959	-0.295426
P63028	-0.676311	0.00597542	0.55127	0.197181
P21300	-0.245642	0.00718173	-0.241232	-0.632735
Q8BKZ9	0.11851	0.00742468	0.527366	-0.501869
Q9CQM5	-0.905415	0.00964719	-0.245596	0.0889796
Q61166	-0.781067	0.0109167	0.138766	0.0907394
Q61234	-0.78808	0.0139079	0.529326	-0.0386675
P62962	-0.923654	0.0142511	0.214559	0.0040043
P97384	-0.827007	0.0146323	0.413024	-0.181997
P15089	-0.666351	0.0183206	0.147011	0.262714
Q7TQD2	-0.462039	0.0184041	0.383863	-0.0764207
Q9D1G3	-0.770128	0.0202064	0.605717	-0.141746
P48036	-0.940429	0.0221458	0.150998	-0.0370391
P56395	0.294953	0.0223125	0.384668	-0.404126
Q91VH6	-0.516378	0.0238719	-0.546394	0.198225
P82350	-0.571842	0.024974	-0.290637	-0.421476
Q9CPU2	0.812924	0.0261369	-0.289031	-0.35031
Q99MQ4	-0.704756	0.0264844	-0.509048	0.283234
Q6IRU2	-0.926622	0.0265996	-0.00929939	0.0179959
Q9CY27	-0.840025	0.0268982	0.0742678	-0.282824
Q61029	-0.722304	0.0285652	0.619646	0.111807
O35350	-0.389561	0.0297226	-0.650092	-0.397501
P62835	-0.770237	0.0298242	0.43577	-0.0163561
Q9CXW4	0.00454111	0.0306854	0.114403	-0.430782
Q61554	-0.797745	0.0317528	-0.0454289	0.128601
Q02053	-0.886531	0.032504	-0.275683	0.0561934
Q9D0S9	-0.108916	0.033744	-0.746699	0.362096
P62806	-0.766865	0.0338335	0.592859	0.00685104
Q9R0Q7	-0.919931	0.0346971	-0.206546	-0.0551568
Q8C1A5	-0.460868	0.0365827	0.00393682	0.136211
Q8VCF0	0.383317	0.0369635	-0.308681	-0.0892666
Q9WUZ5	-0.533187	0.0372401	0.0145815	-0.051841
Q9Z0N1	-0.656382	0.0377722	-0.146815	-0.548895
A2AAJ9	0.0882204	0.0398429	0.311765	0.300379
P18242	-0.899729	0.0421996	0.0261082	-0.0726921
P26041	-0.566012	0.0432173	0.653629	0.259449
Q9EQH3	-0.697098	0.0441301	-0.59155	-0.148921
Q9DCJ5	0.941038	0.0445094	-0.0797104	-0.235358
Q8BFZ9	-0.515611	0.0445667	0.153065	0.152743
Q8K370	0.112832	0.0448047	-0.325125	-0.36741
O70571	0.0747479	0.0452858	-0.176183	0.416049
Q922B2	0.436558	0.0453742	-0.476568	-0.611016
Q01730	-0.954314	0.0462114	-0.0401675	-0.155857
P35564	-0.475498	0.0483403	0.385825	0.151975
P16546	-0.824023	0.0486546	0.252675	-0.0729537
P26039	-0.869895	0.0489187	0.258485	0.0387015
Q9ERT9	0.0382866	0.0493366	0.36613	0.0894518
P57780	-0.796026	0.0504164	0.207924	0.330725
Q8BZJ7	0.358931	0.0507814	0.113082	-0.137076
P11531	-0.88804	0.0511567	0.389517	-0.0528389
P10126	-0.943562	0.051197	0.228592	-0.0369481
Q8CC35	0.639082	0.0512821	-0.35001	-0.181591
O08539	-0.834753	0.0520127	-0.0322521	0.128024
P06151	-0.572178	0.0520318	-0.66019	0.224003
P50462	-0.816346	0.0542585	0.255453	-0.0403011
P22599	-0.264445	0.055545	-0.878872	-0.210921
P17665	0.787708	0.0564274	-0.0628234	-0.380193
P14131	-0.702273	0.0564897	0.352029	-0.390139
P07724	-0.262023	0.05701	-0.943729	-0.0954062
Q99JB8	-0.827062	0.0589432	0.371016	-0.0993534
Q9CQ75	0.796236	0.0613078	0.146922	-0.351036
O55143	-0.361084	0.0629702	-0.567618	0.0524017
P10605	-0.877984	0.0631231	0.317458	-0.0431311
P99024	-0.936291	0.0633655	-0.115391	0.0606201
Q91YT0	0.875109	0.0637717	-0.29781	-0.0919212
Q8R086	0.349834	0.0639047	-0.604173	0.0614001
P49817	-0.843064	0.0639778	0.38242	-0.195613
Q62234	0.802722	0.0641653	0.461155	0.242148
Q06138	-0.870289	0.0643688	-0.273763	-0.0773067
P02468	-0.95264	0.0653109	0.236037	-0.135577
O08997	-0.190484	0.0661497	0.428417	-0.57963
P63101	-0.972812	0.0669299	-0.0107172	0.00612598
Q9JHU4	-0.848587	0.0677349	-0.390354	-0.00408813
O35367	-0.866899	0.0677925	-0.0888747	-0.0119452
Q8R127	-0.453313	0.0682115	-0.690042	-0.247455
A2ASS6	0.853924	0.0707662	0.326267	0.329736
P61089	-0.91824	0.0718146	0.107479	-0.124062
Q9DBJ3	-0.350382	0.0733294	0.264234	0.40101
P27573	-0.497324	0.073995	0.488326	-0.154603
Q91VR5	0.438443	0.0759038	-0.485484	-0.223675
Q9CQ54	0.812815	0.0780966	-0.0666247	-0.359438
O70373	-0.0641412	0.0788041	-0.148684	-0.511384
Q5SX39	0.883664	0.0838431	-0.0179924	0.338818
P51885	-0.816644	0.0842143	-0.158197	0.216215
P29341	-0.0287725	0.0847781	-0.470681	-0.318939
P14733	-0.908899	0.0849475	0.307041	-0.0633776
P97927	-0.516522	0.0850929	-0.212085	0.382313
P17742	-0.949383	0.0855416	0.178976	-0.0455611
P62334	-0.754504	0.0864583	-0.427524	-0.252624
Q69ZQ1	0.286587	0.0881263	-0.807333	0.0677724
Q91ZJ5	-0.863217	0.0883888	-0.311366	-0.282811
Q8BFR5	0.701222	0.0885589	-0.131525	-0.533806
Q02789	-0.92159	0.0905352	0.174516	-0.111466
P43274	-0.789243	0.0921493	0.481425	-0.131987
Q04857	-0.966065	0.0935061	0.104052	-0.00025016
Q00519	-0.749308	0.0938033	-0.304173	-0.220853
Q60864	0.103064	0.0942339	-0.728436	-0.0312142
P07759	-0.47632	0.0945957	-0.789105	-0.0278523
P09055	-0.830114	0.0950836	0.216867	-0.143342
Q62000	-0.730741	0.0960039	-0.289299	0.235998
P67984	-0.19513	0.0986358	0.0945738	-0.454393
Q6PHZ2	-0.589484	0.0988095	-0.258745	0.154088
Q8VCM7	-0.485214	0.0988511	-0.530996	-0.170073
Q02788	-0.943598	0.0996335	0.0931651	0.0858568
O08528	0.170993	0.0997716	-0.449181	-0.509774
P45952	0.834247	0.104195	0.122682	-0.469763
Q62082	0.107861	0.10485	0.080858	0.498971
P04117	-0.713053	0.1056	0.573574	-0.16987
Q9D1A2	-0.590304	0.106711	-0.584031	-0.128107
Q9JM14	0.373562	0.107085	0.310348	0.241701
Q9Z2W0	-0.801133	0.107268	0.259304	0.113443
Q8VED5	0.181479	0.109069	0.670161	-0.250496
Q63810	-0.0532888	0.110398	-0.495737	0.314931
Q8CI70	0.154884	0.11056	-0.85704	0.137887
Q6ZPS2	0.44902	0.11071	0.152013	0.0595071
P02469	-0.912027	0.11254	0.0179773	-0.0757459
Q9ESD7	-0.769863	0.114369	-0.446631	-0.0821394
P61961	-0.782992	0.115923	-0.0385273	0.321096
Q9DBJ1	-0.589577	0.118008	0.420824	0.0942383
Q99LX0	-0.419077	0.118156	-0.617888	0.00566599
Q91VR2	0.728815	0.11845	-0.0311812	-0.57366
E9PV24	-0.626728	0.120385	-0.527587	-0.18411
P17182	-0.890998	0.122445	0.267635	0.0706977
Q6P5E4	-0.207805	0.122685	-0.586713	-0.0350154
Q8VEE1	-0.458021	0.127845	0.754381	-0.0828301
Q3THW5	-0.785751	0.130756	0.437037	-0.257437
Q9CQE8	-0.492114	0.131883	0.492917	0.105823
P35385	-0.83594	0.133498	-0.305914	-0.375932
O35855	0.19285	0.134347	0.569858	-0.353725
Q80ZA4	-0.516414	0.134509	0.440228	0.0843041
P45376	-0.183358	0.137772	0.402742	-0.697227
Q05920	0.116305	0.140032	0.175326	0.0855392
P61358	-0.119932	0.1413	0.629714	-0.448826
P50516	-0.640454	0.14152	-0.573704	-0.144315
P06728	-0.635279	0.142258	0.135526	-0.562872
Q3V1D3	0.313873	0.142766	-0.81017	0.218585
P68372	-0.588022	0.143396	-0.62091	-0.23947
Q91X72	-0.455599	0.143834	-0.66966	-0.191129
Q9R0X4	-0.554603	0.145984	0.0517702	-0.415583
P40124	-0.478123	0.146591	0.616807	-0.17782
O88456	0.109883	0.14715	-0.155202	-0.546637
P10107	-0.851312	0.148405	-0.0694426	0.198963
O88545	-0.207176	0.148445	-0.912584	-0.230796
P17710	-0.369833	0.149363	0.0641198	0.1389
Q62009	-0.408798	0.149637	-0.346969	0.448809
Q9D1L0	-0.502856	0.149926	0.219353	-0.459549
B2RVY9	-0.771648	0.150727	0.434079	-0.246205
Q9CZ30	-0.734942	0.151827	-0.533228	-0.0498582
P26043	-0.441806	0.154622	0.538344	-0.0777068
Q5XKE0	0.829386	0.154773	-0.216278	0.332392
Q99NB1	0.0906895	0.154785	0.0912264	-0.121973
Q9R1P3	-0.640776	0.158308	-0.59706	-0.218886
Q3TC72	-0.349362	0.159056	-0.54595	-0.101493
Q91WQ3	-0.617516	0.159958	-0.489713	-0.199283
O35643	-0.180579	0.161481	-0.300588	0.28512
P03911	0.206008	0.162209	0.044995	-0.615578
Q61768	-0.676935	0.166244	-0.0930762	-0.159441
Q8K0E8	-0.580153	0.166251	-0.487503	-0.203018
P19783	0.742578	0.167302	-0.152994	-0.576188
Q8BZ71	-0.825863	0.167886	0.279023	-0.271778
Q9CRB6	0.0388381	0.173342	-0.794112	0.298137
P21981	-0.932563	0.173608	-0.230425	0.00315164
Q8CJ53	-0.661822	0.174144	0.382738	0.0963396
Q61838	-0.426404	0.174263	-0.757733	-0.0592539
Q8CDN6	-0.900197	0.176094	0.111006	-0.233547
P31001	0.757955	0.176147	0.143057	-0.0958846
Q9CZY3	-0.54192	0.178626	0.361351	-0.211645
Q80UY1	-0.185331	0.179545	-0.550081	0.150529
Q9CQV8	-0.835612	0.179952	-0.226762	-0.192689
Q9CZX8	-0.198076	0.182624	0.385881	-0.631139
Q8BH64	-0.762512	0.184885	0.558531	0.0555197
Q8BG32	-0.766124	0.18638	-0.435335	-0.199551
Q3MI48	-0.866318	0.186813	0.0834834	0.11357
P12787	0.813324	0.188945	-0.0694133	-0.517624
O88844	-0.600362	0.190622	0.446593	-0.257108
P62874	-0.264636	0.191353	0.521982	-0.634892
Q9WUA2	-0.303335	0.191732	-0.345426	-0.498795
P14602	-0.877907	0.192395	0.224688	-0.135533
P28654	-0.903638	0.193561	0.00207268	0.0976387
Q08857	-0.77172	0.193726	0.444149	-0.18034
P50608	-0.801957	0.195906	-0.0724322	-0.134217
P61982	-0.645598	0.200532	-0.44008	0.00251762
Q9DBB8	-0.792276	0.202228	-0.212692	-0.0235609
P56812	-0.201604	0.202631	0.278396	0.0920893
P62301	0.669374	0.20303	-0.00351003	-0.348671
P03888	0.369393	0.204638	-0.464123	-0.380691
P00329	-0.742852	0.204894	-0.267457	-0.376769
Q9DBL1	0.051639	0.205604	0.393533	-0.391357
Q6NZJ6	-0.202735	0.206011	0.462746	-0.560696
P03930	0.577212	0.208781	0.00995989	-0.501274
P62270	-0.123559	0.210266	0.552836	-0.309087
Q9WUK2	-0.333688	0.210722	-0.413986	-0.215521
Q60847	-0.742957	0.213665	-0.267149	0.229893
O88492	-0.723241	0.213761	0.573432	-0.248629
Q9Z0P5	-0.637036	0.214661	-0.591699	-0.0287242
Q9CXZ1	0.784832	0.214922	-0.272106	-0.384905
Q02013	-0.625401	0.217149	0.703218	-0.128153
Q8VDQ8	-0.315276	0.218041	-0.789288	-0.0475279
Q61160	-0.485397	0.219014	0.300341	-0.304926
Q8CIB5	-0.776836	0.219085	-0.0469943	-0.0596252
Q9JMH6	-0.617938	0.219644	-0.209203	-0.173449
Q9D8W5	-0.689906	0.221942	-0.214588	-0.375826
P42208	-0.607624	0.222427	-0.227187	-0.158927
Q8BRH4	0.296145	0.226676	-0.188689	0.215705
Q9QXS1	0.62015	0.227159	0.282072	-0.352382
Q61292	-0.77434	0.227667	0.418717	-0.280814
P13542	0.802611	0.227779	0.268308	-0.181949
P56399	-0.344995	0.228413	-0.567505	-0.2129
P10630	-0.226043	0.228633	-0.794818	-0.101398
P14824	-0.789059	0.229425	-0.521167	-0.0600991
Q9QZ47	0.333005	0.230872	0.0503999	-0.0438226
Q9DBF1	0.0943108	0.232534	-0.12549	-0.358045
P17427	-0.528961	0.235917	-0.669747	-0.182561
Q60994	-0.69276	0.235927	0.541139	-0.13082
P97429	-0.86122	0.236342	0.191277	-0.129406
P38060	0.041957	0.236711	-0.24063	0.387386
Q8VCA8	-0.0842608	0.2368	-0.235119	0.145638
P52503	0.551447	0.238999	0.0656657	0.0121113
Q9CPQ1	0.573542	0.239868	0.158869	-0.331998
Q9D1H9	-0.737062	0.241321	0.348249	0.168586
Q78PY7	-0.659078	0.243526	-0.0502534	-0.276933
P51150	-0.739849	0.243548	0.00742326	-0.266368
P29699	-0.507043	0.247577	-0.69708	-0.12254
P61021	-0.484043	0.247609	0.487473	-0.45434
Q99KJ8	-0.552782	0.248623	-0.288996	-0.167079
Q6P1F6	-0.809852	0.250869	-0.223324	-0.206803
P26638	0.0307882	0.251415	0.316818	-0.234318
P11499	-0.461767	0.25219	-0.444099	-0.244011
P50247	-0.506872	0.252332	0.424023	-0.415959
P15105	0.492903	0.254069	0.236342	-0.549379
Q00623	-0.45554	0.254521	-0.70252	-0.289695
P61202	-0.450195	0.257295	-0.16197	-0.513604
Q6P1B1	-0.729319	0.258346	0.142496	-0.148041
P34914	0.274778	0.261562	0.367256	-0.198623
Q8BWM0	-0.358277	0.262729	0.28789	0.301307
Q68FD5	-0.854764	0.2637	-0.33469	-0.0181251
P63017	-0.424707	0.266014	-0.715422	-0.16076
Q8R1S0	0.139834	0.267678	0.249274	-0.718672
P03953	-0.203532	0.270102	-0.0580479	-0.574402
P62918	0.566437	0.270122	-0.149453	-0.542542
Q9QYB1	-0.480702	0.272727	0.57688	-0.032129
Q9D9J3	-0.209595	0.273411	-0.183193	0.0457034
Q61329	0.624616	0.274013	-0.00784451	-0.404222
Q8K1Z0	-0.0250972	0.275534	0.330786	-0.650907
Q8BTM8	-0.188722	0.277824	0.220039	-0.351459
P62869	-0.249145	0.278227	-0.547986	-0.176176
Q9Z1G3	-0.655781	0.278886	-0.264536	0.00308958
P58281	0.69102	0.281246	-0.163303	-0.16778
P15508	-0.771292	0.282649	-0.111617	0.00851579
P61027	-0.366458	0.282885	-0.120459	-0.355786
P18572	-0.187386	0.286563	0.788549	-0.0708052
Q8BP92	0.113588	0.287452	-0.16962	0.182119
Q7TMS5	0.185367	0.287594	-0.259272	-0.0801464
Q99MR9	0.541993	0.287742	0.31043	-0.488436
P49813	0.547956	0.291609	-0.0462461	-0.436104
Q9WV06	-0.749083	0.292206	0.240818	-0.137714
Q8BIW1	-0.610098	0.293012	-0.655416	-0.197474
Q8JZN5	0.278379	0.293469	0.31579	-0.368047
Q9JKB1	-0.726449	0.298965	-0.188421	-0.115476
O08677	-0.488452	0.300627	-0.586781	-0.196818
Q9EQH2	-0.0207882	0.301145	-0.245579	-0.14619
Q8VDD5	-0.881354	0.302998	0.160241	0.141936
Q6PIE5	0.0453223	0.303589	0.800618	-0.227294
Q8VHX6	-0.817863	0.305334	0.373661	-0.114499
Q6ZQI3	-0.201936	0.306029	-0.287479	0.258271
Q8BP47	-0.758788	0.306887	0.021645	0.208352
Q91VI7	-0.449098	0.307333	-0.365181	0.260291
Q8R1G2	-0.293686	0.314235	-0.620002	-0.165948
Q99PR8	0.461667	0.316174	0.0798631	-0.244983
Q9WTI7	-0.513811	0.317459	0.254854	-0.0759029
P28653	-0.879519	0.320551	-0.0695288	0.00744402
Q9JJZ2	-0.0504484	0.322405	-0.704333	0.239842
Q922J3	-0.181945	0.323957	-0.361106	0.0431045
Q99KK7	-0.293614	0.327349	-0.0743593	0.31909
P97461	0.549238	0.328459	-0.300268	-0.555069
P14211	0.119043	0.328846	-0.218733	-0.315204
P70404	0.77467	0.330351	-0.146482	-0.323453
O88569	-0.698947	0.333566	0.0772948	-0.362011
P62259	-0.716357	0.334126	-0.467088	-0.0659498
Q61656	-0.310206	0.334585	-0.200619	-0.819717
P56959	-0.83404	0.338412	0.00707536	-0.0745936
Q8CI43	-0.554762	0.350565	-0.00952089	0.334858
P68181	-0.477113	0.35679	0.56581	-0.191197
Q9D1X0	-0.516971	0.357323	-0.379033	-0.343284
Q922D8	-0.329189	0.359225	-0.310565	-0.383597
P47962	0.0619551	0.36059	0.416385	-0.275455
O70133	0.273606	0.366273	-0.15626	0.21009
Q8C6K9	-0.504603	0.367246	-0.459996	0.110198
P68510	-0.675877	0.36793	-0.291078	0.148408
Q9ERK4	-0.554491	0.370496	-0.113016	-0.160108
Q9ESL4	-0.645884	0.370778	-0.0521112	-0.23505
P62908	-0.183561	0.371036	0.464282	-0.387088
Q62393	-0.190475	0.371773	-0.641711	-0.153789
Q3UMR5	-0.538526	0.372252	-0.339365	0.11449
Q3U7R1	-0.4147	0.372268	0.543737	-0.0375713
P51660	-0.352971	0.372894	0.646789	-0.0393274
P07758	-0.305431	0.373769	-0.77358	-0.155353
P62827	-0.592765	0.376512	-0.463382	-0.319818
Q9QZQ8	-0.742699	0.377397	0.261461	-0.204338
Q99KC8	-0.837518	0.377437	-0.124835	0.101408
Q9EPK7	-0.421246	0.379276	0.0316892	0.268136
Q6PDI5	-0.483784	0.379519	0.0635152	-0.193026
P26443	-0.100327	0.379852	-0.267172	-0.422606
Q8R4E4	-0.560721	0.380755	0.329798	-0.463407
P47757	-0.343067	0.382071	0.186543	-0.0494744
Q9DB73	-0.0855561	0.384936	-0.694583	0.0573482
P08228	-0.216279	0.392436	0.260774	-0.484243
O35678	-0.133253	0.392727	0.542566	-0.257568
P97443	0.0465345	0.396203	0.409424	-0.515685
P04370	0.0304312	0.401531	0.407417	-0.398897
P62983	-0.861709	0.405234	0.126621	-0.017884
P10493	-0.692947	0.406184	0.292943	-0.427733
Q64727	-0.614385	0.407001	0.324379	-0.0997604
P31938	-0.259269	0.407305	-0.252936	-0.312415
P53569	0.547898	0.407664	-0.134048	0.25314
P61971	-0.611044	0.408718	0.266087	-0.490011
O08529	-0.54824	0.4113	-0.331849	0.16215
Q9R1P4	-0.58825	0.412318	-0.270779	-0.473675
Q8CCJ9	0.449473	0.416432	-0.167277	-0.112372
Q8C7E7	-0.671964	0.418213	0.0243028	-0.16656
Q9D1P4	-0.169827	0.419925	-0.654555	0.112667
Q91VR7	0.433112	0.420953	-0.0911241	-0.141344
Q8BG05	-0.438903	0.422605	0.544115	-0.188852
Q9WVQ5	0.468785	0.435133	0.0686757	-0.466601
O35737	-0.234673	0.436288	-0.543304	-0.111173
Q9Z1P6	0.723035	0.443243	-0.118251	-0.356302
P24063	0.447394	0.448723	0.314987	-0.164843
Q91V79	-0.150234	0.449068	0.434241	-0.361608
Q8R146	-0.139792	0.450003	-0.595295	-0.00629974
Q9Z1Z0	0.178172	0.454312	-0.615301	0.0469244
Q9D3D9	0.656088	0.454491	-0.115499	-0.269195
P14148	0.160256	0.463744	0.253593	-0.311667
Q923D2	0.224381	0.465361	-0.245795	-0.591941
Q8K214	0.507993	0.466959	-0.265953	-0.116497
Q7TMF3	0.590641	0.467225	0.000743045	-0.407158
Q9JK23	-0.0997275	0.468044	0.144662	-0.569371
P62900	0.533153	0.46919	0.0261466	-0.542037
P60867	0.587866	0.470506	0.156086	-0.576605
Q6P9L6	0.736466	0.473444	-0.309806	0.00771161
Q5DTJ9	0.393365	0.475945	-0.087619	-0.32006
P11404	0.438655	0.477558	-0.225272	-0.592781
P70236	0.0898108	0.480518	-0.642622	-0.0218038
Q07076	-0.491119	0.48213	-0.557467	-0.313653
Q9DBS1	0.00313023	0.482295	0.37328	-0.557508
O70405	0.407618	0.483145	0.0643336	-0.163894
Q9R1P1	-0.718552	0.484755	0.31224	-0.0361406
D3Z7P3	0.53605	0.490232	0.00107431	-0.0788218
Q8BGX2	0.463927	0.491671	-0.0137398	-0.598035
Q8R404	0.347005	0.498461	0.414508	-0.0193259
Q80TF6	-0.105313	0.499262	0.0253123	0.316808
Q8VDN2	0.483028	0.500934	0.114405	-0.534824
Q80Z38	0.241836	0.503536	0.388101	-0.474528
Q60692	0.0619567	0.504969	-0.73438	-0.171137
Q9D6Y9	0.0432049	0.505475	0.264947	-0.569728
Q99JB2	-0.0653273	0.508829	0.66531	-0.223433
O08583	-0.340974	0.510045	0.269938	-0.505358
Q69ZR2	-0.450096	0.511216	-0.0329298	-0.0494397
D3Z7H8	-0.373214	0.51467	-0.306689	-0.390735
Q07417	0.331786	0.516199	0.146139	-0.282509
Q922E4	0.117081	0.519449	0.552545	-0.151724
Q9R1T2	0.0901535	0.520184	0.420632	-0.0658299
P62192	-0.739853	0.520281	-0.305622	-0.220868
P19246	-0.263076	0.522301	0.358754	0.208688
P61164	-0.270309	0.523765	0.582446	-0.0767732
O88322	-0.106743	0.5239	0.183042	-0.447442
Q62036	-0.185556	0.526549	0.286139	-0.0482564
Q9D0M5	0.642615	0.531139	-0.16663	-0.130131
Q60854	-0.339104	0.532265	-0.0438703	-0.156518
Q91YN9	0.146269	0.533005	-0.67107	-0.00769558
P01027	-0.284639	0.533383	-0.551145	-0.310926
P48678	-0.627709	0.540344	0.386906	-0.253318
Q9WTQ5	-0.0329112	0.543303	0.350516	-0.126382
Q91WU5	-0.492172	0.545203	-0.411093	-0.0606595
Q9ET80	-0.0171122	0.550486	0.487622	-0.318558
Q61655	0.227595	0.553329	-0.0721669	-0.120695
P13020	0.0937656	0.554684	-0.10789	-0.54544
Q1XH17	-0.652509	0.556359	-0.210486	-0.0779514
P63254	0.458322	0.559823	-0.114995	-0.334737
P63001	0.00808808	0.561374	0.00577967	-0.0916968
P15327	-0.26747	0.56198	0.193931	-0.270533
Q9JKB3	0.231904	0.563005	0.24499	-0.500472
Q62165	-0.492349	0.565445	0.247794	0.163839
Q8BI71	0.379383	0.569584	-0.0518721	-0.189096
P57787	-0.137942	0.571266	0.383683	-0.366418
Q9CZ44	-0.407382	0.571457	-0.58407	-0.201951
P16045	-0.312834	0.572332	-0.125459	-0.0651173
Q5FWI3	0.0432529	0.572814	0.522278	-0.320535
P43023	-0.124263	0.574462	0.304403	-0.199639
O09061	-0.365396	0.575899	-0.199137	-0.617788
Q9WV55	-0.338057	0.577077	-0.141317	-0.0193567
P50171	0.329167	0.578579	-0.44488	-0.362356
P70170	-0.602889	0.579854	-0.0849599	-0.2448
Q05793	-0.243505	0.58111	-0.535346	-0.38754
P47911	-0.0686271	0.581269	0.117433	-0.474111
A2AMT1	0.340637	0.585237	-0.337511	-0.210196
Q3V009	0.262427	0.59413	-0.457469	-0.277823
O70435	0.114859	0.596653	-0.394945	-0.379858
Q99MR8	0.0782457	0.601497	0.382641	-0.277726
Q4VAA2	0.330788	0.601616	-0.54325	-0.341538
Q6ZQ73	-0.0282657	0.605734	-0.272298	-0.374051
P97351	0.258497	0.606801	0.176046	-0.580731
Q99L47	-0.0316325	0.608141	-0.572074	0.11196
P37804	-0.381272	0.612472	0.511025	-0.067998
P51859	0.105889	0.614865	0.368044	-0.481926
Q64310	0.103182	0.615094	0.188123	-0.153646
P08752	-0.0404234	0.619754	-0.350971	-0.567234
Q62087	0.405808	0.624746	0.111433	-0.30876
Q01768	0.354676	0.629741	-0.0855614	-0.336687
Q3ULD5	0.253011	0.632598	0.0741346	-0.194668
A2A884	-0.0106567	0.635803	0.411167	-0.315891
Q6A039	0.0803903	0.636056	0.215918	-0.131914
Q8CCJ3	0.555674	0.637636	0.229771	0.0453919
Q9QXT0	0.333184	0.637946	0.0345605	-0.257106
P63325	-0.20943	0.638391	0.0745692	-0.287816
O55131	0.0434361	0.638442	0.417878	-0.216064
P18760	-0.349223	0.639171	-0.212922	-0.130648
P26883	-0.474119	0.641186	0.0316335	-0.383045
Q920E5	0.270571	0.641381	0.355952	0.0479346
P14231	-0.201834	0.644888	0.60187	-0.10184
Q60605	0.51684	0.64722	-0.00516009	-0.0908384
Q8BWB1	0.539265	0.648982	0.122156	-0.0161155
O88207	-0.442949	0.655935	-0.191332	-0.122589
O88816	-0.407229	0.660072	-0.261319	-0.123322
Q9D8B3	-0.386178	0.66062	-0.197951	-0.0710156
P55002	0.187362	0.660884	-0.0878903	-0.106154
Q9CQR2	-0.0816078	0.661335	0.0770837	-0.513919
Q9D1E8	-0.0299185	0.662369	-0.252159	0.0650814
P17183	0.235211	0.667869	-0.182448	-0.382795
P11087	-0.640471	0.668907	-0.0746255	-0.144989
Q9WVJ2	-0.53297	0.671949	-0.223505	-0.397846
A2AIV2	0.0455626	0.678973	0.441891	-0.294662
Q8C494	0.206675	0.681662	-0.105457	-0.0806295
Q64691	-0.457593	0.685227	0.253574	-0.101362
Q01149	-0.57576	0.68797	-0.0216495	-0.226911
P08121	-0.432055	0.688848	-0.488274	-0.0556907
Q9EP69	0.182457	0.69056	-0.0583349	-0.4148
P70452	0.0479955	0.690768	0.295362	-0.364192
P14206	0.235058	0.695363	-0.1277	-0.302611
P62267	0.283425	0.703428	-0.172019	-0.301294
Q9JIF9	-0.14478	0.709867	0.429604	-0.465158
Q9D7H3	0.201335	0.713602	-0.161865	0.104688
P62141	-0.0730889	0.71483	0.205782	0.0464537
P10637	0.135189	0.715381	-0.252714	-0.413312
Q8CI12	0.348572	0.716032	-0.500507	-0.0861305
Q80XB4	0.37498	0.722676	0.105494	-0.0631048
Q9QY80	-0.37029	0.723843	0.379906	-0.290348
Q8VEK3	-0.0996023	0.730417	-0.0321932	-0.351219
Q9JJV2	-0.480409	0.737018	-0.33888	-0.188921
Q9D6U8	0.260115	0.739451	0.128075	-0.416543
E9Q9K5	0.138165	0.743736	0.0883723	-0.275864
Q9R059	0.194465	0.746774	-0.40318	-0.204623
Q9DB60	0.354947	0.756281	-0.210821	-0.125161
Q9CZM2	0.114778	0.766207	0.245792	-0.378525
E9Q557	0.107271	0.771851	-0.235535	-0.322274
P63323	0.228664	0.775608	-0.319925	-0.2935
Q8C0L9	0.00790747	0.777067	0.454908	-0.0124327
Q3UHK8	0.15684	0.778819	-0.276224	0.020155
Q9Z2M7	0.169074	0.783484	-0.189804	-0.391544
P02463	-0.0340357	0.786771	0.0383912	-0.116227
Q9Z1T2	-0.209554	0.788294	-0.209763	-0.166496
Q9ERP3	-0.2026	0.791367	-0.203113	0.0210593
Q99MS7	-0.205847	0.794018	-0.185014	-0.0212439
Q3TVI8	-0.174877	0.797893	-0.185141	-0.105588
Q9JLV1	0.129757	0.798437	0.0838708	-0.414586
P67871	0.207792	0.804955	-0.232481	-0.23661
Q9DAK9	0.238529	0.810187	-0.0625327	-0.227037
Q8BG95	-0.202	0.826607	-0.043639	-0.121274
Q9CR29	-0.0583479	0.841647	-0.249018	-0.442767
O55234	-0.231791	0.889178	-0.269729	-0.0978177
