# Supplementary material for: Decreased liver B vitamin-related enzymes as a metabolic hallmark of cancer cachexia
Source: Nat Commun. 2023 Oct 6;14:6246. doi: 10.1038/s41467-023-41952-w (PMC10558488; doi:10.1038/s41467-023-41952-w)
Supplement: Supplementary file 4 — Source Data [file 41467_2023_41952_MOESM4_ESM.zip › source_data_ed3/Fig6f.xlsx]

## Sheet: Fig6f
class	object	mb	pt
MEWO	B6	0.999108	0.980036
LNCA	B6	0.910656	0.964658
SEKI	B6	0.827353	0.85499
CRCA	B6	0.690017	0.762899
STRV	B6	1.35555	0.951038
MEWO	Glys	1.02242	0.980036
LNCA	Glys	0.92002	0.964658
SEKI	Glys	0.710657	0.85499
CRCA	Glys	0.590299	0.762899
STRV	Glys	0.758315	0.951038
MEWO	NIA	1.04056	0.980036
LNCA	NIA	0.827886	0.964658
SEKI	NIA	0.68461	0.85499
CRCA	NIA	0.623286	0.762899
STRV	NIA	0.864314	0.951038
