# Supplementary material for: Decreased liver B vitamin-related enzymes as a metabolic hallmark of cancer cachexia
Source: Nat Commun. 2023 Oct 6;14:6246. doi: 10.1038/s41467-023-41952-w (PMC10558488; doi:10.1038/s41467-023-41952-w)
Supplement: Supplementary file 4 — Source Data [file 41467_2023_41952_MOESM4_ESM.zip › source_data_ed3/reference_hpa.xlsx]

## Sheet: HPA_liver_specific_genes
Gene	Gene synonym	Ensembl	Gene description	Uniprot	Chromosome	Position	Protein class	Biological process	Molecular function	Disease involvement	Evidence	HPA evidence	UniProt evidence	NeXtProt evidence	RNA tissue specificity	RNA tissue distribution	RNA tissue specificity score	RNA tissue specific nTPM	RNA single cell type specificity	RNA single cell type distribution	RNA single cell type specificity score	RNA single cell type specific nTPM	RNA cancer specificity	RNA cancer distribution	RNA cancer specificity score	RNA cancer specific FPKM	RNA brain regional specificity	RNA brain regional distribution	RNA brain regional specificity score	RNA brain regional specific nTPM	RNA blood cell specificity	RNA blood cell distribution	RNA blood cell specificity score	RNA blood cell specific nTPM	RNA blood lineage specificity	RNA blood lineage distribution	RNA blood lineage specificity score	RNA blood lineage specific nTPM	RNA cell line specificity	RNA cell line distribution	RNA cell line specificity score	RNA cell line specific nTPM	RNA mouse brain regional specificity	RNA mouse brain regional distribution	RNA mouse brain regional specificity score	RNA mouse brain regional specific nTPM	RNA pig brain regional specificity	RNA pig brain regional distribution	RNA pig brain regional specificity score
SPP2	SPP24	ENSG00000072080	Secreted phosphoprotein 2	Q13103	2	234050679-234077134	Plasma proteins, Predicted intracellular proteins, Predicted secreted proteins				Evidence at protein level	Evidence at transcript level	Evidence at protein level	Evidence at protein level	Tissue enriched	Detected in single	4368	liver: 523.3	Cell type enriched	Detected in some	20	Hepatocytes: 258.7	Cancer enriched	Detected in some	112	liver cancer: 65.3	Not detected	Not detected			Not detected in immune cells	Not detected			Not detected	Not detected			Not detected	Not detected			Low region specificity	Detected in some			Low region specificity	Detected in all
AHSG	A2HS, FETUA, HSGA	ENSG00000145192	Alpha 2-HS glycoprotein	P02765	3	186613060-186621318	Cancer-related genes, Disease related genes, Human disease related genes, Plasma proteins, Predicted secreted proteins	Mineral balance		Cancer-related genes, Disease variant, Hypotrichosis, Mental retardation	Evidence at protein level	Evidence at protein level	Evidence at protein level	Evidence at protein level	Tissue enriched	Detected in some	4297	liver: 5864.7	Cell type enriched	Detected in some	38	Hepatocytes: 1242.5	Cancer enriched	Detected in some	284	liver cancer: 1231.6	Not detected	Not detected			Not detected in immune cells	Not detected			Not detected	Not detected			Cell line enriched	Detected in some	78	Hep G2: 2287.3	Not detected	Not detected			Not detected	Not detected
MBL2	COLEC1, MBL	ENSG00000165471	Mannose binding lectin 2	P11226	10	52765380-52772784	Human disease related genes, Plasma proteins, Predicted secreted proteins	Complement activation lectin pathway, Complement pathway, Immunity, Innate immunity			Evidence at protein level	Evidence at protein level	Evidence at protein level	Evidence at protein level	Tissue enriched	Detected in single	2833	liver: 283.2	Cell type enriched	Detected in some	66	Hepatocytes: 238.5	Cancer enriched	Detected in single	275	liver cancer: 22.6	Not detected	Not detected			Not detected in immune cells	Not detected			Not detected	Not detected			Cell line enriched	Detected in single	10	Hep G2: 2.2	Not detected	Not detected			Region enriched	Detected in single	11
CFHR2	CFHL2, FHR2, HFL3	ENSG00000080910	Complement factor H related 2	P36980	1	196943738-196959622	Plasma proteins, Predicted secreted proteins				Evidence at protein level	Evidence at protein level	Evidence at protein level	Evidence at protein level	Tissue enriched	Detected in single	2749	liver: 1322.7	Cell type enriched	Detected in some	14	Hepatocytes: 38.5	Cancer enriched	Detected in single	175	liver cancer: 8.7	Not detected	Not detected			Not detected in immune cells	Not detected			Not detected	Not detected			Not detected	Not detected
F9	FIX	ENSG00000101981	Coagulation factor IX	P00740	X	139530739-139563459	Candidate cardiovascular disease genes, Disease related genes, Enzymes, FDA approved drug targets, Human disease related genes, Plasma proteins, Predicted secreted proteins	Blood coagulation, Hemostasis	Hydrolase, Protease, Serine protease	Disease variant, FDA approved drug targets, Hemophilia, Thrombophilia	Evidence at protein level	Evidence at transcript level	Evidence at protein level	Evidence at protein level	Tissue enriched	Detected in single	2470	liver: 710.7	Cell type enriched	Detected in some	32	Hepatocytes: 609.1	Cancer enriched	Detected in single	1354	liver cancer: 67.6	Not detected	Not detected			Not detected in immune cells	Not detected			Not detected	Not detected			Not detected	Not detected			Not detected	Not detected			Not detected	Not detected
CFHR5	CFHL5, FHR-5, FHR5	ENSG00000134389	Complement factor H related 5	Q9BXR6	1	196977556-197009678	Disease related genes, Human disease related genes, Plasma proteins, Predicted secreted proteins			Disease variant, Hemolytic uremic syndrome	Evidence at protein level	Evidence at protein level	Evidence at protein level	Evidence at protein level	Tissue enriched	Detected in single	1689	liver: 168.8	Cell type enriched	Detected in some	19	Hepatocytes: 102.7	Cancer enriched	Detected in single	396	liver cancer: 57.1	Not detected	Not detected			Not detected in immune cells	Not detected			Not detected	Not detected			Not detected	Not detected
F2		ENSG00000180210	Coagulation factor II, thrombin	P00734	11	46719196-46739506	Cancer-related genes, Candidate cardiovascular disease genes, Disease related genes, Enzymes, FDA approved drug targets, Human disease related genes, Metabolic proteins, Plasma proteins, Predicted intracellular proteins, Predicted secreted proteins	Acute phase, Blood coagulation, Hemostasis	Hydrolase, Protease, Serine protease	Cancer-related genes, Disease variant, FDA approved drug targets, Thrombophilia	Evidence at protein level	Evidence at protein level	Evidence at protein level	Evidence at protein level	Tissue enriched	Detected in single	1655	liver: 1227.2	Cell type enriched	Detected in some	26	Hepatocytes: 991.0	Cancer enriched	Detected in some	110	liver cancer: 508.2	Not detected	Not detected			Not detected in immune cells	Not detected			Not detected	Not detected			Cell line enriched	Detected in some	22	Hep G2: 281.0	Not detected	Not detected			Low region specificity	Detected in all
A1BG		ENSG00000121410	Alpha-1-B glycoprotein	P04217	19	58345178-58353492	Plasma proteins, Predicted intracellular proteins, Predicted secreted proteins				Evidence at protein level	Evidence at protein level	Evidence at protein level	Evidence at protein level	Tissue enriched	Detected in single	1492	liver: 1234.7	Cell type enriched	Detected in many	13	Hepatocytes: 1548.5	Cancer enriched	Detected in single	85	liver cancer: 22.3	Not detected	Not detected			Not detected in immune cells	Not detected			Not detected	Not detected			Cell line enhanced	Detected in some		Hep G2: 2.5;RH-30: 1.3	Not detected	Not detected			Low region specificity	Detected in some
APOA2		ENSG00000158874	Apolipoprotein A2	P02652	1	161222292-161223631	Cancer-related genes, Candidate cardiovascular disease genes, Metabolic proteins, Plasma proteins, Predicted intracellular proteins, Predicted secreted proteins	Host-virus interaction, Lipid transport, Transport		Cancer-related genes	Evidence at protein level	Evidence at protein level	Evidence at protein level	Evidence at protein level	Tissue enriched	Detected in many	1385	liver: 36306.5	Cell type enriched	Detected in some	75	Hepatocytes: 50065.8	Cancer enriched	Detected in many	329	liver cancer: 11230.1	Low region specificity	Detected in some			Not detected in immune cells	Not detected			Not detected	Not detected			Cell line enriched	Detected in some	9	Hep G2: 16822.4	Low region specificity	Detected in all			Low region specificity	Detected in all
SERPINC1	AT3, ATIII, MGC22579	ENSG00000117601	Serpin family C member 1	P01008	1	173903800-173917327	Candidate cardiovascular disease genes, Disease related genes, FDA approved drug targets, Human disease related genes, Plasma proteins, Predicted secreted proteins	Blood coagulation, Hemostasis	Heparin-binding, Protease inhibitor, Serine protease inhibitor	Disease variant, FDA approved drug targets, Thrombophilia	Evidence at protein level	Evidence at protein level	Evidence at protein level	Evidence at protein level	Tissue enriched	Detected in some	1339	liver: 5098.2	Cell type enriched	Detected in some	49	Hepatocytes: 2707.9	Cancer enriched	Detected in some	871	liver cancer: 1504.0	Not detected	Not detected			Not detected in immune cells	Not detected			Not detected	Not detected			Cell line enriched	Detected in some	37	Hep G2: 84.2	Not detected	Not detected			Low region specificity	Detected in many
APOC4-APOC2		ENSG00000224916	APOC4-APOC2 readthrough (NMD candidate)		19	44942238-44949565	Predicted membrane proteins				Evidence at protein level	Evidence at protein level			Tissue enriched	Detected in some	1257	liver: 2239.2	Cell type enriched	Detected in some	12	Hepatocytes: 147.1	Cancer enriched	Detected in some	17	liver cancer: 9.6	Not detected	Not detected			Not detected in immune cells	Not detected			Not detected	Not detected			Cell line enriched	Detected in single	5	THP-1: 4.2
ACSM2A	A-923A4.1, ACSM2, MGC150530	ENSG00000183747	Acyl-CoA synthetase medium chain family member 2A	Q08AH3	16	20451461-20487669	Enzymes, Metabolic proteins, Predicted intracellular proteins, Predicted membrane proteins	Fatty acid metabolism, Lipid metabolism	Ligase		Evidence at protein level	Evidence at protein level	Evidence at protein level	Evidence at protein level	Group enriched	Detected in some	1182	kidney: 279.8;liver: 366.3	Group enriched	Detected in some	17	Hepatocytes: 708.7;Proximal tubular cells: 372.5	Group enriched	Detected in some	479	liver cancer: 22.7;renal cancer: 25.1	Not detected	Not detected			Not detected in immune cells	Not detected			Not detected	Not detected			Cell line enriched	Detected in single	5	Hep G2: 1.9
HPX		ENSG00000110169	Hemopexin	P02790	11	6431049-6442617	Candidate cardiovascular disease genes, Plasma proteins, Predicted secreted proteins	Host-virus interaction, Transport			Evidence at protein level	Evidence at transcript level	Evidence at protein level	Evidence at protein level	Tissue enriched	Detected in many	908	liver: 5485.4	Cell type enriched	Detected in some	38	Hepatocytes: 6095.8	Cancer enriched	Detected in many	79	liver cancer: 571.1	Low region specificity	Detected in some			Not detected in immune cells	Not detected			Not detected	Not detected			Cell line enriched	Detected in some	7	Hep G2: 21.3	Not detected	Not detected			Low region specificity	Detected in all
ITIH1	H1P, IATIH, ITIH	ENSG00000055957	Inter-alpha-trypsin inhibitor heavy chain 1	P19827	3	52777595-52792068	Plasma proteins, Predicted intracellular proteins, Predicted secreted proteins		Protease inhibitor, Serine protease inhibitor		Evidence at protein level	Evidence at protein level	Evidence at protein level	Evidence at protein level	Tissue enriched	Detected in some	782	liver: 1517.2	Cell type enriched	Detected in some	34	Hepatocytes: 1087.0	Cancer enriched	Detected in some	598	liver cancer: 329.1	Not detected	Not detected			Not detected in immune cells	Not detected			Not detected	Not detected			Cell line enhanced	Detected in some		ASC diff: 5.3;Hep G2: 1.7;HL-60: 1.3	Not detected	Not detected			Not detected	Not detected
UGT1A9	HLUGP4, LUGP4, UGT1AI	ENSG00000241119	UDP glucuronosyltransferase family 1 member A9	O60656	2	233671898-233773300	Cancer-related genes, Enzymes, Metabolic proteins, Predicted membrane proteins		Glycosyltransferase, Transferase	Cancer-related genes	Evidence at protein level	Evidence at transcript level	Evidence at protein level	Evidence at protein level	Group enriched	Detected in some	650	kidney: 462.8;liver: 197.1	Group enriched	Detected in some	11	Hepatocytes: 7.5;Proximal tubular cells: 6.6	Group enriched	Detected in some	157	liver cancer: 16.1;renal cancer: 16.5	Not detected	Not detected			Not detected in immune cells	Not detected			Not detected	Not detected			Group enriched	Detected in some	13	A549: 1.4;RT4: 1.2
SLCO1B1	LST-1, OATP-C, OATP1B1, SLC21A6	ENSG00000134538	Solute carrier organic anion transporter family member 1B1	Q9Y6L6	12	21131194-21239796	Disease related genes, Human disease related genes, Metabolic proteins, Plasma proteins, Potential drug targets, Predicted membrane proteins, Transporters	Ion transport, Transport			Evidence at protein level	Evidence at protein level	Evidence at protein level	Evidence at protein level	Tissue enriched	Detected in single	613	liver: 541.6	Cell type enriched	Detected in some	9	Hepatocytes: 83.1	Cancer enriched	Detected in some	96	liver cancer: 52.6	Not detected	Not detected			Not detected in immune cells	Not detected			Not detected	Not detected			Cell line enhanced	Detected in some		HeLa: 1.1;NTERA-2: 1.3;RPMI-8226: 1.8;SuSa: 2.2
SERPINA7	TBG	ENSG00000123561	Serpin family A member 7	P05543	X	106032435-106038727	Plasma proteins, Predicted secreted proteins				Evidence at protein level	Evidence at protein level	Evidence at protein level	Evidence at protein level	Tissue enriched	Detected in single	612	liver: 284.5	Cell type enriched	Detected in some	27	Hepatocytes: 182.8	Cancer enriched	Detected in single	203	liver cancer: 82.4	Not detected	Not detected			Not detected in immune cells	Not detected			Not detected	Not detected			Cell line enriched	Detected in single	475	Hep G2: 69.2	Not detected	Not detected			Not detected	Not detected
HAO1	GOX, GOX1	ENSG00000101323	Hydroxyacid oxidase 1	Q9UJM8	20	7882985-7940458	Enzymes, FDA approved drug targets, Metabolic proteins, Predicted intracellular proteins		Oxidoreductase	FDA approved drug targets	Evidence at protein level	Evidence at protein level	Evidence at protein level	Evidence at protein level	Tissue enriched	Detected in some	582	liver: 612.8	Cell type enriched	Detected in some	22	Hepatocytes: 301.4	Cancer enriched	Detected in some	184	liver cancer: 93.4	Not detected	Not detected			Not detected in immune cells	Not detected			Not detected	Not detected			Not detected	Not detected			Not detected	Not detected			Low region specificity	Detected in many
CFHR3	CFHL3, DOWN16, FHR-3, FHR3, HLF4	ENSG00000116785	Complement factor H related 3	Q02985	1	196774813-196795407	Disease related genes, Human disease related genes, Plasma proteins, Predicted secreted proteins			Hemolytic uremic syndrome	Evidence at protein level	Evidence at transcript level	Evidence at protein level	Evidence at protein level	Tissue enriched	Detected in single	581	liver: 510.0	Cell type enriched	Detected in some	12	Hepatocytes: 205.5	Cancer enriched	Detected in single	80	liver cancer: 27.9	Not detected	Not detected			Not detected in immune cells	Not detected			Not detected	Not detected			Cell line enhanced	Detected in some		NTERA-2: 1.7;SuSa: 1.5;T-47d: 3.6;U-266/70: 6.4
APOH	B2G1, BG	ENSG00000091583	Apolipoprotein H	P02749	17	66212033-66256525	Candidate cardiovascular disease genes, Plasma proteins, Predicted intracellular proteins, Predicted secreted proteins		Heparin-binding		Evidence at protein level	Evidence at protein level	Evidence at protein level	Evidence at protein level	Tissue enriched	Detected in some	562	liver: 18114.5	Cell type enriched	Detected in some	41	Hepatocytes: 7680.6	Cancer enriched	Detected in many	232	liver cancer: 2878.9	Not detected	Not detected			Not detected in immune cells	Not detected			Not detected	Not detected			Cell line enriched	Detected in some	21	Hep G2: 1253.3	Low region specificity	Detected in many			Not detected	Not detected
ITIH2	H2P	ENSG00000151655	Inter-alpha-trypsin inhibitor heavy chain 2	P19823	10	7703316-7749520	Plasma proteins, Predicted secreted proteins		Protease inhibitor, Serine protease inhibitor		Evidence at protein level	Evidence at protein level	Evidence at protein level	Evidence at protein level	Tissue enriched	Detected in some	494	liver: 2173.8	Cell type enriched	Detected in some	4	Hepatocytes: 489.6	Cancer enriched	Detected in many	279	liver cancer: 626.9	Region enhanced	Detected in some		cerebral cortex: 4.3	Not detected in immune cells	Not detected			Not detected	Not detected			Cell line enriched	Detected in some	453	Hep G2: 1103.0	Low region specificity	Detected in all			Not detected	Not detected
CFHR4	CFHL4, FHR-4, FHR4	ENSG00000134365	Complement factor H related 4	Q92496	1	196888014-196918713	Plasma proteins, Predicted secreted proteins				Evidence at protein level	Evidence at transcript level	Evidence at protein level	Evidence at protein level	Tissue enriched	Detected in single	432	liver: 125.0	Cell type enriched	Detected in some	28	Hepatocytes: 62.6	Cancer enriched	Detected in single	145	liver cancer: 13.3	Not detected	Not detected			Not detected in immune cells	Not detected			Not detected	Not detected			Cell line enhanced	Detected in single		U-266/70: 1.3					Low region specificity	Detected in all
UROC1	FLJ31300, HMFN0320	ENSG00000159650	Urocanate hydratase 1	Q96N76	3	126481166-126517773	Disease related genes, Enzymes, Human disease related genes, Metabolic proteins, Plasma proteins, Potential drug targets, Predicted intracellular proteins	Histidine metabolism	Lyase	Disease variant	Evidence at protein level	Evidence at protein level	Evidence at protein level	Evidence at protein level	Tissue enriched	Detected in single	391	liver: 117.6	Cell type enriched	Detected in some	4	Hepatocytes: 62.2	Cancer enriched	Detected in single	100	liver cancer: 12.1	Not detected	Not detected			Not detected in immune cells	Not detected			Not detected	Not detected			Cell line enriched	Detected in single	8	NB-4: 4.0	Not detected	Not detected			Low region specificity	Detected in all
FGA		ENSG00000171560	Fibrinogen alpha chain	P02671	4	154583128-154590745	Cancer-related genes, Candidate cardiovascular disease genes, Disease related genes, FDA approved drug targets, Human disease related genes, Metabolic proteins, Plasma proteins, Predicted secreted proteins	Adaptive immunity, Blood coagulation, Hemostasis, Immunity, Innate immunity		Amyloidosis, Cancer-related genes, Disease variant, FDA approved drug targets	Evidence at protein level	Evidence at protein level	Evidence at protein level	Evidence at protein level	Tissue enriched	Detected in many	387	liver: 18550.1	Cell type enriched	Detected in some	41	Hepatocytes: 17365.8	Cancer enriched	Detected in many	43	liver cancer: 2431.6	Not detected	Not detected			Not detected in immune cells	Not detected			Not detected	Not detected			Cell line enriched	Detected in some	15	Hep G2: 429.3	Not detected	Not detected			Not detected	Not detected
FGB		ENSG00000171564	Fibrinogen beta chain	P02675	4	154563011-154572807	Cancer-related genes, Candidate cardiovascular disease genes, Disease related genes, FDA approved drug targets, Human disease related genes, Plasma proteins, Predicted intracellular proteins, Predicted secreted proteins	Adaptive immunity, Blood coagulation, Hemostasis, Immunity, Innate immunity		Cancer-related genes, Disease variant, FDA approved drug targets	Evidence at protein level	Evidence at protein level	Evidence at protein level	Evidence at protein level	Tissue enriched	Detected in some	387	liver: 18093.6	Cell type enriched	Detected in some	40	Hepatocytes: 17273.6	Cancer enriched	Detected in many	42	liver cancer: 2262.6	Not detected	Not detected			Not detected in immune cells	Not detected			Not detected	Not detected			Cell line enriched	Detected in some	12	Hep G2: 249.9	Not detected	Not detected			Low region specificity	Detected in all
SLC22A1	OCT1	ENSG00000175003	Solute carrier family 22 member 1	O15245	6	160121815-160158718	Metabolic proteins, Predicted intracellular proteins, Predicted membrane proteins, Transporters	Ion transport, Transport			Evidence at protein level	Evidence at transcript level	Evidence at protein level	Evidence at protein level	Tissue enriched	Detected in some	381	liver: 614.5	Cell type enriched	Detected in some	20	Hepatocytes: 966.3	Cancer enriched	Detected in some	81	liver cancer: 83.0	Not detected	Not detected			Immune cell enriched	Detected in single	12	neutrophil: 3.5	Lineage enriched	Detected in single	12	granulocytes: 3.5	Not detected	Not detected			Not detected	Not detected			Not detected	Not detected
SLC25A47	C14orf68	ENSG00000140107	Solute carrier family 25 member 47	Q6Q0C1	14	100323339-100330421	Predicted membrane proteins, Transporters	Transport			Evidence at protein level	Evidence at transcript level	Evidence at transcript level	Evidence at protein level	Tissue enriched	Detected in some	366	liver: 539.1	Cell type enriched	Detected in some	40	Hepatocytes: 270.2	Cancer enriched	Detected in single	273	liver cancer: 56.9	Not detected	Not detected			Not detected in immune cells	Not detected			Not detected	Not detected			Cell line enhanced	Detected in single		Hep G2: 1.6	Low region specificity	Detected in all			Low region specificity	Detected in single
CYP2C8	CPC8	ENSG00000138115	Cytochrome P450 family 2 subfamily C member 8	P10632	10	95036772-95069497	Enzymes, Metabolic proteins, Plasma proteins, Predicted intracellular proteins	Lipid metabolism, Steroid metabolism	Monooxygenase, Oxidoreductase		Evidence at protein level	Evidence at protein level	Evidence at protein level	Evidence at protein level	Tissue enriched	Detected in many	359	liver: 2174.2	Cell type enriched	Detected in some	12	Hepatocytes: 1834.2	Cancer enriched	Detected in some	82	liver cancer: 102.3	Low region specificity	Detected in all			Not detected in immune cells	Not detected			Not detected	Not detected			Not detected	Not detected
APOF		ENSG00000175336	Apolipoprotein F	Q13790	12	56360568-56362857	Plasma proteins, Predicted secreted proteins	Cholesterol metabolism, Lipid metabolism, Lipid transport, Steroid metabolism, Sterol metabolism, Transport			Evidence at protein level	Evidence at transcript level	Evidence at protein level	Evidence at protein level	Tissue enriched	Detected in some	333	liver: 420.1	Cell type enriched	Detected in some	21	Hepatocytes: 341.9	Cancer enriched	Detected in some	6	liver cancer: 34.8	Low region specificity	Detected in single			Not detected in immune cells	Not detected			Not detected	Not detected			Cell line enriched	Detected in single	10	Hep G2: 4.3	Not detected	Not detected			Not detected	Not detected
CYP4A11	CYP4A2, CYP4AII	ENSG00000187048	Cytochrome P450 family 4 subfamily A member 11	Q02928	1	46929177-46941484	Enzymes, Metabolic proteins, Predicted membrane proteins	Fatty acid metabolism, Lipid metabolism	Monooxygenase, Oxidoreductase		Evidence at protein level	Evidence at transcript level	Evidence at protein level	Evidence at protein level	Group enriched	Detected in some	333	kidney: 220.8;liver: 864.1	Cell type enriched	Detected in some	5	Hepatocytes: 563.8	Cancer enriched	Detected in some	5	liver cancer: 73.4	Not detected	Not detected			Not detected in immune cells	Not detected			Not detected	Not detected			Not detected	Not detected
FGG		ENSG00000171557	Fibrinogen gamma chain	P02679	4	154604134-154612967	Cancer-related genes, Candidate cardiovascular disease genes, Disease related genes, FDA approved drug targets, Human disease related genes, Plasma proteins, Predicted intracellular proteins, Predicted secreted proteins	Blood coagulation, Hemostasis		Cancer-related genes, Disease variant, FDA approved drug targets	Evidence at protein level	Evidence at protein level	Evidence at protein level	Evidence at protein level	Tissue enriched	Detected in many	329	liver: 16694.5	Cell type enriched	Detected in some	16	Hepatocytes: 10221.7	Cancer enriched	Detected in many	19	liver cancer: 1503.5	Not detected	Not detected			Not detected in immune cells	Not detected			Not detected	Not detected			Cell line enriched	Detected in some	56	Hep G2: 735.3	Not detected	Not detected			Not detected	Not detected
ORM2	AGP-B, AGP-B', AGP2	ENSG00000228278	Orosomucoid 2	P19652	9	114329869-114333251	Plasma proteins, Predicted secreted proteins	Acute phase, Transport			Evidence at protein level	Evidence at transcript level	Evidence at protein level	Evidence at protein level	Tissue enriched	Detected in many	327	liver: 8946.0	Cell type enriched	Detected in some	41	Hepatocytes: 10792.5	Cancer enriched	Detected in many	34	liver cancer: 873.1	Not detected	Not detected			Immune cell enriched	Detected in single	40	neutrophil: 12.0	Lineage enriched	Detected in single	40	granulocytes: 12.0	Cell line enriched	Detected in some	232	Hep G2: 831.1
AGXT	AGT, AGT1, AGXT1, PH1, SPAT, SPT	ENSG00000172482	Alanine--glyoxylate and serine--pyruvate aminotransferase	P21549	2	240868824-240880502	Disease related genes, Enzymes, Human disease related genes, Metabolic proteins, Plasma proteins, Potential drug targets, Predicted intracellular proteins		Aminotransferase, Transferase	Disease variant	Evidence at protein level	Evidence at protein level	Evidence at protein level	Evidence at protein level	Tissue enriched	Detected in some	322	liver: 2217.2	Cell type enriched	Detected in some	5	Hepatocytes: 2037.9	Cancer enriched	Detected in some	425	liver cancer: 253.1	Not detected	Not detected			Not detected in immune cells	Not detected			Not detected	Not detected			Cell line enriched	Detected in some	4	Hep G2: 5.2	Not detected	Not detected			Not detected	Not detected
CYP1A2	CP12, P3-450	ENSG00000140505	Cytochrome P450 family 1 subfamily A member 2	P05177	15	74748845-74756607	Cancer-related genes, Enzymes, Metabolic proteins, Predicted membrane proteins	Fatty acid metabolism, Lipid metabolism, Steroid metabolism, Sterol metabolism	Lyase, Monooxygenase, Oxidoreductase	Cancer-related genes	Evidence at protein level	Evidence at protein level	Evidence at protein level	Evidence at protein level	Tissue enriched	Detected in some	311	liver: 517.6	Cell type enriched	Detected in some	57	Hepatocytes: 85.7	Group enriched	Detected in some	22	liver cancer: 25.3;urothelial cancer: 6.5	Low region specificity	Detected in some			Immune cell enhanced	Detected in some		neutrophil: 2.1	Low lineage specificity	Detected in single			Cell line enhanced	Detected in some		SK-BR-3: 2.3	Not detected	Not detected			Not detected	Not detected
CYP2E1	CYP2E	ENSG00000130649	Cytochrome P450 family 2 subfamily E member 1	P05181	10	133520406-133561220	Cancer-related genes, Enzymes, Metabolic proteins, Predicted intracellular proteins	Fatty acid metabolism, Lipid metabolism	Monooxygenase, Oxidoreductase	Cancer-related genes	Evidence at protein level	Evidence at protein level	Evidence at protein level	Evidence at protein level	Tissue enriched	Detected in many	308	liver: 10463.6	Cell type enriched	Detected in many	58	Hepatocytes: 6272.7	Cancer enriched	Detected in some	278	liver cancer: 265.3	Low region specificity	Detected in all			Immune cell enhanced	Detected in some		MAIT T-cell: 2.5;myeloid DC: 6.2	Group enriched	Detected in many	16	dendritic cells: 6.2;T-cells: 2.5	Cell line enhanced	Detected in many		HaCaT: 11.0;HL-60: 8.9;HMC-1: 8.9;NB-4: 24.0	Not detected	Not detected			Low region specificity	Detected in all
ADH1A	ADH1	ENSG00000187758	Alcohol dehydrogenase 1A (class I), alpha polypeptide	P07327	4	99276369-99291003	Enzymes, FDA approved drug targets, Metabolic proteins, Plasma proteins, Predicted intracellular proteins		Oxidoreductase	FDA approved drug targets	Evidence at protein level	Evidence at protein level	Evidence at protein level	Evidence at protein level	Tissue enriched	Detected in some	305	liver: 2761.4	Cell type enriched	Detected in some	12	Hepatocytes: 200.9	Cancer enriched	Detected in some	251	liver cancer: 165.9	Not detected	Not detected			Not detected in immune cells	Not detected			Not detected	Not detected			Cell line enriched	Detected in some	7	ASC diff: 8.2
C9		ENSG00000113600	Complement C9	P02748	5	39284140-39424868	Disease related genes, Human disease related genes, Plasma proteins, Predicted secreted proteins	Complement alternate pathway, Complement pathway, Cytolysis, Immunity, Innate immunity		Age-related macular degeneration, Disease variant	Evidence at protein level	Evidence at protein level	Evidence at protein level	Evidence at protein level	Tissue enriched	Detected in some	287	liver: 1408.7	Cell type enriched	Detected in some	37	Hepatocytes: 1962.3	Cancer enriched	Detected in single	244	liver cancer: 90.4	Not detected	Not detected			Not detected in immune cells	Not detected			Not detected	Not detected			Cell line enriched	Detected in some	5	JURKAT: 9.7	Not detected	Not detected			Low region specificity	Detected in many
CFHR1	CFHL, CFHL1, CFHL1P, CFHR1P, FHR1, H36-1, H36-2, HFL1, HFL2	ENSG00000244414	Complement factor H related 1	Q03591	1	196819731-196832189	Cancer-related genes, Disease related genes, Human disease related genes, Plasma proteins, Predicted secreted proteins			Cancer-related genes, Hemolytic uremic syndrome	Evidence at protein level	Evidence at protein level	Evidence at protein level	Evidence at protein level	Tissue enriched	Detected in some	276	liver: 2098.7	Cell type enriched	Detected in some	7	Hepatocytes: 320.0	Cancer enriched	Detected in single	798	liver cancer: 182.4	Not detected	Not detected			Not detected in immune cells	Not detected			Not detected	Not detected			Cell line enhanced	Detected in some		ASC diff: 1.0;HeLa: 1.2;HL-60: 2.0;U-266/70: 2.4	Not detected	Not detected
APOC4		ENSG00000267467	Apolipoprotein C4	P55056	19	44942237-44945496	Plasma proteins, Predicted secreted proteins	Lipid transport, Transport			Evidence at protein level	Evidence at transcript level	Evidence at protein level	Evidence at protein level	Tissue enriched	Detected in some	228	liver: 634.1	Cell type enriched	Detected in single	37	Hepatocytes: 3.8	Cancer enriched	Detected in single	15	liver cancer: 0.7	Region enriched	Detected in single	4	white matter: 2.7	Immune cell enhanced	Detected in single		neutrophil: 1.0	Low lineage specificity	Detected in single			Cell line enhanced	Detected in some		SK-MEL-30: 2.4;TIME: 1.2	Not detected	Not detected
F12		ENSG00000131187	Coagulation factor XII	P00748	5	177402141-177409564	Candidate cardiovascular disease genes, Disease related genes, Enzymes, FDA approved drug targets, Human disease related genes, Plasma proteins, Predicted secreted proteins	Blood coagulation, Fibrinolysis, Hemostasis	Hydrolase, Protease, Serine protease	Disease variant, FDA approved drug targets	Evidence at protein level	Evidence at protein level	Evidence at protein level	Evidence at protein level	Tissue enriched	Detected in some	226	liver: 609.5	Cell type enriched	Detected in many	8	Hepatocytes: 523.0	Cancer enriched	Detected in many	21	liver cancer: 171.0	Low region specificity	Detected in many			Group enriched	Detected in some	5	classical monocyte: 1.2;eosinophil: 3.6	Group enriched	Detected in many	5	granulocytes: 3.6;monocytes: 1.2	Cell line enhanced	Detected in some		HDLM-2: 7.1;MCF7: 9.0;PC-3: 6.4;SH-SY5Y: 4.3;U-937: 4.6	Low region specificity	Detected in single			Low region specificity	Detected in many
APOA5	APOA-V, RAP3	ENSG00000110243	Apolipoprotein A5	Q6Q788	11	116789367-116792420	Disease related genes, Human disease related genes, Metabolic proteins, Plasma proteins, Predicted secreted proteins	Lipid transport, Transport		Disease variant	Evidence at protein level	Evidence at transcript level	Evidence at protein level	Evidence at protein level	Tissue enriched	Detected in some	216	liver: 586.9	Cell type enriched	Detected in some	88	Hepatocytes: 1249.5	Cancer enriched	Detected in single	489	liver cancer: 112.2	Not detected	Not detected			Not detected in immune cells	Not detected			Not detected	Not detected			Cell line enriched	Detected in single	55	Hep G2: 35.6	Not detected	Not detected
F13B	FXIIIB	ENSG00000143278	Coagulation factor XIII B chain	P05160	1	197038741-197067260	Cancer-related genes, Candidate cardiovascular disease genes, Disease related genes, FDA approved drug targets, Human disease related genes, Metabolic proteins, Plasma proteins, Predicted intracellular proteins, Predicted secreted proteins	Blood coagulation, Hemostasis		Cancer-related genes, Disease variant, FDA approved drug targets	Evidence at protein level	Evidence at protein level	Evidence at protein level	Evidence at protein level	Tissue enriched	Detected in single	211	liver: 201.8	Cell type enriched	Detected in some	26	Hepatocytes: 54.9	Cancer enriched	Detected in single	816	liver cancer: 46.3	Not detected	Not detected			Not detected in immune cells	Not detected			Not detected	Not detected			Not detected	Not detected			Not detected	Not detected			Low region specificity	Detected in all
C8A		ENSG00000157131	Complement C8 alpha chain	P07357	1	56854797-56918223	Disease related genes, Human disease related genes, Plasma proteins, Potential drug targets, Predicted secreted proteins, Transporters	Complement alternate pathway, Complement pathway, Cytolysis, Immunity, Innate immunity			Evidence at protein level	Evidence at transcript level	Evidence at protein level	Evidence at protein level	Tissue enriched	Detected in some	194	liver: 641.0	Cell type enriched	Detected in some	36	Hepatocytes: 296.4	Cancer enriched	Detected in single	279	liver cancer: 85.3	Not detected	Not detected			Not detected in immune cells	Not detected			Not detected	Not detected			Cell line enriched	Detected in single	5	Hep G2: 1.4	Not detected	Not detected			Not detected	Not detected
HP		ENSG00000257017	Haptoglobin	P00738	16	72054505-72061055	Cancer-related genes, Disease related genes, Enzymes, Plasma proteins, Potential drug targets, Predicted intracellular proteins, Predicted secreted proteins	Acute phase, Immunity	Antibiotic, Antimicrobial, Antioxidant, Serine protease homolog	Cancer-related genes, Disease variant	Evidence at protein level	Evidence at protein level	Evidence at protein level	Evidence at protein level	Tissue enriched	Detected in many	194	liver: 61616.4	Cell type enriched	Detected in many	43	Hepatocytes: 59512.7	Cancer enriched	Detected in many	81	liver cancer: 1297.4	Group enriched	Detected in all	4	hypothalamus: 29.8;medulla oblongata: 29.9	Group enriched	Detected in many	5	classical monocyte: 49.3;eosinophil: 80.2	Group enriched	Detected in many	7	granulocytes: 80.2;monocytes: 49.3	Group enriched	Detected in some	5	Hep G2: 232.2;HSkMC: 121.4
ORM1		ENSG00000229314	Orosomucoid 1	P02763	9	114323056-114326475	Cancer-related genes, Candidate cardiovascular disease genes, Plasma proteins, Predicted secreted proteins	Acute phase, Transport		Cancer-related genes	Evidence at protein level	Evidence at transcript level	Evidence at protein level	Evidence at protein level	Tissue enriched	Detected in many	192	liver: 43326.9	Cell type enriched	Detected in some	46	Hepatocytes: 58657.7	Cancer enriched	Detected in many	16	liver cancer: 2506.9	Not detected	Not detected			Immune cell enriched	Detected in some	47	neutrophil: 193.9	Lineage enriched	Detected in many	47	granulocytes: 193.9	Cell line enriched	Detected in some	12	Hep G2: 1182.7
HRG	HPRG, HRGP	ENSG00000113905	Histidine rich glycoprotein	P04196	3	186660216-186678234	Disease related genes, Human disease related genes, Plasma proteins, Predicted secreted proteins	Angiogenesis, Blood coagulation, Chemotaxis, Fibrinolysis, Hemostasis	Heparin-binding	Disease variant, Thrombophilia	Evidence at protein level	Evidence at protein level	Evidence at protein level	Evidence at protein level	Tissue enriched	Detected in some	173	liver: 5478.2	Cell type enriched	Detected in some	29	Hepatocytes: 479.7	Cancer enriched	Detected in some	262	liver cancer: 406.7	Not detected	Not detected			Not detected in immune cells	Not detected			Not detected	Not detected			Cell line enhanced	Detected in some		HL-60: 2.7;RH-30: 3.0;SiHa: 1.1	Not detected	Not detected			Not detected	Not detected
INHBC		ENSG00000175189	Inhibin subunit beta C	P55103	12	57434784-57452062	Plasma proteins, Predicted secreted proteins		Growth factor, Hormone		Evidence at protein level	Evidence at transcript level	Evidence at transcript level	Evidence at protein level	Tissue enriched	Detected in single	172	liver: 166.3	Cell type enhanced	Detected in some		Cardiomyocytes: 1.6;Hepatocytes: 5.7;Microglial cells: 1.0	Cancer enriched	Detected in single	85	liver cancer: 22.1	Not detected	Not detected			Not detected in immune cells	Not detected			Not detected	Not detected			Cell line enhanced	Detected in some		Hep G2: 6.4;Karpas-707: 6.3;RH-30: 2.8;U-266/70: 3.3	Not detected	Not detected			Low region specificity	Detected in all
APOB		ENSG00000084674	Apolipoprotein B	P04114	2	21001429-21044073	Candidate cardiovascular disease genes, Disease related genes, Human disease related genes, Metabolic proteins, Plasma proteins, Predicted secreted proteins	Cholesterol metabolism, Lipid metabolism, Lipid transport, Steroid metabolism, Sterol metabolism, Transport	Heparin-binding	Atherosclerosis, Disease variant	Evidence at protein level	Evidence at protein level	Evidence at protein level	Evidence at protein level	Group enriched	Detected in some	171	intestine: 306.9;liver: 1200.8	Group enriched	Detected in some	8	Hepatocytes: 2967.4;Proximal enterocytes: 1585.9	Cancer enriched	Detected in some	99	liver cancer: 295.0	Not detected	Not detected			Not detected in immune cells	Not detected			Not detected	Not detected			Cell line enriched	Detected in some	30	Hep G2: 1079.8	Not detected	Not detected			Not detected	Not detected
CYP2A6	CPA6, CYP2A, CYP2A3	ENSG00000255974	Cytochrome P450 family 2 subfamily A member 6	P11509	19	40843541-40850447	Human disease related genes, Metabolic proteins, Plasma proteins, Predicted intracellular proteins		Monooxygenase, Oxidoreductase		Evidence at protein level	Evidence at protein level	Evidence at protein level	Evidence at protein level	Tissue enriched	Detected in some	171	liver: 1625.1	Cell type enriched	Detected in some	21	Hepatocytes: 322.3	Cancer enriched	Detected in some	12	liver cancer: 281.2	Not detected	Not detected			Not detected in immune cells	Not detected			Not detected	Not detected			Cell line enhanced	Detected in single		RH-30: 1.1
SLC17A2	NPT3	ENSG00000112337	Solute carrier family 17 member 2	O00624	6	25912754-25930691	Metabolic proteins, Predicted membrane proteins, Transporters	Ion transport, Sodium transport, Symport, Transport			Evidence at protein level	Evidence at transcript level	Evidence at transcript level	Evidence at protein level	Tissue enriched	Detected in single	165	liver: 80.2	Cell type enriched	Detected in some	20	Hepatocytes: 30.9	Cancer enriched	Detected in some	8	liver cancer: 14.3	Not detected	Not detected			Not detected in immune cells	Not detected			Not detected	Not detected			Cell line enriched	Detected in single	21	Hep G2: 3.7	Not detected	Not detected			Not detected	Not detected
PLGLB2	PLGP1	ENSG00000125551	Plasminogen like B2	Q02325	2	87748087-87759476	Predicted secreted proteins				Evidence at transcript level	Evidence at transcript level	No human protein/transcript evidence	No human protein/transcript evidence	Tissue enriched	Detected in some	163	liver: 458.2	Cell type enriched	Detected in some	17	Hepatocytes: 76.3	Cancer enriched	Detected in single	25	liver cancer: 1.2	Low region specificity	Detected in some			Not detected in immune cells	Not detected			Not detected	Not detected			Low cell line specificity	Detected in some
SLC10A1	NTCP	ENSG00000100652	Solute carrier family 10 member 1	Q14973	14	69775416-69797241	Metabolic proteins, Predicted membrane proteins, Transporters	Host-virus interaction, Ion transport, Sodium transport, Symport, Transport	Host cell receptor for virus entry, Receptor		Evidence at protein level	Evidence at transcript level	Evidence at protein level	Evidence at protein level	Tissue enriched	Detected in some	158	liver: 430.4	Cell type enriched	Detected in some	25	Hepatocytes: 147.2	Cancer enriched	Detected in some	79	liver cancer: 65.2	Low region specificity	Detected in many			Not detected in immune cells	Not detected			Not detected	Not detected			Not detected	Not detected			Not detected	Not detected			Low region specificity	Detected in all
C8B		ENSG00000021852	Complement C8 beta chain	P07358	1	56929207-56966140	Disease related genes, Human disease related genes, Plasma proteins, Predicted intracellular proteins, Predicted secreted proteins	Complement alternate pathway, Complement pathway, Cytolysis, Immunity, Innate immunity			Evidence at protein level	Evidence at protein level	Evidence at protein level	Evidence at protein level	Tissue enriched	Detected in some	156	liver: 847.0	Cell type enriched	Detected in some	18	Hepatocytes: 295.1	Cancer enriched	Detected in some	181	liver cancer: 107.0	Not detected	Not detected			Immune cell enriched	Detected in single	22	basophil: 2.1	Lineage enriched	Detected in single	22	granulocytes: 2.1	Cell line enriched	Detected in single	4	Hep G2: 1.5	Not detected	Not detected			Low region specificity	Detected in many
GBP7	FLJ38822, GBP4L	ENSG00000213512	Guanylate binding protein 7	Q8N8V2	1	89131742-89176009	Predicted intracellular proteins		Antimicrobial		Evidence at protein level	Evidence at transcript level	Evidence at protein level	Evidence at protein level	Tissue enriched	Detected in single	156	liver: 101.0	Cell type enhanced	Detected in some		Endothelial cells: 4.7;Hepatic stellate cells: 5.7;Hepatocytes: 16.3;Theca cells: 4.1	Cancer enriched	Detected in single	58	liver cancer: 10.6	Not detected	Not detected			Not detected in immune cells	Not detected			Not detected	Not detected			Not detected	Not detected
RDH16	RODH-4, SDR9C8	ENSG00000139547	Retinol dehydrogenase 16	O75452	12	56951431-56959374	Enzymes, Metabolic proteins, Predicted membrane proteins	Lipid metabolism, Steroid metabolism	Oxidoreductase		Evidence at protein level	Evidence at protein level	Evidence at protein level	Evidence at protein level	Tissue enriched	Detected in some	152	liver: 799.6	Cell type enriched	Detected in some	27	Hepatocytes: 365.1	Cancer enriched	Detected in many	20	liver cancer: 44.0	Low region specificity	Detected in many			Not detected in immune cells	Not detected			Not detected	Not detected			Cell line enhanced	Detected in some		HaCaT: 2.0;hTCEpi: 4.3;OE19: 1.0	Not detected	Not detected			Low region specificity	Detected in all
UGT2B10		ENSG00000109181	UDP glucuronosyltransferase family 2 member B10	P36537	4	68815994-68832023	Enzymes, Metabolic proteins, Predicted membrane proteins		Glycosyltransferase, Transferase		Evidence at protein level	Evidence at transcript level	Evidence at protein level	Evidence at protein level	Tissue enriched	Detected in some	149	liver: 235.6	Cell type enriched	Detected in some	11	Hepatocytes: 245.3	Cancer enriched	Detected in single	296	liver cancer: 93.8	Not detected	Not detected			Not detected in immune cells	Not detected			Not detected	Not detected			Cell line enriched	Detected in single	116	Hep G2: 12.0
SLC22A10	hOAT5, OAT5	ENSG00000184999	Solute carrier family 22 member 10	Q63ZE4	11	63137867-63369718	Metabolic proteins, Predicted membrane proteins, Transporters	Transport			Evidence at transcript level	Evidence at transcript level	Evidence at transcript level	Evidence at transcript level	Tissue enriched	Detected in single	139	liver: 101.7	Group enriched	Detected in some	10	Excitatory neurons: 6.4;Hepatocytes: 21.0	Cancer enriched	Detected in single	14	liver cancer: 6.0	Not detected	Not detected			Not detected in immune cells	Not detected			Not detected	Not detected			Not detected	Not detected							Not detected	Not detected
ALB		ENSG00000163631	Albumin	P02768	4	73397114-73421482	Cancer-related genes, Candidate cardiovascular disease genes, Disease related genes, FDA approved drug targets, Metabolic proteins, Plasma proteins, Predicted intracellular proteins, Predicted secreted proteins			Cancer-related genes, Disease variant, FDA approved drug targets	Evidence at protein level	Evidence at protein level	Evidence at protein level	Evidence at protein level	Tissue enriched	Detected in many	135	liver: 214254.8	Cell type enriched	Detected in many	4	Hepatocytes: 65190.0	Cancer enriched	Detected in many	384	liver cancer: 14213.7	Low region specificity	Detected in many			Not detected in immune cells	Not detected			Not detected	Not detected			Cell line enriched	Detected in some	38	Hep G2: 4500.0	Not detected	Not detected			Low region specificity	Detected in all
CRYAA2		ENSG00000276076	Crystallin alpha A2	A0A140G945	21	6560714-6564489	Predicted intracellular proteins			Cataract	Evidence at protein level	Evidence at transcript level	Evidence at protein level	Evidence at protein level	Group enriched	Detected in some	134	kidney: 123.5;liver: 42.4;retina: 48.8	Not detected	Not detected			Not detected	Not detected			Not detected	Not detected			Not detected in immune cells	Not detected			Not detected	Not detected			Cell line enriched	Detected in single	207	Hep G2: 37.5
ACSM2B	ACSM2, HXMA, HYST1046	ENSG00000066813	Acyl-CoA synthetase medium chain family member 2B	Q68CK6	16	20536226-20576427	Enzymes, Metabolic proteins, Predicted intracellular proteins, Predicted membrane proteins	Fatty acid metabolism, Lipid metabolism	Ligase		Evidence at protein level	Evidence at protein level	Evidence at protein level	Evidence at protein level	Group enriched	Detected in some	133	kidney: 418.0;liver: 527.8	Group enriched	Detected in some	20	Hepatocytes: 1036.1;Proximal tubular cells: 441.9	Group enriched	Detected in some	449	liver cancer: 30.9;renal cancer: 17.5	Low region specificity	Detected in some			Not detected in immune cells	Not detected			Not detected	Not detected			Cell line enhanced	Detected in some		AF22: 2.9;Hep G2: 5.5;U-937: 1.9
RTP3	LTM1, TMEM7, Z3CXXC3	ENSG00000163825	Receptor transporter protein 3	Q9BQQ7	3	46497976-46500950	Predicted membrane proteins				Evidence at protein level	Evidence at transcript level	Evidence at protein level	Evidence at protein level	Tissue enriched	Detected in single	130	liver: 120.5	Cell type enriched	Detected in some	40	Hepatocytes: 89.6	Cancer enriched	Detected in some	5	liver cancer: 22.9	Not detected	Not detected			Not detected in immune cells	Not detected			Not detected	Not detected			Cell line enriched	Detected in some	7	SiHa: 12.5	Not detected	Not detected			Low region specificity	Detected in all
OTC	OTCase	ENSG00000036473	Ornithine carbamoyltransferase	P00480	X	38352586-38421446	Disease related genes, Enzymes, Human disease related genes, Metabolic proteins, Plasma proteins, Potential drug targets, Predicted intracellular proteins	Amino-acid biosynthesis, Arginine biosynthesis, Urea cycle	Transferase	Disease variant	Evidence at protein level	Evidence at protein level	Evidence at protein level	Evidence at protein level	Group enriched	Detected in some	124	intestine: 113.5;liver: 380.9	Group enriched	Detected in some	5	Hepatic stellate cells: 38.9;Hepatocytes: 99.6;Proximal enterocytes: 82.0;Undifferentiated cells: 25.3	Cancer enriched	Detected in some	20	liver cancer: 59.1	Not detected	Not detected			Not detected in immune cells	Not detected			Not detected	Not detected			Not detected	Not detected			Not detected	Not detected			Low region specificity	Detected in many
SAA4	C-SAA, CSAA	ENSG00000148965	Serum amyloid A4, constitutive	P35542	11	18231355-18236802	Plasma proteins, Predicted secreted proteins	Acute phase			Evidence at protein level	Evidence at protein level	Evidence at protein level	Evidence at protein level	Tissue enriched	Detected in some	124	liver: 1959.7	Group enriched	Detected in some	7	Hepatocytes: 2132.8;Respiratory ciliated cells: 706.8	Cancer enriched	Detected in many	141	liver cancer: 118.6	Not detected	Not detected			Not detected in immune cells	Not detected			Not detected	Not detected			Cell line enriched	Detected in some	22	Hep G2: 28.8	Not detected	Not detected
FGF21		ENSG00000105550	Fibroblast growth factor 21	Q9NSA1	19	48755524-48758333	Predicted secreted proteins, RAS pathway related proteins		Growth factor		Evidence at protein level	Evidence at protein level	Evidence at protein level	Evidence at protein level	Tissue enriched	Detected in single	106	liver: 84.8	Cell type enriched	Detected in some	19	Cardiomyocytes: 116.4	Cancer enriched	Detected in single	315	liver cancer: 33.4	Not detected	Not detected			Not detected in immune cells	Not detected			Not detected	Not detected			Group enriched	Detected in some	4	HHSteC: 1.4;U-2 OS: 4.7	Not detected	Not detected			Low region specificity	Detected in many
UGT2B4	UGT2B11	ENSG00000156096	UDP glucuronosyltransferase family 2 member B4	P06133	4	69480165-69526014	Enzymes, Metabolic proteins, Predicted intracellular proteins, Predicted membrane proteins		Glycosyltransferase, Transferase		Evidence at protein level	Evidence at protein level	Evidence at protein level	Evidence at protein level	Tissue enriched	Detected in some	106	liver: 1284.2	Cell type enriched	Detected in some	22	Hepatocytes: 883.5	Cancer enriched	Detected in some	96	liver cancer: 351.5	Not detected	Not detected			Not detected in immune cells	Not detected			Not detected	Not detected			Cell line enriched	Detected in single	9	RH-30: 4.6
SERPINA10	PZI, ZPI	ENSG00000140093	Serpin family A member 10	Q9UK55	14	94280460-94293268	Plasma proteins, Predicted membrane proteins, Predicted secreted proteins	Blood coagulation, Hemostasis	Heparin-binding, Protease inhibitor, Serine protease inhibitor		Evidence at protein level	Evidence at protein level	Evidence at protein level	Evidence at protein level	Tissue enriched	Detected in some	104	liver: 349.8	Cell type enriched	Detected in some	17	Hepatocytes: 259.1	Cancer enriched	Detected in some	51	liver cancer: 40.6	Low region specificity	Detected in many			Not detected in immune cells	Not detected			Not detected	Not detected			Cell line enriched	Detected in some	8	Hep G2: 21.2	Not detected	Not detected
PON1	ESA, PON	ENSG00000005421	Paraoxonase 1	P27169	7	95297676-95324532	Cancer-related genes, Candidate cardiovascular disease genes, Disease related genes, Enzymes, Human disease related genes, Metabolic proteins, Plasma proteins, Potential drug targets, Predicted secreted proteins, Transporters		Hydrolase	Cancer-related genes	Evidence at protein level	Evidence at protein level	Evidence at protein level	Evidence at protein level	Tissue enriched	Detected in some	103	liver: 536.1	Cell type enriched	Detected in some	23	Hepatocytes: 440.0	Cancer enriched	Detected in some	78	liver cancer: 97.8	Not detected	Not detected			Not detected in immune cells	Not detected			Not detected	Not detected			Not detected	Not detected			Not detected	Not detected			Low region specificity	Detected in all
F7		ENSG00000057593	Coagulation factor VII	P08709	13	113105788-113120685	Candidate cardiovascular disease genes, Disease related genes, Enzymes, FDA approved drug targets, Human disease related genes, Plasma proteins, Predicted secreted proteins	Blood coagulation, Hemostasis	Hydrolase, Protease, Serine protease	Disease variant, FDA approved drug targets	Evidence at protein level	Evidence at protein level	Evidence at protein level	Evidence at protein level	Tissue enriched	Detected in some	102	liver: 161.5	Cell type enriched	Detected in some	18	Hepatocytes: 149.3	Cancer enriched	Detected in some	17	liver cancer: 41.4	Not detected	Not detected			Not detected in immune cells	Not detected			Not detected	Not detected			Group enriched	Detected in some	9	CACO-2: 11.5;Hep G2: 7.3	Not detected	Not detected			Not detected	Not detected
CYP2A7	CYP2A	ENSG00000198077	Cytochrome P450 family 2 subfamily A member 7	P20853	19	40875439-40882752	Enzymes, Metabolic proteins, Predicted intracellular proteins		Monooxygenase, Oxidoreductase		Evidence at protein level	Evidence at protein level	Evidence at transcript level	Evidence at protein level	Tissue enriched	Detected in some	101	liver: 153.7	Cell type enriched	Detected in some	8	Hepatocytes: 195.3	Group enriched	Detected in some	238	breast cancer: 9.2;liver cancer: 25.6	Not detected	Not detected			Not detected in immune cells	Not detected			Not detected	Not detected			Not detected	Not detected
ITIH3	H3P	ENSG00000162267	Inter-alpha-trypsin inhibitor heavy chain 3	Q06033	3	52794768-52809009	Plasma proteins, Predicted secreted proteins		Protease inhibitor, Serine protease inhibitor		Evidence at protein level	Evidence at protein level	Evidence at protein level	Evidence at protein level	Tissue enriched	Detected in many	97	liver: 799.2	Cell type enriched	Detected in some	8	Hepatocytes: 1183.8	Cancer enriched	Detected in some	247	liver cancer: 273.1	Not detected	Not detected			Not detected in immune cells	Not detected			Not detected	Not detected			Cell line enriched	Detected in single	24	Hep G2: 17.3	Low region specificity	Detected in all			Not detected	Not detected
INHBE	activin, MGC4638	ENSG00000139269	Inhibin subunit beta E	P58166	12	57452323-57459280	Plasma proteins, Predicted intracellular proteins, Predicted secreted proteins		Growth factor, Hormone		Evidence at protein level	Evidence at protein level	Evidence at protein level	Evidence at protein level	Tissue enriched	Detected in some	94	liver: 149.6	Cell type enriched	Detected in single	43	Hepatocytes: 35.0	Cancer enriched	Detected in some	27	liver cancer: 34.4	Low region specificity	Detected in some			Not detected in immune cells	Not detected			Not detected	Not detected			Cell line enhanced	Detected in many		HHSteC: 50.8;Karpas-707: 79.1;RH-30: 36.9;U-266/70: 263.5	Not detected	Not detected			Not detected	Not detected
SERPINA11		ENSG00000186910	Serpin family A member 11	Q86U17	14	94442464-94452800	Plasma proteins, Predicted secreted proteins		Protease inhibitor, Serine protease inhibitor		Evidence at protein level	Evidence at transcript level	Evidence at transcript level	Evidence at protein level	Tissue enriched	Detected in some	92	liver: 494.6	Cell type enriched	Detected in some	46	Hepatocytes: 278.7	Cancer enriched	Detected in some	9	liver cancer: 94.3	Not detected	Not detected			Not detected in immune cells	Not detected			Not detected	Not detected			Cell line enriched	Detected in some	8	Hep G2: 17.2	Not detected	Not detected			Not detected	Not detected
CYP7A1	CYP7	ENSG00000167910	Cytochrome P450 family 7 subfamily A member 1	P22680	8	58490178-58500163	Enzymes, Metabolic proteins, Predicted intracellular proteins	Cholesterol metabolism, Lipid metabolism, Steroid metabolism, Sterol metabolism	Monooxygenase, Oxidoreductase		Evidence at protein level	Evidence at transcript level	Evidence at protein level	Evidence at protein level	Tissue enriched	Detected in single	91	liver: 49.9	Cell type enriched	Detected in single	17	Hepatocytes: 7.0	Cancer enriched	Detected in single	96	liver cancer: 28.4	Not detected	Not detected			Not detected in immune cells	Not detected			Not detected	Not detected			Not detected	Not detected			Not detected	Not detected			Not detected	Not detected
CPB2	CPU, PCPB, TAFI	ENSG00000080618	Carboxypeptidase B2	Q96IY4	13	46053186-46105033	Enzymes, FDA approved drug targets, Plasma proteins, Predicted secreted proteins	Blood coagulation, Fibrinolysis, Hemostasis	Carboxypeptidase, Hydrolase, Metalloprotease, Protease	FDA approved drug targets	Evidence at protein level	Evidence at protein level	Evidence at protein level	Evidence at protein level	Tissue enriched	Detected in some	84	liver: 1496.4	Cell type enriched	Detected in some	7	Hepatocytes: 1332.7	Cancer enriched	Detected in some	112	liver cancer: 268.4	Low region specificity	Detected in many			Not detected in immune cells	Not detected			Not detected	Not detected			Cell line enriched	Detected in some	86	Hep G2: 173.2	Not detected	Not detected			Not detected	Not detected
BHMT	BHMT1	ENSG00000145692	Betaine--homocysteine S-methyltransferase	Q93088	5	79111809-79132288	Enzymes, Metabolic proteins, Plasma proteins, Predicted intracellular proteins		Methyltransferase, Transferase		Evidence at protein level	Evidence at protein level	Evidence at protein level	Evidence at protein level	Group enriched	Detected in some	83	kidney: 786.1;liver: 1151.3	Group enriched	Detected in some	10	Hepatocytes: 604.2;Proximal tubular cells: 996.1	Group enriched	Detected in some	4	liver cancer: 90.6;renal cancer: 50.4	Not detected	Not detected			Not detected in immune cells	Not detected			Not detected	Not detected			Cell line enhanced	Detected in some		Hep G2: 3.6;NTERA-2: 1.4	Low region specificity	Detected in single			Low region specificity	Detected in all
AKR1D1	SRD5B1	ENSG00000122787	Aldo-keto reductase family 1 member D1	P51857	7	138002324-138118305	Disease related genes, Enzymes, FDA approved drug targets, Human disease related genes, Metabolic proteins, Predicted intracellular proteins	Bile acid catabolism, Lipid degradation, Lipid metabolism, Steroid metabolism	Oxidoreductase	Disease variant, FDA approved drug targets, Intrahepatic cholestasis	Evidence at protein level	Evidence at protein level	Evidence at protein level	Evidence at protein level	Tissue enriched	Detected in some	82	liver: 430.4	Group enriched	Detected in some	31	Early spermatids: 65.4;Hepatocytes: 110.3;Late spermatids: 126.1	Cancer enriched	Detected in single	77	liver cancer: 20.1	Not detected	Not detected			Not detected in immune cells	Not detected			Not detected	Not detected			Cell line enriched	Detected in single	21	Hep G2: 12.6	Not detected	Not detected			Low region specificity	Detected in many
APOC2		ENSG00000234906	Apolipoprotein C2	P02655	19	44946035-44949565	Candidate cardiovascular disease genes, Disease related genes, Human disease related genes, Metabolic proteins, Plasma proteins, Predicted secreted proteins	Lipid degradation, Lipid metabolism, Lipid transport, Transport		Disease variant, Hyperlipidemia	Evidence at protein level	Evidence at protein level	Evidence at protein level	Evidence at protein level	Tissue enriched	Detected in many	79	liver: 9720.4	Cell type enriched	Detected in some	34	Hepatocytes: 1170.2	Cancer enriched	Detected in some	17	liver cancer: 49.7	Low region specificity	Detected in all			Immune cell enriched	Detected in single	30	NK-cell: 3.2	Lineage enriched	Detected in single	30	NK-cells: 3.2	Group enriched	Detected in many	4	Hep G2: 713.0;THP-1: 1354.4
CRP	PTX1	ENSG00000132693	C-reactive protein	P02741	1	159712289-159714589	Cancer-related genes, Candidate cardiovascular disease genes, Human disease related genes, Plasma proteins, Predicted intracellular proteins, Predicted secreted proteins	Acute phase		Cancer-related genes	Evidence at protein level	Evidence at protein level	Evidence at protein level	Evidence at protein level	Tissue enriched	Detected in some	79	liver: 9465.6	Group enriched	Detected in some	16	Ductal cells: 1087.7;Hepatocytes: 4142.7	Cancer enriched	Detected in some	13	liver cancer: 1010.0	Not detected	Not detected			Not detected in immune cells	Not detected			Not detected	Not detected			Cell line enhanced	Detected in some		EFO-21: 6.3;HDLM-2: 6.3;U-2 OS: 4.5;U-266/84: 11.7	Not detected	Not detected			Low region specificity	Detected in all
APCS	MGC88159, PTX2, SAP	ENSG00000132703	Amyloid P component, serum	P02743	1	159587826-159588865	Disease related genes, Plasma proteins, Potential drug targets, Predicted secreted proteins, Transporters				Evidence at protein level	Evidence at protein level	Evidence at protein level	Evidence at protein level	Tissue enriched	Detected in some	76	liver: 3659.1	Cell type enriched	Detected in some	10	Hepatocytes: 4141.9	Cancer enriched	Detected in some	25	liver cancer: 826.2	Not detected	Not detected			Not detected in immune cells	Not detected			Not detected	Not detected			Cell line enhanced	Detected in single		RH-30: 1.1	Not detected	Not detected			Low region specificity	Detected in many
CREB3L3	CREB-H, CREBH	ENSG00000060566	CAMP responsive element binding protein 3 like 3	Q68CJ9	19	4153631-4173054	Predicted intracellular proteins, Predicted membrane proteins, Transcription factors	Transcription, Transcription regulation, Unfolded protein response	Activator, DNA-binding		Evidence at protein level	Evidence at protein level	Evidence at protein level	Evidence at protein level	Group enriched	Detected in some	71	intestine: 259.3;liver: 418.9	Group enriched	Detected in some	17	Hepatocytes: 111.9;Proximal enterocytes: 426.0	Cancer enriched	Detected in many	18	liver cancer: 91.4	Low region specificity	Detected in single			Not detected in immune cells	Not detected			Not detected	Not detected			Cell line enhanced	Detected in some		CACO-2: 7.0;HDLM-2: 49.0;Hep G2: 15.6;HMC-1: 8.5;U-266/70: 10.1	Not detected	Not detected			Not detected	Not detected
ABCG5	STSL	ENSG00000138075	ATP binding cassette subfamily G member 5	Q9H222	2	43812472-43838865	Disease related genes, Human disease related genes, Metabolic proteins, Potential drug targets, Predicted membrane proteins, Transporters	Lipid transport, Transport	Translocase	Disease variant	Evidence at protein level	Evidence at transcript level	Evidence at protein level	Evidence at protein level	Group enriched	Detected in some	69	intestine: 48.2;liver: 62.5	Group enriched	Detected in some	6	Hepatocytes: 60.3;Paneth cells: 23.9;Proximal enterocytes: 30.9	Cancer enriched	Detected in some	23	liver cancer: 11.7	Not detected	Not detected			Not detected in immune cells	Not detected			Not detected	Not detected			Cell line enriched	Detected in single	54	Hep G2: 7.5	Not detected	Not detected			Not detected	Not detected
AMBP	EDC1, HCP, HI30, IATIL, ITI, ITIL, ITILC, UTI	ENSG00000106927	Alpha-1-microglobulin/bikunin precursor	P02760	9	114060127-114078328	Plasma proteins, Predicted intracellular proteins, Predicted secreted proteins	Host-virus interaction	Protease inhibitor, Serine protease inhibitor		Evidence at protein level	Evidence at protein level	Evidence at protein level	Evidence at protein level	Tissue enriched	Detected in some	68	liver: 11037.4	Cell type enriched	Detected in many	4	Hepatocytes: 10517.4	Cancer enriched	Detected in many	115	liver cancer: 2620.6	Not detected	Not detected			Not detected in immune cells	Not detected			Not detected	Not detected			Cell line enriched	Detected in some	173	Hep G2: 1398.1	Not detected	Not detected			Low region specificity	Detected in all
UGT1A4	HUG-BR2, UGT1D	ENSG00000244474	UDP glucuronosyltransferase family 1 member A4	P22310	2	233718736-233773300	Cancer-related genes, Enzymes, Metabolic proteins, Predicted membrane proteins		Glycosyltransferase, Transferase	Cancer-related genes	Evidence at protein level	Evidence at transcript level	Evidence at protein level	Evidence at protein level	Tissue enriched	Detected in some	68	liver: 394.9	Cell type enriched	Detected in some	6	Hepatocytes: 15.1	Cancer enriched	Detected in single	487	liver cancer: 24.3	Not detected	Not detected			Not detected in immune cells	Not detected			Not detected	Not detected			Not detected	Not detected
MASP2	MASP1P1	ENSG00000009724	Mannan binding lectin serine peptidase 2	O00187	1	11026523-11047239	Disease related genes, Enzymes, Human disease related genes, Plasma proteins, Potential drug targets, Predicted secreted proteins	Complement pathway, Immunity, Innate immunity	Hydrolase, Protease, Serine protease	Disease variant	Evidence at protein level	Evidence at protein level	Evidence at protein level	Evidence at protein level	Tissue enriched	Detected in many	64	liver: 480.4	Cell type enriched	Detected in some	52	Hepatocytes: 658.6	Cancer enriched	Detected in some	71	liver cancer: 41.9	Group enriched	Detected in some	5	cerebellum: 5.6;pons: 2.3	Not detected in immune cells	Not detected			Not detected	Not detected			Cell line enriched	Detected in some	6	Hep G2: 16.4	Not detected	Not detected			Low region specificity	Detected in all
HSD17B13	SCDR9, SDR16C3	ENSG00000170509	Hydroxysteroid 17-beta dehydrogenase 13	Q7Z5P4	4	87303789-87322886	Predicted intracellular proteins		Oxidoreductase		Evidence at protein level	Evidence at transcript level	Evidence at protein level	Evidence at protein level	Tissue enriched	Detected in many	61	liver: 578.4	Cell type enhanced	Detected in many		Adipocytes: 100.0;Club cells: 42.9;Hepatocytes: 131.3;Respiratory ciliated cells: 34.0;Urothelial cells: 57.0	Cancer enriched	Detected in some	26	liver cancer: 52.9	Low region specificity	Detected in many			Low immune cell specificity	Detected in single			Low lineage specificity	Detected in single			Cell line enhanced	Detected in single		NB-4: 1.4	Not detected	Not detected
VTN	VN	ENSG00000109072	Vitronectin	P04004	17	28367284-28373091	Cancer-related genes, Candidate cardiovascular disease genes, Plasma proteins, Predicted secreted proteins	Cell adhesion	Heparin-binding	Cancer-related genes	Evidence at protein level	Evidence at protein level	Evidence at protein level	Evidence at protein level	Tissue enriched	Detected in many	61	liver: 6088.3	Cell type enriched	Detected in many	4	Hepatocytes: 5507.4	Cancer enriched	Detected in many	85	liver cancer: 2216.6	Low region specificity	Detected in all			Not detected in immune cells	Not detected			Not detected	Not detected			Cell line enriched	Detected in some	15	CACO-2: 1748.9	Low region specificity	Detected in all			Low region specificity	Detected in all
FMO3	FMOII	ENSG00000007933	Flavin containing dimethylaniline monoxygenase 3	P31513	1	171090901-171117819	Disease related genes, Enzymes, Human disease related genes, Metabolic proteins, Potential drug targets, Predicted intracellular proteins, Predicted membrane proteins		Monooxygenase, Oxidoreductase	Disease variant	Evidence at protein level	Evidence at protein level	Evidence at protein level	Evidence at protein level	Tissue enriched	Detected in many	60	liver: 1132.4	Cell type enriched	Detected in some	13	Hepatocytes: 412.3	Cancer enriched	Detected in many	13	liver cancer: 94.9	Low region specificity	Detected in all			Not detected in immune cells	Not detected			Not detected	Not detected			Group enriched	Detected in some	4	ASC diff: 34.6;ASC TERT1: 26.0	Not detected	Not detected			Not detected	Not detected
SLC38A4	ATA3, NAT3, PAAT	ENSG00000139209	Solute carrier family 38 member 4	Q969I6	12	46764761-46832408	FDA approved drug targets, Metabolic proteins, Predicted membrane proteins, Transporters	Amino-acid transport, Ion transport, Sodium transport, Symport, Transport		FDA approved drug targets	Evidence at protein level	Evidence at transcript level	Evidence at protein level	Evidence at protein level	Tissue enriched	Detected in many	60	liver: 614.9	Cell type enriched	Detected in some	25	Hepatocytes: 289.5	Cancer enriched	Detected in many	14	liver cancer: 61.0	Not detected	Not detected			Not detected in immune cells	Not detected			Not detected	Not detected			Cell line enhanced	Detected in some		ASC diff: 17.7;LHCN-M2: 43.2;RH-30: 14.6;RT4: 86.0	Low region specificity	Detected in many			Low region specificity	Detected in all
TRPM8		ENSG00000144481	Transient receptor potential cation channel subfamily M member 8	Q7Z2W7	2	233917373-234019522	FDA approved drug targets, Predicted intracellular proteins, Predicted membrane proteins, Transporters, Voltage-gated ion channels	Ion transport, Sensory transduction, Transport	Ion channel	FDA approved drug targets	Evidence at protein level	Evidence at transcript level	Evidence at protein level	Evidence at protein level	Group enriched	Detected in some	57	liver: 31.7;prostate: 80.9	Group enriched	Detected in some	5	Hepatocytes: 45.2;Prostatic glandular cells: 16.3	Cancer enriched	Detected in some	27	prostate cancer: 72.4	Not detected	Not detected			Not detected in immune cells	Not detected			Not detected	Not detected			Cell line enhanced	Detected in some		GAMG: 3.4;Karpas-707: 5.5;RPTEC TERT1: 8.1;SK-MEL-30: 8.9;WM-115: 5.0	Not detected	Not detected			Low region specificity	Detected in many
HGFAC	HGFA, HGFAP	ENSG00000109758	HGF activator	Q04756	4	3441968-3449486	Cancer-related genes, Enzymes, Plasma proteins, Predicted secreted proteins		Hydrolase, Protease, Serine protease	Cancer-related genes	Evidence at protein level	Evidence at protein level	Evidence at protein level	Evidence at protein level	Tissue enriched	Detected in some	56	liver: 218.9	Group enriched	Detected in some	5	Early spermatids: 85.6;Hepatocytes: 72.0;Late spermatids: 165.9	Cancer enriched	Detected in some	22	liver cancer: 26.7	Low region specificity	Detected in many			Not detected in immune cells	Not detected			Not detected	Not detected			Cell line enriched	Detected in single	9	Hep G2: 5.7	Not detected	Not detected			Low region specificity	Detected in some
CPN1		ENSG00000120054	Carboxypeptidase N subunit 1	P15169	10	100042193-100081869	Disease related genes, Enzymes, Human disease related genes, Plasma proteins, Potential drug targets, Predicted intracellular proteins, Predicted secreted proteins		Carboxypeptidase, Hydrolase, Metalloprotease, Protease	Disease variant	Evidence at protein level	Evidence at transcript level	Evidence at protein level	Evidence at protein level	Tissue enriched	Detected in some	54	liver: 82.3	Cell type enriched	Detected in some	4	Hepatocytes: 37.2	Group enriched	Detected in some	12	liver cancer: 26.6;melanoma: 7.9	Not detected	Not detected			Not detected in immune cells	Not detected			Not detected	Not detected			Cell line enriched	Detected in some	17	SK-MEL-30: 141.8	Low region specificity	Detected in some			Not detected	Not detected
LECT2	chm-II, chm2	ENSG00000145826	Leukocyte cell derived chemotaxin 2	O14960	5	135922279-135954983	Plasma proteins, Predicted intracellular proteins, Predicted secreted proteins	Chemotaxis			Evidence at protein level	Evidence at protein level	Evidence at protein level	Evidence at protein level	Tissue enriched	Detected in some	54	liver: 481.9	Group enriched	Detected in some	15	Early spermatids: 147.7;Hepatocytes: 100.7;Late spermatids: 55.8	Cancer enriched	Detected in single	216	liver cancer: 35.1	Region enhanced	Detected in some		cerebellum: 5.9	Not detected in immune cells	Not detected			Not detected	Not detected			Low cell line specificity	Detected in some			Not detected	Not detected			Low region specificity	Detected in single
ANG	RAA1, RNASE5	ENSG00000214274	Angiogenin	P03950	14	20684177-20698971	Cancer-related genes, Disease related genes, Human disease related genes, Plasma proteins, Predicted secreted proteins	Angiogenesis, Differentiation, Stress response	Developmental protein, DNA-binding, Endonuclease, Hydrolase, Nuclease, Protein synthesis inhibitor	Amyotrophic lateral sclerosis, Cancer-related genes, Disease variant, Neurodegeneration	Evidence at protein level	Evidence at transcript level	Evidence at protein level	Evidence at protein level	Tissue enriched	Detected in all	52	liver: 3042.7	Cell type enriched	Detected in many	24	Hepatocytes: 4816.3	Cancer enriched	Detected in all	17	liver cancer: 279.2	Low region specificity	Detected in all			Immune cell enhanced	Detected in many		classical monocyte: 24.5;myeloid DC: 14.5	Low lineage specificity	Detected in many			Group enriched	Detected in many	5	Hep G2: 152.2;OE19: 116.1	Low region specificity	Detected in all
DPYS	DHPase	ENSG00000147647	Dihydropyrimidinase	Q14117	8	104330324-104467055	Disease related genes, Enzymes, Human disease related genes, Metabolic proteins, Potential drug targets, Predicted intracellular proteins		Hydrolase	Disease variant	Evidence at protein level	Evidence at protein level	Evidence at protein level	Evidence at protein level	Group enriched	Detected in some	51	kidney: 201.4;liver: 481.5	Group enriched	Detected in some	12	Hepatocytes: 459.5;Proximal tubular cells: 518.8	Cancer enriched	Detected in some	5	liver cancer: 57.6	Low region specificity	Detected in some			Not detected in immune cells	Not detected			Not detected	Not detected			Not detected	Not detected			Not detected	Not detected			Not detected	Not detected
SLC17A1	NAPI-1, NPT1	ENSG00000124568	Solute carrier family 17 member 1	Q14916	6	25782915-25832052	Metabolic proteins, Predicted membrane proteins, Transporters	Ion transport, Sodium transport, Symport, Transport			Evidence at protein level	Evidence at transcript level	Evidence at protein level	Evidence at protein level	Group enriched	Detected in some	49	kidney: 170.8;liver: 49.8	Cell type enhanced	Detected in some		Early spermatids: 13.5;Hepatocytes: 10.3;Proximal tubular cells: 49.2	Group enriched	Detected in some	150	liver cancer: 7.6;renal cancer: 19.2	Not detected	Not detected			Not detected in immune cells	Not detected			Not detected	Not detected			Cell line enriched	Detected in single	647	RPTEC TERT1: 64.7	Not detected	Not detected			Low region specificity	Detected in many
ASGR2	CLEC4H2	ENSG00000161944	Asialoglycoprotein receptor 2	P07307	17	7101322-7115700	Plasma proteins, Predicted intracellular proteins, Predicted membrane proteins	Endocytosis, Host-virus interaction	Receptor		Evidence at protein level	Evidence at protein level	Evidence at protein level	Evidence at protein level	Tissue enriched	Detected in many	47	liver: 847.6	Cell type enriched	Detected in some	5	Hepatocytes: 878.6	Cancer enriched	Detected in many	66	liver cancer: 214.2	Low region specificity	Detected in many			Group enriched	Detected in many	8	classical monocyte: 110.0;myeloid DC: 64.1	Group enriched	Detected in many	51	dendritic cells: 64.1;monocytes: 110.0	Cell line enriched	Detected in some	9	Hep G2: 528.3	Not detected	Not detected			Not detected	Not detected
TDO2	TDO, TPH2	ENSG00000151790	Tryptophan 2,3-dioxygenase	P48775	4	155854738-155920406	Disease related genes, Enzymes, Metabolic proteins, Potential drug targets, Predicted intracellular proteins	Tryptophan catabolism	Dioxygenase, Oxidoreductase	Disease variant	Evidence at protein level	Evidence at protein level	Evidence at protein level	Evidence at protein level	Tissue enriched	Detected in some	47	liver: 804.5	Cell type enriched	Detected in some	7	Hepatocytes: 1174.2	Cancer enriched	Detected in many	18	liver cancer: 35.7	Low region specificity	Detected in some			Not detected in immune cells	Not detected			Not detected	Not detected			Group enriched	Detected in some	4	EFO-21: 9.6;HDLM-2: 22.0;U-87 MG: 11.3	Group enriched	Detected in some	7	cerebellum: 6.3;hippocampal formation: 5.3;white matter: 1.9	Low region specificity	Detected in all
CCL16	CKb12, HCC-4, LCC-1, LEC, LMC, Mtn-1, NCC-4, SCYA16, SCYL4	ENSG00000275152	C-C motif chemokine ligand 16	O15467	17	35976493-35981497	Cancer-related genes, Plasma proteins, Predicted secreted proteins	Chemotaxis, Inflammatory response	Cytokine	Cancer-related genes	Evidence at protein level	Evidence at transcript level	Evidence at protein level	Evidence at protein level	Tissue enriched	Detected in some	46	liver: 121.3	Cell type enriched	Detected in some	18	Hepatocytes: 262.0	Cancer enriched	Detected in single	154	liver cancer: 49.0	Not detected	Not detected			Not detected in immune cells	Not detected			Not detected	Not detected			Cell line enriched	Detected in single	24	Hep G2: 10.1					Low region specificity	Detected in some
PGLYRP2	PGLYRPL, PGRP-L, PGRPL, tagL, tagL-alpha, tagl-beta, TAGL-like	ENSG00000161031	Peptidoglycan recognition protein 2	Q96PD5	19	15468645-15498956	Enzymes, Metabolic proteins, Plasma proteins, Predicted membrane proteins, Predicted secreted proteins	Immunity	Hydrolase		Evidence at protein level	Evidence at protein level	Evidence at protein level	Evidence at protein level	Tissue enriched	Detected in some	45	liver: 260.9	Cell type enriched	Detected in some	11	Hepatocytes: 168.7	Cancer enriched	Detected in some	16	liver cancer: 42.9	Not detected	Not detected			Low immune cell specificity	Detected in many			Group enriched	Detected in many	7	granulocytes: 3.4;monocytes: 5.1;T-cells: 2.3	Group enriched	Detected in some	5	MCF7: 8.1;T-47d: 8.4	Not detected	Not detected			Not detected	Not detected
SERPINA1	A1A, A1AT, AAT, alpha-1-antitrypsin, alpha1AT, PI, PI1	ENSG00000197249	Serpin family A member 1	P01009	14	94376747-94390693	Cancer-related genes, Candidate cardiovascular disease genes, Disease related genes, Human disease related genes, Metabolic proteins, Plasma proteins, Predicted intracellular proteins, Predicted secreted proteins	Acute phase, Blood coagulation, Hemostasis	Protease inhibitor, Serine protease inhibitor	Cancer-related genes	Evidence at protein level	Evidence at protein level	Evidence at protein level	Evidence at protein level	Tissue enriched	Detected in all	45	liver: 34304.0	Cell type enriched	Detected in many	8	Hepatocytes: 42919.3	Cancer enriched	Detected in all	10	liver cancer: 3850.6	Low region specificity	Detected in all			Group enriched	Detected in all	5	classical monocyte: 2482.1;intermediate monocyte: 3411.9;neutrophil: 2823.2;non-classical monocyte: 4518.8	Group enriched	Detected in all	5	granulocytes: 2823.2;monocytes: 4518.8	Cell line enriched	Detected in many	10	Hep G2: 4769.1	Not detected	Not detected			Region enriched	Detected in many	6
AGXT2	AGT2	ENSG00000113492	Alanine--glyoxylate aminotransferase 2	Q9BYV1	5	34998101-35048135	Enzymes, Metabolic proteins, Predicted intracellular proteins		Aminotransferase, Transferase		Evidence at protein level	Evidence at protein level	Evidence at protein level	Evidence at protein level	Group enriched	Detected in some	44	kidney: 209.8;liver: 124.5	Group enriched	Detected in some	5	Hepatocytes: 105.9;Proximal tubular cells: 359.5	Group enriched	Detected in some	112	liver cancer: 9.2;renal cancer: 12.5	Not detected	Not detected			Not detected in immune cells	Not detected			Not detected	Not detected			Not detected	Not detected			Not detected	Not detected			Low region specificity	Detected in all
GDF2	BMP-9, BMP9	ENSG00000263761	Growth differentiation factor 2	Q9UK05	10	47322454-47327588	Disease related genes, Human disease related genes, Plasma proteins, Predicted secreted proteins	Angiogenesis	Cytokine, Growth factor	Disease variant	Evidence at protein level	Evidence at protein level	Evidence at protein level	Evidence at protein level	Tissue enriched	Detected in single	44	liver: 18.8	Not detected	Not detected			Not detected	Not detected			Not detected	Not detected			Not detected in immune cells	Not detected			Not detected	Not detected			Not detected	Not detected			Not detected	Not detected			Low region specificity	Detected in many
DIO1	TXDI1	ENSG00000211452	Iodothyronine deiodinase 1	P49895	1	53891239-53911086	Enzymes, Metabolic proteins, Predicted intracellular proteins, Predicted membrane proteins	Thyroid hormones biosynthesis	Oxidoreductase		Evidence at protein level	Evidence at transcript level	Evidence at transcript level	Evidence at protein level	Group enriched	Detected in some	42	kidney: 146.2;liver: 186.8;thyroid gland: 262.5	Group enriched	Detected in some	5	Hepatocytes: 61.5;Proximal tubular cells: 115.7	Group enriched	Detected in many	8	liver cancer: 44.7;thyroid cancer: 43.7	Not detected	Not detected			Not detected in immune cells	Not detected			Not detected	Not detected			Group enriched	Detected in some	26	Hep G2: 33.9;SK-BR-3: 79.0	Not detected	Not detected			Low region specificity	Detected in all
ASGR1	CLEC4H1	ENSG00000141505	Asialoglycoprotein receptor 1	P07306	17	7173431-7179564	Predicted intracellular proteins, Predicted secreted proteins	Endocytosis, Host-virus interaction	Receptor		Evidence at protein level	Evidence at protein level	Evidence at protein level	Evidence at protein level	Tissue enriched	Detected in many	41	liver: 1101.2	Cell type enriched	Detected in many	4	Hepatocytes: 1107.9	Cancer enriched	Detected in many	90	liver cancer: 131.6	Low region specificity	Detected in all			Group enriched	Detected in many	5	classical monocyte: 115.2;intermediate monocyte: 55.5;myeloid DC: 41.2	Group enriched	Detected in many	8	dendritic cells: 41.2;monocytes: 115.2	Cell line enriched	Detected in some	29	Hep G2: 493.2	Region enriched	Detected in all	9	cerebellum: 44.1	Not detected	Not detected
BAAT	BAT	ENSG00000136881	Bile acid-CoA:amino acid N-acyltransferase	Q14032	9	101354182-101385400	Disease related genes, Enzymes, Human disease related genes, Metabolic proteins, Potential drug targets, Predicted intracellular proteins	Fatty acid metabolism, Lipid metabolism	Acyltransferase, Hydrolase, Serine esterase, Transferase	Disease variant	Evidence at protein level	Evidence at protein level	Evidence at protein level	Evidence at protein level	Tissue enriched	Detected in some	41	liver: 727.0	Cell type enriched	Detected in some	10	Hepatocytes: 996.7	Cancer enriched	Detected in many	42	liver cancer: 181.1	Low region specificity	Detected in single			Not detected in immune cells	Not detected			Not detected	Not detected			Cell line enhanced	Detected in some		A549: 3.4;CACO-2: 1.6	Not detected	Not detected			Not detected	Not detected
NAT2	AAC2	ENSG00000156006	N-acetyltransferase 2	P11245	8	18391282-18401218	Cancer-related genes, Enzymes, Metabolic proteins, Predicted intracellular proteins		Acyltransferase, Transferase	Cancer-related genes	Evidence at protein level	Evidence at transcript level	Evidence at protein level	Evidence at protein level	Group enriched	Detected in some	41	intestine: 33.8;liver: 129.6	Group enriched	Detected in some	4	Distal enterocytes: 14.8;Hepatocytes: 59.0;Paneth cells: 15.9;Proximal enterocytes: 36.0	Cancer enhanced	Detected in some		colorectal cancer: 4.0;liver cancer: 4.9	Not detected	Not detected			Not detected in immune cells	Not detected			Not detected	Not detected			Cell line enhanced	Detected in some		RPTEC TERT1: 1.0;RT4: 1.6;SCLC-21H: 2.2;SK-BR-3: 1.4
PROC		ENSG00000115718	Protein C, inactivator of coagulation factors Va and VIIIa	P04070	2	127418427-127429242	Cancer-related genes, Candidate cardiovascular disease genes, Disease related genes, Enzymes, FDA approved drug targets, Human disease related genes, Plasma proteins, Predicted intracellular proteins, Predicted secreted proteins	Blood coagulation, Hemostasis	Hydrolase, Protease, Serine protease	Cancer-related genes, Disease variant, FDA approved drug targets, Thrombophilia	Evidence at protein level	Evidence at protein level	Evidence at protein level	Evidence at protein level	Tissue enriched	Detected in some	41	liver: 603.4	Cell type enriched	Detected in some	5	Hepatocytes: 432.9	Cancer enriched	Detected in many	22	liver cancer: 118.3	Low region specificity	Detected in some			Immune cell enriched	Detected in some	9	plasmacytoid DC: 59.7	Lineage enriched	Detected in many	9	dendritic cells: 59.7	Cell line enriched	Detected in some	16	Hep G2: 156.1					Low region specificity	Detected in all
ABCG8	GBD4	ENSG00000143921	ATP binding cassette subfamily G member 8	Q9H221	2	43831942-43882988	Disease related genes, Human disease related genes, Metabolic proteins, Potential drug targets, Predicted membrane proteins, Transporters	Lipid transport, Transport	Translocase	Disease variant	Evidence at protein level	Evidence at protein level	Evidence at protein level	Evidence at protein level	Group enriched	Detected in some	39	intestine: 31.7;liver: 63.9	Group enriched	Detected in some	4	Hepatocytes: 32.0;Proximal enterocytes: 13.8	Cancer enriched	Detected in some	30	liver cancer: 21.6	Low region specificity	Detected in single			Not detected in immune cells	Not detected			Not detected	Not detected			Cell line enriched	Detected in single	44	Hep G2: 5.3	Not detected	Not detected			Low region specificity	Detected in many
ITIH4	H4P, IHRP, ITIHL1	ENSG00000055955	Inter-alpha-trypsin inhibitor heavy chain 4	Q14624	3	52812962-52830688	Cancer-related genes, Plasma proteins, Predicted intracellular proteins, Predicted secreted proteins	Acute phase	Protease inhibitor, Serine protease inhibitor	Cancer-related genes	Evidence at protein level	Evidence at protein level	Evidence at protein level	Evidence at protein level	Tissue enriched	Detected in many	38	liver: 1878.6	Group enriched	Detected in many	5	Early spermatids: 119.2;Hepatocytes: 134.6;Late spermatids: 126.5	Cancer enriched	Detected in single	27	liver cancer: 7.4	Low region specificity	Detected in all			Not detected in immune cells	Not detected			Not detected	Not detected			Cell line enhanced	Detected in some		HDLM-2: 2.4;JURKAT: 2.0;U-266/70: 3.0	Not detected	Not detected			Low region specificity	Detected in many
TTPA	AVED	ENSG00000137561	Alpha tocopherol transfer protein	P49638	8	63048553-63086053	Disease related genes, Human disease related genes, Plasma proteins, Predicted intracellular proteins	Transport		Disease variant	Evidence at protein level	Evidence at transcript level	Evidence at protein level	Evidence at protein level	Tissue enriched	Detected in some	38	liver: 166.4	Group enriched	Detected in some	4	Astrocytes: 37.9;Hepatocytes: 72.0	Cancer enriched	Detected in some	9	liver cancer: 21.3	Low region specificity	Detected in all			Not detected in immune cells	Not detected			Not detected	Not detected			Cell line enhanced	Detected in some		GAMG: 2.0;SK-BR-3: 6.0;T-47d: 2.1;U-2 OS: 2.9;U-2197: 3.7	Low region specificity	Detected in all
ACOT12	Cach, STARD15, THEAL	ENSG00000172497	Acyl-CoA thioesterase 12	Q8WYK0	5	81329996-81394179	Enzymes, Metabolic proteins, Predicted intracellular proteins, Transporters	Fatty acid metabolism, Lipid metabolism	Hydrolase, Serine esterase		Evidence at protein level	Evidence at transcript level	Evidence at protein level	Evidence at protein level	Tissue enriched	Detected in some	36	liver: 101.5	Cell type enriched	Detected in some	4	Hepatocytes: 36.2	Cancer enriched	Detected in single	76	liver cancer: 13.9	Not detected	Not detected			Not detected in immune cells	Not detected			Not detected	Not detected			Not detected	Not detected			Not detected	Not detected			Low region specificity	Detected in some
CYP3A7	CP37, P450-HFLA	ENSG00000160870	Cytochrome P450 family 3 subfamily A member 7	P24462	7	99705036-99735196	Enzymes, Metabolic proteins, Predicted membrane proteins	Lipid biosynthesis, Lipid metabolism, Steroid biosynthesis	Monooxygenase, Oxidoreductase		Evidence at protein level	Evidence at protein level	Evidence at protein level	Evidence at protein level	Tissue enriched	Detected in some	36	liver: 307.5	Group enriched	Detected in some	17	Cholangiocytes: 85.8;Hepatocytes: 60.5	Cancer enriched	Detected in some	43	liver cancer: 38.0	Not detected	Not detected			Not detected in immune cells	Not detected			Not detected	Not detected			Cell line enhanced	Detected in some		BJ hTERT+: 1.3;Hep G2: 2.5;HHSteC: 1.4
CYP2B6	CPB6, CYP2B, CYPIIB6	ENSG00000197408	Cytochrome P450 family 2 subfamily B member 6	P20813	19	40991282-41018398	Metabolic proteins, Plasma proteins, Predicted intracellular proteins		Monooxygenase, Oxidoreductase		Evidence at protein level	Evidence at protein level	Evidence at protein level	Evidence at protein level	Tissue enriched	Detected in some	35	liver: 538.2	Cell type enriched	Detected in some	10	Hepatocytes: 420.9	Cancer enhanced	Detected in many		liver cancer: 28.8	Not detected	Not detected			Not detected in immune cells	Not detected			Not detected	Not detected			Cell line enhanced	Detected in some		HaCaT: 2.6;OE19: 1.8					Region enhanced	Detected in single
CA5A	CA5, CAV, CAVA	ENSG00000174990	Carbonic anhydrase 5A	P35218	16	87881546-87936580	Disease related genes, Enzymes, FDA approved drug targets, Human disease related genes, Metabolic proteins, Predicted intracellular proteins		Lyase	Disease variant, FDA approved drug targets	Evidence at protein level	Evidence at transcript level	Evidence at protein level	Evidence at protein level	Tissue enriched	Detected in single	34	liver: 24.4	Cell type enriched	Detected in many	6	Hepatocytes: 39.0	Cancer enriched	Detected in single	26	liver cancer: 2.0	Not detected	Not detected			Not detected in immune cells	Not detected			Not detected	Not detected			Cell line enriched	Detected in single	36	Hep G2: 25.5	Not detected	Not detected			Low region specificity	Detected in all
CFB	BF, BFD, H2-Bf	ENSG00000243649	Complement factor B	P00751	6	31945650-31952084	Disease related genes, Enzymes, Human disease related genes, Plasma proteins, Potential drug targets, Predicted intracellular proteins, Predicted secreted proteins	Complement alternate pathway, Immunity, Innate immunity	Hydrolase, Protease, Serine protease	Age-related macular degeneration, Disease variant, Hemolytic uremic syndrome	Evidence at protein level	Evidence at protein level	Evidence at protein level	Evidence at protein level	Tissue enriched	Detected in many	34	liver: 2634.7	Cell type enhanced	Detected in many		Ductal cells: 873.6;Exocrine glandular cells: 197.3;Hepatocytes: 284.0;Pancreatic endocrine cells: 318.0;Proximal enterocytes: 139.7	Cancer enhanced	Detected in all		liver cancer: 78.3	Low region specificity	Detected in all			Not detected in immune cells	Not detected			Not detected	Not detected			Cell line enhanced	Detected in some		ASC diff: 15.0;ASC TERT1: 23.0;EFO-21: 25.1;fHDF/TERT166: 14.1;HSkMC: 19.1;U-87 MG: 10.1					Low region specificity	Detected in all
PRODH2	HSPOX1	ENSG00000250799	Proline dehydrogenase 2	Q9UF12	19	35799988-35813299	Enzymes, Metabolic proteins, Predicted intracellular proteins	Proline metabolism	Oxidoreductase		Evidence at protein level	Evidence at protein level	Evidence at protein level	Evidence at protein level	Group enriched	Detected in some	34	kidney: 140.3;liver: 175.0	Group enriched	Detected in some	13	Hepatocytes: 157.6;Proximal tubular cells: 559.9	Cancer enriched	Detected in some	5	liver cancer: 28.1	Not detected	Not detected			Not detected in immune cells	Not detected			Not detected	Not detected			Cell line enriched	Detected in some	19	Hep G2: 33.4	Low region specificity	Detected in single			Low region specificity	Detected in all
SDS	SDH	ENSG00000135094	Serine dehydratase	P20132	12	113392445-113426301	Enzymes, Metabolic proteins, Plasma proteins, Predicted intracellular proteins	Gluconeogenesis	Lyase		Evidence at protein level	Evidence at transcript level	Evidence at protein level	Evidence at protein level	Tissue enriched	Detected in many	34	liver: 1033.1	Cell type enhanced	Detected in some		Hepatocytes: 364.6;Hofbauer cells: 199.4;Langerhans cells: 111.9;Macrophages: 93.7;monocytes: 97.6	Cancer enriched	Detected in all	31	liver cancer: 165.3	Low region specificity	Detected in all			Immune cell enriched	Detected in some	10	myeloid DC: 11.6	Lineage enriched	Detected in single	15	dendritic cells: 11.6	Cell line enhanced	Detected in some		HMC-1: 1.7;SK-BR-3: 1.0	Not detected	Not detected			Low region specificity	Detected in many
SLC39A5		ENSG00000139540	Solute carrier family 39 member 5	Q6ZMH5	12	56230049-56237846	Disease related genes, Human disease related genes, Metabolic proteins, Potential drug targets, Predicted intracellular proteins, Predicted membrane proteins, Transporters	Ion transport, Transport, Zinc transport		Disease variant	Evidence at protein level	Evidence at protein level	Evidence at protein level	Evidence at protein level	Group enriched	Detected in some	32	intestine: 239.6;kidney: 111.0;liver: 172.5;pancreas: 309.3	Cell type enriched	Detected in some	4	Proximal enterocytes: 798.4	Cancer enhanced	Detected in many		colorectal cancer: 30.6;liver cancer: 36.3	Not detected	Not detected			Not detected in immune cells	Not detected			Not detected	Not detected			Group enriched	Detected in some	53	CACO-2: 39.9;Hep G2: 58.5	Region enhanced	Detected in single		basal ganglia: 1.1	Not detected	Not detected
ADH4	ADH-2	ENSG00000198099	Alcohol dehydrogenase 4 (class II), pi polypeptide	P08319	4	99123657-99157792	Enzymes, Metabolic proteins, Plasma proteins, Predicted intracellular proteins		Oxidoreductase		Evidence at protein level	Evidence at protein level	Evidence at protein level	Evidence at protein level	Tissue enriched	Detected in some	31	liver: 5193.5	Cell type enriched	Detected in some	21	Hepatocytes: 975.2	Cancer enriched	Detected in some	60	liver cancer: 230.7	Low region specificity	Detected in some			Not detected in immune cells	Not detected			Not detected	Not detected			Cell line enriched	Detected in some	13	Hep G2: 22.2	Not detected	Not detected			Low region specificity	Detected in many
GYS2		ENSG00000111713	Glycogen synthase 2	P54840	12	21536107-21604847	Disease related genes, Enzymes, Human disease related genes, Metabolic proteins, Potential drug targets, Predicted intracellular proteins	Glycogen biosynthesis	Allosteric enzyme, Glycosyltransferase, Transferase	Disease variant, Glycogen storage disease	Evidence at protein level	Evidence at protein level	Evidence at protein level	Evidence at protein level	Tissue enriched	Detected in some	30	liver: 175.3	Cell type enriched	Detected in some	8	Hepatocytes: 63.6	Cancer enriched	Detected in single	29	liver cancer: 12.6	Not detected	Not detected			Not detected in immune cells	Not detected			Not detected	Not detected			Not detected	Not detected			Not detected	Not detected			Not detected	Not detected
C5	C5a, C5b, CPAMD4	ENSG00000106804	Complement C5	P01031	9	120952335-121050275	Disease related genes, FDA approved drug targets, Human disease related genes, Plasma proteins, Predicted secreted proteins	Complement alternate pathway, Complement pathway, Cytolysis, Immunity, Inflammatory response, Innate immunity		FDA approved drug targets	Evidence at protein level	Evidence at protein level	Evidence at protein level	Evidence at protein level	Tissue enriched	Detected in many	29	liver: 437.3	Cell type enriched	Detected in many	16	Hepatocytes: 538.3	Cancer enriched	Detected in many	17	liver cancer: 73.0	Low region specificity	Detected in all			Not detected in immune cells	Not detected			Not detected	Not detected			Cell line enhanced	Detected in many		A549: 28.4;Hep G2: 30.4	Low region specificity	Detected in single			Not detected	Not detected
CYP8B1	CYP12	ENSG00000180432	Cytochrome P450 family 8 subfamily B member 1	Q9UNU6	3	42856005-42875898	Enzymes, Metabolic proteins, Predicted intracellular proteins, Predicted membrane proteins	Lipid biosynthesis, Lipid metabolism, Steroid biosynthesis	Monooxygenase, Oxidoreductase		Evidence at protein level	Evidence at transcript level	Evidence at protein level	Evidence at protein level	Tissue enriched	Detected in some	28	liver: 407.9	Cell type enriched	Detected in some	76	Hepatocytes: 920.2	Cancer enriched	Detected in some	46	liver cancer: 69.6	Not detected	Not detected			Not detected in immune cells	Not detected			Not detected	Not detected			Cell line enhanced	Detected in some		BEWO: 2.4;SK-BR-3: 1.1	Not detected	Not detected			Low region specificity	Detected in many
LIPC	HL, HTGL	ENSG00000166035	Lipase C, hepatic type	P11150	15	58410569-58569844	Disease related genes, Enzymes, Human disease related genes, Metabolic proteins, Potential drug targets, Predicted secreted proteins	Lipid degradation, Lipid metabolism	Heparin-binding, Hydrolase	Disease variant	Evidence at protein level	Evidence at transcript level	Evidence at protein level	Evidence at protein level	Tissue enriched	Detected in some	28	liver: 172.5	Cell type enriched	Detected in some	9	Hepatocytes: 161.7	Group enriched	Detected in some	14	liver cancer: 20.4;renal cancer: 10.4	Low region specificity	Detected in some			Low immune cell specificity	Detected in some			Group enriched	Detected in many	7	granulocytes: 1.6;NK-cells: 1.5;T-cells: 1.8	Cell line enhanced	Detected in some		CACO-2: 8.5;EFO-21: 6.1;Hep G2: 24.4;HMC-1: 6.8;MOLT-4: 5.5;U-2197: 18.4	Not detected	Not detected			Low region specificity	Detected in many
ALDOB		ENSG00000136872	Aldolase, fructose-bisphosphate B	P05062	9	101420560-101449664	Cancer-related genes, Disease related genes, Enzymes, Human disease related genes, Metabolic proteins, Plasma proteins, Potential drug targets, Predicted intracellular proteins	Glycolysis	Lyase	Cancer-related genes, Disease variant	Evidence at protein level	Evidence at protein level	Evidence at protein level	Evidence at protein level	Group enriched	Detected in many	27	intestine: 5784.2;kidney: 7248.0;liver: 11251.9	Group enriched	Detected in some	4	Proximal enterocytes: 20078.3;Proximal tubular cells: 7956.0	Cancer enriched	Detected in many	31	liver cancer: 1414.0	Low region specificity	Detected in some			Not detected in immune cells	Not detected			Not detected	Not detected			Cell line enhanced	Detected in some		BEWO: 21.4;NB-4: 21.0;RPMI-8226: 28.6;SH-SY5Y: 20.6	Not detected	Not detected			Low region specificity	Detected in some
CYP2D6	CPD6, CYP2D, CYP2D7AP, CYP2D7BP, CYP2D7P2, CYP2D8P2, CYP2DL1, P450-DB1, P450C2D	ENSG00000100197	Cytochrome P450 family 2 subfamily D member 6	P10635	22	42126499-42130865	Human disease related genes, Metabolic proteins, Predicted membrane proteins	Cholesterol metabolism, Fatty acid metabolism, Lipid metabolism, Steroid metabolism, Sterol metabolism	Monooxygenase, Oxidoreductase		Evidence at protein level	Evidence at protein level	Evidence at protein level	Evidence at protein level	Tissue enriched	Detected in some	27	liver: 322.6	Group enriched	Detected in many	35	Hepatocytes: 512.8;Proximal enterocytes: 465.2	Cancer enriched	Detected in many	35	liver cancer: 90.8	Not detected	Not detected			Not detected in immune cells	Not detected			Not detected	Not detected			Cell line enhanced	Detected in single		Hep G2: 1.8					Low region specificity	Detected in many
FETUB		ENSG00000090512	Fetuin B	Q9UGM5	3	186635969-186653141	Plasma proteins, Predicted intracellular proteins, Predicted secreted proteins	Fertilization	Metalloenzyme inhibitor, Metalloprotease inhibitor, Protease inhibitor		Evidence at protein level	Evidence at protein level	Evidence at protein level	Evidence at protein level	Tissue enriched	Detected in some	27	liver: 236.5	Cell type enriched	Detected in some	8	Hepatocytes: 47.2	Cancer enriched	Detected in some	12	liver cancer: 44.0	Not detected	Not detected			Not detected in immune cells	Not detected			Not detected	Not detected			Not detected	Not detected			Not detected	Not detected			Not detected	Not detected
SLC22A9	FLJ23666, OAT4, OAT7, UST3	ENSG00000149742	Solute carrier family 22 member 9	Q8IVM8	11	63369785-63410294	Metabolic proteins, Predicted membrane proteins, Transporters	Transport			Evidence at protein level	Evidence at transcript level	Evidence at protein level	Evidence at protein level	Tissue enriched	Detected in some	27	liver: 46.7	Cell type enhanced	Detected in some		Erythroid cells: 2.7;Excitatory neurons: 5.0;granulocytes: 4.5;Hepatocytes: 15.4	Cancer enriched	Detected in single	166	liver cancer: 19.3	Low region specificity	Detected in some			Not detected in immune cells	Not detected			Not detected	Not detected			Not detected	Not detected			Not detected	Not detected			Low region specificity	Detected in many
CYP26A1	CP26, CYP26, P450RAI, P450RAI1	ENSG00000095596	Cytochrome P450 family 26 subfamily A member 1	O43174	10	93073475-93077885	Metabolic proteins, Predicted intracellular proteins		Monooxygenase, Oxidoreductase		Evidence at protein level	Evidence at transcript level	Evidence at protein level	Evidence at protein level	Tissue enriched	Detected in single	26	liver: 18.1	Group enriched	Detected in some	4	Basal respiratory cells: 48.0;Endometrial ciliated cells: 46.3;Glandular and luminal cells: 86.7;Muller glia cells: 62.1	Cancer enhanced	Detected in many		testis cancer: 5.0	Not detected	Not detected			Not detected in immune cells	Not detected			Not detected	Not detected			Cell line enriched	Detected in some	7	AF22: 62.1	Not detected	Not detected			Region enhanced	Detected in some
HSD17B6	HSE, RODH, SDR9C6	ENSG00000025423	Hydroxysteroid 17-beta dehydrogenase 6	O14756	12	56752161-56787790	Enzymes, Metabolic proteins, Predicted intracellular proteins	Lipid metabolism, Steroid metabolism	Oxidoreductase		Evidence at protein level	Evidence at protein level	Evidence at protein level	Evidence at protein level	Tissue enriched	Detected in many	26	liver: 1819.2	Cell type enriched	Detected in many	11	Hepatocytes: 1969.3	Cancer enriched	Detected in many	5	liver cancer: 170.3	Low region specificity	Detected in all			Low immune cell specificity	Detected in some			Low lineage specificity	Detected in single			Cell line enhanced	Detected in many		Karpas-707: 13.4;U-266/84: 18.0	Not detected	Not detected			Low region specificity	Detected in all
UGT1A1	GNT1, UGT1, UGT1A	ENSG00000241635	UDP glucuronosyltransferase family 1 member A1	P22309	2	233760270-233773300	Cancer-related genes, Disease related genes, Enzymes, Human disease related genes, Metabolic proteins, Plasma proteins, Potential drug targets, Predicted membrane proteins		Glycosyltransferase, Transferase	Cancer-related genes, Disease variant	Evidence at protein level	Evidence at transcript level	Evidence at protein level	Evidence at protein level	Group enriched	Detected in some	26	intestine: 203.0;liver: 325.1	Cell type enriched	Detected in some	7	Hepatocytes: 105.0	Cancer enriched	Detected in some	19	liver cancer: 16.4	Low region specificity	Detected in single			Immune cell enhanced	Detected in single		neutrophil: 1.4	Lineage enriched	Detected in single	4	granulocytes: 1.4	Cell line enhanced	Detected in some		HaCaT: 14.0;OE19: 64.5;RT4: 34.7	Not detected	Not detected
APOC3		ENSG00000110245	Apolipoprotein C3	P02656	11	116829706-116833072	Cancer-related genes, Candidate cardiovascular disease genes, Disease related genes, FDA approved drug targets, Human disease related genes, Metabolic proteins, Plasma proteins, Predicted secreted proteins	Lipid degradation, Lipid metabolism, Lipid transport, Transport		Cancer-related genes, Disease variant, FDA approved drug targets	Evidence at protein level	Evidence at protein level	Evidence at protein level	Evidence at protein level	Tissue enriched	Detected in many	25	liver: 27875.1	Cell type enriched	Detected in some	8	Hepatocytes: 84691.9	Cancer enriched	Detected in many	643	liver cancer: 4021.9	Not detected	Not detected			Not detected in immune cells	Not detected			Not detected	Not detected			Group enriched	Detected in some	19	CACO-2: 107.3;Hep G2: 296.2	Low region specificity	Detected in some			Not detected	Not detected
KLKB1	KLK3	ENSG00000164344	Kallikrein B1	P03952	4	186208979-186258471	Disease related genes, Enzymes, FDA approved drug targets, Human disease related genes, Plasma proteins, Predicted intracellular proteins, Predicted secreted proteins	Blood coagulation, Fibrinolysis, Hemostasis, Inflammatory response	Hydrolase, Protease, Serine protease	Disease variant, FDA approved drug targets	Evidence at protein level	Evidence at transcript level	Evidence at protein level	Evidence at protein level	Tissue enriched	Detected in many	25	liver: 331.1	Cell type enriched	Detected in many	5	Hepatocytes: 280.5	Cancer enriched	Detected in some	17	liver cancer: 27.6	Low region specificity	Detected in all			Not detected in immune cells	Not detected			Not detected	Not detected			Cell line enhanced	Detected in some		NTERA-2: 3.1;SCLC-21H: 2.1;U-937: 1.3	Not detected	Not detected			Low region specificity	Detected in single
AC132217.2		ENSG00000284779	Novel protein		11	2129112-2158391	Predicted intracellular proteins				Evidence at transcript level	Evidence at transcript level			Tissue enriched	Detected in some	24	liver: 37.9	Not detected	Not detected							Low region specificity	Detected in single			Not detected in immune cells	Not detected			Not detected	Not detected			Cell line enhanced	Detected in single		RH-30: 1.0	Not detected	Not detected
PRAMEF10		ENSG00000187545	PRAME family member 10	O60809	1	12892896-12898270	Predicted intracellular proteins				Evidence at transcript level	Evidence at transcript level	Evidence at transcript level	Evidence at transcript level	Tissue enriched	Detected in single	24	liver: 2.3	Not detected	Not detected			Cancer enriched	Detected in single	29	liver cancer: 1.4	Not detected	Not detected			Not detected in immune cells	Not detected			Not detected	Not detected			Not detected	Not detected
LBP	BPIFD2	ENSG00000129988	Lipopolysaccharide binding protein	P18428	20	38346482-38377013	Plasma proteins, Predicted secreted proteins, Transporters	Immunity, Innate immunity, Lipid transport, Transport	Antibiotic, Antimicrobial		Evidence at protein level	Evidence at protein level	Evidence at protein level	Evidence at protein level	Tissue enriched	Detected in many	23	liver: 1349.5	Cell type enriched	Detected in some	30	Hepatocytes: 458.3	Cancer enriched	Detected in many	20	liver cancer: 356.7	Region enhanced	Detected in single		medulla oblongata: 1.1	Not detected in immune cells	Not detected			Not detected	Not detected			Group enriched	Detected in some	9	ASC diff: 10.7;HSkMC: 12.7	Low region specificity	Detected in all			Low region specificity	Detected in many
LEAP2	LEAP-2	ENSG00000164406	Liver enriched antimicrobial peptide 2	Q969E1	5	132873444-132875046	Plasma proteins, Predicted secreted proteins		Antibiotic, Antimicrobial		Evidence at protein level	Evidence at transcript level	Evidence at protein level	Evidence at protein level	Tissue enriched	Detected in many	23	liver: 536.4	Cell type enriched	Detected in many	5	Hepatocytes: 1650.6	Cancer enriched	Detected in many	17	liver cancer: 40.0	Low region specificity	Detected in many			Low immune cell specificity	Detected in many			Low lineage specificity	Detected in many			Cell line enhanced	Detected in some		CACO-2: 3.4;Hep G2: 4.7;U-266/84: 3.8	Not detected	Not detected			Low region specificity	Detected in many
MAT1A	MAT, MATA1, SAMS, SAMS1	ENSG00000151224	Methionine adenosyltransferase 1A	Q00266	10	80271820-80289658	Disease related genes, Enzymes, Human disease related genes, Metabolic proteins, Plasma proteins, Potential drug targets, Predicted intracellular proteins	One-carbon metabolism	Transferase	Disease variant	Evidence at protein level	Evidence at protein level	Evidence at protein level	Evidence at protein level	Tissue enriched	Detected in some	23	liver: 1357.4	Cell type enriched	Detected in some	55	Hepatocytes: 5534.4	Cancer enriched	Detected in many	54	liver cancer: 209.8	Not detected	Not detected			Not detected in immune cells	Not detected			Not detected	Not detected			Cell line enriched	Detected in some	14	Hep G2: 94.9	Not detected	Not detected			Low region specificity	Detected in many
TAT		ENSG00000198650	Tyrosine aminotransferase	P17735	16	71565660-71577092	Disease related genes, Enzymes, Human disease related genes, Metabolic proteins, Plasma proteins, Potential drug targets, Predicted intracellular proteins	Phenylalanine catabolism, Tyrosine catabolism	Aminotransferase, Transferase	Disease variant, Mental retardation, Palmoplantar keratoderma	Evidence at protein level	Evidence at transcript level	Evidence at protein level	Evidence at protein level	Tissue enriched	Detected in some	22	liver: 1283.0	Cell type enriched	Detected in some	43	Hepatocytes: 4164.8	Cancer enriched	Detected in some	10	liver cancer: 152.8	Not detected	Not detected			Not detected in immune cells	Not detected			Not detected	Not detected			Cell line enhanced	Detected in single		Hep G2: 2.5	Not detected	Not detected			Not detected	Not detected
USH2A	RP39, USH2	ENSG00000042781	Usherin	O75445	1	215622891-216423448	Disease related genes, Human disease related genes, Predicted membrane proteins	Hearing, Sensory transduction, Vision		Deafness, Disease variant, Retinitis pigmentosa, Usher syndrome	Evidence at protein level	Evidence at transcript level	Evidence at protein level	Evidence at protein level	Group enriched	Detected in some	22	liver: 7.0;retina: 19.4	Cell type enhanced	Detected in some		Cone photoreceptor cells: 202.3;Early spermatids: 49.3;Rod photoreceptor cells: 165.8	Not detected	Not detected			Not detected	Not detected			Not detected in immune cells	Not detected			Not detected	Not detected			Not detected	Not detected			Not detected	Not detected			Low region specificity	Detected in some
ACMSD		ENSG00000153086	Aminocarboxymuconate semialdehyde decarboxylase	Q8TDX5	2	134838616-134902034	Enzymes, Metabolic proteins, Predicted intracellular proteins		Decarboxylase, Lyase		Evidence at protein level	Evidence at protein level	Evidence at protein level	Evidence at protein level	Group enriched	Detected in some	21	kidney: 142.4;liver: 163.8	Group enriched	Detected in some	4	Hepatocytes: 120.2;Proximal tubular cells: 408.1	Group enriched	Detected in some	23	liver cancer: 21.2;renal cancer: 19.8	Not detected	Not detected			Not detected in immune cells	Not detected			Not detected	Not detected			Cell line enriched	Detected in some	21	RPTEC TERT1: 26.7	Not detected	Not detected			Low region specificity	Detected in all
ADH1C	ADH3	ENSG00000248144	Alcohol dehydrogenase 1C (class I), gamma polypeptide	P00326	4	99336497-99352746	Enzymes, FDA approved drug targets, Human disease related genes, Metabolic proteins, Plasma proteins, Predicted intracellular proteins		Oxidoreductase	FDA approved drug targets	Evidence at protein level	Evidence at protein level	Evidence at protein level	Evidence at protein level	Group enriched	Detected in many	21	intestine: 603.5;liver: 2078.8;stomach 1: 575.8	Cell type enhanced	Detected in many		Exocrine glandular cells: 699.4;Gastric mucus-secreting cells: 611.2;Hepatocytes: 440.6;Undifferentiated cells: 420.5	Cancer enriched	Detected in many	7	liver cancer: 238.2	Not detected	Not detected			Not detected in immune cells	Not detected			Not detected	Not detected			Cell line enhanced	Detected in some		A549: 2.1;ASC TERT1: 3.6;HSkMC: 11.9;RPMI-8226: 2.1
ATF5		ENSG00000169136	Activating transcription factor 5	Q9Y2D1	19	49928702-49933935	Predicted intracellular proteins, Transcription factors	Transcription, Transcription regulation	Activator, DNA-binding		Evidence at protein level	Evidence at protein level	Evidence at protein level	Evidence at protein level	Tissue enriched	Detected in all	21	liver: 2500.3	Cell type enriched	Detected in many	5	Hepatocytes: 1412.6	Cancer enriched	Detected in all	7	liver cancer: 200.0	Low region specificity	Detected in all			Group enriched	Detected in many	4	classical monocyte: 24.0;intermediate monocyte: 22.4;myeloid DC: 14.3;plasmacytoid DC: 38.5	Group enriched	Detected in all	9	dendritic cells: 38.5;monocytes: 24.0	Cell line enhanced	Detected in all		HDLM-2: 313.2;Karpas-707: 523.4;THP-1: 452.4;U-266/84: 715.6;U-698: 316.2	Low region specificity	Detected in all			Low region specificity	Detected in all
LRG1	LRG	ENSG00000171236	Leucine rich alpha-2-glycoprotein 1	P02750	19	4536402-4540036	Plasma proteins, Predicted secreted proteins				Evidence at protein level	Evidence at protein level	Evidence at protein level	Evidence at protein level	Tissue enriched	Detected in many	21	liver: 952.0	Cell type enriched	Detected in many	7	Hepatocytes: 793.0	Cancer enriched	Detected in many	9	liver cancer: 160.9	Low region specificity	Detected in some			Immune cell enriched	Detected in many	19	neutrophil: 285.2	Lineage enriched	Detected in many	44	granulocytes: 285.2	Cell line enhanced	Detected in many		Hep G2: 15.4;SK-BR-3: 15.7;THP-1: 26.2;U-937: 48.7	Low region specificity	Detected in single
MPPED1	239AB, C22orf1, FAM1A	ENSG00000186732	Metallophosphoesterase domain containing 1	O15442	22	43411196-43507848	Predicted intracellular proteins		Hydrolase		Evidence at protein level	Evidence at transcript level	Evidence at protein level	Evidence at protein level	Group enriched	Detected in some	21	brain: 60.9;liver: 24.7	Group enriched	Detected in some	5	Excitatory neurons: 69.4;Inhibitory neurons: 68.6	Cancer enhanced	Detected in some		liver cancer: 1.6	Region enhanced	Detected in many		cerebral cortex: 60.9	Not detected in immune cells	Not detected			Not detected	Not detected			Group enriched	Detected in some	5	HaCaT: 5.3;SCLC-21H: 2.3	Group enriched	Detected in all	5	amygdala: 105.7;basal ganglia: 66.2;cerebral cortex: 163.5;hippocampal formation: 174.4;white matter: 106.3	Group enriched	Detected in all	6
MTTP	ABL, MTP	ENSG00000138823	Microsomal triglyceride transfer protein	P55157	4	99564081-99623997	Disease related genes, FDA approved drug targets, Human disease related genes, Metabolic proteins, Predicted intracellular proteins	Lipid transport, Transport		Disease variant, FDA approved drug targets	Evidence at protein level	Evidence at protein level	Evidence at protein level	Evidence at protein level	Group enriched	Detected in some	21	intestine: 277.4;liver: 268.7	Group enriched	Detected in many	9	Hepatocytes: 244.2;Proximal enterocytes: 605.4	Cancer enriched	Detected in many	13	liver cancer: 28.7	Low region specificity	Detected in many			Not detected in immune cells	Not detected			Not detected	Not detected			Group enriched	Detected in some	4	AF22: 10.8;Hep G2: 12.2	Low region specificity	Detected in all			Not detected	Not detected
SLC27A5	ACSB, ACSVL6, FACVL3, FATP5, FLJ22987, VLACSR, VLCS-H2, VLCSH2	ENSG00000083807	Solute carrier family 27 member 5	Q9Y2P5	19	58479512-58512413	Enzymes, Metabolic proteins, Predicted intracellular proteins, Predicted membrane proteins, Transporters	Fatty acid metabolism, Lipid metabolism	Ligase, Oxidoreductase		Evidence at protein level	Evidence at protein level	Evidence at protein level	Evidence at protein level	Tissue enriched	Detected in all	21	liver: 1031.9	Group enriched	Detected in many	4	Early spermatids: 144.4;Hepatocytes: 439.9;Late spermatids: 464.4	Cancer enriched	Detected in all	26	liver cancer: 49.8	Low region specificity	Detected in all			Low immune cell specificity	Detected in many			Low lineage specificity	Detected in all			Low cell line specificity	Detected in many			Not detected	Not detected			Low region specificity	Detected in many
SLC28A1	CNT1	ENSG00000156222	Solute carrier family 28 member 1	O00337	15	84884654-84945798	Disease related genes, Metabolic proteins, Potential drug targets, Predicted membrane proteins, Transporters	Transport		Disease variant	Evidence at protein level	Evidence at protein level	Evidence at protein level	Evidence at protein level	Group enriched	Detected in some	21	intestine: 49.5;kidney: 48.4;liver: 112.2	Group enriched	Detected in some	5	Hepatocytes: 38.6;Hofbauer cells: 54.3;Proximal enterocytes: 86.9;Proximal tubular cells: 93.4	Group enriched	Detected in some	63	liver cancer: 10.9;renal cancer: 33.0	Not detected	Not detected			Not detected in immune cells	Not detected			Not detected	Not detected			Not detected	Not detected			Not detected	Not detected			Low region specificity	Detected in many
UGT2B7	UGT2B9	ENSG00000171234	UDP glucuronosyltransferase family 2 member B7	P16662	4	69051363-69112987	Enzymes, Metabolic proteins, Predicted intracellular proteins, Predicted membrane proteins	Lipid metabolism, Steroid metabolism	Glycosyltransferase, Transferase		Evidence at protein level	Evidence at transcript level	Evidence at protein level	Evidence at protein level	Group enriched	Detected in many	21	kidney: 1311.9;liver: 1625.3	Cell type enhanced	Detected in many		Endometrial ciliated cells: 150.6;Glandular and luminal cells: 234.7;Hepatocytes: 550.8;Proximal tubular cells: 1249.5	Group enriched	Detected in many	7	liver cancer: 116.4;renal cancer: 101.8	Not detected	Not detected			Not detected in immune cells	Not detected			Not detected	Not detected			Cell line enriched	Detected in some	4	RPTEC TERT1: 310.8
CYP2C9	CYP2C10, P450IIC9	ENSG00000138109	Cytochrome P450 family 2 subfamily C member 9	P11712	10	94938658-94990091	Enzymes, Human disease related genes, Metabolic proteins, Predicted intracellular proteins	Lipid metabolism, Steroid metabolism, Sterol metabolism	Monooxygenase, Oxidoreductase		Evidence at protein level	Evidence at protein level	Evidence at protein level	Evidence at protein level	Tissue enriched	Detected in some	20	liver: 1734.1	Cell type enriched	Detected in some	26	Hepatocytes: 1704.9	Cancer enriched	Detected in some	41	liver cancer: 118.4	Not detected	Not detected			Not detected in immune cells	Not detected			Not detected	Not detected			Not detected	Not detected
GOLGA6B		ENSG00000215186	Golgin A6 family member B	A6NDN3	15	72654738-72666394	Predicted intracellular proteins				Evidence at protein level	Evidence at protein level	No human protein/transcript evidence	Evidence at protein level	Group enriched	Detected in some	20	liver: 3.5;testis: 7.2	Group enriched	Detected in some	4	Astrocytes: 3.9;Early spermatids: 8.6;Excitatory neurons: 2.7;Inhibitory neurons: 2.7;Oligodendrocytes: 2.6	Not detected	Not detected			Not detected	Not detected			Not detected in immune cells	Not detected			Not detected	Not detected			Not detected	Not detected
PON3		ENSG00000105852	Paraoxonase 3	Q15166	7	95359872-95396375	Candidate cardiovascular disease genes, Enzymes, Metabolic proteins, Plasma proteins, Predicted secreted proteins		Hydrolase		Evidence at protein level	Evidence at protein level	Evidence at protein level	Evidence at protein level	Tissue enriched	Detected in many	20	liver: 621.9	Cell type enriched	Detected in many	11	Hepatocytes: 509.6	Group enriched	Detected in many	9	liver cancer: 30.8;lung cancer: 7.8	Low region specificity	Detected in all			Not detected in immune cells	Not detected			Not detected	Not detected			Cell line enhanced	Detected in some		A549: 28.9;CACO-2: 8.6;CAPAN-2: 6.5;Hep G2: 32.6;T-47d: 17.4	Low region specificity	Detected in all			Not detected	Not detected
RBP4		ENSG00000138207	Retinol binding protein 4	P02753	10	93591687-93601744	Cancer-related genes, Disease related genes, Human disease related genes, Metabolic proteins, Plasma proteins, Predicted intracellular proteins, Predicted secreted proteins	Sensory transduction, Transport, Vision		Cancer-related genes, Disease variant, Microphthalmia	Evidence at protein level	Evidence at protein level	Evidence at protein level	Evidence at protein level	Tissue enriched	Detected in many	20	liver: 12018.0	Cell type enriched	Detected in many	12	Hepatocytes: 12711.6	Cancer enriched	Detected in all	27	liver cancer: 3135.4	Low region specificity	Detected in all			Not detected in immune cells	Not detected			Not detected	Not detected			Cell line enriched	Detected in some	4	Hep G2: 1117.2	Low region specificity	Detected in all			Low region specificity	Detected in many
SAA1	PIG4, SAA, TP53I4	ENSG00000173432	Serum amyloid A1	P0DJI8	11	18266260-18269977	Disease related genes, Predicted secreted proteins	Acute phase	Heparin-binding	Amyloidosis	Evidence at protein level	Evidence at transcript level	Evidence at protein level	Evidence at protein level	Tissue enriched	Detected in many	20	liver: 48539.6	Cell type enriched	Detected in many	6	Hepatocytes: 99298.7	Cancer enriched	Detected in many	16	liver cancer: 1249.6	Group enriched	Detected in some	6	hypothalamus: 41.8;white matter: 12.5	Not detected in immune cells	Not detected			Not detected	Not detected			Cell line enriched	Detected in many	5	HBEC3-KT: 716.4
SAA2		ENSG00000134339	Serum amyloid A2	P0DJI9	11	18239223-18248668	Disease related genes, Predicted secreted proteins	Acute phase		Amyloidosis	Evidence at protein level	Evidence at transcript level	Evidence at protein level	Evidence at protein level	Tissue enriched	Detected in many	20	liver: 36562.7	Cell type enriched	Detected in many	4	Hepatocytes: 55342.6	Cancer enriched	Detected in many	22	liver cancer: 150.5	Group enriched	Detected in some	6	hypothalamus: 49.8;white matter: 19.9	Immune cell enhanced	Detected in some		neutrophil: 1.1	Low lineage specificity	Detected in single			Cell line enhanced	Detected in many		A-431: 27.8;EFO-21: 20.2;GAMG: 19.6;HaCaT: 25.0;HBEC3-KT: 55.4;HSkMC: 17.6
SLCO1B3	OATP1B3, OATP8, SLC21A8	ENSG00000111700	Solute carrier organic anion transporter family member 1B3	Q9NPD5	12	20810702-20916911	Disease related genes, Human disease related genes, Metabolic proteins, Potential drug targets, Predicted membrane proteins, Transporters	Ion transport, Transport			Evidence at protein level	Evidence at protein level	Evidence at protein level	Evidence at protein level	Tissue enriched	Detected in some	20	liver: 267.3	Cell type enriched	Detected in some	26	Hepatocytes: 203.4	Cancer enriched	Detected in many	4	liver cancer: 5.4	Not detected	Not detected			Not detected in immune cells	Not detected			Not detected	Not detected			Cell line enhanced	Detected in some		A-431: 65.3;A549: 17.5;CAPAN-2: 12.6;GAMG: 13.6;HeLa: 14.2;PC-3: 17.3;U-2 OS: 14.7
GCKR		ENSG00000084734	Glucokinase regulator		2	27496839-27523684	Predicted intracellular proteins				Evidence at protein level	Evidence at protein level			Tissue enriched	Detected in some	19	liver: 137.5	Cell type enriched	Detected in some	5	Hepatocytes: 96.5	Cancer enriched	Detected in some	8	liver cancer: 14.9	Low region specificity	Detected in many			Not detected in immune cells	Not detected			Not detected	Not detected			Cell line enhanced	Detected in some		HEL: 13.4;Hep G2: 20.7;HUVEC TERT2: 6.4;TIME: 4.2	Not detected	Not detected			Low region specificity	Detected in all
MOGAT2	DGAT2L5, FLJ22644, MGAT2	ENSG00000166391	Monoacylglycerol O-acyltransferase 2	Q3SYC2	11	75717838-75732958	Enzymes, Metabolic proteins, Predicted intracellular proteins, Predicted membrane proteins	Glycerol metabolism, Lipid biosynthesis, Lipid metabolism	Acyltransferase, Transferase		Evidence at protein level	Evidence at transcript level	Evidence at protein level	Evidence at protein level	Group enriched	Detected in some	19	intestine: 48.6;liver: 25.4	Cell type enhanced	Detected in some		Distal enterocytes: 73.8;Hepatocytes: 79.6;Intestinal goblet cells: 36.2;Proximal enterocytes: 159.6;Undifferentiated cells: 32.4	Cancer enhanced	Detected in many		liver cancer: 6.3	Not detected	Not detected			Not detected in immune cells	Not detected			Not detected	Not detected			Group enriched	Detected in some	5	Hep G2: 4.5;RPMI-8226: 2.0	Not detected	Not detected			Low region specificity	Detected in many
MT1B	MT1, MT1Q	ENSG00000169688	Metallothionein 1B	P07438	16	56651886-56653204	Predicted intracellular proteins				Evidence at protein level	Evidence at transcript level	Evidence at protein level	Evidence at protein level	Tissue enriched	Detected in some	19	liver: 23.1	Cell type enhanced	Detected in some		Extravillous trophoblasts: 4.4;Hepatocytes: 12.8;Proximal enterocytes: 3.2;Proximal tubular cells: 6.7	Cancer enriched	Detected in single	209	liver cancer: 57.8	Not detected	Not detected			Not detected in immune cells	Not detected			Not detected	Not detected			Not detected	Not detected
C8G		ENSG00000176919	Complement C8 gamma chain	P07360	9	136945185-136946975	Human disease related genes, Plasma proteins, Predicted secreted proteins	Complement alternate pathway, Complement pathway, Cytolysis, Immunity, Innate immunity			Evidence at protein level	Evidence at protein level	Evidence at protein level	Evidence at protein level	Tissue enriched	Detected in some	18	liver: 569.1	Cell type enriched	Detected in some	9	Hepatocytes: 1134.7	Cancer enriched	Detected in all	58	liver cancer: 260.0	Not detected	Not detected			Not detected in immune cells	Not detected			Not detected	Not detected			Cell line enriched	Detected in some	12	HMC-1: 41.8	Low region specificity	Detected in all			Low region specificity	Detected in many
DMGDH		ENSG00000132837	Dimethylglycine dehydrogenase	Q9UI17	5	78997564-79236038	Disease related genes, Enzymes, Human disease related genes, Metabolic proteins, Plasma proteins, Potential drug targets, Predicted intracellular proteins		Oxidoreductase	Disease variant	Evidence at protein level	Evidence at protein level	Evidence at protein level	Evidence at protein level	Group enriched	Detected in many	18	kidney: 171.0;liver: 286.1	Cell type enhanced	Detected in many		Early spermatids: 40.6;Hepatocytes: 104.2;Late spermatids: 33.1;Proximal tubular cells: 83.9	Group enriched	Detected in some	12	liver cancer: 15.6;renal cancer: 12.0	Low region specificity	Detected in all			Not detected in immune cells	Not detected			Not detected	Not detected			Cell line enhanced	Detected in some		BJ hTERT+: 3.6;Hep G2: 7.6;hTEC/SVTERT24-B: 2.2;Karpas-707: 2.3	Not detected	Not detected			Low region specificity	Detected in many
FOXA3	HNF3G	ENSG00000170608	Forkhead box A3	P55318	19	45863989-45873797	Predicted intracellular proteins, Transcription factors	Differentiation, Spermatogenesis, Transcription, Transcription regulation	Activator, Chromatin regulator, Developmental protein, DNA-binding		Evidence at protein level	Evidence at transcript level	Evidence at protein level	Evidence at protein level	Group enriched	Detected in some	18	intestine: 17.7;liver: 65.1;pancreas: 48.6;stomach 1: 37.2	Cell type enhanced	Detected in many		Enteroendocrine cells: 83.3;Gastric mucus-secreting cells: 152.9;Intestinal goblet cells: 230.1;Paneth cells: 74.7;Undifferentiated cells: 46.2	Group enriched	Detected in many	5	colorectal cancer: 19.9;liver cancer: 26.4;pancreatic cancer: 20.7;stomach cancer: 16.8	Not detected	Not detected			Not detected in immune cells	Not detected			Not detected	Not detected			Cell line enhanced	Detected in some		HDLM-2: 12.5;Hep G2: 29.1;K-562: 23.5;OE19: 101.2	Not detected	Not detected			Not detected	Not detected
GOLGA6A	GLP, GOLGA6	ENSG00000159289	Golgin A6 family member A	Q9NYA3	15	74069857-74082550	Predicted intracellular proteins				Evidence at protein level	Evidence at protein level	Evidence at protein level	Evidence at protein level	Group enriched	Detected in some	18	liver: 4.1;testis: 15.2	Cell type enriched	Detected in some	8	Early spermatids: 47.2	Not detected	Not detected			Not detected	Not detected			Not detected in immune cells	Not detected			Not detected	Not detected			Cell line enhanced	Detected in single		U-266/70: 1.3
SERPINA6	CBG	ENSG00000170099	Serpin family A member 6	P08185	14	94304248-94323389	Disease related genes, Human disease related genes, Plasma proteins, Predicted secreted proteins	Transport		Disease variant	Evidence at protein level	Evidence at transcript level	Evidence at protein level	Evidence at protein level	Tissue enriched	Detected in some	18	liver: 782.8	Group enriched	Detected in some	4	Cholangiocytes: 204.5;Hepatocytes: 390.8	Cancer enriched	Detected in many	9	liver cancer: 244.3	Not detected	Not detected			Not detected in immune cells	Not detected			Not detected	Not detected			Cell line enriched	Detected in some	8	T-47d: 961.9	Not detected	Not detected			Not detected	Not detected
SERPIND1	D22S673, HC-II, HC2, HCF2, HLS2	ENSG00000099937	Serpin family D member 1	P05546	22	20774113-20787720	Candidate cardiovascular disease genes, Disease related genes, FDA approved drug targets, Human disease related genes, Plasma proteins, Predicted secreted proteins	Blood coagulation, Chemotaxis, Hemostasis	Heparin-binding, Protease inhibitor, Serine protease inhibitor	Disease variant, FDA approved drug targets, Thrombophilia	Evidence at protein level	Evidence at protein level	Evidence at protein level	Evidence at protein level	Tissue enriched	Detected in some	18	liver: 1263.3	Cell type enriched	Detected in some	25	Hepatocytes: 283.7	Cancer enriched	Detected in many	80	liver cancer: 334.4	Low region specificity	Detected in some			Not detected in immune cells	Not detected			Not detected	Not detected			Cell line enriched	Detected in some	10	Hep G2: 208.2	Low region specificity	Detected in all			Low region specificity	Detected in single
AKR1C4	3-alpha-HSD, C11, CDR, CHDR, DD4, HAKRA, MGC22581	ENSG00000198610	Aldo-keto reductase family 1 member C4	P17516	10	5195462-5218949	Disease related genes, Enzymes, Human disease related genes, Metabolic proteins, Plasma proteins, Potential drug targets, Predicted intracellular proteins		Oxidoreductase		Evidence at protein level	Evidence at protein level	Evidence at protein level	Evidence at protein level	Tissue enriched	Detected in some	17	liver: 723.4	Cell type enriched	Detected in some	16	Hepatocytes: 613.3	Cancer enriched	Detected in some	86	liver cancer: 108.4	Not detected	Not detected			Not detected in immune cells	Not detected			Not detected	Not detected			Group enriched	Detected in some	4	HDLM-2: 6.6;OE19: 2.9
GC	DBP, hDBP, VDBP	ENSG00000145321	GC vitamin D binding protein	P02774	4	71741696-71804041	Metabolic proteins, Plasma proteins, Predicted secreted proteins	Transport	Actin-binding		Evidence at protein level	Evidence at protein level	Evidence at protein level	Evidence at protein level	Tissue enriched	Detected in some	17	liver: 8327.9	Group enriched	Detected in some	27	Cholangiocytes: 1552.8;Hepatocytes: 3017.1	Cancer enriched	Detected in many	18	liver cancer: 1016.1	Not detected	Not detected			Not detected in immune cells	Not detected			Not detected	Not detected			Cell line enhanced	Detected in some		HL-60: 2.0;RH-30: 3.0;SiHa: 1.8;U-698: 1.1	Not detected	Not detected			Not detected	Not detected
NR1I3	CAR, CAR1, MB67	ENSG00000143257	Nuclear receptor subfamily 1 group I member 3	Q14994	1	161229666-161238244	Nuclear receptors, Predicted intracellular proteins, Transcription factors	Transcription, Transcription regulation	Activator, DNA-binding, Receptor		Evidence at protein level	Evidence at transcript level	Evidence at protein level	Evidence at protein level	Tissue enriched	Detected in some	17	liver: 171.3	Group enriched	Detected in some	4	Hepatocytes: 134.8;Proximal tubular cells: 47.1	Cancer enriched	Detected in single	67	liver cancer: 17.6	Low region specificity	Detected in some			Not detected in immune cells	Not detected			Not detected	Not detected			Cell line enhanced	Detected in some		CACO-2: 3.8	Not detected	Not detected			Low region specificity	Detected in some
SLC22A25	HIMTP, MGC120420, UST6	ENSG00000196600	Solute carrier family 22 member 25	Q6T423	11	63163776-63229652	Predicted membrane proteins, Transporters	Transport			Evidence at transcript level	Evidence at transcript level	Evidence at transcript level	Evidence at transcript level	Tissue enriched	Detected in single	17	liver: 11.4	Cell type enhanced	Detected in some		Excitatory neurons: 3.4;Hepatocytes: 6.4;Inhibitory neurons: 1.2;Oligodendrocyte precursor cells: 1.5;Oligodendrocytes: 1.2	Cancer enriched	Detected in single	66	liver cancer: 3.2	Not detected	Not detected			Not detected in immune cells	Not detected			Not detected	Not detected			Not detected	Not detected
TM6SF2	Lpr4	ENSG00000213996	Transmembrane 6 superfamily member 2	Q9BZW4	19	19264364-19273391	Predicted membrane proteins, Transporters	Lipid metabolism			Evidence at protein level	Evidence at transcript level	Evidence at protein level	Evidence at protein level	Group enriched	Detected in some	17	intestine: 76.2;liver: 33.9	Cell type enriched	Detected in some	6	Proximal enterocytes: 231.1	Cancer enhanced	Detected in many		liver cancer: 6.4	Not detected	Not detected			Not detected in immune cells	Not detected			Not detected	Not detected			Cell line enhanced	Detected in some		Hep G2: 1.4;HHSteC: 1.8;LHCN-M2: 1.5;NTERA-2: 1.0;SH-SY5Y: 1.8	Low region specificity	Detected in single
ABCB4	GBD1, MDR2, MDR3, PFIC-3, PGY3	ENSG00000005471	ATP binding cassette subfamily B member 4	P21439	7	87401696-87480435	Disease related genes, Enzymes, Human disease related genes, Metabolic proteins, Plasma proteins, Potential drug targets, Predicted intracellular proteins, Predicted membrane proteins, Transporters	Lipid transport, Transport	Translocase	Disease variant, Intrahepatic cholestasis	Evidence at protein level	Evidence at protein level	Evidence at protein level	Evidence at protein level	Tissue enriched	Detected in some	16	liver: 124.2	Cell type enriched	Detected in some	6	Hepatocytes: 256.1	Cancer enriched	Detected in some	11	liver cancer: 16.3	Low region specificity	Detected in some			Group enriched	Detected in some	5	memory B-cell: 4.4;naive B-cell: 8.1	Lineage enriched	Detected in many	7	B-cells: 8.1	Group enriched	Detected in some	5	SH-SY5Y: 12.9;WM-115: 25.7	Low region specificity	Detected in many
ALDH8A1	ALDH12	ENSG00000118514	Aldehyde dehydrogenase 8 family member A1	Q9H2A2	6	134917393-134950115	Enzymes, Metabolic proteins, Predicted intracellular proteins		Oxidoreductase		Evidence at protein level	Evidence at protein level	Evidence at protein level	Evidence at protein level	Group enriched	Detected in many	16	kidney: 72.9;liver: 249.2	Group enriched	Detected in some	4	Hepatocytes: 142.5;Proximal tubular cells: 136.9	Group enriched	Detected in some	7	liver cancer: 26.3;renal cancer: 17.6	Low region specificity	Detected in all			Immune cell enhanced	Detected in single		basophil: 2.5	Low lineage specificity	Detected in single			Cell line enhanced	Detected in some		HEK 293: 2.9;Hep G2: 2.9;K-562: 3.0;RPTEC TERT1: 3.3;U-266/70: 2.8	Not detected	Not detected			Low region specificity	Detected in some
HAO2	GIG16, HAOX2	ENSG00000116882	Hydroxyacid oxidase 2	Q9NYQ3	1	119368779-119394130	Enzymes, Metabolic proteins, Predicted intracellular proteins		Oxidoreductase		Evidence at protein level	Evidence at protein level	Evidence at protein level	Evidence at protein level	Group enriched	Detected in some	16	kidney: 306.5;liver: 429.1	Group enriched	Detected in some	7	Hepatocytes: 256.8;Proximal tubular cells: 450.1	Group enriched	Detected in some	26	liver cancer: 25.6;renal cancer: 11.5	Not detected	Not detected			Not detected in immune cells	Not detected			Not detected	Not detected			Not detected	Not detected			Not detected	Not detected			Low region specificity	Detected in all
LPA	LP, Lp(a)	ENSG00000198670	Lipoprotein(a)	P08519	6	160531482-160664275	Candidate cardiovascular disease genes, Enzymes, Plasma proteins, Predicted intracellular proteins, Predicted secreted proteins	Lipid transport, Transport	Hydrolase, Protease, Serine protease	Atherosclerosis	Evidence at protein level	Evidence at protein level	Evidence at protein level	Evidence at protein level	Tissue enriched	Detected in some	16	liver: 77.3	Cell type enriched	Detected in some	28	Hepatocytes: 80.7	Cancer enriched	Detected in single	38	liver cancer: 3.6	Low region specificity	Detected in many			Not detected in immune cells	Not detected			Not detected	Not detected			Cell line enriched	Detected in single	6	RT4: 1.0
SERPINF2	A2AP, AAP, ALPHA-2-PI, API, PLI	ENSG00000167711	Serpin family F member 2	P08697	17	1742836-1755265	Candidate cardiovascular disease genes, Disease related genes, Human disease related genes, Plasma proteins, Predicted secreted proteins	Acute phase	Protease inhibitor, Serine protease inhibitor	Disease variant	Evidence at protein level	Evidence at protein level	Evidence at protein level	Evidence at protein level	Tissue enriched	Detected in many	16	liver: 1591.4	Cell type enriched	Detected in many	11	Hepatocytes: 1007.7	Cancer enriched	Detected in all	6	liver cancer: 450.6	Low region specificity	Detected in all			Immune cell enriched	Detected in some	4	plasmacytoid DC: 44.7	Lineage enriched	Detected in many	23	dendritic cells: 44.7	Cell line enriched	Detected in some	24	Hep G2: 145.9	Not detected	Not detected			Low region specificity	Detected in single
C6		ENSG00000039537	Complement C6	P13671	5	41142116-41261438	Cancer-related genes, Disease related genes, Human disease related genes, Plasma proteins, Potential drug targets, Predicted secreted proteins, Transporters	Complement pathway, Cytolysis, Immunity, Innate immunity		Cancer-related genes	Evidence at protein level	Evidence at protein level	Evidence at protein level	Evidence at protein level	Tissue enriched	Detected in many	15	liver: 671.4	Cell type enhanced	Detected in some		Cholangiocytes: 127.2;Hepatocytes: 376.9;Late spermatids: 54.8;Leydig cells: 120.2;Respiratory ciliated cells: 58.0	Group enriched	Detected in many	7	liver cancer: 49.0;pancreatic cancer: 12.5	Low region specificity	Detected in some			Not detected in immune cells	Not detected			Not detected	Not detected			Group enriched	Detected in some	13	ASC diff: 4.5;ASC TERT1: 6.2;HSkMC: 16.8	Not detected	Not detected			Low region specificity	Detected in some
CPN2	ACBP	ENSG00000178772	Carboxypeptidase N subunit 2	P22792	3	194339768-194351328	Plasma proteins, Predicted secreted proteins				Evidence at protein level	Evidence at protein level	Evidence at protein level	Evidence at protein level	Tissue enriched	Detected in some	15	liver: 220.4	Cell type enriched	Detected in some	10	Hepatocytes: 171.8	Cancer enriched	Detected in some	32	liver cancer: 72.7	Low region specificity	Detected in some			Not detected in immune cells	Not detected			Not detected	Not detected			Cell line enriched	Detected in some	29	Hep G2: 61.8	Not detected	Not detected			Low region specificity	Detected in single
IL27	IL-27, IL-27A, IL27A, IL27p28, IL30, MGC71873, p28	ENSG00000197272	Interleukin 27	Q8NEV9	16	28499362-28512051	Predicted intracellular proteins, Predicted secreted proteins	Immunity, Inflammatory response, Innate immunity	Antiviral protein, Cytokine		Evidence at protein level	Evidence at transcript level	Evidence at protein level	Evidence at protein level	Tissue enriched	Detected in some	15	liver: 26.9	Group enriched	Detected in some	5	Hepatocytes: 18.1;Syncytiotrophoblasts: 23.1	Cancer enriched	Detected in some	8	liver cancer: 4.3	Not detected	Not detected			Immune cell enhanced	Detected in some		classical monocyte: 3.6;intermediate monocyte: 3.8	Low lineage specificity	Detected in many			Cell line enriched	Detected in some	11	BEWO: 17.9	Not detected	Not detected			Not detected	Not detected
SRD5A2		ENSG00000277893	Steroid 5 alpha-reductase 2	P31213	2	31522480-31580938	Cancer-related genes, Disease related genes, Enzymes, FDA approved drug targets, Human disease related genes, Metabolic proteins, Predicted membrane proteins, Transporters	Differentiation, Sexual differentiation	Oxidoreductase	Cancer-related genes, Disease variant, FDA approved drug targets, Pseudohermaphroditism	Evidence at protein level	Evidence at transcript level	Evidence at protein level	Evidence at protein level	Group enriched	Detected in some	15	epididymis: 23.8;fallopian tube: 20.6;liver: 61.3;prostate: 16.9;seminal vesicle: 18.2	Group enriched	Detected in some	5	Early spermatids: 71.7;Endometrial ciliated cells: 29.6;Hepatocytes: 20.0;Late spermatids: 59.9	Group enriched	Detected in some	6	endometrial cancer: 1.1;liver cancer: 4.2;prostate cancer: 3.2	Not detected	Not detected			Not detected in immune cells	Not detected			Not detected	Not detected			Cell line enhanced	Detected in single		RT4: 1.5	Not detected	Not detected			Not detected	Not detected
TFR2	HFE3, TFRC2	ENSG00000106327	Transferrin receptor 2	Q9UP52	7	100620416-100642779	Disease related genes, Enzymes, FDA approved drug targets, Human disease related genes, Plasma proteins, Predicted membrane proteins, Transporters		Receptor	Disease variant, FDA approved drug targets	Evidence at protein level	Evidence at protein level	Evidence at protein level	Evidence at protein level	Tissue enriched	Detected in some	15	liver: 348.9	Group enriched	Detected in some	13	Erythroid cells: 152.8;Hepatocytes: 455.7	Cancer enriched	Detected in many	70	liver cancer: 136.2	Not detected	Not detected			Group enriched	Detected in some	22	basophil: 2.5;eosinophil: 1.9	Lineage enriched	Detected in single	25	granulocytes: 2.5	Group enriched	Detected in some	11	HEL: 69.7;HMC-1: 92.7;K-562: 65.8	Low region specificity	Detected in many			Low region specificity	Detected in all
ANGPTL8	C19orf80, RIFL, TD26	ENSG00000130173	Angiopoietin like 8	Q6UXH0	19	11237450-11241943	Plasma proteins, Predicted intracellular proteins, Predicted secreted proteins	Lipid metabolism	Hormone	Diabetes mellitus	Evidence at protein level	Evidence at transcript level	Evidence at protein level	Evidence at protein level	Tissue enriched	Detected in many	14	liver: 413.1	Cell type enriched	Detected in some	26	Hepatocytes: 151.2	Cancer enriched	Detected in some	37	liver cancer: 84.6	Low region specificity	Detected in some			Not detected in immune cells	Not detected			Not detected	Not detected			Group enriched	Detected in some	22	Hep G2: 37.0;MCF7: 21.2	Not detected	Not detected			Not detected	Not detected
KHK		ENSG00000138030	Ketohexokinase	P50053	2	27086747-27100762	Disease related genes, Enzymes, Metabolic proteins, Plasma proteins, Potential drug targets, Predicted intracellular proteins	Carbohydrate metabolism	Kinase, Transferase	Disease variant	Evidence at protein level	Evidence at protein level	Evidence at protein level	Evidence at protein level	Group enriched	Detected in many	14	intestine: 122.2;kidney: 105.4;liver: 182.0	Cell type enhanced	Detected in many		Hepatocytes: 428.5;Proximal enterocytes: 1858.7;Proximal tubular cells: 1019.7	Group enriched	Detected in all	7	liver cancer: 62.2;renal cancer: 32.5	Low region specificity	Detected in all			Low immune cell specificity	Detected in many			Low lineage specificity	Detected in many			Cell line enhanced	Detected in many		HEL: 32.8;Hep G2: 48.0	Low region specificity	Detected in all			Low region specificity	Detected in all
OIT3	FLJ39116, LZP	ENSG00000138315	Oncoprotein induced transcript 3	Q8WWZ8	10	72893584-72933036	Plasma proteins, Predicted secreted proteins				Evidence at protein level	Evidence at transcript level	Evidence at protein level	Evidence at protein level	Tissue enriched	Detected in some	14	liver: 111.7	Cell type enriched	Detected in some	11	Hepatic stellate cells: 372.3	Cancer enriched	Detected in many	4	liver cancer: 4.6	Region enhanced	Detected in single		cerebellum: 1.4	Not detected in immune cells	Not detected			Not detected	Not detected			Group enriched	Detected in some	6	CACO-2: 2.3;Hep G2: 2.4	Not detected	Not detected			Not detected	Not detected
PZP	CPAMD6	ENSG00000126838	PZP alpha-2-macroglobulin like	P20742	12	9148840-9208395	Cancer-related genes, Plasma proteins, Predicted secreted proteins		Protease inhibitor, Serine protease inhibitor	Cancer-related genes	Evidence at protein level	Evidence at protein level	Evidence at protein level	Evidence at protein level	Tissue enriched	Detected in some	14	liver: 82.2	Group enriched	Detected in some	4	Early spermatids: 26.2;Hepatocytes: 26.4;Late spermatids: 11.0;Oligodendrocyte precursor cells: 8.5;Respiratory ciliated cells: 24.7	Cancer enhanced	Detected in some		endometrial cancer: 1.0;liver cancer: 0.9	Low region specificity	Detected in many			Immune cell enhanced	Detected in some		gdT-cell: 1.1;MAIT T-cell: 1.1	Lineage enriched	Detected in single	11	T-cells: 1.1	Group enriched	Detected in some	9	HeLa: 5.7;SiHa: 2.5
UGT1A3	UGT1C	ENSG00000243135	UDP glucuronosyltransferase family 1 member A3	P35503	2	233729108-233773299	Cancer-related genes, Enzymes, Predicted membrane proteins		Glycosyltransferase, Transferase	Cancer-related genes	Evidence at protein level	Evidence at transcript level	Evidence at protein level	Evidence at protein level	Tissue enriched	Detected in some	14	liver: 74.1	Not detected	Not detected			Cancer enriched	Detected in single	6	liver cancer: 2.1	Not detected	Not detected			Not detected in immune cells	Not detected			Not detected	Not detected			Cell line enriched	Detected in some	6	HaCaT: 11.4
ABCB11	ABC16, BSEP, PFIC-2, PFIC2, PGY4, SPGP	ENSG00000073734	ATP binding cassette subfamily B member 11	O95342	2	168915498-169031324	Disease related genes, Human disease related genes, Metabolic proteins, Potential drug targets, Predicted intracellular proteins, Predicted membrane proteins, Transporters	Transport	Translocase	Disease variant, Intrahepatic cholestasis	Evidence at protein level	Evidence at protein level	Evidence at protein level	Evidence at protein level	Tissue enriched	Detected in some	13	liver: 81.5	Cell type enhanced	Detected in some		Alveolar cells type 1: 41.7;Alveolar cells type 2: 44.1;Club cells: 19.3;Early spermatids: 16.5;granulocytes: 24.0;Hepatocytes: 20.4	Cancer enriched	Detected in single	87	liver cancer: 6.7	Not detected	Not detected			Not detected in immune cells	Not detected			Not detected	Not detected			Cell line enhanced	Detected in some		NB-4: 1.6;RT4: 1.6;TIME: 1.1	Not detected	Not detected			Not detected	Not detected
ADH6	ADH-5	ENSG00000172955	Alcohol dehydrogenase 6 (class V)	P28332	4	99202638-99219537	Enzymes, Metabolic proteins, Predicted intracellular proteins		Oxidoreductase		Evidence at protein level	Evidence at protein level	Evidence at protein level	Evidence at protein level	Tissue enriched	Detected in some	13	liver: 709.5	Group enriched	Detected in some	6	Hepatocytes: 325.5;Proximal tubular cells: 92.4	Cancer enriched	Detected in many	18	liver cancer: 46.9	Not detected	Not detected			Not detected in immune cells	Not detected			Not detected	Not detected			Cell line enriched	Detected in some	5	Hep G2: 44.7	Not detected	Not detected
ANGPTL3	ANGPT5	ENSG00000132855	Angiopoietin like 3	Q9Y5C1	1	62597520-62606313	Disease related genes, Human disease related genes, Plasma proteins, Predicted secreted proteins	Angiogenesis, Cell adhesion, Lipid metabolism	Heparin-binding		Evidence at protein level	Evidence at protein level	Evidence at protein level	Evidence at protein level	Tissue enriched	Detected in some	13	liver: 681.3	Group enriched	Detected in some	12	Hepatocytes: 567.6;Proximal tubular cells: 272.5	Cancer enriched	Detected in some	39	liver cancer: 94.7	Not detected	Not detected			Not detected in immune cells	Not detected			Not detected	Not detected			Not detected	Not detected			Not detected	Not detected			Low region specificity	Detected in many
BCHE	CHE1, CHE2, E1	ENSG00000114200	Butyrylcholinesterase	P06276	3	165772904-165837462	Disease related genes, Enzymes, FDA approved drug targets, Human disease related genes, Metabolic proteins, Plasma proteins, Predicted intracellular proteins, Predicted secreted proteins		Hydrolase, Serine esterase	Disease variant, FDA approved drug targets	Evidence at protein level	Evidence at transcript level	Evidence at protein level	Evidence at protein level	Tissue enriched	Detected in many	13	liver: 529.4	Group enriched	Detected in many	9	Hepatocytes: 420.3;Oligodendrocyte precursor cells: 210.1	Group enriched	Detected in many	6	glioma: 24.0;liver cancer: 13.7;melanoma: 18.9	Low region specificity	Detected in all			Not detected in immune cells	Not detected			Not detected	Not detected			Cell line enriched	Detected in many	9	Karpas-707: 785.6	Low region specificity	Detected in all
FABP1	L-FABP	ENSG00000163586	Fatty acid binding protein 1	P07148	2	88122982-88128062	Cancer-related genes, Metabolic proteins, Plasma proteins, Predicted intracellular proteins	Transport		Cancer-related genes	Evidence at protein level	Evidence at protein level	Evidence at protein level	Evidence at protein level	Group enriched	Detected in many	13	intestine: 5552.3;liver: 13171.3	Cell type enhanced	Detected in some		Distal enterocytes: 12424.2;Hepatocytes: 7459.2;Paneth cells: 3975.2;Proximal enterocytes: 15929.5	Group enriched	Detected in many	14	colorectal cancer: 175.1;liver cancer: 437.4	Low region specificity	Detected in single			Not detected in immune cells	Not detected			Not detected	Not detected			Group enriched	Detected in some	7	CACO-2: 122.1;Hep G2: 393.9	Not detected	Not detected			Low region specificity	Detected in all
GLYAT	ACGNAT, GAT	ENSG00000149124	Glycine-N-acyltransferase	Q6IB77	11	58640426-58731974	Enzymes, Metabolic proteins, Predicted intracellular proteins	Detoxification	Acyltransferase, Transferase		Evidence at protein level	Evidence at protein level	Evidence at protein level	Evidence at protein level	Group enriched	Detected in some	13	kidney: 577.2;liver: 703.8	Group enriched	Detected in some	6	Hepatocytes: 346.7;Proximal tubular cells: 1261.0	Group enriched	Detected in some	158	liver cancer: 21.7;renal cancer: 25.4	Not detected	Not detected			Not detected in immune cells	Not detected			Not detected	Not detected			Cell line enhanced	Detected in single		U-937: 1.4	Not detected	Not detected
HSD11B1	HSD11, HSD11B, SDR26C1	ENSG00000117594	Hydroxysteroid 11-beta dehydrogenase 1	P28845	1	209686178-209734949	Disease related genes, Enzymes, FDA approved drug targets, Human disease related genes, Metabolic proteins, Predicted intracellular proteins	Lipid metabolism, Steroid metabolism	Oxidoreductase	FDA approved drug targets	Evidence at protein level	Evidence at protein level	Evidence at protein level	Evidence at protein level	Tissue enriched	Detected in many	13	liver: 976.2	Cell type enriched	Detected in many	9	Hepatocytes: 646.2	Cancer enriched	Detected in all	28	liver cancer: 197.4	Low region specificity	Detected in all			Immune cell enhanced	Detected in some		memory CD4 T-cell: 5.6	Lineage enriched	Detected in single	17	T-cells: 5.6	Cell line enriched	Detected in some	5	ASC diff: 989.2	Low region specificity	Detected in all			Low region specificity	Detected in all
MOGAT3	DC7, DGAT2L2, MGAT3	ENSG00000106384	Monoacylglycerol O-acyltransferase 3	Q86VF5	7	101195007-101201038	Enzymes, Metabolic proteins, Predicted membrane proteins	Glycerol metabolism, Lipid biosynthesis, Lipid metabolism	Acyltransferase, Transferase		Evidence at protein level	Evidence at protein level	Evidence at protein level	Evidence at protein level	Group enriched	Detected in some	13	intestine: 24.6;liver: 19.0	Group enriched	Detected in some	4	Distal enterocytes: 81.9;Paneth cells: 56.3;Proximal enterocytes: 88.9;Undifferentiated cells: 26.3	Group enriched	Detected in many	5	colorectal cancer: 11.0;liver cancer: 11.1;stomach cancer: 3.2	Low region specificity	Detected in some			Immune cell enhanced	Detected in single		neutrophil: 1.6	Low lineage specificity	Detected in single			Group enriched	Detected in some	8	CACO-2: 2.9;Hep G2: 10.7
PIPOX	LPIPOX	ENSG00000179761	Pipecolic acid and sarcosine oxidase	Q9P0Z9	17	28950513-29057216	Enzymes, Metabolic proteins, Plasma proteins, Predicted intracellular proteins		Oxidoreductase		Evidence at protein level	Evidence at transcript level	Evidence at protein level	Evidence at protein level	Group enriched	Detected in many	13	kidney: 147.4;liver: 510.7	Group enriched	Detected in many	6	Hepatocytes: 225.4;Proximal tubular cells: 163.7	Cancer enriched	Detected in many	5	liver cancer: 73.5	Low region specificity	Detected in all			Low immune cell specificity	Detected in some			Low lineage specificity	Detected in many			Group enriched	Detected in some	7	AF22: 36.7;Hep G2: 120.2;NTERA-2: 68.4;RH-30: 90.7	Low region specificity	Detected in many			Low region specificity	Detected in all
SLC2A2	GLUT2	ENSG00000163581	Solute carrier family 2 member 2	P11168	3	170996347-171026743	Disease related genes, Human disease related genes, Metabolic proteins, Potential drug targets, Predicted membrane proteins, Transporters	Sugar transport, Transport		Disease variant	Evidence at protein level	Evidence at protein level	Evidence at protein level	Evidence at protein level	Tissue enriched	Detected in some	13	liver: 842.9	Cell type enriched	Detected in some	4	Hepatocytes: 457.6	Cancer enriched	Detected in some	12	liver cancer: 105.2	Region enhanced	Detected in single		white matter: 2.3	Not detected in immune cells	Not detected			Not detected	Not detected			Group enriched	Detected in some	55	CACO-2: 7.7;Hep G2: 27.6	Not detected	Not detected			Low region specificity	Detected in many
ZNF511-PRAP1		ENSG00000283496	ZNF511-PRAP1 readthrough		10	133309410-133352529	Predicted membrane proteins				Evidence at protein level	Evidence at protein level			Group enriched	Detected in some	13	intestine: 9.3;kidney: 8.4;liver: 30.6	Not detected	Not detected							Not detected	Not detected			Not detected in immune cells	Not detected			Not detected	Not detected			Cell line enhanced	Detected in some		Karpas-707: 1.3;RPMI-8226: 1.0
AFM	ALB2, ALBA	ENSG00000079557	Afamin	P43652	4	73481745-73504001	Plasma proteins, Predicted secreted proteins	Protein transport, Transport			Evidence at protein level	Evidence at protein level	Evidence at protein level	Evidence at protein level	Tissue enriched	Detected in some	12	liver: 969.5	Cell type enriched	Detected in some	7	Hepatocytes: 300.4	Cancer enriched	Detected in single	167	liver cancer: 62.0	Not detected	Not detected			Not detected in immune cells	Not detected			Not detected	Not detected			Cell line enriched	Detected in single	5	CACO-2: 1.6	Not detected	Not detected			Not detected	Not detected
CCDC152	LOC100129792	ENSG00000198865	Coiled-coil domain containing 152	Q4G0S7	5	42756818-42802439	Predicted intracellular proteins				Evidence at protein level	Evidence at transcript level	Evidence at protein level	Evidence at protein level	Tissue enriched	Detected in many	12	liver: 179.5	Cell type enhanced	Detected in many		Alveolar cells type 1: 60.9;Alveolar cells type 2: 43.4;Spermatocytes: 103.0;Spermatogonia: 37.8	Cancer enhanced	Detected in many		liver cancer: 3.8	Low region specificity	Detected in all			Low immune cell specificity	Detected in many			Low lineage specificity	Detected in many			Cell line enhanced	Detected in some		HeLa: 13.6;JURKAT: 13.3;U-2 OS: 23.5;U-266/84: 16.8	Not detected	Not detected			Low region specificity	Detected in many
GATM	AGAT	ENSG00000171766	Glycine amidinotransferase	P50440	15	45361124-45402327	Disease related genes, Enzymes, Human disease related genes, Metabolic proteins, Plasma proteins, Potential drug targets, Predicted intracellular proteins		Transferase	Disease variant	Evidence at protein level	Evidence at protein level	Evidence at protein level	Evidence at protein level	Group enriched	Detected in all	12	kidney: 2119.1;liver: 2827.1;pancreas: 2960.4	Group enriched	Detected in many	8	Hepatocytes: 1495.2;Proximal tubular cells: 3703.0	Cancer enhanced	Detected in all		liver cancer: 135.2	Low region specificity	Detected in all			Group enriched	Detected in many	5	memory B-cell: 11.0;myeloid DC: 6.6;naive B-cell: 5.4;plasmacytoid DC: 6.8	Group enriched	Detected in many	5	B-cells: 11.0;dendritic cells: 6.8	Group enriched	Detected in many	4	RH-30: 210.1;RT4: 55.8;U-266/70: 126.3;U-266/84: 165.5	Low region specificity	Detected in all			Low region specificity	Detected in all
HABP2	FSAP, HABP, HGFAL, PHBP	ENSG00000148702	Hyaluronan binding protein 2	Q14520	10	113550837-113589602	Candidate cardiovascular disease genes, Disease related genes, Enzymes, Plasma proteins, Potential drug targets, Predicted intracellular proteins, Predicted secreted proteins		Hydrolase, Protease, Serine protease		Evidence at protein level	Evidence at protein level	Evidence at protein level	Evidence at protein level	Tissue enriched	Detected in some	12	liver: 440.9	Group enriched	Detected in some	5	Cholangiocytes: 124.4;Hepatocytes: 221.4	Cancer enriched	Detected in many	5	liver cancer: 92.4	Not detected	Not detected			Not detected in immune cells	Not detected			Not detected	Not detected			Group enriched	Detected in some	6	OE19: 64.7;RPTEC TERT1: 50.9	Not detected	Not detected			Not detected	Not detected
PAH	PH	ENSG00000171759	Phenylalanine hydroxylase	P00439	12	102836889-102958410	Disease related genes, Enzymes, FDA approved drug targets, Human disease related genes, Metabolic proteins, Predicted intracellular proteins	Phenylalanine catabolism	Allosteric enzyme, Monooxygenase, Oxidoreductase	Disease variant, FDA approved drug targets, Phenylketonuria	Evidence at protein level	Evidence at protein level	Evidence at protein level	Evidence at protein level	Group enriched	Detected in some	12	kidney: 501.2;liver: 1419.9	Group enriched	Detected in some	6	Cholangiocytes: 250.2;Hepatocytes: 807.7;Proximal tubular cells: 344.4	Cancer enriched	Detected in some	17	liver cancer: 94.7	Low region specificity	Detected in all			Not detected in immune cells	Not detected			Not detected	Not detected			Cell line enriched	Detected in some	31	Hep G2: 238.2	Not detected	Not detected			Low region specificity	Detected in all
PRAMEF33	PRAMEF33P	ENSG00000237700	PRAME family member 33	A0A0G2JMD5	1	13303539-13308907	Predicted intracellular proteins				Evidence at transcript level	Evidence at transcript level	No human protein/transcript evidence	Evidence at transcript level	Tissue enriched	Detected in single	12	liver: 1.1	Not detected	Not detected			Cancer enriched	Detected in single	12	liver cancer: 0.5	Not detected	Not detected			Not detected in immune cells	Not detected			Not detected	Not detected			Not detected	Not detected
ACSM5	FLJ20581	ENSG00000183549	Acyl-CoA synthetase medium chain family member 5	Q6NUN0	16	20409534-20441336	Enzymes, Metabolic proteins, Predicted intracellular proteins	Fatty acid metabolism, Lipid metabolism	Ligase		Evidence at protein level	Evidence at transcript level	Evidence at protein level	Evidence at protein level	Tissue enriched	Detected in many	11	liver: 278.8	Cell type enriched	Detected in some	4	Hepatocytes: 237.8	Group enriched	Detected in some	7	liver cancer: 20.5;renal cancer: 9.6	Low region specificity	Detected in all			Not detected in immune cells	Not detected			Not detected	Not detected			Group enriched	Detected in some	4	ASC diff: 5.3;ASC TERT1: 11.5;HSkMC: 13.8;U-87 MG: 8.5	Low region specificity	Detected in some			Low region specificity	Detected in all
C4BPA	C4BP	ENSG00000123838	Complement component 4 binding protein alpha	P04003	1	207104233-207144972	Human disease related genes, Plasma proteins, Predicted secreted proteins	Complement pathway, Immunity, Innate immunity			Evidence at protein level	Evidence at protein level	Evidence at protein level	Evidence at protein level	Tissue enriched	Detected in many	11	liver: 1934.6	Group enriched	Detected in many	14	Alveolar cells type 1: 493.6;Alveolar cells type 2: 660.8;Hepatocytes: 1020.8	Cancer enriched	Detected in many	7	liver cancer: 434.8	Not detected	Not detected			Immune cell enriched	Detected in single	137	neutrophil: 29.5	Lineage enriched	Detected in single	137	granulocytes: 29.5	Cell line enriched	Detected in some	5	Hep G2: 37.4	Not detected	Not detected			Low region specificity	Detected in all
C4BPB	C4BP	ENSG00000123843	Complement component 4 binding protein beta	P20851	1	207088860-207099993	Human disease related genes, Plasma proteins, Predicted secreted proteins	Complement pathway, Immunity, Innate immunity			Evidence at protein level	Evidence at transcript level	Evidence at protein level	Evidence at protein level	Tissue enriched	Detected in many	11	liver: 475.2	Cell type enriched	Detected in many	4	Hepatocytes: 597.6	Cancer enriched	Detected in many	19	liver cancer: 83.7	Not detected	Not detected			Immune cell enhanced	Detected in single		plasmacytoid DC: 1.1	Low lineage specificity	Detected in single			Group enriched	Detected in some	16	CACO-2: 116.4;HeLa: 46.2;Hep G2: 151.6;OE19: 57.1					Not detected	Not detected
CHST13	C4ST3	ENSG00000180767	Carbohydrate sulfotransferase 13	Q8NET6	3	126524155-126543291	Enzymes, Metabolic proteins, Predicted intracellular proteins	Carbohydrate metabolism	Transferase		Evidence at protein level	Evidence at transcript level	Evidence at protein level	Evidence at protein level	Group enriched	Detected in some	11	liver: 60.1;testis: 18.5	Group enriched	Detected in some	5	Early spermatids: 104.0;Hepatocytes: 40.3;Spermatocytes: 126.2	Group enriched	Detected in many	4	liver cancer: 25.0;renal cancer: 6.3	Not detected	Not detected			Immune cell enriched	Detected in many	5	eosinophil: 155.2	Lineage enriched	Detected in many	5	granulocytes: 155.2	Group enriched	Detected in some	8	CACO-2: 15.6;Hep G2: 28.4;NB-4: 19.0;THP-1: 11.2	Not detected	Not detected			Low region specificity	Detected in single
DHODH		ENSG00000102967	Dihydroorotate dehydrogenase (quinone)	Q02127	16	72008588-72027664	Disease related genes, Enzymes, FDA approved drug targets, Human disease related genes, Metabolic proteins, Predicted intracellular proteins, Predicted membrane proteins	Pyrimidine biosynthesis	Oxidoreductase	Disease variant, FDA approved drug targets	Evidence at protein level	Evidence at protein level	Evidence at protein level	Evidence at protein level	Tissue enriched	Detected in all	11	liver: 106.7	Cell type enriched	Detected in many	5	Hepatocytes: 124.1	Low cancer specificity	Detected in all			Low region specificity	Detected in all			Low immune cell specificity	Detected in all			Low lineage specificity	Detected in all			Low cell line specificity	Detected in all			Low region specificity	Detected in all			Low region specificity	Detected in all
EHHADH	ECHD	ENSG00000113790	Enoyl-CoA hydratase and 3-hydroxyacyl CoA dehydrogenase	Q08426	3	185190624-185281990	Disease related genes, Enzymes, Human disease related genes, Metabolic proteins, Plasma proteins, Potential drug targets, Predicted intracellular proteins	Fatty acid metabolism, Lipid metabolism	Isomerase, Lyase, Multifunctional enzyme, Oxidoreductase	Disease variant	Evidence at protein level	Evidence at protein level	Evidence at protein level	Evidence at protein level	Group enriched	Detected in all	11	kidney: 145.7;liver: 347.3	Group enriched	Detected in many	10	Hepatocytes: 289.0;Proximal tubular cells: 147.1	Group enriched	Detected in all	7	liver cancer: 42.2;renal cancer: 25.4	Low region specificity	Detected in all			Low immune cell specificity	Detected in some			Low lineage specificity	Detected in many			Low cell line specificity	Detected in many			Low region specificity	Detected in all			Low region specificity	Detected in all
GLYCTK	HBEBP2, HBEBP4	ENSG00000168237	Glycerate kinase	Q8IVS8	3	52287089-52295257	Disease related genes, Enzymes, Human disease related genes, Metabolic proteins, Potential drug targets, Predicted intracellular proteins		Kinase, Transferase	Disease variant	Evidence at protein level	Evidence at protein level	Evidence at protein level	Evidence at protein level	Tissue enriched	Detected in many	11	liver: 277.3	Cell type enhanced	Detected in many		Hepatocytes: 183.0;Proximal enterocytes: 105.2;Proximal tubular cells: 83.0	Cancer enriched	Detected in all	6	liver cancer: 52.7	Low region specificity	Detected in many			Low immune cell specificity	Detected in all			Low lineage specificity	Detected in all			Low cell line specificity	Detected in many			Low region specificity	Detected in all			Low region specificity	Detected in all
HAL	HIS	ENSG00000084110	Histidine ammonia-lyase	P42357	12	95972662-95996365	Disease related genes, Enzymes, Human disease related genes, Metabolic proteins, Plasma proteins, Potential drug targets, Predicted intracellular proteins	Histidine metabolism	Lyase	Disease variant	Evidence at protein level	Evidence at protein level	Evidence at protein level	Evidence at protein level	Group enriched	Detected in some	11	liver: 199.8;skin 1: 61.6	Cell type enriched	Detected in some	8	Hepatocytes: 129.6	Cancer enriched	Detected in some	11	liver cancer: 23.7	Not detected	Not detected			Group enriched	Detected in many	4	basophil: 56.9;neutrophil: 73.3	Lineage enriched	Detected in many	5	granulocytes: 73.3	Cell line enhanced	Detected in some		BEWO: 2.2;NB-4: 2.8;THP-1: 11.4	Not detected	Not detected			Low region specificity	Detected in many
IGFALS	ALS	ENSG00000099769	Insulin like growth factor binding protein acid labile subunit	P35858	16	1790413-1794971	Disease related genes, Human disease related genes, Plasma proteins, Predicted intracellular proteins, Predicted membrane proteins, Predicted secreted proteins	Cell adhesion		Disease variant	Evidence at protein level	Evidence at protein level	Evidence at protein level	Evidence at protein level	Tissue enriched	Detected in some	11	liver: 117.6	Cell type enriched	Detected in some	5	Hepatocytes: 85.2	Cancer enhanced	Detected in many		liver cancer: 11.1	Low region specificity	Detected in some			Not detected in immune cells	Not detected			Not detected	Not detected			Cell line enhanced	Detected in some		Hep G2: 1.9;U-266/70: 1.7	Not detected	Not detected			Low region specificity	Detected in some
NADK2	C5orf33, FLJ30596, MNADK, NADKD1	ENSG00000152620	NAD kinase 2, mitochondrial	Q4G0N4	5	36192589-36242279	Disease related genes, Enzymes, Human disease related genes, Metabolic proteins, Potential drug targets, Predicted intracellular proteins		Kinase, Transferase		Evidence at protein level	Evidence at protein level	Evidence at protein level	Evidence at protein level	Tissue enriched	Detected in all	11	liver: 330.7	Group enriched	Detected in many	5	Astrocytes: 105.4;Early spermatids: 324.5;Hepatocytes: 211.9;Late spermatids: 154.9	Cancer enhanced	Detected in all		liver cancer: 36.9	Low region specificity	Detected in all			Low immune cell specificity	Detected in many			Low lineage specificity	Detected in all			Low cell line specificity	Detected in all			Low region specificity	Detected in all			Low region specificity	Detected in all
PLG		ENSG00000122194	Plasminogen	P00747	6	160702238-160754097	Cancer-related genes, Candidate cardiovascular disease genes, Disease related genes, Enzymes, FDA approved drug targets, Human disease related genes, Metabolic proteins, Plasma proteins, Predicted secreted proteins	Blood coagulation, Fibrinolysis, Hemostasis, Tissue remodeling	Hydrolase, Protease, Serine protease	Cancer-related genes, Disease variant, FDA approved drug targets, Thrombophilia	Evidence at protein level	Evidence at protein level	Evidence at protein level	Evidence at protein level	Tissue enriched	Detected in some	11	liver: 2688.2	Cell type enriched	Detected in some	7	Hepatocytes: 1772.7	Cancer enriched	Detected in some	84	liver cancer: 180.7	Not detected	Not detected			Not detected in immune cells	Not detected			Not detected	Not detected			Not detected	Not detected							Low region specificity	Detected in many
SLC13A5	INDY, NACT	ENSG00000141485	Solute carrier family 13 member 5	Q86YT5	17	6684719-6713377	Disease related genes, Human disease related genes, Metabolic proteins, Potential drug targets, Predicted membrane proteins, Transporters	Ion transport, Sodium transport, Symport, Transport		Amelogenesis imperfecta, Disease variant, Epilepsy	Evidence at protein level	Evidence at protein level	Evidence at protein level	Evidence at protein level	Tissue enriched	Detected in some	11	liver: 417.4	Cell type enriched	Detected in some	15	Hepatocytes: 381.0	Cancer enriched	Detected in some	15	liver cancer: 27.8	Low region specificity	Detected in all			Not detected in immune cells	Not detected			Not detected	Not detected			Cell line enriched	Detected in single	79	Hep G2: 58.0	Low region specificity	Detected in all			Low region specificity	Detected in all
SLC51A	OSTalpha	ENSG00000163959	Solute carrier family 51 subunit alpha	Q86UW1	3	196211487-196243178	Metabolic proteins, Predicted intracellular proteins, Predicted membrane proteins, Transporters	Transport			Evidence at protein level	Evidence at protein level	Evidence at protein level	Evidence at protein level	Group enriched	Detected in many	11	intestine: 65.1;liver: 71.9	Cell type enhanced	Detected in many		Hepatocytes: 49.1;Leydig cells: 61.5;Peritubular cells: 101.5;Proximal enterocytes: 271.8;Sertoli cells: 144.7	Cancer enriched	Detected in many	7	liver cancer: 15.9	Not detected	Not detected			Not detected in immune cells	Not detected			Not detected	Not detected			Cell line enhanced	Detected in some		REH: 3.9;U-266/84: 2.0	Not detected	Not detected			Low region specificity	Detected in many
TM4SF4	il-TMP	ENSG00000169903	Transmembrane 4 L six family member 4	P48230	3	149474697-149503394	Predicted membrane proteins, Transporters				Evidence at protein level	Evidence at protein level	Evidence at protein level	Evidence at protein level	Group enriched	Detected in some	11	gallbladder: 954.4;intestine: 656.7;liver: 709.6	Group enriched	Detected in some	17	Cholangiocytes: 2070.3;Hepatocytes: 578.1	Group enriched	Detected in many	10	liver cancer: 249.4;pancreatic cancer: 130.5	Not detected	Not detected			Not detected in immune cells	Not detected			Not detected	Not detected			Group enriched	Detected in some	6	A549: 22.7;OE19: 20.3;RPTEC TERT1: 36.5	Not detected	Not detected			Low region specificity	Detected in all
UGT2A2		ENSG00000271271	UDP glucuronosyltransferase family 2 member A2	P0DTE4, P0DTE5	4	69588417-69639642	Enzymes, Predicted membrane proteins	Olfaction, Sensory transduction	Glycosyltransferase, Transferase		Evidence at protein level	Evidence at transcript level	Evidence at protein level	Evidence at protein level	Group enriched	Detected in some	11	kidney: 6.3;liver: 10.1	Not detected	Not detected			Not detected	Not detected			Not detected	Not detected			Not detected in immune cells	Not detected			Not detected	Not detected			Not detected	Not detected			Not detected	Not detected
UGT2B15	UGT2B8	ENSG00000196620	UDP glucuronosyltransferase family 2 member B15	P54855	4	68646597-68670652	Enzymes, Metabolic proteins, Predicted membrane proteins	Lipid metabolism, Steroid metabolism	Glycosyltransferase, Transferase		Evidence at protein level	Evidence at transcript level	Evidence at protein level	Evidence at protein level	Group enriched	Detected in some	11	gallbladder: 78.4;liver: 293.6	Group enriched	Detected in some	6	Cholangiocytes: 168.7;Hepatocytes: 142.8	Cancer enriched	Detected in many	10	liver cancer: 120.2	Not detected	Not detected			Not detected in immune cells	Not detected			Not detected	Not detected			Not detected	Not detected
AFP	FETA, HPAFP	ENSG00000081051	Alpha fetoprotein	P02771	4	73431138-73456174	Cancer-related genes, Disease related genes, Plasma proteins, Predicted secreted proteins			Cancer-related genes	Evidence at protein level	Evidence at protein level	Evidence at protein level	Evidence at protein level	Tissue enriched	Detected in single	10	liver: 3.7	Group enriched	Detected in some	10	Hepatocytes: 107.5;Proximal tubular cells: 101.6	Cancer enriched	Detected in some	4	liver cancer: 208.8	Not detected	Not detected			Not detected in immune cells	Not detected			Not detected	Not detected			Cell line enriched	Detected in some	192	Hep G2: 2165.8	Not detected	Not detected			Not detected	Not detected
AQP9	HsT17287, SSC1	ENSG00000103569	Aquaporin 9	O43315	15	58138169-58185911	Metabolic proteins, Predicted membrane proteins, Transporters	Transport			Evidence at protein level	Evidence at protein level	Evidence at protein level	Evidence at protein level	Tissue enriched	Detected in many	10	liver: 708.5	Group enriched	Detected in some	4	Hepatocytes: 313.9;Macrophages: 82.1	Cancer enriched	Detected in many	30	liver cancer: 132.4	Region enhanced	Detected in many		cerebral cortex: 13.1	Immune cell enriched	Detected in many	20	neutrophil: 1161.4	Lineage enriched	Detected in many	20	granulocytes: 1161.4	Cell line enriched	Detected in some	29	U-87 MG: 29.7	Low region specificity	Detected in all			Not detected	Not detected
BHMT2		ENSG00000132840	Betaine--homocysteine S-methyltransferase 2	Q9H2M3	5	79069767-79090069	Cancer-related genes, Enzymes, Metabolic proteins, Predicted intracellular proteins		Methyltransferase, Transferase	Cancer-related genes	Evidence at protein level	Evidence at protein level	Evidence at protein level	Evidence at protein level	Group enriched	Detected in many	10	kidney: 336.2;liver: 433.4	Cell type enhanced	Detected in many		Distal tubular cells: 95.9;Hepatocytes: 201.2;Proximal tubular cells: 408.6	Group enriched	Detected in many	14	liver cancer: 79.6;renal cancer: 52.9	Low region specificity	Detected in all			Not detected in immune cells	Not detected			Not detected	Not detected			Cell line enhanced	Detected in some		BJ hTERT+: 17.5;Hep G2: 78.2;hTEC/SVTERT24-B: 46.0;U-87 MG: 18.6	Not detected	Not detected
CFH	ARMD4, ARMS1, FHL1, HF, HF1, HF2, HUS	ENSG00000000971	Complement factor H	P08603	1	196652043-196747504	Cancer-related genes, Disease related genes, Human disease related genes, Plasma proteins, Predicted secreted proteins	Complement alternate pathway, Host-virus interaction, Immunity, Innate immunity		Age-related macular degeneration, Cancer-related genes, Disease variant, Hemolytic uremic syndrome	Evidence at protein level	Evidence at protein level	Evidence at protein level	Evidence at protein level	Tissue enriched	Detected in all	10	liver: 1690.3	Group enriched	Detected in many	4	Fibroblasts: 448.0;Hepatocytes: 1114.8;Leydig cells: 283.9	Cancer enriched	Detected in all	9	liver cancer: 151.1	Low region specificity	Detected in all			Immune cell enhanced	Detected in some		MAIT T-cell: 18.7	Lineage enriched	Detected in single	26	T-cells: 18.7	Cell line enhanced	Detected in many		HHSteC: 123.1;HSkMC: 119.5;hTERT-RPE1: 374.9;RT4: 227.0
GLS2	GA, GLS, hLGA, LGA	ENSG00000135423	Glutaminase 2	Q9UI32	12	56470944-56488414	Enzymes, Metabolic proteins, Predicted intracellular proteins		Hydrolase		Evidence at protein level	Evidence at transcript level	Evidence at protein level	Evidence at protein level	Tissue enriched	Detected in many	10	liver: 206.6	Cell type enhanced	Detected in many		Excitatory neurons: 41.3;Hepatocytes: 54.9;Inhibitory neurons: 31.6	Cancer enriched	Detected in single	4	liver cancer: 1.7	Low region specificity	Detected in many			Low immune cell specificity	Detected in some			Lineage enhanced	Detected in single		T-cells: 2.2	Cell line enhanced	Detected in some		A-431: 7.6;Daudi: 42.8;Hep G2: 7.4;SCLC-21H: 12.6	Low region specificity	Detected in all			Low region specificity	Detected in all
HAMP	HEPC, HFE2B, LEAP-1, LEAP1	ENSG00000105697	Hepcidin antimicrobial peptide	P81172	19	35280716-35285143	Disease related genes, Human disease related genes, Potential drug targets, Predicted secreted proteins, Transporters		Antibiotic, Antimicrobial, Fungicide, Hormone	Disease variant	Evidence at protein level	Evidence at transcript level	Evidence at protein level	Evidence at protein level	Tissue enriched	Detected in many	10	liver: 2071.6	Cell type enriched	Detected in many	17	Hepatocytes: 3227.7	Group enriched	Detected in many	12	glioma: 6.5;liver cancer: 16.3	Low region specificity	Detected in all			Group enriched	Detected in some	7	myeloid DC: 1.5;plasmacytoid DC: 4.6	Lineage enriched	Detected in single	10	dendritic cells: 4.6	Cell line enriched	Detected in some	440	Hep G2: 448.0	Not detected	Not detected			Not detected	Not detected
HPR		ENSG00000261701	Haptoglobin-related protein	P00739	16	72063148-72077246	Enzymes, Plasma proteins, Predicted intracellular proteins, Predicted secreted proteins		Serine protease homolog		Evidence at protein level	Evidence at protein level	Evidence at transcript level	Evidence at protein level	Tissue enriched	Detected in many	10	liver: 818.5	Group enriched	Detected in some	14	Hepatocytes: 503.0;Smooth muscle cells: 128.8	Cancer enriched	Detected in some	53	liver cancer: 185.1	Low region specificity	Detected in all			Not detected in immune cells	Not detected			Not detected	Not detected			Cell line enriched	Detected in some	15	Hep G2: 50.6
IDO2	INDOL1	ENSG00000188676	Indoleamine 2,3-dioxygenase 2	Q6ZQW0	8	39934614-40016391	Metabolic proteins, Predicted intracellular proteins	Immunity, Tryptophan catabolism	Dioxygenase, Oxidoreductase		Evidence at protein level	Evidence at transcript level	Evidence at protein level	Evidence at protein level	Group enriched	Detected in some	10	liver: 5.5;placenta: 4.0	Cell type enhanced	Detected in some		Early spermatids: 21.0;Endometrial ciliated cells: 18.4;Glandular and luminal cells: 51.3;Late spermatids: 6.9;monocytes: 14.6	Not detected	Not detected			Not detected	Not detected			Not detected in immune cells	Not detected			Not detected	Not detected			Not detected	Not detected			Not detected	Not detected			Low region specificity	Detected in many
MLIP	C6orf142, CIP, MGC18257	ENSG00000146147	Muscular LMNA interacting protein	Q5VWP3	6	53929982-54266280	Disease related genes, Predicted intracellular proteins				Evidence at protein level	Evidence at protein level	Evidence at protein level	Evidence at protein level	Group enriched	Detected in many	10	heart muscle: 166.4;liver: 132.4;skeletal muscle: 248.7;tongue: 150.8	Group enriched	Detected in some	11	Cardiomyocytes: 224.9;Excitatory neurons: 244.1	Group enriched	Detected in some	4	glioma: 0.8;head and neck cancer: 0.5;liver cancer: 1.9;melanoma: 1.4	Region enhanced	Detected in many		cerebral cortex: 15.8	Not detected in immune cells	Not detected			Not detected	Not detected			Group enriched	Detected in some	8	HUVEC TERT2: 19.6;SK-MEL-30: 19.6	Low region specificity	Detected in all			Low region specificity	Detected in all
MST1	D3F15S2, DNF15S2, HGFL, MSP, NF15S2	ENSG00000173531	Macrophage stimulating 1		3	49683947-49689501	Cancer-related genes, Human disease related genes, Predicted intracellular proteins, Predicted secreted proteins			Cancer-related genes	Evidence at transcript level	Evidence at transcript level			Tissue enriched	Detected in all	10	liver: 935.5	Cell type enriched	Detected in many	5	Hepatocytes: 362.8	Cancer enriched	Detected in many	7	liver cancer: 42.6	Low region specificity	Detected in all			Not detected in immune cells	Not detected			Not detected	Not detected			Cell line enhanced	Detected in many		Hep G2: 84.6;NB-4: 17.3;U-266/70: 21.8	Not detected	Not detected			Low region specificity	Detected in all
TMPRSS6	FLJ30744, MT2	ENSG00000187045	Transmembrane serine protease 6	Q8IU80	22	37065436-37109713	Disease related genes, Enzymes, Human disease related genes, Plasma proteins, Potential drug targets, Predicted intracellular proteins, Predicted membrane proteins		Hydrolase, Protease, Serine protease	Disease variant	Evidence at protein level	Evidence at transcript level	Evidence at protein level	Evidence at protein level	Tissue enriched	Detected in some	10	liver: 129.4	Group enriched	Detected in some	11	Early spermatids: 61.0;Hepatocytes: 99.9;Late spermatids: 143.9	Group enriched	Detected in many	14	liver cancer: 51.3;thyroid cancer: 14.1	Region enhanced	Detected in some		basal ganglia: 3.6	Not detected in immune cells	Not detected			Not detected	Not detected			Group enriched	Detected in some	4	Hep G2: 5.0;SCLC-21H: 8.1	Not detected	Not detected			Region enhanced	Detected in single
UNC93A	dJ366N23.1, dJ366N23.2	ENSG00000112494	Unc-93 homolog A	Q86WB7	6	167271169-167316014	Predicted membrane proteins				Evidence at protein level	Evidence at protein level	Evidence at protein level	Evidence at protein level	Group enriched	Detected in some	10	esophagus: 5.1;intestine: 9.7;liver: 14.2;skin 1: 17.0	Cell type enhanced	Detected in some		Collecting duct cells: 11.0;Endometrial ciliated cells: 2.5;Erythroid cells: 2.7;Hepatocytes: 6.9;Intestinal goblet cells: 2.4;Proximal enterocytes: 3.4	Cancer enhanced	Detected in many		liver cancer: 4.6	Not detected	Not detected			Not detected in immune cells	Not detected			Not detected	Not detected			Group enriched	Detected in some	11	CACO-2: 7.4;Hep G2: 3.1;OE19: 7.5;SCLC-21H: 3.1					Not detected	Not detected
ACY1		ENSG00000243989	Aminoacylase 1	Q03154	3	51983340-51989197	Disease related genes, Enzymes, Human disease related genes, Metabolic proteins, Plasma proteins, Potential drug targets, Predicted intracellular proteins		Hydrolase	Disease variant	Evidence at protein level	Evidence at protein level	Evidence at protein level	Evidence at protein level	Group enriched	Detected in all	9	intestine: 183.2;kidney: 454.1;liver: 277.1	Cell type enhanced	Detected in many		Distal enterocytes: 31.6;Gastric mucus-secreting cells: 32.6;Proximal enterocytes: 144.8;Proximal tubular cells: 92.0	Low cancer specificity	Detected in all			Low region specificity	Detected in all			Low immune cell specificity	Detected in many			Low lineage specificity	Detected in all			Cell line enhanced	Detected in many		Hep G2: 128.0
AKR1C8P	AKR1CL1	ENSG00000264006	Aldo-keto reductase family 1 member C8, pseudogene	Q5T2L2	10	5154140-5185187	Predicted intracellular proteins		Oxidoreductase		Evidence at transcript level	Evidence at transcript level			Group enriched	Detected in some	9	choroid plexus: 2.7;epididymis: 3.4;liver: 8.1	Cell type enhanced	Detected in single		Microglial cells: 1.0	Cancer enriched	Detected in single	9	liver cancer: 0.8	Not detected	Not detected			Not detected in immune cells	Not detected			Not detected	Not detected			Cell line enriched	Detected in single	41	HDLM-2: 19.5
C3	ARMD9, C3a, C3b, CPAMD1	ENSG00000125730	Complement C3	P01024	19	6677704-6730562	Candidate cardiovascular disease genes, Disease related genes, FDA approved drug targets, Human disease related genes, Plasma proteins, Predicted intracellular proteins, Predicted secreted proteins	Complement alternate pathway, Complement pathway, Fatty acid metabolism, Immunity, Inflammatory response, Innate immunity, Lipid metabolism		Age-related macular degeneration, Disease variant, FDA approved drug targets, Hemolytic uremic syndrome	Evidence at protein level	Evidence at protein level	Evidence at protein level	Evidence at protein level	Tissue enriched	Detected in all	9	liver: 4800.7	Cell type enriched	Detected in many	5	Hepatocytes: 4512.2	Cancer enriched	Detected in all	5	liver cancer: 1213.6	Low region specificity	Detected in all			Immune cell enriched	Detected in many	4	non-classical monocyte: 13.3	Lineage enriched	Detected in many	4	monocytes: 13.3	Group enriched	Detected in many	7	BJ hTERT+: 357.8;EFO-21: 738.6;Hep G2: 795.3;HSkMC: 534.8;SiHa: 209.5	Low region specificity	Detected in many			Low region specificity	Detected in all
CES1	CEH, CES1A1, CES1A2, CES2, HMSE, HMSE1, SES1	ENSG00000198848	Carboxylesterase 1	P23141	16	55802851-55833337	Enzymes, Metabolic proteins, Plasma proteins, Predicted intracellular proteins		Hydrolase, Serine esterase		Evidence at protein level	Evidence at protein level	Evidence at protein level	Evidence at protein level	Tissue enriched	Detected in many	9	liver: 2537.7	Group enriched	Detected in many	7	Cholangiocytes: 613.4;Hepatocytes: 2420.8	Cancer enriched	Detected in all	6	liver cancer: 711.4	Low region specificity	Detected in many			Group enriched	Detected in many	16	classical monocyte: 109.6;myeloid DC: 114.5	Group enriched	Detected in many	22	dendritic cells: 114.5;monocytes: 109.6	Group enriched	Detected in some	5	Hep G2: 700.9;THP-1: 688.0	Not detected	Not detected			Low region specificity	Detected in all
CYP2A13	CPAD, CYP2A	ENSG00000197838	Cytochrome P450 family 2 subfamily A member 13	Q16696	19	41088451-41096195	Enzymes, Metabolic proteins, Predicted intracellular proteins		Monooxygenase, Oxidoreductase		Evidence at protein level	Evidence at protein level	Evidence at protein level	Evidence at protein level	Tissue enriched	Detected in single	9	liver: 2.0	Group enriched	Detected in some	8	Club cells: 2.0;Early spermatids: 4.2;Late spermatids: 3.7	Cancer enriched	Detected in single	5	liver cancer: 2.3	Not detected	Not detected			Not detected in immune cells	Not detected			Not detected	Not detected			Not detected	Not detected
FCN3	FCNH, HAKA1	ENSG00000142748	Ficolin 3	O75636	1	27369110-27374824	Disease related genes, Plasma proteins, Predicted secreted proteins	Complement activation lectin pathway, Immunity, Innate immunity			Evidence at protein level	Evidence at transcript level	Evidence at protein level	Evidence at protein level	Group enriched	Detected in many	9	liver: 280.5;lung: 730.9	Cell type enriched	Detected in some	16	Hepatic stellate cells: 2828.6	Cancer enhanced	Detected in many		renal cancer: 7.6	Low region specificity	Detected in many			Not detected in immune cells	Not detected			Not detected	Not detected			Not detected	Not detected
FP565260.4		ENSG00000279493	Novel protein, similar to DNA (cytosine-5-)-methyltransferase 3-like DNMT3L		21	5011799-5017145	Predicted intracellular proteins				Evidence at transcript level	Evidence at transcript level			Group enriched	Detected in some	9	brain: 2.5;kidney: 4.1;liver: 6.5	Not detected	Not detected			Not detected	Not detected			Region enriched	Detected in single	4	white matter: 2.5	Not detected in immune cells	Not detected			Not detected	Not detected			Cell line enhanced	Detected in some		BEWO: 1.6;CACO-2: 2.9;HeLa: 1.4;Hep G2: 1.1;MCF7: 2.1;SiHa: 3.3
GNMT		ENSG00000124713	Glycine N-methyltransferase	Q14749	6	42960754-42963880	Disease related genes, Enzymes, Human disease related genes, Metabolic proteins, Potential drug targets, Predicted intracellular proteins		Methyltransferase, Transferase	Disease variant	Evidence at protein level	Evidence at protein level	Evidence at protein level	Evidence at protein level	Group enriched	Detected in many	9	liver: 298.9;pancreas: 605.1	Cell type enriched	Detected in many	10	Hepatocytes: 842.9	Group enriched	Detected in many	20	liver cancer: 69.6;prostate cancer: 49.8	Low region specificity	Detected in all			Not detected in immune cells	Not detected			Not detected	Not detected			Cell line enhanced	Detected in many		Hep G2: 8.5;SCLC-21H: 9.5;T-47d: 6.1	Region enriched	Detected in some	4	cerebellum: 15.7	Low region specificity	Detected in many
NPC1L1	SLC65A2	ENSG00000015520	NPC1 like intracellular cholesterol transporter 1	Q9UHC9	7	44512535-44541330	FDA approved drug targets, Metabolic proteins, Predicted membrane proteins, Transporters	Cholesterol metabolism, Lipid metabolism, Steroid metabolism, Sterol metabolism		FDA approved drug targets	Evidence at protein level	Evidence at protein level	Evidence at protein level	Evidence at protein level	Group enriched	Detected in some	9	intestine: 54.7;liver: 48.5	Group enriched	Detected in some	5	Early spermatids: 12.3;Hepatocytes: 44.7	Group enriched	Detected in many	5	liver cancer: 8.5;pancreatic cancer: 7.8;stomach cancer: 4.8	Low region specificity	Detected in some			Not detected in immune cells	Not detected			Not detected	Not detected			Group enriched	Detected in some	7	CACO-2: 6.8;Hep G2: 17.9;SCLC-21H: 14.3	Not detected	Not detected			Low region specificity	Detected in many
SLC22A7	NLT, OAT2	ENSG00000137204	Solute carrier family 22 member 7	Q9Y694	6	43295694-43305538	Metabolic proteins, Predicted membrane proteins, Transporters	Ion transport, Transport			Evidence at protein level	Evidence at transcript level	Evidence at protein level	Evidence at protein level	Tissue enriched	Detected in some	9	liver: 431.4	Group enriched	Detected in some	17	Hepatocytes: 254.5;Proximal tubular cells: 91.8	Cancer enriched	Detected in some	37	liver cancer: 81.5	Low region specificity	Detected in single			Not detected in immune cells	Not detected			Not detected	Not detected			Cell line enriched	Detected in single	20	Hep G2: 9.9	Low region specificity	Detected in single			Not detected	Not detected
TTC36	HBP21	ENSG00000172425	Tetratricopeptide repeat domain 36	A6NLP5	11	118527472-118531197	Predicted intracellular proteins				Evidence at protein level	Evidence at protein level	Evidence at protein level	Evidence at protein level	Tissue enriched	Detected in many	9	liver: 172.9	Group enriched	Detected in many	13	Hepatocytes: 492.9;Proximal enterocytes: 185.5;Proximal tubular cells: 172.9	Group enriched	Detected in some	7	breast cancer: 5.0;liver cancer: 12.5	Low region specificity	Detected in some			Not detected in immune cells	Not detected			Not detected	Not detected			Cell line enriched	Detected in some	9	SK-BR-3: 9.7	Not detected	Not detected			Low region specificity	Detected in many
UPP2	UDRPASE2, UP2, UPASE2	ENSG00000007001	Uridine phosphorylase 2	O95045	2	157876702-158136154	Enzymes, Metabolic proteins, Predicted intracellular proteins		Glycosyltransferase, Transferase		Evidence at protein level	Evidence at transcript level	Evidence at protein level	Evidence at protein level	Group enriched	Detected in some	9	kidney: 46.2;liver: 24.1	Cell type enhanced	Detected in some		Astrocytes: 24.2;Distal tubular cells: 13.7;Excitatory neurons: 32.5;Inhibitory neurons: 20.8;Oligodendrocyte precursor cells: 27.6;Proximal tubular cells: 82.1	Cancer enriched	Detected in some	6	liver cancer: 3.6	Low region specificity	Detected in all			Not detected in immune cells	Not detected			Not detected	Not detected			Not detected	Not detected			Low region specificity	Detected in all			Low region specificity	Detected in many
AGMO	FLJ16237, TMEM195	ENSG00000187546	Alkylglycerol monooxygenase	Q6ZNB7	7	15200317-15562015	Enzymes, Predicted intracellular proteins, Predicted membrane proteins		Oxidoreductase		Evidence at protein level	Evidence at transcript level	Evidence at protein level	Evidence at protein level	Tissue enriched	Detected in some	8	liver: 123.5	Cell type enhanced	Detected in some		Hepatocytes: 83.0;Oligodendrocyte precursor cells: 33.7;Oligodendrocytes: 38.5;Proximal enterocytes: 30.5;Proximal tubular cells: 16.9	Cancer enriched	Detected in many	5	liver cancer: 15.7	Low region specificity	Detected in many			Immune cell enhanced	Detected in single		basophil: 1.4	Lineage enriched	Detected in single	8	granulocytes: 1.4	Cell line enhanced	Detected in some		HSkMC: 3.5;Karpas-707: 7.7;NTERA-2: 3.5;SCLC-21H: 3.2;TIME: 4.0;WM-115: 15.4	Low region specificity	Detected in all			Low region specificity	Detected in all
ANGPTL6	AGF, ARP5	ENSG00000130812	Angiopoietin like 6	Q8NI99	19	10092338-10102796	Plasma proteins, Predicted secreted proteins	Angiogenesis, Differentiation	Developmental protein		Evidence at protein level	Evidence at transcript level	Evidence at protein level	Evidence at protein level	Tissue enriched	Detected in some	8	liver: 30.4	Cell type enhanced	Detected in some		B-cells: 4.1;Hepatic stellate cells: 5.7;Hepatocytes: 8.2;Smooth muscle cells: 15.8;Spermatogonia: 6.3	Cancer enhanced	Detected in some		testis cancer: 1.9	Low region specificity	Detected in many			Not detected in immune cells	Not detected			Not detected	Not detected			Cell line enriched	Detected in some	8	HMC-1: 58.9	Low region specificity	Detected in all			Low region specificity	Detected in single
APOC1		ENSG00000130208	Apolipoprotein C1	P02654	19	44914247-44919349	Cancer-related genes, Candidate cardiovascular disease genes, Metabolic proteins, Plasma proteins, Predicted secreted proteins	Lipid transport, Transport		Cancer-related genes	Evidence at protein level	Evidence at protein level	Evidence at protein level	Evidence at protein level	Tissue enriched	Detected in all	8	liver: 16364.8	Cell type enriched	Detected in many	6	Hepatocytes: 33405.9	Cancer enriched	Detected in all	21	liver cancer: 3253.7	Low region specificity	Detected in all			Immune cell enriched	Detected in single	9	myeloid DC: 5.6	Lineage enriched	Detected in single	12	dendritic cells: 5.6	Cell line enhanced	Detected in many		Hep G2: 576.4;HSkMC: 332.9;K-562: 151.6;SK-MEL-30: 268.0	Low region specificity	Detected in all
ARID3C		ENSG00000205143	AT-rich interaction domain 3C	A6NKF2	9	34621379-34628086	Predicted intracellular proteins, Transcription factors	Transcription, Transcription regulation	DNA-binding		Evidence at protein level	Evidence at transcript level	Evidence at protein level	Evidence at protein level	Tissue enriched	Detected in some	8	liver: 11.8	Not detected	Not detected			Group enriched	Detected in some	6	liver cancer: 2.2;ovarian cancer: 0.5	Low region specificity	Detected in some			Not detected in immune cells	Not detected			Not detected	Not detected			Cell line enhanced	Detected in some		HDLM-2: 2.0;Karpas-707: 2.6;T-47d: 2.6	Not detected	Not detected			Not detected	Not detected
C11orf54	PTD012	ENSG00000182919	Chromosome 11 open reading frame 54	Q9H0W9	11	93741591-93764749	Predicted intracellular proteins		Hydrolase		Evidence at protein level	Evidence at protein level	Evidence at protein level	Evidence at protein level	Group enriched	Detected in all	8	kidney: 575.1;liver: 260.9	Cell type enhanced	Detected in all		Hepatocytes: 370.4;Proximal tubular cells: 1136.3	Low cancer specificity	Detected in all			Low region specificity	Detected in all			Low immune cell specificity	Detected in all			Low lineage specificity	Detected in all			Low cell line specificity	Detected in all			Low region specificity	Detected in all			Low region specificity	Detected in all
CP		ENSG00000047457	Ceruloplasmin	P00450	3	149162410-149221829	Cancer-related genes, Candidate cardiovascular disease genes, Disease related genes, Enzymes, Human disease related genes, Metabolic proteins, Plasma proteins, Potential drug targets, Predicted intracellular proteins, Predicted secreted proteins, Transporters	Copper transport, Ion transport, Transport	Oxidoreductase	Cancer-related genes	Evidence at protein level	Evidence at protein level	Evidence at protein level	Evidence at protein level	Tissue enriched	Detected in many	8	liver: 1886.9	Cell type enhanced	Detected in many		Club cells: 558.1;Glandular and luminal cells: 406.0;Hepatocytes: 1687.2;Muller glia cells: 720.5;Respiratory ciliated cells: 318.4	Cancer enhanced	Detected in many		liver cancer: 98.3	Low region specificity	Detected in all			Not detected in immune cells	Not detected			Not detected	Not detected			Cell line enriched	Detected in some	10	EFO-21: 318.8	Low region specificity	Detected in all			Low region specificity	Detected in all
CYP3A43		ENSG00000021461	Cytochrome P450 family 3 subfamily A member 43	Q9HB55	7	99828013-99866102	Enzymes, Metabolic proteins, Plasma proteins, Predicted intracellular proteins, Predicted membrane proteins		Monooxygenase, Oxidoreductase		Evidence at protein level	Evidence at protein level	Evidence at protein level	Evidence at protein level	Tissue enriched	Detected in some	8	liver: 45.0	Cell type enhanced	Detected in some		Astrocytes: 4.6;Early spermatids: 7.5;Excitatory neurons: 3.9;granulocytes: 2.5;Hepatocytes: 6.4;Late spermatids: 3.3;Spermatocytes: 2.4	Cancer enriched	Detected in single	18	liver cancer: 1.4	Not detected	Not detected			Not detected in immune cells	Not detected			Not detected	Not detected			Not detected	Not detected
CYP3A7-CYP3A51P		ENSG00000282301	CYP3A7-CYP3A51P readthrough		7	99684957-99735102	Metabolic proteins, Predicted membrane proteins				Evidence at protein level	Evidence at protein level			Tissue enriched	Detected in some	8	liver: 12.8	Group enriched	Detected in some	10	Cholangiocytes: 4.3;Hepatocytes: 2.2					Not detected	Not detected			Not detected in immune cells	Not detected			Not detected	Not detected			Not detected	Not detected
DAO	DAAO, DAMOX	ENSG00000110887	D-amino acid oxidase	P14920	12	108858932-108901043	Disease related genes, Enzymes, Metabolic proteins, Potential drug targets, Predicted intracellular proteins		Oxidoreductase	Schizophrenia	Evidence at protein level	Evidence at protein level	Evidence at protein level	Evidence at protein level	Group enriched	Detected in some	8	brain: 64.1;kidney: 91.1;liver: 151.1	Group enriched	Detected in some	8	Hepatocytes: 46.1;Proximal tubular cells: 86.8	Cancer enriched	Detected in some	9	liver cancer: 13.2	Low region specificity	Detected in many			Not detected in immune cells	Not detected			Not detected	Not detected			Cell line enhanced	Detected in single		Hep G2: 1.1	Group enriched	Detected in some	10	cerebellum: 66.4;pons and medulla: 20.2	Low region specificity	Detected in all
EVA1A	FAM176A, FLJ13391, TMEM166	ENSG00000115363	Eva-1 homolog A, regulator of programmed cell death	Q9H8M9	2	75469302-75569722	Predicted intracellular proteins, Predicted membrane proteins, Transporters	Apoptosis, Autophagy			Evidence at protein level	Evidence at protein level	Evidence at protein level	Evidence at protein level	Tissue enriched	Detected in many	8	liver: 193.2	Cell type enhanced	Detected in many		Alveolar cells type 1: 41.7;Cytotrophoblasts: 43.3;Hepatocytes: 78.1;Proximal tubular cells: 77.3;Syncytiotrophoblasts: 124.8	Low cancer specificity	Detected in many			Low region specificity	Detected in single			Not detected in immune cells	Not detected			Not detected	Not detected			Cell line enhanced	Detected in many		fHDF/TERT166: 85.7;U-138 MG: 110.3	Low region specificity	Detected in all			Low region specificity	Detected in all
HGD	AKU, HGO	ENSG00000113924	Homogentisate 1,2-dioxygenase	Q93099	3	120628172-120682269	Disease related genes, Enzymes, Human disease related genes, Metabolic proteins, Plasma proteins, Potential drug targets, Predicted intracellular proteins	Phenylalanine catabolism, Tyrosine catabolism	Dioxygenase, Oxidoreductase	Disease variant	Evidence at protein level	Evidence at protein level	Evidence at protein level	Evidence at protein level	Group enriched	Detected in many	8	kidney: 202.2;liver: 758.9	Cell type enhanced	Detected in many		Distal tubular cells: 103.7;Endometrial ciliated cells: 113.9;Glandular and luminal cells: 127.8;Hepatocytes: 534.7;Proximal tubular cells: 477.5	Cancer enriched	Detected in many	4	liver cancer: 119.8	Low region specificity	Detected in some			Immune cell enriched	Detected in single	6	neutrophil: 1.1	Lineage enriched	Detected in single	6	granulocytes: 1.1	Cell line enhanced	Detected in some		CACO-2: 55.8;EFO-21: 82.7;Hep G2: 186.6;OE19: 328.0;RPTEC TERT1: 212.2	Not detected	Not detected			Region enhanced	Detected in single
NR1I2	BXR, ONR1, PAR2, PXR, SXR	ENSG00000144852	Nuclear receptor subfamily 1 group I member 2	O75469	3	119780484-119818487	FDA approved drug targets, Nuclear receptors, Plasma proteins, Predicted intracellular proteins, Transcription factors, Transporters	Transcription, Transcription regulation	Activator, DNA-binding, Receptor	FDA approved drug targets	Evidence at protein level	Evidence at protein level	Evidence at protein level	Evidence at protein level	Group enriched	Detected in some	8	intestine: 31.5;liver: 47.8	Cell type enhanced	Detected in some		Distal enterocytes: 26.1;Hepatocytes: 32.2;Paneth cells: 13.8;Proximal enterocytes: 51.7;Undifferentiated cells: 9.0	Group enriched	Detected in some	24	colorectal cancer: 9.0;liver cancer: 5.7;pancreatic cancer: 2.6;stomach cancer: 2.7	Not detected	Not detected			Immune cell enriched	Detected in single	15	NK-cell: 2.8	Lineage enriched	Detected in single	15	NK-cells: 2.8	Cell line enriched	Detected in some	5	Hep G2: 14.8	Not detected	Not detected			Not detected	Not detected
PROZ	PZ	ENSG00000126231	Protein Z, vitamin K dependent plasma glycoprotein	P22891	13	113158648-113172386	Candidate cardiovascular disease genes, Enzymes, Plasma proteins, Predicted secreted proteins	Blood coagulation, Hemostasis	Serine protease homolog		Evidence at protein level	Evidence at protein level	Evidence at protein level	Evidence at protein level	Tissue enriched	Detected in some	8	liver: 110.1	Group enriched	Detected in some	52	Hepatocytes: 63.5;Proximal tubular cells: 20.5	Cancer enriched	Detected in single	27	liver cancer: 12.1	Not detected	Not detected			Not detected in immune cells	Not detected			Not detected	Not detected			Cell line enhanced	Detected in some		HaCaT: 2.2;Hep G2: 3.6	Not detected	Not detected
RIDA	HRSP12, P14.5, PSP, UK114	ENSG00000132541	Reactive intermediate imine deaminase A homolog	P52758	8	98102344-98117171	Enzymes, Plasma proteins, Predicted intracellular proteins		Hydrolase, RNA-binding		Evidence at protein level	Evidence at protein level	Evidence at protein level	Evidence at protein level	Group enriched	Detected in all	8	kidney: 500.8;liver: 1549.6	Cell type enriched	Detected in many	5	Proximal tubular cells: 1579.1	Group enriched	Detected in all	5	liver cancer: 162.2;renal cancer: 42.5	Low region specificity	Detected in all			Low immune cell specificity	Detected in many			Low lineage specificity	Detected in all			Cell line enhanced	Detected in all		OE19: 191.4	Low region specificity	Detected in all			Low region specificity	Detected in all
RTN4RL2	NgR2, NGRH1	ENSG00000186907	Reticulon 4 receptor like 2	Q86UN3	11	57460528-57477534	Plasma proteins, Predicted intracellular proteins		Receptor		Evidence at protein level	Evidence at transcript level	Evidence at protein level	Evidence at protein level	Group enriched	Detected in many	8	brain: 31.2;liver: 41.1;thyroid gland: 30.7	Cell type enhanced	Detected in many		Bipolar cells: 19.9;Cholangiocytes: 12.8;Excitatory neurons: 16.7;Hepatocytes: 14.0;Oligodendrocyte precursor cells: 9.5;Spermatocytes: 10.2	Low cancer specificity	Detected in all			Low region specificity	Detected in many			Immune cell enhanced	Detected in single		myeloid DC: 1.0	Low lineage specificity	Detected in single			Cell line enhanced	Detected in many		HMC-1: 44.1;Karpas-707: 67.5;REH: 42.3;RPMI-8226: 134.0	Low region specificity	Detected in many			Group enriched	Detected in many	9
SLC17A4	KIAA2138	ENSG00000146039	Solute carrier family 17 member 4	Q9Y2C5	6	25754699-25781199	Metabolic proteins, Predicted membrane proteins, Transporters	Ion transport, Sodium transport, Symport, Transport			Evidence at transcript level	Evidence at transcript level	Evidence at transcript level	Evidence at transcript level	Group enriched	Detected in some	8	gallbladder: 16.4;intestine: 32.1;liver: 47.7;pancreas: 22.9	Group enriched	Detected in some	5	Cholangiocytes: 94.4;Distal enterocytes: 133.5;Hepatocytes: 41.8;Paneth cells: 44.1;Proximal enterocytes: 51.2	Group enriched	Detected in some	6	liver cancer: 11.0;renal cancer: 7.8	Not detected	Not detected			Not detected in immune cells	Not detected			Not detected	Not detected			Cell line enriched	Detected in single	7	RPTEC TERT1: 1.4	Not detected	Not detected			Region enriched	Detected in single	8
SLC25A18		ENSG00000182902	Solute carrier family 25 member 18	Q9H1K4	22	17563450-17590995	Metabolic proteins, Plasma proteins, Predicted membrane proteins, Transporters	Symport, Transport			Evidence at protein level	Evidence at protein level	Evidence at protein level	Evidence at protein level	Group enriched	Detected in many	8	brain: 142.2;choroid plexus: 84.7;liver: 112.4	Group enriched	Detected in many	4	Astrocytes: 195.2;Hepatocytes: 72.8	Group enriched	Detected in some	5	glioma: 10.6;liver cancer: 11.2	Low region specificity	Detected in all			Not detected in immune cells	Not detected			Not detected	Not detected			Cell line enhanced	Detected in some		ASC diff: 3.8;BEWO: 8.5	Low region specificity	Detected in all
TRIM40	RNF35	ENSG00000204614	Tripartite motif containing 40	Q6P9F5	6	30136124-30148735	Enzymes, Predicted intracellular proteins	Ubl conjugation pathway	Transferase		Evidence at protein level	Evidence at transcript level	Evidence at protein level	Evidence at protein level	Group enriched	Detected in some	8	intestine: 3.0;liver: 1.6;testis: 1.4	Group enriched	Detected in some	5	Distal enterocytes: 20.1;Paneth cells: 24.7	Cancer enhanced	Detected in some		colorectal cancer: 0.7;stomach cancer: 0.7	Not detected	Not detected			Not detected in immune cells	Not detected			Not detected	Not detected			Cell line enriched	Detected in single	12	HEL: 1.1	Region enriched	Detected in single	18	thalamus: 3.1	Low region specificity	Detected in many
UGT2B17		ENSG00000197888	UDP glucuronosyltransferase family 2 member B17	O75795	4	68537184-68568527	Enzymes, Human disease related genes, Metabolic proteins, Predicted membrane proteins	Lipid metabolism, Steroid metabolism	Glycosyltransferase, Transferase		Evidence at protein level	Evidence at protein level	Evidence at protein level	Evidence at protein level	Group enriched	Detected in some	8	intestine: 463.8;liver: 137.2	Group enriched	Detected in some	6	Distal enterocytes: 130.1;Paneth cells: 35.1;Undifferentiated cells: 100.6	Group enriched	Detected in many	7	colorectal cancer: 16.3;liver cancer: 10.1	Not detected	Not detected			Group enriched	Detected in some	40	memory B-cell: 2.8;naive B-cell: 8.8	Lineage enriched	Detected in single	61	B-cells: 8.8	Cell line enhanced	Detected in some		BEWO: 1.0;NB-4: 1.1;RPMI-8226: 1.7
UPB1	BUP1	ENSG00000100024	Beta-ureidopropionase 1	Q9UBR1	22	24494107-24528390	Disease related genes, Enzymes, Human disease related genes, Metabolic proteins, Potential drug targets, Predicted intracellular proteins		Hydrolase	Disease variant	Evidence at protein level	Evidence at protein level	Evidence at protein level	Evidence at protein level	Tissue enriched	Detected in some	8	liver: 217.7	Group enriched	Detected in many	5	Hepatocytes: 146.5;Proximal tubular cells: 68.5	Cancer enriched	Detected in some	8	liver cancer: 25.4	Low region specificity	Detected in single			Group enriched	Detected in some	14	basophil: 2.1;neutrophil: 2.1	Lineage enriched	Detected in single	14	granulocytes: 2.1	Cell line enriched	Detected in single	7	CACO-2: 3.3	Low region specificity	Detected in single			Low region specificity	Detected in all
AC002094.3		ENSG00000273171	Novel protein, readthrough between VTN and SEBOX		17	28364288-28368012	Predicted intracellular proteins				Evidence at transcript level	Evidence at transcript level			Tissue enriched	Detected in single	7	liver: 1.2	Not detected	Not detected			Not detected	Not detected			Not detected	Not detected			Not detected in immune cells	Not detected			Not detected	Not detected			Not detected	Not detected
AMN	amnionless	ENSG00000166126	Amnion associated transmembrane protein	Q9BXJ7	14	102922663-102933596	Disease related genes, Human disease related genes, Metabolic proteins, Predicted intracellular proteins, Predicted membrane proteins, Predicted secreted proteins	Protein transport, Transport	Developmental protein	Disease variant	Evidence at protein level	Evidence at transcript level	Evidence at protein level	Evidence at protein level	Group enriched	Detected in many	7	intestine: 84.2;kidney: 38.8;liver: 38.1	Cell type enhanced	Detected in many		Distal enterocytes: 672.6;Intestinal goblet cells: 283.9;Paneth cells: 724.4;Proximal enterocytes: 2014.8;Proximal tubular cells: 348.9;Undifferentiated cells: 272.4	Low cancer specificity	Detected in many			Not detected	Not detected			Not detected in immune cells	Not detected			Not detected	Not detected			Cell line enhanced	Detected in some		BEWO: 2.2;CACO-2: 8.1;Hep G2: 9.9;U-698: 3.4	Low region specificity	Detected in some			Not detected	Not detected
ASL	ASAL	ENSG00000126522	Argininosuccinate lyase	P04424	7	66075800-66094697	Disease related genes, Enzymes, Human disease related genes, Metabolic proteins, Plasma proteins, Potential drug targets, Predicted intracellular proteins	Amino-acid biosynthesis, Arginine biosynthesis, Urea cycle	Lyase	Disease variant	Evidence at protein level	Evidence at protein level	Evidence at protein level	Evidence at protein level	Tissue enriched	Detected in all	7	liver: 399.7	Cell type enhanced	Detected in all		Distal enterocytes: 294.6;Exocrine glandular cells: 218.6;Hepatocytes: 578.0;Paneth cells: 240.4;Proximal enterocytes: 259.9;Proximal tubular cells: 243.1	Cancer enhanced	Detected in all		liver cancer: 52.7	Low region specificity	Detected in all			Low immune cell specificity	Detected in all			Low lineage specificity	Detected in all			Low cell line specificity	Detected in all							Low region specificity	Detected in all
BDH1	BDH, SDR9C1	ENSG00000161267	3-hydroxybutyrate dehydrogenase 1	Q02338	3	197509783-197573323	Candidate cardiovascular disease genes, Enzymes, Metabolic proteins, Predicted intracellular proteins		Allosteric enzyme, Oxidoreductase		Evidence at protein level	Evidence at protein level	Evidence at protein level	Evidence at protein level	Tissue enriched	Detected in many	7	liver: 326.6	Cell type enhanced	Detected in many		Hepatocytes: 112.3	Low cancer specificity	Detected in all			Low region specificity	Detected in all			Low immune cell specificity	Detected in many			Low lineage specificity	Detected in all			Cell line enhanced	Detected in many		OE19: 44.2;U-937: 75.8	Low region specificity	Detected in all			Low region specificity	Detected in many
CLEC1B	CLEC2	ENSG00000165682	C-type lectin domain family 1 member B	Q9P126	12	9985642-10013424	Predicted intracellular proteins, Predicted membrane proteins	Host-virus interaction	Receptor		Evidence at protein level	Evidence at transcript level	Evidence at protein level	Evidence at protein level	Tissue enriched	Detected in some	7	liver: 65.8	Cell type enriched	Detected in some	8	Hepatic stellate cells: 535.8	Not detected	Not detected			Not detected	Not detected			Immune cell enhanced	Detected in many		basophil: 13.8	Group enriched	Detected in many	4	granulocytes: 13.8;monocytes: 5.0	Group enriched	Detected in some	6	Karpas-707: 11.3;U-266/84: 28.8	Not detected	Not detected			Not detected	Not detected
CYP27A1	CP27, CTX, CYP27	ENSG00000135929	Cytochrome P450 family 27 subfamily A member 1	Q02318	2	218781749-218815293	Disease related genes, Enzymes, Human disease related genes, Metabolic proteins, Potential drug targets, Predicted intracellular proteins	Cholesterol metabolism, Lipid biosynthesis, Lipid metabolism, Steroid biosynthesis, Steroid metabolism, Sterol metabolism	Monooxygenase, Oxidoreductase	Cataract, Disease variant	Evidence at protein level	Evidence at protein level	Evidence at protein level	Evidence at protein level	Tissue enriched	Detected in all	7	liver: 599.2	Cell type enhanced	Detected in many		Hepatocytes: 404.3;Hofbauer cells: 148.9;Proximal enterocytes: 206.3	Group enriched	Detected in all	4	liver cancer: 176.9;melanoma: 85.7	Low region specificity	Detected in all			Group enriched	Detected in some	8	classical monocyte: 151.5;neutrophil: 126.3	Group enriched	Detected in many	21	granulocytes: 126.3;monocytes: 151.5	Cell line enhanced	Detected in many		Hep G2: 299.6;HSkMC: 54.7;RPTEC TERT1: 78.5;SK-MEL-30: 103.6;WM-115: 42.9	Low region specificity	Detected in all			Low region specificity	Detected in all
CYP4A22		ENSG00000162365	Cytochrome P450 family 4 subfamily A member 22	Q5TCH4	1	47137435-47149735	Enzymes, Metabolic proteins, Predicted membrane proteins		Monooxygenase, Oxidoreductase		Evidence at protein level	Evidence at transcript level	Evidence at protein level	Evidence at protein level	Tissue enriched	Detected in some	7	liver: 216.0	Cell type enriched	Detected in some	9	Hepatocytes: 143.0	Cancer enriched	Detected in some	13	liver cancer: 20.0	Not detected	Not detected			Not detected in immune cells	Not detected			Not detected	Not detected			Cell line enhanced	Detected in single		RH-30: 1.2
DCXR	DCR, HCR2, KIDCR, P34H, SDR20C1	ENSG00000169738	Dicarbonyl and L-xylulose reductase	Q7Z4W1	17	82035136-82037709	Disease related genes, Enzymes, Human disease related genes, Metabolic proteins, Plasma proteins, Potential drug targets, Predicted intracellular proteins	Carbohydrate metabolism, Glucose metabolism, Xylose metabolism	Oxidoreductase		Evidence at protein level	Evidence at protein level	Evidence at protein level	Evidence at protein level	Tissue enriched	Detected in all	7	liver: 1866.7	Cell type enhanced	Detected in all		Distal tubular cells: 812.0;Hepatocytes: 3510.3;Proximal tubular cells: 2919.4	Group enriched	Detected in all	5	liver cancer: 305.9;prostate cancer: 163.4	Low region specificity	Detected in all			Low immune cell specificity	Detected in all			Low lineage specificity	Detected in all			Cell line enhanced	Detected in all		Hep G2: 365.2;MCF7: 446.2	Low region specificity	Detected in all			Low region specificity	Detected in all
DGAT2		ENSG00000062282	Diacylglycerol O-acyltransferase 2	Q96PD7	11	75759512-75801535	Enzymes, FDA approved drug targets, Metabolic proteins, Predicted intracellular proteins, Predicted membrane proteins	Glycerol metabolism, Lipid biosynthesis, Lipid metabolism	Acyltransferase, Transferase	FDA approved drug targets	Evidence at protein level	Evidence at protein level	Evidence at protein level	Evidence at protein level	Group enriched	Detected in many	7	adipose tissue: 480.3;breast: 134.7;liver: 334.5;skin 1: 150.7	Cell type enhanced	Detected in many		Early spermatids: 259.3;Hepatocytes: 116.4;Late spermatids: 64.1;Spermatocytes: 53.9;Spermatogonia: 53.5	Cancer enhanced	Detected in many		liver cancer: 19.9	Low region specificity	Detected in all			Group enriched	Detected in many	11	eosinophil: 137.7;neutrophil: 348.6	Lineage enriched	Detected in many	16	granulocytes: 348.6	Cell line enhanced	Detected in many		ASC diff: 80.4;HDLM-2: 62.5;Hep G2: 64.9;OE19: 124.0	Low region specificity	Detected in all			Region enriched	Detected in all	4
HAAO		ENSG00000162882	3-hydroxyanthranilate 3,4-dioxygenase	P46952	2	42767089-42792593	Disease related genes, Enzymes, Human disease related genes, Metabolic proteins, Plasma proteins, Potential drug targets, Predicted intracellular proteins	Pyridine nucleotide biosynthesis	Dioxygenase, Oxidoreductase	Disease variant	Evidence at protein level	Evidence at protein level	Evidence at protein level	Evidence at protein level	Tissue enriched	Detected in many	7	liver: 298.2	Group enriched	Detected in many	5	Hepatocytes: 209.8;Proximal enterocytes: 236.8;Proximal tubular cells: 162.7	Group enriched	Detected in all	5	liver cancer: 46.5;renal cancer: 13.9	Low region specificity	Detected in all			Immune cell enhanced	Detected in many		myeloid DC: 23.2	Group enriched	Detected in many	5	dendritic cells: 23.2;granulocytes: 19.2;monocytes: 17.4	Cell line enhanced	Detected in some		CACO-2: 14.0;Hep G2: 49.4;REH: 9.9;THP-1: 9.2	Not detected	Not detected			Low region specificity	Detected in many
HMGCS2		ENSG00000134240	3-hydroxy-3-methylglutaryl-CoA synthase 2	P54868	1	119748002-119768905	Disease related genes, Enzymes, Human disease related genes, Metabolic proteins, Plasma proteins, Potential drug targets, Predicted intracellular proteins	Cholesterol biosynthesis, Cholesterol metabolism, Lipid biosynthesis, Lipid metabolism, Steroid biosynthesis, Steroid metabolism, Sterol biosynthesis, Sterol metabolism	Transferase	Disease variant	Evidence at protein level	Evidence at protein level	Evidence at protein level	Evidence at protein level	Tissue enriched	Detected in many	7	liver: 2453.9	Cell type enhanced	Detected in many		Distal enterocytes: 327.2;Hepatocytes: 1118.3;Intestinal goblet cells: 226.8;Paneth cells: 177.7;Undifferentiated cells: 282.3	Cancer enriched	Detected in many	5	liver cancer: 441.7	Not detected	Not detected			Not detected in immune cells	Not detected			Not detected	Not detected			Group enriched	Detected in some	12	OE19: 113.6;RT4: 201.6	Low region specificity	Detected in all			Low region specificity	Detected in all
KNG1	BDK, BK, KNG	ENSG00000113889	Kininogen 1	P01042	3	186717348-186744410	Disease related genes, Plasma proteins, Predicted secreted proteins	Blood coagulation, Hemostasis, Inflammatory response	Protease inhibitor, Thiol protease inhibitor, Vasoactive, Vasodilator		Evidence at protein level	Evidence at protein level	Evidence at protein level	Evidence at protein level	Tissue enriched	Detected in some	7	liver: 3221.7	Group enriched	Detected in some	25	Distal tubular cells: 655.4;Hepatocytes: 1816.9	Cancer enriched	Detected in some	126	liver cancer: 608.6	Not detected	Not detected			Not detected in immune cells	Not detected			Not detected	Not detected			Cell line enhanced	Detected in some		CACO-2: 1.6;Hep G2: 1.7;RH-30: 1.2	Not detected	Not detected			Not detected	Not detected
MLXIPL	bHLHd14, CHREBP, MIO, MONDOB, WBSCR14, WS-bHLH	ENSG00000009950	MLX interacting protein like	Q9NP71	7	73593194-73624543	Disease related genes, Human disease related genes, Plasma proteins, Predicted intracellular proteins, Transcription factors	Transcription, Transcription regulation	DNA-binding, Repressor	Williams-Beuren syndrome	Evidence at protein level	Evidence at protein level	Evidence at protein level	Evidence at protein level	Tissue enriched	Detected in many	7	liver: 614.7	Group enriched	Detected in many	4	Cholangiocytes: 84.4;Enteroendocrine cells: 90.1;Hepatocytes: 286.6;Proximal enterocytes: 108.9	Cancer enriched	Detected in many	6	liver cancer: 60.9	Low region specificity	Detected in all			Not detected in immune cells	Not detected			Not detected	Not detected			Cell line enhanced	Detected in some		Hep G2: 46.5;K-562: 15.2;SCLC-21H: 25.5;T-47d: 11.4	Low region specificity	Detected in many			Low region specificity	Detected in all
NAGS	AGAS, ARGA, NAT7	ENSG00000161653	N-acetylglutamate synthase	Q8N159	17	44004622-44009068	Disease related genes, Enzymes, Human disease related genes, Metabolic proteins, Potential drug targets, Predicted intracellular proteins	Urea cycle	Acyltransferase, Transferase	Disease variant	Evidence at protein level	Evidence at protein level	Evidence at protein level	Evidence at protein level	Group enriched	Detected in many	7	intestine: 16.0;liver: 48.6	Cell type enhanced	Detected in many		Hepatocytes: 21.7;Proximal enterocytes: 44.2;Proximal tubular cells: 20.7;Spermatocytes: 16.0	Cancer enhanced	Detected in all		liver cancer: 12.4	Low region specificity	Detected in many			Not detected in immune cells	Not detected			Not detected	Not detected			Cell line enhanced	Detected in some		ASC TERT1: 5.5;HHSteC: 5.2;TIME: 7.1;U-87 MG: 10.0	Not detected	Not detected			Not detected	Not detected
NEU4		ENSG00000204099	Neuraminidase 4	Q8WWR8	2	241809065-241817413	Enzymes, Metabolic proteins, Predicted intracellular proteins	Carbohydrate metabolism, Lipid degradation, Lipid metabolism	Glycosidase, Hydrolase		Evidence at protein level	Evidence at protein level	Evidence at protein level	Evidence at protein level	Tissue enriched	Detected in some	7	liver: 76.4	Cell type enhanced	Detected in some		Distal enterocytes: 74.6;Enteroendocrine cells: 34.4;Hepatocytes: 124.4;Intestinal goblet cells: 38.5;Oligodendrocyte precursor cells: 50.3;Paneth cells: 58.0;Proximal enterocytes: 76.0;Undifferentiated cells: 38.4	Group enriched	Detected in some	7	colorectal cancer: 2.3;glioma: 6.0;liver cancer: 6.7	Low region specificity	Detected in all			Not detected in immune cells	Not detected			Not detected	Not detected			Group enriched	Detected in some	33	Hep G2: 57.7;HMC-1: 32.1	Low region specificity	Detected in all			Low region specificity	Detected in many
SLC23A1	SLC23A2, SVCT1, YSPL3	ENSG00000170482	Solute carrier family 23 member 1	Q9UHI7	5	139367196-139384553	Metabolic proteins, Predicted membrane proteins, Transporters	Ion transport, Sodium transport, Symport, Transport			Evidence at protein level	Evidence at protein level	Evidence at protein level	Evidence at protein level	Group enriched	Detected in many	7	fallopian tube: 54.6;intestine: 65.8;kidney: 40.6;liver: 22.6	Cell type enhanced	Detected in some		Endometrial ciliated cells: 65.2;Hepatocytes: 19.3;Proximal enterocytes: 131.7;Proximal tubular cells: 27.0	Group enriched	Detected in many	5	endometrial cancer: 2.1;liver cancer: 7.7;prostate cancer: 4.0;renal cancer: 3.9	Low region specificity	Detected in some			Immune cell enhanced	Detected in single		plasmacytoid DC: 1.3	Low lineage specificity	Detected in single			Cell line enhanced	Detected in some		CACO-2: 9.4;HDLM-2: 8.3;Hep G2: 13.6;JURKAT: 15.5;Karpas-707: 10.9;RPMI-8226: 10.9;U-266/70: 16.6	Not detected	Not detected			Low region specificity	Detected in many
SULT1A2	HAST4, STP2	ENSG00000197165	Sulfotransferase family 1A member 2	P50226	16	28591943-28597050	Enzymes, Metabolic proteins, Predicted intracellular proteins	Catecholamine metabolism, Lipid metabolism, Steroid metabolism	Transferase		Evidence at protein level	Evidence at protein level	Evidence at protein level	Evidence at protein level	Group enriched	Detected in many	7	intestine: 48.7;liver: 50.5	Group enriched	Detected in many	4	Distal enterocytes: 204.8;Paneth cells: 146.1;Proximal enterocytes: 505.6	Cancer enhanced	Detected in many		liver cancer: 6.8	Low region specificity	Detected in many			Group enriched	Detected in many	7	classical monocyte: 9.1;intermediate monocyte: 7.7;myeloid DC: 3.3;neutrophil: 12.4;non-classical monocyte: 3.9	Group enriched	Detected in many	24	dendritic cells: 3.3;granulocytes: 12.4;monocytes: 9.1	Cell line enriched	Detected in many	4	Hep G2: 50.2
THPO	MGDF, MPLLG, TPO	ENSG00000090534	Thrombopoietin	P40225	3	184371935-184381968	Cancer-related genes, Disease related genes, Predicted intracellular proteins, Predicted secreted proteins		Cytokine, Hormone	Cancer-related genes	Evidence at protein level	Evidence at transcript level	Evidence at protein level	Evidence at protein level	Tissue enriched	Detected in many	7	liver: 35.7	Cell type enhanced	Detected in some		Early spermatids: 2.3;Hepatocytes: 12.7;Late spermatids: 4.0;Proximal tubular cells: 9.7	Cancer enriched	Detected in many	5	liver cancer: 8.2	Low region specificity	Detected in all			Not detected in immune cells	Not detected			Not detected	Not detected			Cell line enhanced	Detected in some		CACO-2: 6.0;Hep G2: 15.6;K-562: 2.8;RPMI-8226: 4.0	Low region specificity	Detected in many			Low region specificity	Detected in all
TM4SF5		ENSG00000142484	Transmembrane 4 L six family member 5	O14894	17	4771884-4783213	Predicted membrane proteins, Transporters	Cell cycle			Evidence at protein level	Evidence at transcript level	Evidence at protein level	Evidence at protein level	Group enriched	Detected in some	7	intestine: 176.3;liver: 206.3	Cell type enhanced	Detected in some		Enteroendocrine cells: 115.2;Hepatocytes: 275.4;Intestinal goblet cells: 143.9;Paneth cells: 285.4;Proximal enterocytes: 618.4	Cancer enriched	Detected in many	9	liver cancer: 219.6	Not detected	Not detected			Not detected in immune cells	Not detected			Not detected	Not detected			Group enriched	Detected in some	13	CACO-2: 53.7;Hep G2: 96.0;OE19: 60.0	Low region specificity	Detected in some			Not detected	Not detected
TNFSF14	CD258, HVEM-L, LIGHT, LTg	ENSG00000125735	TNF superfamily member 14	O43557	19	6661253-6670588	CD markers, Predicted intracellular proteins, Predicted membrane proteins, Predicted secreted proteins		Cytokine		Evidence at protein level	Evidence at transcript level	Evidence at protein level	Evidence at protein level	Tissue enriched	Detected in many	7	liver: 108.8	Cell type enhanced	Detected in many		Alveolar cells type 2: 26.3;dendritic cells: 40.5;granulocytes: 26.1;Macrophages: 20.0;NK-cells: 26.8;T-cells: 43.7	Cancer enhanced	Detected in many		liver cancer: 4.4	Low region specificity	Detected in many			Immune cell enhanced	Detected in many		neutrophil: 199.7	Group enriched	Detected in all	4	granulocytes: 199.7;T-cells: 61.2	Cell line enhanced	Detected in some		HDLM-2: 16.9;NB-4: 4.9;THP-1: 3.1;U-937: 10.4	Not detected	Not detected			Low region specificity	Detected in many
UGT2A3	FLJ21934	ENSG00000135220	UDP glucuronosyltransferase family 2 member A3	Q6UWM9	4	68928463-68951804	Enzymes, Metabolic proteins, Predicted membrane proteins		Glycosyltransferase, Transferase		Evidence at protein level	Evidence at protein level	Evidence at transcript level	Evidence at protein level	Group enriched	Detected in some	7	intestine: 31.6;kidney: 20.4;liver: 13.4;pancreas: 16.4	Cell type enhanced	Detected in some		Cholangiocytes: 91.5;Distal enterocytes: 89.8;Hepatocytes: 53.5;Paneth cells: 54.7;Proximal enterocytes: 248.9;Proximal tubular cells: 130.8;Undifferentiated cells: 101.1	Cancer enriched	Detected in many	5	renal cancer: 46.9	Not detected	Not detected			Not detected in immune cells	Not detected			Not detected	Not detected			Cell line enriched	Detected in single	59	Hep G2: 5.8	Not detected	Not detected			Low region specificity	Detected in all
VNN1	Tiff66	ENSG00000112299	Vanin 1	O95497	6	132680849-132714055	Enzymes, Metabolic proteins, Plasma proteins, Predicted intracellular proteins		Hydrolase		Evidence at protein level	Evidence at transcript level	Evidence at protein level	Evidence at protein level	Group enriched	Detected in many	7	gallbladder: 90.0;intestine: 137.5;liver: 220.5	Cell type enhanced	Detected in many		Cholangiocytes: 50.1;Ductal cells: 244.2;Hepatocytes: 70.6;Pancreatic endocrine cells: 98.0;Proximal enterocytes: 61.7	Cancer enhanced	Detected in many		liver cancer: 41.5	Low region specificity	Detected in some			Immune cell enhanced	Detected in many		classical monocyte: 13.7;non-classical monocyte: 11.9	Group enriched	Detected in many	80	dendritic cells: 5.0;granulocytes: 8.5;monocytes: 13.7	Cell line enhanced	Detected in some		A-431: 2.5;CAPAN-2: 2.5;EFO-21: 8.7;HBEC3-KT: 2.3;LHCN-M2: 2.5	Region enhanced	Detected in single		white matter: 2.4	Not detected	Not detected
ACAT2		ENSG00000120437	Acetyl-CoA acetyltransferase 2	Q9BWD1	6	159762045-159779112	Enzymes, Metabolic proteins, Plasma proteins, Predicted intracellular proteins		Acyltransferase, Transferase		Evidence at protein level	Evidence at protein level	Evidence at protein level	Evidence at protein level	Tissue enriched	Detected in all	6	liver: 233.2	Cell type enhanced	Detected in many		Basal respiratory cells: 262.1;Early spermatids: 187.0;Exocrine glandular cells: 176.6;Hepatocytes: 214.8	Low cancer specificity	Detected in all			Low region specificity	Detected in all			Low immune cell specificity	Detected in all			Low lineage specificity	Detected in all			Low cell line specificity	Detected in all			Low region specificity	Detected in all			Low region specificity	Detected in all
AL121845.2		ENSG00000273047	Novel transcript, LIME1-SLC2A4RG readthrough		20	63738270-63740398	Predicted intracellular proteins				Evidence at transcript level	Evidence at transcript level			Tissue enriched	Detected in some	6	liver: 6.8	Not detected	Not detected			Not detected	Not detected			Low region specificity	Detected in single			Immune cell enhanced	Detected in many		plasmacytoid DC: 6.0	Group enriched	Detected in many	31	dendritic cells: 6.0;T-cells: 4.2	Cell line enhanced	Detected in some		Hep G2: 5.7;HHSteC: 1.2;JURKAT: 1.6;OE19: 2.2;U-266/70: 1.2;U-698: 2.7
ALDH6A1	MMSDH	ENSG00000119711	Aldehyde dehydrogenase 6 family member A1	Q02252	14	74056847-74084492	Disease related genes, Enzymes, Human disease related genes, Metabolic proteins, Potential drug targets, Predicted intracellular proteins, Predicted membrane proteins		Oxidoreductase	Disease variant	Evidence at protein level	Evidence at protein level	Evidence at protein level	Evidence at protein level	Group enriched	Detected in all	6	kidney: 382.6;liver: 370.2	Cell type enhanced	Detected in all		Distal tubular cells: 201.5;Hepatocytes: 523.6;Proximal tubular cells: 962.4	Low cancer specificity	Detected in all			Low region specificity	Detected in all			Immune cell enhanced	Detected in all		eosinophil: 43.2	Lineage enriched	Detected in all	4	granulocytes: 43.2	Cell line enhanced	Detected in all		T-47d: 57.5	Low region specificity	Detected in all			Low region specificity	Detected in all
ANKS4B	FLJ38819, HARP	ENSG00000175311	Ankyrin repeat and sterile alpha motif domain containing 4B	Q8N8V4	16	21233699-21253850	Predicted intracellular proteins	Differentiation			Evidence at protein level	Evidence at protein level	Evidence at protein level	Evidence at protein level	Group enriched	Detected in some	6	intestine: 12.4;kidney: 5.9;liver: 13.6	Cell type enhanced	Detected in some		Distal enterocytes: 63.4;Enteroendocrine cells: 25.1;Hepatocytes: 28.0;Intestinal goblet cells: 40.0;Paneth cells: 38.2;Proximal enterocytes: 113.0;Proximal tubular cells: 37.5;Undifferentiated cells: 24.7	Group enriched	Detected in many	8	colorectal cancer: 12.2;liver cancer: 5.1;pancreatic cancer: 3.2;renal cancer: 3.3;stomach cancer: 5.0	Region enhanced	Detected in single		cerebellum: 1.8	Not detected in immune cells	Not detected			Not detected	Not detected			Cell line enhanced	Detected in some		CACO-2: 1.3;HDLM-2: 3.4;Hep G2: 8.2;OE19: 2.0	Not detected	Not detected			Low region specificity	Detected in many
AOX1	AO, AOH1	ENSG00000138356	Aldehyde oxidase 1	Q06278	2	200586014-200677064	Enzymes, Metabolic proteins, Plasma proteins, Predicted intracellular proteins		Oxidoreductase		Evidence at protein level	Evidence at protein level	Evidence at protein level	Evidence at protein level	Group enriched	Detected in many	6	adrenal gland: 303.4;liver: 898.3	Cell type enriched	Detected in many	4	Hepatocytes: 749.1	Cancer enriched	Detected in many	9	liver cancer: 122.5	Low region specificity	Detected in many			Not detected in immune cells	Not detected			Not detected	Not detected			Cell line enhanced	Detected in many		ASC diff: 377.3;ASC TERT1: 191.5;HSkMC: 78.2;hTERT-HME1: 81.2	Low region specificity	Detected in all			Low region specificity	Detected in many
ASS1	ASS, CTLN1	ENSG00000130707	Argininosuccinate synthase 1	P00966	9	130444961-130501274	Disease related genes, Enzymes, Human disease related genes, Metabolic proteins, Plasma proteins, Potential drug targets, Predicted intracellular proteins	Amino-acid biosynthesis, Arginine biosynthesis, Urea cycle	Ligase	Disease variant	Evidence at protein level	Evidence at protein level	Evidence at protein level	Evidence at protein level	Group enriched	Detected in many	6	kidney: 1296.8;liver: 2054.4	Cell type enhanced	Detected in many		Distal enterocytes: 398.7;Hepatocytes: 1062.0;Proximal enterocytes: 618.2;Proximal tubular cells: 1408.9;Urothelial cells: 413.2	Low cancer specificity	Detected in all			Low region specificity	Detected in all			Immune cell enriched	Detected in single	15	plasmacytoid DC: 1.5	Lineage enriched	Detected in single	15	dendritic cells: 1.5	Cell line enhanced	Detected in many		BJ hTERT+: 893.9;HaCaT: 850.4;hTCEpi: 817.8;RPMI-8226: 1444.5;THP-1: 1061.5	Low region specificity	Detected in all			Low region specificity	Detected in all
BBOX1	BBH, BBOX, G-BBH, gamma-BBH	ENSG00000129151	Gamma-butyrobetaine hydroxylase 1	O75936	11	27040725-27127809	Enzymes, Metabolic proteins, Predicted intracellular proteins	Carnitine biosynthesis	Dioxygenase, Oxidoreductase		Evidence at protein level	Evidence at protein level	Evidence at protein level	Evidence at protein level	Group enriched	Detected in many	6	kidney: 472.3;liver: 133.0	Cell type enriched	Detected in many	7	Proximal tubular cells: 1623.0	Group enriched	Detected in many	6	glioma: 23.7;renal cancer: 59.4	Low region specificity	Detected in all			Not detected in immune cells	Not detected			Not detected	Not detected			Group enriched	Detected in some	4	hTCEpi: 13.7;RPTEC TERT1: 7.5	Low region specificity	Detected in all			Low region specificity	Detected in many
C2		ENSG00000166278	Complement C2	P06681	6	31897785-31945672	Disease related genes, Enzymes, Human disease related genes, Plasma proteins, Potential drug targets, Predicted intracellular proteins, Predicted secreted proteins	Complement pathway, Immunity, Innate immunity	Hydrolase, Protease, Serine protease	Age-related macular degeneration, Disease variant	Evidence at protein level	Evidence at protein level	Evidence at protein level	Evidence at protein level	Tissue enriched	Detected in many	6	liver: 481.8	Group enriched	Detected in many	4	Alveolar cells type 2: 142.4;Hepatocytes: 380.3;Hofbauer cells: 282.7;Kupffer cells: 99.3	Cancer enriched	Detected in all	9	liver cancer: 100.2	Low region specificity	Detected in many			Group enriched	Detected in some	4	intermediate monocyte: 21.1;non-classical monocyte: 25.9	Lineage enriched	Detected in single	35	monocytes: 25.9	Cell line enriched	Detected in some	5	Karpas-707: 284.0	Low region specificity	Detected in all			Low region specificity	Detected in many
CCL15	HCC-2, HMRP-2B, Lkn-1, MIP-1d, MIP-5, NCC-3, SCYA15, SCYL3	ENSG00000275718	C-C motif chemokine ligand 15	Q16663	17	35996440-36001553	Plasma proteins, Predicted intracellular proteins, Predicted secreted proteins	Chemotaxis	Cytokine, Heparin-binding		Evidence at protein level	Evidence at transcript level	Evidence at protein level	Evidence at protein level	Group enriched	Detected in some	6	intestine: 83.8;liver: 31.9	Cell type enhanced	Detected in some		Distal enterocytes: 262.6;Intestinal goblet cells: 208.3;Paneth cells: 380.6;Proximal enterocytes: 461.4;Undifferentiated cells: 138.2	Cancer enhanced	Detected in many		liver cancer: 11.8	Not detected	Not detected			Not detected in immune cells	Not detected			Not detected	Not detected			Group enriched	Detected in some	11	Hep G2: 35.4;OE19: 28.7
CD1D		ENSG00000158473	CD1d molecule	P15813	1	158178030-158186427	Cancer-related genes, CD markers, Predicted membrane proteins	Immunity, Innate immunity		Cancer-related genes	Evidence at protein level	Evidence at protein level	Evidence at protein level	Evidence at protein level	Group enriched	Detected in many	6	intestine: 18.4;liver: 15.5;lymphoid tissue: 24.1	Cell type enhanced	Detected in many		B-cells: 22.2;Kupffer cells: 54.6;Macrophages: 40.8;monocytes: 45.4	Low cancer specificity	Detected in many			Not detected	Not detected			Group enriched	Detected in many	6	classical monocyte: 139.0;intermediate monocyte: 63.8;myeloid DC: 139.3	Group enriched	Detected in many	8	dendritic cells: 139.3;monocytes: 139.0	Cell line enhanced	Detected in some		HHSteC: 10.2;JURKAT: 49.4;MOLT-4: 13.6;THP-1: 8.8					Low region specificity	Detected in all
CETP	BPIFF	ENSG00000087237	Cholesteryl ester transfer protein	P11597	16	56961923-56983845	Candidate cardiovascular disease genes, Disease related genes, Human disease related genes, Plasma proteins, Potential drug targets, Predicted intracellular proteins, Predicted secreted proteins, Transporters	Cholesterol metabolism, Lipid metabolism, Lipid transport, Steroid metabolism, Sterol metabolism, Transport		Atherosclerosis, Disease variant	Evidence at protein level	Evidence at transcript level	Evidence at protein level	Evidence at protein level	Group enriched	Detected in many	6	adipose tissue: 33.8;liver: 43.4;lymphoid tissue: 60.1;placenta: 36.6	Group enriched	Detected in some	6	Adipocytes: 48.6;Hepatic stellate cells: 75.0;Kupffer cells: 142.0	Low cancer specificity	Detected in many			Low region specificity	Detected in some			Immune cell enhanced	Detected in some		non-classical monocyte: 2.3;plasmacytoid DC: 3.2	Low lineage specificity	Detected in many			Cell line enhanced	Detected in some		HEL: 2.3;HUVEC TERT2: 4.7;TIME: 2.8
CLDN14	DFNB29	ENSG00000159261	Claudin 14	O95500	21	36460621-36576569	Disease related genes, Human disease related genes, Predicted membrane proteins			Deafness, Disease variant, Non-syndromic deafness	Evidence at protein level	Evidence at protein level	Evidence at protein level	Evidence at protein level	Tissue enriched	Detected in some	6	liver: 39.8	Cell type enhanced	Detected in some		Cholangiocytes: 7.2;Distal tubular cells: 19.6;Ductal cells: 11.8;Exocrine glandular cells: 8.2;Hepatocytes: 22.2;Pancreatic endocrine cells: 21.3	Cancer enriched	Detected in many	6	liver cancer: 7.9	Region enriched	Detected in single	5	cerebral cortex: 1.1	Not detected in immune cells	Not detected			Not detected	Not detected			Cell line enriched	Detected in some	14	HDLM-2: 224.1	Low region specificity	Detected in many			Not detected	Not detected
COLEC10	CL-L1	ENSG00000184374	Collectin subfamily member 10	Q9Y6Z7	8	118995452-119108455	Disease related genes, Human disease related genes, Plasma proteins, Predicted secreted proteins			Disease variant	Evidence at protein level	Evidence at transcript level	Evidence at protein level	Evidence at protein level	Tissue enriched	Detected in some	6	liver: 66.2	Cell type enhanced	Detected in some		Excitatory neurons: 6.9;Hepatic stellate cells: 10.4;Inhibitory neurons: 5.4;Oligodendrocyte precursor cells: 2.5;Oligodendrocytes: 4.8	Cancer enhanced	Detected in some		liver cancer: 1.1	Not detected	Not detected			Not detected in immune cells	Not detected			Not detected	Not detected			Group enriched	Detected in some	5	BJ hTERT+: 3.4;SK-BR-3: 9.2	Not detected	Not detected			Low region specificity	Detected in many
CXCL2	CINC-2a, GRO2, GROb, MGSA-b, MIP-2a, SCYB2	ENSG00000081041	C-X-C motif chemokine ligand 2	P19875	4	74097040-74099196	Cancer-related genes, Plasma proteins, Predicted secreted proteins	Chemotaxis, Inflammatory response	Cytokine	Cancer-related genes	Evidence at protein level	Evidence at transcript level	Evidence at protein level	Evidence at protein level	Tissue enriched	Detected in many	6	liver: 514.0	Cell type enhanced	Detected in many		Alveolar cells type 2: 1668.3;Basal respiratory cells: 3166.0;Basal squamous epithelial cells: 1671.5;Langerhans cells: 2390.3	Low cancer specificity	Detected in all			Low region specificity	Detected in all			Group enriched	Detected in some	6	intermediate monocyte: 1.1;non-classical monocyte: 1.1	Lineage enriched	Detected in single	10	monocytes: 1.1	Cell line enriched	Detected in many	8	GAMG: 430.9
CYP2C19	CPCJ, CYP2C, P450IIC19	ENSG00000165841	Cytochrome P450 family 2 subfamily C member 19	P33261	10	94762681-94855547	Cancer-related genes, Enzymes, Human disease related genes, Metabolic proteins, Plasma proteins, Predicted intracellular proteins	Fatty acid metabolism, Lipid metabolism	Monooxygenase, Oxidoreductase	Cancer-related genes	Evidence at protein level	Evidence at protein level	Evidence at protein level	Evidence at protein level	Tissue enriched	Detected in some	6	liver: 191.7	Group enriched	Detected in some	11	Gastric mucus-secreting cells: 3.1;Hepatocytes: 9.5;Proximal enterocytes: 8.6	Not detected	Not detected			Not detected	Not detected			Not detected in immune cells	Not detected			Not detected	Not detected			Not detected	Not detected
CYP4F3	CYP4F, LTB4H	ENSG00000186529	Cytochrome P450 family 4 subfamily F member 3	Q08477	19	15640897-15662825	Enzymes, Metabolic proteins, Predicted intracellular proteins	Fatty acid metabolism, Lipid metabolism	Monooxygenase, Oxidoreductase		Evidence at protein level	Evidence at transcript level	Evidence at protein level	Evidence at protein level	Group enriched	Detected in many	6	bone marrow: 81.0;liver: 237.7	Cell type enriched	Detected in many	8	Hepatocytes: 562.4	Cancer enhanced	Detected in many		liver cancer: 30.6	Low region specificity	Detected in many			Immune cell enriched	Detected in some	63	neutrophil: 84.1	Lineage enriched	Detected in single	177	granulocytes: 84.1	Cell line enhanced	Detected in some		CAPAN-2: 33.0;HaCaT: 14.9;Hep G2: 18.3;OE19: 49.3	Not detected	Not detected			Low region specificity	Detected in many
DEPDC7		ENSG00000121690	DEP domain containing 7	Q96QD5	11	33015876-33033582	Predicted intracellular proteins				Evidence at protein level	Evidence at transcript level	Evidence at transcript level	Evidence at protein level	Group enriched	Detected in many	6	intestine: 29.3;kidney: 19.7;liver: 74.7;testis: 28.5	Cell type enhanced	Detected in many		Basal keratinocytes: 34.8;Early spermatids: 153.3;Extravillous trophoblasts: 47.0;Proximal enterocytes: 33.2;Spermatocytes: 42.3	Cancer enhanced	Detected in many		liver cancer: 6.6	Low region specificity	Detected in all			Immune cell enhanced	Detected in many		eosinophil: 6.7	Low lineage specificity	Detected in many			Cell line enhanced	Detected in many		LHCN-M2: 53.7;RH-30: 40.1;SiHa: 37.3;SK-MEL-30: 34.4;U-2197: 34.1	Low region specificity	Detected in many			Not detected	Not detected
DNAJC25	bA16L21.2.1	ENSG00000059769	DnaJ heat shock protein family (Hsp40) member C25	Q9H1X3	9	111631334-111654351	Predicted membrane proteins		Chaperone		Evidence at protein level	Evidence at transcript level	Evidence at protein level	Evidence at protein level	Tissue enriched	Detected in many	6	liver: 32.3	Cell type enhanced	Detected in many		Hepatocytes: 85.3	Low cancer specificity	Detected in all			Low region specificity	Detected in all			Not detected in immune cells	Not detected			Not detected	Not detected			Low cell line specificity	Detected in many							Low region specificity	Detected in all
DNASE1L3	DNAS1L3, LSD	ENSG00000163687	Deoxyribonuclease 1 like 3	Q13609	3	58192257-58214697	Disease related genes, Predicted intracellular proteins, Predicted secreted proteins	Apoptosis, Necrosis	Endonuclease, Hydrolase, Nuclease	Systemic lupus erythematosus	Evidence at protein level	Evidence at transcript level	Evidence at protein level	Evidence at protein level	Group enriched	Detected in many	6	liver: 273.6;lymphoid tissue: 265.7	Cell type enriched	Detected in many	6	Hepatic stellate cells: 1670.9	Low cancer specificity	Detected in many			Low region specificity	Detected in some			Immune cell enriched	Detected in some	10	plasmacytoid DC: 424.7	Lineage enriched	Detected in many	20	dendritic cells: 424.7	Cell line enhanced	Detected in some		BEWO: 1.9;Karpas-707: 1.1;RPMI-8226: 2.1	Not detected	Not detected			Not detected	Not detected
EPO	EP	ENSG00000130427	Erythropoietin	P01588	7	100720468-100723700	Cancer-related genes, Candidate cardiovascular disease genes, Disease related genes, Human disease related genes, Predicted secreted proteins	Erythrocyte maturation	Hormone	Cancer-related genes, Congenital erythrocytosis, Disease variant	Evidence at protein level	Evidence at protein level	Evidence at protein level	Evidence at protein level	Tissue enriched	Detected in some	6	liver: 47.6	Cell type enhanced	Detected in some		Cytotrophoblasts: 2.9;Exocrine glandular cells: 4.2;Extravillous trophoblasts: 14.0;Hepatocytes: 19.5;Pancreatic endocrine cells: 3.7;Syncytiotrophoblasts: 2.9	Group enriched	Detected in many	5	liver cancer: 2.7;renal cancer: 5.4	Not detected	Not detected			Not detected in immune cells	Not detected			Not detected	Not detected			Group enriched	Detected in some	7	BEWO: 1.6;Hep G2: 6.3	Not detected	Not detected			Not detected	Not detected
F5		ENSG00000198734	Coagulation factor V	P12259	1	169511951-169586588	Candidate cardiovascular disease genes, Disease related genes, FDA approved drug targets, Human disease related genes, Plasma proteins, Predicted secreted proteins	Blood coagulation, Hemostasis		Disease variant, FDA approved drug targets, Thrombophilia	Evidence at protein level	Evidence at transcript level	Evidence at protein level	Evidence at protein level	Group enriched	Detected in many	6	choroid plexus: 116.7;liver: 177.6;placenta: 47.3	Cell type enhanced	Detected in many		Cholangiocytes: 74.4;Cytotrophoblasts: 82.7;Hepatocytes: 253.4;Syncytiotrophoblasts: 59.5	Cancer enriched	Detected in many	7	liver cancer: 69.6	Low region specificity	Detected in many			Group enriched	Detected in some	4	classical monocyte: 4.1;eosinophil: 8.1;neutrophil: 7.0;T-reg: 6.2	Group enriched	Detected in many	13	granulocytes: 8.1;monocytes: 4.1;T-cells: 6.2	Group enriched	Detected in some	23	Hep G2: 32.8;OE19: 125.5	Group enriched	Detected in many	5	basal ganglia: 2.7;hippocampal formation: 6.6;pons and medulla: 4.4;thalamus: 5.4	Group enriched	Detected in all	7
FGL1	HFREP-1, HPS	ENSG00000104760	Fibrinogen like 1	Q08830	8	17864380-17910365	Plasma proteins, Predicted secreted proteins	Adaptive immunity, Immunity			Evidence at protein level	Evidence at transcript level	Evidence at protein level	Evidence at protein level	Tissue enriched	Detected in some	6	liver: 4198.1	Cell type enriched	Detected in many	27	Hepatocytes: 8261.7	Cancer enriched	Detected in some	40	liver cancer: 399.3	Low region specificity	Detected in many			Not detected in immune cells	Not detected			Not detected	Not detected			Group enriched	Detected in some	15	A549: 55.4;Hep G2: 131.9	Low region specificity	Detected in many			Low region specificity	Detected in many
FMO4	FMO2	ENSG00000076258	Flavin containing dimethylaniline monoxygenase 4	P31512	1	171314183-171342084	Enzymes, Metabolic proteins, Predicted membrane proteins		Monooxygenase, Oxidoreductase		Evidence at protein level	Evidence at transcript level	Evidence at protein level	Evidence at protein level	Group enriched	Detected in many	6	kidney: 49.0;liver: 61.8	Cell type enhanced	Detected in many		Distal tubular cells: 29.4;Hepatocytes: 22.1;Oligodendrocytes: 18.5;Proximal enterocytes: 16.5;Proximal tubular cells: 49.5	Low cancer specificity	Detected in all			Low region specificity	Detected in all			Low immune cell specificity	Detected in many			Low lineage specificity	Detected in many			Cell line enhanced	Detected in many		EFO-21: 5.7;HSkMC: 6.6	Not detected	Not detected			Low region specificity	Detected in many
FMO5		ENSG00000131781	Flavin containing dimethylaniline monoxygenase 5	P49326	1	147175351-147243050	Cancer-related genes, Enzymes, Metabolic proteins, Predicted intracellular proteins, Predicted membrane proteins		Monooxygenase, Oxidoreductase	Cancer-related genes	Evidence at protein level	Evidence at protein level	Evidence at protein level	Evidence at protein level	Tissue enriched	Detected in many	6	liver: 688.9	Cell type enhanced	Detected in many		Alveolar cells type 2: 64.2;Cholangiocytes: 133.0;Hepatocytes: 265.4;Proximal enterocytes: 108.8;Proximal tubular cells: 69.2	Cancer enriched	Detected in many	7	liver cancer: 43.0	Low region specificity	Detected in all			Low immune cell specificity	Detected in many			Low lineage specificity	Detected in all			Cell line enriched	Detected in some	4	Hep G2: 41.7	Low region specificity	Detected in all			Low region specificity	Detected in all
FTCD		ENSG00000160282	Formimidoyltransferase cyclodeaminase	O95954	21	46136262-46155579	Disease related genes, Enzymes, Human disease related genes, Metabolic proteins, Potential drug targets, Predicted intracellular proteins	Histidine metabolism	Lyase, Multifunctional enzyme, Transferase	Disease variant	Evidence at protein level	Evidence at protein level	Evidence at protein level	Evidence at protein level	Tissue enriched	Detected in many	6	liver: 947.4	Cell type enhanced	Detected in many		Cholangiocytes: 131.5;Early spermatids: 104.7;Hepatocytes: 444.9;Late spermatids: 124.3;Proximal tubular cells: 395.1	Cancer enriched	Detected in some	8	liver cancer: 87.3	Low region specificity	Detected in all			Not detected in immune cells	Not detected			Not detected	Not detected			Cell line enriched	Detected in some	30	Hep G2: 92.9	Not detected	Not detected			Not detected	Not detected
G6PC	G6PC1, G6PT, GSD1a	ENSG00000131482	Glucose-6-phosphatase catalytic subunit	P35575	17	42900797-42914438	Disease related genes, Enzymes, Human disease related genes, Metabolic proteins, Potential drug targets, Predicted membrane proteins	Gluconeogenesis	Hydrolase	Disease variant, Glycogen storage disease	Evidence at protein level	Evidence at protein level	Evidence at protein level	Evidence at protein level	Group enriched	Detected in some	6	kidney: 75.7;liver: 289.1	Group enriched	Detected in some	4	Hepatocytes: 246.2;Proximal enterocytes: 176.2	Cancer enriched	Detected in some	72	liver cancer: 151.8	Not detected	Not detected			Not detected in immune cells	Not detected			Not detected	Not detected			Not detected	Not detected			Not detected	Not detected			Low region specificity	Detected in all
GLTPD2		ENSG00000182327	Glycolipid transfer protein domain containing 2	A6NH11	17	4788964-4790589	Predicted secreted proteins				Evidence at protein level	Evidence at transcript level	Evidence at protein level	Evidence at protein level	Tissue enriched	Detected in some	6	liver: 74.4	Group enriched	Detected in some	5	Hepatocytes: 83.7;Proximal tubular cells: 135.8	Cancer enriched	Detected in many	5	liver cancer: 25.5	Low region specificity	Detected in many			Not detected in immune cells	Not detected			Not detected	Not detected			Group enriched	Detected in some	4	BEWO: 3.4;CACO-2: 9.2;Hep G2: 13.7;MCF7: 4.1	Not detected	Not detected			Low region specificity	Detected in all
HJV	haemojuvelin, hemojuvelin, HFE2, HFE2A, JH, RGMC	ENSG00000168509	Hemojuvelin BMP co-receptor	Q6ZVN8	1	146017468-146036746	Disease related genes, Human disease related genes, Predicted intracellular proteins, Predicted membrane proteins			Disease variant	Evidence at protein level	Evidence at transcript level	Evidence at protein level	Evidence at protein level	Group enriched	Detected in some	6	liver: 241.5;skeletal muscle: 596.7;tongue: 294.2	Not detected	Not detected			Cancer enriched	Detected in some	96	liver cancer: 87.9	Not detected	Not detected			Not detected in immune cells	Not detected			Not detected	Not detected			Cell line enhanced	Detected in some		HSkMC: 1.5;K-562: 1.5	Low region specificity	Detected in many			Low region specificity	Detected in many
IGFBP1	AFBP, hIGFBP-1, IBP1, IGF-BP25, PP12	ENSG00000146678	Insulin like growth factor binding protein 1	P08833	7	45888360-45893660	Candidate cardiovascular disease genes, Plasma proteins, Predicted secreted proteins		Growth factor binding		Evidence at protein level	Evidence at protein level	Evidence at protein level	Evidence at protein level	Tissue enriched	Detected in some	6	liver: 1208.7	Cell type enriched	Detected in some	10	Hepatocytes: 994.8	Cancer enriched	Detected in many	29	liver cancer: 385.9	Low region specificity	Detected in single			Not detected in immune cells	Not detected			Not detected	Not detected			Group enriched	Detected in some	8	Hep G2: 54.7;U-2197: 84.9;U-87 MG: 145.3	Not detected	Not detected			Not detected	Not detected
IL1RAP	C3orf13, IL-1RAcP, IL1R3	ENSG00000196083	Interleukin 1 receptor accessory protein	Q9NPH3	3	190514051-190659750	Enzymes, Plasma proteins, Predicted intracellular proteins, Predicted membrane proteins, Predicted secreted proteins	Immunity, Inflammatory response, Innate immunity	Hydrolase, Receptor		Evidence at protein level	Evidence at transcript level	Evidence at protein level	Evidence at protein level	Tissue enriched	Detected in many	6	liver: 227.7	Cell type enhanced	Detected in many		Extravillous trophoblasts: 109.2;Hepatocytes: 295.8;Oligodendrocyte precursor cells: 298.6	Low cancer specificity	Detected in all			Low region specificity	Detected in many			Group enriched	Detected in many	5	eosinophil: 23.8;neutrophil: 95.0	Lineage enriched	Detected in many	15	granulocytes: 95.0	Cell line enriched	Detected in many	4	SK-MEL-30: 247.1	Low region specificity	Detected in all			Low region specificity	Detected in all
KDM8	FLJ13798, JMJD5	ENSG00000155666	Lysine demethylase 8	Q8N371	16	27203508-27221768	Enzymes, Predicted intracellular proteins	Biological rhythms, Cell cycle, Transcription, Transcription regulation	Aminopeptidase, Chromatin regulator, Dioxygenase, Hydrolase, Oxidoreductase, Protease		Evidence at protein level	Evidence at transcript level	Evidence at protein level	Evidence at protein level	Tissue enriched	Detected in all	6	liver: 81.0	Group enriched	Detected in many	6	Hepatocytes: 56.4;Proximal enterocytes: 25.4	Low cancer specificity	Detected in all			Low region specificity	Detected in all			Low immune cell specificity	Detected in many			Low lineage specificity	Detected in many			Low cell line specificity	Detected in many			Low region specificity	Detected in all			Low region specificity	Detected in all
LCAT		ENSG00000213398	Lecithin-cholesterol acyltransferase	P04180	16	67939750-67944131	Disease related genes, Enzymes, Human disease related genes, Metabolic proteins, Plasma proteins, Potential drug targets, Predicted intracellular proteins, Predicted secreted proteins	Cholesterol metabolism, Lipid metabolism, Steroid metabolism, Sterol metabolism	Acyltransferase, Hydrolase, Transferase	Corneal dystrophy, Disease variant	Evidence at protein level	Evidence at transcript level	Evidence at protein level	Evidence at protein level	Tissue enriched	Detected in all	6	liver: 285.3	Cell type enriched	Detected in many	8	Hepatocytes: 219.5	Low cancer specificity	Detected in all			Low region specificity	Detected in all			Immune cell enhanced	Detected in some		eosinophil: 1.9	Low lineage specificity	Detected in single			Cell line enhanced	Detected in many		BEWO: 76.5;Hep G2: 62.9	Low region specificity	Detected in all			Region enhanced	Detected in many
MTHFD1	MTHFC, MTHFD	ENSG00000100714	Methylenetetrahydrofolate dehydrogenase, cyclohydrolase and formyltetrahydrofolate synthetase 1		14	64388031-64463457	Human disease related genes, Metabolic proteins, Predicted intracellular proteins				Evidence at protein level	Evidence at protein level			Tissue enriched	Detected in all	6	liver: 359.8	Cell type enhanced	Detected in many		Hepatocytes: 142.9;Proximal tubular cells: 75.3	Low cancer specificity	Detected in all			Low region specificity	Detected in all			Low immune cell specificity	Detected in many			Low lineage specificity	Detected in many			Low cell line specificity	Detected in all			Low region specificity	Detected in all			Low region specificity	Detected in all
OXER1	GPCR, GPR170, TG1019	ENSG00000162881	Oxoeicosanoid receptor 1	Q8TDS5	2	42762481-42764261	G-protein coupled receptors, Predicted membrane proteins		G-protein coupled receptor, Receptor, Transducer		Evidence at protein level	Evidence at protein level	Evidence at protein level	Evidence at protein level	Tissue enriched	Detected in many	6	liver: 56.8	Cell type enhanced	Detected in many		Hepatocytes: 8.3;Proximal enterocytes: 16.1;Skeletal myocytes: 12.9	Cancer enhanced	Detected in all		liver cancer: 12.9	Low region specificity	Detected in many			Group enriched	Detected in some	6	basophil: 67.0;eosinophil: 144.5	Lineage enriched	Detected in many	79	granulocytes: 144.5	Cell line enhanced	Detected in some		CACO-2: 6.6;Hep G2: 7.6;HMC-1: 6.1;REH: 3.2;THP-1: 2.8
PCK2	PEPCK, PEPCK2	ENSG00000100889	Phosphoenolpyruvate carboxykinase 2, mitochondrial	Q16822	14	24094053-24110598	Citric acid cycle related proteins, Disease related genes, Enzymes, Metabolic proteins, Plasma proteins, Potential drug targets, Predicted intracellular proteins	Gluconeogenesis	Decarboxylase, Lyase		Evidence at protein level	Evidence at protein level	Evidence at protein level	Evidence at protein level	Group enriched	Detected in all	6	intestine: 197.9;kidney: 100.0;liver: 377.2	Group enriched	Detected in many	4	Hepatocytes: 309.3;Proximal enterocytes: 752.6;Proximal tubular cells: 237.1	Cancer enhanced	Detected in all		liver cancer: 91.3	Low region specificity	Detected in all			Low immune cell specificity	Detected in many			Low lineage specificity	Detected in all			Cell line enhanced	Detected in many		HHSteC: 104.7;hTCEpi: 104.7;SK-MEL-30: 103.9	Low region specificity	Detected in all			Low region specificity	Detected in many
PCSK9	FH3, HCHOLA3, NARC-1	ENSG00000169174	Proprotein convertase subtilisin/kexin type 9	Q8NBP7	1	55039447-55064852	Disease related genes, Enzymes, FDA approved drug targets, Human disease related genes, Plasma proteins, Predicted intracellular proteins, Predicted secreted proteins	Apoptosis, Cholesterol metabolism, Lipid metabolism, Steroid metabolism, Sterol metabolism	Hydrolase, Protease, Serine protease	Disease variant, FDA approved drug targets	Evidence at protein level	Evidence at transcript level	Evidence at protein level	Evidence at protein level	Tissue enriched	Detected in some	6	liver: 49.1	Cell type enhanced	Detected in some		Alveolar cells type 1: 16.0;Alveolar cells type 2: 22.4;Gastric mucus-secreting cells: 8.2;Hepatocytes: 32.9	Low cancer specificity	Detected in many			Region enhanced	Detected in some		cerebellum: 3.4	Not detected in immune cells	Not detected			Not detected	Not detected			Cell line enhanced	Detected in many		A-431: 82.5;CACO-2: 37.0;HaCaT: 108.8;HeLa: 90.7;RPTEC TERT1: 56.4	Low region specificity	Detected in many			Low region specificity	Detected in single
PFKFB1	PFRX	ENSG00000158571	6-phosphofructo-2-kinase/fructose-2,6-biphosphatase 1	P16118	X	54932961-54998534	Enzymes, Metabolic proteins, Predicted intracellular proteins		Hydrolase, Kinase, Multifunctional enzyme, Transferase		Evidence at protein level	Evidence at transcript level	Evidence at protein level	Evidence at protein level	Group enriched	Detected in some	6	adipose tissue: 28.6;liver: 50.7;skeletal muscle: 112.6;tongue: 41.1	Cell type enriched	Detected in some	5	Hepatocytes: 15.9	Cancer enriched	Detected in some	11	liver cancer: 7.9	Not detected	Not detected			Not detected in immune cells	Not detected			Not detected	Not detected			Group enriched	Detected in some	4	ASC diff: 8.5;Hep G2: 3.2	Low region specificity	Detected in some			Low region specificity	Detected in many
PLGLB1	PLGL, PRP-B	ENSG00000183281	Plasminogen like B1	Q02325	2	87002559-87021852	Predicted secreted proteins				Evidence at transcript level	Evidence at transcript level	No human protein/transcript evidence	No human protein/transcript evidence	Tissue enriched	Detected in all	6	liver: 236.8	Cell type enriched	Detected in many	5	Hepatocytes: 95.9	Cancer enriched	Detected in single	7	liver cancer: 0.7	Low region specificity	Detected in all			Low immune cell specificity	Detected in some			Low lineage specificity	Detected in many			Low cell line specificity	Detected in many
PRAP1	UPA	ENSG00000165828	Proline rich acidic protein 1	Q96NZ9	10	133347368-133352683	Predicted secreted proteins				Evidence at protein level	Evidence at protein level	Evidence at protein level	Evidence at protein level	Group enriched	Detected in many	6	intestine: 1144.8;liver: 680.6	Cell type enriched	Detected in some	9	Proximal enterocytes: 17736.9	Cancer enriched	Detected in many	5	liver cancer: 348.8	Low region specificity	Detected in some			Not detected in immune cells	Not detected			Not detected	Not detected			Group enriched	Detected in some	6	CACO-2: 34.2;Hep G2: 128.3
SARDH	DMGDHL1, SDH	ENSG00000123453	Sarcosine dehydrogenase	Q9UL12	9	133663560-133739955	Disease related genes, Enzymes, Metabolic proteins, Plasma proteins, Potential drug targets, Predicted intracellular proteins		Oxidoreductase	Disease variant	Evidence at protein level	Evidence at protein level	Evidence at protein level	Evidence at protein level	Group enriched	Detected in many	6	epididymis: 48.3;liver: 115.3;pancreas: 43.6	Cell type enriched	Detected in some	5	Hepatocytes: 120.6	Cancer enriched	Detected in many	8	liver cancer: 18.7	Low region specificity	Detected in all			Group enriched	Detected in some	5	memory CD4 T-cell: 3.3;naive CD4 T-cell: 6.7;T-reg: 8.8	Lineage enriched	Detected in single	16	T-cells: 8.8	Cell line enhanced	Detected in many		AN3-CA: 17.4;Hep G2: 31.1;MOLT-4: 22.5;RH-30: 18.5;RPMI-8226: 39.1;SH-SY5Y: 14.7	Low region specificity	Detected in all			Not detected	Not detected
SLC38A3	G17, SN1	ENSG00000188338	Solute carrier family 38 member 3	Q99624	3	50205246-50221486	FDA approved drug targets, Metabolic proteins, Predicted intracellular proteins, Predicted membrane proteins, Transporters	Amino-acid transport, Antiport, Ion transport, Sodium transport, Symport, Transport		FDA approved drug targets	Evidence at protein level	Evidence at transcript level	Evidence at protein level	Evidence at protein level	Group enriched	Detected in many	6	liver: 334.3;retina: 174.4	Group enriched	Detected in many	6	Bipolar cells: 88.3;Cone photoreceptor cells: 187.7;Hepatocytes: 114.6;Muller glia cells: 80.1;Rod photoreceptor cells: 124.0	Cancer enriched	Detected in many	9	liver cancer: 140.0	Low region specificity	Detected in all			Immune cell enhanced	Detected in single		basophil: 2.9	Lineage enriched	Detected in single	7	granulocytes: 2.9	Group enriched	Detected in some	5	Hep G2: 49.8;SCLC-21H: 15.4	Low region specificity	Detected in all			Low region specificity	Detected in all
SPDYC	Ringo2	ENSG00000204710	Speedy/RINGO cell cycle regulator family member C	Q5MJ68	11	65170154-65173244	Predicted intracellular proteins	Cell cycle			Evidence at protein level	Evidence at transcript level	Evidence at protein level	Evidence at protein level	Group enriched	Detected in some	6	liver: 3.1;testis: 1.0	Cell type enhanced	Detected in some		Early spermatids: 2.3;Extravillous trophoblasts: 4.6;Hepatocytes: 3.0;Late spermatids: 9.8;Macrophages: 1.8;Spermatogonia: 3.3;Syncytiotrophoblasts: 1.9	Cancer enhanced	Detected in many		breast cancer: 6.5	Not detected	Not detected			Not detected in immune cells	Not detected			Not detected	Not detected			Cell line enhanced	Detected in some		BEWO: 6.2;HEL: 7.1;Hep G2: 3.1;K-562: 17.2					Not detected	Not detected
TBX15	TBX14	ENSG00000092607	T-box transcription factor 15	Q96SF7	1	118883046-118989556	Disease related genes, Human disease related genes, Predicted intracellular proteins, Transcription factors	Transcription, Transcription regulation	DNA-binding		Evidence at protein level	Evidence at protein level	Evidence at protein level	Evidence at protein level	Group enriched	Detected in many	6	liver: 47.1;skeletal muscle: 133.3;tongue: 115.7	Cell type enhanced	Detected in some		Early spermatids: 8.2;Fibroblasts: 11.1;Hepatocytes: 15.3;Melanocytes: 7.2;Skeletal myocytes: 13.1;Smooth muscle cells: 12.5	Low cancer specificity	Detected in many			Low region specificity	Detected in single			Not detected in immune cells	Not detected			Not detected	Not detected			Cell line enhanced	Detected in some		ASC diff: 52.6;ASC TERT1: 22.1;BJ hTERT+ SV40 Large T+ RasG12V: 20.4;fHDF/TERT166: 28.2;HSkMC: 37.9;RH-30: 29.1;U-2197: 27.3	Low region specificity	Detected in many			Region enhanced	Detected in some
TF	PRO1557, PRO2086	ENSG00000091513	Transferrin	P02787	3	133746040-133796641	Cancer-related genes, Disease related genes, Human disease related genes, Plasma proteins, Predicted intracellular proteins, Predicted secreted proteins	Ion transport, Iron transport, Transport		Cancer-related genes, Disease variant	Evidence at protein level	Evidence at protein level	Evidence at protein level	Evidence at protein level	Group enriched	Detected in all	6	liver: 7587.8;retina: 2454.2	Group enriched	Detected in many	9	Hepatocytes: 7205.2;Muller glia cells: 12965.3	Cancer enriched	Detected in many	42	liver cancer: 783.0	Low region specificity	Detected in all			Not detected in immune cells	Not detected			Not detected	Not detected			Cell line enriched	Detected in many	48	Hep G2: 780.9	Low region specificity	Detected in all			Low region specificity	Detected in all
TRIM15	RNF93, ZNF178, ZNFB7	ENSG00000204610	Tripartite motif containing 15	Q9C019	6	30163206-30172693	Predicted intracellular proteins				Evidence at protein level	Evidence at transcript level	Evidence at protein level	Evidence at protein level	Group enriched	Detected in some	6	intestine: 17.2;kidney: 5.9;liver: 14.6	Cell type enhanced	Detected in some		Distal enterocytes: 139.1;Intestinal goblet cells: 41.5;Paneth cells: 332.0;Proximal enterocytes: 80.0	Group enriched	Detected in many	4	colorectal cancer: 14.4;liver cancer: 5.6;pancreatic cancer: 7.7;renal cancer: 4.4;stomach cancer: 8.0	Not detected	Not detected			Not detected in immune cells	Not detected			Not detected	Not detected			Group enriched	Detected in some	13	HEL: 16.5;Hep G2: 7.0	Not detected	Not detected			Low region specificity	Detected in all
TRIM55	MURF-2, RNF29	ENSG00000147573	Tripartite motif containing 55	Q9BYV6	8	66126896-66175485	Predicted intracellular proteins, Predicted membrane proteins		Muscle protein		Evidence at protein level	Evidence at transcript level	Evidence at protein level	Evidence at protein level	Group enriched	Detected in some	6	heart muscle: 62.3;liver: 38.2;skeletal muscle: 29.9;tongue: 34.0	Cell type enhanced	Detected in some		Cardiomyocytes: 108.9;Endometrial ciliated cells: 64.7;Hepatocytes: 30.4;Skeletal myocytes: 31.0;Spermatocytes: 23.8	Group enriched	Detected in some	10	liver cancer: 12.3;renal cancer: 5.8	Region enhanced	Detected in single		cerebellum: 1.5	Not detected in immune cells	Not detected			Not detected	Not detected			Cell line enriched	Detected in some	5	LHCN-M2: 426.3	Not detected	Not detected			Not detected	Not detected
UGT1A6	GNT1, HLUGP, UGT1F	ENSG00000167165	UDP glucuronosyltransferase family 1 member A6	P19224	2	233691607-233773300	Enzymes, Metabolic proteins, Predicted intracellular proteins, Predicted membrane proteins		Glycosyltransferase, Transferase		Evidence at protein level	Evidence at protein level	Evidence at protein level	Evidence at protein level	Group enriched	Detected in many	6	kidney: 72.0;liver: 144.4;urinary bladder: 89.6	Cell type enhanced	Detected in some		Basal squamous epithelial cells: 12.5;Early spermatids: 52.4;Gastric mucus-secreting cells: 14.3;Late spermatids: 23.3;Squamous epithelial cells: 17.3	Group enriched	Detected in many	5	liver cancer: 7.2;lung cancer: 3.1;renal cancer: 7.6;urothelial cancer: 3.2	Not detected	Not detected			Not detected in immune cells	Not detected			Not detected	Not detected			Cell line enriched	Detected in some	4	OE19: 1194.0	Not detected	Not detected
UGT3A1	FLJ34658	ENSG00000145626	UDP glycosyltransferase family 3 member A1	Q6NUS8	5	35951006-36001028	Enzymes, Metabolic proteins, Predicted intracellular proteins, Predicted membrane proteins		Glycosyltransferase, Transferase		Evidence at protein level	Evidence at protein level	Evidence at transcript level	Evidence at protein level	Group enriched	Detected in some	6	kidney: 51.5;liver: 58.4	Cell type enhanced	Detected in some		Collecting duct cells: 49.7;Early spermatids: 125.9;Hepatocytes: 72.1;Late spermatids: 24.5;Proximal tubular cells: 87.0	Group enriched	Detected in some	15	liver cancer: 6.7;renal cancer: 4.3	Not detected	Not detected			Not detected in immune cells	Not detected			Not detected	Not detected			Cell line enriched	Detected in single	42	RH-30: 28.2
VNN3	HSA238982	ENSG00000093134	Vanin 3	Q9NY84	6	132722787-132736935	Enzymes, Metabolic proteins, Predicted secreted proteins		Hydrolase		Evidence at protein level	Evidence at transcript level	Evidence at protein level	Evidence at protein level	Group enriched	Detected in some	6	bone marrow: 35.2;liver: 35.0	Cell type enhanced	Detected in some		Basal respiratory cells: 20.7;Club cells: 42.5;Gastric mucus-secreting cells: 15.8;Respiratory ciliated cells: 86.1	Cancer enriched	Detected in some	4	liver cancer: 3.9	Not detected	Not detected			Immune cell enriched	Detected in some	4	neutrophil: 76.2	Lineage enriched	Detected in many	33	granulocytes: 76.2	Not detected	Not detected			Not detected	Not detected			Not detected	Not detected
ZGPAT	dJ583P15.3, FLJ14972, GPATC6, GPATCH6, KIAA1847, MGC44880, ZC3H9, ZC3HDC9, ZIP	ENSG00000197114	Zinc finger CCCH-type and G-patch domain containing	Q8N5A5	20	63707465-63736142	Predicted intracellular proteins, Transcription factors	Transcription, Transcription regulation	DNA-binding, Repressor		Evidence at protein level	Evidence at protein level	Evidence at protein level	Evidence at protein level	Tissue enriched	Detected in all	6	liver: 124.6	Cell type enhanced	Detected in many		Basal squamous epithelial cells: 14.2;Gastric mucus-secreting cells: 13.7;Plasma cells: 26.9;Squamous epithelial cells: 11.1;T-cells: 8.9	Low cancer specificity	Detected in all			Low region specificity	Detected in all			Low immune cell specificity	Detected in all			Low lineage specificity	Detected in all			Low cell line specificity	Detected in all			Low region specificity	Detected in all
A1CF	ACF, ACF64, ACF65, APOBEC1CF, ASP	ENSG00000148584	APOBEC1 complementation factor	Q9NQ94	10	50799409-50885675	Predicted intracellular proteins	mRNA processing	RNA-binding		Evidence at protein level	Evidence at protein level	Evidence at protein level	Evidence at protein level	Tissue enriched	Detected in some	5	liver: 145.2	Cell type enhanced	Detected in some		Cholangiocytes: 150.2;Distal enterocytes: 71.3;Enteroendocrine cells: 116.5;Hepatocytes: 337.9;Paneth cells: 83.8;Proximal enterocytes: 147.5;Proximal tubular cells: 118.4	Cancer enriched	Detected in some	6	liver cancer: 18.4	Not detected	Not detected			Not detected in immune cells	Not detected			Not detected	Not detected			Group enriched	Detected in some	24	CACO-2: 23.5;Hep G2: 60.5	Not detected	Not detected			Low region specificity	Detected in single
AADAT	KAT2, KATII, KYAT2	ENSG00000109576	Aminoadipate aminotransferase	Q8N5Z0	4	170060222-170091699	Enzymes, Metabolic proteins, Predicted intracellular proteins		Aminotransferase, Transferase		Evidence at protein level	Evidence at protein level	Evidence at protein level	Evidence at protein level	Tissue enriched	Detected in many	5	liver: 67.6	Cell type enhanced	Detected in many		Astrocytes: 22.2;Extravillous trophoblasts: 71.3;Hepatocytes: 29.3;Spermatogonia: 27.1	Low cancer specificity	Detected in all			Low region specificity	Detected in all			Not detected in immune cells	Not detected			Not detected	Not detected			Low cell line specificity	Detected in many			Not detected	Not detected			Low region specificity	Detected in many
ABCC6	ARA, EST349056, MLP1, MRP6, PXE, URG7	ENSG00000091262	ATP binding cassette subfamily C member 6	O95255	16	16149565-16223522	Cancer-related genes, Disease related genes, Enzymes, Human disease related genes, Plasma proteins, Potential drug targets, Predicted membrane proteins, Transporters	Sensory transduction, Transport, Vision	Translocase	Cancer-related genes, Disease variant	Evidence at protein level	Evidence at protein level	Evidence at protein level	Evidence at protein level	Tissue enriched	Detected in many	5	liver: 135.3	Cell type enhanced	Detected in many		Alveolar cells type 2: 31.5;Distal tubular cells: 45.0;Hepatocytes: 77.9;Proximal enterocytes: 33.7;Proximal tubular cells: 151.1	Group enriched	Detected in many	5	liver cancer: 16.7;renal cancer: 5.0	Low region specificity	Detected in some			Immune cell enriched	Detected in single	6	classical monocyte: 3.4	Lineage enriched	Detected in single	7	monocytes: 3.4	Cell line enriched	Detected in some	8	Hep G2: 68.4	Not detected	Not detected
ADAMTS13	C9orf8, DKFZp434C2322, FLJ42993, MGC118899, MGC118900, TTP, vWF-CP, VWFCP	ENSG00000160323	ADAM metallopeptidase with thrombospondin type 1 motif 13	Q76LX8	9	133414358-133459402	Disease related genes, Enzymes, Human disease related genes, Plasma proteins, Potential drug targets, Predicted intracellular proteins, Predicted secreted proteins	Blood coagulation, Hemostasis	Hydrolase, Metalloprotease, Protease	Disease variant	Evidence at protein level	Evidence at transcript level	Evidence at protein level	Evidence at protein level	Tissue enriched	Detected in many	5	liver: 64.3	Cell type enhanced	Detected in many		Astrocytes: 16.0;Early spermatids: 19.3;Excitatory neurons: 12.4;Inhibitory neurons: 12.4;Late spermatids: 13.6	Low cancer specificity	Detected in many			Low region specificity	Detected in all			Not detected in immune cells	Not detected			Not detected	Not detected			Low cell line specificity	Detected in many			Not detected	Not detected			Not detected	Not detected
ADCY10	HCA2, RP1-313L4.2, SAC, SACI, Sacy	ENSG00000143199	Adenylate cyclase 10	Q96PN6	1	167809386-167914215	Disease related genes, Enzymes, Human disease related genes, Metabolic proteins, Potential drug targets, Predicted intracellular proteins, Predicted membrane proteins	cAMP biosynthesis	Lyase		Evidence at protein level	Evidence at transcript level	Evidence at protein level	Evidence at protein level	Group enriched	Detected in some	5	liver: 6.1;testis: 17.8	Group enriched	Detected in some	7	Early spermatids: 87.5;Late spermatids: 85.4	Cancer enhanced	Detected in single		liver cancer: 0.7	Low region specificity	Detected in many			Not detected in immune cells	Not detected			Not detected	Not detected			Cell line enhanced	Detected in single		T-47d: 1.4	Not detected	Not detected			Not detected	Not detected
ADGRG7	FLJ14454, GPR128	ENSG00000144820	Adhesion G protein-coupled receptor G7	Q96K78	3	100609601-100695479	G-protein coupled receptors, Predicted membrane proteins		G-protein coupled receptor, Receptor, Transducer		Evidence at protein level	Evidence at transcript level	Evidence at protein level	Evidence at protein level	Group enriched	Detected in some	5	intestine: 43.3;liver: 24.9	Group enriched	Detected in some	4	Hepatocytes: 23.9;Paneth cells: 14.0;Proximal enterocytes: 39.4	Cancer enhanced	Detected in some		stomach cancer: 3.4	Region enhanced	Detected in some		white matter: 7.3	Not detected in immune cells	Not detected			Not detected	Not detected			Cell line enhanced	Detected in single		CACO-2: 1.2	Not detected	Not detected			Low region specificity	Detected in many
AGT	SERPINA8	ENSG00000135744	Angiotensinogen	P01019	1	230690776-230745576	Candidate cardiovascular disease genes, Disease related genes, Human disease related genes, Metabolic proteins, Plasma proteins, Predicted secreted proteins		Vasoactive, Vasoconstrictor	Disease variant	Evidence at protein level	Evidence at protein level	Evidence at protein level	Evidence at protein level	Tissue enriched	Detected in many	5	liver: 1616.8	Group enriched	Detected in many	9	Cholangiocytes: 985.1;Hepatocytes: 2244.9	Cancer enriched	Detected in all	4	liver cancer: 1163.4	Low region specificity	Detected in all			Not detected in immune cells	Not detected			Not detected	Not detected			Group enriched	Detected in some	6	Hep G2: 646.2;THP-1: 243.6	Low region specificity	Detected in all			Low region specificity	Detected in all
APOA1		ENSG00000118137	Apolipoprotein A1	P02647	11	116835751-116837622	Cancer-related genes, Candidate cardiovascular disease genes, Disease related genes, Human disease related genes, Metabolic proteins, Plasma proteins, Predicted intracellular proteins, Predicted secreted proteins	Cholesterol metabolism, Lipid metabolism, Lipid transport, Steroid metabolism, Sterol metabolism, Transport		Amyloidosis, Atherosclerosis, Cancer-related genes, Disease variant, Neuropathy	Evidence at protein level	Evidence at protein level	Evidence at protein level	Evidence at protein level	Tissue enriched	Detected in many	5	liver: 19406.1	Group enriched	Detected in many	21	Hepatocytes: 27332.1;Proximal enterocytes: 18348.1	Cancer enriched	Detected in many	48	liver cancer: 4515.8	Low region specificity	Detected in many			Immune cell enhanced	Detected in single		plasmacytoid DC: 1.2	Low lineage specificity	Detected in single			Cell line enriched	Detected in many	17	Hep G2: 3460.4	Not detected	Not detected			Low region specificity	Detected in all
C1S		ENSG00000182326	Complement C1s	P09871	12	6988259-7071032	Disease related genes, Enzymes, FDA approved drug targets, Human disease related genes, Plasma proteins, Predicted intracellular proteins, Predicted secreted proteins	Complement pathway, Immunity, Innate immunity	Hydrolase, Protease, Serine protease	Disease variant, Ehlers-Danlos syndrome, FDA approved drug targets	Evidence at protein level	Evidence at protein level	Evidence at protein level	Evidence at protein level	Tissue enriched	Detected in all	5	liver: 2939.4	Cell type enhanced	Detected in many		Fibroblasts: 687.0;Hepatocytes: 2795.1;Leydig cells: 1193.2;Peritubular cells: 640.1	Cancer enhanced	Detected in all		liver cancer: 276.7	Low region specificity	Detected in all			Immune cell enriched	Detected in single	7	neutrophil: 2.2	Lineage enriched	Detected in single	18	granulocytes: 2.2	Cell line enhanced	Detected in many		ASC diff: 769.5;ASC TERT1: 1012.7;BJ hTERT+: 336.1;HSkMC: 540.2	Not detected	Not detected
C2orf72	LOC257407	ENSG00000204128	Chromosome 2 open reading frame 72	A6NCS6	2	231037523-231049719	Predicted intracellular proteins				Evidence at protein level	Evidence at transcript level	Evidence at protein level	Evidence at protein level	Group enriched	Detected in some	5	brain: 11.9;liver: 18.8	Cell type enhanced	Detected in many		Astrocytes: 163.2;Cholangiocytes: 47.1;Hepatocytes: 129.1;Oligodendrocyte precursor cells: 45.8;Paneth cells: 51.3	Cancer enhanced	Detected in many		liver cancer: 40.4	Low region specificity	Detected in all			Not detected in immune cells	Not detected			Not detected	Not detected			Cell line enhanced	Detected in some		BEWO: 8.9;CACO-2: 2.2;EFO-21: 3.3;OE19: 4.0	Low region specificity	Detected in all			Low region specificity	Detected in all
C4B	C4B1, C4B3, C4F, CH, CO4, CPAMD3	ENSG00000224389	Complement C4B (Chido blood group)	P0C0L5	6	32014795-32035418	Blood group antigen proteins, Disease related genes, FDA approved drug targets, Human disease related genes, Plasma proteins, Predicted intracellular proteins, Predicted secreted proteins	Complement pathway, Immunity, Inflammatory response, Innate immunity	Blood group antigen	FDA approved drug targets, Systemic lupus erythematosus	Evidence at protein level	Evidence at transcript level	Evidence at protein level	Evidence at protein level	Group enriched	Detected in many	5	adrenal gland: 223.3;liver: 388.4	Cell type enhanced	Detected in some		Alveolar cells type 2: 103.9;Cardiomyocytes: 71.8;Club cells: 22.9;Fibroblasts: 53.9	Cancer enhanced	Detected in many		liver cancer: 33.8	Low region specificity	Detected in many			Not detected in immune cells	Not detected			Not detected	Not detected			Cell line enriched	Detected in some	5	Karpas-707: 129.8
CBSL		ENSG00000274276	Cystathionine beta-synthase like	P0DN79	21	6444869-6468040	Enzymes, Predicted intracellular proteins	Amino-acid biosynthesis, Cysteine biosynthesis	Lyase		Evidence at protein level	Evidence at protein level	Evidence at protein level	Evidence at protein level	Group enriched	Detected in many	5	liver: 88.8;pancreas: 48.9	Not detected	Not detected			Low cancer specificity	Detected in some			Group enriched	Detected in many	6	cerebral cortex: 12.0;medulla oblongata: 10.5;pons: 12.1;thalamus: 5.0	Immune cell enriched	Detected in single	14	neutrophil: 1.3	Lineage enriched	Detected in single	14	granulocytes: 1.3	Cell line enhanced	Detected in many		AN3-CA: 105.1;NTERA-2: 246.2;U-266/70: 75.7
CDHR5	FLJ20219, MU-PCDH, MUCDHL, MUPCDH	ENSG00000099834	Cadherin related family member 5	Q9HBB8	11	616577-626078	Plasma proteins, Predicted intracellular proteins, Predicted membrane proteins	Differentiation			Evidence at protein level	Evidence at protein level	Evidence at protein level	Evidence at protein level	Group enriched	Detected in some	5	intestine: 299.3;liver: 130.9	Group enriched	Detected in some	7	Distal enterocytes: 811.5;Paneth cells: 732.4;Proximal enterocytes: 2545.8	Cancer enhanced	Detected in many		liver cancer: 61.6	Not detected	Not detected			Not detected in immune cells	Not detected			Not detected	Not detected			Cell line enriched	Detected in some	4	OE19: 13.0	Not detected	Not detected			Not detected	Not detected
CFI	C3b-INA, FI, IF, KAF	ENSG00000205403	Complement factor I	P05156	4	109740694-109801999	Disease related genes, Enzymes, Human disease related genes, Plasma proteins, Potential drug targets, Predicted secreted proteins	Complement pathway, Host-virus interaction, Immunity, Innate immunity	Hydrolase, Protease, Serine protease	Age-related macular degeneration, Disease variant, Hemolytic uremic syndrome	Evidence at protein level	Evidence at protein level	Evidence at protein level	Evidence at protein level	Tissue enriched	Detected in many	5	liver: 1108.0	Cell type enhanced	Detected in many		Cholangiocytes: 108.7;Hepatocytes: 592.5;Muller glia cells: 147.8;Proximal tubular cells: 223.6	Cancer enhanced	Detected in all		liver cancer: 90.2	Low region specificity	Detected in all			Not detected in immune cells	Not detected			Not detected	Not detected			Cell line enhanced	Detected in some		CAPAN-2: 106.1;Hep G2: 179.8;HSkMC: 67.4;RPTEC TERT1: 190.6
CLEC4M	CD209L, CD299, DC-SIGN2, DC-SIGNR, DCSIGNR, HP10347, LSIGN	ENSG00000104938	C-type lectin domain family 4 member M	Q9H2X3	19	7763210-7769605	CD markers, Predicted intracellular proteins, Predicted membrane proteins	Adaptive immunity, Endocytosis, Host-virus interaction, Immunity, Innate immunity	Host cell receptor for virus entry, Receptor		Evidence at protein level	Evidence at protein level	Evidence at protein level	Evidence at protein level	Group enriched	Detected in some	5	liver: 63.1;lymphoid tissue: 16.6	Cell type enriched	Detected in some	11	Hepatic stellate cells: 270.2	Not detected	Not detected			Not detected	Not detected			Not detected in immune cells	Not detected			Not detected	Not detected			Not detected	Not detected
CLRN3	MGC32871, TMEM12, USH3AL1	ENSG00000180745	Clarin 3	Q8NCR9	10	127877841-127892941	Predicted membrane proteins, Transporters				Evidence at protein level	Evidence at transcript level	Evidence at protein level	Evidence at protein level	Group enriched	Detected in some	5	intestine: 89.8;kidney: 44.3;liver: 80.5	Group enriched	Detected in some	5	Distal enterocytes: 102.0;Enteroendocrine cells: 41.5;Hepatocytes: 43.0;Intestinal goblet cells: 75.3;Paneth cells: 95.9;Proximal enterocytes: 155.4;Proximal tubular cells: 68.3;Undifferentiated cells: 45.6	Cancer enhanced	Detected in many		colorectal cancer: 45.3;renal cancer: 30.0	Not detected	Not detected			Not detected in immune cells	Not detected			Not detected	Not detected			Cell line enriched	Detected in some	41	OE19: 96.0	Not detected	Not detected			Low region specificity	Detected in some
CPS1		ENSG00000021826	Carbamoyl-phosphate synthase 1	P31327	2	210477682-210679107	Disease related genes, Enzymes, FDA approved drug targets, Human disease related genes, Metabolic proteins, Plasma proteins, Predicted intracellular proteins	Urea cycle	Allosteric enzyme, Ligase	Disease variant, FDA approved drug targets	Evidence at protein level	Evidence at protein level	Evidence at protein level	Evidence at protein level	Tissue enriched	Detected in many	5	liver: 1071.9	Cell type enriched	Detected in many	19	Hepatocytes: 2075.1	Cancer enriched	Detected in many	8	liver cancer: 136.1	Low region specificity	Detected in many			Not detected in immune cells	Not detected			Not detected	Not detected			Cell line enhanced	Detected in many		HeLa: 347.6;SiHa: 65.1;SK-BR-3: 98.9	Not detected	Not detected			Not detected	Not detected
CTH		ENSG00000116761	Cystathionine gamma-lyase	P32929	1	70411218-70439851	Disease related genes, Enzymes, Human disease related genes, Metabolic proteins, Potential drug targets, Predicted intracellular proteins	Amino-acid biosynthesis, Cysteine biosynthesis	Calmodulin-binding, Lyase	Disease variant	Evidence at protein level	Evidence at protein level	Evidence at protein level	Evidence at protein level	Group enriched	Detected in all	5	liver: 123.9;ovary: 34.7	Cell type enhanced	Detected in many		Endometrial ciliated cells: 38.0;Hepatocytes: 141.6	Group enriched	Detected in all	5	liver cancer: 30.0;testis cancer: 8.1	Low region specificity	Detected in all			Low immune cell specificity	Detected in many			Low lineage specificity	Detected in many			Cell line enhanced	Detected in many		HHSteC: 39.7;Karpas-707: 63.8;SK-MEL-30: 85.7	Low region specificity	Detected in all			Low region specificity	Detected in all
DECR2	PDCR, SDR17C1	ENSG00000242612	2,4-dienoyl-CoA reductase 2	Q9NUI1	16	401858-412487	Enzymes, Metabolic proteins, Predicted intracellular proteins	Fatty acid metabolism, Lipid metabolism	Oxidoreductase		Evidence at protein level	Evidence at transcript level	Evidence at protein level	Evidence at protein level	Tissue enriched	Detected in many	5	liver: 166.4	Cell type enhanced	Detected in many		Hepatocytes: 129.2;Proximal enterocytes: 81.3;Proximal tubular cells: 159.1	Low cancer specificity	Detected in all			Low region specificity	Detected in all			Low immune cell specificity	Detected in many			Low lineage specificity	Detected in many			Cell line enhanced	Detected in all		Hep G2: 37.6	Low region specificity	Detected in all			Low region specificity	Detected in all
EXOC3L4	C14orf73	ENSG00000205436	Exocyst complex component 3 like 4	Q17RC7	14	103100144-103110559	Predicted intracellular proteins				Evidence at protein level	Evidence at protein level	Evidence at protein level	Evidence at protein level	Group enriched	Detected in some	5	intestine: 19.3;liver: 41.4	Cell type enhanced	Detected in some		Cholangiocytes: 8.6;Gastric mucus-secreting cells: 21.9;Hepatocytes: 25.1;Proximal enterocytes: 30.2;Proximal tubular cells: 12.3	Cancer enhanced	Detected in many		liver cancer: 7.9	Not detected	Not detected			Not detected in immune cells	Not detected			Not detected	Not detected			Cell line enhanced	Detected in some		HDLM-2: 3.4;HEL: 3.8;Hep G2: 2.7;RPMI-8226: 2.6	Low region specificity	Detected in many			Not detected	Not detected
GCGR	GGR	ENSG00000215644	Glucagon receptor	P47871	17	81804132-81814008	FDA approved drug targets, G-protein coupled receptors, Plasma proteins, Predicted intracellular proteins, Predicted membrane proteins, Transporters		G-protein coupled receptor, Receptor, Transducer	Diabetes mellitus, FDA approved drug targets	Evidence at protein level	Evidence at protein level	Evidence at protein level	Evidence at protein level	Tissue enriched	Detected in some	5	liver: 171.0	Cell type enriched	Detected in some	7	Hepatocytes: 74.6	Cancer enriched	Detected in many	4	liver cancer: 10.3	Not detected	Not detected			Not detected in immune cells	Not detected			Not detected	Not detected			Cell line enhanced	Detected in some		HeLa: 1.0;MCF7: 1.4;SK-BR-3: 1.2;U-87 MG: 1.4	Not detected	Not detected			Low region specificity	Detected in many
GCHFR	GFRP, HsT16933	ENSG00000137880	GTP cyclohydrolase I feedback regulator	P30047	15	40764068-40767708	Predicted intracellular proteins				Evidence at protein level	Evidence at protein level	Evidence at protein level	Evidence at protein level	Tissue enriched	Detected in all	5	liver: 352.9	Cell type enhanced	Detected in many		Hepatocytes: 787.2;Hofbauer cells: 522.9;Proximal enterocytes: 620.8;Proximal tubular cells: 500.2	Low cancer specificity	Detected in all			Low region specificity	Detected in all			Low immune cell specificity	Detected in all			Low lineage specificity	Detected in all			Cell line enhanced	Detected in many		Hep G2: 120.3;RPTEC TERT1: 146.6;SCLC-21H: 124.6	Group enriched	Detected in many	5	cerebellum: 10.3;midbrain: 11.8;pons and medulla: 9.4
GGCX	VKCFD1	ENSG00000115486	Gamma-glutamyl carboxylase	P38435	2	85544720-85561547	Disease related genes, Enzymes, FDA approved drug targets, Human disease related genes, Predicted membrane proteins		Lyase	Disease variant, FDA approved drug targets	Evidence at protein level	Evidence at protein level	Evidence at protein level	Evidence at protein level	Tissue enriched	Detected in all	5	liver: 119.8	Cell type enhanced	Detected in all		Hepatocytes: 163.0	Low cancer specificity	Detected in all			Low region specificity	Detected in all			Low immune cell specificity	Detected in many			Low lineage specificity	Detected in many			Low cell line specificity	Detected in all			Low region specificity	Detected in all			Low region specificity	Detected in all
GLDC	GCSP, NKH	ENSG00000178445	Glycine decarboxylase	P23378	9	6532467-6645729	Disease related genes, Enzymes, Human disease related genes, Metabolic proteins, Potential drug targets, Predicted intracellular proteins		Oxidoreductase	Disease variant	Evidence at protein level	Evidence at protein level	Evidence at protein level	Evidence at protein level	Tissue enriched	Detected in many	5	liver: 174.9	Cell type enhanced	Detected in many		Collecting duct cells: 31.3;Cytotrophoblasts: 79.0;Extravillous trophoblasts: 41.6;Hepatocytes: 120.5;Oligodendrocyte precursor cells: 52.3;Proximal tubular cells: 31.6;Syncytiotrophoblasts: 46.0	Cancer enhanced	Detected in many		testis cancer: 41.4	Low region specificity	Detected in all			Not detected in immune cells	Not detected			Not detected	Not detected			Cell line enhanced	Detected in many		BEWO: 235.7;CACO-2: 58.2;HMC-1: 45.6;RPTEC TERT1: 95.4	Low region specificity	Detected in all			Low region specificity	Detected in all
GLOD5		ENSG00000171433	Glyoxalase domain containing 5	A6NK44	X	48761747-48773648	Predicted intracellular proteins				Evidence at protein level	Evidence at protein level	Evidence at protein level	Evidence at protein level	Group enriched	Detected in some	5	epididymis: 5.8;intestine: 10.7;kidney: 11.3;liver: 8.2	Group enriched	Detected in some	4	Proximal enterocytes: 45.2;Proximal tubular cells: 70.5	Low cancer specificity	Detected in many			Not detected	Not detected			Not detected in immune cells	Not detected			Not detected	Not detected			Cell line enhanced	Detected in single		MCF7: 2.1	Low region specificity	Detected in some			Low region specificity	Detected in many
GLUD2	GLUDP1	ENSG00000182890	Glutamate dehydrogenase 2	P49448	X	121047610-121050094	Enzymes, Metabolic proteins, Predicted intracellular proteins		Oxidoreductase		Evidence at protein level	Evidence at protein level	Evidence at protein level	Evidence at protein level	Group enriched	Detected in some	5	liver: 4.0;testis: 15.5	Cell type enhanced	Detected in some		Cardiomyocytes: 2.6;Cytotrophoblasts: 4.6;Early spermatids: 2.6;Hepatocytes: 4.6;Proximal tubular cells: 3.3	Low cancer specificity	Detected in many			Not detected	Not detected			Not detected in immune cells	Not detected			Not detected	Not detected			Cell line enhanced	Detected in some		HAP1: 3.7;K-562: 4.3;OE19: 2.1;SK-MEL-30: 5.5;THP-1: 2.7;WM-115: 6.0
GOT2	KAT4, KATIV, KYAT4, mitAAT	ENSG00000125166	Glutamic-oxaloacetic transaminase 2	P00505	16	58707131-58734342	Cancer-related genes, Candidate cardiovascular disease genes, Disease related genes, Enzymes, Human disease related genes, Metabolic proteins, Plasma proteins, Potential drug targets, Predicted intracellular proteins, Transporters	Lipid transport, Transport	Aminotransferase, Transferase	Cancer-related genes, Disease variant, Epilepsy	Evidence at protein level	Evidence at protein level	Evidence at protein level	Evidence at protein level	Group enriched	Detected in all	5	heart muscle: 307.2;liver: 324.0;skeletal muscle: 705.0;tongue: 733.2	Cell type enhanced	Detected in many		Cardiomyocytes: 341.9;Hepatocytes: 176.1	Low cancer specificity	Detected in all			Low region specificity	Detected in all			Low immune cell specificity	Detected in all			Low lineage specificity	Detected in all			Low cell line specificity	Detected in all			Low region specificity	Detected in all			Low region specificity	Detected in all
GPLD1		ENSG00000112293	Glycosylphosphatidylinositol specific phospholipase D1	P80108	6	24424565-24495205	Enzymes, Metabolic proteins, Plasma proteins, Predicted secreted proteins		Hydrolase		Evidence at protein level	Evidence at transcript level	Evidence at protein level	Evidence at protein level	Tissue enriched	Detected in many	5	liver: 46.5	Cell type enhanced	Detected in many		Cone photoreceptor cells: 68.8;Excitatory neurons: 62.4;Hepatocytes: 66.8;Inhibitory neurons: 78.3;Oligodendrocyte precursor cells: 33.2	Cancer enriched	Detected in some	11	liver cancer: 6.8	Low region specificity	Detected in many			Not detected in immune cells	Not detected			Not detected	Not detected			Cell line enhanced	Detected in some		Daudi: 7.6;U-698: 8.1	Low region specificity	Detected in all			Low region specificity	Detected in all
GSTA2	GST2	ENSG00000244067	Glutathione S-transferase alpha 2	P09210	6	52750087-52763475	Enzymes, Metabolic proteins, Predicted intracellular proteins		Transferase		Evidence at protein level	Evidence at protein level	Evidence at protein level	Evidence at protein level	Group enriched	Detected in some	5	kidney: 702.5;liver: 2075.0	Cell type enhanced	Detected in many		Cholangiocytes: 201.6;Distal tubular cells: 213.2;Exocrine glandular cells: 239.6;Pancreatic endocrine cells: 334.7;Proximal enterocytes: 367.0;Proximal tubular cells: 1186.6;Respiratory ciliated cells: 435.5	Group enriched	Detected in many	16	liver cancer: 124.6;renal cancer: 48.1	Not detected	Not detected			Not detected in immune cells	Not detected			Not detected	Not detected			Group enriched	Detected in some	13	CACO-2: 25.9;Hep G2: 20.0
GSTZ1	GSTZ1-1, MAAI, MAI	ENSG00000100577	Glutathione S-transferase zeta 1	O43708	14	77320996-77331597	Disease related genes, Enzymes, Metabolic proteins, Potential drug targets, Predicted intracellular proteins	Phenylalanine catabolism, Tyrosine catabolism	Isomerase, Multifunctional enzyme, Transferase	Disease variant	Evidence at protein level	Evidence at protein level	Evidence at protein level	Evidence at protein level	Tissue enriched	Detected in all	5	liver: 265.2	Cell type enhanced	Detected in many		Hepatocytes: 373.2;Late spermatids: 398.1	Low cancer specificity	Detected in all			Low region specificity	Detected in all			Low immune cell specificity	Detected in all			Low lineage specificity	Detected in all			Cell line enhanced	Detected in all		MCF7: 182.1	Low region specificity	Detected in all			Low region specificity	Detected in all
HPD	4-HPPD, 4HPPD, GLOD3, PPD	ENSG00000158104	4-hydroxyphenylpyruvate dioxygenase	P32754	12	121839527-121863596	Disease related genes, Enzymes, FDA approved drug targets, Human disease related genes, Metabolic proteins, Plasma proteins, Predicted intracellular proteins	Phenylalanine catabolism, Tyrosine catabolism	Dioxygenase, Oxidoreductase	Disease variant, FDA approved drug targets, Mental retardation	Evidence at protein level	Evidence at protein level	Evidence at protein level	Evidence at protein level	Tissue enriched	Detected in many	5	liver: 2551.0	Group enriched	Detected in some	9	Hepatocytes: 1373.6;Proximal tubular cells: 2144.0	Cancer enriched	Detected in many	100	liver cancer: 540.9	Region enhanced	Detected in many		hippocampal formation: 8.0	Immune cell enhanced	Detected in some		eosinophil: 7.8	Group enriched	Detected in many	4	dendritic cells: 3.8;granulocytes: 7.8	Cell line enriched	Detected in some	31	Hep G2: 516.4	Not detected	Not detected			Not detected	Not detected
HSD3B7	C(27)-3BETA-HSD, SDR11E3	ENSG00000099377	Hydroxy-delta-5-steroid dehydrogenase, 3 beta- and steroid delta-isomerase 7	Q9H2F3	16	30985207-30989147	Disease related genes, Enzymes, Human disease related genes, Metabolic proteins, Potential drug targets, Predicted intracellular proteins, Predicted membrane proteins	Steroidogenesis	Oxidoreductase	Disease variant, Intrahepatic cholestasis	Evidence at protein level	Evidence at protein level	Evidence at protein level	Evidence at protein level	Tissue enriched	Detected in all	5	liver: 137.6	Cell type enhanced	Detected in many		Ductal cells: 42.5;Hepatocytes: 68.9;Hofbauer cells: 53.9;Proximal enterocytes: 45.3;Proximal tubular cells: 46.7	Low cancer specificity	Detected in all			Low region specificity	Detected in all			Group enriched	Detected in some	27	basophil: 61.8;eosinophil: 27.3	Lineage enriched	Detected in many	38	granulocytes: 61.8	Cell line enhanced	Detected in many		HDLM-2: 91.0;Hep G2: 66.2;HMC-1: 98.1;U-2197: 96.1	Low region specificity	Detected in all			Low region specificity	Detected in all
IGSF23		ENSG00000216588	Immunoglobulin superfamily member 23	A1L1A6	19	44613563-44636781	Predicted intracellular proteins, Predicted membrane proteins				Evidence at transcript level	Evidence at transcript level	Evidence at transcript level	Evidence at transcript level	Group enriched	Detected in some	5	intestine: 16.0;liver: 24.7	Cell type enhanced	Detected in some		Cholangiocytes: 5.7;Early spermatids: 7.9;Hepatocytes: 11.9;Late spermatids: 9.9;Proximal enterocytes: 40.8	Cancer enriched	Detected in some	10	liver cancer: 12.4	Not detected	Not detected			Immune cell enriched	Detected in single	5	neutrophil: 2.4	Lineage enriched	Detected in single	5	granulocytes: 2.4	Cell line enhanced	Detected in some		CACO-2: 10.5;Hep G2: 5.4;SiHa: 4.7	Not detected	Not detected			Not detected	Not detected
INSIG1	CL-6, MGC1405	ENSG00000186480	Insulin induced gene 1	O15503	7	155297776-155310235	Plasma proteins, Predicted membrane proteins, Transporters	Cholesterol metabolism, Lipid metabolism, Steroid metabolism, Sterol metabolism			Evidence at protein level	Evidence at protein level	Evidence at protein level	Evidence at protein level	Tissue enriched	Detected in all	5	liver: 568.2	Cell type enriched	Detected in all	4	Langerhans cells: 4121.3	Cancer enriched	Detected in all	5	liver cancer: 142.8	Low region specificity	Detected in all			Group enriched	Detected in all	5	intermediate monocyte: 272.8;non-classical monocyte: 500.8	Lineage enriched	Detected in all	6	monocytes: 500.8	Cell line enhanced	Detected in many		Karpas-707: 1228.9;RPMI-8226: 605.1	Low region specificity	Detected in all			Low region specificity	Detected in all
KMO		ENSG00000117009	Kynurenine 3-monooxygenase	O15229	1	241532134-241595642	Enzymes, Metabolic proteins, Predicted membrane proteins	Pyridine nucleotide biosynthesis	Monooxygenase, Oxidoreductase		Evidence at protein level	Evidence at protein level	Evidence at protein level	Evidence at protein level	Group enriched	Detected in many	5	kidney: 31.8;liver: 92.4	Cell type enhanced	Detected in many		B-cells: 33.8;Hepatocytes: 46.9;Langerhans cells: 49.4;Macrophages: 33.0;Proximal tubular cells: 63.2;Syncytiotrophoblasts: 180.1	Group enriched	Detected in many	4	breast cancer: 1.6;liver cancer: 3.3;renal cancer: 3.3	Region enhanced	Detected in single		cerebral cortex: 1.8	Group enriched	Detected in many	79	classical monocyte: 11.0;intermediate monocyte: 32.3;memory B-cell: 36.1;myeloid DC: 11.3;naive B-cell: 42.0;non-classical monocyte: 33.8;plasmacytoid DC: 24.3	Group enriched	Detected in many	97	B-cells: 42.0;dendritic cells: 24.3;monocytes: 33.8	Cell line enhanced	Detected in some		Daudi: 6.2;RPMI-8226: 9.1;RPTEC TERT1: 21.9;SK-BR-3: 10.9;U-698: 9.4	Region enriched	Detected in single	4	thalamus: 1.1	Low region specificity	Detected in many
LGSN	GLULD1, LGS	ENSG00000146166	Lengsin, lens protein with glutamine synthetase domain	Q5TDP6	6	63275951-63319983	Metabolic proteins, Predicted intracellular proteins				Evidence at protein level	Evidence at protein level	Evidence at protein level	Evidence at protein level	Group enriched	Detected in some	5	kidney: 2.0;liver: 3.8;placenta: 1.1	Cell type enhanced	Detected in some		Excitatory neurons: 3.5;Inhibitory neurons: 3.7;Late spermatids: 4.4;Oligodendrocytes: 5.9;Proximal tubular cells: 5.6;Respiratory ciliated cells: 3.0	Cancer enriched	Detected in some	4	lung cancer: 2.2	Not detected	Not detected			Not detected in immune cells	Not detected			Not detected	Not detected			Cell line enhanced	Detected in some		A549: 6.2;BEWO: 3.3;CACO-2: 1.6;HeLa: 1.8;Karpas-707: 1.2	Not detected	Not detected			Low region specificity	Detected in many
LIME1	dJ583P15.4, FLJ20406, LIME	ENSG00000203896	Lck interacting transmembrane adaptor 1	Q9H400	20	63736283-63739103	Predicted intracellular proteins	Adaptive immunity, Immunity			Evidence at protein level	Evidence at protein level	Evidence at protein level	Evidence at protein level	Tissue enriched	Detected in many	5	liver: 244.7	Cell type enriched	Detected in some	5	Plasma cells: 210.3	Low cancer specificity	Detected in all			Low region specificity	Detected in many			Group enriched	Detected in all	5	gdT-cell: 314.8;MAIT T-cell: 285.2;memory CD4 T-cell: 437.6;memory CD8 T-cell: 412.5;naive CD4 T-cell: 289.4;naive CD8 T-cell: 319.4;plasmacytoid DC: 749.3;T-reg: 689.4	Group enriched	Detected in all	8	dendritic cells: 749.3;T-cells: 689.4	Cell line enhanced	Detected in many		Karpas-707: 33.9;MOLT-4: 37.9;RPMI-8226: 144.4;U-266/70: 71.1	Low region specificity	Detected in many
MTHFS	HsT19268	ENSG00000136371	Methenyltetrahydrofolate synthetase	P49914	15	79833585-79897379	Disease related genes, Enzymes, Human disease related genes, Metabolic proteins, Potential drug targets, Predicted intracellular proteins		Ligase	Disease variant, Epilepsy	Evidence at protein level	Evidence at protein level	Evidence at protein level	Evidence at protein level	Tissue enriched	Detected in all	5	liver: 255.4	Cell type enhanced	Detected in many		Hepatocytes: 205.5;monocytes: 150.8;Proximal tubular cells: 201.6;Syncytiotrophoblasts: 253.8	Low cancer specificity	Detected in all			Low region specificity	Detected in all			Immune cell enhanced	Detected in all		neutrophil: 134.1	Group enriched	Detected in all	5	granulocytes: 134.1;monocytes: 49.1	Low cell line specificity	Detected in many
NDST3	HSST3	ENSG00000164100	N-deacetylase and N-sulfotransferase 3	O95803	4	118033618-118258634	Enzymes, Metabolic proteins, Predicted intracellular proteins		Hydrolase, Multifunctional enzyme, Transferase		Evidence at transcript level	Evidence at transcript level	Evidence at transcript level	Evidence at transcript level	Group enriched	Detected in some	5	brain: 4.5;liver: 1.3;lymphoid tissue: 2.9;retina: 2.7	Group enriched	Detected in some	5	Excitatory neurons: 299.6;Inhibitory neurons: 128.6	Not detected	Not detected			Low region specificity	Detected in many			Not detected in immune cells	Not detected			Not detected	Not detected			Cell line enriched	Detected in some	10	MOLT-4: 17.2	Low region specificity	Detected in all			Low region specificity	Detected in all
NR5A2	B1F2, FTF, FTZ-F1, FTZ-F1beta, hB1F, hB1F-2, LRH-1, LRH1	ENSG00000116833	Nuclear receptor subfamily 5 group A member 2	O00482	1	200027614-200177420	Nuclear receptors, Predicted intracellular proteins, Transcription factors, Transporters	Transcription, Transcription regulation	Activator, DNA-binding, Receptor		Evidence at protein level	Evidence at transcript level	Evidence at protein level	Evidence at protein level	Group enriched	Detected in many	5	intestine: 18.0;liver: 38.9;pancreas: 61.7	Cell type enriched	Detected in many	5	Granulosa cells: 276.2	Cancer enhanced	Detected in many		liver cancer: 6.6	Low region specificity	Detected in single			Group enriched	Detected in some	4	basophil: 3.2;neutrophil: 1.5	Lineage enriched	Detected in single	6	granulocytes: 3.2	Cell line enhanced	Detected in some		A549: 25.0;CACO-2: 6.2;HAP1: 14.9;HMC-1: 6.4;HUVEC TERT2: 20.4	Region enhanced	Detected in single		hypothalamus: 1.2	Not detected	Not detected
ONECUT1	HNF-6, HNF6, HNF6A	ENSG00000169856	One cut homeobox 1	Q9UBC0	15	52755053-52791078	Predicted intracellular proteins, Transcription factors	Transcription, Transcription regulation	Activator, DNA-binding		Evidence at protein level	Evidence at protein level	Evidence at transcript level	Evidence at protein level	Group enriched	Detected in some	5	gallbladder: 6.0;liver: 13.0;pancreas: 13.7;retina: 4.7	Cell type enriched	Detected in some	16	Horizontal cells: 647.8	Group enriched	Detected in some	7	liver cancer: 2.9;pancreatic cancer: 0.8	Low region specificity	Detected in many			Not detected in immune cells	Not detected			Not detected	Not detected			Cell line enhanced	Detected in some		AF22: 1.8;Hep G2: 1.4;MCF7: 1.3;NTERA-2: 1.8;SuSa: 1.9;WM-115: 1.2	Region enhanced	Detected in single		hypothalamus: 1.0	Low region specificity	Detected in many
OSGIN1	BDGI, OKL38	ENSG00000140961	Oxidative stress induced growth inhibitor 1	Q9UJX0	16	83931311-83966332	Predicted intracellular proteins	Differentiation, Growth regulation	Developmental protein		Evidence at protein level	Evidence at transcript level	Evidence at protein level	Evidence at protein level	Tissue enriched	Detected in many	5	liver: 148.6	Cell type enhanced	Detected in many		Early spermatids: 56.2;Hepatocytes: 78.4;Late spermatids: 261.1;Proximal enterocytes: 99.0	Cancer enriched	Detected in all	5	liver cancer: 65.0	Low region specificity	Detected in all			Immune cell enhanced	Detected in some		non-classical monocyte: 12.6	Group enriched	Detected in many	8	granulocytes: 4.2;monocytes: 12.6	Cell line enhanced	Detected in many		A549: 66.8;Hep G2: 103.7;T-47d: 73.3;WM-115: 62.8	Low region specificity	Detected in single			Low region specificity	Detected in many
PECR	HSA250303, SDR29C1, TERP	ENSG00000115425	Peroxisomal trans-2-enoyl-CoA reductase	Q9BY49	2	215996329-216082955	Enzymes, Metabolic proteins, Predicted intracellular proteins	Fatty acid biosynthesis, Fatty acid metabolism, Lipid biosynthesis, Lipid metabolism	Oxidoreductase		Evidence at protein level	Evidence at protein level	Evidence at protein level	Evidence at protein level	Tissue enriched	Detected in many	5	liver: 161.5	Cell type enhanced	Detected in many		Hepatocytes: 91.0;Proximal enterocytes: 49.5;Proximal tubular cells: 79.1	Cancer enhanced	Detected in all		liver cancer: 30.4	Low region specificity	Detected in all			Low immune cell specificity	Detected in many			Low lineage specificity	Detected in all			Cell line enhanced	Detected in many		Hep G2: 38.3;RPTEC TERT1: 35.9	Low region specificity	Detected in all			Low region specificity	Detected in all
PNPLA3	adiponutrin, ADPN, C22orf20, dJ796I17.1, FLJ22012, iPLA2epsilon	ENSG00000100344	Patatin like phospholipase domain containing 3	Q9NST1	22	43923792-43964488	Disease related genes, Enzymes, Human disease related genes, Metabolic proteins, Plasma proteins, Potential drug targets, Predicted intracellular proteins	Lipid biosynthesis, Lipid metabolism, Phospholipid biosynthesis, Phospholipid metabolism	Acyltransferase, Hydrolase, Transferase	Disease variant, Obesity	Evidence at protein level	Evidence at transcript level	Evidence at protein level	Evidence at protein level	Tissue enriched	Detected in some	5	liver: 31.3	Cell type enhanced	Detected in some		Bipolar cells: 35.9;Cone photoreceptor cells: 18.8;Hepatocytes: 42.3;Rod photoreceptor cells: 37.3	Cancer enhanced	Detected in many		liver cancer: 4.9	Low region specificity	Detected in many			Not detected in immune cells	Not detected			Not detected	Not detected			Cell line enhanced	Detected in many		AF22: 16.7;LHCN-M2: 19.3	Region enhanced	Detected in many		cerebellum: 12.2	Not detected	Not detected
PRG4	bG174L6.2, CACP, FLJ32635, HAPO, JCAP, MSF, SZP	ENSG00000116690	Proteoglycan 4	Q92954	1	186296279-186314567	Disease related genes, Human disease related genes, Plasma proteins, Predicted secreted proteins				Evidence at protein level	Evidence at protein level	Evidence at protein level	Evidence at protein level	Group enriched	Detected in many	5	adipose tissue: 72.6;liver: 187.3	Group enriched	Detected in some	15	Fibroblasts: 320.6;Hepatocytes: 364.7	Cancer enriched	Detected in many	10	liver cancer: 28.4	Region enriched	Detected in some	12	hypothalamus: 20.7	Immune cell enriched	Detected in single	5	T-reg: 1.2	Lineage enriched	Detected in single	12	T-cells: 1.2	Cell line enriched	Detected in some	6	ASC diff: 284.6	Low region specificity	Detected in many			Low region specificity	Detected in some
RGN	RC, SMP30	ENSG00000130988	Regucalcin	Q15493	X	47078355-47093314	Enzymes, Metabolic proteins, Plasma proteins, Predicted intracellular proteins		Hydrolase		Evidence at protein level	Evidence at protein level	Evidence at protein level	Evidence at protein level	Group enriched	Detected in many	5	adrenal gland: 186.3;liver: 386.9	Cell type enhanced	Detected in many		Distal tubular cells: 58.7;Granulosa cells: 67.8;Hepatocytes: 175.7;Muller glia cells: 54.5;Peritubular cells: 69.6;Proximal tubular cells: 174.4	Cancer enriched	Detected in many	6	liver cancer: 47.8	Low region specificity	Detected in all			Not detected in immune cells	Not detected			Not detected	Not detected			Cell line enhanced	Detected in some		CACO-2: 21.7;fHDF/TERT166: 6.9;Hep G2: 32.8	Low region specificity	Detected in single			Low region specificity	Detected in all
RIPPLY1		ENSG00000147223	Ripply transcriptional repressor 1	Q0D2K3	X	106900063-106903341	Predicted intracellular proteins	Transcription, Transcription regulation	Developmental protein, Repressor		Evidence at protein level	Evidence at transcript level	Evidence at protein level	Evidence at protein level	Group enriched	Detected in some	5	kidney: 2.1;liver: 5.8	Group enriched	Detected in some	9	Hepatocytes: 4.3;Proximal tubular cells: 1.2	Cancer enhanced	Detected in some		liver cancer: 2.2;renal cancer: 3.6	Not detected	Not detected			Not detected in immune cells	Not detected			Not detected	Not detected			Cell line enriched	Detected in single	8	RH-30: 6.5	Not detected	Not detected			Not detected	Not detected
SAA2-SAA4		ENSG00000255071	SAA2-SAA4 readthrough		11	18231423-18248635	Predicted membrane proteins				Evidence at transcript level	Evidence at transcript level			Tissue enriched	Detected in some	5	liver: 128.0	Cell type enriched	Detected in some	8	Hepatocytes: 20.7	Cancer enriched	Detected in many	13	liver cancer: 39.9	Not detected	Not detected			Not detected in immune cells	Not detected			Not detected	Not detected			Cell line enhanced	Detected in some		A-431: 2.6;EFO-21: 1.5;GAMG: 1.1;HaCaT: 1.0
SERPINA3	AACT, ACT	ENSG00000196136	Serpin family A member 3	P01011	14	94612384-94624055	Cancer-related genes, Candidate cardiovascular disease genes, Metabolic proteins, Plasma proteins, Predicted intracellular proteins, Predicted secreted proteins	Acute phase	Protease inhibitor, Serine protease inhibitor	Cancer-related genes, Disease variant	Evidence at protein level	Evidence at protein level	Evidence at protein level	Evidence at protein level	Group enriched	Detected in all	5	liver: 9252.3;pancreas: 4951.4	Cell type enhanced	Detected in some		Ductal cells: 20.9;Exocrine glandular cells: 33.0;Fibroblasts: 68.6;Late spermatids: 12.2;Pancreatic endocrine cells: 18.7	Cancer enhanced	Detected in many		liver cancer: 4.0	Low region specificity	Detected in all			Not detected in immune cells	Not detected			Not detected	Not detected			Cell line enriched	Detected in many	7	Hep G2: 449.9	Not detected	Not detected			Not detected	Not detected
SERPINA4	KAL, kallistatin, KLST, KST, PI4	ENSG00000100665	Serpin family A member 4	P29622	14	94561442-94569913	Plasma proteins, Predicted secreted proteins		Protease inhibitor, Serine protease inhibitor		Evidence at protein level	Evidence at protein level	Evidence at protein level	Evidence at protein level	Tissue enriched	Detected in some	5	liver: 554.4	Cell type enhanced	Detected in some		Cholangiocytes: 245.9;Exocrine glandular cells: 93.8;Hepatocytes: 478.5;Pancreatic endocrine cells: 62.1	Cancer enriched	Detected in many	4	liver cancer: 94.8	Not detected	Not detected			Not detected in immune cells	Not detected			Not detected	Not detected			Cell line enriched	Detected in some	4	Hep G2: 28.4					Not detected	Not detected
SHBG	ABP, MGC126834, MGC138391, TEBG	ENSG00000129214	Sex hormone binding globulin	P04278	17	7613946-7633382	Cancer-related genes, Candidate cardiovascular disease genes, FDA approved drug targets, Plasma proteins, Predicted intracellular proteins, Predicted secreted proteins			Cancer-related genes, FDA approved drug targets	Evidence at protein level	Evidence at transcript level	Evidence at protein level	Evidence at protein level	Tissue enriched	Detected in some	5	liver: 63.9	Cell type enhanced	Detected in some		Early spermatids: 51.6;Late spermatids: 124.5;Proximal enterocytes: 31.1	Cancer enriched	Detected in some	28	liver cancer: 14.3	Low region specificity	Detected in all			Not detected in immune cells	Not detected			Not detected	Not detected			Cell line enhanced	Detected in some		ASC diff: 4.4;Hep G2: 3.0;HSkMC: 4.3	Not detected	Not detected
SHROOM1	APXL2, KIAA1960	ENSG00000164403	Shroom family member 1	Q2M3G4	5	132822141-132830659	Predicted intracellular proteins		Actin-binding		Evidence at protein level	Evidence at transcript level	Evidence at protein level	Evidence at protein level	Group enriched	Detected in many	5	brain: 53.7;liver: 117.8;prostate: 74.5;urinary bladder: 62.9	Cell type enhanced	Detected in many		Distal enterocytes: 135.0;Hepatocytes: 79.2;Proximal enterocytes: 65.5	Low cancer specificity	Detected in all			Low region specificity	Detected in all			Not detected in immune cells	Not detected			Not detected	Not detected			Cell line enhanced	Detected in many		RT4: 24.4	Low region specificity	Detected in all			Low region specificity	Detected in all
SLC25A13	ARALAR2, CITRIN, CTLN2	ENSG00000004864	Solute carrier family 25 member 13	Q9UJS0	7	96120220-96322147	Disease related genes, Human disease related genes, Metabolic proteins, Plasma proteins, Potential drug targets, Predicted intracellular proteins, Transporters	Transport		Disease variant, Intrahepatic cholestasis	Evidence at protein level	Evidence at protein level	Evidence at protein level	Evidence at protein level	Tissue enriched	Detected in all	5	liver: 151.3	Cell type enhanced	Detected in all		Hepatocytes: 153.4;Oligodendrocytes: 439.6	Low cancer specificity	Detected in all			Low region specificity	Detected in all			Low immune cell specificity	Detected in many			Low lineage specificity	Detected in all			Low cell line specificity	Detected in many			Low region specificity	Detected in all			Low region specificity	Detected in all
SLC43A1	PB39, POV1, R00504	ENSG00000149150	Solute carrier family 43 member 1	O75387	11	57484534-57515780	Metabolic proteins, Predicted membrane proteins, Transporters	Amino-acid transport, Transport			Evidence at protein level	Evidence at protein level	Evidence at protein level	Evidence at protein level	Group enriched	Detected in all	5	liver: 129.7;pancreas: 235.2	Cell type enhanced	Detected in many		Cholangiocytes: 47.1;Erythroid cells: 82.9;Exocrine glandular cells: 35.4;Hepatocytes: 138.2	Cancer enhanced	Detected in all		liver cancer: 45.7	Low region specificity	Detected in all			Low immune cell specificity	Detected in many			Low lineage specificity	Detected in all			Cell line enhanced	Detected in many		Hep G2: 62.7;NB-4: 74.3;U-937: 70.6	Not detected	Not detected			Not detected	Not detected
SMLR1		ENSG00000256162	Small leucine rich protein 1	H3BR10	6	130827406-130837135	Predicted membrane proteins				Evidence at protein level	Evidence at transcript level	Evidence at protein level	Evidence at protein level	Tissue enriched	Detected in some	5	liver: 57.1	Group enriched	Detected in some	11	Hepatocytes: 243.3;Proximal enterocytes: 144.8	Cancer enriched	Detected in some	20	liver cancer: 16.1	Not detected	Not detected			Not detected in immune cells	Not detected			Not detected	Not detected			Cell line enriched	Detected in some	12	Hep G2: 81.4	Not detected	Not detected			Low region specificity	Detected in some
ST6GAL1	SIAT1	ENSG00000073849	ST6 beta-galactoside alpha-2,6-sialyltransferase 1	P15907	3	186930325-187078553	Enzymes, Metabolic proteins, Predicted intracellular proteins, Predicted secreted proteins		Glycosyltransferase, Transferase		Evidence at protein level	Evidence at protein level	Evidence at protein level	Evidence at protein level	Group enriched	Detected in all	5	liver: 500.0;lymphoid tissue: 149.3	Cell type enhanced	Detected in many		Collecting duct cells: 237.3;Hepatic stellate cells: 258.5;Hepatocytes: 608.7;Microglial cells: 602.4	Cancer enhanced	Detected in all		liver cancer: 70.0	Low region specificity	Detected in all			Low immune cell specificity	Detected in all			Low lineage specificity	Detected in all			Cell line enhanced	Detected in many		Daudi: 250.6;U-266/70: 628.0;U-266/84: 887.9;U-698: 334.0	Low region specificity	Detected in all			Low region specificity	Detected in all
SULT2A1	DHEA-ST, STD	ENSG00000105398	Sulfotransferase family 2A member 1	Q06520	19	47870467-47886315	Enzymes, Metabolic proteins, Predicted intracellular proteins	Bile acid catabolism, Lipid degradation, Lipid metabolism, Steroid metabolism	Transferase		Evidence at protein level	Evidence at protein level	Evidence at protein level	Evidence at protein level	Tissue enriched	Detected in some	5	liver: 1081.0	Cell type enriched	Detected in some	9	Hepatocytes: 1578.7	Cancer enriched	Detected in some	52	liver cancer: 244.3	Not detected	Not detected			Immune cell enhanced	Detected in single		basophil: 2.9	Lineage enriched	Detected in single	6	granulocytes: 2.9	Group enriched	Detected in some	34	Hep G2: 39.6;RT4: 26.7	Not detected	Not detected			Low region specificity	Detected in all
SYT12	SRG1	ENSG00000173227	Synaptotagmin 12	Q8IV01	11	67006778-67050863	Predicted intracellular proteins				Evidence at protein level	Evidence at protein level	Evidence at protein level	Evidence at protein level	Group enriched	Detected in many	5	brain: 21.4;liver: 17.8;parathyroid gland: 64.3	Cell type enhanced	Detected in many		Astrocytes: 8.8;Basal respiratory cells: 10.9;Excitatory neurons: 39.3;Inhibitory neurons: 21.6	Cancer enhanced	Detected in many		thyroid cancer: 8.1	Low region specificity	Detected in all			Not detected in immune cells	Not detected			Not detected	Not detected			Group enriched	Detected in some	4	HeLa: 49.8;MCF7: 38.0;SiHa: 44.3;SK-BR-3: 20.9;T-47d: 19.3	Low region specificity	Detected in all			Low region specificity	Detected in all
TLCD4	FLJ31842, TMEM56	ENSG00000152078	TLC domain containing 4	Q96MV1	1	95117355-95197607	Predicted membrane proteins				Evidence at protein level	Evidence at transcript level	Evidence at protein level	Evidence at protein level	Tissue enriched	Detected in all	5	liver: 131.0	Cell type enriched	Detected in some	9	Cardiomyocytes: 77.9	Cancer enhanced	Detected in many		liver cancer: 13.5	Low region specificity	Detected in all			Not detected in immune cells	Not detected			Not detected	Not detected			Cell line enhanced	Detected in many		A-431: 22.4;RH-30: 35.7	Low region specificity	Detected in all			Low region specificity	Detected in all
TMEM176B	LR8, MS4B2	ENSG00000106565	Transmembrane protein 176B	Q3YBM2	7	150791285-150801360	Predicted membrane proteins, Transporters	Differentiation			Evidence at protein level	Evidence at protein level	Evidence at protein level	Evidence at protein level	Tissue enriched	Detected in all	5	liver: 1670.0	Cell type enhanced	Detected in many		Hepatocytes: 1171.9;monocytes: 502.3;Paneth cells: 762.4;Proximal enterocytes: 922.5;Proximal tubular cells: 976.5	Cancer enhanced	Detected in all		liver cancer: 537.9	Low region specificity	Detected in all			Immune cell enhanced	Detected in many		classical monocyte: 865.5;intermediate monocyte: 586.0	Lineage enriched	Detected in many	5	monocytes: 865.5	Group enriched	Detected in some	17	HSkMC: 642.7;THP-1: 215.7	Low region specificity	Detected in all			Low region specificity	Detected in all
UGT2A1		ENSG00000173610	UDP glucuronosyltransferase family 2 member A1 complex locus	P0DTE4	4	69588417-69653249	Enzymes, Metabolic proteins, Predicted intracellular proteins, Predicted membrane proteins	Olfaction, Sensory transduction	Glycosyltransferase, Transferase		Evidence at protein level	Evidence at transcript level	Evidence at protein level	Evidence at protein level	Group enriched	Detected in some	5	choroid plexus: 2.9;kidney: 2.2;liver: 3.7;pituitary gland: 5.6	Cell type enriched	Detected in some	18	Proximal tubular cells: 107.9	Cancer enhanced	Detected in some		liver cancer: 0.7;lung cancer: 0.5	Not detected	Not detected			Not detected in immune cells	Not detected			Not detected	Not detected			Not detected	Not detected			Not detected	Not detected
XDH	XO, XOR	ENSG00000158125	Xanthine dehydrogenase	P47989	2	31334321-31414742	Disease related genes, Enzymes, FDA approved drug targets, Human disease related genes, Metabolic proteins, Plasma proteins, Predicted intracellular proteins		Oxidoreductase	Disease variant, FDA approved drug targets	Evidence at protein level	Evidence at protein level	Evidence at protein level	Evidence at protein level	Group enriched	Detected in many	5	breast: 42.7;intestine: 49.9;liver: 69.0	Cell type enhanced	Detected in many		Breast glandular cells: 262.1;Distal enterocytes: 143.5;Hepatocytes: 46.9;Paneth cells: 48.8;Proximal enterocytes: 96.8	Low cancer specificity	Detected in many			Not detected	Not detected			Not detected in immune cells	Not detected			Not detected	Not detected			Cell line enhanced	Detected in many		BJ: 8.2;HBEC3-KT: 20.0;hTERT-HME1: 31.0;U-251 MG: 8.9	Low region specificity	Detected in all			Low region specificity	Detected in single
AC068580.4		ENSG00000250644	Novel protein		11	1734821-1763954	Predicted intracellular proteins, Predicted membrane proteins				Evidence at transcript level	Evidence at transcript level			Group enriched	Detected in many	4	adrenal gland: 204.5;liver: 54.5	Cell type enhanced	Detected in some		Alveolar cells type 2: 1.7;granulocytes: 1.3;Macrophages: 1.7;Respiratory ciliated cells: 2.2	Low cancer specificity	Detected in many			Low region specificity	Detected in all			Low immune cell specificity	Detected in many			Low lineage specificity	Detected in many			Cell line enhanced	Detected in many		CAPAN-2: 241.6;hTERT-RPE1: 212.9;U-87 MG: 63.6
ACAA1		ENSG00000060971	Acetyl-CoA acyltransferase 1	P09110	3	38103129-38137242	Enzymes, FDA approved drug targets, Metabolic proteins, Plasma proteins, Predicted intracellular proteins	Fatty acid metabolism, Lipid metabolism	Acyltransferase, Transferase	FDA approved drug targets	Evidence at protein level	Evidence at protein level	Evidence at protein level	Evidence at protein level	Group enriched	Detected in all	4	kidney: 214.6;liver: 664.6	Cell type enhanced	Detected in all		Distal enterocytes: 356.8;Hepatocytes: 686.0;Proximal enterocytes: 441.1;Proximal tubular cells: 721.8	Low cancer specificity	Detected in all			Low region specificity	Detected in all			Low immune cell specificity	Detected in all			Low lineage specificity	Detected in all			Cell line enhanced	Detected in all		OE19: 224.0;SK-BR-3: 342.9					Low region specificity	Detected in all
ACAD11	FLJ12592	ENSG00000240303	Acyl-CoA dehydrogenase family member 11	Q709F0	3	132558138-132660082	Metabolic proteins, Predicted intracellular proteins	Fatty acid metabolism, Lipid metabolism	Oxidoreductase		Evidence at protein level	Evidence at protein level	Evidence at protein level	Evidence at protein level	Group enriched	Detected in all	4	kidney: 65.0;liver: 104.5	Cell type enhanced	Detected in many		Alveolar cells type 1: 6.4;Erythroid cells: 5.7;Plasma cells: 7.6;Syncytiotrophoblasts: 9.7	Cancer enhanced	Detected in single		renal cancer: 1.1	Low region specificity	Detected in all			Low immune cell specificity	Detected in single			Low lineage specificity	Detected in single			Low cell line specificity	Detected in all			Low region specificity	Detected in all			Low region specificity	Detected in all
ACOX2	BRCACOX, BRCOX, THCCox	ENSG00000168306	Acyl-CoA oxidase 2	Q99424	3	58505136-58537283	Disease related genes, Enzymes, Human disease related genes, Metabolic proteins, Potential drug targets, Predicted intracellular proteins	Fatty acid metabolism, Lipid metabolism	Oxidoreductase	Disease variant	Evidence at protein level	Evidence at protein level	Evidence at protein level	Evidence at protein level	Tissue enriched	Detected in many	4	liver: 178.7	Cell type enhanced	Detected in many		Hepatocytes: 89.0;Proximal enterocytes: 27.9;Proximal tubular cells: 51.0	Cancer enhanced	Detected in many		liver cancer: 25.0	Low region specificity	Detected in all			Not detected in immune cells	Not detected			Not detected	Not detected			Cell line enhanced	Detected in some		ASC diff: 16.4;ASC TERT1: 25.9;fHDF/TERT166: 9.2;Hep G2: 10.8;HSkMC: 17.4	Low region specificity	Detected in single			Low region specificity	Detected in all
ADCY1	AC1, DFNB44	ENSG00000164742	Adenylate cyclase 1	Q08828	7	45574140-45723116	Cancer-related genes, Disease related genes, Enzymes, Human disease related genes, Metabolic proteins, Potential drug targets, Predicted intracellular proteins, Predicted membrane proteins	Biological rhythms, cAMP biosynthesis	Calmodulin-binding, Lyase	Cancer-related genes, Deafness, Non-syndromic deafness	Evidence at protein level	Evidence at protein level	Evidence at protein level	Evidence at protein level	Group enriched	Detected in many	4	brain: 32.7;liver: 19.3;retina: 53.5	Cell type enhanced	Detected in many		Cone photoreceptor cells: 521.3;Excitatory neurons: 147.2;Inhibitory neurons: 117.9;Rod photoreceptor cells: 174.4	Low cancer specificity	Detected in many			Low region specificity	Detected in many			Not detected in immune cells	Not detected			Not detected	Not detected			Cell line enhanced	Detected in many		hTERT-HME1: 22.2;SH-SY5Y: 25.5;SK-MEL-30: 30.1;WM-115: 17.1	Low region specificity	Detected in all			Low region specificity	Detected in all
AGMAT	FLJ23384	ENSG00000116771	Agmatinase	Q9BSE5	1	15571699-15585051	Enzymes, Metabolic proteins, Predicted intracellular proteins	Putrescine biosynthesis, Spermidine biosynthesis	Hydrolase		Evidence at protein level	Evidence at protein level	Evidence at protein level	Evidence at protein level	Group enriched	Detected in many	4	kidney: 135.1;liver: 62.6;skeletal muscle: 34.5	Cell type enriched	Detected in many	7	Proximal tubular cells: 306.8	Group enriched	Detected in all	5	colorectal cancer: 18.5;liver cancer: 25.3;renal cancer: 11.2;stomach cancer: 11.1	Low region specificity	Detected in many			Low immune cell specificity	Detected in many			Group enriched	Detected in many	4	B-cells: 4.1;T-cells: 8.4	Cell line enhanced	Detected in many		CACO-2: 36.7;Hep G2: 92.6;RPMI-8226: 22.3	Low region specificity	Detected in many			Not detected	Not detected
AKR1C1	DD1, DDH, DDH1, HAKRC, MBAB	ENSG00000187134	Aldo-keto reductase family 1 member C1	Q04828	10	4963253-4983283	Enzymes, Metabolic proteins, Predicted intracellular proteins		Oxidoreductase		Evidence at protein level	Evidence at protein level	Evidence at protein level	Evidence at protein level	Tissue enriched	Detected in many	4	liver: 628.3	Cell type enhanced	Detected in many		Basal respiratory cells: 253.8;Basal squamous epithelial cells: 262.4;Cholangiocytes: 284.5;Exocrine glandular cells: 328.0;Hepatocytes: 597.7;Squamous epithelial cells: 229.3;Urothelial cells: 306.0	Cancer enhanced	Detected in many		liver cancer: 64.2;lung cancer: 53.5	Low region specificity	Detected in all			Immune cell enhanced	Detected in single		basophil: 1.5	Low lineage specificity	Detected in single			Group enriched	Detected in many	8	ASC diff: 2988.3;Hep G2: 5415.7;OE19: 2297.1
ANKRD55	FLJ11795	ENSG00000164512	Ankyrin repeat domain 55	Q3KP44	5	56099680-56233330	Predicted intracellular proteins				Evidence at protein level	Evidence at protein level	Evidence at protein level	Evidence at protein level	Group enriched	Detected in some	4	brain: 6.6;liver: 3.1;lymphoid tissue: 3.7;testis: 9.9	Cell type enhanced	Detected in some		Early spermatids: 161.3;Hepatic stellate cells: 41.7;Inhibitory neurons: 103.5;Late spermatids: 29.1;Spermatocytes: 59.3	Cancer enriched	Detected in single	6	testis cancer: 1.2	Low region specificity	Detected in many			Group enriched	Detected in many	5	basophil: 22.9;eosinophil: 20.7;naive CD4 T-cell: 19.8	Group enriched	Detected in many	74	granulocytes: 22.9;T-cells: 19.8	Group enriched	Detected in some	6	HEL: 34.4;HMC-1: 17.1;NB-4: 22.7	Low region specificity	Detected in many			Low region specificity	Detected in many
APOE	AD2	ENSG00000130203	Apolipoprotein E	P02649	19	44905791-44909393	Cancer-related genes, Candidate cardiovascular disease genes, Disease related genes, Human disease related genes, Metabolic proteins, Plasma proteins, Predicted secreted proteins	Cholesterol metabolism, Host-virus interaction, Lipid metabolism, Lipid transport, Steroid metabolism, Sterol metabolism, Transport	Heparin-binding	Alzheimer disease, Amyloidosis, Cancer-related genes, Disease variant, Hyperlipidemia, Neurodegeneration	Evidence at protein level	Evidence at protein level	Evidence at protein level	Evidence at protein level	Group enriched	Detected in all	4	adrenal gland: 3482.3;liver: 6646.6	Cell type enhanced	Detected in many		Hepatocytes: 9363.4;Hofbauer cells: 6072.6;Muller glia cells: 9454.8;Peritubular cells: 4958.2;Proximal tubular cells: 8155.9;Theca cells: 7201.0	Cancer enhanced	Detected in all		liver cancer: 3183.8	Low region specificity	Detected in all			Not detected in immune cells	Not detected			Not detected	Not detected			Cell line enhanced	Detected in many		ASC diff: 1867.0;CACO-2: 466.1;Hep G2: 935.3;HSkMC: 1374.2;SK-MEL-30: 1956.0	Low region specificity	Detected in all			Low region specificity	Detected in all
APOM	G3a, NG20	ENSG00000204444	Apolipoprotein M	O95445	6	31652416-31658210	Plasma proteins, Predicted intracellular proteins, Predicted secreted proteins	Lipid transport, Transport			Evidence at protein level	Evidence at protein level	Evidence at protein level	Evidence at protein level	Tissue enriched	Detected in many	4	liver: 393.9	Group enriched	Detected in many	8	Hepatocytes: 665.9;Proximal tubular cells: 681.1	Cancer enriched	Detected in all	13	liver cancer: 185.9	Low region specificity	Detected in some			Immune cell enhanced	Detected in some		basophil: 3.0	Low lineage specificity	Detected in many			Cell line enriched	Detected in some	12	Hep G2: 38.2	Not detected	Not detected			Low region specificity	Detected in all
ARG1		ENSG00000118520	Arginase 1	P05089	6	131470832-131584332	Disease related genes, Enzymes, Human disease related genes, Metabolic proteins, Plasma proteins, Potential drug targets, Predicted intracellular proteins	Adaptive immunity, Arginine metabolism, Immunity, Innate immunity, Urea cycle	Hydrolase	Disease variant	Evidence at protein level	Evidence at protein level	Evidence at protein level	Evidence at protein level	Tissue enriched	Detected in many	4	liver: 1213.5	Cell type enriched	Detected in some	22	Hepatocytes: 991.4	Cancer enriched	Detected in some	45	liver cancer: 167.7	Low region specificity	Detected in single			Immune cell enriched	Detected in some	5	neutrophil: 44.9	Lineage enriched	Detected in many	5	granulocytes: 44.9	Cell line enhanced	Detected in single		HL-60: 1.4	Region enhanced	Detected in single		cerebellum: 2.4	Low region specificity	Detected in all
ART4	ARTC4, CD297, DO, DOK1	ENSG00000111339	ADP-ribosyltransferase 4 (inactive) (Dombrock blood group)	Q93070	12	14825569-14843526	Blood group antigen proteins, CD markers, Enzymes, Metabolic proteins, Predicted membrane proteins, Predicted secreted proteins		Blood group antigen, Glycosyltransferase, Transferase		Evidence at protein level	Evidence at transcript level	Evidence at transcript level	Evidence at protein level	Group enriched	Detected in many	4	liver: 53.7;lymphoid tissue: 19.2	Cell type enhanced	Detected in some		Cholangiocytes: 15.7;Endothelial cells: 12.9;Erythroid cells: 51.3;Hepatic stellate cells: 66.0;Hepatocytes: 30.2	Group enriched	Detected in some	5	liver cancer: 3.8;pancreatic cancer: 1.0	Low region specificity	Detected in single			Not detected in immune cells	Not detected			Not detected	Not detected			Cell line enhanced	Detected in some		AN3-CA: 6.0;HEL: 12.1;Hep G2: 7.3;HUVEC TERT2: 27.0	Region enhanced	Detected in single		olfactory bulb: 1.8	Low region specificity	Detected in all
ASB9	DKFZP564L0862, FLJ20636, MGC4954	ENSG00000102048	Ankyrin repeat and SOCS box containing 9	Q96DX5	X	15235288-15270467	Predicted intracellular proteins	Ubl conjugation pathway			Evidence at protein level	Evidence at protein level	Evidence at protein level	Evidence at protein level	Group enriched	Detected in many	4	kidney: 16.9;liver: 17.5;lymphoid tissue: 11.8;pancreas: 9.6;testis: 26.1	Cell type enhanced	Detected in many		Distal tubular cells: 41.1;Proximal tubular cells: 38.1;Spermatogonia: 126.5	Low cancer specificity	Detected in all			Low region specificity	Detected in some			Immune cell enhanced	Detected in some		myeloid DC: 1.6	Low lineage specificity	Detected in many			Cell line enhanced	Detected in many		A549: 25.8;EFO-21: 20.1;PC-3: 53.5	Not detected	Not detected			Low region specificity	Detected in many
CAPN12		ENSG00000182472	Calpain 12	Q6ZSI9	19	38730187-38769904	Enzymes, Predicted intracellular proteins		Hydrolase, Protease, Thiol protease		Evidence at protein level	Evidence at transcript level	Evidence at transcript level	Evidence at protein level	Group enriched	Detected in many	4	gallbladder: 23.0;liver: 25.0	Cell type enhanced	Detected in many		Alveolar cells type 2: 41.4;Cholangiocytes: 41.5;NK-cells: 39.1	Low cancer specificity	Detected in many			Low region specificity	Detected in single			Group enriched	Detected in many	9	basophil: 59.3;NK-cell: 25.5	Group enriched	Detected in many	9	granulocytes: 59.3;NK-cells: 25.5	Cell line enriched	Detected in some	14	HMC-1: 35.1	Not detected	Not detected			Region enhanced	Detected in single
CLCN5	ClC-5, CLC5, DENTS, hCIC-K2, hClC-K2, NPHL1, NPHL2, XLRH, XRN	ENSG00000171365	Chloride voltage-gated channel 5	P51795	X	49922596-50099235	Disease related genes, Human disease related genes, Plasma proteins, Predicted intracellular proteins, Predicted membrane proteins	Antiport, Ion transport, Transport		Disease variant	Evidence at protein level	Evidence at protein level	Evidence at protein level	Evidence at protein level	Group enriched	Detected in all	4	epididymis: 23.9;kidney: 46.6;liver: 17.0	Cell type enriched	Detected in many	4	Skeletal myocytes: 214.4	Cancer enhanced	Detected in all		renal cancer: 9.0	Low region specificity	Detected in all			Immune cell enhanced	Detected in some		myeloid DC: 2.6;plasmacytoid DC: 2.8	Low lineage specificity	Detected in single			Group enriched	Detected in all	4	CACO-2: 49.0;RH-30: 66.0	Low region specificity	Detected in all			Low region specificity	Detected in all
CRHBP	CRF-BP, CRFBP	ENSG00000145708	Corticotropin releasing hormone binding protein	P24387	5	76953045-76981158	Plasma proteins, Predicted secreted proteins				Evidence at protein level	Evidence at protein level	Evidence at protein level	Evidence at protein level	Tissue enriched	Detected in many	4	liver: 167.9	Group enriched	Detected in some	6	Granulosa cells: 480.8;Hepatic stellate cells: 1319.7	Cancer enhanced	Detected in some		testis cancer: 2.5	Low region specificity	Detected in all			Not detected in immune cells	Not detected			Not detected	Not detected			Cell line enhanced	Detected in some		BJ hTERT+ SV40 Large T+: 4.4;BJ hTERT+ SV40 Large T+ RasG12V: 4.4;HBF TERT88: 7.7;hTEC/SVTERT24-B: 2.6;RPMI-8226: 2.5;U-698: 7.6;U-87 MG: 4.3;WM-115: 3.3	Low region specificity	Detected in many			Low region specificity	Detected in many
CUX2	CDP2, CUTL2, KIAA0293	ENSG00000111249	Cut like homeobox 2	O14529	12	111034165-111350554	Disease related genes, Human disease related genes, Plasma proteins, Predicted intracellular proteins, Predicted membrane proteins, Transcription factors	Transcription, Transcription regulation	DNA-binding	Disease variant, Epilepsy	Evidence at protein level	Evidence at transcript level	Evidence at protein level	Evidence at protein level	Group enriched	Detected in some	4	brain: 21.7;choroid plexus: 21.6;liver: 20.5;prostate: 11.5	Cell type enhanced	Detected in some		dendritic cells: 28.1;Excitatory neurons: 175.4;Hepatocytes: 50.9;Horizontal cells: 26.9;Inhibitory neurons: 72.5	Group enriched	Detected in some	4	liver cancer: 5.2;prostate cancer: 11.2	Region enhanced	Detected in many		cerebral cortex: 21.7	Immune cell enriched	Detected in single	70	plasmacytoid DC: 6.9	Lineage enriched	Detected in single	70	dendritic cells: 6.9	Cell line enhanced	Detected in some		HBEC3-KT: 6.6;HDLM-2: 2.9;hTERT-HME1: 3.5;SCLC-21H: 6.5;SH-SY5Y: 14.0	Low region specificity	Detected in all			Low region specificity	Detected in all
CYP2J2		ENSG00000134716	Cytochrome P450 family 2 subfamily J member 2	P51589	1	59893308-59926773	Enzymes, Metabolic proteins, Predicted intracellular proteins	Fatty acid metabolism, Lipid metabolism	Isomerase, Monooxygenase, Oxidoreductase		Evidence at protein level	Evidence at transcript level	Evidence at protein level	Evidence at protein level	Group enriched	Detected in many	4	heart muscle: 90.6;intestine: 84.1;liver: 147.4	Cell type enhanced	Detected in many		Cardiomyocytes: 91.4;Cytotrophoblasts: 116.2;Hepatocytes: 58.3;Oligodendrocytes: 68.5;Proximal enterocytes: 134.6;Syncytiotrophoblasts: 240.9	Cancer enhanced	Detected in many		renal cancer: 32.0	Low region specificity	Detected in all			Immune cell enhanced	Detected in some		naive CD4 T-cell: 2.9;naive CD8 T-cell: 2.6	Low lineage specificity	Detected in single			Group enriched	Detected in some	5	OE19: 16.9;RT4: 62.3;SK-BR-3: 16.4	Not detected	Not detected			Low region specificity	Detected in all
CYP39A1		ENSG00000146233	Cytochrome P450 family 39 subfamily A member 1	Q9NYL5	6	46549580-46652830	Enzymes, Metabolic proteins, Predicted membrane proteins	Cholesterol metabolism, Lipid metabolism, Steroid metabolism, Sterol metabolism	Monooxygenase, Oxidoreductase		Evidence at protein level	Evidence at transcript level	Evidence at protein level	Evidence at protein level	Tissue enriched	Detected in many	4	liver: 100.1	Cell type enhanced	Detected in many		Hepatocytes: 62.9;Late spermatids: 20.1	Cancer enhanced	Detected in many		prostate cancer: 11.9	Low region specificity	Detected in all			Not detected in immune cells	Not detected			Not detected	Not detected			Cell line enhanced	Detected in some		Daudi: 6.5;hTCEpi: 13.6;OE19: 6.1;SiHa: 8.4;U-698: 10.4	Region enhanced	Detected in all		olfactory bulb: 22.9	Low region specificity	Detected in all
CYP3A4	CYP3A3	ENSG00000160868	Cytochrome P450 family 3 subfamily A member 4	P08684	7	99756960-99784248	Cancer-related genes, Disease related genes, Enzymes, Metabolic proteins, Plasma proteins, Potential drug targets, Predicted intracellular proteins, Predicted membrane proteins	Fatty acid metabolism, Lipid biosynthesis, Lipid metabolism, Steroid biosynthesis, Steroid metabolism, Sterol metabolism	Monooxygenase, Oxidoreductase	Cancer-related genes, Disease variant	Evidence at protein level	Evidence at protein level	Evidence at protein level	Evidence at protein level	Tissue enriched	Detected in some	4	liver: 3827.5	Group enriched	Detected in some	40	Hepatocytes: 2612.9;Proximal enterocytes: 1685.2	Cancer enriched	Detected in some	240	liver cancer: 351.3	Not detected	Not detected			Not detected in immune cells	Not detected			Not detected	Not detected			Cell line enhanced	Detected in some		BEWO: 2.0;NB-4: 2.2;RPMI-8226: 3.4;SCLC-21H: 1.3;SH-SY5Y: 2.0					Low region specificity	Detected in all
DNAJC22	FLJ13236, wus	ENSG00000178401	DnaJ heat shock protein family (Hsp40) member C22	Q8N4W6	12	49346888-49357546	Predicted membrane proteins		Chaperone		Evidence at protein level	Evidence at protein level	Evidence at protein level	Evidence at protein level	Tissue enriched	Detected in some	4	liver: 24.3	Cell type enhanced	Detected in many		Cholangiocytes: 47.1;Distal enterocytes: 36.8;Exocrine glandular cells: 42.9;Hepatocytes: 44.6;Intestinal goblet cells: 26.9;Pancreatic endocrine cells: 27.6;Paneth cells: 26.2;Proximal enterocytes: 59.6;Undifferentiated cells: 26.2	Low cancer specificity	Detected in many			Low region specificity	Detected in many			Not detected in immune cells	Not detected			Not detected	Not detected			Cell line enhanced	Detected in many		AN3-CA: 10.5;CACO-2: 19.1;EFO-21: 17.2;MCF7: 18.8;OE19: 18.6	Region enhanced	Detected in single		midbrain: 1.2	Low region specificity	Detected in all
ETNK2	EKI2, FLJ10761	ENSG00000143845	Ethanolamine kinase 2	Q9NVF9	1	204131062-204152044	Enzymes, Metabolic proteins, Predicted intracellular proteins	Lipid biosynthesis, Lipid metabolism, Phospholipid biosynthesis, Phospholipid metabolism	Kinase, Transferase		Evidence at protein level	Evidence at protein level	Evidence at protein level	Evidence at protein level	Group enriched	Detected in all	4	kidney: 109.1;liver: 237.4;testis: 126.0	Group enriched	Detected in many	4	Early spermatids: 417.0;Late spermatids: 1337.3	Cancer enhanced	Detected in all		liver cancer: 32.3	Low region specificity	Detected in all			Low immune cell specificity	Detected in some			Low lineage specificity	Detected in single			Cell line enhanced	Detected in many		hTCEpi: 53.8;MCF7: 55.1	Low region specificity	Detected in many			Region enriched	Detected in many	8
ETNPPL	AGXT2L1	ENSG00000164089	Ethanolamine-phosphate phospho-lyase	Q8TBG4	4	108742048-108763054	Enzymes, Metabolic proteins, Predicted intracellular proteins		Lyase		Evidence at protein level	Evidence at protein level	Evidence at protein level	Evidence at protein level	Group enriched	Detected in many	4	brain: 156.3;liver: 192.6	Cell type enriched	Detected in some	8	Astrocytes: 219.4	Group enriched	Detected in some	23	glioma: 7.9;liver cancer: 21.7	Low region specificity	Detected in all			Not detected in immune cells	Not detected			Not detected	Not detected			Cell line enhanced	Detected in some		HeLa: 5.7;Hep G2: 2.3;NTERA-2: 1.1	Low region specificity	Detected in all			Low region specificity	Detected in all
F11	FXI	ENSG00000088926	Coagulation factor XI	P03951	4	186266189-186289681	Candidate cardiovascular disease genes, Disease related genes, Enzymes, FDA approved drug targets, Human disease related genes, Plasma proteins, Predicted intracellular proteins, Predicted secreted proteins	Blood coagulation, Hemostasis	Heparin-binding, Hydrolase, Protease, Serine protease	Disease variant, FDA approved drug targets	Evidence at protein level	Evidence at protein level	Evidence at protein level	Evidence at protein level	Tissue enriched	Detected in some	4	liver: 245.2	Group enriched	Detected in some	4	Alveolar cells type 2: 27.6;Hepatocytes: 75.7	Cancer enriched	Detected in some	13	liver cancer: 16.8	Not detected	Not detected			Not detected in immune cells	Not detected			Not detected	Not detected			Cell line enriched	Detected in single	9	Hep G2: 6.3	Not detected	Not detected			Low region specificity	Detected in some
FCN2	EBP-37, FCNL, ficolin-2, P35	ENSG00000160339	Ficolin 2	Q15485	9	134880810-134887523	Plasma proteins, Predicted secreted proteins	Complement activation lectin pathway, Immunity, Innate immunity			Evidence at protein level	Evidence at transcript level	Evidence at protein level	Evidence at protein level	Tissue enriched	Detected in some	4	liver: 100.5	Cell type enriched	Detected in some	18	Hepatic stellate cells: 1192.6	Group enriched	Detected in some	8	breast cancer: 1.0;liver cancer: 2.0;prostate cancer: 1.1;renal cancer: 0.5	Not detected	Not detected			Immune cell enhanced	Detected in some		classical monocyte: 5.5;intermediate monocyte: 4.6	Low lineage specificity	Detected in many			Not detected	Not detected							Region enriched	Detected in some	23
FUOM	C10orf125, FLJ26016, FucM, FucU	ENSG00000148803	Fucose mutarotase	A2VDF0	10	133355158-133358025	Enzymes, Predicted intracellular proteins		Isomerase		Evidence at protein level	Evidence at transcript level	Evidence at protein level	Evidence at protein level	Tissue enriched	Detected in many	4	liver: 230.1	Cell type enhanced	Detected in many		Hepatocytes: 564.7;Hofbauer cells: 172.0;Proximal enterocytes: 690.7;Proximal tubular cells: 368.1	Cancer enriched	Detected in all	5	liver cancer: 61.0	Low region specificity	Detected in all			Low immune cell specificity	Detected in many			Low lineage specificity	Detected in all			Low cell line specificity	Detected in many			Low region specificity	Detected in all			Low region specificity	Detected in all
GAS2		ENSG00000148935	Growth arrest specific 2	O43903	11	22625509-22813055	Predicted intracellular proteins	Apoptosis, Cell cycle, Cell shape, Growth arrest			Evidence at protein level	Evidence at protein level	Evidence at protein level	Evidence at protein level	Tissue enriched	Detected in many	4	liver: 40.0	Group enriched	Detected in some	4	Astrocytes: 39.8;Excitatory neurons: 114.9;Inhibitory neurons: 141.9;Oligodendrocytes: 83.9	Cancer enhanced	Detected in many		liver cancer: 4.0	Low region specificity	Detected in many			Not detected in immune cells	Not detected			Not detected	Not detected			Group enriched	Detected in some	9	Hep G2: 43.2;JURKAT: 24.0;Karpas-707: 85.2;SCLC-21H: 24.8;U-266/84: 30.7	Low region specificity	Detected in all			Low region specificity	Detected in all
GLYATL1	FLJ34646, MGC15397	ENSG00000166840	Glycine-N-acyltransferase like 1	Q969I3	11	58905398-59043527	Enzymes, Metabolic proteins, Predicted intracellular proteins		Acyltransferase, Transferase		Evidence at protein level	Evidence at protein level	Evidence at protein level	Evidence at protein level	Tissue enriched	Detected in many	4	liver: 581.1	Group enriched	Detected in some	4	Hepatocytes: 234.3;Proximal tubular cells: 797.1	Group enriched	Detected in some	8	liver cancer: 14.1;prostate cancer: 13.3;renal cancer: 10.1	Low region specificity	Detected in single			Not detected in immune cells	Not detected			Not detected	Not detected			Cell line enhanced	Detected in some		CACO-2: 2.0;Daudi: 4.9;RPTEC TERT1: 1.5;U-2197: 1.2
GNE	IBM2, Uae1	ENSG00000159921	Glucosamine (UDP-N-acetyl)-2-epimerase/N-acetylmannosamine kinase	Q9Y223	9	36214441-36277042	Disease related genes, Enzymes, Human disease related genes, Metabolic proteins, Potential drug targets, Predicted intracellular proteins, Predicted membrane proteins		Allosteric enzyme, Hydrolase, Kinase, Multifunctional enzyme, Transferase	Disease variant	Evidence at protein level	Evidence at protein level	Evidence at protein level	Evidence at protein level	Group enriched	Detected in all	4	intestine: 48.8;liver: 91.3;salivary gland: 55.8	Cell type enhanced	Detected in all		Distal enterocytes: 59.3;Hepatocytes: 119.3;Intestinal goblet cells: 88.1	Low cancer specificity	Detected in all			Low region specificity	Detected in all			Low immune cell specificity	Detected in some			Low lineage specificity	Detected in single			Cell line enhanced	Detected in many		RPTEC TERT1: 107.7	Low region specificity	Detected in all			Low region specificity	Detected in all
GOLT1A	CGI-141, FLJ42654, GOT1, MGC62027, YMR292W	ENSG00000174567	Golgi transport 1A	Q6ZVE7	1	204198163-204213988	Predicted membrane proteins	Protein transport, Transport			Evidence at protein level	Evidence at transcript level	Evidence at protein level	Evidence at protein level	Tissue enriched	Detected in many	4	liver: 192.3	Group enriched	Detected in many	4	Hepatocytes: 131.3;Proximal enterocytes: 206.8	Cancer enriched	Detected in many	6	liver cancer: 80.7	Low region specificity	Detected in all			Not detected in immune cells	Not detected			Not detected	Not detected			Cell line enhanced	Detected in some		CACO-2: 18.0;CAPAN-2: 20.0;Hep G2: 25.9;MCF7: 43.5;OE19: 16.1;RT4: 27.7;SK-BR-3: 27.2	Region enhanced	Detected in many		cerebral cortex: 9.0
GOT1	AST1	ENSG00000120053	Glutamic-oxaloacetic transaminase 1	P17174	10	99396870-99430624	Cancer-related genes, Enzymes, Metabolic proteins, Plasma proteins, Predicted intracellular proteins	Amino-acid biosynthesis	Aminotransferase, Transferase	Cancer-related genes	Evidence at protein level	Evidence at protein level	Evidence at protein level	Evidence at protein level	Group enriched	Detected in all	4	heart muscle: 515.8;liver: 372.6;skeletal muscle: 494.5;tongue: 1020.5	Cell type enhanced	Detected in all		Cardiomyocytes: 449.0;Distal tubular cells: 240.7	Low cancer specificity	Detected in all			Low region specificity	Detected in all			Low immune cell specificity	Detected in many			Low lineage specificity	Detected in all			Low cell line specificity	Detected in all			Low region specificity	Detected in all			Low region specificity	Detected in all
GPT	ALT1, GPT1	ENSG00000167701	Glutamic--pyruvic transaminase	P24298	8	144502973-144507174	Enzymes, Metabolic proteins, Plasma proteins, Predicted intracellular proteins		Aminotransferase, Transferase		Evidence at protein level	Evidence at protein level	Evidence at protein level	Evidence at protein level	Group enriched	Detected in many	4	liver: 181.1;skeletal muscle: 50.6	Cell type enhanced	Detected in many		Distal enterocytes: 176.9;Hepatocytes: 237.3;Paneth cells: 88.4;Proximal enterocytes: 139.7;Proximal tubular cells: 164.9	Cancer enriched	Detected in many	7	liver cancer: 38.6	Low region specificity	Detected in many			Not detected in immune cells	Not detected			Not detected	Not detected			Cell line enhanced	Detected in some		Hep G2: 2.5;Karpas-707: 2.8;U-266/70: 2.9	Low region specificity	Detected in all			Low region specificity	Detected in all
HNF1A	HNF1, LFB1, MODY3, TCF1	ENSG00000135100	HNF1 homeobox A		12	120978543-121002512	Cancer-related genes, Human disease related genes, Predicted intracellular proteins			Cancer-related genes	Evidence at protein level	Evidence at protein level			Group enriched	Detected in some	4	intestine: 15.5;kidney: 16.2;liver: 35.0;pancreas: 9.6	Cell type enhanced	Detected in some		Distal enterocytes: 14.5;Hepatocytes: 15.8;Intestinal goblet cells: 9.4;Paneth cells: 14.8;Proximal enterocytes: 33.4;Proximal tubular cells: 16.0;Undifferentiated cells: 10.8	Group enriched	Detected in many	4	colorectal cancer: 4.5;liver cancer: 3.6;pancreatic cancer: 1.4;renal cancer: 3.6;stomach cancer: 4.5	Not detected	Not detected			Not detected in immune cells	Not detected			Not detected	Not detected			Group enriched	Detected in some	6	A549: 8.9;CACO-2: 29.4;Hep G2: 32.5;OE19: 15.4	Not detected	Not detected			Low region specificity	Detected in single
HSD17B2	HSD17, SDR9C2	ENSG00000086696	Hydroxysteroid 17-beta dehydrogenase 2	P37059	16	82035004-82098534	Enzymes, Metabolic proteins, Plasma proteins, Predicted intracellular proteins, Predicted membrane proteins	Lipid biosynthesis, Lipid metabolism, Steroid biosynthesis	Oxidoreductase		Evidence at protein level	Evidence at protein level	Evidence at protein level	Evidence at protein level	Group enriched	Detected in many	4	intestine: 432.9;liver: 219.6;placenta: 384.9	Cell type enhanced	Detected in many		Cholangiocytes: 155.8;Distal enterocytes: 203.4;Hepatocytes: 121.9;Paneth cells: 284.2;Proximal enterocytes: 390.7	Group enriched	Detected in many	4	liver cancer: 10.9;pancreatic cancer: 6.5;stomach cancer: 4.2;urothelial cancer: 5.6	Not detected	Not detected			Not detected in immune cells	Not detected			Not detected	Not detected			Cell line enhanced	Detected in some		BJ hTERT+: 57.9;Hep G2: 47.5;hTERT-HME1: 27.1;OE19: 87.1;RT4: 96.8;TIME: 54.0	Group enriched	Detected in some	5	midbrain: 2.2;pons and medulla: 3.4	Not detected	Not detected
ICAM3	CD50, CDW50, ICAM-R	ENSG00000076662	Intercellular adhesion molecule 3	P32942	19	10333776-10339661	CD markers, Plasma proteins, Predicted intracellular proteins, Predicted membrane proteins	Cell adhesion, Phagocytosis			Evidence at protein level	Evidence at protein level	Evidence at protein level	Evidence at protein level	Group enriched	Detected in many	4	bone marrow: 208.4;liver: 73.8;lymphoid tissue: 86.5	Cell type enhanced	Detected in many		B-cells: 151.9;dendritic cells: 164.6;Hepatocytes: 168.8;NK-cells: 313.1;Plasma cells: 137.2;T-cells: 183.3	Low cancer specificity	Detected in many			Low region specificity	Detected in all			Immune cell enhanced	Detected in all		neutrophil: 1948.5	Lineage enriched	Detected in all	4	granulocytes: 1948.5	Cell line enhanced	Detected in many		Karpas-707: 324.6;NB-4: 222.3;RPMI-8226: 257.6;U-266/84: 188.8;U-937: 179.0					Not detected	Not detected
KLB		ENSG00000134962	Klotho beta	Q86Z14	4	39406930-39451533	Predicted membrane proteins, Transporters				Evidence at protein level	Evidence at transcript level	Evidence at protein level	Evidence at protein level	Group enriched	Detected in some	4	adipose tissue: 19.8;liver: 17.9;pancreas: 6.1	Cell type enhanced	Detected in many		Alveolar cells type 2: 19.6;Enteroendocrine cells: 17.4;Hepatocytes: 51.4;Intestinal goblet cells: 12.1;Spermatocytes: 39.5	Cancer enriched	Detected in some	16	liver cancer: 11.6	Not detected	Not detected			Not detected in immune cells	Not detected			Not detected	Not detected			Group enriched	Detected in some	24	ASC diff: 6.7;Hep G2: 25.7	Not detected	Not detected			Low region specificity	Detected in all
LBX2		ENSG00000179528	Ladybird homeobox 2	Q6XYB7	2	74497517-74503316	Predicted intracellular proteins, Transcription factors	Transcription, Transcription regulation	DNA-binding		Evidence at protein level	Evidence at transcript level	Evidence at protein level	Evidence at protein level	Group enriched	Detected in some	4	intestine: 5.3;liver: 8.8;stomach 1: 3.2	Cell type enhanced	Detected in some		Hepatocytes: 3.7;Proximal tubular cells: 7.5;Sertoli cells: 6.6	Low cancer specificity	Detected in many			Low region specificity	Detected in single			Immune cell enhanced	Detected in some		non-classical monocyte: 2.2	Low lineage specificity	Detected in many			Cell line enhanced	Detected in many		CACO-2: 10.5;Hep G2: 22.1;SK-MEL-30: 10.1	Not detected	Not detected			Group enriched	Detected in some	5
LEPR	CD295, OBR	ENSG00000116678	Leptin receptor	P48357	1	65420652-65641559	Cancer-related genes, Candidate cardiovascular disease genes, CD markers, Disease related genes, FDA approved drug targets, Human disease related genes, Plasma proteins, Predicted membrane proteins		Receptor	Cancer-related genes, FDA approved drug targets, Obesity	Evidence at protein level	Evidence at transcript level	Evidence at protein level	Evidence at protein level	Tissue enriched	Detected in all	4	liver: 131.5	Cell type enhanced	Detected in many		Adipocytes: 97.7;Endothelial cells: 80.5;Fibroblasts: 94.2;Hepatocytes: 175.2;Langerhans cells: 66.6;Microglial cells: 129.3	Cancer enriched	Detected in many	7	liver cancer: 13.1	Low region specificity	Detected in all			Immune cell enhanced	Detected in some		basophil: 4.5	Lineage enriched	Detected in many	5	granulocytes: 4.5	Cell line enhanced	Detected in many		K-562: 114.7;RPTEC TERT1: 52.3	Low region specificity	Detected in many			Low region specificity	Detected in all
LPIN2	KIAA0249	ENSG00000101577	Lipin 2	Q92539	18	2916994-3013144	Disease related genes, Enzymes, Human disease related genes, Metabolic proteins, Plasma proteins, Potential drug targets, Predicted intracellular proteins	Fatty acid metabolism, Lipid metabolism, Transcription, Transcription regulation	Hydrolase	Congenital dyserythropoietic anemia, Disease variant, Hereditary hemolytic anemia	Evidence at protein level	Evidence at protein level	Evidence at protein level	Evidence at protein level	Group enriched	Detected in all	4	intestine: 63.4;liver: 167.1	Cell type enhanced	Detected in many		Cholangiocytes: 154.4;Granulosa cells: 323.0	Low cancer specificity	Detected in all			Low region specificity	Detected in all			Low immune cell specificity	Detected in many			Group enriched	Detected in all	7	granulocytes: 23.4;NK-cells: 12.5;T-cells: 12.1	Low cell line specificity	Detected in many			Low region specificity	Detected in all			Low region specificity	Detected in all
NCAM2	MGC51008, NCAM21	ENSG00000154654	Neural cell adhesion molecule 2	O15394	21	20998409-21543329	Plasma proteins, Predicted membrane proteins	Cell adhesion			Evidence at protein level	Evidence at protein level	Evidence at protein level	Evidence at protein level	Group enriched	Detected in many	4	adrenal gland: 12.1;brain: 22.3;liver: 6.8;testis: 6.4	Group enriched	Detected in some	19	Astrocytes: 713.0;Excitatory neurons: 866.5;Inhibitory neurons: 909.2;Oligodendrocyte precursor cells: 1729.1;Oligodendrocytes: 1526.6	Group enriched	Detected in some	4	breast cancer: 2.6;glioma: 5.5	Low region specificity	Detected in all			Not detected in immune cells	Not detected			Not detected	Not detected			Cell line enriched	Detected in some	4	T-47d: 92.1	Low region specificity	Detected in all			Low region specificity	Detected in all
NGEF	ARHGEF27	ENSG00000066248	Neuronal guanine nucleotide exchange factor	Q8N5V2	2	232878701-233013256	Predicted intracellular proteins	Differentiation, Neurogenesis	Developmental protein, Guanine-nucleotide releasing factor		Evidence at protein level	Evidence at transcript level	Evidence at protein level	Evidence at protein level	Group enriched	Detected in many	4	adrenal gland: 56.7;brain: 101.2;intestine: 43.1;liver: 35.8;skin 1: 30.5	Cell type enhanced	Detected in many		Distal enterocytes: 38.0;Excitatory neurons: 105.9;Proximal enterocytes: 66.7	Cancer enhanced	Detected in many		testis cancer: 22.5	Low region specificity	Detected in many			Not detected in immune cells	Not detected			Not detected	Not detected			Cell line enhanced	Detected in many		A-431: 53.9;HDLM-2: 45.3;HeLa: 21.6;PC-3: 57.0;T-47d: 32.2	Low region specificity	Detected in all			Group enriched	Detected in all	4
NUGGC	C8orf80, HMFN0672, SLIP-GC	ENSG00000189233	Nuclear GTPase, germinal center associated	Q68CJ6	8	28021964-28083936	Predicted intracellular proteins		Hydrolase		Evidence at protein level	Evidence at transcript level	Evidence at transcript level	Evidence at protein level	Group enriched	Detected in some	4	liver: 20.8;lymphoid tissue: 23.1	Cell type enhanced	Detected in some		Hepatocytes: 15.7;Plasma cells: 35.1;Proximal tubular cells: 7.8	Cancer enriched	Detected in many	5	liver cancer: 3.8	Low region specificity	Detected in many			Immune cell enhanced	Detected in many		gdT-cell: 4.0	Low lineage specificity	Detected in many			Group enriched	Detected in some	5	Daudi: 116.5;Karpas-707: 38.6;U-698: 84.8	Not detected	Not detected			Not detected	Not detected
OAF	MGC52117	ENSG00000184232	Out at first homolog	Q86UD1	11	120211032-120230334	Plasma proteins, Predicted intracellular proteins, Predicted secreted proteins				Evidence at protein level	Evidence at transcript level	Evidence at transcript level	Evidence at protein level	Tissue enriched	Detected in all	4	liver: 399.9	Cell type enhanced	Detected in many		Distal enterocytes: 135.9;Fibroblasts: 135.9;Hepatocytes: 218.8;Muller glia cells: 279.4;Theca cells: 149.0;Urothelial cells: 192.5	Low cancer specificity	Detected in all			Low region specificity	Detected in all			Group enriched	Detected in some	5	classical monocyte: 3.3;intermediate monocyte: 1.6;myeloid DC: 2.4	Group enriched	Detected in many	14	dendritic cells: 2.4;monocytes: 3.3	Cell line enhanced	Detected in many		EFO-21: 115.5;Hep G2: 190.1;NB-4: 139.9	Low region specificity	Detected in all			Low region specificity	Detected in all
PBLD	FLJ14767, MAWBP, MAWDBP	ENSG00000108187	Phenazine biosynthesis like protein domain containing	P30039	10	68282660-68333049	Predicted intracellular proteins		Isomerase		Evidence at protein level	Evidence at protein level	Evidence at protein level	Evidence at protein level	Group enriched	Detected in all	4	intestine: 173.1;kidney: 272.6;liver: 337.9	Cell type enhanced	Detected in many		Distal enterocytes: 97.5;Distal tubular cells: 109.5;Hepatocytes: 216.9;Proximal enterocytes: 380.2;Proximal tubular cells: 426.5	Cancer enhanced	Detected in all		liver cancer: 16.8	Low region specificity	Detected in all			Low immune cell specificity	Detected in many			Low lineage specificity	Detected in many			Low cell line specificity	Detected in all			Low region specificity	Detected in some			Low region specificity	Detected in all
PCSK6	PACE4, SPC4	ENSG00000140479	Proprotein convertase subtilisin/kexin type 6	P29122	15	101289784-101525202	Enzymes, Predicted intracellular proteins, Predicted secreted proteins		Hydrolase, Protease, Serine protease		Evidence at protein level	Evidence at transcript level	Evidence at protein level	Evidence at protein level	Group enriched	Detected in many	4	brain: 149.1;liver: 161.3;lymphoid tissue: 82.1	Cell type enhanced	Detected in many		Hepatocytes: 231.6;Horizontal cells: 196.9;Oligodendrocytes: 561.9;Theca cells: 106.5	Cancer enhanced	Detected in many		liver cancer: 8.1	Low region specificity	Detected in all			Immune cell enhanced	Detected in some		NK-cell: 3.3	Low lineage specificity	Detected in many			Cell line enhanced	Detected in many		BEWO: 47.2;CACO-2: 35.7;HEK 293: 60.3;Hep G2: 53.8;OE19: 65.9	Low region specificity	Detected in all			Low region specificity	Detected in all
PROS1	PROS	ENSG00000184500	Protein S	P07225	3	93873051-93980003	Candidate cardiovascular disease genes, Disease related genes, FDA approved drug targets, Human disease related genes, Plasma proteins, Predicted intracellular proteins, Predicted secreted proteins	Blood coagulation, Fibrinolysis, Hemostasis		Disease variant, FDA approved drug targets, Thrombophilia	Evidence at protein level	Evidence at transcript level	Evidence at protein level	Evidence at protein level	Group enriched	Detected in many	4	choroid plexus: 91.5;heart muscle: 117.8;liver: 285.5	Cell type enhanced	Detected in many		Fibroblasts: 83.1;Hepatocytes: 307.1	Cancer enhanced	Detected in all		thyroid cancer: 64.8	Low region specificity	Detected in many			Not detected in immune cells	Not detected			Not detected	Not detected			Cell line enhanced	Detected in many		ASC diff: 112.3;ASC TERT1: 100.1;HSkMC: 78.2;SK-MEL-30: 157.0	Low region specificity	Detected in all			Low region specificity	Detected in all
RNASE4	RAB1	ENSG00000258818	Ribonuclease A family member 4	P34096	14	20684560-20701216	Plasma proteins, Predicted secreted proteins		Endonuclease, Hydrolase, Nuclease		Evidence at protein level	Evidence at transcript level	Evidence at protein level	Evidence at protein level	Tissue enriched	Detected in all	4	liver: 482.7	Cell type enhanced	Detected in many		Enteroendocrine cells: 67.3;Gastric mucus-secreting cells: 47.4;Hepatocytes: 55.8;Intestinal goblet cells: 110.0	Cancer enhanced	Detected in many		liver cancer: 6.8	Low region specificity	Detected in all			Immune cell enhanced	Detected in many		classical monocyte: 24.1	Low lineage specificity	Detected in many			Cell line enhanced	Detected in many		ASC diff: 92.6;ASC TERT1: 107.2;Hep G2: 136.9;HSkMC: 63.1;OE19: 92.3	Low region specificity	Detected in all			Low region specificity	Detected in all
SELENOP	SELP, SeP, SEPP, SEPP1	ENSG00000250722	Selenoprotein P	P49908	5	42799880-42887392	Plasma proteins, Predicted membrane proteins, Predicted secreted proteins				Evidence at protein level	Evidence at protein level	Evidence at protein level	Evidence at protein level	Group enriched	Detected in all	4	intestine: 2105.2;liver: 6319.6	Cell type enhanced	Detected in many		Alveolar cells type 1: 448.7;Alveolar cells type 2: 529.3;Granulosa cells: 458.1;Hofbauer cells: 858.5;Macrophages: 373.3;Proximal tubular cells: 1044.7	Cancer enriched	Detected in all	4	liver cancer: 116.7	Low region specificity	Detected in all			Not detected in immune cells	Not detected			Not detected	Not detected			Group enriched	Detected in many	4	Hep G2: 567.4;HSkMC: 451.1	Low region specificity	Detected in all			Low region specificity	Detected in all
SLC22A18AS	BWR1B, BWSCR1B, ORCTL2S, p27-BWR1B, SLC22A1LS	ENSG00000254827	Solute carrier family 22 member 18 antisense	Q8N1D0	11	2887344-2903575	Predicted intracellular proteins				Evidence at protein level	Evidence at protein level	Evidence at protein level	Evidence at protein level	Group enriched	Detected in many	4	intestine: 14.4;kidney: 10.8;liver: 15.0	Cell type enhanced	Detected in many		Distal enterocytes: 163.3;Paneth cells: 124.4;Proximal enterocytes: 75.7;Proximal tubular cells: 104.0;Syncytiotrophoblasts: 80.7;Undifferentiated cells: 48.5	Low cancer specificity	Detected in many			Low region specificity	Detected in some			Immune cell enhanced	Detected in many		classical monocyte: 7.0	Group enriched	Detected in many	8	dendritic cells: 3.9;granulocytes: 4.0;monocytes: 7.0	Cell line enhanced	Detected in some		A549: 9.4;CAPAN-2: 9.4;MCF7: 18.8;OE19: 8.4;SK-MEL-30: 35.8;WM-115: 14.8
TEX30	C13orf27	ENSG00000151287	Testis expressed 30	Q5JUR7	13	102765888-102773811	Predicted intracellular proteins				Evidence at protein level	Evidence at protein level	Evidence at transcript level	Evidence at protein level	Group enriched	Detected in all	4	epididymis: 71.9;liver: 40.4;testis: 123.9	Cell type enhanced	Detected in many		Early spermatids: 384.7;Spermatocytes: 958.6;Spermatogonia: 283.2	Low cancer specificity	Detected in all			Low region specificity	Detected in all			Immune cell enriched	Detected in all	5	basophil: 364.5	Lineage enriched	Detected in all	13	granulocytes: 364.5	Cell line enhanced	Detected in many		NB-4: 295.3;THP-1: 188.3	Low region specificity	Detected in all			Low region specificity	Detected in all
UNC5CL	MGC34763, ZUD	ENSG00000124602	Unc-5 family C-terminal like	Q8IV45	6	41026895-41039221	Predicted intracellular proteins				Evidence at protein level	Evidence at protein level	Evidence at protein level	Evidence at protein level	Group enriched	Detected in many	4	intestine: 37.4;kidney: 58.5;liver: 53.2;pancreas: 36.5;stomach 1: 23.8	Group enriched	Detected in many	6	Cholangiocytes: 30.0;Collecting duct cells: 22.0;Ductal cells: 25.7;Exocrine glandular cells: 68.6;Gastric mucus-secreting cells: 36.7;Hepatocytes: 30.0;Pancreatic endocrine cells: 19.8;Proximal enterocytes: 37.3;Proximal tubular cells: 41.8	Low cancer specificity	Detected in many			Low region specificity	Detected in all			Not detected in immune cells	Not detected			Not detected	Not detected			Group enriched	Detected in some	4	OE19: 44.8;RPTEC TERT1: 13.0	Not detected	Not detected			Not detected	Not detected
WNT3	INT4, MGC131950, MGC138321, MGC138323	ENSG00000108379	Wnt family member 3	P56703	17	46762506-46833154	Disease related genes, Human disease related genes, Predicted secreted proteins	Wnt signaling pathway	Developmental protein	Proto-oncogene	Evidence at protein level	Evidence at transcript level	Evidence at protein level	Evidence at protein level	Group enriched	Detected in many	4	liver: 12.4;skin 1: 24.9	Group enriched	Detected in many	4	Basal keratinocytes: 44.5;Early spermatids: 27.7;Late spermatids: 63.8;Suprabasal keratinocytes: 17.6	Cancer enriched	Detected in many	6	testis cancer: 13.2	Low region specificity	Detected in many			Not detected in immune cells	Not detected			Not detected	Not detected			Cell line enhanced	Detected in many		AF22: 8.5;U-698: 14.0	Low region specificity	Detected in many			Low region specificity	Detected in many
AADAC	CES5A1, DAC	ENSG00000114771	Arylacetamide deacetylase	P22760	3	151814073-151828488	Enzymes, Metabolic proteins, Predicted intracellular proteins		Hydrolase		Evidence at protein level	Evidence at protein level	Evidence at protein level	Evidence at protein level	Tissue enhanced	Detected in many		adrenal gland: 226.8;intestine: 243.7;liver: 954.5	Group enriched	Detected in some	8	Hepatocytes: 687.7;Proximal enterocytes: 460.5	Cancer enriched	Detected in many	22	liver cancer: 153.4	Not detected	Not detected			Not detected in immune cells	Not detected			Not detected	Not detected			Cell line enhanced	Detected in some		A549: 9.5;ASC diff: 4.2;EFO-21: 4.6;HBEC3-KT: 4.8	Not detected	Not detected			Not detected	Not detected
AASS	LKRSDH, LORSDH	ENSG00000008311	Aminoadipate-semialdehyde synthase	Q9UDR5	7	122064583-122144308	Disease related genes, Enzymes, Human disease related genes, Metabolic proteins, Potential drug targets, Predicted intracellular proteins		Multifunctional enzyme, Oxidoreductase		Evidence at protein level	Evidence at protein level	Evidence at protein level	Evidence at protein level	Tissue enhanced	Detected in many		liver: 44.7	Cell type enhanced	Detected in many		Astrocytes: 145.9;Hepatocytes: 113.9;Oligodendrocyte precursor cells: 106.1;Oligodendrocytes: 132.5	Low cancer specificity	Detected in all			Low region specificity	Detected in all			Not detected in immune cells	Not detected			Not detected	Not detected			Cell line enhanced	Detected in many		AN3-CA: 41.5;NTERA-2: 55.3;SuSa: 37.8	Low region specificity	Detected in all			Low region specificity	Detected in all
ABAT	GABA-T, GABAT	ENSG00000183044	4-aminobutyrate aminotransferase	P80404	16	8674596-8784575	Disease related genes, Enzymes, FDA approved drug targets, Human disease related genes, Metabolic proteins, Plasma proteins, Predicted intracellular proteins	Neurotransmitter degradation	Aminotransferase, Transferase	Disease variant, FDA approved drug targets	Evidence at protein level	Evidence at protein level	Evidence at protein level	Evidence at protein level	Tissue enhanced	Detected in all		kidney: 134.6;liver: 348.5;pancreas: 139.5	Cell type enhanced	Detected in many		Hepatocytes: 268.2;Inhibitory neurons: 95.0;Oligodendrocyte precursor cells: 76.9;Proximal tubular cells: 94.9	Cancer enhanced	Detected in all		glioma: 27.3;liver cancer: 26.8	Low region specificity	Detected in all			Low immune cell specificity	Detected in many			Low lineage specificity	Detected in all			Cell line enhanced	Detected in many		Hep G2: 127.5;MCF7: 81.9;RH-30: 67.4;T-47d: 42.6	Low region specificity	Detected in all			Low region specificity	Detected in all
ABCA6	EST155051	ENSG00000154262	ATP binding cassette subfamily A member 6	Q8N139	17	69078702-69141895	Predicted intracellular proteins, Predicted membrane proteins, Transporters	Transport	Translocase		Evidence at protein level	Evidence at protein level	Evidence at protein level	Evidence at protein level	Tissue enhanced	Detected in many		liver: 78.6	Cell type enhanced	Detected in many		Excitatory neurons: 62.5;Fibroblasts: 117.6;Hepatocytes: 110.3;Inhibitory neurons: 77.8;Leydig cells: 51.3;Microglial cells: 93.7;Theca cells: 45.4	Cancer enriched	Detected in some	7	liver cancer: 4.8	Low region specificity	Detected in many			Not detected in immune cells	Not detected			Not detected	Not detected			Cell line enhanced	Detected in some		ASC diff: 39.9;ASC TERT1: 56.0;HSkMC: 25.3;HUVEC TERT2: 54.8;RT4: 14.7	Low region specificity	Detected in many			Low region specificity	Detected in many
ABCC2	CMOAT, cMRP, DJS, MRP2	ENSG00000023839	ATP binding cassette subfamily C member 2	Q92887	10	99782640-99852594	Cancer-related genes, Disease related genes, Enzymes, FDA approved drug targets, Human disease related genes, Metabolic proteins, Plasma proteins, Predicted membrane proteins, Transporters	Transport	Translocase	Cancer-related genes, Disease variant, FDA approved drug targets	Evidence at protein level	Evidence at protein level	Evidence at protein level	Evidence at protein level	Tissue enhanced	Detected in many		intestine: 40.6;liver: 122.7	Cell type enriched	Detected in some	4	Hepatocytes: 70.7	Cancer enriched	Detected in many	5	liver cancer: 24.0	Not detected	Not detected			Not detected in immune cells	Not detected			Not detected	Not detected			Group enriched	Detected in many	5	A549: 204.4;Hep G2: 208.7	Not detected	Not detected			Low region specificity	Detected in many
ABCC3	cMOAT2, EST90757, MLP2, MOAT-D, MRP3	ENSG00000108846	ATP binding cassette subfamily C member 3	O15438	17	50634777-50692253	Cancer-related genes, Enzymes, Metabolic proteins, Predicted intracellular proteins, Predicted membrane proteins, Transporters	Transport	Translocase	Cancer-related genes	Evidence at protein level	Evidence at protein level	Evidence at protein level	Evidence at protein level	Tissue enhanced	Detected in many		adrenal gland: 59.6;liver: 50.8	Cell type enhanced	Detected in many		Cholangiocytes: 231.6;Distal enterocytes: 265.1;Gastric mucus-secreting cells: 271.7;Hepatocytes: 192.9;Paneth cells: 194.7	Low cancer specificity	Detected in many			Low region specificity	Detected in many			Immune cell enhanced	Detected in some		intermediate monocyte: 5.1;non-classical monocyte: 6.4	Lineage enriched	Detected in many	5	monocytes: 6.4	Cell line enhanced	Detected in many		A549: 79.4;CAPAN-2: 60.6;HeLa: 36.9;OE19: 89.7	Low region specificity	Detected in many			Low region specificity	Detected in many
ABCC9	CMD1O, SUR2	ENSG00000069431	ATP binding cassette subfamily C member 9	O60706	12	21797389-21942529	Disease related genes, FDA approved drug targets, Human disease related genes, Metabolic proteins, Predicted membrane proteins, Transporters	Transport	Receptor	Atrial fibrillation, Cardiomyopathy, Disease variant, FDA approved drug targets	Evidence at protein level	Evidence at transcript level	Evidence at protein level	Evidence at protein level	Tissue enhanced	Detected in all		liver: 45.6	Cell type enhanced	Detected in many		Alveolar cells type 2: 60.3;Astrocytes: 72.1;Hepatocytes: 99.4;Sertoli cells: 131.5;Smooth muscle cells: 140.7	Low cancer specificity	Detected in many			Low region specificity	Detected in all			Not detected in immune cells	Not detected			Not detected	Not detected			Cell line enhanced	Detected in many		ASC diff: 24.9;BJ hTERT+: 14.0;CACO-2: 20.8;HSkMC: 27.1;U-138 MG: 27.0	Low region specificity	Detected in all			Low region specificity	Detected in all
ABCD3	PMP70, PXMP1, ZWS2	ENSG00000117528	ATP binding cassette subfamily D member 3	P28288	1	94418389-94518666	Disease related genes, Human disease related genes, Metabolic proteins, Potential drug targets, Predicted membrane proteins, Transporters	Transport			Evidence at protein level	Evidence at protein level	Evidence at protein level	Evidence at protein level	Tissue enhanced	Detected in all		liver: 127.7	Low cell type specificity	Detected in all			Low cancer specificity	Detected in all			Low region specificity	Detected in all			Low immune cell specificity	Detected in many			Low lineage specificity	Detected in all			Low cell line specificity	Detected in all			Low region specificity	Detected in all			Low region specificity	Detected in all
ABHD15		ENSG00000168792	Abhydrolase domain containing 15	Q6UXT9	17	29560547-29567037	Predicted secreted proteins		Hydrolase		Evidence at protein level	Evidence at transcript level	Evidence at protein level	Evidence at protein level	Tissue enhanced	Detected in all		liver: 26.4	Cell type enhanced	Detected in many		dendritic cells: 79.4;Hepatocytes: 30.2	Low cancer specificity	Detected in all			Low region specificity	Detected in all			Group enriched	Detected in many	5	basophil: 18.3;MAIT T-cell: 6.6;NK-cell: 10.8;plasmacytoid DC: 23.6	Low lineage specificity	Detected in many			Low cell line specificity	Detected in many			Low region specificity	Detected in single			Low region specificity	Detected in all
ABHD6		ENSG00000163686	Abhydrolase domain containing 6, acylglycerol lipase	Q9BV23	3	58237532-58295693	Enzymes, Metabolic proteins, Predicted membrane proteins	Lipid metabolism	Hydrolase		Evidence at protein level	Evidence at transcript level	Evidence at protein level	Evidence at protein level	Tissue enhanced	Detected in many		liver: 65.4	Cell type enhanced	Detected in many		Hepatocytes: 60.6;Oligodendrocytes: 88.6;Proximal enterocytes: 55.1	Low cancer specificity	Detected in all			Low region specificity	Detected in all			Low immune cell specificity	Detected in many			Low lineage specificity	Detected in many			Low cell line specificity	Detected in many			Low region specificity	Detected in all			Low region specificity	Detected in all
ABLIM3	KIAA0843	ENSG00000173210	Actin binding LIM protein family member 3	O94929	5	149141483-149260542	Plasma proteins, Predicted intracellular proteins				Evidence at protein level	Evidence at protein level	Evidence at protein level	Evidence at protein level	Tissue enhanced	Detected in many		liver: 116.8	Cell type enhanced	Detected in many		Adipocytes: 197.6;Cardiomyocytes: 61.7;Hepatocytes: 116.0;Oligodendrocyte precursor cells: 63.8	Low cancer specificity	Detected in many			Low region specificity	Detected in all			Not detected in immune cells	Not detected			Not detected	Not detected			Cell line enhanced	Detected in many		ASC TERT1: 75.3;HHSteC: 77.6;HSkMC: 89.4;hTERT-HME1: 90.9;hTERT-RPE1: 76.2;TIME: 103.9	Low region specificity	Detected in all			Low region specificity	Detected in all
ACAA2	DSAEC	ENSG00000167315	Acetyl-CoA acyltransferase 2	P42765	18	49782164-49813953	Enzymes, Metabolic proteins, Plasma proteins, Predicted intracellular proteins	Fatty acid metabolism, Lipid metabolism	Acyltransferase, Hydrolase, Transferase		Evidence at protein level	Evidence at protein level	Evidence at protein level	Evidence at protein level	Tissue enhanced	Detected in all		liver: 1020.3	Cell type enhanced	Detected in all		Distal enterocytes: 331.1;Hepatocytes: 810.5;Proximal tubular cells: 708.0	Low cancer specificity	Detected in all			Low region specificity	Detected in all			Low immune cell specificity	Detected in all			Low lineage specificity	Detected in all			Low cell line specificity	Detected in many			Low region specificity	Detected in all			Low region specificity	Detected in all
ACADL	ACAD4, LCAD	ENSG00000115361	Acyl-CoA dehydrogenase long chain	P28330	2	210187126-210225447	Enzymes, Metabolic proteins, Predicted intracellular proteins	Fatty acid metabolism, Lipid metabolism	Oxidoreductase		Evidence at protein level	Evidence at protein level	Evidence at protein level	Evidence at protein level	Tissue enhanced	Detected in many		liver: 28.3;pancreas: 28.6	Cell type enhanced	Detected in many		Alveolar cells type 2: 70.9;Early spermatids: 85.6;Late spermatids: 69.4;Leydig cells: 46.9;Peritubular cells: 46.6;Proximal tubular cells: 31.5	Group enriched	Detected in many	8	liver cancer: 2.2;prostate cancer: 6.8;renal cancer: 8.8;thyroid cancer: 4.6	Low region specificity	Detected in some			Not detected in immune cells	Not detected			Not detected	Not detected			Cell line enhanced	Detected in some		HeLa: 2.4;RPTEC TERT1: 2.6;SuSa: 2.3;U-2 OS: 1.1	Low region specificity	Detected in all			Low region specificity	Detected in all
ACADM	ACAD1, MCAD, MCADH	ENSG00000117054	Acyl-CoA dehydrogenase medium chain	P11310	1	75724431-75787575	Disease related genes, Enzymes, Human disease related genes, Metabolic proteins, Potential drug targets, Predicted intracellular proteins	Fatty acid metabolism, Lipid metabolism	Oxidoreductase	Disease variant	Evidence at protein level	Evidence at protein level	Evidence at protein level	Evidence at protein level	Tissue enhanced	Detected in all		liver: 370.3;skeletal muscle: 383.6;tongue: 480.2	Cell type enhanced	Detected in many		Cardiomyocytes: 373.1;Distal tubular cells: 344.4;Hepatocytes: 261.2;Proximal tubular cells: 564.8	Low cancer specificity	Detected in all			Low region specificity	Detected in all			Low immune cell specificity	Detected in many			Low lineage specificity	Detected in all			Cell line enhanced	Detected in all		Daudi: 289.1	Low region specificity	Detected in all			Low region specificity	Detected in all
ACADS	ACAD3, SCAD	ENSG00000122971	Acyl-CoA dehydrogenase short chain	P16219	12	120725774-120740008	Disease related genes, Enzymes, Human disease related genes, Metabolic proteins, Plasma proteins, Potential drug targets, Predicted intracellular proteins	Fatty acid metabolism, Lipid metabolism	Oxidoreductase	Disease variant	Evidence at protein level	Evidence at protein level	Evidence at protein level	Evidence at protein level	Tissue enhanced	Detected in many		liver: 247.5;skeletal muscle: 159.5	Cell type enhanced	Detected in many		Distal enterocytes: 303.1;Hepatocytes: 203.3;Paneth cells: 185.7;Proximal enterocytes: 435.0;Undifferentiated cells: 185.9	Low cancer specificity	Detected in all			Low region specificity	Detected in all			Low immune cell specificity	Detected in all			Low lineage specificity	Detected in all			Cell line enhanced	Detected in many		HMC-1: 36.0	Low region specificity	Detected in all			Low region specificity	Detected in all
ACADSB	ACAD7, SBCAD	ENSG00000196177	Acyl-CoA dehydrogenase short/branched chain	P45954	10	123008979-123058290	Disease related genes, Enzymes, Human disease related genes, Metabolic proteins, Plasma proteins, Potential drug targets, Predicted intracellular proteins	Fatty acid metabolism, Lipid metabolism	Oxidoreductase	Disease variant	Evidence at protein level	Evidence at protein level	Evidence at protein level	Evidence at protein level	Tissue enhanced	Detected in all		liver: 363.0	Cell type enhanced	Detected in all		Hepatocytes: 499.5;Proximal tubular cells: 137.9	Cancer enhanced	Detected in all		liver cancer: 32.5	Low region specificity	Detected in all			Low immune cell specificity	Detected in all			Low lineage specificity	Detected in all			Cell line enhanced	Detected in all		Hep G2: 54.8	Low region specificity	Detected in all			Low region specificity	Detected in all
ACAT1	ACAT, THIL	ENSG00000075239	Acetyl-CoA acetyltransferase 1	P24752	11	108116695-108147603	Disease related genes, Enzymes, Human disease related genes, Metabolic proteins, Plasma proteins, Potential drug targets, Predicted intracellular proteins	Fatty acid metabolism, Lipid metabolism	Acyltransferase, Transferase	Disease variant	Evidence at protein level	Evidence at protein level	Evidence at protein level	Evidence at protein level	Tissue enhanced	Detected in all		kidney: 628.5;liver: 977.5	Cell type enhanced	Detected in all		Cardiomyocytes: 508.4;Distal tubular cells: 698.5;Hepatocytes: 663.4;Proximal tubular cells: 1484.0	Low cancer specificity	Detected in all			Low region specificity	Detected in all			Low immune cell specificity	Detected in all			Low lineage specificity	Detected in all			Cell line enhanced	Detected in all		RPMI-8226: 420.4	Low region specificity	Detected in all			Low region specificity	Detected in all
ACBD4	FLJ13322	ENSG00000181513	Acyl-CoA binding domain containing 4	Q8NC06	17	45132600-45144181	Predicted intracellular proteins, Predicted membrane proteins				Evidence at protein level	Evidence at transcript level	Evidence at protein level	Evidence at protein level	Tissue enhanced	Detected in all		liver: 93.7	Cell type enhanced	Detected in all		Proximal enterocytes: 56.8	Low cancer specificity	Detected in all			Low region specificity	Detected in all			Low immune cell specificity	Detected in many			Low lineage specificity	Detected in all			Low cell line specificity	Detected in many			Low region specificity	Detected in all			Low region specificity	Detected in all
ACKR2	CCBP2, CCR10, CCR9, CMKBR9, D6	ENSG00000144648	Atypical chemokine receptor 2	O00590	3	42804752-42887974	G-protein coupled receptors, Predicted membrane proteins	Inflammatory response	G-protein coupled receptor, Receptor, Transducer		Evidence at protein level	Evidence at protein level	Evidence at protein level	Evidence at protein level	Tissue enhanced	Detected in many		liver: 9.5;placenta: 16.1	Group enriched	Detected in many	7	Cytotrophoblasts: 33.0;Extravillous trophoblasts: 106.2;Syncytiotrophoblasts: 73.6	Low cancer specificity	Detected in many			Low region specificity	Detected in many			Group enriched	Detected in some	5	eosinophil: 3.9;NK-cell: 1.1	Group enriched	Detected in many	7	granulocytes: 3.9;NK-cells: 1.1	Cell line enhanced	Detected in some		BEWO: 51.2;HEL: 17.1;SK-BR-3: 28.0;U-937: 10.7	Group enriched	Detected in many	5	amygdala: 2.2;basal ganglia: 7.9;cerebral cortex: 4.9;hippocampal formation: 2.4	Low region specificity	Detected in all
ACO1	IREB1, IREBP, IRP1	ENSG00000122729	Aconitase 1	P21399	9	32384603-32454769	Cancer-related genes, Citric acid cycle related proteins, Enzymes, Metabolic proteins, Plasma proteins, Predicted intracellular proteins	Tricarboxylic acid cycle	Lyase, RNA-binding	Cancer-related genes	Evidence at protein level	Evidence at protein level	Evidence at protein level	Evidence at protein level	Tissue enhanced	Detected in all		liver: 135.6	Cell type enhanced	Detected in all		Hepatocytes: 194.4;Proximal tubular cells: 183.4	Low cancer specificity	Detected in all			Low region specificity	Detected in all			Low immune cell specificity	Detected in all			Low lineage specificity	Detected in all			Cell line enhanced	Detected in all		ASC diff: 194.5	Low region specificity	Detected in all			Low region specificity	Detected in all
ACOT1	ACH2, CTE-1, LACH2	ENSG00000184227	Acyl-CoA thioesterase 1	Q86TX2	14	73537143-73543796	Enzymes, Metabolic proteins, Predicted intracellular proteins	Fatty acid metabolism, Lipid metabolism	Hydrolase, Serine esterase		Evidence at protein level	Evidence at protein level	Evidence at protein level	Evidence at protein level	Tissue enhanced	Detected in all		liver: 44.8	Cell type enhanced	Detected in some		Astrocytes: 10.7;Cardiomyocytes: 51.5;Excitatory neurons: 13.8;Inhibitory neurons: 12.0;Oligodendrocyte precursor cells: 8.5;Oligodendrocytes: 15.1	Low cancer specificity	Detected in all			Low region specificity	Detected in all			Low immune cell specificity	Detected in many			Low lineage specificity	Detected in many			Cell line enhanced	Detected in many		Hep G2: 30.5;T-47d: 49.8
ACOT13	HT012, THEM2	ENSG00000112304	Acyl-CoA thioesterase 13	Q9NPJ3	6	24667035-24705065	Enzymes, Metabolic proteins, Predicted intracellular proteins		Hydrolase		Evidence at protein level	Evidence at protein level	Evidence at protein level	Evidence at protein level	Tissue enhanced	Detected in all		liver: 30.9	Cell type enhanced	Detected in all		Early spermatids: 847.1;Proximal tubular cells: 525.2	Low cancer specificity	Detected in all			Low region specificity	Detected in all			Low immune cell specificity	Detected in all			Low lineage specificity	Detected in all			Low cell line specificity	Detected in all			Low region specificity	Detected in all			Low region specificity	Detected in all
ACOT2	Mte1, ZAP128	ENSG00000119673	Acyl-CoA thioesterase 2	P49753	14	73567620-73575658	Enzymes, Metabolic proteins, Plasma proteins, Predicted intracellular proteins	Fatty acid metabolism, Lipid metabolism	Hydrolase, Serine esterase		Evidence at protein level	Evidence at protein level	Evidence at protein level	Evidence at protein level	Tissue enhanced	Detected in all		liver: 119.9	Cell type enhanced	Detected in many		Cardiomyocytes: 50.0;Exocrine glandular cells: 33.2;Proximal tubular cells: 36.5	Low cancer specificity	Detected in all			Low region specificity	Detected in all			Low immune cell specificity	Detected in many			Low lineage specificity	Detected in all			Cell line enhanced	Detected in many		Hep G2: 62.4
ACOT4	FLJ31235, PTE-Ib, PTE2B	ENSG00000177465	Acyl-CoA thioesterase 4	Q8N9L9	14	73591873-73595766	Enzymes, Metabolic proteins, Predicted intracellular proteins	Fatty acid metabolism, Lipid metabolism	Hydrolase, Serine esterase		Evidence at protein level	Evidence at protein level	Evidence at protein level	Evidence at protein level	Tissue enhanced	Detected in many		kidney: 15.1;liver: 16.9	Cell type enhanced	Detected in many		Hepatocytes: 26.4;Proximal tubular cells: 59.8	Low cancer specificity	Detected in all			Low region specificity	Detected in all			Low immune cell specificity	Detected in many			Low lineage specificity	Detected in many			Cell line enhanced	Detected in many		CAPAN-2: 17.6;MCF7: 14.1;SK-BR-3: 27.9;T-47d: 69.7	Low region specificity	Detected in some			Low region specificity	Detected in all
ACOT6	C14orf42	ENSG00000205669	Acyl-CoA thioesterase 6	Q3I5F7	14	73610945-73619888	Metabolic proteins, Predicted intracellular proteins		Hydrolase, Serine esterase		Evidence at protein level	Evidence at protein level	Evidence at transcript level	Evidence at protein level	Tissue enhanced	Detected in some		brain: 5.0;kidney: 3.7;liver: 3.1;skeletal muscle: 4.0	Cell type enhanced	Detected in some		Astrocytes: 2.3;Excitatory neurons: 2.7;Hepatocytes: 3.4;Inhibitory neurons: 2.8;Proximal tubular cells: 5.7	Not detected	Not detected			Low region specificity	Detected in many			Not detected in immune cells	Not detected			Not detected	Not detected			Cell line enriched	Detected in some	6	T-47d: 10.2	Low region specificity	Detected in all			Low region specificity	Detected in all
ACOX1	PALMCOX	ENSG00000161533	Acyl-CoA oxidase 1	Q15067	17	75941507-75979177	Disease related genes, Enzymes, Human disease related genes, Metabolic proteins, Potential drug targets, Predicted intracellular proteins	Fatty acid metabolism, Lipid metabolism	Oxidoreductase	Deafness, Disease variant, Neuropathy	Evidence at protein level	Evidence at transcript level	Evidence at protein level	Evidence at protein level	Tissue enhanced	Detected in all		liver: 193.1	Cell type enhanced	Detected in many		Distal enterocytes: 199.8;Hepatocytes: 287.4;Proximal enterocytes: 238.7	Low cancer specificity	Detected in all			Low region specificity	Detected in all			Group enriched	Detected in all	5	basophil: 77.2;neutrophil: 113.7	Lineage enriched	Detected in all	6	granulocytes: 113.7	Cell line enhanced	Detected in all		BEWO: 96.9;RT4: 129.1	Low region specificity	Detected in all			Low region specificity	Detected in all
ACSL1	ACS1, FACL1, FACL2, LACS, LACS1, LACS2	ENSG00000151726	Acyl-CoA synthetase long chain family member 1	P33121	4	184755595-184826818	Enzymes, Metabolic proteins, Plasma proteins, Predicted intracellular proteins, Predicted membrane proteins	Fatty acid metabolism, Lipid metabolism	Ligase		Evidence at protein level	Evidence at protein level	Evidence at protein level	Evidence at protein level	Tissue enhanced	Detected in all		adipose tissue: 777.2;liver: 1330.0;skeletal muscle: 737.8	Cell type enhanced	Detected in many		Early spermatids: 355.8;Hepatocytes: 1170.0;Late spermatids: 456.6	Low cancer specificity	Detected in all			Low region specificity	Detected in all			Immune cell enriched	Detected in all	9	neutrophil: 475.2	Lineage enriched	Detected in all	9	granulocytes: 475.2	Cell line enhanced	Detected in all		ASC diff: 1124.0;ASC TERT1: 275.2;HSkMC: 609.5;RPTEC TERT1: 358.4	Low region specificity	Detected in all			Low region specificity	Detected in all
ACSL5	ACS2, ACS5, FACL5	ENSG00000197142	Acyl-CoA synthetase long chain family member 5	Q9ULC5	10	112374018-112428380	Enzymes, Metabolic proteins, Plasma proteins, Predicted membrane proteins	Fatty acid metabolism, Lipid metabolism	Ligase		Evidence at protein level	Evidence at protein level	Evidence at protein level	Evidence at protein level	Tissue enhanced	Detected in all		epididymis: 219.7;intestine: 421.4;liver: 166.8	Cell type enhanced	Detected in many		Distal enterocytes: 164.9;Endometrial ciliated cells: 159.9;Glandular and luminal cells: 292.3;Proximal enterocytes: 462.5	Cancer enhanced	Detected in all		colorectal cancer: 87.1	Low region specificity	Detected in all			Low immune cell specificity	Detected in all			Low lineage specificity	Detected in all			Cell line enhanced	Detected in many		CAPAN-2: 138.8;RT4: 143.3;U-937: 70.5	Low region specificity	Detected in all			Low region specificity	Detected in all
ACSM3	SA, SAH	ENSG00000005187	Acyl-CoA synthetase medium chain family member 3	Q53FZ2	16	20610243-20797581	Enzymes, Metabolic proteins, Predicted intracellular proteins	Fatty acid metabolism, Lipid metabolism	Ligase		Evidence at protein level	Evidence at transcript level	Evidence at protein level	Evidence at protein level	Tissue enhanced	Detected in many		kidney: 85.9;liver: 180.0	Cell type enhanced	Detected in many		Granulosa cells: 446.7;Hepatic stellate cells: 100.6;Proximal tubular cells: 136.0;Theca cells: 208.3	Low cancer specificity	Detected in many			Low region specificity	Detected in all			Immune cell enhanced	Detected in many		eosinophil: 23.5	Low lineage specificity	Detected in all			Cell line enhanced	Detected in many		HEL: 95.1;HMC-1: 381.7;K-562: 285.1	Not detected	Not detected			Low region specificity	Detected in all
ACSS3	FLJ21963	ENSG00000111058	Acyl-CoA synthetase short chain family member 3	Q9H6R3	12	80936414-81261210	Enzymes, Metabolic proteins, Predicted membrane proteins		Ligase		Evidence at protein level	Evidence at protein level	Evidence at protein level	Evidence at protein level	Tissue enhanced	Detected in many		liver: 40.4	Cell type enhanced	Detected in many		Alveolar cells type 2: 46.5;Astrocytes: 167.8;Early spermatids: 52.9;Hepatocytes: 53.6	Low cancer specificity	Detected in many			Low region specificity	Detected in all			Group enriched	Detected in some	14	basophil: 7.0;neutrophil: 2.2	Lineage enriched	Detected in single	70	granulocytes: 7.0	Cell line enhanced	Detected in many		ASC diff: 14.3;ASC TERT1: 16.1;Hep G2: 42.6;hTERT-RPE1: 14.0;RH-30: 19.1;SK-BR-3: 18.0	Low region specificity	Detected in many			Low region specificity	Detected in all
ACY3	ACY-3, HCBP1, MGC9740	ENSG00000132744	Aminoacylase 3	Q96HD9	11	67642555-67650730	Enzymes, Metabolic proteins, Predicted intracellular proteins	Host-virus interaction	Hydrolase		Evidence at protein level	Evidence at protein level	Evidence at protein level	Evidence at protein level	Tissue enhanced	Detected in many		intestine: 78.4;kidney: 56.8;liver: 34.1	Group enriched	Detected in many	8	Proximal enterocytes: 255.7;Proximal tubular cells: 437.6	Cancer enhanced	Detected in many		renal cancer: 24.8	Low region specificity	Detected in all			Immune cell enhanced	Detected in many		non-classical monocyte: 34.1	Group enriched	Detected in many	5	dendritic cells: 8.7;monocytes: 34.1	Cell line enhanced	Detected in some		CACO-2: 9.6;CAPAN-2: 15.3;Daudi: 57.7;OE19: 15.3;RPMI-8226: 9.8	Low region specificity	Detected in all
ADAMTSL2	KIAA0605	ENSG00000197859	ADAMTS like 2	Q86TH1	9	133532164-133575519	Disease related genes, Human disease related genes, Plasma proteins, Predicted intracellular proteins, Predicted secreted proteins			Disease variant, Dwarfism	Evidence at protein level	Evidence at transcript level	Evidence at protein level	Evidence at protein level	Tissue enhanced	Detected in many		heart muscle: 42.0;liver: 36.1	Cell type enhanced	Detected in some		Distal tubular cells: 5.9;Endothelial cells: 5.7;Fibroblasts: 8.5;Microglial cells: 12.2;Sertoli cells: 6.6	Low cancer specificity	Detected in all			Low region specificity	Detected in all			Not detected in immune cells	Not detected			Not detected	Not detected			Cell line enhanced	Detected in some		Hep G2: 7.4;RPMI-8226: 10.1;SH-SY5Y: 30.1	Low region specificity	Detected in many			Low region specificity	Detected in all
ADGRA3	FLJ38547, GPR125, PGR21	ENSG00000152990	Adhesion G protein-coupled receptor A3	Q8IWK6	4	22345071-22516066	G-protein coupled receptors, Predicted intracellular proteins, Predicted membrane proteins		G-protein coupled receptor, Receptor, Transducer		Evidence at protein level	Evidence at transcript level	Evidence at protein level	Evidence at protein level	Tissue enhanced	Detected in all		liver: 58.7	Cell type enhanced	Detected in many		Astrocytes: 221.7;Hepatocytes: 120.4	Low cancer specificity	Detected in all			Low region specificity	Detected in all			Not detected in immune cells	Not detected			Not detected	Not detected			Cell line enhanced	Detected in many		RH-30: 74.6	Low region specificity	Detected in all			Low region specificity	Detected in all
ADGRG6	FLJ14937, GPR126	ENSG00000112414	Adhesion G protein-coupled receptor G6	Q86SQ4	6	142301854-142446266	Disease related genes, G-protein coupled receptors, Human disease related genes, Plasma proteins, Potential drug targets, Predicted intracellular proteins, Predicted membrane proteins		G-protein coupled receptor, Receptor, Transducer	Disease variant	Evidence at protein level	Evidence at transcript level	Evidence at protein level	Evidence at protein level	Tissue enhanced	Detected in many		liver: 72.5;placenta: 47.8	Cell type enhanced	Detected in many		Endothelial cells: 41.7;Hepatocytes: 143.8;Kupffer cells: 40.5;Pancreatic endocrine cells: 37.9	Low cancer specificity	Detected in many			Low region specificity	Detected in many			Not detected in immune cells	Not detected			Not detected	Not detected			Cell line enhanced	Detected in many		A549: 88.6;Hep G2: 84.8;hTERT-HME1: 81.5;HUVEC TERT2: 161.4;MCF7: 155.6	Low region specificity	Detected in many			Low region specificity	Detected in many
ADH1B	ADH2	ENSG00000196616	Alcohol dehydrogenase 1B (class I), beta polypeptide	P00325	4	99304971-99352760	Enzymes, FDA approved drug targets, Human disease related genes, Metabolic proteins, Plasma proteins, Predicted intracellular proteins		Oxidoreductase	FDA approved drug targets	Evidence at protein level	Evidence at protein level	Evidence at protein level	Evidence at protein level	Tissue enhanced	Detected in many		adipose tissue: 1514.9;liver: 5906.7	Cell type enriched	Detected in many	6	Hepatocytes: 4153.7	Cancer enriched	Detected in many	31	liver cancer: 223.1	Low region specificity	Detected in all			Not detected in immune cells	Not detected			Not detected	Not detected			Cell line enriched	Detected in some	7	ASC diff: 6574.3
ADHFE1	FLJ32430	ENSG00000147576	Alcohol dehydrogenase iron containing 1	Q8IWW8	8	66432492-66468907	Enzymes, Metabolic proteins, Predicted intracellular proteins		Oxidoreductase		Evidence at protein level	Evidence at protein level	Evidence at protein level	Evidence at protein level	Tissue enhanced	Detected in many		liver: 31.4;skeletal muscle: 29.5;tongue: 31.6	Cell type enhanced	Detected in many		Astrocytes: 76.4;Cardiomyocytes: 41.6;Syncytiotrophoblasts: 116.4	Cancer enhanced	Detected in many		liver cancer: 7.9	Low region specificity	Detected in all			Not detected in immune cells	Not detected			Not detected	Not detected			Cell line enhanced	Detected in some		ASC diff: 1.2;RPTEC TERT1: 1.5					Low region specificity	Detected in all
ADI1	APL1, ARD, FLJ10913, HMFT1638, MTCBP-1, mtnD, SIPL	ENSG00000182551	Acireductone dioxygenase 1	Q9BV57	2	3497366-3519531	Enzymes, Metabolic proteins, Predicted intracellular proteins	Amino-acid biosynthesis, Methionine biosynthesis	Dioxygenase, Oxidoreductase		Evidence at protein level	Evidence at protein level	Evidence at protein level	Evidence at protein level	Tissue enhanced	Detected in all		liver: 595.5	Cell type enhanced	Detected in all		Distal tubular cells: 888.3;Hepatocytes: 1234.6;Proximal tubular cells: 1546.8	Low cancer specificity	Detected in all			Low region specificity	Detected in all			Low immune cell specificity	Detected in all			Low lineage specificity	Detected in all			Low cell line specificity	Detected in all			Low region specificity	Detected in all			Low region specificity	Detected in all
ADK	AK	ENSG00000156110	Adenosine kinase	P55263	10	74151202-74709963	Disease related genes, Enzymes, Human disease related genes, Metabolic proteins, Potential drug targets, Predicted intracellular proteins	Purine salvage	Kinase, Transferase	Disease variant	Evidence at protein level	Evidence at protein level	Evidence at protein level	Evidence at protein level	Tissue enhanced	Detected in all		liver: 152.4	Cell type enhanced	Detected in all		Excitatory neurons: 245.3;Inhibitory neurons: 287.7	Low cancer specificity	Detected in all			Low region specificity	Detected in all			Low immune cell specificity	Detected in all			Low lineage specificity	Detected in all			Low cell line specificity	Detected in all			Low region specificity	Detected in all			Low region specificity	Detected in all
ADRA1A	ADRA1C, ADRA1L1	ENSG00000120907	Adrenoceptor alpha 1A	P35348	8	26748150-26867278	FDA approved drug targets, G-protein coupled receptors, Predicted membrane proteins		G-protein coupled receptor, Receptor, Transducer	FDA approved drug targets	Evidence at protein level	Evidence at protein level	Evidence at protein level	Evidence at protein level	Tissue enhanced	Detected in many		adipose tissue: 22.0;brain: 43.4;liver: 60.6	Cell type enhanced	Detected in some		Astrocytes: 105.4;Early spermatids: 51.3;Inhibitory neurons: 123.2;Late spermatids: 28.3;Oligodendrocyte precursor cells: 114.1	Cancer enhanced	Detected in some		liver cancer: 0.9;prostate cancer: 0.6	Low region specificity	Detected in all			Not detected in immune cells	Not detected			Not detected	Not detected			Not detected	Not detected			Low region specificity	Detected in all			Low region specificity	Detected in many
[truncated: 495 more rows]
[truncated: 263 more columns]
