# Supplementary material for: Decreased liver B vitamin-related enzymes as a metabolic hallmark of cancer cachexia
Source: Nat Commun. 2023 Oct 6;14:6246. doi: 10.1038/s41467-023-41952-w (PMC10558488; doi:10.1038/s41467-023-41952-w)
Supplement: Supplementary file 4 — Source Data [file 41467_2023_41952_MOESM4_ESM.zip › source_data_ed3/FigS1b.xlsx]

## Sheet: bw_food
id_exp	class	sex	days_to_dead	bw_g	food_g
MEWO	CNT	female	0	22.81	5.45
MEWO	MEWO	female	0	24.14	5.15
MEWO	MEWO	female	0	25.93	6.65
MEWO	CNT	female	0	23.56	5.85
MEWO	MEWO	female	0	23.52	6.21
MEWO	CNT	female	0	23.75	6.23
MEWO	MEWO	female	0	22.3	5.23
MEWO	CNT	female	0	24.3	5.81
MEWO	MEWO	female	0	25.83	7.26
MEWO	CNT	female	0	22.96	5.73
MEWO	MEWO	female	0	25.56	6.28
MEWO	CNT	female	0	24.35	5.98
MEWO	MEWO	female	0	23.62	4.15
MEWO	CNT	female	0	22.63	5.41
MEWO	MEWO	female	0	26.54	5.98
MEWO	CNT	female	0	22.03	5.53
MEWO	MEWO	female	0	25.98	6.22
MEWO	CNT	female	0	22.69	5.1
MEWO	MEWO	female	0	22.57	6.31
MEWO	CNT	female	0	22.1	5.66
MEWO	CNT	female	0	26.36	6.79
MEWO	MEWO	female	0	25.63	5.41
MEWO	CNT	female	0	25.68	6.46
MEWO	MEWO	female	0	22.7	5.42
MEWO	CNT	female	0	24.88	5.2
MEWO	MEWO	female	0	23.84	4.76
MEWO	CNT	male	0	29.79	6.55
MEWO	MEWO	male	0	30.47	6.21
MEWO	CNT	male	0	29.47	6.15
MEWO	MEWO	male	0	28.86	5.76
MEWO	CNT	male	0	27.61	5.29
MEWO	MEWO	male	0	27.42	5.43
MEWO	CNT	female	0	24.3	6.68
MEWO	MEWO	female	0	25.29	6.66
MEWO	CNT	female	0	25.52	6.15
MEWO	MEWO	female	0	23.71	5.01
MEWO	CNT	female	0	23.52	5.84
MEWO	MEWO	female	0	20.5	4.84
MEWO	CNT	male	0	27.39	6.08
MEWO	MEWO	male	0	28.79	6.22
MEWO	CNT	male	0	27.73	5.96
MEWO	MEWO	male	0	27.32	6.57
MEWO	CNT	male	0	27.21	6.35
MEWO	MEWO	male	0	27.99	5.47
MEWO	CNT	female	0	23.68	5.72
MEWO	MEWO	female	0	22.21	5.01
MEWO	CNT	female	0	24.06	5.54
MEWO	MEWO	female	0	24.94	5.77
MEWO	CNT	male	0	27.83	5.42
MEWO	MEWO	male	0	25.94	5.4
MEWO	CNT	male	0	26.45	5.11
MEWO	MEWO	male	0	28.81	6.39
MEWO	CNT	female	1	NA	4.79
MEWO	MEWO	female	1	NA	6.28
MEWO	MEWO	female	1	25.88	6.1
MEWO	CNT	female	1	24.07	4.59
MEWO	MEWO	female	1	23.58	5.31
MEWO	CNT	female	1	23.71	5.09
MEWO	MEWO	female	1	23.14	5.16
MEWO	CNT	female	1	24.01	5.36
MEWO	MEWO	female	1	25.31	5.12
MEWO	CNT	female	1	23.25	5.06
MEWO	MEWO	female	1	NA	7.02
MEWO	CNT	female	1	NA	5.58
MEWO	MEWO	female	1	NA	5.94
MEWO	CNT	female	1	NA	4.96
MEWO	MEWO	female	1	NA	6.8
MEWO	CNT	female	1	NA	5.59
MEWO	MEWO	female	1	NA	6.48
MEWO	CNT	female	1	NA	5.82
MEWO	MEWO	female	1	23.81	4.67
MEWO	CNT	female	1	24.13	6.32
MEWO	CNT	female	1	NA	7
MEWO	MEWO	female	1	NA	6.12
MEWO	CNT	female	1	NA	6.56
MEWO	MEWO	female	1	NA	5.77
MEWO	CNT	female	1	NA	5.87
MEWO	MEWO	female	1	NA	5.9
MEWO	CNT	male	1	NA	5.92
MEWO	MEWO	male	1	NA	6.64
MEWO	CNT	male	1	NA	6.28
MEWO	MEWO	male	1	NA	6.28
MEWO	CNT	male	1	NA	6.2
MEWO	MEWO	male	1	NA	6.3
MEWO	CNT	female	1	NA	5.7
MEWO	MEWO	female	1	NA	6.36
MEWO	CNT	female	1	NA	6.31
MEWO	MEWO	female	1	NA	5.77
MEWO	CNT	female	1	NA	4.8
MEWO	MEWO	female	1	NA	6.35
MEWO	CNT	male	1	NA	6.12
MEWO	MEWO	male	1	NA	6.93
MEWO	CNT	male	1	NA	6.65
MEWO	MEWO	male	1	NA	5.78
MEWO	CNT	male	1	NA	6
MEWO	MEWO	male	1	NA	5.19
MEWO	CNT	female	1	22.53	5.4
MEWO	MEWO	female	1	21.65	5.02
MEWO	CNT	female	1	23.3	5.8
MEWO	MEWO	female	1	24.87	4.88
MEWO	CNT	male	1	26.88	5.53
MEWO	MEWO	male	1	25.91	5.38
MEWO	CNT	male	1	26.06	5.4
MEWO	MEWO	male	1	28.35	5.33
MEWO	CNT	female	2	NA	5.01
MEWO	MEWO	female	2	NA	6.28
MEWO	MEWO	female	2	NA	5.23
MEWO	CNT	female	2	NA	4.57
MEWO	MEWO	female	2	NA	5.3
MEWO	CNT	female	2	NA	4.43
MEWO	MEWO	female	2	NA	3.62
MEWO	CNT	female	2	NA	5.38
MEWO	MEWO	female	2	NA	5.58
MEWO	CNT	female	2	NA	5.53
MEWO	MEWO	female	2	25.66	5.79
MEWO	CNT	female	2	24.65	4.93
MEWO	MEWO	female	2	24.62	5.09
MEWO	CNT	female	2	22.91	5.58
MEWO	MEWO	female	2	27.09	6.09
MEWO	CNT	female	2	22.3	4.69
MEWO	MEWO	female	2	25.5	5.39
MEWO	CNT	female	2	22.83	5.28
MEWO	MEWO	female	2	NA	5.63
MEWO	CNT	female	2	NA	5.65
MEWO	CNT	female	2	25.39	7.5
MEWO	MEWO	female	2	25.79	6.75
MEWO	CNT	female	2	24.63	6.24
MEWO	MEWO	female	2	22.27	5.63
MEWO	CNT	female	2	24.67	7.17
MEWO	MEWO	female	2	23.56	6.57
MEWO	CNT	male	2	29.04	7.59
MEWO	MEWO	male	2	30.78	7.45
MEWO	CNT	male	2	29.71	7.11
MEWO	MEWO	male	2	29.14	7.8
MEWO	CNT	male	2	29.09	7.06
MEWO	MEWO	male	2	27.02	6.75
MEWO	CNT	female	2	NA	5.68
MEWO	MEWO	female	2	NA	6.04
MEWO	CNT	female	2	NA	6.75
MEWO	MEWO	female	2	NA	5.85
MEWO	CNT	female	2	NA	5.76
MEWO	MEWO	female	2	NA	4.73
MEWO	CNT	male	2	NA	5.99
MEWO	MEWO	male	2	NA	6.91
MEWO	CNT	male	2	NA	6.84
MEWO	MEWO	male	2	NA	6.59
MEWO	CNT	male	2	NA	6.4
MEWO	MEWO	male	2	NA	6.06
MEWO	CNT	female	2	NA	5.36
MEWO	MEWO	female	2	NA	5.19
MEWO	CNT	female	2	NA	4.98
MEWO	MEWO	female	2	NA	6.01
MEWO	CNT	male	2	NA	6.56
MEWO	MEWO	male	2	NA	6.31
MEWO	CNT	male	2	NA	6.11
MEWO	MEWO	male	2	NA	6.23
MEWO	CNT	female	3	23.3	5.68
MEWO	MEWO	female	3	23.97	5.83
MEWO	MEWO	female	3	NA	5.81
MEWO	CNT	female	3	NA	4.81
MEWO	MEWO	female	3	NA	5.84
MEWO	CNT	female	3	NA	5.03
MEWO	MEWO	female	3	NA	5.66
MEWO	CNT	female	3	NA	5.43
MEWO	MEWO	female	3	NA	4.31
MEWO	CNT	female	3	NA	5.99
MEWO	MEWO	female	3	NA	5.91
MEWO	CNT	female	3	NA	4.47
MEWO	MEWO	female	3	NA	4.52
MEWO	CNT	female	3	NA	3.98
MEWO	MEWO	female	3	NA	5
MEWO	CNT	female	3	NA	3.96
MEWO	MEWO	female	3	NA	5.43
MEWO	CNT	female	3	NA	4.11
MEWO	MEWO	female	3	NA	5.9
MEWO	CNT	female	3	NA	5.59
MEWO	CNT	female	3	NA	5.17
MEWO	MEWO	female	3	NA	5.44
MEWO	CNT	female	3	NA	6.39
MEWO	MEWO	female	3	NA	3.91
MEWO	CNT	female	3	NA	4.99
MEWO	MEWO	female	3	NA	3.88
MEWO	CNT	male	3	NA	4.73
MEWO	MEWO	male	3	NA	5.92
MEWO	CNT	male	3	NA	6.13
MEWO	MEWO	male	3	NA	6.51
MEWO	CNT	male	3	NA	4.62
MEWO	MEWO	male	3	NA	5.78
MEWO	CNT	female	3	24.01	6.02
MEWO	MEWO	female	3	24.34	7.08
MEWO	CNT	female	3	24.3	6.7
MEWO	MEWO	female	3	23.18	5.69
MEWO	CNT	female	3	23.47	7.08
MEWO	MEWO	female	3	20.32	6.49
MEWO	CNT	male	3	26.38	6.97
MEWO	MEWO	male	3	28.31	7.83
MEWO	CNT	male	3	27.59	7.13
MEWO	MEWO	male	3	26.58	6.52
MEWO	CNT	male	3	26.91	6.55
MEWO	MEWO	male	3	27.8	5.86
MEWO	CNT	female	3	NA	6.08
MEWO	MEWO	female	3	NA	5.39
MEWO	CNT	female	3	NA	5.9
MEWO	MEWO	female	3	NA	5.94
MEWO	CNT	male	3	NA	5.55
MEWO	MEWO	male	3	NA	5.56
MEWO	CNT	male	3	NA	6.22
MEWO	MEWO	male	3	NA	5.87
MEWO	CNT	female	4	22.99	6.14
MEWO	MEWO	female	4	23.78	5.94
MEWO	MEWO	female	4	25.1	6.4
MEWO	CNT	female	4	24.25	6.77
MEWO	MEWO	female	4	23.24	5.58
MEWO	CNT	female	4	23.38	3.75
MEWO	MEWO	female	4	22.72	6.06
MEWO	CNT	female	4	24.09	6.43
MEWO	MEWO	female	4	24.3	6.52
MEWO	CNT	female	4	22.91	4.93
MEWO	MEWO	female	4	NA	6.33
MEWO	CNT	female	4	NA	4.81
MEWO	MEWO	female	4	NA	5.49
MEWO	CNT	female	4	NA	5.11
MEWO	MEWO	female	4	NA	7.75
MEWO	CNT	female	4	NA	5.11
MEWO	MEWO	female	4	NA	5.37
MEWO	CNT	female	4	NA	4.67
MEWO	MEWO	female	4	23.29	5.46
MEWO	CNT	female	4	23.11	5.72
MEWO	CNT	female	4	NA	6.97
MEWO	MEWO	female	4	NA	6.47
MEWO	CNT	female	4	NA	6.36
MEWO	MEWO	female	4	NA	5.58
MEWO	CNT	female	4	NA	6.05
MEWO	MEWO	female	4	NA	5.61
MEWO	CNT	male	4	NA	6.37
MEWO	MEWO	male	4	NA	7.28
MEWO	CNT	male	4	NA	7.04
MEWO	MEWO	male	4	NA	6.75
MEWO	CNT	male	4	NA	6.03
MEWO	MEWO	male	4	NA	6.23
MEWO	CNT	female	4	NA	5.37
MEWO	MEWO	female	4	NA	5.67
MEWO	CNT	female	4	NA	5.31
MEWO	MEWO	female	4	NA	5.3
MEWO	CNT	female	4	NA	5.19
MEWO	MEWO	female	4	NA	4.06
MEWO	CNT	male	4	NA	4.9
MEWO	MEWO	male	4	NA	5.56
MEWO	CNT	male	4	NA	5.82
MEWO	MEWO	male	4	NA	5.64
MEWO	CNT	male	4	NA	6.17
MEWO	MEWO	male	4	NA	6.99
MEWO	CNT	female	4	22.43	6.37
MEWO	MEWO	female	4	21.34	7.61
MEWO	CNT	female	4	22.96	6.33
MEWO	MEWO	female	4	24.39	6.54
MEWO	CNT	male	4	26.8	6.31
MEWO	MEWO	male	4	26.14	7.26
MEWO	CNT	male	4	25.63	6.57
MEWO	MEWO	male	4	27.54	6.88
MEWO	CNT	female	5	NA	5.08
MEWO	MEWO	female	5	NA	5.39
MEWO	MEWO	female	5	NA	6.21
MEWO	CNT	female	5	NA	6.05
MEWO	MEWO	female	5	NA	5.97
MEWO	CNT	female	5	NA	6.67
MEWO	MEWO	female	5	NA	5.28
MEWO	CNT	female	5	NA	5.76
MEWO	MEWO	female	5	NA	5.81
MEWO	CNT	female	5	NA	6.16
MEWO	MEWO	female	5	24.96	5.77
MEWO	CNT	female	5	24.07	5.32
MEWO	MEWO	female	5	23.97	6.06
MEWO	CNT	female	5	23.57	6.41
MEWO	MEWO	female	5	26.47	7.08
MEWO	CNT	female	5	22.03	5.51
MEWO	MEWO	female	5	25.82	7.36
MEWO	CNT	female	5	22.53	6.44
MEWO	MEWO	female	5	NA	5.16
MEWO	CNT	female	5	NA	5.71
MEWO	CNT	female	5	27.01	8.2
MEWO	MEWO	female	5	25.95	5.99
MEWO	CNT	female	5	25.49	5.92
MEWO	MEWO	female	5	24.18	6.62
MEWO	CNT	female	5	25.78	5.77
MEWO	MEWO	female	5	23.4	4.9
MEWO	CNT	male	5	30.47	6.72
MEWO	MEWO	male	5	30.94	7.01
MEWO	CNT	male	5	30.17	7.04
MEWO	MEWO	male	5	28.68	6.82
MEWO	CNT	male	5	27.57	6.57
MEWO	MEWO	male	5	27.3	6.1
MEWO	CNT	female	5	NA	5.67
MEWO	MEWO	female	5	NA	6.11
MEWO	CNT	female	5	NA	6.03
MEWO	MEWO	female	5	NA	6.35
MEWO	CNT	female	5	NA	5.77
MEWO	MEWO	female	5	NA	5.67
MEWO	CNT	male	5	NA	6.15
MEWO	MEWO	male	5	NA	7.2
MEWO	CNT	male	5	NA	6.69
MEWO	MEWO	male	5	NA	6.06
MEWO	CNT	male	5	NA	6.79
MEWO	MEWO	male	5	NA	5.8
MEWO	CNT	female	5	NA	5.72
MEWO	MEWO	female	5	NA	4.24
MEWO	CNT	female	5	NA	4.94
MEWO	MEWO	female	5	NA	4.93
MEWO	CNT	male	5	NA	5.85
MEWO	MEWO	male	5	NA	4.99
MEWO	CNT	male	5	NA	5.66
MEWO	MEWO	male	5	NA	5.13
MEWO	CNT	female	6	22.94	5.97
MEWO	MEWO	female	6	24.73	6.04
MEWO	MEWO	female	6	NA	6
MEWO	CNT	female	6	NA	5.23
MEWO	MEWO	female	6	NA	5.48
MEWO	CNT	female	6	NA	6.48
MEWO	MEWO	female	6	NA	5.16
MEWO	CNT	female	6	NA	5.98
MEWO	MEWO	female	6	NA	5.71
MEWO	CNT	female	6	NA	6.18
MEWO	MEWO	female	6	NA	6.73
MEWO	CNT	female	6	NA	5.24
MEWO	MEWO	female	6	NA	5.37
MEWO	CNT	female	6	NA	6.74
MEWO	MEWO	female	6	NA	5.91
MEWO	CNT	female	6	NA	5.23
MEWO	MEWO	female	6	NA	6.63
MEWO	CNT	female	6	NA	4.85
MEWO	MEWO	female	6	NA	5.6
MEWO	CNT	female	6	NA	6.05
MEWO	CNT	female	6	NA	8.31
MEWO	MEWO	female	6	NA	6.01
MEWO	CNT	female	6	NA	6.25
MEWO	MEWO	female	6	NA	5.67
MEWO	CNT	female	6	NA	7.13
MEWO	MEWO	female	6	NA	5.42
MEWO	CNT	male	6	NA	6.95
MEWO	MEWO	male	6	NA	7.47
MEWO	CNT	male	6	NA	7.48
MEWO	MEWO	male	6	NA	6.89
MEWO	CNT	male	6	NA	5.98
MEWO	MEWO	male	6	NA	6.84
MEWO	CNT	female	6	24.47	5.36
MEWO	MEWO	female	6	25	6.72
MEWO	CNT	female	6	26.23	6.78
MEWO	MEWO	female	6	24.82	6.29
MEWO	CNT	female	6	23.58	5.2
MEWO	MEWO	female	6	20.11	5.94
MEWO	CNT	male	6	28.01	6.11
MEWO	MEWO	male	6	28.75	6.73
MEWO	CNT	male	6	27.38	6.68
MEWO	MEWO	male	6	27.29	6.45
MEWO	CNT	male	6	27.09	6.13
MEWO	MEWO	male	6	28.79	6.59
MEWO	CNT	female	6	NA	5.76
MEWO	MEWO	female	6	NA	4.7
MEWO	CNT	female	6	NA	5.79
MEWO	MEWO	female	6	NA	6.47
MEWO	CNT	male	6	NA	6.68
MEWO	MEWO	male	6	NA	6.3
MEWO	CNT	male	6	NA	5.94
MEWO	MEWO	male	6	NA	5.93
MEWO	CNT	female	7	NA	6.04
MEWO	MEWO	female	7	NA	6.57
MEWO	MEWO	female	7	24.69	5.24
MEWO	CNT	female	7	23.69	5.27
MEWO	MEWO	female	7	22.76	5.59
MEWO	CNT	female	7	23.94	6.41
MEWO	MEWO	female	7	23.73	5.57
MEWO	CNT	female	7	24.04	6.02
MEWO	MEWO	female	7	24.81	6.63
MEWO	CNT	female	7	23.29	5.33
MEWO	MEWO	female	7	NA	7.03
MEWO	CNT	female	7	NA	5.35
MEWO	MEWO	female	7	NA	4.64
MEWO	CNT	female	7	NA	4.57
MEWO	MEWO	female	7	NA	6.22
MEWO	CNT	female	7	NA	5.35
MEWO	MEWO	female	7	NA	5.74
MEWO	CNT	female	7	NA	5.41
MEWO	MEWO	female	7	23.3	5.23
MEWO	CNT	female	7	23.9	5.5
MEWO	CNT	female	7	NA	5.53
MEWO	MEWO	female	7	NA	4.81
MEWO	CNT	female	7	NA	4.94
MEWO	MEWO	female	7	NA	4.97
MEWO	CNT	female	7	NA	4.75
MEWO	MEWO	female	7	NA	3.33
MEWO	CNT	male	7	NA	5.68
MEWO	MEWO	male	7	NA	5.13
MEWO	CNT	male	7	NA	6.1
MEWO	MEWO	male	7	NA	5.65
MEWO	CNT	male	7	NA	5.13
MEWO	MEWO	male	7	NA	5.61
MEWO	CNT	female	7	NA	6.1
MEWO	MEWO	female	7	NA	6.22
MEWO	CNT	female	7	NA	6.43
MEWO	MEWO	female	7	NA	6.3
MEWO	CNT	female	7	NA	5.96
MEWO	MEWO	female	7	NA	6.19
MEWO	CNT	male	7	NA	7.81
MEWO	MEWO	male	7	NA	7.5
MEWO	CNT	male	7	NA	6.96
MEWO	MEWO	male	7	NA	7.27
MEWO	CNT	male	7	NA	6.66
MEWO	MEWO	male	7	NA	7.76
MEWO	CNT	female	7	22.86	6.53
MEWO	MEWO	female	7	21.38	5.92
MEWO	CNT	female	7	23.74	6.06
MEWO	MEWO	female	7	25.24	5.87
MEWO	CNT	male	7	27.75	6.52
MEWO	MEWO	male	7	27.75	6.97
MEWO	CNT	male	7	26.66	6.62
MEWO	MEWO	male	7	28.62	6.92
MEWO	CNT	female	8	NA	6.41
MEWO	MEWO	female	8	NA	7.11
MEWO	MEWO	female	8	NA	6.97
MEWO	CNT	female	8	NA	6.47
MEWO	MEWO	female	8	NA	6.8
MEWO	CNT	female	8	NA	6.2
MEWO	MEWO	female	8	NA	6.24
MEWO	CNT	female	8	NA	6.61
MEWO	MEWO	female	8	NA	5.59
MEWO	CNT	female	8	NA	6.77
MEWO	MEWO	female	8	25.14	5.83
MEWO	CNT	female	8	24.23	5.38
MEWO	MEWO	female	8	23.16	5.18
MEWO	CNT	female	8	22.11	4.62
MEWO	MEWO	female	8	27.26	5.55
MEWO	CNT	female	8	22.08	5.53
MEWO	MEWO	female	8	25.64	5.22
MEWO	CNT	female	8	21.79	5.66
MEWO	MEWO	female	8	NA	5.65
MEWO	CNT	female	8	NA	4.87
MEWO	CNT	female	8	24.73	5.22
MEWO	MEWO	female	8	25.55	5.3
MEWO	CNT	female	8	25.79	6.73
MEWO	MEWO	female	8	24.12	6.14
MEWO	CNT	female	8	25.54	5.28
MEWO	MEWO	female	8	23.85	5.65
MEWO	CNT	male	8	29.91	6.36
MEWO	MEWO	male	8	30.83	7.91
MEWO	CNT	male	8	28.94	5.7
MEWO	MEWO	male	8	29.68	6.13
MEWO	CNT	male	8	27.27	5.6
MEWO	MEWO	male	8	27.18	6.22
MEWO	CNT	female	8	NA	3.85
MEWO	MEWO	female	8	NA	5.38
MEWO	CNT	female	8	NA	5.24
MEWO	MEWO	female	8	NA	5.26
MEWO	CNT	female	8	NA	5.26
MEWO	MEWO	female	8	NA	4.22
MEWO	CNT	male	8	NA	5.49
MEWO	MEWO	male	8	NA	5.51
MEWO	CNT	male	8	NA	5.53
MEWO	MEWO	male	8	NA	5.72
MEWO	CNT	male	8	NA	4.81
MEWO	MEWO	male	8	NA	5.24
MEWO	CNT	female	8	NA	6.41
MEWO	MEWO	female	8	NA	4.79
MEWO	CNT	female	8	NA	5.93
MEWO	MEWO	female	8	NA	6.21
MEWO	CNT	male	8	NA	6.61
MEWO	MEWO	male	8	NA	7.13
MEWO	CNT	male	8	NA	7.11
MEWO	MEWO	male	8	NA	6.37
MEWO	CNT	female	9	23.35	5.19
MEWO	MEWO	female	9	24.1	6.4
MEWO	MEWO	female	9	NA	5.47
MEWO	CNT	female	9	NA	5.82
MEWO	MEWO	female	9	NA	5.23
MEWO	CNT	female	9	NA	5.57
MEWO	MEWO	female	9	NA	6.53
MEWO	CNT	female	9	NA	5.79
MEWO	MEWO	female	9	NA	5.53
MEWO	CNT	female	9	NA	5.05
MEWO	MEWO	female	9	NA	8.03
MEWO	CNT	female	9	NA	5.51
MEWO	MEWO	female	9	NA	5.14
MEWO	CNT	female	9	NA	6.5
MEWO	MEWO	female	9	NA	6.25
MEWO	CNT	female	9	NA	5.23
MEWO	MEWO	female	9	NA	6
MEWO	CNT	female	9	NA	5.96
MEWO	MEWO	female	9	NA	5.35
MEWO	CNT	female	9	NA	5.69
MEWO	CNT	female	9	NA	5.63
MEWO	MEWO	female	9	NA	7.3
MEWO	CNT	female	9	NA	7.23
MEWO	MEWO	female	9	NA	6.42
MEWO	CNT	female	9	NA	6.74
MEWO	MEWO	female	9	NA	6.64
MEWO	CNT	male	9	NA	6.66
MEWO	MEWO	male	9	NA	7.08
MEWO	CNT	male	9	NA	7.28
MEWO	MEWO	male	9	NA	8.1
MEWO	CNT	male	9	NA	6.2
MEWO	MEWO	male	9	NA	6.84
MEWO	CNT	female	9	24.62	6.46
MEWO	MEWO	female	9	25.27	6.05
MEWO	CNT	female	9	26.27	7.48
MEWO	MEWO	female	9	24.42	5.83
MEWO	CNT	female	9	23.27	5.05
MEWO	MEWO	female	9	19.82	4.92
MEWO	CNT	male	9	27.5	6.34
MEWO	MEWO	male	9	28.59	6.96
MEWO	CNT	male	9	27.61	6.35
MEWO	MEWO	male	9	27.17	6.09
MEWO	CNT	male	9	27.12	6.43
MEWO	MEWO	male	9	28.24	6.31
MEWO	CNT	female	9	NA	4.42
MEWO	MEWO	female	9	NA	4.11
MEWO	CNT	female	9	NA	4.51
MEWO	MEWO	female	9	NA	5.29
MEWO	CNT	male	9	NA	5.25
MEWO	MEWO	male	9	NA	4.64
MEWO	CNT	male	9	NA	5.28
MEWO	MEWO	male	9	NA	6.28
MEWO	CNT	female	10	NA	5.15
MEWO	MEWO	female	10	NA	6.82
MEWO	MEWO	female	10	24.36	5.69
MEWO	CNT	female	10	23.71	5.06
MEWO	MEWO	female	10	23.2	6.31
MEWO	CNT	female	10	22.78	5.83
MEWO	MEWO	female	10	22.52	5.38
MEWO	CNT	female	10	23.61	6.27
MEWO	MEWO	female	10	24.95	6.46
MEWO	CNT	female	10	23.5	5.67
MEWO	MEWO	female	10	NA	6.13
MEWO	CNT	female	10	NA	4.73
MEWO	MEWO	female	10	NA	4.78
MEWO	CNT	female	10	NA	4.37
MEWO	MEWO	female	10	NA	6.14
MEWO	CNT	female	10	NA	5.94
MEWO	MEWO	female	10	NA	7.01
MEWO	CNT	female	10	NA	6.05
MEWO	MEWO	female	10	22.54	4.72
MEWO	CNT	female	10	22.47	5.53
MEWO	CNT	female	10	25.37	7.02
MEWO	MEWO	female	10	25.3	6.44
MEWO	CNT	female	10	24.25	7.36
MEWO	MEWO	female	10	23.36	7.07
MEWO	CNT	female	10	25.09	6.92
MEWO	MEWO	female	10	22.84	6.15
MEWO	CNT	male	10	29.28	7.47
MEWO	MEWO	male	10	29.74	8.19
MEWO	CNT	male	10	28.8	7.17
MEWO	MEWO	male	10	29.65	7.27
MEWO	CNT	male	10	27.3	6.43
MEWO	MEWO	male	10	26.63	6.87
MEWO	CNT	female	10	NA	6.67
MEWO	MEWO	female	10	NA	7.44
MEWO	CNT	female	10	NA	6.95
MEWO	MEWO	female	10	NA	6.63
MEWO	CNT	female	10	NA	6.27
MEWO	MEWO	female	10	NA	4.62
MEWO	CNT	male	10	NA	7.53
MEWO	MEWO	male	10	NA	7.15
MEWO	CNT	male	10	NA	6.95
MEWO	MEWO	male	10	NA	6.89
MEWO	CNT	male	10	NA	7.4
MEWO	MEWO	male	10	NA	7.14
MEWO	CNT	female	10	22.76	6.29
MEWO	MEWO	female	10	21.1	5.9
MEWO	CNT	female	10	23.89	5.02
MEWO	MEWO	female	10	25.05	6.51
MEWO	CNT	male	10	27.17	5.94
MEWO	MEWO	male	10	26.5	6.23
MEWO	CNT	male	10	26.42	6.58
MEWO	MEWO	male	10	27.07	6.06
MEWO	CNT	female	11	NA	5.55
MEWO	MEWO	female	11	NA	6.99
MEWO	MEWO	female	11	24.54	6.87
MEWO	CNT	female	11	23.97	6.23
MEWO	MEWO	female	11	23.22	6.53
MEWO	CNT	female	11	22.45	5.88
MEWO	MEWO	female	11	22.65	5.43
MEWO	CNT	female	11	23.23	6.59
MEWO	MEWO	female	11	23.95	5.82
MEWO	CNT	female	11	23.07	5.76
MEWO	MEWO	female	11	24.5	6.36
MEWO	CNT	female	11	24.03	5.06
MEWO	MEWO	female	11	23.54	5.73
MEWO	CNT	female	11	22.45	5.09
MEWO	MEWO	female	11	26.93	6.39
MEWO	CNT	female	11	22.22	5.38
MEWO	MEWO	female	11	25.15	6.66
MEWO	CNT	female	11	21.66	6.1
MEWO	MEWO	female	11	NA	6.07
MEWO	CNT	female	11	NA	5.73
MEWO	CNT	female	11	NA	6.18
MEWO	MEWO	female	11	NA	6.51
MEWO	CNT	female	11	NA	6.69
MEWO	MEWO	female	11	NA	7.09
MEWO	CNT	female	11	NA	5.87
MEWO	MEWO	female	11	NA	6.59
MEWO	CNT	male	11	NA	6.8
MEWO	MEWO	male	11	NA	7.41
MEWO	CNT	male	11	NA	7.21
MEWO	MEWO	male	11	NA	8.05
MEWO	CNT	male	11	NA	6.83
MEWO	MEWO	male	11	NA	6.91
MEWO	CNT	female	11	23.62	6.61
MEWO	MEWO	female	11	24.37	6.69
MEWO	CNT	female	11	25.06	7.68
MEWO	MEWO	female	11	23.35	6.02
MEWO	CNT	female	11	22.94	5.54
MEWO	MEWO	female	11	20.01	7.38
MEWO	CNT	male	11	26.44	6.73
MEWO	MEWO	male	11	27.35	7.16
MEWO	CNT	male	11	27.37	7.16
MEWO	MEWO	male	11	26.28	6.52
MEWO	CNT	male	11	26.63	7.03
MEWO	MEWO	male	11	27.23	7.3
MEWO	CNT	female	11	NA	6.02
MEWO	MEWO	female	11	NA	5.64
MEWO	CNT	female	11	NA	6.76
MEWO	MEWO	female	11	NA	6.37
MEWO	CNT	male	11	NA	7.32
MEWO	MEWO	male	11	NA	7.22
MEWO	CNT	male	11	NA	6.94
MEWO	MEWO	male	11	NA	6.69
MEWO	CNT	female	12	24.84	6.32
MEWO	MEWO	female	12	24.12	6.78
MEWO	MEWO	female	12	NA	6.03
MEWO	CNT	female	12	NA	5.5
MEWO	MEWO	female	12	NA	6.29
MEWO	CNT	female	12	NA	5.37
MEWO	MEWO	female	12	NA	6.49
MEWO	CNT	female	12	NA	5.51
MEWO	MEWO	female	12	NA	5.69
MEWO	CNT	female	12	NA	5.56
MEWO	MEWO	female	12	24.38	7.07
MEWO	CNT	female	12	24.58	6.3
MEWO	MEWO	female	12	23.3	6.18
MEWO	CNT	female	12	22.08	5.51
MEWO	MEWO	female	12	26.02	6.23
MEWO	CNT	female	12	22.05	6.17
MEWO	MEWO	female	12	24.19	6.14
MEWO	CNT	female	12	21.04	5.52
MEWO	MEWO	female	12	NA	5.24
MEWO	CNT	female	12	NA	5.56
MEWO	CNT	female	12	NA	5.23
MEWO	MEWO	female	12	NA	6.15
MEWO	CNT	female	12	NA	4.56
MEWO	MEWO	female	12	NA	5.65
MEWO	CNT	female	12	NA	5.66
MEWO	MEWO	female	12	NA	4.93
MEWO	CNT	male	12	NA	6.75
MEWO	MEWO	male	12	NA	7.14
MEWO	CNT	male	12	NA	6.58
MEWO	MEWO	male	12	NA	7.01
MEWO	CNT	male	12	NA	6.73
MEWO	MEWO	male	12	NA	6.52
MEWO	CNT	female	12	NA	6.28
MEWO	MEWO	female	12	NA	6.68
MEWO	CNT	female	12	NA	6.47
MEWO	MEWO	female	12	NA	7.56
MEWO	CNT	female	12	NA	6.54
MEWO	MEWO	female	12	NA	6.73
MEWO	CNT	male	12	NA	6.52
MEWO	MEWO	male	12	NA	7.42
MEWO	CNT	male	12	NA	7.87
MEWO	MEWO	male	12	NA	7.85
MEWO	CNT	male	12	NA	6.68
MEWO	MEWO	male	12	NA	6.64
MEWO	CNT	female	12	21.81	5.4
MEWO	MEWO	female	12	20.05	5.96
MEWO	CNT	female	12	23.67	6.45
MEWO	MEWO	female	12	24.03	6.28
MEWO	CNT	male	12	26.79	6.75
MEWO	MEWO	male	12	25.78	7.61
MEWO	CNT	male	12	25.38	7.58
MEWO	MEWO	male	12	26.75	7.83
MEWO	CNT	female	13	NA	5.79
MEWO	MEWO	female	13	NA	6.4
MEWO	MEWO	female	13	23.38	5.98
MEWO	CNT	female	13	23.88	5.01
MEWO	MEWO	female	13	22.83	5.47
MEWO	CNT	female	13	22.58	5.65
MEWO	MEWO	female	13	23.04	5.84
MEWO	CNT	female	13	23.01	5.97
MEWO	MEWO	female	13	23.79	6.03
MEWO	CNT	female	13	23.22	5.15
MEWO	MEWO	female	13	NA	6.51
MEWO	CNT	female	13	NA	5.29
MEWO	MEWO	female	13	NA	5.77
MEWO	CNT	female	13	NA	5.72
MEWO	MEWO	female	13	26.38	6.77
MEWO	CNT	female	13	NA	5.07
MEWO	MEWO	female	13	NA	5.5
MEWO	CNT	female	13	NA	5.27
MEWO	MEWO	female	13	22.43	4.78
MEWO	CNT	female	13	22.58	4.9
MEWO	CNT	female	13	NA	5.76
MEWO	MEWO	female	13	NA	5.37
MEWO	CNT	female	13	NA	4.04
MEWO	MEWO	female	13	NA	4.87
MEWO	CNT	female	13	NA	5.58
MEWO	MEWO	female	13	NA	5.32
MEWO	CNT	male	13	NA	7.23
MEWO	MEWO	male	13	NA	6.31
MEWO	CNT	male	13	NA	5.68
MEWO	MEWO	male	13	NA	6.2
MEWO	CNT	male	13	NA	6.58
MEWO	MEWO	male	13	NA	6.26
MEWO	CNT	female	13	NA	5.6
MEWO	MEWO	female	13	NA	6.49
MEWO	CNT	female	13	NA	6.29
MEWO	MEWO	female	13	NA	4.64
MEWO	CNT	female	13	NA	5.76
MEWO	MEWO	female	13	NA	6.15
MEWO	CNT	male	13	NA	6.78
MEWO	MEWO	male	13	NA	6.12
MEWO	CNT	male	13	NA	7.02
MEWO	MEWO	male	13	NA	6.42
MEWO	CNT	male	13	NA	6.39
MEWO	MEWO	male	13	NA	5.8
MEWO	CNT	female	13	NA	6.08
MEWO	MEWO	female	13	NA	5.02
MEWO	CNT	female	13	NA	6.8
MEWO	MEWO	female	13	NA	7.31
MEWO	CNT	male	13	NA	7.4
MEWO	MEWO	male	13	NA	7.08
MEWO	CNT	male	13	NA	6.88
MEWO	MEWO	male	13	NA	6.47
MEWO	CNT	female	14	NA	7.04
MEWO	MEWO	female	14	NA	7.09
MEWO	MEWO	female	14	NA	6.51
MEWO	CNT	female	14	NA	6.3
MEWO	MEWO	female	14	NA	6.03
MEWO	CNT	female	14	NA	5.01
MEWO	MEWO	female	14	NA	6.55
MEWO	CNT	female	14	NA	6.19
MEWO	MEWO	female	14	NA	6.77
MEWO	CNT	female	14	NA	5.93
MEWO	MEWO	female	14	24.36	6.65
MEWO	CNT	female	14	23.99	5.14
MEWO	MEWO	female	14	22.78	4.77
MEWO	CNT	female	14	22.59	5.78
MEWO	MEWO	female	14	25.83	5.41
MEWO	CNT	female	14	21.52	5.39
MEWO	MEWO	female	14	25.04	5.91
MEWO	CNT	female	14	21.14	5.05
MEWO	MEWO	female	14	NA	5.26
MEWO	CNT	female	14	NA	5.81
MEWO	CNT	female	14	25.06	6.01
MEWO	MEWO	female	14	23.84	6.1
MEWO	CNT	female	14	24.19	5.81
MEWO	MEWO	female	14	22.76	4.93
MEWO	CNT	female	14	24.23	6.01
MEWO	MEWO	female	14	22.7	5.13
MEWO	CNT	male	14	28.84	6.13
MEWO	MEWO	male	14	28.76	6.31
MEWO	CNT	male	14	28.28	5.92
MEWO	MEWO	male	14	27.82	5.82
MEWO	CNT	male	14	25.99	4.49
MEWO	MEWO	male	14	26.79	6.67
MEWO	CNT	female	14	NA	5.64
MEWO	MEWO	female	14	NA	5.9
MEWO	CNT	female	14	NA	5.9
MEWO	MEWO	female	14	NA	5.28
MEWO	CNT	female	14	NA	4.18
MEWO	MEWO	female	14	NA	5.53
MEWO	CNT	male	14	NA	5.77
MEWO	MEWO	male	14	NA	6.04
MEWO	CNT	male	14	NA	6.51
MEWO	MEWO	male	14	NA	5.58
MEWO	CNT	male	14	NA	6.63
MEWO	MEWO	male	14	NA	6.67
MEWO	CNT	female	14	NA	7.01
MEWO	MEWO	female	14	NA	4.4
MEWO	CNT	female	14	NA	5.56
MEWO	MEWO	female	14	NA	5.7
MEWO	CNT	male	14	NA	6.47
MEWO	MEWO	male	14	NA	5.9
MEWO	CNT	male	14	NA	5.99
MEWO	MEWO	male	14	NA	5.74
MEWO	CNT	female	15	24.34	6.5
MEWO	MEWO	female	15	23.71	5.71
MEWO	MEWO	female	15	NA	6.67
MEWO	CNT	female	15	NA	6.58
MEWO	MEWO	female	15	NA	7.26
MEWO	CNT	female	15	NA	6.28
MEWO	MEWO	female	15	NA	6.5
MEWO	CNT	female	15	NA	6.43
MEWO	MEWO	female	15	NA	6.97
MEWO	CNT	female	15	NA	6.23
MEWO	MEWO	female	15	NA	7.64
MEWO	CNT	female	15	NA	6.72
MEWO	MEWO	female	15	NA	6.8
MEWO	CNT	female	15	NA	4.49
MEWO	MEWO	female	15	NA	6.64
MEWO	CNT	female	15	NA	5.27
MEWO	MEWO	female	15	NA	6.88
MEWO	CNT	female	15	NA	5.47
MEWO	MEWO	female	15	21.93	5.72
MEWO	CNT	female	15	NA	6.2
MEWO	CNT	female	15	NA	7.45
MEWO	MEWO	female	15	NA	6.43
MEWO	CNT	female	15	NA	7.22
MEWO	MEWO	female	15	NA	6.68
MEWO	CNT	female	15	NA	6.41
MEWO	MEWO	female	15	NA	5.95
MEWO	CNT	male	15	NA	7.33
MEWO	MEWO	male	15	NA	7.7
MEWO	CNT	male	15	NA	7.21
MEWO	MEWO	male	15	NA	7.59
MEWO	CNT	male	15	NA	7.84
MEWO	MEWO	male	15	NA	7.61
MEWO	CNT	female	15	22.8	5.74
MEWO	MEWO	female	15	23.75	4.8
MEWO	CNT	female	15	24.3	6.44
MEWO	MEWO	female	15	22.99	5.6
MEWO	CNT	female	15	22.82	7.4
MEWO	MEWO	female	15	19.15	3.99
MEWO	CNT	male	15	25.92	5.21
MEWO	MEWO	male	15	27.1	6.61
MEWO	CNT	male	15	26.15	6.02
MEWO	MEWO	male	15	25.57	4.89
MEWO	CNT	male	15	26.06	6.75
MEWO	MEWO	male	15	26.28	6
MEWO	CNT	female	15	NA	7.22
MEWO	MEWO	female	15	NA	5.31
MEWO	CNT	female	15	NA	5.89
MEWO	MEWO	female	15	NA	5.34
MEWO	CNT	male	15	NA	6.13
MEWO	MEWO	male	15	NA	6.03
MEWO	CNT	male	15	NA	5.86
MEWO	MEWO	male	15	NA	6.43
MEWO	CNT	female	16	NA	6.55
MEWO	MEWO	female	16	NA	7.01
MEWO	MEWO	female	16	23.47	7.13
MEWO	CNT	female	16	23.91	6.14
MEWO	MEWO	female	16	23.15	6.48
MEWO	CNT	female	16	23.63	6.75
MEWO	MEWO	female	16	22.45	6.93
MEWO	CNT	female	16	23.27	6.49
MEWO	MEWO	female	16	24.22	6.83
MEWO	CNT	female	16	23.27	6.33
MEWO	MEWO	female	16	NA	7.24
MEWO	CNT	female	16	NA	6.01
MEWO	MEWO	female	16	NA	6.42
MEWO	CNT	female	16	NA	6.31
MEWO	MEWO	female	16	NA	7.43
MEWO	CNT	female	16	NA	5.84
MEWO	MEWO	female	16	NA	6.93
MEWO	CNT	female	16	NA	6.44
MEWO	MEWO	female	16	21.51	5.26
MEWO	CNT	female	16	22.58	5.94
MEWO	CNT	female	16	NA	8.17
MEWO	MEWO	female	16	NA	6.8
MEWO	CNT	female	16	NA	7.57
MEWO	MEWO	female	16	NA	6.86
MEWO	CNT	female	16	NA	7
MEWO	MEWO	female	16	NA	5.99
MEWO	CNT	male	16	NA	7.33
MEWO	MEWO	male	16	NA	7.2
MEWO	CNT	male	16	NA	8.04
MEWO	MEWO	male	16	NA	7.9
MEWO	CNT	male	16	NA	6.61
MEWO	MEWO	male	16	NA	7.19
MEWO	CNT	female	16	NA	6.06
MEWO	MEWO	female	16	NA	7.33
MEWO	CNT	female	16	NA	6.32
MEWO	MEWO	female	16	NA	7.16
MEWO	CNT	female	16	NA	6.54
MEWO	MEWO	female	16	NA	7.59
MEWO	CNT	male	16	NA	6.44
MEWO	MEWO	male	16	NA	7.09
MEWO	CNT	male	16	NA	7.14
MEWO	MEWO	male	16	NA	7.44
MEWO	CNT	male	16	NA	6.94
MEWO	MEWO	male	16	NA	6.36
MEWO	CNT	female	16	22.7	6.49
MEWO	MEWO	female	16	20.03	4.21
MEWO	CNT	female	16	22.69	5.21
MEWO	MEWO	female	16	23.65	5.45
MEWO	CNT	male	16	25.62	5.37
MEWO	MEWO	male	16	25.32	5.01
MEWO	CNT	male	16	24.79	5.57
MEWO	MEWO	male	16	25.52	5.72
MEWO	CNT	female	17	NA	6.06
MEWO	MEWO	female	17	NA	6.28
MEWO	MEWO	female	17	NA	6.53
MEWO	CNT	female	17	NA	6.35
MEWO	MEWO	female	17	NA	6.31
MEWO	CNT	female	17	NA	6.25
MEWO	MEWO	female	17	NA	6.1
MEWO	CNT	female	17	NA	5.82
MEWO	MEWO	female	17	NA	6
MEWO	CNT	female	17	NA	5.43
MEWO	MEWO	female	17	24.76	7.85
MEWO	CNT	female	17	23.92	5.58
MEWO	MEWO	female	17	22.67	5.61
MEWO	CNT	female	17	22.29	5.59
MEWO	MEWO	female	17	27.22	7.54
MEWO	CNT	female	17	22.34	6.41
MEWO	MEWO	female	17	24.85	6.86
MEWO	CNT	female	17	21.88	6.15
MEWO	MEWO	female	17	21.41	4.73
MEWO	CNT	female	17	22.12	6.15
MEWO	CNT	female	17	24.35	6.26
MEWO	MEWO	female	17	23.7	5.48
MEWO	CNT	female	17	22.85	5.67
MEWO	MEWO	female	17	22.17	5.08
MEWO	CNT	female	17	23.48	5.55
MEWO	MEWO	female	17	22.04	4.79
MEWO	CNT	male	17	28.06	6.62
MEWO	MEWO	male	17	27.86	7.04
MEWO	CNT	male	17	27.99	6.43
MEWO	MEWO	male	17	26.92	6.56
MEWO	CNT	male	17	25.39	6.07
MEWO	MEWO	male	17	25.36	6.52
MEWO	CNT	female	17	NA	6.04
MEWO	MEWO	female	17	NA	6.71
MEWO	CNT	female	17	NA	7.19
MEWO	MEWO	female	17	NA	5.91
MEWO	CNT	female	17	NA	6.82
MEWO	MEWO	female	17	NA	6.11
MEWO	CNT	male	17	NA	7.06
MEWO	MEWO	male	17	NA	7.13
MEWO	CNT	male	17	NA	7.18
MEWO	MEWO	male	17	NA	7.16
MEWO	CNT	male	17	NA	6.66
MEWO	MEWO	male	17	NA	6.6
MEWO	CNT	female	17	NA	7.77
MEWO	MEWO	female	17	NA	5.57
MEWO	CNT	female	17	NA	6.24
MEWO	MEWO	female	17	NA	6.71
MEWO	CNT	male	17	NA	6.51
MEWO	MEWO	male	17	NA	7.12
MEWO	CNT	male	17	NA	5.97
MEWO	MEWO	male	17	NA	6.67
MEWO	CNT	female	18	24.57	6.62
MEWO	MEWO	female	18	23.64	7
MEWO	MEWO	female	18	NA	6.36
MEWO	CNT	female	18	NA	6.51
MEWO	MEWO	female	18	NA	6.36
MEWO	CNT	female	18	NA	6.78
MEWO	MEWO	female	18	NA	5.56
MEWO	CNT	female	18	NA	6.04
MEWO	MEWO	female	18	NA	6.56
MEWO	CNT	female	18	NA	5.94
MEWO	MEWO	female	18	NA	6.64
MEWO	CNT	female	18	NA	5.53
MEWO	MEWO	female	18	NA	5.6
MEWO	CNT	female	18	NA	4.8
MEWO	MEWO	female	18	NA	7.21
MEWO	CNT	female	18	NA	5.72
MEWO	MEWO	female	18	NA	6.21
MEWO	CNT	female	18	NA	5.43
MEWO	MEWO	female	18	NA	5.58
MEWO	CNT	female	18	NA	5.71
MEWO	CNT	female	18	NA	6.29
MEWO	MEWO	female	18	NA	5.19
MEWO	CNT	female	18	NA	4.72
MEWO	MEWO	female	18	NA	4.72
MEWO	CNT	female	18	NA	4.92
MEWO	MEWO	female	18	NA	4.63
MEWO	CNT	male	18	NA	6.15
MEWO	MEWO	male	18	NA	6.51
MEWO	CNT	male	18	NA	6.32
MEWO	MEWO	male	18	NA	5.73
MEWO	CNT	male	18	NA	6.18
MEWO	MEWO	male	18	NA	5.38
MEWO	CNT	female	18	23.14	5.84
MEWO	MEWO	female	18	22.96	5.37
MEWO	CNT	female	18	23.77	5.93
MEWO	MEWO	female	18	22.1	5.34
MEWO	CNT	female	18	22.12	6.08
MEWO	MEWO	female	18	19.04	4.93
MEWO	CNT	male	18	25.2	6.13
MEWO	MEWO	male	18	26.01	5.94
MEWO	CNT	male	18	25.67	6.55
MEWO	MEWO	male	18	24.95	6.28
MEWO	CNT	male	18	24.95	5.62
MEWO	MEWO	male	18	25.46	6.25
MEWO	CNT	female	18	NA	6.61
MEWO	MEWO	female	18	NA	5.94
MEWO	CNT	female	18	NA	6.66
MEWO	MEWO	female	18	NA	6.77
MEWO	CNT	male	18	NA	6.65
MEWO	MEWO	male	18	NA	6.84
MEWO	CNT	male	18	NA	7.69
MEWO	MEWO	male	18	NA	6.65
MEWO	CNT	female	19	NA	7
MEWO	MEWO	female	19	NA	5.58
MEWO	MEWO	female	19	23.63	6.47
MEWO	CNT	female	19	23.59	6.8
MEWO	MEWO	female	19	22.66	6.19
MEWO	CNT	female	19	22.58	5.93
MEWO	MEWO	female	19	23.2	7.27
MEWO	CNT	female	19	23.01	5.69
MEWO	MEWO	female	19	23.36	6.74
MEWO	CNT	female	19	23.59	6.15
MEWO	MEWO	female	19	NA	6.39
MEWO	CNT	female	19	NA	5.15
MEWO	MEWO	female	19	NA	6.07
MEWO	CNT	female	19	NA	4.74
MEWO	MEWO	female	19	NA	7
MEWO	CNT	female	19	NA	5.35
MEWO	MEWO	female	19	NA	7.42
MEWO	CNT	female	19	NA	4.99
MEWO	MEWO	female	19	21.74	4.88
MEWO	CNT	female	19	22.63	4.56
MEWO	CNT	female	19	NA	6.3
MEWO	MEWO	female	19	NA	5.65
MEWO	CNT	female	19	NA	5.5
MEWO	MEWO	female	19	NA	5.62
MEWO	CNT	female	19	NA	5.31
MEWO	MEWO	female	19	NA	4.63
MEWO	CNT	male	19	NA	6.07
MEWO	MEWO	male	19	NA	6.52
MEWO	CNT	male	19	NA	6.96
MEWO	MEWO	male	19	NA	6.28
MEWO	CNT	male	19	NA	5.94
MEWO	MEWO	male	19	NA	6.1
MEWO	CNT	female	19	NA	5.07
MEWO	MEWO	female	19	NA	6.11
MEWO	CNT	female	19	NA	4.88
MEWO	MEWO	female	19	NA	5.14
MEWO	CNT	female	19	NA	4.88
MEWO	MEWO	female	19	NA	5.09
MEWO	CNT	male	19	NA	6.37
MEWO	MEWO	male	19	NA	5.7
MEWO	CNT	male	19	NA	5.55
MEWO	MEWO	male	19	NA	5.77
MEWO	CNT	male	19	NA	5.32
MEWO	MEWO	male	19	NA	5.73
MEWO	CNT	female	19	21.61	5.54
MEWO	MEWO	female	19	19.73	4.97
MEWO	CNT	female	19	21.77	5.38
MEWO	MEWO	female	19	22.75	5.58
MEWO	CNT	male	19	25.07	6.42
MEWO	MEWO	male	19	24.49	5.91
MEWO	CNT	male	19	24.05	5.84
MEWO	MEWO	male	19	24.73	6.22
MEWO	CNT	female	20	NA	7.52
MEWO	MEWO	female	20	NA	6.44
MEWO	MEWO	female	20	NA	6.56
MEWO	CNT	female	20	NA	5.22
MEWO	MEWO	female	20	NA	6.43
MEWO	CNT	female	20	NA	4.71
MEWO	MEWO	female	20	NA	5.85
MEWO	CNT	female	20	NA	6.3
MEWO	MEWO	female	20	NA	6.11
MEWO	CNT	female	20	NA	5.81
MEWO	MEWO	female	20	24.67	7.5
MEWO	CNT	female	20	24.03	5.82
MEWO	MEWO	female	20	23.27	5.9
MEWO	CNT	female	20	21.89	5.23
MEWO	MEWO	female	20	26.81	6.68
MEWO	CNT	female	20	21.79	5.76
MEWO	MEWO	female	20	24.1	5.98
MEWO	CNT	female	20	22.23	5.7
MEWO	MEWO	female	20	NA	3.79
MEWO	CNT	female	20	NA	5.17
MEWO	CNT	female	20	23.31	7.34
MEWO	MEWO	female	20	22.93	7.01
MEWO	CNT	female	20	22.29	8.19
MEWO	MEWO	female	20	20.81	6.91
MEWO	CNT	female	20	22.26	6.67
MEWO	MEWO	female	20	20.94	6.63
MEWO	CNT	male	20	27.43	7.62
MEWO	MEWO	male	20	26.46	7.71
MEWO	CNT	male	20	26.44	8.01
MEWO	MEWO	male	20	25.61	6.68
MEWO	CNT	male	20	23.68	9.08
MEWO	MEWO	male	20	24.61	8.04
MEWO	CNT	female	20	NA	5.91
MEWO	MEWO	female	20	NA	5.74
MEWO	CNT	female	20	NA	6.24
MEWO	MEWO	female	20	NA	5.83
MEWO	CNT	female	20	NA	6
MEWO	MEWO	female	20	NA	5.13
MEWO	CNT	male	20	NA	6.14
MEWO	MEWO	male	20	NA	6.25
MEWO	CNT	male	20	NA	5.87
MEWO	MEWO	male	20	NA	6.09
MEWO	CNT	male	20	NA	5.97
MEWO	MEWO	male	20	NA	5.59
MEWO	CNT	female	20	NA	5.41
MEWO	MEWO	female	20	NA	4.4
MEWO	CNT	female	20	NA	4.42
MEWO	MEWO	female	20	NA	5.23
MEWO	CNT	male	20	NA	5.24
MEWO	MEWO	male	20	NA	5.84
MEWO	CNT	male	20	NA	5.51
MEWO	MEWO	male	20	NA	5.75
MEWO	CNT	female	21	24.2	8.01
MEWO	MEWO	female	21	23.13	6.27
MEWO	MEWO	female	21	NA	6.69
MEWO	CNT	female	21	NA	6.66
MEWO	MEWO	female	21	NA	6.9
MEWO	CNT	female	21	NA	6.6
MEWO	MEWO	female	21	NA	6.29
MEWO	CNT	female	21	NA	6.79
MEWO	MEWO	female	21	NA	6.42
MEWO	CNT	female	21	NA	5.45
MEWO	MEWO	female	21	NA	7.16
MEWO	CNT	female	21	NA	4.55
MEWO	MEWO	female	21	NA	5.07
MEWO	CNT	female	21	NA	5.33
MEWO	MEWO	female	21	NA	5.94
MEWO	CNT	female	21	NA	5.36
MEWO	MEWO	female	21	NA	6.6
MEWO	CNT	female	21	NA	6.18
MEWO	MEWO	female	21	NA	4.5
MEWO	CNT	female	21	NA	5.73
MEWO	CNT	female	21	NA	4.89
MEWO	MEWO	female	21	NA	4.76
MEWO	CNT	female	21	NA	4.75
MEWO	MEWO	female	21	NA	4.23
MEWO	CNT	female	21	NA	5.06
MEWO	MEWO	female	21	NA	3.41
MEWO	CNT	male	21	NA	5.46
MEWO	MEWO	male	21	NA	5.97
MEWO	CNT	male	21	NA	5.7
MEWO	MEWO	male	21	NA	5.26
MEWO	CNT	male	21	NA	5.06
MEWO	MEWO	male	21	NA	5.14
MEWO	CNT	female	21	21.52	6.2
MEWO	MEWO	female	21	21.89	7.37
MEWO	CNT	female	21	22.45	6.92
MEWO	MEWO	female	21	21.67	6.78
MEWO	CNT	female	21	21.81	7.21
MEWO	MEWO	female	21	18.38	7.72
MEWO	CNT	male	21	24.09	7.81
MEWO	MEWO	male	21	25.18	7.93
MEWO	CNT	male	21	24.72	8.3
MEWO	MEWO	male	21	23.81	7.89
MEWO	CNT	male	21	24.55	7.22
MEWO	MEWO	male	21	25.05	8.79
MEWO	CNT	female	21	NA	5.43
MEWO	MEWO	female	21	NA	4.54
MEWO	CNT	female	21	NA	5.37
MEWO	MEWO	female	21	NA	5.95
MEWO	CNT	male	21	NA	4.94
MEWO	MEWO	male	21	NA	6
MEWO	CNT	male	21	NA	5.85
MEWO	MEWO	male	21	NA	5.77
MEWO	CNT	female	22	NA	7.66
MEWO	MEWO	female	22	NA	6.27
MEWO	MEWO	female	22	23.44	6.57
MEWO	CNT	female	22	23.51	5.68
MEWO	MEWO	female	22	22.63	5.68
MEWO	CNT	female	22	22.66	5.07
MEWO	MEWO	female	22	22.77	6.35
MEWO	CNT	female	22	23.86	6.79
MEWO	MEWO	female	22	23.15	6.32
MEWO	CNT	female	22	23.17	5.96
MEWO	MEWO	female	22	NA	6.82
MEWO	CNT	female	22	NA	5.02
MEWO	MEWO	female	22	NA	6.5
MEWO	CNT	female	22	NA	5.43
MEWO	MEWO	female	22	NA	7.71
MEWO	CNT	female	22	NA	5.63
MEWO	MEWO	female	22	NA	6.64
MEWO	CNT	female	22	NA	5.6
MEWO	MEWO	female	22	21.78	4.7
MEWO	CNT	female	22	21.81	5.82
MEWO	CNT	female	22	NA	4.68
MEWO	MEWO	female	22	NA	5.99
MEWO	CNT	female	22	NA	5.55
MEWO	MEWO	female	22	NA	5.72
MEWO	CNT	female	22	NA	6.09
MEWO	MEWO	female	22	NA	4.12
MEWO	CNT	male	22	NA	6.13
MEWO	MEWO	male	22	NA	6.22
MEWO	CNT	male	22	NA	6.02
MEWO	MEWO	male	22	NA	6.74
MEWO	CNT	male	22	NA	8.17
MEWO	MEWO	male	22	NA	5.82
MEWO	CNT	female	22	NA	3.94
MEWO	MEWO	female	22	NA	5.01
MEWO	CNT	female	22	NA	5.29
MEWO	MEWO	female	22	NA	5.03
MEWO	CNT	female	22	NA	4.45
MEWO	MEWO	female	22	NA	4.68
MEWO	CNT	male	22	NA	5.24
MEWO	MEWO	male	22	NA	4.94
MEWO	CNT	male	22	NA	5.86
MEWO	MEWO	male	22	NA	5.59
MEWO	CNT	male	22	NA	5.41
MEWO	MEWO	male	22	NA	4.48
MEWO	CNT	female	22	20.72	6.94
MEWO	MEWO	female	22	18.69	6.33
MEWO	CNT	female	22	21.91	7.95
MEWO	MEWO	female	22	21.98	6.79
MEWO	CNT	male	22	24.65	7.12
MEWO	MEWO	male	22	23.77	7.36
MEWO	CNT	male	22	23.03	6.41
MEWO	MEWO	male	22	23.79	7.12
MEWO	CNT	female	23	NA	6.13
MEWO	MEWO	female	23	NA	5.55
MEWO	MEWO	female	23	NA	7.35
MEWO	CNT	female	23	NA	7.64
MEWO	MEWO	female	23	NA	5.87
MEWO	CNT	female	23	NA	6.41
MEWO	MEWO	female	23	NA	6.3
MEWO	CNT	female	23	NA	6.45
MEWO	MEWO	female	23	NA	6.16
MEWO	CNT	female	23	NA	6.41
MEWO	MEWO	female	23	23.84	6.59
MEWO	CNT	female	23	24.91	6.27
MEWO	MEWO	female	23	22.84	5.8
MEWO	CNT	female	23	22.27	5.06
MEWO	MEWO	female	23	27.26	6.97
MEWO	CNT	female	23	21.89	6.17
MEWO	MEWO	female	23	24.63	6.19
MEWO	CNT	female	23	22.62	6.48
MEWO	MEWO	female	23	NA	4.53
MEWO	CNT	female	23	NA	5.37
MEWO	CNT	female	23	24.12	5.93
MEWO	MEWO	female	23	23.86	6.65
MEWO	CNT	female	23	22.99	6.06
MEWO	MEWO	female	23	21.57	5.48
MEWO	CNT	female	23	23.75	7.08
MEWO	MEWO	female	23	21.69	5.51
MEWO	CNT	male	23	28.43	7.03
MEWO	MEWO	male	23	27.67	6.71
MEWO	CNT	male	23	26.97	7.21
MEWO	MEWO	male	23	26.32	6.89
MEWO	CNT	male	23	21.43	4.82
MEWO	MEWO	male	23	24.24	7.07
MEWO	CNT	female	23	NA	6.42
MEWO	MEWO	female	23	NA	6.09
MEWO	CNT	female	23	NA	6.06
MEWO	MEWO	female	23	NA	5.09
MEWO	CNT	female	23	NA	5.2
MEWO	MEWO	female	23	NA	5.84
MEWO	CNT	male	23	NA	5.57
MEWO	MEWO	male	23	NA	5.5
MEWO	CNT	male	23	NA	6.61
MEWO	MEWO	male	23	NA	5.63
MEWO	CNT	male	23	NA	6.52
MEWO	MEWO	male	23	NA	4.94
MEWO	CNT	female	23	NA	4.74
MEWO	MEWO	female	23	NA	3.72
MEWO	CNT	female	23	NA	3.86
MEWO	MEWO	female	23	NA	4.93
MEWO	CNT	male	23	NA	4.58
MEWO	MEWO	male	23	NA	5.23
MEWO	CNT	male	23	NA	4.62
MEWO	MEWO	male	23	NA	4.69
MEWO	CNT	female	24	22.18	5.84
MEWO	MEWO	female	24	22.79	5.49
MEWO	MEWO	female	24	NA	6.55
MEWO	CNT	female	24	NA	6.38
MEWO	MEWO	female	24	NA	7.84
MEWO	CNT	female	24	NA	6.11
MEWO	MEWO	female	24	NA	5.57
MEWO	CNT	female	24	NA	6.07
MEWO	MEWO	female	24	NA	5.91
MEWO	CNT	female	24	NA	6
MEWO	MEWO	female	24	NA	7.06
MEWO	CNT	female	24	NA	6.03
MEWO	MEWO	female	24	NA	7.28
MEWO	CNT	female	24	NA	6.13
MEWO	MEWO	female	24	NA	7.33
MEWO	CNT	female	24	NA	5.98
MEWO	MEWO	female	24	NA	6.52
MEWO	CNT	female	24	NA	6.58
MEWO	MEWO	female	24	NA	4.96
MEWO	CNT	female	24	NA	4.73
MEWO	CNT	female	24	NA	7.62
MEWO	MEWO	female	24	NA	6.37
MEWO	CNT	female	24	NA	6.8
MEWO	MEWO	female	24	NA	7.03
MEWO	CNT	female	24	NA	7.02
MEWO	MEWO	female	24	NA	6.28
MEWO	CNT	male	24	NA	7.42
MEWO	MEWO	male	24	NA	7.9
MEWO	CNT	male	24	NA	7.94
MEWO	MEWO	male	24	NA	7.2
MEWO	CNT	male	24	NA	1.25
MEWO	MEWO	male	24	NA	7.82
MEWO	CNT	female	24	22.57	6.48
MEWO	MEWO	female	24	22.38	6.46
MEWO	CNT	female	24	23.63	6.54
MEWO	MEWO	female	24	22.38	6.39
MEWO	CNT	female	24	22.32	6.88
MEWO	MEWO	female	24	19	5.79
MEWO	CNT	male	24	24.48	6.6
MEWO	MEWO	male	24	24.99	6.88
MEWO	CNT	male	24	24.33	6.73
MEWO	MEWO	male	24	23.8	6.7
MEWO	CNT	male	24	24.74	6.06
MEWO	MEWO	male	24	24.69	5.66
MEWO	CNT	female	24	NA	4.99
MEWO	MEWO	female	24	NA	6.15
MEWO	CNT	female	24	NA	5.89
MEWO	MEWO	female	24	NA	5.22
MEWO	CNT	male	24	NA	5.69
MEWO	MEWO	male	24	NA	5.91
MEWO	CNT	male	24	NA	5.22
MEWO	MEWO	male	24	NA	5.68
MEWO	CNT	female	25	NA	6.52
MEWO	MEWO	female	25	NA	7.35
MEWO	MEWO	female	25	22.99	6.11
MEWO	CNT	female	25	22.84	5.36
MEWO	MEWO	female	25	22.48	6.33
MEWO	CNT	female	25	22.47	5.78
MEWO	MEWO	female	25	22.62	6.6
MEWO	CNT	female	25	23.19	5.72
MEWO	MEWO	female	25	23.3	6.69
MEWO	CNT	female	25	22.59	5.65
MEWO	MEWO	female	25	NA	5.95
MEWO	CNT	female	25	NA	5.46
MEWO	MEWO	female	25	NA	6.24
MEWO	CNT	female	25	NA	6.03
MEWO	MEWO	female	25	NA	7.93
MEWO	CNT	female	25	NA	5.23
MEWO	MEWO	female	25	NA	6.84
MEWO	CNT	female	25	NA	6.48
MEWO	MEWO	female	25	23.47	5.05
MEWO	CNT	female	25	22.42	6
MEWO	CNT	female	25	NA	6.96
MEWO	MEWO	female	25	NA	6.03
MEWO	CNT	female	25	NA	6.33
MEWO	MEWO	female	25	NA	5.9
MEWO	CNT	female	25	NA	5.63
MEWO	MEWO	female	25	NA	5.44
MEWO	CNT	male	25	NA	6.51
MEWO	MEWO	male	25	NA	7.69
MEWO	CNT	male	25	NA	6.46
MEWO	MEWO	male	25	NA	7.77
MEWO	CNT	male	25	NA	5.56
MEWO	MEWO	male	25	NA	5.61
MEWO	CNT	female	25	NA	7.02
MEWO	MEWO	female	25	NA	6.56
MEWO	CNT	female	25	NA	7.62
MEWO	MEWO	female	25	NA	6.21
MEWO	CNT	female	25	NA	6.47
MEWO	MEWO	female	25	NA	6.5
MEWO	CNT	male	25	NA	7
MEWO	MEWO	male	25	NA	7
MEWO	CNT	male	25	NA	6.95
MEWO	MEWO	male	25	NA	7.57
MEWO	CNT	male	25	NA	7.46
MEWO	MEWO	male	25	NA	7.58
MEWO	CNT	female	25	22.1	6.87
MEWO	MEWO	female	25	18.47	5.33
MEWO	CNT	female	25	21.91	5.14
MEWO	MEWO	female	25	22.84	6.8
MEWO	CNT	male	25	25.74	6.77
MEWO	MEWO	male	25	23.68	6.71
MEWO	CNT	male	25	23.94	6.39
MEWO	MEWO	male	25	23.96	6.57
MEWO	CNT	female	26	NA	6.11
MEWO	MEWO	female	26	NA	6.68
MEWO	MEWO	female	26	NA	6.42
MEWO	CNT	female	26	NA	5.35
MEWO	MEWO	female	26	NA	6.21
MEWO	CNT	female	26	NA	5.52
MEWO	MEWO	female	26	NA	6.05
MEWO	CNT	female	26	NA	5.3
MEWO	MEWO	female	26	NA	5.65
MEWO	CNT	female	26	NA	5.44
MEWO	MEWO	female	26	23.23	6.56
MEWO	CNT	female	26	24.76	6.29
MEWO	MEWO	female	26	22.4	5.16
MEWO	CNT	female	26	21.83	5.45
MEWO	MEWO	female	26	26.43	7.23
MEWO	CNT	female	26	21.99	5.27
MEWO	MEWO	female	26	24.6	6.04
MEWO	CNT	female	26	20.91	5.68
MEWO	MEWO	female	26	NA	5.79
MEWO	CNT	female	26	NA	5.61
MEWO	CNT	female	26	23.57	5.17
MEWO	MEWO	female	26	22.61	4.36
MEWO	CNT	female	26	22.62	5.29
MEWO	MEWO	female	26	21.64	4.83
MEWO	CNT	female	26	22.7	4.55
MEWO	MEWO	female	26	21.6	4.13
MEWO	CNT	male	26	27.97	6.15
MEWO	MEWO	male	26	27.52	5.28
MEWO	CNT	male	26	26.88	4.78
MEWO	MEWO	male	26	26.36	5.63
MEWO	CNT	male	26	25.65	6.48
MEWO	MEWO	male	26	23.68	5.84
MEWO	CNT	female	26	NA	6.23
MEWO	MEWO	female	26	NA	7.07
MEWO	CNT	female	26	NA	6.52
MEWO	MEWO	female	26	NA	5.74
MEWO	CNT	female	26	NA	7.19
MEWO	MEWO	female	26	NA	5.96
MEWO	CNT	male	26	NA	6.12
MEWO	MEWO	male	26	NA	7.28
MEWO	CNT	male	26	NA	6.72
MEWO	MEWO	male	26	NA	6.29
MEWO	CNT	male	26	NA	6.71
MEWO	MEWO	male	26	NA	7.03
MEWO	CNT	female	26	NA	7.06
MEWO	MEWO	female	26	NA	6.18
MEWO	CNT	female	26	NA	6.25
MEWO	MEWO	female	26	NA	7.11
MEWO	CNT	male	26	NA	7.74
MEWO	MEWO	male	26	NA	7.4
MEWO	CNT	male	26	NA	7.17
MEWO	MEWO	male	26	NA	7.05
MEWO	CNT	female	27	21.77	6.6
MEWO	MEWO	female	27	22.26	6.28
MEWO	MEWO	female	27	NA	6.13
MEWO	CNT	female	27	NA	6.92
MEWO	MEWO	female	27	NA	6.14
MEWO	CNT	female	27	NA	6.3
MEWO	MEWO	female	27	NA	6.08
MEWO	CNT	female	27	NA	6.15
MEWO	MEWO	female	27	NA	6.91
MEWO	CNT	female	27	NA	6.14
MEWO	MEWO	female	27	NA	6.44
MEWO	CNT	female	27	NA	5.91
MEWO	MEWO	female	27	NA	7.17
MEWO	CNT	female	27	NA	5.42
MEWO	MEWO	female	27	NA	7.38
MEWO	CNT	female	27	NA	6.47
MEWO	MEWO	female	27	NA	6.41
MEWO	CNT	female	27	NA	4.75
MEWO	MEWO	female	27	NA	5.56
MEWO	CNT	female	27	NA	5.33
MEWO	CNT	female	27	NA	5.61
MEWO	MEWO	female	27	NA	5.26
MEWO	CNT	female	27	NA	6.16
MEWO	MEWO	female	27	NA	5.57
MEWO	CNT	female	27	NA	5.62
MEWO	MEWO	female	27	NA	6.01
MEWO	CNT	male	27	NA	6.85
MEWO	MEWO	male	27	NA	7.61
MEWO	CNT	male	27	NA	7.09
MEWO	MEWO	male	27	NA	6.93
MEWO	CNT	male	27	NA	6.36
MEWO	MEWO	male	27	NA	5.68
MEWO	CNT	female	27	22.36	5.03
MEWO	MEWO	female	27	22.53	5.33
MEWO	CNT	female	27	22.74	6.32
MEWO	MEWO	female	27	22.07	5.44
MEWO	CNT	female	27	21.8	4.82
MEWO	MEWO	female	27	19.49	5.53
MEWO	CNT	male	27	24.88	5.5
MEWO	MEWO	male	27	24.86	5.92
MEWO	CNT	male	27	24.64	5.74
MEWO	MEWO	male	27	23.87	4.94
MEWO	CNT	male	27	24.5	5.48
MEWO	MEWO	male	27	24.19	5.74
MEWO	CNT	female	27	NA	6.68
MEWO	MEWO	female	27	NA	4.02
MEWO	CNT	female	27	NA	5.72
MEWO	MEWO	female	27	NA	6.64
MEWO	CNT	male	27	NA	6.58
MEWO	MEWO	male	27	NA	5.7
MEWO	CNT	male	27	NA	6.61
MEWO	MEWO	male	27	NA	6.11
MEWO	CNT	female	28	NA	6.04
MEWO	MEWO	female	28	NA	5.84
MEWO	MEWO	female	28	22.54	6.45
MEWO	CNT	female	28	22.73	6.65
MEWO	MEWO	female	28	21.71	6.33
MEWO	CNT	female	28	22.69	6.39
MEWO	MEWO	female	28	22.47	7.03
MEWO	CNT	female	28	23.72	6.85
MEWO	MEWO	female	28	23.19	7.04
MEWO	CNT	female	28	22.49	6.01
MEWO	MEWO	female	28	NA	5.96
MEWO	CNT	female	28	NA	6.68
MEWO	MEWO	female	28	NA	6.1
MEWO	CNT	female	28	NA	5.82
MEWO	MEWO	female	28	NA	7.13
MEWO	CNT	female	28	NA	5.81
MEWO	MEWO	female	28	NA	6.48
MEWO	CNT	female	28	NA	4.43
MEWO	MEWO	female	28	23.05	9.48
MEWO	CNT	female	28	21.95	5.52
MEWO	CNT	female	28	NA	5.1
MEWO	MEWO	female	28	NA	5.32
MEWO	CNT	female	28	NA	5.28
MEWO	MEWO	female	28	NA	4.82
MEWO	CNT	female	28	NA	4.06
MEWO	MEWO	female	28	NA	4.74
MEWO	CNT	male	28	NA	5.79
MEWO	MEWO	male	28	NA	8.85
MEWO	CNT	male	28	NA	6.09
MEWO	MEWO	male	28	NA	5.96
MEWO	CNT	male	28	NA	4.57
MEWO	MEWO	male	28	NA	5.49
MEWO	CNT	female	28	NA	6.36
MEWO	MEWO	female	28	NA	6.22
MEWO	CNT	female	28	NA	6.37
MEWO	MEWO	female	28	NA	6.23
MEWO	CNT	female	28	NA	5.81
MEWO	MEWO	female	28	NA	6.62
MEWO	CNT	male	28	NA	6.07
MEWO	MEWO	male	28	NA	6.98
MEWO	CNT	male	28	NA	6.99
MEWO	MEWO	male	28	NA	6.91
MEWO	CNT	male	28	NA	6.43
MEWO	MEWO	male	28	NA	6.34
MEWO	CNT	female	28	21.67	5.22
MEWO	MEWO	female	28	19.1	4.53
MEWO	CNT	female	28	20.82	4.78
MEWO	MEWO	female	28	22.06	5.41
MEWO	CNT	male	28	24.44	5.69
MEWO	MEWO	male	28	23.77	4.32
MEWO	CNT	male	28	23.96	4.95
MEWO	MEWO	male	28	23.96	6.16
MEWO	CNT	female	29	NA	4.35
MEWO	MEWO	female	29	NA	5.61
MEWO	MEWO	female	29	NA	7.22
MEWO	CNT	female	29	NA	5.89
MEWO	MEWO	female	29	NA	6.19
MEWO	CNT	female	29	NA	6.18
MEWO	MEWO	female	29	NA	5.73
MEWO	CNT	female	29	NA	6.6
MEWO	MEWO	female	29	NA	5.73
MEWO	CNT	female	29	NA	4.97
MEWO	MEWO	female	29	22.68	6.34
MEWO	CNT	female	29	24.08	6.61
MEWO	MEWO	female	29	22.01	6.12
MEWO	CNT	female	29	22.05	6.63
MEWO	MEWO	female	29	26.18	7.36
MEWO	CNT	female	29	21.17	5.34
MEWO	MEWO	female	29	23.99	7.27
MEWO	CNT	female	29	21.65	5.62
MEWO	MEWO	female	29	22.86	1.11
MEWO	CNT	female	29	21.49	5.61
MEWO	CNT	female	29	22.45	5.88
MEWO	MEWO	female	29	21.17	5.85
MEWO	CNT	female	29	20.63	5.56
MEWO	MEWO	female	29	20.49	5.72
MEWO	CNT	female	29	21.28	5.25
MEWO	MEWO	female	29	19.8	4.9
MEWO	CNT	male	29	26.61	6.13
MEWO	MEWO	male	29	25.23	3.54
MEWO	CNT	male	29	25.33	6.75
MEWO	MEWO	male	29	24.66	5.86
MEWO	CNT	male	29	23.7	5.29
MEWO	MEWO	male	29	23.1	5.54
MEWO	CNT	female	29	NA	5.03
MEWO	MEWO	female	29	NA	5.28
MEWO	CNT	female	29	NA	5.06
MEWO	MEWO	female	29	NA	4.66
MEWO	CNT	female	29	NA	4.58
MEWO	MEWO	female	29	NA	4.45
MEWO	CNT	male	29	NA	5.7
MEWO	MEWO	male	29	NA	5.57
MEWO	CNT	male	29	NA	5.3
MEWO	MEWO	male	29	NA	5.42
MEWO	CNT	male	29	NA	5.92
MEWO	MEWO	male	29	NA	5.96
MEWO	CNT	female	29	NA	5.18
MEWO	MEWO	female	29	NA	5.95
MEWO	CNT	female	29	NA	5.88
MEWO	MEWO	female	29	NA	6.08
MEWO	CNT	male	29	NA	5.66
MEWO	MEWO	male	29	NA	7.9
MEWO	CNT	male	29	NA	6.88
MEWO	MEWO	male	29	NA	6.69
MEWO	CNT	female	30	21.25	6.17
MEWO	MEWO	female	30	22.06	7.06
MEWO	MEWO	female	30	NA	6.01
MEWO	CNT	female	30	NA	5.93
MEWO	MEWO	female	30	NA	5.47
MEWO	CNT	female	30	NA	5.03
MEWO	MEWO	female	30	NA	5.94
MEWO	CNT	female	30	NA	5.5
MEWO	MEWO	female	30	NA	6.16
MEWO	CNT	female	30	NA	4.59
MEWO	MEWO	female	30	NA	6.07
MEWO	CNT	female	30	NA	5.35
MEWO	MEWO	female	30	NA	6.09
MEWO	CNT	female	30	NA	5.26
MEWO	MEWO	female	30	NA	6.33
MEWO	CNT	female	30	NA	5.61
MEWO	MEWO	female	30	NA	6.18
MEWO	CNT	female	30	NA	6.79
MEWO	MEWO	female	30	NA	5.7
MEWO	CNT	female	30	NA	5.04
MEWO	CNT	female	30	NA	5.78
MEWO	MEWO	female	30	NA	4.75
MEWO	CNT	female	30	NA	5.54
MEWO	MEWO	female	30	NA	4.78
MEWO	CNT	female	30	NA	5.85
MEWO	MEWO	female	30	NA	2.78
MEWO	CNT	male	30	NA	6.26
MEWO	MEWO	male	30	NA	4.45
MEWO	CNT	male	30	NA	6.02
MEWO	MEWO	male	30	NA	4.94
MEWO	CNT	male	30	NA	5.76
MEWO	MEWO	male	30	NA	4.26
MEWO	CNT	female	30	20.23	5.21
MEWO	MEWO	female	30	20.35	5.93
MEWO	CNT	female	30	20.97	5.94
MEWO	MEWO	female	30	20.24	5.52
MEWO	CNT	female	30	20.45	6.12
MEWO	MEWO	female	30	18.47	5.38
MEWO	CNT	male	30	23.09	5.87
MEWO	MEWO	male	30	22.92	5.98
MEWO	CNT	male	30	23.33	5.82
MEWO	MEWO	male	30	22.52	6.1
MEWO	CNT	male	30	23.11	6.36
MEWO	MEWO	male	30	22.18	5.3
MEWO	CNT	female	30	NA	5.04
MEWO	MEWO	female	30	NA	4.29
MEWO	CNT	female	30	NA	4.35
MEWO	MEWO	female	30	NA	5.55
MEWO	CNT	male	30	NA	6.86
MEWO	MEWO	male	30	NA	5.43
MEWO	CNT	male	30	NA	5.47
MEWO	MEWO	male	30	NA	5.92
SEKI	CNT	female	0	25.83	6.19
SEKI	SEKI	female	0	20.27	2.19
SEKI	SEKI	female	0	18.88	2.63
SEKI	CNT	female	0	24.9	5.6
SEKI	CNT	male	0	27.94	6.54
SEKI	CNT	male	0	31.38	7.3
SEKI	SEKI	male	0	23.57	2.2
SEKI	SEKI	female	0	22.86	4.83
SEKI	CNT	female	0	25.34	6.58
SEKI	CNT	male	0	29.63	6.85
SEKI	CNT	male	0	28.07	5.65
SEKI	SEKI	male	0	19.74	3.4
SEKI	SEKI	male	0	22.79	4.32
SEKI	SEKI	male	0	22.03	3.86
SEKI	SEKI	female	0	19.34	4.69
SEKI	CNT	female	0	24.92	6.77
SEKI	SEKI	female	0	20.77	4.94
SEKI	CNT	female	0	24.98	6.6
SEKI	CNT	female	1	NA	6.44
SEKI	SEKI	female	1	NA	4.51
SEKI	SEKI	female	1	20.06	4.75
SEKI	CNT	female	1	25.53	7.53
SEKI	CNT	male	1	NA	5.63
SEKI	CNT	male	1	NA	6.82
SEKI	SEKI	male	1	NA	5.05
SEKI	SEKI	female	1	23.25	5.77
SEKI	CNT	female	1	25.36	7.04
SEKI	CNT	male	1	29.26	6.41
SEKI	CNT	male	1	NA	6.33
SEKI	SEKI	male	1	NA	4.45
SEKI	SEKI	male	1	NA	4.52
SEKI	SEKI	male	1	NA	5.18
SEKI	SEKI	female	1	20.79	5.52
SEKI	CNT	female	1	24.78	6.43
SEKI	SEKI	female	1	22.33	4.98
SEKI	CNT	female	1	25.31	6.51
SEKI	CNT	female	2	25.39	6.79
SEKI	SEKI	female	2	22.77	4.37
SEKI	SEKI	female	2	NA	4.48
SEKI	CNT	female	2	NA	6.2
SEKI	CNT	male	2	NA	6.54
SEKI	CNT	male	2	NA	6.82
SEKI	SEKI	male	2	NA	4.91
SEKI	SEKI	female	2	NA	5.41
SEKI	CNT	female	2	NA	5.91
SEKI	CNT	male	2	NA	6.8
SEKI	CNT	male	2	NA	6.58
SEKI	SEKI	male	2	NA	4.07
SEKI	SEKI	male	2	NA	4.7
SEKI	SEKI	male	2	NA	4.56
SEKI	SEKI	female	2	NA	5.09
SEKI	CNT	female	2	NA	6.38
SEKI	SEKI	female	2	NA	5.55
SEKI	CNT	female	2	NA	5.61
SEKI	CNT	female	3	NA	6.49
SEKI	SEKI	female	3	NA	4.52
SEKI	SEKI	female	3	NA	4.25
SEKI	CNT	female	3	NA	6.35
SEKI	CNT	male	3	27.15	6.15
SEKI	CNT	male	3	31.09	7.63
SEKI	SEKI	male	3	25.91	4.56
SEKI	SEKI	female	3	NA	5.3
SEKI	CNT	female	3	NA	5.69
SEKI	CNT	male	3	NA	6.32
SEKI	CNT	male	3	28.73	6.15
SEKI	SEKI	male	3	21.99	4.67
SEKI	SEKI	male	3	23.83	5.34
SEKI	SEKI	male	3	25.13	5.65
SEKI	SEKI	female	3	NA	4.26
SEKI	CNT	female	3	NA	6.26
SEKI	SEKI	female	3	22.61	5.12
SEKI	CNT	female	3	25.08	5.01
SEKI	CNT	female	4	NA	6.11
SEKI	SEKI	female	4	NA	5.37
SEKI	SEKI	female	4	21.77	5.4
SEKI	CNT	female	4	25.49	8.85
SEKI	CNT	male	4	NA	6.2
SEKI	CNT	male	4	NA	6.88
SEKI	SEKI	male	4	NA	5.28
SEKI	SEKI	female	4	24.87	5.25
SEKI	CNT	female	4	24.6	6.63
SEKI	CNT	male	4	28.87	6.5
SEKI	CNT	male	4	NA	6
SEKI	SEKI	male	4	NA	4.26
SEKI	SEKI	male	4	NA	4.86
SEKI	SEKI	male	4	NA	5
SEKI	SEKI	female	4	21.17	4.18
SEKI	CNT	female	4	24.6	6.23
SEKI	SEKI	female	4	NA	5.21
SEKI	CNT	female	4	NA	6.73
SEKI	CNT	female	5	24.75	7.41
SEKI	SEKI	female	5	23.73	5.13
SEKI	SEKI	female	5	NA	6.84
SEKI	CNT	female	5	NA	6.67
SEKI	CNT	male	5	NA	6.65
SEKI	CNT	male	5	NA	7.63
SEKI	SEKI	male	5	NA	5.9
SEKI	SEKI	female	5	NA	5.54
SEKI	CNT	female	5	NA	6.22
SEKI	CNT	male	5	NA	6.34
SEKI	CNT	male	5	NA	5.43
SEKI	SEKI	male	5	NA	4.15
SEKI	SEKI	male	5	NA	4.32
SEKI	SEKI	male	5	NA	4.43
SEKI	SEKI	female	5	NA	4.44
SEKI	CNT	female	5	NA	5.97
SEKI	SEKI	female	5	NA	5.51
SEKI	CNT	female	5	NA	6.14
SEKI	CNT	female	6	NA	5.99
SEKI	SEKI	female	6	NA	5.31
SEKI	SEKI	female	6	NA	4.45
SEKI	CNT	female	6	NA	7.54
SEKI	CNT	male	6	27.32	6.35
SEKI	CNT	male	6	30.65	8.36
SEKI	SEKI	male	6	26.85	4.92
SEKI	SEKI	female	6	NA	5.26
SEKI	CNT	female	6	NA	6.2
SEKI	CNT	male	6	NA	5.92
SEKI	CNT	male	6	27.64	6.26
SEKI	SEKI	male	6	22.79	4.73
SEKI	SEKI	male	6	24.82	5.21
SEKI	SEKI	male	6	26.21	5.37
SEKI	SEKI	female	6	NA	4.71
SEKI	CNT	female	6	NA	5.77
SEKI	SEKI	female	6	23.1	5.99
SEKI	CNT	female	6	25.24	6.52
SEKI	CNT	female	7	NA	6.53
SEKI	SEKI	female	7	NA	5.69
SEKI	SEKI	female	7	23.08	5.68
SEKI	CNT	female	7	24.91	6.36
SEKI	CNT	male	7	NA	6.2
SEKI	CNT	male	7	NA	6.98
SEKI	SEKI	male	7	NA	4.85
SEKI	SEKI	female	7	26.52	6.46
SEKI	CNT	female	7	24.64	5.98
SEKI	CNT	male	7	28.24	6.44
SEKI	CNT	male	7	NA	6.24
SEKI	SEKI	male	7	NA	3.99
SEKI	SEKI	male	7	NA	4.37
SEKI	SEKI	male	7	NA	4.79
SEKI	SEKI	female	7	23.57	6.23
SEKI	CNT	female	7	23.89	6.12
SEKI	SEKI	female	7	NA	6.54
SEKI	CNT	female	7	NA	6.89
SEKI	CNT	female	8	24.01	6.46
SEKI	SEKI	female	8	24.43	6.01
SEKI	SEKI	female	8	NA	4.88
SEKI	CNT	female	8	NA	5.83
SEKI	CNT	male	8	NA	6.46
SEKI	CNT	male	8	NA	7.12
SEKI	SEKI	male	8	NA	5.12
SEKI	SEKI	female	8	NA	6.18
SEKI	CNT	female	8	NA	5.93
SEKI	CNT	male	8	NA	6.31
SEKI	CNT	male	8	NA	5.82
SEKI	SEKI	male	8	NA	3.35
SEKI	SEKI	male	8	NA	4.59
SEKI	SEKI	male	8	NA	5.31
SEKI	SEKI	female	8	NA	5.11
SEKI	CNT	female	8	NA	6.02
SEKI	SEKI	female	8	NA	5.35
SEKI	CNT	female	8	NA	6.56
SEKI	CNT	female	9	NA	6.31
SEKI	SEKI	female	9	NA	6.31
SEKI	SEKI	female	9	NA	6.02
SEKI	CNT	female	9	NA	6.58
SEKI	CNT	male	9	26.04	6.1
SEKI	CNT	male	9	30.54	7.45
SEKI	SEKI	male	9	28.19	4.74
SEKI	SEKI	female	9	NA	6.27
SEKI	CNT	female	9	NA	7.14
SEKI	CNT	male	9	NA	6.23
SEKI	CNT	male	9	27.56	6.39
SEKI	SEKI	male	9	23.52	3.38
SEKI	SEKI	male	9	26.4	5.38
SEKI	SEKI	male	9	27.37	5
SEKI	SEKI	female	9	NA	5.3
SEKI	CNT	female	9	NA	6.98
SEKI	SEKI	female	9	22.72	5.5
SEKI	CNT	female	9	24.43	6.08
SEKI	CNT	female	10	NA	6.17
SEKI	SEKI	female	10	NA	6.37
SEKI	SEKI	female	10	23.99	6.45
SEKI	CNT	female	10	24.26	7.05
SEKI	CNT	male	10	NA	5.9
SEKI	CNT	male	10	NA	6.41
SEKI	SEKI	male	10	NA	5.41
SEKI	SEKI	female	10	26.15	7.04
SEKI	CNT	female	10	24.63	5.74
SEKI	CNT	male	10	28.04	5.68
SEKI	CNT	male	10	NA	6.05
SEKI	SEKI	male	10	NA	3.8
SEKI	SEKI	male	10	NA	5.97
SEKI	SEKI	male	10	NA	5.65
SEKI	SEKI	female	10	23.17	5.25
SEKI	CNT	female	10	23.96	6.44
SEKI	SEKI	female	10	NA	5.51
SEKI	CNT	female	10	NA	5.69
SEKI	CNT	female	11	23.7	6.05
SEKI	SEKI	female	11	24.96	6.24
SEKI	SEKI	female	11	NA	5.91
SEKI	CNT	female	11	NA	6.42
SEKI	CNT	male	11	NA	6.4
SEKI	CNT	male	11	NA	7.08
SEKI	SEKI	male	11	NA	6.06
SEKI	SEKI	female	11	NA	5.66
SEKI	CNT	female	11	NA	5.55
SEKI	CNT	male	11	NA	6.26
SEKI	CNT	male	11	NA	5.99
SEKI	SEKI	male	11	NA	3.81
SEKI	SEKI	male	11	NA	5.61
SEKI	SEKI	male	11	NA	5.83
SEKI	SEKI	female	11	NA	6.22
SEKI	CNT	female	11	NA	6.29
SEKI	SEKI	female	11	NA	4.91
SEKI	CNT	female	11	NA	5.48
SEKI	CNT	female	12	NA	5.15
SEKI	SEKI	female	12	NA	5.68
SEKI	SEKI	female	12	NA	6.44
SEKI	CNT	female	12	NA	7.25
SEKI	CNT	male	12	25.73	6.42
SEKI	CNT	male	12	29.46	6.71
SEKI	SEKI	male	12	28.77	6.45
SEKI	SEKI	female	12	NA	7.14
SEKI	CNT	female	12	NA	6.15
SEKI	CNT	male	12	NA	6.43
SEKI	CNT	male	12	26.95	6.15
SEKI	SEKI	male	12	26.99	4.46
SEKI	SEKI	male	12	26.82	6.13
SEKI	SEKI	male	12	28.29	6.13
SEKI	SEKI	female	12	NA	5.74
SEKI	CNT	female	12	NA	7.01
SEKI	SEKI	female	12	23.72	6.46
SEKI	CNT	female	12	24.69	6.88
SEKI	CNT	female	13	NA	5.84
SEKI	SEKI	female	13	NA	6.81
SEKI	SEKI	female	13	23.54	5.18
SEKI	CNT	female	13	24.21	5.12
SEKI	CNT	male	13	NA	5.76
SEKI	CNT	male	13	NA	6.86
SEKI	SEKI	male	13	NA	5.85
SEKI	SEKI	female	13	24.88	6.19
SEKI	CNT	female	13	24.28	6.54
SEKI	CNT	male	13	27.78	6.1
SEKI	CNT	male	13	NA	4.93
SEKI	SEKI	male	13	NA	5.1
SEKI	SEKI	male	13	NA	5.58
SEKI	SEKI	male	13	NA	5.86
SEKI	SEKI	female	13	22.88	6.28
SEKI	CNT	female	13	23.69	6.1
SEKI	SEKI	female	13	NA	5.65
SEKI	CNT	female	13	NA	6.01
SEKI	CNT	female	14	23.47	5.06
SEKI	SEKI	female	14	24.17	6.52
SEKI	SEKI	female	14	NA	4.93
SEKI	CNT	female	14	NA	5.06
SEKI	CNT	male	14	NA	6.05
SEKI	CNT	male	14	NA	7.57
SEKI	SEKI	male	14	NA	6.02
SEKI	SEKI	female	14	NA	6.35
SEKI	CNT	female	14	NA	5.13
SEKI	CNT	male	14	NA	6.37
SEKI	CNT	male	14	NA	6.12
SEKI	SEKI	male	14	NA	5.86
SEKI	SEKI	male	14	NA	6.17
SEKI	SEKI	male	14	NA	6
SEKI	SEKI	female	14	NA	4.8
SEKI	CNT	female	14	NA	6.26
SEKI	SEKI	female	14	NA	5.67
SEKI	CNT	female	14	NA	6.47
SEKI	CNT	female	15	NA	4.54
SEKI	SEKI	female	15	NA	5.07
SEKI	SEKI	female	15	NA	5.62
SEKI	CNT	female	15	NA	6.05
SEKI	CNT	male	15	26.17	5.39
SEKI	CNT	male	15	29.59	5.76
SEKI	SEKI	male	15	28.53	5.18
SEKI	SEKI	female	15	NA	6.82
SEKI	CNT	female	15	NA	6.93
SEKI	CNT	male	15	NA	6.05
SEKI	CNT	male	15	26.78	6.71
SEKI	SEKI	male	15	27.9	6.15
SEKI	SEKI	male	15	26.35	5.76
SEKI	SEKI	male	15	28.5	6.62
SEKI	SEKI	female	15	NA	5.77
SEKI	CNT	female	15	NA	6.17
SEKI	SEKI	female	15	23.01	6.06
SEKI	CNT	female	15	24.36	16.49
SEKI	CNT	female	16	23.08	5.65
SEKI	SEKI	female	16	23.33	4.4
SEKI	SEKI	female	16	22.31	4.71
SEKI	CNT	female	16	22.93	5.17
SEKI	CNT	male	16	NA	5.72
SEKI	CNT	male	16	NA	5.97
SEKI	SEKI	male	16	NA	5.45
SEKI	SEKI	female	16	24.37	5.45
SEKI	CNT	female	16	24.73	6
SEKI	CNT	male	16	27.56	5.13
SEKI	CNT	male	16	NA	6.38
SEKI	SEKI	male	16	NA	6.48
SEKI	SEKI	male	16	NA	6.2
SEKI	SEKI	male	16	NA	6.11
SEKI	SEKI	female	16	23.69	7.3
SEKI	CNT	female	16	22.55	6.47
SEKI	SEKI	female	16	NA	6.42
SEKI	CNT	female	16	NA	4.58
SEKI	SEKI	female	17	NA	4.18
SEKI	CNT	female	17	NA	4.99
SEKI	CNT	male	17	NA	6.8
SEKI	CNT	male	17	NA	6.87
SEKI	SEKI	male	17	NA	6.3
SEKI	SEKI	female	17	NA	4.67
SEKI	CNT	female	17	NA	5.49
SEKI	CNT	male	17	NA	5.22
SEKI	CNT	male	17	NA	6.12
SEKI	SEKI	male	17	NA	6.46
SEKI	SEKI	male	17	NA	6.45
SEKI	SEKI	male	17	NA	6.16
SEKI	SEKI	female	17	NA	6.42
SEKI	CNT	female	17	NA	6.77
SEKI	SEKI	female	17	NA	5.58
SEKI	CNT	female	17	NA	6.53
SEKI	SEKI	female	18	22.14	5.14
SEKI	CNT	female	18	22.87	4.96
SEKI	CNT	male	18	25.95	6.12
SEKI	CNT	male	18	28.75	7.32
SEKI	SEKI	male	18	28.66	6.37
SEKI	SEKI	female	18	NA	6.07
SEKI	CNT	female	18	NA	5.7
SEKI	CNT	male	18	NA	5.82
SEKI	CNT	male	18	26.3	5.21
SEKI	SEKI	male	18	27.52	5.65
SEKI	SEKI	male	18	26.96	5.66
SEKI	SEKI	male	18	28.22	5.55
SEKI	SEKI	female	18	NA	6.25
SEKI	CNT	female	18	NA	5.89
SEKI	SEKI	female	18	22.41	5.59
SEKI	CNT	female	18	23.56	5.76
SEKI	CNT	male	19	NA	6.15
SEKI	CNT	male	19	NA	6.01
SEKI	SEKI	male	19	NA	5.08
SEKI	SEKI	female	19	23.63	5.55
SEKI	CNT	female	19	23.99	5.89
SEKI	CNT	male	19	26.63	6.09
SEKI	CNT	male	19	NA	4.99
SEKI	SEKI	male	19	NA	5.36
SEKI	SEKI	male	19	NA	5.45
SEKI	SEKI	male	19	NA	5.83
SEKI	SEKI	female	19	23.8	5.25
SEKI	CNT	female	19	22.47	6.01
SEKI	SEKI	female	19	NA	5.34
SEKI	CNT	female	19	NA	5.23
SEKI	CNT	male	20	24.89	6.14
SEKI	CNT	male	20	27.43	5.78
SEKI	SEKI	male	20	28.76	4.98
SEKI	SEKI	female	20	NA	5.38
SEKI	CNT	female	20	NA	5.8
SEKI	CNT	male	20	NA	5.46
SEKI	CNT	male	20	NA	6.36
SEKI	SEKI	male	20	NA	6.15
SEKI	SEKI	male	20	NA	6.58
SEKI	SEKI	male	20	NA	6.58
SEKI	SEKI	female	20	NA	5.19
SEKI	CNT	female	20	NA	4.97
SEKI	SEKI	female	20	NA	6.48
SEKI	CNT	female	20	NA	6.15
SEKI	SEKI	female	21	22.89	6.26
SEKI	CNT	female	21	22.5	5.55
SEKI	CNT	male	21	25.72	5.36
SEKI	CNT	male	21	25.6	6.15
SEKI	SEKI	male	21	26.6	5.59
SEKI	SEKI	male	21	25.97	6.33
SEKI	SEKI	male	21	27.01	5.76
SEKI	SEKI	female	21	NA	5.44
SEKI	CNT	female	21	NA	5.48
SEKI	SEKI	female	21	22.05	5.88
SEKI	CNT	female	21	22.78	6.35
SEKI	CNT	male	22	NA	5.49
SEKI	SEKI	male	22	NA	4.71
SEKI	SEKI	male	22	NA	5.65
SEKI	SEKI	male	22	NA	5.11
SEKI	SEKI	female	22	23.69	6.63
SEKI	CNT	female	22	21.34	5.61
SEKI	SEKI	female	22	NA	5.68
SEKI	CNT	female	22	NA	5.97
LNCA	LNCA	female	0	15.84	0
LNCA	CNT	female	0	24.3	3.8
[truncated: 2,612 more rows]
