# Supplementary material for: Decreased liver B vitamin-related enzymes as a metabolic hallmark of cancer cachexia
Source: Nat Commun. 2023 Oct 6;14:6246. doi: 10.1038/s41467-023-41952-w (PMC10558488; doi:10.1038/s41467-023-41952-w)
Supplement: Supplementary file 4 — Source Data [file 41467_2023_41952_MOESM4_ESM.zip › source_data_ed3/Fig2f.xlsx]

## Sheet: Fig2f
class2	class3	mb	x_axis
MEWO	Muscle	SAM	0.923855
MEWO	Muscle	SAH	3.39467
MEWO	Muscle	SAM	1.00355
MEWO	Muscle	SAH	0.723211
MEWO	Muscle	SAM	0.812944
MEWO	Muscle	SAH	3.48357
MEWO	Muscle	SAM	0.896776
MEWO	Muscle	SAH	0.723211
MEWO	Muscle	SAM	0.794197
MEWO	Muscle	SAH	1.7541
MEWO	Muscle	SAM	0.810172
MEWO	Muscle	SAH	0.723211
MEWO	Liver	SAM	0.758048
MEWO	Liver	SAH	0.730955
MEWO	Liver	SAM	0.754636
MEWO	Liver	SAH	0.972503
MEWO	Liver	SAM	0.802293
MEWO	Liver	SAH	1.21544
MEWO	Liver	SAM	0.595083
MEWO	Liver	SAH	1.06848
MEWO	Liver	SAM	0.24907
MEWO	Liver	SAH	1.42213
MEWO	Liver	SAM	0.257574
MEWO	Liver	SAH	1.55156
LNCA	Muscle	SAM	0.702115
LNCA	Muscle	SAH	0.157092
LNCA	Muscle	SAM	0.716669
LNCA	Muscle	SAH	0.157092
LNCA	Muscle	SAM	1.28298
LNCA	Muscle	SAH	0.157092
LNCA	Muscle	SAM	0.886135
LNCA	Muscle	SAH	0.157092
LNCA	Muscle	SAM	1.16526
LNCA	Muscle	SAH	2.1921
LNCA	Muscle	SAM	0.820099
LNCA	Muscle	SAH	0.157092
LNCA	Muscle	SAM	0.717795
LNCA	Muscle	SAH	3.61707
LNCA	Muscle	SAM	0.979262
LNCA	Muscle	SAH	2.69187
LNCA	Muscle	SAM	0.641055
LNCA	Muscle	SAH	0.157092
LNCA	Muscle	SAM	0.693397
LNCA	Muscle	SAH	0.157092
LNCA	Muscle	SAM	1.10945
LNCA	Muscle	SAH	1.40899
LNCA	Liver	SAM	0.499135
LNCA	Liver	SAH	1.99597
LNCA	Liver	SAM	0.510105
LNCA	Liver	SAH	1.48236
LNCA	Liver	SAM	0.153533
LNCA	Liver	SAH	0.998429
LNCA	Liver	SAM	0.482365
LNCA	Liver	SAH	1.71769
LNCA	Liver	SAM	0.447336
LNCA	Liver	SAH	1.59136
LNCA	Liver	SAM	0.388365
LNCA	Liver	SAH	1.47154
LNCA	Liver	SAM	0.795215
LNCA	Liver	SAH	1.74036
LNCA	Liver	SAM	0.405686
LNCA	Liver	SAH	1.35258
LNCA	Liver	SAM	0.323598
LNCA	Liver	SAH	1.23472
LNCA	Liver	SAM	0.463121
LNCA	Liver	SAH	1.25162
LNCA	Liver	SAM	0.285834
LNCA	Liver	SAH	1.31503
SEKI	Muscle	SAM	0.852437
SEKI	Muscle	SAH	0.924722
SEKI	Muscle	SAM	0.469534
SEKI	Muscle	SAH	1.04697
SEKI	Muscle	SAM	0.629254
SEKI	Muscle	SAH	0.801363
SEKI	Muscle	SAM	0.611394
SEKI	Muscle	SAH	0.536833
SEKI	Muscle	SAM	0.922681
SEKI	Muscle	SAH	0.457581
SEKI	Muscle	SAM	0.65955
SEKI	Muscle	SAH	0.764096
SEKI	Muscle	SAM	0.844102
SEKI	Muscle	SAH	0.648932
SEKI	Muscle	SAM	0.684444
SEKI	Muscle	SAH	0.686869
SEKI	Liver	SAM	0.499707
SEKI	Liver	SAH	0.927387
SEKI	Liver	SAM	0.732682
SEKI	Liver	SAH	0.948194
SEKI	Liver	SAM	0.707269
SEKI	Liver	SAH	0.931405
SEKI	Liver	SAM	1.20238
SEKI	Liver	SAH	0.785005
SEKI	Liver	SAM	0.507114
SEKI	Liver	SAH	1.26211
SEKI	Liver	SAM	1.22992
SEKI	Liver	SAH	1.35015
SEKI	Liver	SAM	1.02282
SEKI	Liver	SAH	1.0752
SEKI	Liver	SAM	1.32745
SEKI	Liver	SAH	0.586252
SEKI	Liver	SAM	1.01934
SEKI	Liver	SAH	0.561275
SEKI	Liver	SAM	1.27112
SEKI	Liver	SAH	0.56544
SEKI	Liver	SAM	1.06127
SEKI	Liver	SAH	0.736387
CRCA	Muscle	SAM	0.589147
CRCA	Muscle	SAH	0.992385
CRCA	Muscle	SAM	0.593457
CRCA	Muscle	SAH	0.53572
CRCA	Muscle	SAM	0.756875
CRCA	Muscle	SAH	0.591213
CRCA	Muscle	SAM	0.602152
CRCA	Muscle	SAH	0.627151
CRCA	Muscle	SAM	0.56547
CRCA	Muscle	SAH	0.359583
CRCA	Muscle	SAM	0.614507
CRCA	Muscle	SAH	0.762486
CRCA	Muscle	SAM	0.584164
CRCA	Muscle	SAH	0.878705
CRCA	Muscle	SAM	0.589584
CRCA	Muscle	SAH	0.56364
CRCA	Muscle	SAM	0.502402
CRCA	Muscle	SAH	0.818141
CRCA	Muscle	SAM	0.609749
CRCA	Muscle	SAH	0.749383
CRCA	Muscle	SAM	0.516996
CRCA	Muscle	SAH	0.787267
CRCA	Muscle	SAM	0.700085
CRCA	Muscle	SAH	0.700305
CRCA	Muscle	SAM	0.946322
CRCA	Muscle	SAH	1.02262
CRCA	Liver	SAM	1.29963
CRCA	Liver	SAH	0.685334
CRCA	Liver	SAM	1.57837
CRCA	Liver	SAH	0.602999
CRCA	Liver	SAM	1.36916
CRCA	Liver	SAH	0.447496
CRCA	Liver	SAM	1.22891
CRCA	Liver	SAH	0.688147
CRCA	Liver	SAM	1.28948
CRCA	Liver	SAH	0.715138
CRCA	Liver	SAM	0.816315
CRCA	Liver	SAH	0.720095
CRCA	Liver	SAM	0.863714
CRCA	Liver	SAH	0.606944
CRCA	Liver	SAM	1.22366
CRCA	Liver	SAH	0.683217
CRCA	Liver	SAM	0.780569
CRCA	Liver	SAH	0.705533
CRCA	Liver	SAM	0.890464
CRCA	Liver	SAH	0.790842
CRCA	Liver	SAM	0.90634
CRCA	Liver	SAH	0.669004
CRCA	Liver	SAM	1.13494
CRCA	Liver	SAH	0.675292
CRCA	Liver	SAM	0.912966
CRCA	Liver	SAH	0.7534
STRV	Muscle	SAM	0.617939
STRV	Muscle	SAH	0.660141
STRV	Muscle	SAM	0.542961
STRV	Muscle	SAH	0.369598
STRV	Muscle	SAM	0.675536
STRV	Muscle	SAH	0.570697
STRV	Muscle	SAM	0.711423
STRV	Muscle	SAH	0.604065
STRV	Muscle	SAM	0.625467
STRV	Muscle	SAH	0.450616
STRV	Muscle	SAM	0.560075
STRV	Muscle	SAH	0.747811
STRV	Muscle	SAM	0.639776
STRV	Muscle	SAH	0.81941
STRV	Muscle	SAM	0.62492
STRV	Muscle	SAH	0.776933
STRV	Liver	SAM	0.371452
STRV	Liver	SAH	1.46999
STRV	Liver	SAM	0.639044
STRV	Liver	SAH	1.14589
STRV	Liver	SAM	0.934336
STRV	Liver	SAH	0.716677
STRV	Liver	SAM	0.331552
STRV	Liver	SAH	1.75122
STRV	Liver	SAM	0.725166
STRV	Liver	SAH	1.40401
STRV	Liver	SAM	0.738438
STRV	Liver	SAH	1.05074
STRV	Liver	SAM	0.68771
STRV	Liver	SAH	0.9936
STRV	Liver	SAM	0.441461
STRV	Liver	SAH	1.42953
