# Supplementary material for: Decreased liver B vitamin-related enzymes as a metabolic hallmark of cancer cachexia
Source: Nat Commun. 2023 Oct 6;14:6246. doi: 10.1038/s41467-023-41952-w (PMC10558488; doi:10.1038/s41467-023-41952-w)
Supplement: Supplementary file 4 — Source Data [file 41467_2023_41952_MOESM4_ESM.zip › source_data_ed3/FigS5c.xlsx]

## Sheet: FigS4
up_id	up_ac	ratio_mean	p_value	class	class2	class3
KCRS_MOUSE	Q6P8J7	0.775328	0.106742	Mitochondria	CRCA Mitochondrion	Muscle
KCRB_MOUSE	Q04447	1.24076	0.0256302	Mitochondria	CRCA Mitochondrion	Muscle
ATPB_MOUSE	P56480	0.828891	0.0233821	Mitochondria	CRCA Mitochondrion	Muscle
CASQ1_MOUSE	O09165	1.38491	0.00890191	Mitochondria	CRCA Mitochondrion	Muscle
ACON_MOUSE	Q99KI0	0.799296	0.0715413	Mitochondria	CRCA Mitochondrion	Muscle
MDHM_MOUSE	P08249	0.791107	0.0554923	Mitochondria	CRCA Mitochondrion	Muscle
ATPA_MOUSE	Q03265	0.838906	0.0118653	Mitochondria	CRCA Mitochondrion	Muscle
ADT1_MOUSE	P48962	0.712175	0.0165952	Mitochondria	CRCA Mitochondrion	Muscle
ADT2_MOUSE	P51881	0.632289	0.0261606	Mitochondria	CRCA Mitochondrion	Muscle
LDHB_MOUSE	P16125	0.892908	0.561456	Mitochondria	CRCA Mitochondrion	Muscle
VDAC1_MOUSE	Q60932	0.731541	0.0413934	Mitochondria	CRCA Mitochondrion	Muscle
VDAC3_MOUSE	Q60931	0.77268	0.0750454	Mitochondria	CRCA Mitochondrion	Muscle
VDAC2_MOUSE	Q60930	0.816108	0.0596659	Mitochondria	CRCA Mitochondrion	Muscle
CMC1_MOUSE	Q8BH59	0.789733	0.0320783	Mitochondria	CRCA Mitochondrion	Muscle
ECHA_MOUSE	Q8BMS1	0.852034	0.0745147	Mitochondria	CRCA Mitochondrion	Muscle
ACADV_MOUSE	P50544	0.970509	0.626728	Mitochondria	CRCA Mitochondrion	Muscle
AATM_MOUSE	P05202	0.95545	0.0590618	Mitochondria	CRCA Mitochondrion	Muscle
IDHP_MOUSE	P54071	1.11794	0.568084	Mitochondria	CRCA Mitochondrion	Muscle
ODO1_MOUSE	Q60597	0.861475	0.022843	Mitochondria	CRCA Mitochondrion	Muscle
QCR1_MOUSE	Q9CZ13	0.816566	0.0417479	Mitochondria	CRCA Mitochondrion	Muscle
MPPB_MOUSE	Q9CXT8	0.862845	0.609905	Mitochondria	CRCA Mitochondrion	Muscle
NDUS1_MOUSE	Q91VD9	0.860277	0.0229494	Mitochondria	CRCA Mitochondrion	Muscle
ETFA_MOUSE	Q99LC5	0.881182	0.154905	Mitochondria	CRCA Mitochondrion	Muscle
ECHB_MOUSE	Q99JY0	0.930259	0.342626	Mitochondria	CRCA Mitochondrion	Muscle
SDHA_MOUSE	Q8K2B3	0.819149	0.00513441	Mitochondria	CRCA Mitochondrion	Muscle
THIL_MOUSE	Q8QZT1	0.900517	0.353572	Mitochondria	CRCA Mitochondrion	Muscle
CISY_MOUSE	Q9CZU6	0.792091	0.0394481	Mitochondria	CRCA Mitochondrion	Muscle
ATP5H_MOUSE	Q9DCX2	0.817362	0.00851015	Mitochondria	CRCA Mitochondrion	Muscle
HS90A_MOUSE	P07901	0.999298	0.988079	Mitochondria	CRCA Mitochondrion	Muscle
GRP75_MOUSE	P38647	0.905673	0.0325337	Mitochondria	CRCA Mitochondrion	Muscle
FUMH_MOUSE	P97807	0.798259	0.0260127	Mitochondria	CRCA Mitochondrion	Muscle
ODPB_MOUSE	Q9D051	0.840358	0.0128836	Mitochondria	CRCA Mitochondrion	Muscle
ACSL1_MOUSE	P41216	0.861149	0.0549747	Mitochondria	CRCA Mitochondrion	Muscle
PRDX5_MOUSE	P99029	1.06274	0.421263	Mitochondria	CRCA Mitochondrion	Muscle
ATPO_MOUSE	Q9DB20	0.757729	0.0237015	Mitochondria	CRCA Mitochondrion	Muscle
CH60_MOUSE	P63038	0.888281	0.0211461	Mitochondria	CRCA Mitochondrion	Muscle
ODP2_MOUSE	Q8BMF4	0.793774	0.0116899	Mitochondria	CRCA Mitochondrion	Muscle
CPT1B_MOUSE	Q924X2	0.867577	0.195555	Mitochondria	CRCA Mitochondrion	Muscle
SUCB1_MOUSE	Q9Z2I9	0.770433	0.035613	Mitochondria	CRCA Mitochondrion	Muscle
QCR2_MOUSE	Q9DB77	0.835061	0.120175	Mitochondria	CRCA Mitochondrion	Muscle
PARK7_MOUSE	Q99LX0	1.10767	0.042464	Mitochondria	CRCA Mitochondrion	Muscle
ECI1_MOUSE	P42125	0.897051	0.138525	Mitochondria	CRCA Mitochondrion	Muscle
ODPA_MOUSE	P35486	0.859105	0.0979096	Mitochondria	CRCA Mitochondrion	Muscle
NDUS3_MOUSE	Q9DCT2	0.787419	0.00823296	Mitochondria	CRCA Mitochondrion	Muscle
IDH3A_MOUSE	Q9D6R2	0.821155	0.0214044	Mitochondria	CRCA Mitochondrion	Muscle
UBA1_MOUSE	Q02053	1.07341	0.235766	Mitochondria	CRCA Mitochondrion	Muscle
ETFB_MOUSE	Q9DCW4	0.887433	0.118279	Mitochondria	CRCA Mitochondrion	Muscle
THIM_MOUSE	Q8BWT1	0.843025	0.0463907	Mitochondria	CRCA Mitochondrion	Muscle
CYC_MOUSE	P62897	0.788141	0.0627702	Mitochondria	CRCA Mitochondrion	Muscle
NNTM_MOUSE	Q61941	1.08956	0.368759	Mitochondria	CRCA Mitochondrion	Muscle
NDUV1_MOUSE	Q91YT0	0.835189	0.0801345	Mitochondria	CRCA Mitochondrion	Muscle
GPDM_MOUSE	Q64521	0.714792	0.0276045	Mitochondria	CRCA Mitochondrion	Muscle
DLDH_MOUSE	O08749	0.8014	0.026113	Mitochondria	CRCA Mitochondrion	Muscle
ACADL_MOUSE	P51174	0.889319	0.321799	Mitochondria	CRCA Mitochondrion	Muscle
PRDX3_MOUSE	P20108	0.842709	0.0306081	Mitochondria	CRCA Mitochondrion	Muscle
NDUA9_MOUSE	Q9DC69	0.813355	0.0100984	Mitochondria	CRCA Mitochondrion	Muscle
HXK2_MOUSE	O08528	0.903559	0.0181391	Mitochondria	CRCA Mitochondrion	Muscle
HXK1_MOUSE	P17710	1.24668	0.289242	Mitochondria	CRCA Mitochondrion	Muscle
CX6B1_MOUSE	P56391	0.818079	0.0159282	Mitochondria	CRCA Mitochondrion	Muscle
HCD2_MOUSE	O08756	0.956113	0.450808	Mitochondria	CRCA Mitochondrion	Muscle
MIC60_MOUSE	Q8CAQ8	0.915999	0.0220829	Mitochondria	CRCA Mitochondrion	Muscle
SODM_MOUSE	P09671	0.813384	0.150788	Mitochondria	CRCA Mitochondrion	Muscle
ODO2_MOUSE	Q9D2G2	0.846461	0.0581947	Mitochondria	CRCA Mitochondrion	Muscle
CY1_MOUSE	Q9D0M3	0.841205	0.11971	Mitochondria	CRCA Mitochondrion	Muscle
SCOT1_MOUSE	Q9D0K2	0.851537	0.0937952	Mitochondria	CRCA Mitochondrion	Muscle
CAVN1_MOUSE	O54724	1.33383	0.00725699	Mitochondria	CRCA Mitochondrion	Muscle
SUCA_MOUSE	Q9WUM5	0.797533	0.045205	Mitochondria	CRCA Mitochondrion	Muscle
ATPG_MOUSE	Q91VR2	0.866019	0.291103	Mitochondria	CRCA Mitochondrion	Muscle
NDUAA_MOUSE	Q99LC3	0.79121	0.012847	Mitochondria	CRCA Mitochondrion	Muscle
UCRI_MOUSE	Q9CR68	0.805968	0.014044	Mitochondria	CRCA Mitochondrion	Muscle
EFTU_MOUSE	Q8BFR5	0.83203	0.393401	Mitochondria	CRCA Mitochondrion	Muscle
NDUV2_MOUSE	Q9D6J6	0.666407	0.0160934	Mitochondria	CRCA Mitochondrion	Muscle
ETFD_MOUSE	Q921G7	0.936896	0.347403	Mitochondria	CRCA Mitochondrion	Muscle
COX41_MOUSE	P19783	0.748412	0.188542	Mitochondria	CRCA Mitochondrion	Muscle
CACP_MOUSE	P47934	0.804838	0.0736402	Mitochondria	CRCA Mitochondrion	Muscle
MMSA_MOUSE	Q9EQ20	1.04049	0.287665	Mitochondria	CRCA Mitochondrion	Muscle
ACADM_MOUSE	P45952	0.882102	0.318397	Mitochondria	CRCA Mitochondrion	Muscle
MPCP_MOUSE	Q8VEM8	0.839806	0.221329	Mitochondria	CRCA Mitochondrion	Muscle
QCR6_MOUSE	P99028	0.785541	0.00275471	Mitochondria	CRCA Mitochondrion	Muscle
SDHB_MOUSE	Q9CQA3	0.810522	0.150754	Mitochondria	CRCA Mitochondrion	Muscle
NDUS6_MOUSE	P52503	0.921907	0.161861	Mitochondria	CRCA Mitochondrion	Muscle
DECR_MOUSE	Q9CQ62	0.914251	0.241508	Mitochondria	CRCA Mitochondrion	Muscle
NDUBA_MOUSE	Q9DCS9	0.863227	0.0680027	Mitochondria	CRCA Mitochondrion	Muscle
KAPCA_MOUSE	P05132	1.06239	0.45278	Mitochondria	CRCA Mitochondrion	Muscle
ALDH2_MOUSE	P47738	0.995171	0.928478	Mitochondria	CRCA Mitochondrion	Muscle
ACOT2_MOUSE	Q9QYR9	1.0362	0.458924	Mitochondria	CRCA Mitochondrion	Muscle
QCR7_MOUSE	Q9D855	0.722678	0.0519527	Mitochondria	CRCA Mitochondrion	Muscle
NDUA4_MOUSE	Q62425	0.826167	0.00100627	Mitochondria	CRCA Mitochondrion	Muscle
TGM2_MOUSE	P21981	1.43971	0.011899	Mitochondria	CRCA Mitochondrion	Muscle
GAL3A_MOUSE	Q9D172	0.892196	0.050694	Mitochondria	CRCA Mitochondrion	Muscle
COQ9_MOUSE	Q8K1Z0	1.12176	0.528073	Mitochondria	CRCA Mitochondrion	Muscle
GSTP1_MOUSE	P19157	1.27869	0.0166826	Mitochondria	CRCA Mitochondrion	Muscle
PHB2_MOUSE	O35129	0.873816	0.0554826	Mitochondria	CRCA Mitochondrion	Muscle
AL4A1_MOUSE	Q8CHT0	0.768672	0.0370107	Mitochondria	CRCA Mitochondrion	Muscle
MK12_MOUSE	O08911	1.00221	0.903816	Mitochondria	CRCA Mitochondrion	Muscle
DNM1L_MOUSE	Q8K1M6	0.909724	0.159808	Mitochondria	CRCA Mitochondrion	Muscle
COX2_MOUSE	P00405	0.79897	0.00666109	Mitochondria	CRCA Mitochondrion	Muscle
HCDH_MOUSE	Q61425	0.794775	0.0569557	Mitochondria	CRCA Mitochondrion	Muscle
ATP5I_MOUSE	Q06185	0.898458	0.244226	Mitochondria	CRCA Mitochondrion	Muscle
LPPRC_MOUSE	Q6PB66	0.653609	0.00376094	Mitochondria	CRCA Mitochondrion	Muscle
NDUA8_MOUSE	Q9DCJ5	0.834317	0.184526	Mitochondria	CRCA Mitochondrion	Muscle
GARS_MOUSE	Q9CZD3	1.03857	0.289533	Mitochondria	CRCA Mitochondrion	Muscle
FUND2_MOUSE	Q9D6K8	0.775844	0.00830485	Mitochondria	CRCA Mitochondrion	Muscle
PCCB_MOUSE	Q99MN9	0.840238	0.0029712	Mitochondria	CRCA Mitochondrion	Muscle
NDUA5_MOUSE	Q9CPP6	0.792996	0.00374341	Mitochondria	CRCA Mitochondrion	Muscle
COX5A_MOUSE	P12787	0.799758	0.19749	Mitochondria	CRCA Mitochondrion	Muscle
COQ8A_MOUSE	Q60936	0.999807	0.99259	Mitochondria	CRCA Mitochondrion	Muscle
ATPK_MOUSE	P56135	1.00971	0.859903	Mitochondria	CRCA Mitochondrion	Muscle
ATP5L_MOUSE	Q9CPQ8	0.871345	0.112553	Mitochondria	CRCA Mitochondrion	Muscle
C1QBP_MOUSE	O35658	0.889577	0.106859	Mitochondria	CRCA Mitochondrion	Muscle
OAT_MOUSE	P29758	0.943649	0.345424	Mitochondria	CRCA Mitochondrion	Muscle
CPT2_MOUSE	P52825	0.937567	0.378129	Mitochondria	CRCA Mitochondrion	Muscle
ATPD_MOUSE	Q9D3D9	0.918934	0.721634	Mitochondria	CRCA Mitochondrion	Muscle
NIPS2_MOUSE	O55126	0.929018	0.486946	Mitochondria	CRCA Mitochondrion	Muscle
ATP5J_MOUSE	P97450	0.775393	0.0264784	Mitochondria	CRCA Mitochondrion	Muscle
CISD1_MOUSE	Q91WS0	0.775	0.0508181	Mitochondria	CRCA Mitochondrion	Muscle
CX7A1_MOUSE	P56392	0.639497	0.0557059	Mitochondria	CRCA Mitochondrion	Muscle
NDUS2_MOUSE	Q91WD5	0.829843	0.0223899	Mitochondria	CRCA Mitochondrion	Muscle
AT5F1_MOUSE	Q9CQQ7	0.913184	0.303851	Mitochondria	CRCA Mitochondrion	Muscle
PDK2_MOUSE	Q9JK42	0.866376	0.0366477	Mitochondria	CRCA Mitochondrion	Muscle
HINT2_MOUSE	Q9D0S9	0.899467	0.0941592	Mitochondria	CRCA Mitochondrion	Muscle
SAM50_MOUSE	Q8BGH2	0.911059	0.0511964	Mitochondria	CRCA Mitochondrion	Muscle
HIBCH_MOUSE	Q8QZS1	0.930542	0.456881	Mitochondria	CRCA Mitochondrion	Muscle
NDUB4_MOUSE	Q9CQC7	0.810784	0.0172402	Mitochondria	CRCA Mitochondrion	Muscle
ECHM_MOUSE	Q8BH95	0.964285	0.588769	Mitochondria	CRCA Mitochondrion	Muscle
NDUAC_MOUSE	Q7TMF3	0.954016	0.803491	Mitochondria	CRCA Mitochondrion	Muscle
TIGAR_MOUSE	Q8BZA9	0.946256	0.0866597	Mitochondria	CRCA Mitochondrion	Muscle
NDUB5_MOUSE	Q9CQH3	0.805455	0.00877799	Mitochondria	CRCA Mitochondrion	Muscle
M2OM_MOUSE	Q9CR62	0.908744	0.121787	Mitochondria	CRCA Mitochondrion	Muscle
MTCH2_MOUSE	Q791V5	0.917234	0.254551	Mitochondria	CRCA Mitochondrion	Muscle
NDUS5_MOUSE	Q99LY9	0.768048	0.0490094	Mitochondria	CRCA Mitochondrion	Muscle
THTM_MOUSE	Q99J99	1.0581	0.189567	Mitochondria	CRCA Mitochondrion	Muscle
IDHG1_MOUSE	P70404	0.87342	0.528327	Mitochondria	CRCA Mitochondrion	Muscle
QCR9_MOUSE	Q8R1I1	0.799954	0.058204	Mitochondria	CRCA Mitochondrion	Muscle
HMGCL_MOUSE	P38060	0.949076	0.604605	Mitochondria	CRCA Mitochondrion	Muscle
COX6C_MOUSE	Q9CPQ1	1.03189	0.895841	Mitochondria	CRCA Mitochondrion	Muscle
C560_MOUSE	Q9CZB0	0.776488	0.0227042	Mitochondria	CRCA Mitochondrion	Muscle
ACADS_MOUSE	Q07417	1.01532	0.903103	Mitochondria	CRCA Mitochondrion	Muscle
MCCB_MOUSE	Q3ULD5	1.07239	0.893638	Mitochondria	CRCA Mitochondrion	Muscle
NDUA2_MOUSE	Q9CQ75	0.903449	0.221658	Mitochondria	CRCA Mitochondrion	Muscle
S10A1_MOUSE	P56565	0.887223	0.319995	Mitochondria	CRCA Mitochondrion	Muscle
FAHD1_MOUSE	Q8R0F8	0.806295	0.031468	Mitochondria	CRCA Mitochondrion	Muscle
ACPM_MOUSE	Q9CR21	0.749681	0.0247828	Mitochondria	CRCA Mitochondrion	Muscle
NDUC2_MOUSE	Q9CQ54	0.89254	0.00243122	Mitochondria	CRCA Mitochondrion	Muscle
3HIDH_MOUSE	Q99L13	1.04544	0.239324	Mitochondria	CRCA Mitochondrion	Muscle
NDUAB_MOUSE	Q9D8B4	0.87835	0.0879545	Mitochondria	CRCA Mitochondrion	Muscle
PTH2_MOUSE	Q8R2Y8	1.01681	0.863274	Mitochondria	CRCA Mitochondrion	Muscle
FIS1_MOUSE	Q9CQ92	0.951865	0.679	Mitochondria	CRCA Mitochondrion	Muscle
MIC19_MOUSE	Q9CRB9	0.908044	0.34255	Mitochondria	CRCA Mitochondrion	Muscle
PDK4_MOUSE	O70571	1.57873	0.0209248	Mitochondria	CRCA Mitochondrion	Muscle
NDUB7_MOUSE	Q9CR61	0.878377	0.141	Mitochondria	CRCA Mitochondrion	Muscle
QCR8_MOUSE	Q9CQ69	0.8153	0.0412503	Mitochondria	CRCA Mitochondrion	Muscle
COX5B_MOUSE	P19536	0.846813	0.272662	Mitochondria	CRCA Mitochondrion	Muscle
NDUA6_MOUSE	Q9CQZ5	0.577169	0.00734518	Mitochondria	CRCA Mitochondrion	Muscle
PYC_MOUSE	Q05920	0.870186	0.0374395	Mitochondria	CRCA Mitochondrion	Muscle
NDUAD_MOUSE	Q9ERS2	0.760743	0.0381954	Mitochondria	CRCA Mitochondrion	Muscle
BDH_MOUSE	Q80XN0	0.728941	0.208339	Mitochondria	CRCA Mitochondrion	Muscle
ODPX_MOUSE	Q8BKZ9	1.02686	0.948926	Mitochondria	CRCA Mitochondrion	Muscle
ACO13_MOUSE	Q9CQR4	0.875131	0.132638	Mitochondria	CRCA Mitochondrion	Muscle
NOL3_MOUSE	Q9D1X0	1.03122	0.727898	Mitochondria	CRCA Mitochondrion	Muscle
CH10_MOUSE	Q64433	0.985983	0.858511	Mitochondria	CRCA Mitochondrion	Muscle
RT4I1_MOUSE	Q924D0	0.888183	0.122815	Mitochondria	CRCA Mitochondrion	Muscle
ATP8_MOUSE	P03930	0.957837	0.588032	Mitochondria	CRCA Mitochondrion	Muscle
NDUB3_MOUSE	Q9CQZ6	0.816752	0.0493637	Mitochondria	CRCA Mitochondrion	Muscle
STML2_MOUSE	Q99JB2	1.11412	0.0252886	Mitochondria	CRCA Mitochondrion	Muscle
ECH1_MOUSE	O35459	0.9052	0.272042	Mitochondria	CRCA Mitochondrion	Muscle
OPA1_MOUSE	P58281	0.893939	0.0957928	Mitochondria	CRCA Mitochondrion	Muscle
APEX1_MOUSE	P28352	0.914816	0.32862	Mitochondria	CRCA Mitochondrion	Muscle
NDUS4_MOUSE	Q9CXZ1	0.79449	0.247158	Mitochondria	CRCA Mitochondrion	Muscle
ATAD1_MOUSE	Q9D5T0	0.872891	0.0992126	Mitochondria	CRCA Mitochondrion	Muscle
RS3_MOUSE	P62908	1.0815	0.0964126	Mitochondria	CRCA Mitochondrion	Muscle
TIM13_MOUSE	P62075	0.989509	0.833708	Mitochondria	CRCA Mitochondrion	Muscle
TADBP_MOUSE	Q921F2	1.07321	0.543254	Mitochondria	CRCA Mitochondrion	Muscle
NDUS7_MOUSE	Q9DC70	0.914891	0.206269	Mitochondria	CRCA Mitochondrion	Muscle
SYIM_MOUSE	Q8BIJ6	1.04254	0.711012	Mitochondria	CRCA Mitochondrion	Muscle
LETM1_MOUSE	Q9Z2I0	0.842109	0.0127873	Mitochondria	CRCA Mitochondrion	Muscle
AIFM1_MOUSE	Q9Z0X1	0.934096	0.315611	Mitochondria	CRCA Mitochondrion	Muscle
LONM_MOUSE	Q8CGK3	0.889583	0.220637	Mitochondria	CRCA Mitochondrion	Muscle
B2L13_MOUSE	P59017	0.919446	0.181281	Mitochondria	CRCA Mitochondrion	Muscle
QCR10_MOUSE	Q9CPX8	0.863882	0.334923	Mitochondria	CRCA Mitochondrion	Muscle
NDUS8_MOUSE	Q8K3J1	0.793	0.0309021	Mitochondria	CRCA Mitochondrion	Muscle
MAON_MOUSE	Q8BMF3	0.895324	0.0884091	Mitochondria	CRCA Mitochondrion	Muscle
GSTK1_MOUSE	Q9DCM2	1.18698	0.00951806	Mitochondria	CRCA Mitochondrion	Muscle
BCAT2_MOUSE	O35855	1.04323	0.736796	Mitochondria	CRCA Mitochondrion	Muscle
IVD_MOUSE	Q9JHI5	0.861216	0.183343	Mitochondria	CRCA Mitochondrion	Muscle
LACB2_MOUSE	Q99KR3	1.04477	0.743445	Mitochondria	CRCA Mitochondrion	Muscle
CHCH2_MOUSE	Q9D1L0	1.3166	0.211221	Mitochondria	CRCA Mitochondrion	Muscle
BOLA1_MOUSE	Q9D8S9	1.87206	0.0894378	Mitochondria	CRCA Mitochondrion	Muscle
PCCA_MOUSE	Q91ZA3	0.876097	0.267896	Mitochondria	CRCA Mitochondrion	Muscle
ACDSB_MOUSE	Q9DBL1	1.01042	0.728636	Mitochondria	CRCA Mitochondrion	Muscle
TOM34_MOUSE	Q9CYG7	0.963272	0.730564	Mitochondria	CRCA Mitochondrion	Muscle
MFN1_MOUSE	Q811U4	0.965085	0.66698	Mitochondria	CRCA Mitochondrion	Muscle
L2HDH_MOUSE	Q91YP0	0.923539	0.484232	Mitochondria	CRCA Mitochondrion	Muscle
ODB2_MOUSE	P53395	0.927707	0.483101	Mitochondria	CRCA Mitochondrion	Muscle
CX7A2_MOUSE	P48771	0.923318	0.317082	Mitochondria	CRCA Mitochondrion	Muscle
COQ5_MOUSE	Q9CXI0	0.927257	0.316166	Mitochondria	CRCA Mitochondrion	Muscle
MIC26_MOUSE	Q9DCZ4	0.91813	0.00921003	Mitochondria	CRCA Mitochondrion	Muscle
MPC2_MOUSE	Q9D023	0.760029	0.0818255	Mitochondria	CRCA Mitochondrion	Muscle
MUTA_MOUSE	P16332	0.932934	0.13722	Mitochondria	CRCA Mitochondrion	Muscle
GLNA_MOUSE	P15105	1.37513	0.227172	Mitochondria	CRCA Mitochondrion	Muscle
RAB7A_MOUSE	P51150	1.01727	0.760661	Mitochondria	CRCA Mitochondrion	Muscle
MAVS_MOUSE	Q8VCF0	0.922337	0.531154	Mitochondria	CRCA Mitochondrion	Muscle
DHB8_MOUSE	P50171	0.942562	0.568004	Mitochondria	CRCA Mitochondrion	Muscle
NDUF4_MOUSE	Q9D1H6	0.835411	0.00354711	Mitochondria	CRCA Mitochondrion	Muscle
GPX4_MOUSE	O70325	1.0158	0.803577	Mitochondria	CRCA Mitochondrion	Muscle
GLO2_MOUSE	Q99KB8	1.1136	0.0152782	Mitochondria	CRCA Mitochondrion	Muscle
CX6A2_MOUSE	P43023	1.20765	0.809301	Mitochondria	CRCA Mitochondrion	Muscle
NDUB8_MOUSE	Q9D6J5	0.819418	0.0785836	Mitochondria	CRCA Mitochondrion	Muscle
MCU_MOUSE	Q3UMR5	1.02304	0.905547	Mitochondria	CRCA Mitochondrion	Muscle
FUND1_MOUSE	Q9DB70	0.590739	0.0355399	Mitochondria	CRCA Mitochondrion	Muscle
MTX2_MOUSE	O88441	0.93139	0.209139	Mitochondria	CRCA Mitochondrion	Muscle
ATP68_MOUSE	P56379	0.872501	0.139297	Mitochondria	CRCA Mitochondrion	Muscle
GSHR_MOUSE	P47791	1.12069	0.185688	Mitochondria	CRCA Mitochondrion	Muscle
NDUA7_MOUSE	Q9Z1P6	0.879128	0.555887	Mitochondria	CRCA Mitochondrion	Muscle
PPA6_MOUSE	Q8BP40	1.17609	0.532224	Mitochondria	CRCA Mitochondrion	Muscle
S2542_MOUSE	Q8R0Y8	0.933895	0.37669	Mitochondria	CRCA Mitochondrion	Muscle
NFU1_MOUSE	Q9QZ23	0.762112	0.0192352	Mitochondria	CRCA Mitochondrion	Muscle
ECI2_MOUSE	Q9WUR2	0.826621	0.0220064	Mitochondria	CRCA Mitochondrion	Muscle
NU4M_MOUSE	P03911	0.962994	0.756909	Mitochondria	CRCA Mitochondrion	Muscle
NDUB9_MOUSE	Q9CQJ8	1.00877	0.85367	Mitochondria	CRCA Mitochondrion	Muscle
NDUF3_MOUSE	Q9JKL4	0.881861	0.351232	Mitochondria	CRCA Mitochondrion	Muscle
GLSK_MOUSE	D3Z7P3	1.23643	0.810017	Mitochondria	CRCA Mitochondrion	Muscle
ACAD9_MOUSE	Q8JZN5	0.983593	0.975154	Mitochondria	CRCA Mitochondrion	Muscle
CLYBL_MOUSE	Q8R4N0	0.827964	0.109006	Mitochondria	CRCA Mitochondrion	Muscle
TIM29_MOUSE	Q8BGX2	1.16685	0.594942	Mitochondria	CRCA Mitochondrion	Muscle
NDUBB_MOUSE	O09111	1.03296	0.970137	Mitochondria	CRCA Mitochondrion	Muscle
NNRD_MOUSE	Q9CZ42	1.05585	0.340929	Mitochondria	CRCA Mitochondrion	Muscle
PFD2_MOUSE	O70591	0.962371	0.448573	Mitochondria	CRCA Mitochondrion	Muscle
COX7C_MOUSE	P17665	0.796293	0.229035	Mitochondria	CRCA Mitochondrion	Muscle
GRPE1_MOUSE	Q99LP6	0.724907	0.122096	Mitochondria	CRCA Mitochondrion	Muscle
MIC13_MOUSE	Q8R404	0.985545	0.764981	Mitochondria	CRCA Mitochondrion	Muscle
ODBB_MOUSE	Q6P3A8	0.871222	0.0585587	Mitochondria	CRCA Mitochondrion	Muscle
MARC2_MOUSE	Q922Q1	0.98162	0.585605	Mitochondria	CRCA Mitochondrion	Muscle
CPSM_MOUSE	Q8C196	0.669529	0.0233509	Mitochondria	CRCA Mitochondrion	Muscle
DHE3_MOUSE	P26443	0.948451	0.631391	Mitochondria	CRCA Mitochondrion	Muscle
ACAD8_MOUSE	Q9D7B6	0.919657	0.148952	Mitochondria	CRCA Mitochondrion	Muscle
MIC27_MOUSE	Q78IK4	0.927214	0.434914	Mitochondria	CRCA Mitochondrion	Muscle
F162A_MOUSE	Q9D6U8	1.06114	0.724937	Mitochondria	CRCA Mitochondrion	Muscle
NDUB1_MOUSE	P0DN34	0.709107	0.0763178	Mitochondria	CRCA Mitochondrion	Muscle
PREP_MOUSE	Q8K411	1.03132	0.612485	Mitochondria	CRCA Mitochondrion	Muscle
MCCA_MOUSE	Q99MR8	1.05233	0.95712	Mitochondria	CRCA Mitochondrion	Muscle
NDUB2_MOUSE	Q9CPU2	0.761345	0.0844788	Mitochondria	CRCA Mitochondrion	Muscle
SUCB2_MOUSE	Q9Z2I8	0.918183	0.111458	Mitochondria	CRCA Mitochondrion	Muscle
CLUS_MOUSE	Q06890	1.07645	0.567449	Mitochondria	CRCA Mitochondrion	Muscle
TIM44_MOUSE	O35857	0.83111	0.166397	Mitochondria	CRCA Mitochondrion	Muscle
NB5R3_MOUSE	Q9DCN2	1.12155	0.107783	Mitochondria	CRCA Mitochondrion	Muscle
SYMM_MOUSE	Q499X9	0.946778	0.648408	Mitochondria	CRCA Mitochondrion	Muscle
ACS2L_MOUSE	Q99NB1	1.04851	0.567882	Mitochondria	CRCA Mitochondrion	Muscle
AUHM_MOUSE	Q9JLZ3	1.33148	0.538542	Mitochondria	CRCA Mitochondrion	Muscle
F210A_MOUSE	Q8BGY7	0.843756	0.104878	Mitochondria	CRCA Mitochondrion	Muscle
THIOM_MOUSE	P97493	0.81593	0.0769483	Mitochondria	CRCA Mitochondrion	Muscle
COQ6_MOUSE	Q8R1S0	1.04144	0.786213	Mitochondria	CRCA Mitochondrion	Muscle
NU1M_MOUSE	P03888	0.833079	0.0391215	Mitochondria	CRCA Mitochondrion	Muscle
MCEE_MOUSE	Q9D1I5	1.10039	0.640238	Mitochondria	CRCA Mitochondrion	Muscle
IPYR2_MOUSE	Q91VM9	0.957348	0.361267	Mitochondria	CRCA Mitochondrion	Muscle
NNRE_MOUSE	Q8K4Z3	1.04024	0.597206	Mitochondria	CRCA Mitochondrion	Muscle
OTC_MOUSE	P11725	1.15207	0.634954	Mitochondria	CRCA Mitochondrion	Muscle
COX3_MOUSE	P00416	1.02492	0.948182	Mitochondria	CRCA Mitochondrion	Muscle
DDX1_MOUSE	Q91VR5	0.780112	0.0992152	Mitochondria	CRCA Mitochondrion	Muscle
UBP15_MOUSE	Q8R5H1	0.748474	0.0343916	Mitochondria	CRCA Mitochondrion	Muscle
ACD11_MOUSE	Q80XL6	1.0725	0.929577	Mitochondria	CRCA Mitochondrion	Muscle
PPTC7_MOUSE	Q6NVE9	0.790771	0.12776	Mitochondria	CRCA Mitochondrion	Muscle
KPCA_MOUSE	P20444	0.97793	0.828366	Mitochondria	CRCA Mitochondrion	Muscle
VAT1_MOUSE	Q62465	1.507	0.249917	Mitochondria	CRCA Mitochondrion	Muscle
ABCE1_MOUSE	P61222	0.922939	0.465084	Mitochondria	CRCA Mitochondrion	Muscle
NMNA3_MOUSE	Q99JR6	0.78671	0.0198938	Mitochondria	CRCA Mitochondrion	Muscle
SQOR_MOUSE	Q9R112	0.574365	0.00119085	Mitochondria	CRCA Mitochondrion	Muscle
SUOX_MOUSE	Q8R086	0.762163	0.177486	Mitochondria	CRCA Mitochondrion	Muscle
AL7A1_MOUSE	Q9DBF1	1.03041	0.496428	Mitochondria	CRCA Mitochondrion	Muscle
THTR_MOUSE	P52196	1.04313	0.983212	Mitochondria	CRCA Mitochondrion	Muscle
ABCG2_MOUSE	Q7TMS5	1.15533	0.900992	Mitochondria	CRCA Mitochondrion	Muscle
AT2L2_MOUSE	Q8R1K4	1.08027	0.283871	Mitochondria	CRCA Mitochondrion	Muscle
NEUL_MOUSE	Q91YP2	0.876432	0.0752339	Mitochondria	CRCA Mitochondrion	Muscle
VWA8_MOUSE	Q8CC88	1.3345	0.377121	Mitochondria	CRCA Mitochondrion	Muscle
ACOT9_MOUSE	Q9R0X4	1.02977	0.979282	Mitochondria	CRCA Mitochondrion	Muscle
ANK2_MOUSE	Q8C8R3	1.27023	0.659515	Mitochondria	CRCA Mitochondrion	Muscle
ACSL3_MOUSE	Q9CZW4	1.03694	0.701507	Mitochondria	CRCA Mitochondrion	Muscle
PLCE_MOUSE	Q9D1E8	1.11804	0.730511	Mitochondria	CRCA Mitochondrion	Muscle
PDPR_MOUSE	Q7TSQ8	1.19369	0.536598	Mitochondria	CRCA Mitochondrion	Muscle
COX17_MOUSE	P56394	1.45612	0.239343	Mitochondria	CRCA Mitochondrion	Muscle
AGK_MOUSE	Q9ESW4	1.17058	0.687832	Mitochondria	CRCA Mitochondrion	Muscle
L2HDH_MOUSE	Q91YP0	0.901118	0.351822	Mitochondria	SEKI Mitochondrion	Muscle
KCRS_MOUSE	Q6P8J7	0.701443	0.206773	Mitochondria	SEKI Mitochondrion	Muscle
KCRB_MOUSE	Q04447	0.989586	0.890318	Mitochondria	SEKI Mitochondrion	Muscle
ATPB_MOUSE	P56480	0.793884	0.192804	Mitochondria	SEKI Mitochondrion	Muscle
CASQ1_MOUSE	O09165	1.16008	0.247238	Mitochondria	SEKI Mitochondrion	Muscle
ACON_MOUSE	Q99KI0	0.742172	0.116638	Mitochondria	SEKI Mitochondrion	Muscle
ATPA_MOUSE	Q03265	0.843637	0.24446	Mitochondria	SEKI Mitochondrion	Muscle
MDHM_MOUSE	P08249	0.750825	0.155871	Mitochondria	SEKI Mitochondrion	Muscle
ADT1_MOUSE	P48962	0.688709	0.119771	Mitochondria	SEKI Mitochondrion	Muscle
ADT2_MOUSE	P51881	0.675217	0.12818	Mitochondria	SEKI Mitochondrion	Muscle
LDHB_MOUSE	P16125	0.926542	0.6259	Mitochondria	SEKI Mitochondrion	Muscle
CMC1_MOUSE	Q8BH59	0.7732	0.0851282	Mitochondria	SEKI Mitochondrion	Muscle
VDAC1_MOUSE	Q60932	0.754772	0.121598	Mitochondria	SEKI Mitochondrion	Muscle
VDAC3_MOUSE	Q60931	0.769385	0.132632	Mitochondria	SEKI Mitochondrion	Muscle
ECHA_MOUSE	Q8BMS1	0.847392	0.291997	Mitochondria	SEKI Mitochondrion	Muscle
ACADV_MOUSE	P50544	0.856913	0.256031	Mitochondria	SEKI Mitochondrion	Muscle
ODO1_MOUSE	Q60597	0.81522	0.121535	Mitochondria	SEKI Mitochondrion	Muscle
QCR1_MOUSE	Q9CZ13	0.820904	0.177881	Mitochondria	SEKI Mitochondrion	Muscle
AATM_MOUSE	P05202	0.803498	0.186787	Mitochondria	SEKI Mitochondrion	Muscle
NDUS1_MOUSE	Q91VD9	0.820723	0.110591	Mitochondria	SEKI Mitochondrion	Muscle
ETFA_MOUSE	Q99LC5	0.805806	0.26138	Mitochondria	SEKI Mitochondrion	Muscle
HS90A_MOUSE	P07901	1.01551	0.839415	Mitochondria	SEKI Mitochondrion	Muscle
IDHP_MOUSE	P54071	0.874198	0.500872	Mitochondria	SEKI Mitochondrion	Muscle
SDHA_MOUSE	Q8K2B3	0.818221	0.119582	Mitochondria	SEKI Mitochondrion	Muscle
FUMH_MOUSE	P97807	0.798643	0.142453	Mitochondria	SEKI Mitochondrion	Muscle
ECHB_MOUSE	Q99JY0	0.846292	0.287451	Mitochondria	SEKI Mitochondrion	Muscle
QCR2_MOUSE	Q9DB77	0.820444	0.176173	Mitochondria	SEKI Mitochondrion	Muscle
ACSL1_MOUSE	P41216	0.839387	0.263516	Mitochondria	SEKI Mitochondrion	Muscle
THIL_MOUSE	Q8QZT1	0.804046	0.207128	Mitochondria	SEKI Mitochondrion	Muscle
PRDX5_MOUSE	P99029	0.873029	0.315747	Mitochondria	SEKI Mitochondrion	Muscle
CISY_MOUSE	Q9CZU6	0.777818	0.135673	Mitochondria	SEKI Mitochondrion	Muscle
GRP75_MOUSE	P38647	0.884724	0.261945	Mitochondria	SEKI Mitochondrion	Muscle
THIM_MOUSE	Q8BWT1	0.823783	0.373196	Mitochondria	SEKI Mitochondrion	Muscle
ODPB_MOUSE	Q9D051	0.825332	0.195781	Mitochondria	SEKI Mitochondrion	Muscle
NDUS3_MOUSE	Q9DCT2	0.76535	0.113198	Mitochondria	SEKI Mitochondrion	Muscle
CH60_MOUSE	P63038	0.903627	0.296295	Mitochondria	SEKI Mitochondrion	Muscle
ODP2_MOUSE	Q8BMF4	0.844929	0.217957	Mitochondria	SEKI Mitochondrion	Muscle
SUCB1_MOUSE	Q9Z2I9	0.748454	0.119876	Mitochondria	SEKI Mitochondrion	Muscle
DLDH_MOUSE	O08749	0.844634	0.18982	Mitochondria	SEKI Mitochondrion	Muscle
IDH3A_MOUSE	Q9D6R2	0.75599	0.14954	Mitochondria	SEKI Mitochondrion	Muscle
ATPO_MOUSE	Q9DB20	0.791695	0.226412	Mitochondria	SEKI Mitochondrion	Muscle
NDUV1_MOUSE	Q91YT0	0.885606	0.131224	Mitochondria	SEKI Mitochondrion	Muscle
ATP5H_MOUSE	Q9DCX2	0.796961	0.228576	Mitochondria	SEKI Mitochondrion	Muscle
CPT1B_MOUSE	Q924X2	0.830059	0.288143	Mitochondria	SEKI Mitochondrion	Muscle
NDUA9_MOUSE	Q9DC69	0.915234	0.159349	Mitochondria	SEKI Mitochondrion	Muscle
ECI1_MOUSE	P42125	0.863043	0.400162	Mitochondria	SEKI Mitochondrion	Muscle
ODPA_MOUSE	P35486	0.846568	0.137944	Mitochondria	SEKI Mitochondrion	Muscle
PARK7_MOUSE	Q99LX0	1.25929	0.0234029	Mitochondria	SEKI Mitochondrion	Muscle
UBA1_MOUSE	Q02053	1.14527	0.00737884	Mitochondria	SEKI Mitochondrion	Muscle
ETFB_MOUSE	Q9DCW4	0.797255	0.205415	Mitochondria	SEKI Mitochondrion	Muscle
GPDM_MOUSE	Q64521	0.810464	0.00312824	Mitochondria	SEKI Mitochondrion	Muscle
CYC_MOUSE	P62897	0.762184	0.121377	Mitochondria	SEKI Mitochondrion	Muscle
ACADL_MOUSE	P51174	0.826388	0.328381	Mitochondria	SEKI Mitochondrion	Muscle
HCD2_MOUSE	O08756	0.888974	0.280016	Mitochondria	SEKI Mitochondrion	Muscle
HXK2_MOUSE	O08528	0.995286	0.94512	Mitochondria	SEKI Mitochondrion	Muscle
HXK1_MOUSE	P17710	1.21642	0.0286511	Mitochondria	SEKI Mitochondrion	Muscle
PRDX3_MOUSE	P20108	0.838435	0.222347	Mitochondria	SEKI Mitochondrion	Muscle
MIC60_MOUSE	Q8CAQ8	0.869596	0.148588	Mitochondria	SEKI Mitochondrion	Muscle
VDAC2_MOUSE	Q60930	0.759095	0.0886328	Mitochondria	SEKI Mitochondrion	Muscle
CY1_MOUSE	Q9D0M3	0.811096	0.176129	Mitochondria	SEKI Mitochondrion	Muscle
NNTM_MOUSE	Q61941	0.915045	0.464798	Mitochondria	SEKI Mitochondrion	Muscle
CX6B1_MOUSE	P56391	0.795118	0.106944	Mitochondria	SEKI Mitochondrion	Muscle
ALDH2_MOUSE	P47738	0.885116	0.186578	Mitochondria	SEKI Mitochondrion	Muscle
SCOT1_MOUSE	Q9D0K2	0.8689	0.244198	Mitochondria	SEKI Mitochondrion	Muscle
UCRI_MOUSE	Q9CR68	0.777667	0.203492	Mitochondria	SEKI Mitochondrion	Muscle
MPCP_MOUSE	Q8VEM8	0.769797	0.205004	Mitochondria	SEKI Mitochondrion	Muscle
ATPG_MOUSE	Q91VR2	0.893729	0.391506	Mitochondria	SEKI Mitochondrion	Muscle
NDUAA_MOUSE	Q99LC3	0.834381	0.233246	Mitochondria	SEKI Mitochondrion	Muscle
SODM_MOUSE	P09671	0.84226	0.212472	Mitochondria	SEKI Mitochondrion	Muscle
CAVN1_MOUSE	O54724	1.12663	0.116244	Mitochondria	SEKI Mitochondrion	Muscle
ETFD_MOUSE	Q921G7	0.94865	0.602079	Mitochondria	SEKI Mitochondrion	Muscle
ODO2_MOUSE	Q9D2G2	0.844138	0.21522	Mitochondria	SEKI Mitochondrion	Muscle
NDUV2_MOUSE	Q9D6J6	0.781886	0.106069	Mitochondria	SEKI Mitochondrion	Muscle
PYC_MOUSE	Q05920	0.835889	0.0337807	Mitochondria	SEKI Mitochondrion	Muscle
GAL3A_MOUSE	Q9D172	0.817257	0.130778	Mitochondria	SEKI Mitochondrion	Muscle
COX41_MOUSE	P19783	0.844905	0.240932	Mitochondria	SEKI Mitochondrion	Muscle
HCDH_MOUSE	Q61425	0.772453	0.160795	Mitochondria	SEKI Mitochondrion	Muscle
SUCA_MOUSE	Q9WUM5	0.786036	0.122933	Mitochondria	SEKI Mitochondrion	Muscle
DECR_MOUSE	Q9CQ62	0.823326	0.245177	Mitochondria	SEKI Mitochondrion	Muscle
COQ8A_MOUSE	Q60936	0.962478	0.658402	Mitochondria	SEKI Mitochondrion	Muscle
ACADM_MOUSE	P45952	0.881853	0.36175	Mitochondria	SEKI Mitochondrion	Muscle
QCR6_MOUSE	P99028	0.82498	0.0856616	Mitochondria	SEKI Mitochondrion	Muscle
SDHB_MOUSE	Q9CQA3	0.797182	0.128227	Mitochondria	SEKI Mitochondrion	Muscle
QCR7_MOUSE	Q9D855	0.738598	0.191972	Mitochondria	SEKI Mitochondrion	Muscle
NDUA4_MOUSE	Q62425	0.813854	0.252527	Mitochondria	SEKI Mitochondrion	Muscle
COQ9_MOUSE	Q8K1Z0	1.05558	0.53613	Mitochondria	SEKI Mitochondrion	Muscle
ACOT2_MOUSE	Q9QYR9	0.987164	0.84401	Mitochondria	SEKI Mitochondrion	Muscle
THTM_MOUSE	Q99J99	0.971526	0.493671	Mitochondria	SEKI Mitochondrion	Muscle
M2OM_MOUSE	Q9CR62	0.805925	0.149444	Mitochondria	SEKI Mitochondrion	Muscle
AT5F1_MOUSE	Q9CQQ7	0.888062	0.179218	Mitochondria	SEKI Mitochondrion	Muscle
EFTU_MOUSE	Q8BFR5	0.930467	0.337873	Mitochondria	SEKI Mitochondrion	Muscle
CACP_MOUSE	P47934	0.96126	0.597589	Mitochondria	SEKI Mitochondrion	Muscle
PHB2_MOUSE	O35129	0.890513	0.257607	Mitochondria	SEKI Mitochondrion	Muscle
DNM1L_MOUSE	Q8K1M6	0.964053	0.308158	Mitochondria	SEKI Mitochondrion	Muscle
NDUS2_MOUSE	Q91WD5	0.891936	0.170744	Mitochondria	SEKI Mitochondrion	Muscle
KAPCA_MOUSE	P05132	0.950732	0.582556	Mitochondria	SEKI Mitochondrion	Muscle
TGM2_MOUSE	P21981	1.65075	0.01697	Mitochondria	SEKI Mitochondrion	Muscle
GSTP1_MOUSE	P19157	1.10868	0.293855	Mitochondria	SEKI Mitochondrion	Muscle
MMSA_MOUSE	Q9EQ20	1.06186	0.259649	Mitochondria	SEKI Mitochondrion	Muscle
NDUS6_MOUSE	P52503	0.911589	0.232992	Mitochondria	SEKI Mitochondrion	Muscle
NDUA5_MOUSE	Q9CPP6	0.812755	0.215312	Mitochondria	SEKI Mitochondrion	Muscle
ATP5L_MOUSE	Q9CPQ8	0.815544	0.245246	Mitochondria	SEKI Mitochondrion	Muscle
COX2_MOUSE	P00405	0.75846	0.124322	Mitochondria	SEKI Mitochondrion	Muscle
NDUBA_MOUSE	Q9DCS9	0.86556	0.197416	Mitochondria	SEKI Mitochondrion	Muscle
LPPRC_MOUSE	Q6PB66	0.674633	0.0313021	Mitochondria	SEKI Mitochondrion	Muscle
COX5A_MOUSE	P12787	0.863699	0.295664	Mitochondria	SEKI Mitochondrion	Muscle
FUND2_MOUSE	Q9D6K8	0.771462	0.0924988	Mitochondria	SEKI Mitochondrion	Muscle
CISD1_MOUSE	Q91WS0	0.758437	0.0249282	Mitochondria	SEKI Mitochondrion	Muscle
C1QBP_MOUSE	O35658	0.777381	0.0780345	Mitochondria	SEKI Mitochondrion	Muscle
NIPS2_MOUSE	O55126	0.913187	0.29953	Mitochondria	SEKI Mitochondrion	Muscle
GARS_MOUSE	Q9CZD3	1.04497	0.175317	Mitochondria	SEKI Mitochondrion	Muscle
OAT_MOUSE	P29758	0.898823	0.196472	Mitochondria	SEKI Mitochondrion	Muscle
IDHG1_MOUSE	P70404	0.962398	0.827578	Mitochondria	SEKI Mitochondrion	Muscle
NDUA8_MOUSE	Q9DCJ5	0.854201	0.0932414	Mitochondria	SEKI Mitochondrion	Muscle
MK12_MOUSE	O08911	1.1387	0.0573274	Mitochondria	SEKI Mitochondrion	Muscle
HIBCH_MOUSE	Q8QZS1	0.866707	0.118939	Mitochondria	SEKI Mitochondrion	Muscle
S10A1_MOUSE	P56565	1.0821	0.29117	Mitochondria	SEKI Mitochondrion	Muscle
ATP5J_MOUSE	P97450	0.822504	0.151356	Mitochondria	SEKI Mitochondrion	Muscle
ATPD_MOUSE	Q9D3D9	1.10562	0.53577	Mitochondria	SEKI Mitochondrion	Muscle
ECH1_MOUSE	O35459	0.964678	0.579729	Mitochondria	SEKI Mitochondrion	Muscle
PDK2_MOUSE	Q9JK42	0.846069	0.22248	Mitochondria	SEKI Mitochondrion	Muscle
SAM50_MOUSE	Q8BGH2	0.95404	0.566087	Mitochondria	SEKI Mitochondrion	Muscle
ATP5I_MOUSE	Q06185	0.818788	0.0877999	Mitochondria	SEKI Mitochondrion	Muscle
CX7A1_MOUSE	P56392	0.700515	0.174589	Mitochondria	SEKI Mitochondrion	Muscle
ATPK_MOUSE	P56135	0.962163	0.642278	Mitochondria	SEKI Mitochondrion	Muscle
MTCH2_MOUSE	Q791V5	0.861904	0.048283	Mitochondria	SEKI Mitochondrion	Muscle
NDUAD_MOUSE	Q9ERS2	0.805051	0.168748	Mitochondria	SEKI Mitochondrion	Muscle
CPT2_MOUSE	P52825	0.904413	0.246444	Mitochondria	SEKI Mitochondrion	Muscle
ACADS_MOUSE	Q07417	0.995526	0.935559	Mitochondria	SEKI Mitochondrion	Muscle
FAHD1_MOUSE	Q8R0F8	0.84304	0.247381	Mitochondria	SEKI Mitochondrion	Muscle
NDUB4_MOUSE	Q9CQC7	0.825199	0.157733	Mitochondria	SEKI Mitochondrion	Muscle
ECHM_MOUSE	Q8BH95	0.872864	0.380031	Mitochondria	SEKI Mitochondrion	Muscle
AL4A1_MOUSE	Q8CHT0	0.70984	0.0141956	Mitochondria	SEKI Mitochondrion	Muscle
NDUS5_MOUSE	Q99LY9	0.837598	0.206568	Mitochondria	SEKI Mitochondrion	Muscle
C560_MOUSE	Q9CZB0	0.714361	0.110335	Mitochondria	SEKI Mitochondrion	Muscle
NDUAC_MOUSE	Q7TMF3	1.00137	0.973784	Mitochondria	SEKI Mitochondrion	Muscle
PCCB_MOUSE	Q99MN9	0.809261	0.0234235	Mitochondria	SEKI Mitochondrion	Muscle
MCCB_MOUSE	Q3ULD5	1.07957	0.661451	Mitochondria	SEKI Mitochondrion	Muscle
NDUB5_MOUSE	Q9CQH3	0.837412	0.190719	Mitochondria	SEKI Mitochondrion	Muscle
QCR9_MOUSE	Q8R1I1	0.728768	0.167218	Mitochondria	SEKI Mitochondrion	Muscle
COX5B_MOUSE	P19536	0.846973	0.257605	Mitochondria	SEKI Mitochondrion	Muscle
FIS1_MOUSE	Q9CQ92	0.868201	0.233342	Mitochondria	SEKI Mitochondrion	Muscle
ACPM_MOUSE	Q9CR21	0.751845	0.155623	Mitochondria	SEKI Mitochondrion	Muscle
SYIM_MOUSE	Q8BIJ6	0.890332	0.113109	Mitochondria	SEKI Mitochondrion	Muscle
PDK4_MOUSE	O70571	1.52376	0.0406193	Mitochondria	SEKI Mitochondrion	Muscle
RS3_MOUSE	P62908	0.993557	0.945716	Mitochondria	SEKI Mitochondrion	Muscle
NDUB9_MOUSE	Q9CQJ8	0.948556	0.272776	Mitochondria	SEKI Mitochondrion	Muscle
RT4I1_MOUSE	Q924D0	0.838148	0.139425	Mitochondria	SEKI Mitochondrion	Muscle
OPA1_MOUSE	P58281	0.921657	0.285822	Mitochondria	SEKI Mitochondrion	Muscle
ABCG2_MOUSE	Q7TMS5	1.26901	0.337256	Mitochondria	SEKI Mitochondrion	Muscle
NOL3_MOUSE	Q9D1X0	1.24839	0.0504145	Mitochondria	SEKI Mitochondrion	Muscle
NDUAB_MOUSE	Q9D8B4	0.92495	0.428703	Mitochondria	SEKI Mitochondrion	Muscle
LETM1_MOUSE	Q9Z2I0	0.818803	0.0787462	Mitochondria	SEKI Mitochondrion	Muscle
CH10_MOUSE	Q64433	0.918051	0.401337	Mitochondria	SEKI Mitochondrion	Muscle
MIC19_MOUSE	Q9CRB9	0.861837	0.251463	Mitochondria	SEKI Mitochondrion	Muscle
MAON_MOUSE	Q8BMF3	0.870843	0.15515	Mitochondria	SEKI Mitochondrion	Muscle
COX6C_MOUSE	Q9CPQ1	1.01935	0.929208	Mitochondria	SEKI Mitochondrion	Muscle
DHE3_MOUSE	P26443	1.01145	0.868167	Mitochondria	SEKI Mitochondrion	Muscle
NDUC2_MOUSE	Q9CQ54	0.908716	0.136112	Mitochondria	SEKI Mitochondrion	Muscle
BDH_MOUSE	Q80XN0	0.773287	0.317831	Mitochondria	SEKI Mitochondrion	Muscle
PTH2_MOUSE	Q8R2Y8	0.871771	0.120801	Mitochondria	SEKI Mitochondrion	Muscle
NDUS4_MOUSE	Q9CXZ1	0.904114	0.392378	Mitochondria	SEKI Mitochondrion	Muscle
AIFM1_MOUSE	Q9Z0X1	0.925335	0.402243	Mitochondria	SEKI Mitochondrion	Muscle
D2HDH_MOUSE	Q8CIM3	0.871819	0.432516	Mitochondria	SEKI Mitochondrion	Muscle
MCU_MOUSE	Q3UMR5	1.12691	0.0116195	Mitochondria	SEKI Mitochondrion	Muscle
3HIDH_MOUSE	Q99L13	0.922452	0.547825	Mitochondria	SEKI Mitochondrion	Muscle
S2542_MOUSE	Q8R0Y8	0.953184	0.606107	Mitochondria	SEKI Mitochondrion	Muscle
ATAD1_MOUSE	Q9D5T0	0.919652	0.367803	Mitochondria	SEKI Mitochondrion	Muscle
HINT2_MOUSE	Q9D0S9	1.03179	0.366521	Mitochondria	SEKI Mitochondrion	Muscle
MPC2_MOUSE	Q9D023	0.871525	0.282536	Mitochondria	SEKI Mitochondrion	Muscle
SUCB2_MOUSE	Q9Z2I8	0.848609	0.0487176	Mitochondria	SEKI Mitochondrion	Muscle
NDUA2_MOUSE	Q9CQ75	0.881275	0.154521	Mitochondria	SEKI Mitochondrion	Muscle
STML2_MOUSE	Q99JB2	0.978439	0.796748	Mitochondria	SEKI Mitochondrion	Muscle
NDUA6_MOUSE	Q9CQZ5	0.624705	0.14805	Mitochondria	SEKI Mitochondrion	Muscle
ATP8_MOUSE	P03930	0.976238	0.862255	Mitochondria	SEKI Mitochondrion	Muscle
NDUB3_MOUSE	Q9CQZ6	0.845823	0.158759	Mitochondria	SEKI Mitochondrion	Muscle
TIM44_MOUSE	O35857	0.760064	0.137985	Mitochondria	SEKI Mitochondrion	Muscle
PCCA_MOUSE	Q91ZA3	0.899867	0.280018	Mitochondria	SEKI Mitochondrion	Muscle
B2L13_MOUSE	P59017	0.844902	0.0667244	Mitochondria	SEKI Mitochondrion	Muscle
MIC26_MOUSE	Q9DCZ4	0.770862	0.135635	Mitochondria	SEKI Mitochondrion	Muscle
ODB2_MOUSE	P53395	0.835996	0.187103	Mitochondria	SEKI Mitochondrion	Muscle
TIGAR_MOUSE	Q8BZA9	1.03436	0.431502	Mitochondria	SEKI Mitochondrion	Muscle
ODPX_MOUSE	Q8BKZ9	0.886924	0.284529	Mitochondria	SEKI Mitochondrion	Muscle
CHCH2_MOUSE	Q9D1L0	1.27944	0.0879253	Mitochondria	SEKI Mitochondrion	Muscle
TIM13_MOUSE	P62075	0.992314	0.905588	Mitochondria	SEKI Mitochondrion	Muscle
GLNA_MOUSE	P15105	1.24896	0.0706477	Mitochondria	SEKI Mitochondrion	Muscle
RAB7A_MOUSE	P51150	1.04973	0.0858087	Mitochondria	SEKI Mitochondrion	Muscle
NNRD_MOUSE	Q9CZ42	1.01387	0.801752	Mitochondria	SEKI Mitochondrion	Muscle
HMGCL_MOUSE	P38060	0.987954	0.681536	Mitochondria	SEKI Mitochondrion	Muscle
NDUS7_MOUSE	Q9DC70	0.823122	0.183777	Mitochondria	SEKI Mitochondrion	Muscle
ABCE1_MOUSE	P61222	0.974705	0.510831	Mitochondria	SEKI Mitochondrion	Muscle
QCR10_MOUSE	Q9CPX8	0.871091	0.405171	Mitochondria	SEKI Mitochondrion	Muscle
AL7A1_MOUSE	Q9DBF1	1.05704	0.232576	Mitochondria	SEKI Mitochondrion	Muscle
ACO13_MOUSE	Q9CQR4	0.863722	0.355715	Mitochondria	SEKI Mitochondrion	Muscle
IPYR2_MOUSE	Q91VM9	0.910507	0.0791822	Mitochondria	SEKI Mitochondrion	Muscle
APEX1_MOUSE	P28352	1.02092	0.801771	Mitochondria	SEKI Mitochondrion	Muscle
GSTK1_MOUSE	Q9DCM2	0.875765	0.338113	Mitochondria	SEKI Mitochondrion	Muscle
QCR8_MOUSE	Q9CQ69	0.78256	0.242833	Mitochondria	SEKI Mitochondrion	Muscle
NDUB7_MOUSE	Q9CR61	0.834849	0.13271	Mitochondria	SEKI Mitochondrion	Muscle
NDUS8_MOUSE	Q8K3J1	0.79267	0.152925	Mitochondria	SEKI Mitochondrion	Muscle
GSHR_MOUSE	P47791	0.951594	0.300885	Mitochondria	SEKI Mitochondrion	Muscle
PFD2_MOUSE	O70591	0.965013	0.603948	Mitochondria	SEKI Mitochondrion	Muscle
DHB8_MOUSE	P50171	1.22484	0.185081	Mitochondria	SEKI Mitochondrion	Muscle
COQ5_MOUSE	Q9CXI0	0.867265	0.223561	Mitochondria	SEKI Mitochondrion	Muscle
NDUA7_MOUSE	Q9Z1P6	1.04407	0.720527	Mitochondria	SEKI Mitochondrion	Muscle
CX7A2_MOUSE	P48771	0.925942	0.416108	Mitochondria	SEKI Mitochondrion	Muscle
BCAT2_MOUSE	O35855	0.853128	0.12361	Mitochondria	SEKI Mitochondrion	Muscle
LONM_MOUSE	Q8CGK3	0.860227	0.123402	Mitochondria	SEKI Mitochondrion	Muscle
ACDSB_MOUSE	Q9DBL1	0.905766	0.15822	Mitochondria	SEKI Mitochondrion	Muscle
GPX4_MOUSE	O70325	1.13556	0.100938	Mitochondria	SEKI Mitochondrion	Muscle
BCS1_MOUSE	Q9CZP5	1.05147	0.799865	Mitochondria	SEKI Mitochondrion	Muscle
AMBP_MOUSE	Q07456	1.8709	0.0184079	Mitochondria	SEKI Mitochondrion	Muscle
MFN1_MOUSE	Q811U4	0.983321	0.822455	Mitochondria	SEKI Mitochondrion	Muscle
ECI2_MOUSE	Q9WUR2	0.958149	0.644841	Mitochondria	SEKI Mitochondrion	Muscle
NDUB8_MOUSE	Q9D6J5	0.841816	0.166581	Mitochondria	SEKI Mitochondrion	Muscle
NDUBB_MOUSE	O09111	0.923702	0.505771	Mitochondria	SEKI Mitochondrion	Muscle
IVD_MOUSE	Q9JHI5	0.876538	0.235257	Mitochondria	SEKI Mitochondrion	Muscle
NDUB2_MOUSE	Q9CPU2	0.894199	0.520054	Mitochondria	SEKI Mitochondrion	Muscle
PREP_MOUSE	Q8K411	0.951026	0.206365	Mitochondria	SEKI Mitochondrion	Muscle
ACS2L_MOUSE	Q99NB1	1.11885	0.405179	Mitochondria	SEKI Mitochondrion	Muscle
DDX1_MOUSE	Q91VR5	1.06079	0.230233	Mitochondria	SEKI Mitochondrion	Muscle
MECR_MOUSE	Q9DCS3	0.970422	0.717309	Mitochondria	SEKI Mitochondrion	Muscle
MUTA_MOUSE	P16332	0.845247	0.114674	Mitochondria	SEKI Mitochondrion	Muscle
CLIC4_MOUSE	Q9QYB1	1.18313	0.0473946	Mitochondria	SEKI Mitochondrion	Muscle
NU1M_MOUSE	P03888	0.969099	0.74815	Mitochondria	SEKI Mitochondrion	Muscle
NU4M_MOUSE	P03911	1.01686	0.616883	Mitochondria	SEKI Mitochondrion	Muscle
MTX2_MOUSE	O88441	0.916627	0.23986	Mitochondria	SEKI Mitochondrion	Muscle
NDUF6_MOUSE	A2AIL4	0.729006	0.122544	Mitochondria	SEKI Mitochondrion	Muscle
VWA8_MOUSE	Q8CC88	1.04525	0.557457	Mitochondria	SEKI Mitochondrion	Muscle
MPPB_MOUSE	Q9CXT8	0.754992	0.148277	Mitochondria	SEKI Mitochondrion	Muscle
NFU1_MOUSE	Q9QZ23	0.848852	0.0335433	Mitochondria	SEKI Mitochondrion	Muscle
TEFM_MOUSE	Q5SSK3	0.688787	0.0778672	Mitochondria	SEKI Mitochondrion	Muscle
COX1_MOUSE	P00397	0.616013	0.0700597	Mitochondria	SEKI Mitochondrion	Muscle
MCEE_MOUSE	Q9D1I5	0.948349	0.598051	Mitochondria	SEKI Mitochondrion	Muscle
PPTC7_MOUSE	Q6NVE9	0.910249	0.428912	Mitochondria	SEKI Mitochondrion	Muscle
CPSM_MOUSE	Q8C196	1.01025	0.885978	Mitochondria	SEKI Mitochondrion	Muscle
SHLB1_MOUSE	Q9JK48	0.992756	0.888476	Mitochondria	SEKI Mitochondrion	Muscle
MIC13_MOUSE	Q8R404	0.905972	0.398283	Mitochondria	SEKI Mitochondrion	Muscle
ACAD9_MOUSE	Q8JZN5	0.937184	0.149957	Mitochondria	SEKI Mitochondrion	Muscle
ODBB_MOUSE	Q6P3A8	0.794375	0.0136413	Mitochondria	SEKI Mitochondrion	Muscle
MCCA_MOUSE	Q99MR8	0.980183	0.661053	Mitochondria	SEKI Mitochondrion	Muscle
MTFP1_MOUSE	Q9CRB8	0.80284	0.277608	Mitochondria	SEKI Mitochondrion	Muscle
CLUS_MOUSE	Q06890	1.8927	0.0651413	Mitochondria	SEKI Mitochondrion	Muscle
ACACB_MOUSE	E9Q4Z2	1.22527	0.216956	Mitochondria	SEKI Mitochondrion	Muscle
NDUF4_MOUSE	Q9D1H6	0.807793	0.105736	Mitochondria	SEKI Mitochondrion	Muscle
DCMC_MOUSE	Q99J39	1.02317	0.830626	Mitochondria	SEKI Mitochondrion	Muscle
COQ6_MOUSE	Q8R1S0	0.976958	0.820789	Mitochondria	SEKI Mitochondrion	Muscle
NLRX1_MOUSE	Q3TL44	1.00623	0.884318	Mitochondria	SEKI Mitochondrion	Muscle
MAVS_MOUSE	Q8VCF0	1.01825	0.727377	Mitochondria	SEKI Mitochondrion	Muscle
FUND1_MOUSE	Q9DB70	0.597836	0.0924604	Mitochondria	SEKI Mitochondrion	Muscle
CLYBL_MOUSE	Q8R4N0	0.780619	0.170491	Mitochondria	SEKI Mitochondrion	Muscle
TADBP_MOUSE	Q921F2	1.10509	0.173742	Mitochondria	SEKI Mitochondrion	Muscle
LACB2_MOUSE	Q99KR3	1.18449	0.0334287	Mitochondria	SEKI Mitochondrion	Muscle
TACO1_MOUSE	Q8K0Z7	0.968078	0.643319	Mitochondria	SEKI Mitochondrion	Muscle
ACAD8_MOUSE	Q9D7B6	0.814223	0.0507106	Mitochondria	SEKI Mitochondrion	Muscle
AOFB_MOUSE	Q8BW75	0.883589	0.309281	Mitochondria	SEKI Mitochondrion	Muscle
GLSK_MOUSE	D3Z7P3	1.30071	0.654793	Mitochondria	SEKI Mitochondrion	Muscle
TIM9_MOUSE	Q9WV98	0.965532	0.82733	Mitochondria	SEKI Mitochondrion	Muscle
UCP3_MOUSE	P56501	0.990976	0.973284	Mitochondria	SEKI Mitochondrion	Muscle
MCAT_MOUSE	Q9Z2Z6	0.814301	0.237049	Mitochondria	SEKI Mitochondrion	Muscle
COX7C_MOUSE	P17665	0.831058	0.0704992	Mitochondria	SEKI Mitochondrion	Muscle
SUOX_MOUSE	Q8R086	1.0352	0.757767	Mitochondria	SEKI Mitochondrion	Muscle
ATP68_MOUSE	P56379	0.763503	0.145815	Mitochondria	SEKI Mitochondrion	Muscle
ABCB7_MOUSE	Q61102	1.04467	0.716452	Mitochondria	SEKI Mitochondrion	Muscle
CX6A2_MOUSE	P43023	1.14899	0.303847	Mitochondria	SEKI Mitochondrion	Muscle
GRPE1_MOUSE	Q99LP6	0.715916	0.154554	Mitochondria	SEKI Mitochondrion	Muscle
PDPR_MOUSE	Q7TSQ8	0.800723	0.111091	Mitochondria	SEKI Mitochondrion	Muscle
NDUA3_MOUSE	Q9CQ91	0.780363	0.134186	Mitochondria	SEKI Mitochondrion	Muscle
HUWE1_MOUSE	Q7TMY8	1.07832	0.441188	Mitochondria	SEKI Mitochondrion	Muscle
COA7_MOUSE	Q921H9	0.867342	0.298774	Mitochondria	SEKI Mitochondrion	Muscle
KPCA_MOUSE	P20444	1.28222	0.0430401	Mitochondria	SEKI Mitochondrion	Muscle
CBPC1_MOUSE	Q641K1	0.816638	0.00309649	Mitochondria	SEKI Mitochondrion	Muscle
GLO2_MOUSE	Q99KB8	1.13884	0.176907	Mitochondria	SEKI Mitochondrion	Muscle
MARC2_MOUSE	Q922Q1	1.03426	0.443006	Mitochondria	SEKI Mitochondrion	Muscle
EFTS_MOUSE	Q9CZR8	0.979806	0.587331	Mitochondria	SEKI Mitochondrion	Muscle
ANK2_MOUSE	Q8C8R3	0.878991	0.509444	Mitochondria	SEKI Mitochondrion	Muscle
NNRE_MOUSE	Q8K4Z3	1.0216	0.655267	Mitochondria	SEKI Mitochondrion	Muscle
NDUB1_MOUSE	P0DN34	0.733089	0.168919	Mitochondria	SEKI Mitochondrion	Muscle
TIM29_MOUSE	Q8BGX2	1.33178	0.139036	Mitochondria	SEKI Mitochondrion	Muscle
NDUA1_MOUSE	O35683	1.25402	0.443619	Mitochondria	SEKI Mitochondrion	Muscle
TXTP_MOUSE	Q8JZU2	1.10238	0.71554	Mitochondria	SEKI Mitochondrion	Muscle
VAT1_MOUSE	Q62465	1.70008	0.114404	Mitochondria	SEKI Mitochondrion	Muscle
OTC_MOUSE	P11725	1.24986	0.344376	Mitochondria	SEKI Mitochondrion	Muscle
CHCH7_MOUSE	Q8K2Q5	1.09217	0.364758	Mitochondria	SEKI Mitochondrion	Muscle
THTR_MOUSE	P52196	1.08588	0.559403	Mitochondria	SEKI Mitochondrion	Muscle
SFXN3_MOUSE	Q91V61	1.01686	0.982883	Mitochondria	SEKI Mitochondrion	Muscle
ATG4B_MOUSE	Q8BGE6	1.02567	0.771084	Mitochondria	SEKI Mitochondrion	Muscle
F162A_MOUSE	Q9D6U8	1.06341	0.751567	Mitochondria	SEKI Mitochondrion	Muscle
ORN_MOUSE	Q9D8S4	0.988142	0.87651	Mitochondria	SEKI Mitochondrion	Muscle
SYTM_MOUSE	Q3UQ84	1.1671	0.825594	Mitochondria	SEKI Mitochondrion	Muscle
P5CS_MOUSE	Q9Z110	1.3569	0.060844	Mitochondria	SEKI Mitochondrion	Muscle
UBP15_MOUSE	Q8R5H1	0.761349	0.0192615	Mitochondria	SEKI Mitochondrion	Muscle
MICU2_MOUSE	Q8CD10	1.07352	0.309597	Mitochondria	SEKI Mitochondrion	Muscle
SYJ2B_MOUSE	Q9D6K5	1.06737	0.509602	Mitochondria	SEKI Mitochondrion	Muscle
SYSM_MOUSE	Q9JJL8	1.49104	0.0977472	Mitochondria	SEKI Mitochondrion	Muscle
ACOT9_MOUSE	Q9R0X4	1.0642	0.296424	Mitochondria	SEKI Mitochondrion	Muscle
THIOM_MOUSE	P97493	0.72456	0.262614	Mitochondria	SEKI Mitochondrion	Muscle
HEMH_MOUSE	P22315	1.01979	0.661414	Mitochondria	SEKI Mitochondrion	Muscle
ACD11_MOUSE	Q80XL6	1.08505	0.728168	Mitochondria	SEKI Mitochondrion	Muscle
NU5M_MOUSE	P03921	0.856943	0.235938	Mitochondria	SEKI Mitochondrion	Muscle
NB5R3_MOUSE	Q9DCN2	1.10532	0.390681	Mitochondria	SEKI Mitochondrion	Muscle
CBR4_MOUSE	Q91VT4	0.888164	0.0705405	Mitochondria	SEKI Mitochondrion	Muscle
RMND1_MOUSE	Q8CI78	0.85808	0.014205	Mitochondria	SEKI Mitochondrion	Muscle
GIMA8_MOUSE	Q75N62	1.22541	0.168515	Mitochondria	SEKI Mitochondrion	Muscle
ETHE1_MOUSE	Q9DCM0	0.979724	0.847598	Mitochondria	SEKI Mitochondrion	Muscle
PLCE_MOUSE	Q9D1E8	1.30696	0.15571	Mitochondria	SEKI Mitochondrion	Muscle
OMA1_MOUSE	Q9D8H7	1.09948	0.775417	Mitochondria	SEKI Mitochondrion	Muscle
DHSO_MOUSE	Q64442	1.14905	0.329711	Mitochondria	SEKI Mitochondrion	Muscle
GLUCM_MOUSE	Q8BH86	0.97115	0.816511	Mitochondria	SEKI Mitochondrion	Muscle
TFAM_MOUSE	P40630	1.04061	0.710125	Mitochondria	SEKI Mitochondrion	Muscle
GLOD4_MOUSE	Q9CPV4	1.55297	0.0574288	Mitochondria	SEKI Mitochondrion	Muscle
NUCG_MOUSE	O08600	0.961969	0.544994	Mitochondria	SEKI Mitochondrion	Muscle
PLIN5_MOUSE	Q8BVZ1	0.994281	0.912064	Mitochondria	SEKI Mitochondrion	Muscle
AFG1L_MOUSE	Q3V384	0.945025	0.718416	Mitochondria	SEKI Mitochondrion	Muscle
TMM11_MOUSE	Q8BK08	0.900129	0.415782	Mitochondria	SEKI Mitochondrion	Muscle
TMM65_MOUSE	Q4VAE3	1.04425	0.837808	Mitochondria	SEKI Mitochondrion	Muscle
MCL1_MOUSE	P97287	1.28318	0.434106	Mitochondria	SEKI Mitochondrion	Muscle
MTOR_MOUSE	Q9JLN9	1.26283	0.40897	Mitochondria	SEKI Mitochondrion	Muscle
AT2L2_MOUSE	Q8R1K4	0.930886	0.299378	Mitochondria	SEKI Mitochondrion	Muscle
PPIF_MOUSE	Q99KR7	0.767264	0.0779176	Mitochondria	SEKI Mitochondrion	Muscle
OGT1_MOUSE	Q8CGY8	1.566	0.104341	Mitochondria	SEKI Mitochondrion	Muscle
S2551_MOUSE	Q5HZI9	1.42078	0.262176	Mitochondria	SEKI Mitochondrion	Muscle
PDK1_MOUSE	Q8BFP9	0.95332	0.631882	Mitochondria	SEKI Mitochondrion	Muscle
GCDH_MOUSE	Q60759	0.862764	0.184652	Mitochondria	SEKI Mitochondrion	Muscle
TM186_MOUSE	Q9CR76	0.970469	0.724166	Mitochondria	SEKI Mitochondrion	Muscle
COX3_MOUSE	P00416	1.02536	0.810722	Mitochondria	SEKI Mitochondrion	Muscle
AUHM_MOUSE	Q9JLZ3	0.932107	0.355291	Mitochondria	SEKI Mitochondrion	Muscle
NDUB6_MOUSE	Q3UIU2	0.844364	0.158477	Mitochondria	SEKI Mitochondrion	Muscle
AGK_MOUSE	Q9ESW4	1.01082	0.89219	Mitochondria	SEKI Mitochondrion	Muscle
TOM22_MOUSE	Q9CPQ3	1.95711	0.00586052	Mitochondria	SEKI Mitochondrion	Muscle
KCRS_MOUSE	Q6P8J7	0.837824	0.236705	Mitochondria	LNCA Mitochondrion	Muscle
KCRB_MOUSE	Q04447	1.23239	0.170537	Mitochondria	LNCA Mitochondrion	Muscle
ATPB_MOUSE	P56480	0.946906	0.489518	Mitochondria	LNCA Mitochondrion	Muscle
CASQ1_MOUSE	O09165	1.25964	0.139099	Mitochondria	LNCA Mitochondrion	Muscle
ACON_MOUSE	Q99KI0	0.900055	0.194789	Mitochondria	LNCA Mitochondrion	Muscle
ATPA_MOUSE	Q03265	0.911	0.180325	Mitochondria	LNCA Mitochondrion	Muscle
MDHM_MOUSE	P08249	0.856743	0.0783125	Mitochondria	LNCA Mitochondrion	Muscle
ADT1_MOUSE	P48962	0.801792	0.00961947	Mitochondria	LNCA Mitochondrion	Muscle
ADT2_MOUSE	P51881	0.809038	0.0244812	Mitochondria	LNCA Mitochondrion	Muscle
LDHB_MOUSE	P16125	1.06629	0.892691	Mitochondria	LNCA Mitochondrion	Muscle
VDAC1_MOUSE	Q60932	0.870901	0.0718005	Mitochondria	LNCA Mitochondrion	Muscle
VDAC3_MOUSE	Q60931	0.903408	0.0980344	Mitochondria	LNCA Mitochondrion	Muscle
VDAC2_MOUSE	Q60930	0.891194	0.0297522	Mitochondria	LNCA Mitochondrion	Muscle
CMC1_MOUSE	Q8BH59	0.91369	0.268934	Mitochondria	LNCA Mitochondrion	Muscle
AATM_MOUSE	P05202	0.944701	0.496486	Mitochondria	LNCA Mitochondrion	Muscle
ECHA_MOUSE	Q8BMS1	0.906769	0.325368	Mitochondria	LNCA Mitochondrion	Muscle
ODO1_MOUSE	Q60597	1.01807	0.654728	Mitochondria	LNCA Mitochondrion	Muscle
ACADV_MOUSE	P50544	0.965581	0.658691	Mitochondria	LNCA Mitochondrion	Muscle
QCR1_MOUSE	Q9CZ13	0.892156	0.104274	Mitochondria	LNCA Mitochondrion	Muscle
MPPB_MOUSE	Q9CXT8	0.888666	0.47984	Mitochondria	LNCA Mitochondrion	Muscle
IDHP_MOUSE	P54071	1.08848	0.784258	Mitochondria	LNCA Mitochondrion	Muscle
NDUS1_MOUSE	Q91VD9	0.90571	0.130102	Mitochondria	LNCA Mitochondrion	Muscle
ETFA_MOUSE	Q99LC5	0.911807	0.393853	Mitochondria	LNCA Mitochondrion	Muscle
ECHB_MOUSE	Q99JY0	0.963314	0.630295	Mitochondria	LNCA Mitochondrion	Muscle
SDHA_MOUSE	Q8K2B3	0.906202	0.21541	Mitochondria	LNCA Mitochondrion	Muscle
ODP2_MOUSE	Q8BMF4	0.945386	0.239694	Mitochondria	LNCA Mitochondrion	Muscle
CISY_MOUSE	Q9CZU6	0.859493	0.0465692	Mitochondria	LNCA Mitochondrion	Muscle
PRDX5_MOUSE	P99029	1.06479	0.512333	Mitochondria	LNCA Mitochondrion	Muscle
QCR2_MOUSE	Q9DB77	0.884621	0.0803639	Mitochondria	LNCA Mitochondrion	Muscle
FUMH_MOUSE	P97807	0.863834	0.0590034	Mitochondria	LNCA Mitochondrion	Muscle
GPDM_MOUSE	Q64521	0.891309	0.067505	Mitochondria	LNCA Mitochondrion	Muscle
THIM_MOUSE	Q8BWT1	0.896994	0.282213	Mitochondria	LNCA Mitochondrion	Muscle
THIL_MOUSE	Q8QZT1	0.952442	0.532063	Mitochondria	LNCA Mitochondrion	Muscle
ODPB_MOUSE	Q9D051	0.962044	0.346076	Mitochondria	LNCA Mitochondrion	Muscle
ATP5H_MOUSE	Q9DCX2	0.913289	0.257135	Mitochondria	LNCA Mitochondrion	Muscle
DLDH_MOUSE	O08749	0.980667	0.617205	Mitochondria	LNCA Mitochondrion	Muscle
PARK7_MOUSE	Q99LX0	1.12148	0.110056	Mitochondria	LNCA Mitochondrion	Muscle
NDUS3_MOUSE	Q9DCT2	0.905751	0.233429	Mitochondria	LNCA Mitochondrion	Muscle
NDUV1_MOUSE	Q91YT0	0.849248	0.0893282	Mitochondria	LNCA Mitochondrion	Muscle
GRP75_MOUSE	P38647	0.927523	0.248359	Mitochondria	LNCA Mitochondrion	Muscle
CYC_MOUSE	P62897	0.831215	0.0414673	Mitochondria	LNCA Mitochondrion	Muscle
CPT1B_MOUSE	Q924X2	0.88804	0.164592	Mitochondria	LNCA Mitochondrion	Muscle
CH60_MOUSE	P63038	0.914864	0.202374	Mitochondria	LNCA Mitochondrion	Muscle
ODPA_MOUSE	P35486	0.984638	0.803452	Mitochondria	LNCA Mitochondrion	Muscle
IDH3A_MOUSE	Q9D6R2	0.873972	0.0191858	Mitochondria	LNCA Mitochondrion	Muscle
ACSL1_MOUSE	P41216	0.923438	0.309696	Mitochondria	LNCA Mitochondrion	Muscle
UBA1_MOUSE	Q02053	1.11177	0.107009	Mitochondria	LNCA Mitochondrion	Muscle
ATPO_MOUSE	Q9DB20	0.901182	0.157052	Mitochondria	LNCA Mitochondrion	Muscle
ECI1_MOUSE	P42125	0.962531	0.63335	Mitochondria	LNCA Mitochondrion	Muscle
NDUA9_MOUSE	Q9DC69	0.882491	0.197334	Mitochondria	LNCA Mitochondrion	Muscle
ETFB_MOUSE	Q9DCW4	0.94334	0.503323	Mitochondria	LNCA Mitochondrion	Muscle
SUCB1_MOUSE	Q9Z2I9	0.833135	0.036481	Mitochondria	LNCA Mitochondrion	Muscle
PRDX3_MOUSE	P20108	0.899855	0.0775143	Mitochondria	LNCA Mitochondrion	Muscle
CY1_MOUSE	Q9D0M3	0.910699	0.176636	Mitochondria	LNCA Mitochondrion	Muscle
MIC60_MOUSE	Q8CAQ8	0.969494	0.30881	Mitochondria	LNCA Mitochondrion	Muscle
QCR7_MOUSE	Q9D855	0.85693	0.082191	Mitochondria	LNCA Mitochondrion	Muscle
HCD2_MOUSE	O08756	0.998941	0.96528	Mitochondria	LNCA Mitochondrion	Muscle
CX6B1_MOUSE	P56391	0.922454	0.495728	Mitochondria	LNCA Mitochondrion	Muscle
ACADL_MOUSE	P51174	0.936446	0.539533	Mitochondria	LNCA Mitochondrion	Muscle
NDUV2_MOUSE	Q9D6J6	0.863357	0.176023	Mitochondria	LNCA Mitochondrion	Muscle
GAL3A_MOUSE	Q9D172	0.9643	0.470792	Mitochondria	LNCA Mitochondrion	Muscle
UCRI_MOUSE	Q9CR68	0.896365	0.126446	Mitochondria	LNCA Mitochondrion	Muscle
KAPCA_MOUSE	P05132	1.09371	0.257063	Mitochondria	LNCA Mitochondrion	Muscle
NDUAA_MOUSE	Q99LC3	0.837072	0.0694375	Mitochondria	LNCA Mitochondrion	Muscle
HXK2_MOUSE	O08528	0.896797	0.111924	Mitochondria	LNCA Mitochondrion	Muscle
HXK1_MOUSE	P17710	1.32849	0.142342	Mitochondria	LNCA Mitochondrion	Muscle
SODM_MOUSE	P09671	0.875309	0.154309	Mitochondria	LNCA Mitochondrion	Muscle
MPCP_MOUSE	Q8VEM8	0.870529	0.116119	Mitochondria	LNCA Mitochondrion	Muscle
SUCA_MOUSE	Q9WUM5	0.848984	0.0200762	Mitochondria	LNCA Mitochondrion	Muscle
DECR_MOUSE	Q9CQ62	0.950222	0.530953	Mitochondria	LNCA Mitochondrion	Muscle
EFTU_MOUSE	Q8BFR5	0.904181	0.219688	Mitochondria	LNCA Mitochondrion	Muscle
MMSA_MOUSE	Q9EQ20	1.04326	0.268374	Mitochondria	LNCA Mitochondrion	Muscle
CAVN1_MOUSE	O54724	1.20189	0.153647	Mitochondria	LNCA Mitochondrion	Muscle
ACADM_MOUSE	P45952	0.841668	0.166765	Mitochondria	LNCA Mitochondrion	Muscle
ACOT2_MOUSE	Q9QYR9	1.02054	0.854511	Mitochondria	LNCA Mitochondrion	Muscle
NDUS6_MOUSE	P52503	0.884398	0.0638475	Mitochondria	LNCA Mitochondrion	Muscle
COX41_MOUSE	P19783	0.792621	0.0512886	Mitochondria	LNCA Mitochondrion	Muscle
ODO2_MOUSE	Q9D2G2	0.949883	0.339755	Mitochondria	LNCA Mitochondrion	Muscle
QCR6_MOUSE	P99028	0.889711	0.304395	Mitochondria	LNCA Mitochondrion	Muscle
ALDH2_MOUSE	P47738	1.07165	0.525418	Mitochondria	LNCA Mitochondrion	Muscle
AL1B1_MOUSE	Q9CZS1	0.810411	0.404091	Mitochondria	LNCA Mitochondrion	Muscle
SCOT1_MOUSE	Q9D0K2	0.940083	0.457025	Mitochondria	LNCA Mitochondrion	Muscle
ATPG_MOUSE	Q91VR2	0.862928	0.0852448	Mitochondria	LNCA Mitochondrion	Muscle
NDUA4_MOUSE	Q62425	0.871314	0.0933928	Mitochondria	LNCA Mitochondrion	Muscle
GSTP1_MOUSE	P19157	1.20478	0.0975369	Mitochondria	LNCA Mitochondrion	Muscle
CACP_MOUSE	P47934	0.930146	0.311413	Mitochondria	LNCA Mitochondrion	Muscle
PHB2_MOUSE	O35129	0.945644	0.408104	Mitochondria	LNCA Mitochondrion	Muscle
CISD1_MOUSE	Q91WS0	0.845707	0.0885022	Mitochondria	LNCA Mitochondrion	Muscle
AL4A1_MOUSE	Q8CHT0	0.88927	0.274497	Mitochondria	LNCA Mitochondrion	Muscle
FUND2_MOUSE	Q9D6K8	0.880025	0.170093	Mitochondria	LNCA Mitochondrion	Muscle
COX2_MOUSE	P00405	0.943666	0.415922	Mitochondria	LNCA Mitochondrion	Muscle
OAT_MOUSE	P29758	0.934599	0.344194	Mitochondria	LNCA Mitochondrion	Muscle
NDUBA_MOUSE	Q9DCS9	0.928427	0.25216	Mitochondria	LNCA Mitochondrion	Muscle
ATP5J_MOUSE	P97450	0.93523	0.317955	Mitochondria	LNCA Mitochondrion	Muscle
MK12_MOUSE	O08911	1.11228	0.10664	Mitochondria	LNCA Mitochondrion	Muscle
CPT2_MOUSE	P52825	0.960523	0.472837	Mitochondria	LNCA Mitochondrion	Muscle
GARS_MOUSE	Q9CZD3	1.01641	0.779059	Mitochondria	LNCA Mitochondrion	Muscle
ETFD_MOUSE	Q921G7	1.03166	0.80956	Mitochondria	LNCA Mitochondrion	Muscle
NDUB4_MOUSE	Q9CQC7	0.864313	0.102705	Mitochondria	LNCA Mitochondrion	Muscle
CX7A1_MOUSE	P56392	0.825765	0.0589331	Mitochondria	LNCA Mitochondrion	Muscle
C1QBP_MOUSE	O35658	0.984231	0.823302	Mitochondria	LNCA Mitochondrion	Muscle
SDHB_MOUSE	Q9CQA3	0.935738	0.240253	Mitochondria	LNCA Mitochondrion	Muscle
NDUAB_MOUSE	Q9D8B4	0.985418	0.850634	Mitochondria	LNCA Mitochondrion	Muscle
NDUAC_MOUSE	Q7TMF3	0.883567	0.227757	Mitochondria	LNCA Mitochondrion	Muscle
HCDH_MOUSE	Q61425	0.934724	0.529384	Mitochondria	LNCA Mitochondrion	Muscle
PCCB_MOUSE	Q99MN9	0.925591	0.362042	Mitochondria	LNCA Mitochondrion	Muscle
ATPK_MOUSE	P56135	1.01155	0.872991	Mitochondria	LNCA Mitochondrion	Muscle
COQ8A_MOUSE	Q60936	1.04489	0.549736	Mitochondria	LNCA Mitochondrion	Muscle
PYC_MOUSE	Q05920	0.863838	0.34038	Mitochondria	LNCA Mitochondrion	Muscle
NDUA8_MOUSE	Q9DCJ5	0.851145	0.121974	Mitochondria	LNCA Mitochondrion	Muscle
ATP5L_MOUSE	Q9CPQ8	0.94538	0.469385	Mitochondria	LNCA Mitochondrion	Muscle
DNM1L_MOUSE	Q8K1M6	1.02741	0.662513	Mitochondria	LNCA Mitochondrion	Muscle
NDUA5_MOUSE	Q9CPP6	0.877544	0.0480713	Mitochondria	LNCA Mitochondrion	Muscle
THTM_MOUSE	Q99J99	1.13317	0.182018	Mitochondria	LNCA Mitochondrion	Muscle
AT5F1_MOUSE	Q9CQQ7	0.950252	0.34131	Mitochondria	LNCA Mitochondrion	Muscle
M2OM_MOUSE	Q9CR62	0.886655	0.166517	Mitochondria	LNCA Mitochondrion	Muscle
COX5A_MOUSE	P12787	0.787534	0.043186	Mitochondria	LNCA Mitochondrion	Muscle
IDHG1_MOUSE	P70404	0.891726	0.229314	Mitochondria	LNCA Mitochondrion	Muscle
SAM50_MOUSE	Q8BGH2	0.956218	0.421191	Mitochondria	LNCA Mitochondrion	Muscle
COQ9_MOUSE	Q8K1Z0	1.05422	0.615906	Mitochondria	LNCA Mitochondrion	Muscle
ATP5I_MOUSE	Q06185	0.945253	0.397352	Mitochondria	LNCA Mitochondrion	Muscle
HIBCH_MOUSE	Q8QZS1	0.932884	0.346447	Mitochondria	LNCA Mitochondrion	Muscle
HINT2_MOUSE	Q9D0S9	0.966658	0.523421	Mitochondria	LNCA Mitochondrion	Muscle
NDUS2_MOUSE	Q91WD5	0.916501	0.228454	Mitochondria	LNCA Mitochondrion	Muscle
NIPS2_MOUSE	O55126	0.93665	0.418543	Mitochondria	LNCA Mitochondrion	Muscle
TGM2_MOUSE	P21981	1.35867	0.150043	Mitochondria	LNCA Mitochondrion	Muscle
ECHM_MOUSE	Q8BH95	1.0458	0.661417	Mitochondria	LNCA Mitochondrion	Muscle
ATPD_MOUSE	Q9D3D9	0.80173	0.173179	Mitochondria	LNCA Mitochondrion	Muscle
MTCH2_MOUSE	Q791V5	0.945766	0.102677	Mitochondria	LNCA Mitochondrion	Muscle
MIC19_MOUSE	Q9CRB9	0.949629	0.32665	Mitochondria	LNCA Mitochondrion	Muscle
S10A1_MOUSE	P56565	1.05317	0.73862	Mitochondria	LNCA Mitochondrion	Muscle
NDUA2_MOUSE	Q9CQ75	0.894332	0.0171456	Mitochondria	LNCA Mitochondrion	Muscle
TIGAR_MOUSE	Q8BZA9	1.09262	0.344568	Mitochondria	LNCA Mitochondrion	Muscle
PDK2_MOUSE	Q9JK42	1.01148	0.592405	Mitochondria	LNCA Mitochondrion	Muscle
DHE3_MOUSE	P26443	0.956508	0.507258	Mitochondria	LNCA Mitochondrion	Muscle
FIS1_MOUSE	Q9CQ92	0.937588	0.446518	Mitochondria	LNCA Mitochondrion	Muscle
NDUAD_MOUSE	Q9ERS2	0.936495	0.450845	Mitochondria	LNCA Mitochondrion	Muscle
FAHD1_MOUSE	Q8R0F8	0.997886	0.977595	Mitochondria	LNCA Mitochondrion	Muscle
NDUS5_MOUSE	Q99LY9	0.926239	0.448598	Mitochondria	LNCA Mitochondrion	Muscle
ACADS_MOUSE	Q07417	0.943631	0.40324	Mitochondria	LNCA Mitochondrion	Muscle
QCR9_MOUSE	Q8R1I1	0.904704	0.174759	Mitochondria	LNCA Mitochondrion	Muscle
COX6C_MOUSE	Q9CPQ1	0.788363	0.151541	Mitochondria	LNCA Mitochondrion	Muscle
LPPRC_MOUSE	Q6PB66	0.879189	0.0971528	Mitochondria	LNCA Mitochondrion	Muscle
COX5B_MOUSE	P19536	0.856565	0.324174	Mitochondria	LNCA Mitochondrion	Muscle
NDUC2_MOUSE	Q9CQ54	0.894951	0.14053	Mitochondria	LNCA Mitochondrion	Muscle
NDUB5_MOUSE	Q9CQH3	0.889978	0.179434	Mitochondria	LNCA Mitochondrion	Muscle
NDUB9_MOUSE	Q9CQJ8	1.00497	0.96381	Mitochondria	LNCA Mitochondrion	Muscle
STML2_MOUSE	Q99JB2	0.934396	0.0932214	Mitochondria	LNCA Mitochondrion	Muscle
3HIDH_MOUSE	Q99L13	1.03081	0.715882	Mitochondria	LNCA Mitochondrion	Muscle
BDH_MOUSE	Q80XN0	0.827353	0.261955	Mitochondria	LNCA Mitochondrion	Muscle
OPA1_MOUSE	P58281	0.864507	0.154297	Mitochondria	LNCA Mitochondrion	Muscle
HMGCL_MOUSE	P38060	0.912479	0.486102	Mitochondria	LNCA Mitochondrion	Muscle
ACPM_MOUSE	Q9CR21	0.925785	0.464379	Mitochondria	LNCA Mitochondrion	Muscle
MPC2_MOUSE	Q9D023	0.930897	0.337361	Mitochondria	LNCA Mitochondrion	Muscle
NDUA6_MOUSE	Q9CQZ5	0.711116	0.0271484	Mitochondria	LNCA Mitochondrion	Muscle
ODPX_MOUSE	Q8BKZ9	1.01406	0.84	Mitochondria	LNCA Mitochondrion	Muscle
NDUB7_MOUSE	Q9CR61	1.00859	0.989594	Mitochondria	LNCA Mitochondrion	Muscle
ATP8_MOUSE	P03930	0.94916	0.480307	Mitochondria	LNCA Mitochondrion	Muscle
PTH2_MOUSE	Q8R2Y8	1.05553	0.509038	Mitochondria	LNCA Mitochondrion	Muscle
NNTM_MOUSE	Q61941	1.66138	0.0331466	Mitochondria	LNCA Mitochondrion	Muscle
C560_MOUSE	Q9CZB0	0.983922	0.824305	Mitochondria	LNCA Mitochondrion	Muscle
QCR8_MOUSE	Q9CQ69	0.836181	0.0406706	Mitochondria	LNCA Mitochondrion	Muscle
PCCA_MOUSE	Q91ZA3	0.966774	0.552591	Mitochondria	LNCA Mitochondrion	Muscle
TIM13_MOUSE	P62075	1.04426	0.636703	Mitochondria	LNCA Mitochondrion	Muscle
L2HDH_MOUSE	Q91YP0	1.04211	0.653165	Mitochondria	LNCA Mitochondrion	Muscle
NOL3_MOUSE	Q9D1X0	0.949008	0.671412	Mitochondria	LNCA Mitochondrion	Muscle
ACO13_MOUSE	Q9CQR4	0.957814	0.339868	Mitochondria	LNCA Mitochondrion	Muscle
MIC26_MOUSE	Q9DCZ4	0.945607	0.572904	Mitochondria	LNCA Mitochondrion	Muscle
DHB8_MOUSE	P50171	0.865579	0.125241	Mitochondria	LNCA Mitochondrion	Muscle
BCAT2_MOUSE	O35855	0.937461	0.424508	Mitochondria	LNCA Mitochondrion	Muscle
ODB2_MOUSE	P53395	0.985176	0.760467	Mitochondria	LNCA Mitochondrion	Muscle
ATAD1_MOUSE	Q9D5T0	0.784771	0.28049	Mitochondria	LNCA Mitochondrion	Muscle
NDUS4_MOUSE	Q9CXZ1	0.841963	0.0576076	Mitochondria	LNCA Mitochondrion	Muscle
LETM1_MOUSE	Q9Z2I0	0.990152	0.884453	Mitochondria	LNCA Mitochondrion	Muscle
CHCH2_MOUSE	Q9D1L0	1.23112	0.240503	Mitochondria	LNCA Mitochondrion	Muscle
RS3_MOUSE	P62908	0.99992	0.978903	Mitochondria	LNCA Mitochondrion	Muscle
RT4I1_MOUSE	Q924D0	0.984128	0.8795	Mitochondria	LNCA Mitochondrion	Muscle
PPA6_MOUSE	Q8BP40	0.861934	0.539986	Mitochondria	LNCA Mitochondrion	Muscle
NNRD_MOUSE	Q9CZ42	0.995496	0.91992	Mitochondria	LNCA Mitochondrion	Muscle
MCCB_MOUSE	Q3ULD5	0.962748	0.66454	Mitochondria	LNCA Mitochondrion	Muscle
DDX1_MOUSE	Q91VR5	0.850218	0.0846672	Mitochondria	LNCA Mitochondrion	Muscle
NDUS7_MOUSE	Q9DC70	0.914735	0.235343	Mitochondria	LNCA Mitochondrion	Muscle
AOFB_MOUSE	Q8BW75	1.00632	0.873352	Mitochondria	LNCA Mitochondrion	Muscle
ECH1_MOUSE	O35459	1.00075	0.975222	Mitochondria	LNCA Mitochondrion	Muscle
ABCE1_MOUSE	P61222	1.03063	0.609896	Mitochondria	LNCA Mitochondrion	Muscle
PDK4_MOUSE	O70571	1.37251	0.103815	Mitochondria	LNCA Mitochondrion	Muscle
CX6A2_MOUSE	P43023	0.899562	0.629993	Mitochondria	LNCA Mitochondrion	Muscle
SYIM_MOUSE	Q8BIJ6	0.94194	0.552535	Mitochondria	LNCA Mitochondrion	Muscle
IVD_MOUSE	Q9JHI5	0.952196	0.500849	Mitochondria	LNCA Mitochondrion	Muscle
PDP1_MOUSE	Q3UV70	0.974245	0.751118	Mitochondria	LNCA Mitochondrion	Muscle
NDUB3_MOUSE	Q9CQZ6	0.928795	0.422921	Mitochondria	LNCA Mitochondrion	Muscle
B2L13_MOUSE	P59017	0.982602	0.875073	Mitochondria	LNCA Mitochondrion	Muscle
COQ5_MOUSE	Q9CXI0	1.06882	0.748283	Mitochondria	LNCA Mitochondrion	Muscle
ACAD9_MOUSE	Q8JZN5	0.937839	0.0933484	Mitochondria	LNCA Mitochondrion	Muscle
TADBP_MOUSE	Q921F2	1.00052	0.969307	Mitochondria	LNCA Mitochondrion	Muscle
GLNA_MOUSE	P15105	1.16267	0.338882	Mitochondria	LNCA Mitochondrion	Muscle
GPX4_MOUSE	O70325	1.15085	0.213021	Mitochondria	LNCA Mitochondrion	Muscle
QCR10_MOUSE	Q9CPX8	0.815338	0.283126	Mitochondria	LNCA Mitochondrion	Muscle
CLYBL_MOUSE	Q8R4N0	0.953924	0.46621	Mitochondria	LNCA Mitochondrion	Muscle
APEX1_MOUSE	P28352	1.21468	0.303684	Mitochondria	LNCA Mitochondrion	Muscle
CLIC4_MOUSE	Q9QYB1	1.32457	0.160346	Mitochondria	LNCA Mitochondrion	Muscle
PREP_MOUSE	Q8K411	1.06351	0.479712	Mitochondria	LNCA Mitochondrion	Muscle
RAB7A_MOUSE	P51150	0.971604	0.609025	Mitochondria	LNCA Mitochondrion	Muscle
CLUS_MOUSE	Q06890	1.3016	0.145226	Mitochondria	LNCA Mitochondrion	Muscle
COX7C_MOUSE	P17665	0.807285	0.256097	Mitochondria	LNCA Mitochondrion	Muscle
NU4M_MOUSE	P03911	0.962927	0.725292	Mitochondria	LNCA Mitochondrion	Muscle
MTX2_MOUSE	O88441	1.04027	0.433236	Mitochondria	LNCA Mitochondrion	Muscle
CH10_MOUSE	Q64433	1.04393	0.597878	Mitochondria	LNCA Mitochondrion	Muscle
TOM34_MOUSE	Q9CYG7	1.01705	0.780355	Mitochondria	LNCA Mitochondrion	Muscle
GSHR_MOUSE	P47791	1.10475	0.401224	Mitochondria	LNCA Mitochondrion	Muscle
AIFM1_MOUSE	Q9Z0X1	1.09322	0.0971609	Mitochondria	LNCA Mitochondrion	Muscle
FUND1_MOUSE	Q9DB70	0.733332	0.00756559	Mitochondria	LNCA Mitochondrion	Muscle
AL7A1_MOUSE	Q9DBF1	0.968667	0.692015	Mitochondria	LNCA Mitochondrion	Muscle
NDUB2_MOUSE	Q9CPU2	0.876908	0.126307	Mitochondria	LNCA Mitochondrion	Muscle
COA7_MOUSE	Q921H9	0.864511	0.0907259	Mitochondria	LNCA Mitochondrion	Muscle
BOLA1_MOUSE	Q9D8S9	1.05485	0.298359	Mitochondria	LNCA Mitochondrion	Muscle
NDUBB_MOUSE	O09111	0.794834	0.292972	Mitochondria	LNCA Mitochondrion	Muscle
MAVS_MOUSE	Q8VCF0	0.960358	0.407478	Mitochondria	LNCA Mitochondrion	Muscle
TIM9_MOUSE	Q9WV98	1.03409	0.600255	Mitochondria	LNCA Mitochondrion	Muscle
NDUA7_MOUSE	Q9Z1P6	0.764619	0.10037	Mitochondria	LNCA Mitochondrion	Muscle
MFN1_MOUSE	Q811U4	1.02041	0.795157	Mitochondria	LNCA Mitochondrion	Muscle
NDUB8_MOUSE	Q9D6J5	0.800024	0.316225	Mitochondria	LNCA Mitochondrion	Muscle
ACDSB_MOUSE	Q9DBL1	0.874628	0.431072	Mitochondria	LNCA Mitochondrion	Muscle
NDUS8_MOUSE	Q8K3J1	0.905788	0.229782	Mitochondria	LNCA Mitochondrion	Muscle
NDUF4_MOUSE	Q9D1H6	0.854567	0.0523224	Mitochondria	LNCA Mitochondrion	Muscle
SUCB2_MOUSE	Q9Z2I8	1.03271	0.61499	Mitochondria	LNCA Mitochondrion	Muscle
MIC13_MOUSE	Q8R404	0.847051	0.276972	Mitochondria	LNCA Mitochondrion	Muscle
ODBB_MOUSE	Q6P3A8	0.958995	0.706057	Mitochondria	LNCA Mitochondrion	Muscle
ECI2_MOUSE	Q9WUR2	0.891461	0.270489	Mitochondria	LNCA Mitochondrion	Muscle
GLSK_MOUSE	D3Z7P3	0.855815	0.141559	Mitochondria	LNCA Mitochondrion	Muscle
GSTK1_MOUSE	Q9DCM2	1.04536	0.350809	Mitochondria	LNCA Mitochondrion	Muscle
NU3M_MOUSE	P03899	0.912191	0.477033	Mitochondria	LNCA Mitochondrion	Muscle
GRPE1_MOUSE	Q99LP6	0.811843	0.113626	Mitochondria	LNCA Mitochondrion	Muscle
S2542_MOUSE	Q8R0Y8	0.801934	0.369894	Mitochondria	LNCA Mitochondrion	Muscle
PFD2_MOUSE	O70591	1.04935	0.656739	Mitochondria	LNCA Mitochondrion	Muscle
LONM_MOUSE	Q8CGK3	1.00997	0.872187	Mitochondria	LNCA Mitochondrion	Muscle
TIM44_MOUSE	O35857	0.999994	0.961609	Mitochondria	LNCA Mitochondrion	Muscle
GLO2_MOUSE	Q99KB8	1.20071	0.0383021	Mitochondria	LNCA Mitochondrion	Muscle
TIM29_MOUSE	Q8BGX2	1.02085	0.621412	Mitochondria	LNCA Mitochondrion	Muscle
MUTA_MOUSE	P16332	0.947804	0.401864	Mitochondria	LNCA Mitochondrion	Muscle
MCU_MOUSE	Q3UMR5	1.00566	1	Mitochondria	LNCA Mitochondrion	Muscle
GLUCM_MOUSE	Q8BH86	1.04361	0.557668	Mitochondria	LNCA Mitochondrion	Muscle
AT2L2_MOUSE	Q8R1K4	0.984234	0.845668	Mitochondria	LNCA Mitochondrion	Muscle
NFU1_MOUSE	Q9QZ23	0.793317	0.214473	Mitochondria	LNCA Mitochondrion	Muscle
SFXN3_MOUSE	Q91V61	1.07246	0.430482	Mitochondria	LNCA Mitochondrion	Muscle
LACTB_MOUSE	Q9EP89	0.99835	0.992203	Mitochondria	LNCA Mitochondrion	Muscle
HEMH_MOUSE	P22315	0.999418	0.976772	Mitochondria	LNCA Mitochondrion	Muscle
BCS1_MOUSE	Q9CZP5	1.01573	0.821949	Mitochondria	LNCA Mitochondrion	Muscle
MCAT_MOUSE	Q9Z2Z6	0.98198	0.804114	Mitochondria	LNCA Mitochondrion	Muscle
RIDA_MOUSE	P52760	1.04003	0.563224	Mitochondria	LNCA Mitochondrion	Muscle
MCEE_MOUSE	Q9D1I5	1.00381	0.981699	Mitochondria	LNCA Mitochondrion	Muscle
NDUB1_MOUSE	P0DN34	0.892099	0.212751	Mitochondria	LNCA Mitochondrion	Muscle
MICU2_MOUSE	Q8CD10	0.982581	0.793194	Mitochondria	LNCA Mitochondrion	Muscle
MAON_MOUSE	Q8BMF3	1.19619	0.244102	Mitochondria	LNCA Mitochondrion	Muscle
MARC2_MOUSE	Q922Q1	1.10308	0.541685	Mitochondria	LNCA Mitochondrion	Muscle
OTC_MOUSE	P11725	0.995606	0.96833	Mitochondria	LNCA Mitochondrion	Muscle
PPTC7_MOUSE	Q6NVE9	0.918763	0.313657	Mitochondria	LNCA Mitochondrion	Muscle
CPSM_MOUSE	Q8C196	0.772687	0.167414	Mitochondria	LNCA Mitochondrion	Muscle
SUOX_MOUSE	Q8R086	1.03338	0.882149	Mitochondria	LNCA Mitochondrion	Muscle
CX7A2_MOUSE	P48771	0.932617	0.0790906	Mitochondria	LNCA Mitochondrion	Muscle
P5CS_MOUSE	Q9Z110	0.841772	0.640682	Mitochondria	LNCA Mitochondrion	Muscle
MTFP1_MOUSE	Q9CRB8	0.89725	0.31163	Mitochondria	LNCA Mitochondrion	Muscle
RT05_MOUSE	Q99N87	0.912809	0.41599	Mitochondria	LNCA Mitochondrion	Muscle
SQOR_MOUSE	Q9R112	0.771328	0.0477766	Mitochondria	LNCA Mitochondrion	Muscle
ATP68_MOUSE	P56379	0.91714	0.411919	Mitochondria	LNCA Mitochondrion	Muscle
ABCG2_MOUSE	Q7TMS5	1.21509	0.348155	Mitochondria	LNCA Mitochondrion	Muscle
HUWE1_MOUSE	Q7TMY8	0.894479	0.320503	Mitochondria	LNCA Mitochondrion	Muscle
GIMA8_MOUSE	Q75N62	0.878702	0.71488	Mitochondria	LNCA Mitochondrion	Muscle
ATAD3_MOUSE	Q925I1	1.116	0.283006	Mitochondria	LNCA Mitochondrion	Muscle
PLCE_MOUSE	Q9D1E8	0.977334	0.860323	Mitochondria	LNCA Mitochondrion	Muscle
NU1M_MOUSE	P03888	0.906189	0.127676	Mitochondria	LNCA Mitochondrion	Muscle
THIOM_MOUSE	P97493	0.872337	0.123521	Mitochondria	LNCA Mitochondrion	Muscle
ACS2L_MOUSE	Q99NB1	0.864877	0.708186	Mitochondria	LNCA Mitochondrion	Muscle
NNRE_MOUSE	Q8K4Z3	1.04331	0.577235	Mitochondria	LNCA Mitochondrion	Muscle
SYMM_MOUSE	Q499X9	0.838122	0.213705	Mitochondria	LNCA Mitochondrion	Muscle
MCCA_MOUSE	Q99MR8	0.90495	0.197191	Mitochondria	LNCA Mitochondrion	Muscle
ACOT9_MOUSE	Q9R0X4	1.01807	0.956669	Mitochondria	LNCA Mitochondrion	Muscle
S2551_MOUSE	Q5HZI9	1.20021	0.426864	Mitochondria	LNCA Mitochondrion	Muscle
NDUB6_MOUSE	Q3UIU2	0.904555	0.350729	Mitochondria	LNCA Mitochondrion	Muscle
ABCB7_MOUSE	Q61102	0.756584	0.339099	Mitochondria	LNCA Mitochondrion	Muscle
AFG31_MOUSE	Q920A7	0.988733	0.94006	Mitochondria	LNCA Mitochondrion	Muscle
COQ6_MOUSE	Q8R1S0	0.793274	0.423703	Mitochondria	LNCA Mitochondrion	Muscle
SYSM_MOUSE	Q9JJL8	1.01971	0.915992	Mitochondria	LNCA Mitochondrion	Muscle
F162A_MOUSE	Q9D6U8	0.828824	0.53082	Mitochondria	LNCA Mitochondrion	Muscle
MTX1_MOUSE	P47802	1.38664	0.423924	Mitochondria	LNCA Mitochondrion	Muscle
NB5R3_MOUSE	Q9DCN2	1.22543	0.180868	Mitochondria	LNCA Mitochondrion	Muscle
RT29_MOUSE	Q9ER88	1.04422	0.814506	Mitochondria	LNCA Mitochondrion	Muscle
COX3_MOUSE	P00416	0.746239	0.182249	Mitochondria	LNCA Mitochondrion	Muscle
AUHM_MOUSE	Q9JLZ3	1.03912	0.636613	Mitochondria	LNCA Mitochondrion	Muscle
NDUA3_MOUSE	Q9CQ91	0.897631	0.152599	Mitochondria	LNCA Mitochondrion	Muscle
KPCA_MOUSE	P20444	1.10939	0.465709	Mitochondria	LNCA Mitochondrion	Muscle
GCSP_MOUSE	Q91W43	0.898047	0.595167	Mitochondria	LNCA Mitochondrion	Muscle
TMM65_MOUSE	Q4VAE3	0.857114	0.0612326	Mitochondria	LNCA Mitochondrion	Muscle
AGK_MOUSE	Q9ESW4	0.86992	0.665637	Mitochondria	LNCA Mitochondrion	Muscle
PHB2_MOUSE	O35129	0.990152	0.867484	Mitochondria	MEWO Mitochondrion	Muscle
KCRS_MOUSE	Q6P8J7	0.976698	0.77648	Mitochondria	MEWO Mitochondrion	Muscle
KCRB_MOUSE	Q04447	0.953964	0.331495	Mitochondria	MEWO Mitochondrion	Muscle
ATPB_MOUSE	P56480	0.963882	0.579034	Mitochondria	MEWO Mitochondrion	Muscle
ACON_MOUSE	Q99KI0	0.997556	0.970188	Mitochondria	MEWO Mitochondrion	Muscle
MDHM_MOUSE	P08249	0.941442	0.334742	Mitochondria	MEWO Mitochondrion	Muscle
ATPA_MOUSE	Q03265	0.985951	0.839797	Mitochondria	MEWO Mitochondrion	Muscle
CASQ1_MOUSE	O09165	1.02131	0.641977	Mitochondria	MEWO Mitochondrion	Muscle
NDUAD_MOUSE	Q9ERS2	0.96033	0.439112	Mitochondria	MEWO Mitochondrion	Muscle
ADT1_MOUSE	P48962	0.91749	0.309286	Mitochondria	MEWO Mitochondrion	Muscle
ADT2_MOUSE	P51881	0.916087	0.34536	Mitochondria	MEWO Mitochondrion	Muscle
LDHB_MOUSE	P16125	1.05537	0.446503	Mitochondria	MEWO Mitochondrion	Muscle
VDAC1_MOUSE	Q60932	0.930411	0.364166	Mitochondria	MEWO Mitochondrion	Muscle
VDAC3_MOUSE	Q60931	0.921292	0.364097	Mitochondria	MEWO Mitochondrion	Muscle
VDAC2_MOUSE	Q60930	0.912503	0.217963	Mitochondria	MEWO Mitochondrion	Muscle
CMC1_MOUSE	Q8BH59	0.933954	0.271789	Mitochondria	MEWO Mitochondrion	Muscle
ECHA_MOUSE	Q8BMS1	1.03205	0.647801	Mitochondria	MEWO Mitochondrion	Muscle
ODO1_MOUSE	Q60597	0.991159	0.873827	Mitochondria	MEWO Mitochondrion	Muscle
ACADV_MOUSE	P50544	1.03504	0.527917	Mitochondria	MEWO Mitochondrion	Muscle
AATM_MOUSE	P05202	0.973875	0.697264	Mitochondria	MEWO Mitochondrion	Muscle
QCR1_MOUSE	Q9CZ13	0.982404	0.742291	Mitochondria	MEWO Mitochondrion	Muscle
MPPB_MOUSE	Q9CXT8	0.955311	0.62406	Mitochondria	MEWO Mitochondrion	Muscle
SDHA_MOUSE	Q8K2B3	0.986672	0.830899	Mitochondria	MEWO Mitochondrion	Muscle
NDUS1_MOUSE	Q91VD9	0.964913	0.475659	Mitochondria	MEWO Mitochondrion	Muscle
ETFA_MOUSE	Q99LC5	1.02647	0.692474	Mitochondria	MEWO Mitochondrion	Muscle
IDHP_MOUSE	P54071	1.12283	0.18954	Mitochondria	MEWO Mitochondrion	Muscle
THIM_MOUSE	Q8BWT1	1.01276	0.843065	Mitochondria	MEWO Mitochondrion	Muscle
FUMH_MOUSE	P97807	0.938142	0.372001	Mitochondria	MEWO Mitochondrion	Muscle
ECHB_MOUSE	Q99JY0	1.06965	0.302052	Mitochondria	MEWO Mitochondrion	Muscle
HS90A_MOUSE	P07901	0.896676	0.129383	Mitochondria	MEWO Mitochondrion	Muscle
TRAP1_MOUSE	Q9CQN1	0.928235	0.0555035	Mitochondria	MEWO Mitochondrion	Muscle
QCR2_MOUSE	Q9DB77	1.03661	0.608644	Mitochondria	MEWO Mitochondrion	Muscle
ODP2_MOUSE	Q8BMF4	0.939072	0.418127	Mitochondria	MEWO Mitochondrion	Muscle
ATP5H_MOUSE	Q9DCX2	0.950963	0.503938	Mitochondria	MEWO Mitochondrion	Muscle
THIL_MOUSE	Q8QZT1	1.03262	0.423738	Mitochondria	MEWO Mitochondrion	Muscle
ODPB_MOUSE	Q9D051	0.981898	0.785556	Mitochondria	MEWO Mitochondrion	Muscle
GRP75_MOUSE	P38647	0.951378	0.393605	Mitochondria	MEWO Mitochondrion	Muscle
ODPA_MOUSE	P35486	0.978679	0.650688	Mitochondria	MEWO Mitochondrion	Muscle
CH60_MOUSE	P63038	0.946231	0.226242	Mitochondria	MEWO Mitochondrion	Muscle
CISY_MOUSE	Q9CZU6	0.995428	0.960695	Mitochondria	MEWO Mitochondrion	Muscle
SUCB1_MOUSE	Q9Z2I9	0.928493	0.379349	Mitochondria	MEWO Mitochondrion	Muscle
NDUS3_MOUSE	Q9DCT2	0.938819	0.382102	Mitochondria	MEWO Mitochondrion	Muscle
ATPO_MOUSE	Q9DB20	0.969307	0.654687	Mitochondria	MEWO Mitochondrion	Muscle
NDUV1_MOUSE	Q91YT0	0.954106	0.410549	Mitochondria	MEWO Mitochondrion	Muscle
PRDX5_MOUSE	P99029	1.03008	0.603719	Mitochondria	MEWO Mitochondrion	Muscle
ACSL1_MOUSE	P41216	0.97405	0.621476	Mitochondria	MEWO Mitochondrion	Muscle
IDH3A_MOUSE	Q9D6R2	0.956085	0.515676	Mitochondria	MEWO Mitochondrion	Muscle
GPDM_MOUSE	Q64521	0.849901	0.00466735	Mitochondria	MEWO Mitochondrion	Muscle
NDUA9_MOUSE	Q9DC69	0.931853	0.384563	Mitochondria	MEWO Mitochondrion	Muscle
ETFB_MOUSE	Q9DCW4	1.04736	0.437097	Mitochondria	MEWO Mitochondrion	Muscle
CPT1B_MOUSE	Q924X2	1.00573	0.890582	Mitochondria	MEWO Mitochondrion	Muscle
ECI1_MOUSE	P42125	1.08033	0.264485	Mitochondria	MEWO Mitochondrion	Muscle
CYC_MOUSE	P62897	0.926386	0.225601	Mitochondria	MEWO Mitochondrion	Muscle
HCD2_MOUSE	O08756	0.983853	0.801932	Mitochondria	MEWO Mitochondrion	Muscle
CX6B1_MOUSE	P56391	0.978176	0.769788	Mitochondria	MEWO Mitochondrion	Muscle
DLDH_MOUSE	O08749	0.932719	0.271203	Mitochondria	MEWO Mitochondrion	Muscle
ACADL_MOUSE	P51174	1.07112	0.405334	Mitochondria	MEWO Mitochondrion	Muscle
UBA1_MOUSE	Q02053	0.951687	0.168327	Mitochondria	MEWO Mitochondrion	Muscle
PRDX3_MOUSE	P20108	0.950078	0.495957	Mitochondria	MEWO Mitochondrion	Muscle
SUCA_MOUSE	Q9WUM5	0.984448	0.746719	Mitochondria	MEWO Mitochondrion	Muscle
PARK7_MOUSE	Q99LX0	1.07988	0.187722	Mitochondria	MEWO Mitochondrion	Muscle
NDUAA_MOUSE	Q99LC3	0.938297	0.436546	Mitochondria	MEWO Mitochondrion	Muscle
NDUV2_MOUSE	Q9D6J6	0.947244	0.43072	Mitochondria	MEWO Mitochondrion	Muscle
EFTU_MOUSE	Q8BFR5	1.07242	0.486904	Mitochondria	MEWO Mitochondrion	Muscle
ACADM_MOUSE	P45952	1.08756	0.16224	Mitochondria	MEWO Mitochondrion	Muscle
MPCP_MOUSE	Q8VEM8	1.08377	0.367063	Mitochondria	MEWO Mitochondrion	Muscle
UCRI_MOUSE	Q9CR68	0.941335	0.432531	Mitochondria	MEWO Mitochondrion	Muscle
SODM_MOUSE	P09671	1.08705	0.222292	Mitochondria	MEWO Mitochondrion	Muscle
NNTM_MOUSE	Q61941	1.09809	0.0395581	Mitochondria	MEWO Mitochondrion	Muscle
MIC60_MOUSE	Q8CAQ8	1.00281	0.935361	Mitochondria	MEWO Mitochondrion	Muscle
QCR7_MOUSE	Q9D855	0.997184	0.995562	Mitochondria	MEWO Mitochondrion	Muscle
CY1_MOUSE	Q9D0M3	0.991238	0.906201	Mitochondria	MEWO Mitochondrion	Muscle
ALDH2_MOUSE	P47738	0.966349	0.569179	Mitochondria	MEWO Mitochondrion	Muscle
ATPG_MOUSE	Q91VR2	1.05283	0.633045	Mitochondria	MEWO Mitochondrion	Muscle
ODO2_MOUSE	Q9D2G2	1.00487	0.900515	Mitochondria	MEWO Mitochondrion	Muscle
THTM_MOUSE	Q99J99	0.933875	0.246884	Mitochondria	MEWO Mitochondrion	Muscle
NDUA4_MOUSE	Q62425	1.01842	0.77545	Mitochondria	MEWO Mitochondrion	Muscle
SDHB_MOUSE	Q9CQA3	0.973594	0.669188	Mitochondria	MEWO Mitochondrion	Muscle
CAVN1_MOUSE	O54724	1.03	0.170343	Mitochondria	MEWO Mitochondrion	Muscle
DNM1L_MOUSE	Q8K1M6	0.914934	0.340823	Mitochondria	MEWO Mitochondrion	Muscle
HXK2_MOUSE	O08528	1.00057	0.994452	Mitochondria	MEWO Mitochondrion	Muscle
HXK1_MOUSE	P17710	0.999905	0.997098	Mitochondria	MEWO Mitochondrion	Muscle
NDUBA_MOUSE	Q9DCS9	0.956532	0.416228	Mitochondria	MEWO Mitochondrion	Muscle
SCOT1_MOUSE	Q9D0K2	0.982737	0.767087	Mitochondria	MEWO Mitochondrion	Muscle
COX41_MOUSE	P19783	1.01804	0.851166	Mitochondria	MEWO Mitochondrion	Muscle
DECR_MOUSE	Q9CQ62	1.08537	0.114164	Mitochondria	MEWO Mitochondrion	Muscle
QCR6_MOUSE	P99028	0.917183	0.367491	Mitochondria	MEWO Mitochondrion	Muscle
GAL3A_MOUSE	Q9D172	1.01282	0.845222	Mitochondria	MEWO Mitochondrion	Muscle
COQ9_MOUSE	Q8K1Z0	1.09766	0.458351	Mitochondria	MEWO Mitochondrion	Muscle
HCDH_MOUSE	Q61425	0.949962	0.44176	Mitochondria	MEWO Mitochondrion	Muscle
NDUS6_MOUSE	P52503	0.95604	0.500391	Mitochondria	MEWO Mitochondrion	Muscle
ETFD_MOUSE	Q921G7	0.992683	0.763005	Mitochondria	MEWO Mitochondrion	Muscle
CACP_MOUSE	P47934	1.04836	0.406063	Mitochondria	MEWO Mitochondrion	Muscle
MMSA_MOUSE	Q9EQ20	1.0317	0.307258	Mitochondria	MEWO Mitochondrion	Muscle
COX2_MOUSE	P00405	0.937753	0.33055	Mitochondria	MEWO Mitochondrion	Muscle
LPPRC_MOUSE	Q6PB66	0.852174	0.0934855	Mitochondria	MEWO Mitochondrion	Muscle
PYC_MOUSE	Q05920	0.834222	0.00733306	Mitochondria	MEWO Mitochondrion	Muscle
M2OM_MOUSE	Q9CR62	0.951575	0.460106	Mitochondria	MEWO Mitochondrion	Muscle
COQ8A_MOUSE	Q60936	1.03134	0.521373	Mitochondria	MEWO Mitochondrion	Muscle
KAPCA_MOUSE	P05132	0.934201	0.252321	Mitochondria	MEWO Mitochondrion	Muscle
IDHG1_MOUSE	P70404	1.09336	0.351558	Mitochondria	MEWO Mitochondrion	Muscle
NDUS2_MOUSE	Q91WD5	0.9655	0.154357	Mitochondria	MEWO Mitochondrion	Muscle
FUND2_MOUSE	Q9D6K8	0.95165	0.50547	Mitochondria	MEWO Mitochondrion	Muscle
SAM50_MOUSE	Q8BGH2	1.04191	0.398942	Mitochondria	MEWO Mitochondrion	Muscle
ATP5J_MOUSE	P97450	0.971038	0.72776	Mitochondria	MEWO Mitochondrion	Muscle
CX7A1_MOUSE	P56392	0.951961	0.460548	Mitochondria	MEWO Mitochondrion	Muscle
HINT2_MOUSE	Q9D0S9	0.900744	0.322411	Mitochondria	MEWO Mitochondrion	Muscle
C1QBP_MOUSE	O35658	0.928666	0.362181	Mitochondria	MEWO Mitochondrion	Muscle
ATP5L_MOUSE	Q9CPQ8	0.987414	0.826568	Mitochondria	MEWO Mitochondrion	Muscle
FAHD1_MOUSE	Q8R0F8	0.977871	0.545829	Mitochondria	MEWO Mitochondrion	Muscle
MK12_MOUSE	O08911	1.01815	0.793508	Mitochondria	MEWO Mitochondrion	Muscle
NDUA5_MOUSE	Q9CPP6	0.945113	0.52274	Mitochondria	MEWO Mitochondrion	Muscle
NIPS2_MOUSE	O55126	1.07884	0.404542	Mitochondria	MEWO Mitochondrion	Muscle
CISD1_MOUSE	Q91WS0	0.957203	0.65087	Mitochondria	MEWO Mitochondrion	Muscle
NDUA8_MOUSE	Q9DCJ5	0.988195	0.812016	Mitochondria	MEWO Mitochondrion	Muscle
AL4A1_MOUSE	Q8CHT0	0.941275	0.440862	Mitochondria	MEWO Mitochondrion	Muscle
ATPD_MOUSE	Q9D3D9	1.2814	0.240165	Mitochondria	MEWO Mitochondrion	Muscle
PDK2_MOUSE	Q9JK42	0.992077	0.902617	Mitochondria	MEWO Mitochondrion	Muscle
CPSM_MOUSE	Q8C196	1.07645	0.598853	Mitochondria	MEWO Mitochondrion	Muscle
COX5A_MOUSE	P12787	1.0683	0.504441	Mitochondria	MEWO Mitochondrion	Muscle
ACOT2_MOUSE	Q9QYR9	1.12611	0.118214	Mitochondria	MEWO Mitochondrion	Muscle
ECHM_MOUSE	Q8BH95	1.06521	0.246945	Mitochondria	MEWO Mitochondrion	Muscle
ATPK_MOUSE	P56135	0.980004	0.645822	Mitochondria	MEWO Mitochondrion	Muscle
HIBCH_MOUSE	Q8QZS1	0.936036	0.355696	Mitochondria	MEWO Mitochondrion	Muscle
GARS_MOUSE	Q9CZD3	1.04848	0.512694	Mitochondria	MEWO Mitochondrion	Muscle
AT5F1_MOUSE	Q9CQQ7	1.01376	0.901889	Mitochondria	MEWO Mitochondrion	Muscle
GSTP1_MOUSE	P19157	1.01799	0.674662	Mitochondria	MEWO Mitochondrion	Muscle
NDUAB_MOUSE	Q9D8B4	0.967199	0.551457	Mitochondria	MEWO Mitochondrion	Muscle
CPT2_MOUSE	P52825	0.978477	0.301016	Mitochondria	MEWO Mitochondrion	Muscle
S10A1_MOUSE	P56565	1.06155	0.525883	Mitochondria	MEWO Mitochondrion	Muscle
ATP5I_MOUSE	Q06185	1.02112	0.640692	Mitochondria	MEWO Mitochondrion	Muscle
DHE3_MOUSE	P26443	0.9455	0.0291933	Mitochondria	MEWO Mitochondrion	Muscle
HMGCL_MOUSE	P38060	0.938951	0.388925	Mitochondria	MEWO Mitochondrion	Muscle
ACPM_MOUSE	Q9CR21	0.922527	0.0630745	Mitochondria	MEWO Mitochondrion	Muscle
OAT_MOUSE	P29758	0.971942	0.650414	Mitochondria	MEWO Mitochondrion	Muscle
PCCB_MOUSE	Q99MN9	0.980448	0.800769	Mitochondria	MEWO Mitochondrion	Muscle
NDUAC_MOUSE	Q7TMF3	1.10211	0.163223	Mitochondria	MEWO Mitochondrion	Muscle
NDUS5_MOUSE	Q99LY9	0.939814	0.422876	Mitochondria	MEWO Mitochondrion	Muscle
TIGAR_MOUSE	Q8BZA9	1.0195	0.579278	Mitochondria	MEWO Mitochondrion	Muscle
CHCH2_MOUSE	Q9D1L0	1.16683	0.118844	Mitochondria	MEWO Mitochondrion	Muscle
NDUB4_MOUSE	Q9CQC7	1.00381	0.973125	Mitochondria	MEWO Mitochondrion	Muscle
MCCB_MOUSE	Q3ULD5	1.02999	0.571261	Mitochondria	MEWO Mitochondrion	Muscle
3HIDH_MOUSE	Q99L13	1.07239	0.165277	Mitochondria	MEWO Mitochondrion	Muscle
FIS1_MOUSE	Q9CQ92	0.879308	0.304203	Mitochondria	MEWO Mitochondrion	Muscle
MIC19_MOUSE	Q9CRB9	1.05964	0.484932	Mitochondria	MEWO Mitochondrion	Muscle
C560_MOUSE	Q9CZB0	0.934145	0.444041	Mitochondria	MEWO Mitochondrion	Muscle
NDUC2_MOUSE	Q9CQ54	1.02688	0.516437	Mitochondria	MEWO Mitochondrion	Muscle
COX5B_MOUSE	P19536	1.11685	0.389051	Mitochondria	MEWO Mitochondrion	Muscle
ECH1_MOUSE	O35459	1.00971	0.871127	Mitochondria	MEWO Mitochondrion	Muscle
TGM2_MOUSE	P21981	0.973411	0.672662	Mitochondria	MEWO Mitochondrion	Muscle
NDUA2_MOUSE	Q9CQ75	0.992669	0.905683	Mitochondria	MEWO Mitochondrion	Muscle
MTCH2_MOUSE	Q791V5	0.959492	0.486698	Mitochondria	MEWO Mitochondrion	Muscle
NDUB9_MOUSE	Q9CQJ8	1.01165	0.829984	Mitochondria	MEWO Mitochondrion	Muscle
NDUA6_MOUSE	Q9CQZ5	0.95131	0.636366	Mitochondria	MEWO Mitochondrion	Muscle
COX6C_MOUSE	Q9CPQ1	1.53696	0.258618	Mitochondria	MEWO Mitochondrion	Muscle
OPA1_MOUSE	P58281	0.950252	0.324401	Mitochondria	MEWO Mitochondrion	Muscle
GLRX5_MOUSE	Q80Y14	1.04531	0.600738	Mitochondria	MEWO Mitochondrion	Muscle
SYIM_MOUSE	Q8BIJ6	1.14687	0.214657	Mitochondria	MEWO Mitochondrion	Muscle
MAON_MOUSE	Q8BMF3	0.946562	0.630592	Mitochondria	MEWO Mitochondrion	Muscle
ACADS_MOUSE	Q07417	1.00645	0.86172	Mitochondria	MEWO Mitochondrion	Muscle
ATP8_MOUSE	P03930	1.06059	0.362346	Mitochondria	MEWO Mitochondrion	Muscle
NDUB5_MOUSE	Q9CQH3	0.987809	0.841724	Mitochondria	MEWO Mitochondrion	Muscle
MUTA_MOUSE	P16332	1.00953	0.865232	Mitochondria	MEWO Mitochondrion	Muscle
ACO13_MOUSE	Q9CQR4	0.980627	0.773585	Mitochondria	MEWO Mitochondrion	Muscle
NDUB7_MOUSE	Q9CR61	0.954246	0.427916	Mitochondria	MEWO Mitochondrion	Muscle
TIM44_MOUSE	O35857	1.01432	0.87812	Mitochondria	MEWO Mitochondrion	Muscle
STML2_MOUSE	Q99JB2	1.01828	0.703898	Mitochondria	MEWO Mitochondrion	Muscle
QCR8_MOUSE	Q9CQ69	1.03109	0.726677	Mitochondria	MEWO Mitochondrion	Muscle
TIM13_MOUSE	P62075	0.927891	0.345054	Mitochondria	MEWO Mitochondrion	Muscle
RS3_MOUSE	P62908	1.00096	0.969978	Mitochondria	MEWO Mitochondrion	Muscle
PCCA_MOUSE	Q91ZA3	0.981142	0.693624	Mitochondria	MEWO Mitochondrion	Muscle
ODPX_MOUSE	Q8BKZ9	1.05589	0.0758811	Mitochondria	MEWO Mitochondrion	Muscle
RT4I1_MOUSE	Q924D0	1.00915	0.959709	Mitochondria	MEWO Mitochondrion	Muscle
MIC26_MOUSE	Q9DCZ4	0.980012	0.786294	Mitochondria	MEWO Mitochondrion	Muscle
D2HDH_MOUSE	Q8CIM3	0.835999	0.286588	Mitochondria	MEWO Mitochondrion	Muscle
RAB7A_MOUSE	P51150	0.937562	0.277982	Mitochondria	MEWO Mitochondrion	Muscle
CH10_MOUSE	Q64433	1.01628	0.787339	Mitochondria	MEWO Mitochondrion	Muscle
LETM1_MOUSE	Q9Z2I0	1.03249	0.680943	Mitochondria	MEWO Mitochondrion	Muscle
AIFM1_MOUSE	Q9Z0X1	1.04704	0.351144	Mitochondria	MEWO Mitochondrion	Muscle
NDUS7_MOUSE	Q9DC70	0.99587	0.971441	Mitochondria	MEWO Mitochondrion	Muscle
ACDSB_MOUSE	Q9DBL1	0.983142	0.712668	Mitochondria	MEWO Mitochondrion	Muscle
NOL3_MOUSE	Q9D1X0	1.03872	0.531333	Mitochondria	MEWO Mitochondrion	Muscle
QCR9_MOUSE	Q8R1I1	0.954168	0.231703	Mitochondria	MEWO Mitochondrion	Muscle
ATAD1_MOUSE	Q9D5T0	0.98086	0.725998	Mitochondria	MEWO Mitochondrion	Muscle
NDUS4_MOUSE	Q9CXZ1	1.02596	0.752283	Mitochondria	MEWO Mitochondrion	Muscle
LONM_MOUSE	Q8CGK3	0.932207	0.285537	Mitochondria	MEWO Mitochondrion	Muscle
L2HDH_MOUSE	Q91YP0	1.04916	0.479759	Mitochondria	MEWO Mitochondrion	Muscle
MPC2_MOUSE	Q9D023	0.983428	0.808727	Mitochondria	MEWO Mitochondrion	Muscle
BCS1_MOUSE	Q9CZP5	0.944772	0.702057	Mitochondria	MEWO Mitochondrion	Muscle
COX1_MOUSE	P00397	0.957466	0.686849	Mitochondria	MEWO Mitochondrion	Muscle
DHB8_MOUSE	P50171	1.13878	0.13015	Mitochondria	MEWO Mitochondrion	Muscle
NDUS8_MOUSE	Q8K3J1	0.951667	0.335368	Mitochondria	MEWO Mitochondrion	Muscle
NDUB3_MOUSE	Q9CQZ6	0.979266	0.784661	Mitochondria	MEWO Mitochondrion	Muscle
PDK4_MOUSE	O70571	1.23823	0.000618486	Mitochondria	MEWO Mitochondrion	Muscle
COQ5_MOUSE	Q9CXI0	1.0556	0.337279	Mitochondria	MEWO Mitochondrion	Muscle
BCAT2_MOUSE	O35855	1.08724	0.374459	Mitochondria	MEWO Mitochondrion	Muscle
MIC27_MOUSE	Q78IK4	1.01398	0.834073	Mitochondria	MEWO Mitochondrion	Muscle
NFU1_MOUSE	Q9QZ23	0.849466	0.0866508	Mitochondria	MEWO Mitochondrion	Muscle
ODB2_MOUSE	P53395	1.00012	0.994184	Mitochondria	MEWO Mitochondrion	Muscle
PTH2_MOUSE	Q8R2Y8	0.947152	0.248325	Mitochondria	MEWO Mitochondrion	Muscle
IVD_MOUSE	Q9JHI5	1.03888	0.614507	Mitochondria	MEWO Mitochondrion	Muscle
MTX2_MOUSE	O88441	0.922218	0.136262	Mitochondria	MEWO Mitochondrion	Muscle
MCU_MOUSE	Q3UMR5	0.922435	0.416587	Mitochondria	MEWO Mitochondrion	Muscle
PREP_MOUSE	Q8K411	0.872809	0.281462	Mitochondria	MEWO Mitochondrion	Muscle
BDH_MOUSE	Q80XN0	1.02769	0.657062	Mitochondria	MEWO Mitochondrion	Muscle
ACAD9_MOUSE	Q8JZN5	1.04644	0.518104	Mitochondria	MEWO Mitochondrion	Muscle
COX7C_MOUSE	P17665	1.07183	0.583903	Mitochondria	MEWO Mitochondrion	Muscle
VWA8_MOUSE	Q8CC88	1.09447	0.526551	Mitochondria	MEWO Mitochondrion	Muscle
NDUB8_MOUSE	Q9D6J5	0.990228	0.841575	Mitochondria	MEWO Mitochondrion	Muscle
QCR10_MOUSE	Q9CPX8	1.19388	0.287907	Mitochondria	MEWO Mitochondrion	Muscle
PDP1_MOUSE	Q3UV70	1.16605	0.458631	Mitochondria	MEWO Mitochondrion	Muscle
B2L13_MOUSE	P59017	1.13341	0.169529	Mitochondria	MEWO Mitochondrion	Muscle
APEX1_MOUSE	P28352	1.1293	0.162299	Mitochondria	MEWO Mitochondrion	Muscle
MFN1_MOUSE	Q811U4	0.980799	0.820294	Mitochondria	MEWO Mitochondrion	Muscle
NU1M_MOUSE	P03888	0.964955	0.468006	Mitochondria	MEWO Mitochondrion	Muscle
NDUA7_MOUSE	Q9Z1P6	1.26743	0.208206	Mitochondria	MEWO Mitochondrion	Muscle
FUND1_MOUSE	Q9DB70	0.809746	0.274974	Mitochondria	MEWO Mitochondrion	Muscle
GSTK1_MOUSE	Q9DCM2	1.0703	0.248827	Mitochondria	MEWO Mitochondrion	Muscle
MARC2_MOUSE	Q922Q1	0.948072	0.393492	Mitochondria	MEWO Mitochondrion	Muscle
CLYBL_MOUSE	Q8R4N0	0.975249	0.746869	Mitochondria	MEWO Mitochondrion	Muscle
S2542_MOUSE	Q8R0Y8	1.0736	0.386471	Mitochondria	MEWO Mitochondrion	Muscle
HOT_MOUSE	Q8R0N6	0.892683	0.281006	Mitochondria	MEWO Mitochondrion	Muscle
NU4M_MOUSE	P03911	1.07458	0.199065	Mitochondria	MEWO Mitochondrion	Muscle
ACS2L_MOUSE	Q99NB1	1.12313	0.338709	Mitochondria	MEWO Mitochondrion	Muscle
GLNA_MOUSE	P15105	1.63158	0.0940131	Mitochondria	MEWO Mitochondrion	Muscle
NDUF4_MOUSE	Q9D1H6	0.915223	0.424525	Mitochondria	MEWO Mitochondrion	Muscle
CX6A2_MOUSE	P43023	1.00977	0.876083	Mitochondria	MEWO Mitochondrion	Muscle
NUCG_MOUSE	O08600	1.02026	0.898475	Mitochondria	MEWO Mitochondrion	Muscle
GPX4_MOUSE	O70325	1.06394	0.544534	Mitochondria	MEWO Mitochondrion	Muscle
NU3M_MOUSE	P03899	1.05065	0.601577	Mitochondria	MEWO Mitochondrion	Muscle
DHSO_MOUSE	Q64442	0.972027	0.757517	Mitochondria	MEWO Mitochondrion	Muscle
NDUF3_MOUSE	Q9JKL4	0.922942	0.413372	Mitochondria	MEWO Mitochondrion	Muscle
PPA6_MOUSE	Q8BP40	0.743684	0.0965575	Mitochondria	MEWO Mitochondrion	Muscle
THTR_MOUSE	P52196	1.12734	0.548365	Mitochondria	MEWO Mitochondrion	Muscle
F162A_MOUSE	Q9D6U8	1.04577	0.684923	Mitochondria	MEWO Mitochondrion	Muscle
ODBB_MOUSE	Q6P3A8	1.03703	0.42609	Mitochondria	MEWO Mitochondrion	Muscle
MAVS_MOUSE	Q8VCF0	1.05739	0.621152	Mitochondria	MEWO Mitochondrion	Muscle
ECI2_MOUSE	Q9WUR2	1.08895	0.217008	Mitochondria	MEWO Mitochondrion	Muscle
GSHR_MOUSE	P47791	0.969508	0.637304	Mitochondria	MEWO Mitochondrion	Muscle
CX7A2_MOUSE	P48771	1.03302	0.526288	Mitochondria	MEWO Mitochondrion	Muscle
NDUB2_MOUSE	Q9CPU2	1.08784	0.47783	Mitochondria	MEWO Mitochondrion	Muscle
PFD2_MOUSE	O70591	0.88726	0.0173496	Mitochondria	MEWO Mitochondrion	Muscle
ETHE1_MOUSE	Q9DCM0	1.0267	0.656701	Mitochondria	MEWO Mitochondrion	Muscle
TIM9_MOUSE	Q9WV98	0.966492	0.602998	Mitochondria	MEWO Mitochondrion	Muscle
SHLB1_MOUSE	Q9JK48	0.989967	0.856255	Mitochondria	MEWO Mitochondrion	Muscle
GRPE1_MOUSE	Q99LP6	0.909251	0.272199	Mitochondria	MEWO Mitochondrion	Muscle
GLSK_MOUSE	D3Z7P3	1.56355	0.174001	Mitochondria	MEWO Mitochondrion	Muscle
ABCE1_MOUSE	P61222	0.961795	0.528849	Mitochondria	MEWO Mitochondrion	Muscle
S2551_MOUSE	Q5HZI9	1.05315	0.831036	Mitochondria	MEWO Mitochondrion	Muscle
NDUB6_MOUSE	Q3UIU2	0.826008	0.255219	Mitochondria	MEWO Mitochondrion	Muscle
COQ6_MOUSE	Q8R1S0	1.17427	0.303902	Mitochondria	MEWO Mitochondrion	Muscle
TEFM_MOUSE	Q5SSK3	0.82416	0.572551	Mitochondria	MEWO Mitochondrion	Muscle
COX3_MOUSE	P00416	1.28384	0.256728	Mitochondria	MEWO Mitochondrion	Muscle
SUOX_MOUSE	Q8R086	0.972171	0.822034	Mitochondria	MEWO Mitochondrion	Muscle
TIM29_MOUSE	Q8BGX2	1.53365	0.128239	Mitochondria	MEWO Mitochondrion	Muscle
SUCB2_MOUSE	Q9Z2I8	0.979104	0.344879	Mitochondria	MEWO Mitochondrion	Muscle
ABCB7_MOUSE	Q61102	0.966802	0.66397	Mitochondria	MEWO Mitochondrion	Muscle
MIC13_MOUSE	Q8R404	0.958995	0.595284	Mitochondria	MEWO Mitochondrion	Muscle
NDUA3_MOUSE	Q9CQ91	0.992375	0.88171	Mitochondria	MEWO Mitochondrion	Muscle
RIDA_MOUSE	P52760	1.05274	0.659913	Mitochondria	MEWO Mitochondrion	Muscle
DJC11_MOUSE	Q5U458	1.0257	0.857236	Mitochondria	MEWO Mitochondrion	Muscle
MCCA_MOUSE	Q99MR8	0.999502	0.9953	Mitochondria	MEWO Mitochondrion	Muscle
ATP68_MOUSE	P56379	1.00288	0.962186	Mitochondria	MEWO Mitochondrion	Muscle
COQ3_MOUSE	Q8BMS4	1.2795	0.0586018	Mitochondria	MEWO Mitochondrion	Muscle
ACAD8_MOUSE	Q9D7B6	1.00001	0.981116	Mitochondria	MEWO Mitochondrion	Muscle
OTC_MOUSE	P11725	1.07409	0.745245	Mitochondria	MEWO Mitochondrion	Muscle
AFG1L_MOUSE	Q3V384	1.04883	0.654457	Mitochondria	MEWO Mitochondrion	Muscle
NNRE_MOUSE	Q8K4Z3	1.06031	0.609931	Mitochondria	MEWO Mitochondrion	Muscle
RT30_MOUSE	Q9D0G0	0.883959	0.63836	Mitochondria	MEWO Mitochondrion	Muscle
UBP15_MOUSE	Q8R5H1	0.903797	0.343617	Mitochondria	MEWO Mitochondrion	Muscle
ABCG2_MOUSE	Q7TMS5	1.09121	0.782941	Mitochondria	MEWO Mitochondrion	Muscle
TMM65_MOUSE	Q4VAE3	0.959342	0.7195	Mitochondria	MEWO Mitochondrion	Muscle
MICU2_MOUSE	Q8CD10	1.07085	0.381513	Mitochondria	MEWO Mitochondrion	Muscle
DDX1_MOUSE	Q91VR5	1.16885	0.228716	Mitochondria	MEWO Mitochondrion	Muscle
ODBA_MOUSE	P50136	0.978333	0.602973	Mitochondria	MEWO Mitochondrion	Muscle
ACD11_MOUSE	Q80XL6	0.99921	0.958055	Mitochondria	MEWO Mitochondrion	Muscle
GLO2_MOUSE	Q99KB8	1.06994	0.551944	Mitochondria	MEWO Mitochondrion	Muscle
MCAT_MOUSE	Q9Z2Z6	1.07083	0.525234	Mitochondria	MEWO Mitochondrion	Muscle
RT05_MOUSE	Q99N87	1.03855	0.423601	Mitochondria	MEWO Mitochondrion	Muscle
ANK2_MOUSE	Q8C8R3	1.11548	0.61906	Mitochondria	MEWO Mitochondrion	Muscle
NDUB1_MOUSE	P0DN34	0.931126	0.288629	Mitochondria	MEWO Mitochondrion	Muscle
F210A_MOUSE	Q8BGY7	0.986125	0.834139	Mitochondria	MEWO Mitochondrion	Muscle
SQOR_MOUSE	Q9R112	0.885449	0.45072	Mitochondria	MEWO Mitochondrion	Muscle
PPIF_MOUSE	Q99KR7	1.00355	0.963454	Mitochondria	MEWO Mitochondrion	Muscle
PPTC7_MOUSE	Q6NVE9	1.0854	0.586406	Mitochondria	MEWO Mitochondrion	Muscle
CLIC4_MOUSE	Q9QYB1	0.899147	0.317113	Mitochondria	MEWO Mitochondrion	Muscle
MCL1_MOUSE	P97287	1.00088	0.94877	Mitochondria	MEWO Mitochondrion	Muscle
ATAD3_MOUSE	Q925I1	1.03037	0.65025	Mitochondria	MEWO Mitochondrion	Muscle
DPOG1_MOUSE	P54099	1.00879	0.761307	Mitochondria	MEWO Mitochondrion	Muscle
AGK_MOUSE	Q9ESW4	1.08586	0.340256	Mitochondria	MEWO Mitochondrion	Muscle
RT31_MOUSE	Q61733	1.06093	0.637075	Mitochondria	MEWO Mitochondrion	Muscle
THIOM_MOUSE	P97493	0.903862	0.19705	Mitochondria	MEWO Mitochondrion	Muscle
DMAC1_MOUSE	Q9CQ00	0.961456	0.748784	Mitochondria	MEWO Mitochondrion	Muscle
NDUF6_MOUSE	A2AIL4	0.628852	0.166524	Mitochondria	MEWO Mitochondrion	Muscle
PUS10_MOUSE	Q9D3U0	1.36605	0.0478128	Mitochondria	MEWO Mitochondrion	Muscle
PLCE_MOUSE	Q9D1E8	0.962215	0.689868	Mitochondria	MEWO Mitochondrion	Muscle
ACACB_MOUSE	E9Q4Z2	0.907382	0.569051	Mitochondria	MEWO Mitochondrion	Muscle
NDUV3_MOUSE	Q8BK30	1.06579	0.644491	Mitochondria	MEWO Mitochondrion	Muscle
IPYR2_MOUSE	Q91VM9	0.982653	0.540315	Mitochondria	MEWO Mitochondrion	Muscle
ACOT9_MOUSE	Q9R0X4	0.978045	0.73888	Mitochondria	MEWO Mitochondrion	Muscle
AL7A1_MOUSE	Q9DBF1	1.06935	0.521056	Mitochondria	MEWO Mitochondrion	Muscle
TI8AB_MOUSE	Q4FZG7	0.990205	0.885718	Mitochondria	MEWO Mitochondrion	Muscle
PLIN5_MOUSE	Q8BVZ1	1.14301	0.582526	Mitochondria	MEWO Mitochondrion	Muscle
L2HDH_MOUSE	Q91YP0	0.934463	0.543141	Mitochondria	STRV Mitochondrion	Muscle
KCRS_MOUSE	Q6P8J7	0.919989	0.185295	Mitochondria	STRV Mitochondrion	Muscle
KCRB_MOUSE	Q04447	0.998728	0.95766	Mitochondria	STRV Mitochondrion	Muscle
ATPB_MOUSE	P56480	0.907266	0.0795354	Mitochondria	STRV Mitochondrion	Muscle
ACON_MOUSE	Q99KI0	0.898539	0.0562	Mitochondria	STRV Mitochondrion	Muscle
ATPA_MOUSE	Q03265	0.918155	0.108989	Mitochondria	STRV Mitochondrion	Muscle
MDHM_MOUSE	P08249	0.930384	0.246632	Mitochondria	STRV Mitochondrion	Muscle
CASQ1_MOUSE	O09165	1.0579	0.161024	Mitochondria	STRV Mitochondrion	Muscle
ADT1_MOUSE	P48962	0.880374	0.0854059	Mitochondria	STRV Mitochondrion	Muscle
ADT2_MOUSE	P51881	0.871172	0.0179537	Mitochondria	STRV Mitochondrion	Muscle
VDAC1_MOUSE	Q60932	0.933803	0.235135	Mitochondria	STRV Mitochondrion	Muscle
VDAC3_MOUSE	Q60931	0.923864	0.297094	Mitochondria	STRV Mitochondrion	Muscle
LDHB_MOUSE	P16125	0.943534	0.624735	Mitochondria	STRV Mitochondrion	Muscle
CMC1_MOUSE	Q8BH59	0.922463	0.167635	Mitochondria	STRV Mitochondrion	Muscle
ECHA_MOUSE	Q8BMS1	0.88973	0.157953	Mitochondria	STRV Mitochondrion	Muscle
ACADV_MOUSE	P50544	0.883872	0.0159334	Mitochondria	STRV Mitochondrion	Muscle
QCR1_MOUSE	Q9CZ13	0.92264	0.0304853	Mitochondria	STRV Mitochondrion	Muscle
ODO1_MOUSE	Q60597	0.914735	0.0182893	Mitochondria	STRV Mitochondrion	Muscle
AATM_MOUSE	P05202	0.995205	0.93685	Mitochondria	STRV Mitochondrion	Muscle
NDUS1_MOUSE	Q91VD9	0.930149	0.213947	Mitochondria	STRV Mitochondrion	Muscle
SDHA_MOUSE	Q8K2B3	0.953497	0.586027	Mitochondria	STRV Mitochondrion	Muscle
FUMH_MOUSE	P97807	0.910455	0.0333682	Mitochondria	STRV Mitochondrion	Muscle
GPDM_MOUSE	Q64521	0.951322	0.26095	Mitochondria	STRV Mitochondrion	Muscle
ETFA_MOUSE	Q99LC5	0.867263	0.145216	Mitochondria	STRV Mitochondrion	Muscle
IDHP_MOUSE	P54071	0.922953	0.368203	Mitochondria	STRV Mitochondrion	Muscle
GRP75_MOUSE	P38647	0.890693	0.0346269	Mitochondria	STRV Mitochondrion	Muscle
NDUS3_MOUSE	Q9DCT2	0.936335	0.176297	Mitochondria	STRV Mitochondrion	Muscle
SUCB1_MOUSE	Q9Z2I9	0.895399	0.0387779	Mitochondria	STRV Mitochondrion	Muscle
ODPB_MOUSE	Q9D051	0.905686	0.14539	Mitochondria	STRV Mitochondrion	Muscle
CISY_MOUSE	Q9CZU6	0.903108	0.0856735	Mitochondria	STRV Mitochondrion	Muscle
PRDX5_MOUSE	P99029	0.889426	0.204745	Mitochondria	STRV Mitochondrion	Muscle
ATPO_MOUSE	Q9DB20	0.951392	0.532505	Mitochondria	STRV Mitochondrion	Muscle
ECHB_MOUSE	Q99JY0	0.943126	0.582458	Mitochondria	STRV Mitochondrion	Muscle
ACSL1_MOUSE	P41216	0.929083	0.248355	Mitochondria	STRV Mitochondrion	Muscle
ATP5H_MOUSE	Q9DCX2	0.893024	0.0773926	Mitochondria	STRV Mitochondrion	Muscle
CH60_MOUSE	P63038	0.914865	0.217853	Mitochondria	STRV Mitochondrion	Muscle
NDUV1_MOUSE	Q91YT0	0.989271	0.902071	Mitochondria	STRV Mitochondrion	Muscle
ODP2_MOUSE	Q8BMF4	0.919173	0.261639	Mitochondria	STRV Mitochondrion	Muscle
CPT1B_MOUSE	Q924X2	0.94073	0.51276	Mitochondria	STRV Mitochondrion	Muscle
QCR2_MOUSE	Q9DB77	0.957712	0.644444	Mitochondria	STRV Mitochondrion	Muscle
THIM_MOUSE	Q8BWT1	0.899294	0.154922	Mitochondria	STRV Mitochondrion	Muscle
THIL_MOUSE	Q8QZT1	0.903899	0.0834576	Mitochondria	STRV Mitochondrion	Muscle
NDUA9_MOUSE	Q9DC69	0.929613	0.25448	Mitochondria	STRV Mitochondrion	Muscle
ECI1_MOUSE	P42125	0.954862	0.214281	Mitochondria	STRV Mitochondrion	Muscle
CYC_MOUSE	P62897	0.904647	0.0164797	Mitochondria	STRV Mitochondrion	Muscle
UBA1_MOUSE	Q02053	1.00903	0.747639	Mitochondria	STRV Mitochondrion	Muscle
MIC60_MOUSE	Q8CAQ8	0.955858	0.163734	Mitochondria	STRV Mitochondrion	Muscle
PRDX3_MOUSE	P20108	0.916353	0.321228	Mitochondria	STRV Mitochondrion	Muscle
VDAC2_MOUSE	Q60930	0.920308	0.149465	Mitochondria	STRV Mitochondrion	Muscle
PARK7_MOUSE	Q99LX0	1.20077	0.544173	Mitochondria	STRV Mitochondrion	Muscle
IDH3A_MOUSE	Q9D6R2	0.932479	0.175438	Mitochondria	STRV Mitochondrion	Muscle
HCD2_MOUSE	O08756	0.915072	0.237257	Mitochondria	STRV Mitochondrion	Muscle
ODPA_MOUSE	P35486	0.900289	0.123203	Mitochondria	STRV Mitochondrion	Muscle
HXK2_MOUSE	O08528	0.948168	0.379098	Mitochondria	STRV Mitochondrion	Muscle
HXK1_MOUSE	P17710	1.05887	0.517259	Mitochondria	STRV Mitochondrion	Muscle
NDUAA_MOUSE	Q99LC3	0.934538	0.172702	Mitochondria	STRV Mitochondrion	Muscle
CX6B1_MOUSE	P56391	0.994548	0.935078	Mitochondria	STRV Mitochondrion	Muscle
SODM_MOUSE	P09671	0.87239	0.0442559	Mitochondria	STRV Mitochondrion	Muscle
NDUV2_MOUSE	Q9D6J6	0.895081	0.158263	Mitochondria	STRV Mitochondrion	Muscle
ACADM_MOUSE	P45952	0.93115	0.377383	Mitochondria	STRV Mitochondrion	Muscle
ETFB_MOUSE	Q9DCW4	0.869419	0.0875879	Mitochondria	STRV Mitochondrion	Muscle
CY1_MOUSE	Q9D0M3	0.942891	0.456699	Mitochondria	STRV Mitochondrion	Muscle
EFTU_MOUSE	Q8BFR5	0.914197	0.0869932	Mitochondria	STRV Mitochondrion	Muscle
CAVN1_MOUSE	O54724	0.955819	0.692255	Mitochondria	STRV Mitochondrion	Muscle
DLDH_MOUSE	O08749	0.905424	0.256604	Mitochondria	STRV Mitochondrion	Muscle
ACADL_MOUSE	P51174	0.846414	0.120334	Mitochondria	STRV Mitochondrion	Muscle
ODO2_MOUSE	Q9D2G2	0.915902	0.239146	Mitochondria	STRV Mitochondrion	Muscle
MPCP_MOUSE	Q8VEM8	0.863441	0.224944	Mitochondria	STRV Mitochondrion	Muscle
QCR7_MOUSE	Q9D855	0.918071	0.271868	Mitochondria	STRV Mitochondrion	Muscle
NNTM_MOUSE	Q61941	0.926707	0.255477	Mitochondria	STRV Mitochondrion	Muscle
AL4A1_MOUSE	Q8CHT0	0.950451	0.323306	Mitochondria	STRV Mitochondrion	Muscle
DECR_MOUSE	Q9CQ62	0.966727	0.411975	Mitochondria	STRV Mitochondrion	Muscle
ALDH2_MOUSE	P47738	0.82294	0.199003	Mitochondria	STRV Mitochondrion	Muscle
SUCA_MOUSE	Q9WUM5	1.00241	0.995934	Mitochondria	STRV Mitochondrion	Muscle
ATPG_MOUSE	Q91VR2	0.949724	0.732944	Mitochondria	STRV Mitochondrion	Muscle
GAL3A_MOUSE	Q9D172	0.971705	0.811314	Mitochondria	STRV Mitochondrion	Muscle
NDUS6_MOUSE	P52503	0.967956	0.543336	Mitochondria	STRV Mitochondrion	Muscle
CACP_MOUSE	P47934	0.939478	0.315692	Mitochondria	STRV Mitochondrion	Muscle
QCR6_MOUSE	P99028	0.949201	0.569648	Mitochondria	STRV Mitochondrion	Muscle
LPPRC_MOUSE	Q6PB66	0.881058	0.141468	Mitochondria	STRV Mitochondrion	Muscle
DNM1L_MOUSE	Q8K1M6	0.974467	0.627892	Mitochondria	STRV Mitochondrion	Muscle
UCRI_MOUSE	Q9CR68	0.875112	0.128511	Mitochondria	STRV Mitochondrion	Muscle
GSTP1_MOUSE	P19157	0.973432	0.651125	Mitochondria	STRV Mitochondrion	Muscle
OAT_MOUSE	P29758	0.799259	0.283992	Mitochondria	STRV Mitochondrion	Muscle
SCOT1_MOUSE	Q9D0K2	0.911473	0.342466	Mitochondria	STRV Mitochondrion	Muscle
SDHB_MOUSE	Q9CQA3	0.91797	0.117379	Mitochondria	STRV Mitochondrion	Muscle
NDUA5_MOUSE	Q9CPP6	0.954943	0.511019	Mitochondria	STRV Mitochondrion	Muscle
PHB2_MOUSE	O35129	0.964644	0.606387	Mitochondria	STRV Mitochondrion	Muscle
AT5F1_MOUSE	Q9CQQ7	0.882178	0.0700455	Mitochondria	STRV Mitochondrion	Muscle
SAM50_MOUSE	Q8BGH2	1.01971	0.870034	Mitochondria	STRV Mitochondrion	Muscle
HCDH_MOUSE	Q61425	0.959586	0.561386	Mitochondria	STRV Mitochondrion	Muscle
COX41_MOUSE	P19783	0.861765	0.364557	Mitochondria	STRV Mitochondrion	Muscle
ATP5I_MOUSE	Q06185	0.931463	0.184521	Mitochondria	STRV Mitochondrion	Muscle
ATP5J_MOUSE	P97450	0.913053	0.274775	Mitochondria	STRV Mitochondrion	Muscle
NDUA4_MOUSE	Q62425	0.939036	0.405512	Mitochondria	STRV Mitochondrion	Muscle
NDUBA_MOUSE	Q9DCS9	0.912813	0.113923	Mitochondria	STRV Mitochondrion	Muscle
COQ8A_MOUSE	Q60936	0.817034	0.0741061	Mitochondria	STRV Mitochondrion	Muscle
KAPCA_MOUSE	P05132	0.905179	0.203538	Mitochondria	STRV Mitochondrion	Muscle
ACOT2_MOUSE	Q9QYR9	1.10713	0.297842	Mitochondria	STRV Mitochondrion	Muscle
FUND2_MOUSE	Q9D6K8	0.947266	0.5723	Mitochondria	STRV Mitochondrion	Muscle
C1QBP_MOUSE	O35658	0.873459	0.213071	Mitochondria	STRV Mitochondrion	Muscle
PYC_MOUSE	Q05920	0.85745	0.439068	Mitochondria	STRV Mitochondrion	Muscle
NDUAB_MOUSE	Q9D8B4	1.02558	0.760785	Mitochondria	STRV Mitochondrion	Muscle
MTCH2_MOUSE	Q791V5	0.964884	0.31284	Mitochondria	STRV Mitochondrion	Muscle
M2OM_MOUSE	Q9CR62	0.916911	0.144377	Mitochondria	STRV Mitochondrion	Muscle
COQ9_MOUSE	Q8K1Z0	0.941496	0.173593	Mitochondria	STRV Mitochondrion	Muscle
MMSA_MOUSE	Q9EQ20	0.928325	0.413621	Mitochondria	STRV Mitochondrion	Muscle
NDUS2_MOUSE	Q91WD5	0.946992	0.24755	Mitochondria	STRV Mitochondrion	Muscle
HIBCH_MOUSE	Q8QZS1	0.934694	0.00539117	Mitochondria	STRV Mitochondrion	Muscle
ATP5L_MOUSE	Q9CPQ8	1.03865	0.759576	Mitochondria	STRV Mitochondrion	Muscle
GARS_MOUSE	Q9CZD3	0.932294	0.27847	Mitochondria	STRV Mitochondrion	Muscle
CX7A1_MOUSE	P56392	0.91915	0.150303	Mitochondria	STRV Mitochondrion	Muscle
ATPK_MOUSE	P56135	1.00481	0.867182	Mitochondria	STRV Mitochondrion	Muscle
NIPS2_MOUSE	O55126	1.02212	0.906491	Mitochondria	STRV Mitochondrion	Muscle
CISD1_MOUSE	Q91WS0	0.970874	0.700902	Mitochondria	STRV Mitochondrion	Muscle
THTM_MOUSE	Q99J99	0.995063	0.912095	Mitochondria	STRV Mitochondrion	Muscle
ETFD_MOUSE	Q921G7	0.960581	0.385239	Mitochondria	STRV Mitochondrion	Muscle
PCCB_MOUSE	Q99MN9	0.90686	0.360409	Mitochondria	STRV Mitochondrion	Muscle
MCCB_MOUSE	Q3ULD5	1.0248	0.907534	Mitochondria	STRV Mitochondrion	Muscle
MK12_MOUSE	O08911	1.03869	0.689317	Mitochondria	STRV Mitochondrion	Muscle
CPT2_MOUSE	P52825	0.964368	0.529939	Mitochondria	STRV Mitochondrion	Muscle
NDUB5_MOUSE	Q9CQH3	0.886305	0.110183	Mitochondria	STRV Mitochondrion	Muscle
NDUA8_MOUSE	Q9DCJ5	0.972265	0.797026	Mitochondria	STRV Mitochondrion	Muscle
NDUAC_MOUSE	Q7TMF3	1.08832	0.698944	Mitochondria	STRV Mitochondrion	Muscle
COX5A_MOUSE	P12787	0.946827	0.785963	Mitochondria	STRV Mitochondrion	Muscle
NDUB4_MOUSE	Q9CQC7	1.06459	0.653347	Mitochondria	STRV Mitochondrion	Muscle
QCR9_MOUSE	Q8R1I1	1.00709	0.982783	Mitochondria	STRV Mitochondrion	Muscle
NDUA2_MOUSE	Q9CQ75	0.965435	0.566625	Mitochondria	STRV Mitochondrion	Muscle
TIM44_MOUSE	O35857	0.863287	0.0592798	Mitochondria	STRV Mitochondrion	Muscle
LETM1_MOUSE	Q9Z2I0	0.947523	0.0856363	Mitochondria	STRV Mitochondrion	Muscle
TGM2_MOUSE	P21981	1.08992	0.261945	Mitochondria	STRV Mitochondrion	Muscle
MIC19_MOUSE	Q9CRB9	1.00225	0.9852	Mitochondria	STRV Mitochondrion	Muscle
NDUB7_MOUSE	Q9CR61	0.94793	0.16128	Mitochondria	STRV Mitochondrion	Muscle
PDK2_MOUSE	Q9JK42	0.911421	0.238151	Mitochondria	STRV Mitochondrion	Muscle
COX2_MOUSE	P00405	0.930524	0.505544	Mitochondria	STRV Mitochondrion	Muscle
S10A1_MOUSE	P56565	0.930142	0.619516	Mitochondria	STRV Mitochondrion	Muscle
NDUB9_MOUSE	Q9CQJ8	1.00202	0.971755	Mitochondria	STRV Mitochondrion	Muscle
HMGCL_MOUSE	P38060	1.02267	0.645686	Mitochondria	STRV Mitochondrion	Muscle
ACADS_MOUSE	Q07417	1.03651	0.196778	Mitochondria	STRV Mitochondrion	Muscle
ATP8_MOUSE	P03930	0.981034	0.852822	Mitochondria	STRV Mitochondrion	Muscle
TIGAR_MOUSE	Q8BZA9	1.03407	0.251485	Mitochondria	STRV Mitochondrion	Muscle
PTH2_MOUSE	Q8R2Y8	0.940803	0.496837	Mitochondria	STRV Mitochondrion	Muscle
HINT2_MOUSE	Q9D0S9	1.04648	0.412575	Mitochondria	STRV Mitochondrion	Muscle
3HIDH_MOUSE	Q99L13	0.890618	0.178147	Mitochondria	STRV Mitochondrion	Muscle
ECHM_MOUSE	Q8BH95	0.884727	0.123691	Mitochondria	STRV Mitochondrion	Muscle
COQ5_MOUSE	Q9CXI0	0.930042	0.49868	Mitochondria	STRV Mitochondrion	Muscle
NDUS5_MOUSE	Q99LY9	1.10035	0.730991	Mitochondria	STRV Mitochondrion	Muscle
PCCA_MOUSE	Q91ZA3	0.982026	0.885061	Mitochondria	STRV Mitochondrion	Muscle
NDUAD_MOUSE	Q9ERS2	0.891919	0.104977	Mitochondria	STRV Mitochondrion	Muscle
OPA1_MOUSE	P58281	0.950151	0.282898	Mitochondria	STRV Mitochondrion	Muscle
FAHD1_MOUSE	Q8R0F8	0.924859	0.215046	Mitochondria	STRV Mitochondrion	Muscle
NDUA6_MOUSE	Q9CQZ5	0.781901	0.161336	Mitochondria	STRV Mitochondrion	Muscle
DHE3_MOUSE	P26443	0.936086	0.236661	Mitochondria	STRV Mitochondrion	Muscle
ATPD_MOUSE	Q9D3D9	1.28754	0.774185	Mitochondria	STRV Mitochondrion	Muscle
NOL3_MOUSE	Q9D1X0	0.952795	0.217756	Mitochondria	STRV Mitochondrion	Muscle
AL7A1_MOUSE	Q9DBF1	1.04644	0.548773	Mitochondria	STRV Mitochondrion	Muscle
IDHG1_MOUSE	P70404	1.1081	0.791195	Mitochondria	STRV Mitochondrion	Muscle
AIFM1_MOUSE	Q9Z0X1	0.993905	0.933558	Mitochondria	STRV Mitochondrion	Muscle
FIS1_MOUSE	Q9CQ92	0.922625	0.495077	Mitochondria	STRV Mitochondrion	Muscle
STML2_MOUSE	Q99JB2	0.96774	0.582299	Mitochondria	STRV Mitochondrion	Muscle
APEX1_MOUSE	P28352	1.05368	0.540203	Mitochondria	STRV Mitochondrion	Muscle
CH10_MOUSE	Q64433	0.870088	0.0582722	Mitochondria	STRV Mitochondrion	Muscle
LONM_MOUSE	Q8CGK3	0.941722	0.366445	Mitochondria	STRV Mitochondrion	Muscle
NDUC2_MOUSE	Q9CQ54	1.00656	0.934637	Mitochondria	STRV Mitochondrion	Muscle
COX5B_MOUSE	P19536	0.985613	0.891072	Mitochondria	STRV Mitochondrion	Muscle
ACO13_MOUSE	Q9CQR4	0.943992	0.209603	Mitochondria	STRV Mitochondrion	Muscle
CLYBL_MOUSE	Q8R4N0	0.949003	0.746452	Mitochondria	STRV Mitochondrion	Muscle
ATAD1_MOUSE	Q9D5T0	0.89706	0.575465	Mitochondria	STRV Mitochondrion	Muscle
QCR8_MOUSE	Q9CQ69	0.993365	0.925966	Mitochondria	STRV Mitochondrion	Muscle
ABCG2_MOUSE	Q7TMS5	1.47973	0.415294	Mitochondria	STRV Mitochondrion	Muscle
CHCH2_MOUSE	Q9D1L0	0.716353	0.26397	Mitochondria	STRV Mitochondrion	Muscle
ECH1_MOUSE	O35459	0.935554	0.571591	Mitochondria	STRV Mitochondrion	Muscle
RT4I1_MOUSE	Q924D0	0.9525	0.594866	Mitochondria	STRV Mitochondrion	Muscle
RAB7A_MOUSE	P51150	0.86442	0.300859	Mitochondria	STRV Mitochondrion	Muscle
NDUS4_MOUSE	Q9CXZ1	0.995151	0.940427	Mitochondria	STRV Mitochondrion	Muscle
ACPM_MOUSE	Q9CR21	0.898239	0.0842226	Mitochondria	STRV Mitochondrion	Muscle
BDH_MOUSE	Q80XN0	1.06931	0.799263	Mitochondria	STRV Mitochondrion	Muscle
DDX1_MOUSE	Q91VR5	1.01908	0.837015	Mitochondria	STRV Mitochondrion	Muscle
ODB2_MOUSE	P53395	0.915219	0.252119	Mitochondria	STRV Mitochondrion	Muscle
ABCE1_MOUSE	P61222	1.04946	0.724224	Mitochondria	STRV Mitochondrion	Muscle
C560_MOUSE	Q9CZB0	0.86456	0.183168	Mitochondria	STRV Mitochondrion	Muscle
RS3_MOUSE	P62908	0.965775	0.788157	Mitochondria	STRV Mitochondrion	Muscle
MPC2_MOUSE	Q9D023	0.923542	0.551504	Mitochondria	STRV Mitochondrion	Muscle
IPYR2_MOUSE	Q91VM9	1.00648	0.921965	Mitochondria	STRV Mitochondrion	Muscle
MFN1_MOUSE	Q811U4	0.994399	0.865992	Mitochondria	STRV Mitochondrion	Muscle
NNRD_MOUSE	Q9CZ42	0.990467	0.630616	Mitochondria	STRV Mitochondrion	Muscle
MCU_MOUSE	Q3UMR5	1.02203	0.718663	Mitochondria	STRV Mitochondrion	Muscle
TACO1_MOUSE	Q8K0Z7	0.971598	0.787384	Mitochondria	STRV Mitochondrion	Muscle
GSTK1_MOUSE	Q9DCM2	1.03968	0.495221	Mitochondria	STRV Mitochondrion	Muscle
MUTA_MOUSE	P16332	0.892695	0.438953	Mitochondria	STRV Mitochondrion	Muscle
NDUS7_MOUSE	Q9DC70	1.19866	0.597817	Mitochondria	STRV Mitochondrion	Muscle
BCAT2_MOUSE	O35855	0.950701	0.791024	Mitochondria	STRV Mitochondrion	Muscle
TIM13_MOUSE	P62075	1.04405	0.339041	Mitochondria	STRV Mitochondrion	Muscle
ACAD9_MOUSE	Q8JZN5	0.954311	0.461761	Mitochondria	STRV Mitochondrion	Muscle
MCEE_MOUSE	Q9D1I5	0.946684	0.129744	Mitochondria	STRV Mitochondrion	Muscle
PDP1_MOUSE	Q3UV70	0.9427	0.644084	Mitochondria	STRV Mitochondrion	Muscle
DHB8_MOUSE	P50171	1.07503	0.923598	Mitochondria	STRV Mitochondrion	Muscle
NDUB8_MOUSE	Q9D6J5	0.979822	0.574089	Mitochondria	STRV Mitochondrion	Muscle
NDUS8_MOUSE	Q8K3J1	0.896814	0.149522	Mitochondria	STRV Mitochondrion	Muscle
FUND1_MOUSE	Q9DB70	0.927305	0.674009	Mitochondria	STRV Mitochondrion	Muscle
ACS2L_MOUSE	Q99NB1	0.784586	0.201708	Mitochondria	STRV Mitochondrion	Muscle
ECI2_MOUSE	Q9WUR2	0.843365	0.323971	Mitochondria	STRV Mitochondrion	Muscle
NUCG_MOUSE	O08600	0.960737	0.494297	Mitochondria	STRV Mitochondrion	Muscle
COX6C_MOUSE	Q9CPQ1	1.10721	0.938163	Mitochondria	STRV Mitochondrion	Muscle
MTX2_MOUSE	O88441	1.01163	0.876171	Mitochondria	STRV Mitochondrion	Muscle
MPPB_MOUSE	Q9CXT8	0.865324	0.203988	Mitochondria	STRV Mitochondrion	Muscle
ACDSB_MOUSE	Q9DBL1	0.983265	0.89031	Mitochondria	STRV Mitochondrion	Muscle
PREP_MOUSE	Q8K411	0.959144	0.649795	Mitochondria	STRV Mitochondrion	Muscle
B2L13_MOUSE	P59017	0.944358	0.477644	Mitochondria	STRV Mitochondrion	Muscle
SYIM_MOUSE	Q8BIJ6	1.03547	0.76861	Mitochondria	STRV Mitochondrion	Muscle
HUWE1_MOUSE	Q7TMY8	0.932043	0.21968	Mitochondria	STRV Mitochondrion	Muscle
MAON_MOUSE	Q8BMF3	1.15322	0.0679856	Mitochondria	STRV Mitochondrion	Muscle
UBP15_MOUSE	Q8R5H1	0.858187	0.255376	Mitochondria	STRV Mitochondrion	Muscle
GLNA_MOUSE	P15105	1.36212	0.469894	Mitochondria	STRV Mitochondrion	Muscle
S2542_MOUSE	Q8R0Y8	0.916408	0.649224	Mitochondria	STRV Mitochondrion	Muscle
IVD_MOUSE	Q9JHI5	0.880059	0.290091	Mitochondria	STRV Mitochondrion	Muscle
MIC26_MOUSE	Q9DCZ4	0.978175	0.628033	Mitochondria	STRV Mitochondrion	Muscle
QCR10_MOUSE	Q9CPX8	1.25423	0.421844	Mitochondria	STRV Mitochondrion	Muscle
NDUA7_MOUSE	Q9Z1P6	1.14657	0.882117	Mitochondria	STRV Mitochondrion	Muscle
MCCA_MOUSE	Q99MR8	0.939846	0.802543	Mitochondria	STRV Mitochondrion	Muscle
NDUF4_MOUSE	Q9D1H6	0.892352	0.288153	Mitochondria	STRV Mitochondrion	Muscle
CX7A2_MOUSE	P48771	0.980905	0.640246	Mitochondria	STRV Mitochondrion	Muscle
COQ6_MOUSE	Q8R1S0	0.894697	0.219111	Mitochondria	STRV Mitochondrion	Muscle
VWA8_MOUSE	Q8CC88	1.00439	0.951617	Mitochondria	STRV Mitochondrion	Muscle
MTFP1_MOUSE	Q9CRB8	0.962082	0.0543248	Mitochondria	STRV Mitochondrion	Muscle
TADBP_MOUSE	Q921F2	1.01278	0.996484	Mitochondria	STRV Mitochondrion	Muscle
SUCB2_MOUSE	Q9Z2I8	0.85032	0.202942	Mitochondria	STRV Mitochondrion	Muscle
MITOS_MOUSE	Q9CXJ4	0.88265	0.561998	Mitochondria	STRV Mitochondrion	Muscle
GSHR_MOUSE	P47791	0.948201	0.637075	Mitochondria	STRV Mitochondrion	Muscle
TOM34_MOUSE	Q9CYG7	0.960522	0.662528	Mitochondria	STRV Mitochondrion	Muscle
NDUF6_MOUSE	A2AIL4	0.982238	0.843769	Mitochondria	STRV Mitochondrion	Muscle
MIC13_MOUSE	Q8R404	0.94921	0.366723	Mitochondria	STRV Mitochondrion	Muscle
NDUB2_MOUSE	Q9CPU2	1.03936	0.87154	Mitochondria	STRV Mitochondrion	Muscle
MECR_MOUSE	Q9DCS3	0.977599	0.659769	Mitochondria	STRV Mitochondrion	Muscle
TEFM_MOUSE	Q5SSK3	0.953881	0.616923	Mitochondria	STRV Mitochondrion	Muscle
BCS1_MOUSE	Q9CZP5	1.08305	0.620594	Mitochondria	STRV Mitochondrion	Muscle
TIM9_MOUSE	Q9WV98	0.968413	0.192807	Mitochondria	STRV Mitochondrion	Muscle
PDPR_MOUSE	Q7TSQ8	0.967286	0.161944	Mitochondria	STRV Mitochondrion	Muscle
COX7C_MOUSE	P17665	1.07508	0.802763	Mitochondria	STRV Mitochondrion	Muscle
PFD2_MOUSE	O70591	0.916677	0.564549	Mitochondria	STRV Mitochondrion	Muscle
NU4M_MOUSE	P03911	0.896208	0.0857739	Mitochondria	STRV Mitochondrion	Muscle
EFGM_MOUSE	Q8K0D5	0.828741	0.395419	Mitochondria	STRV Mitochondrion	Muscle
SUOX_MOUSE	Q8R086	1.14415	0.677545	Mitochondria	STRV Mitochondrion	Muscle
NDUB1_MOUSE	P0DN34	0.901546	0.392257	Mitochondria	STRV Mitochondrion	Muscle
ODPX_MOUSE	Q8BKZ9	0.897727	0.090399	Mitochondria	STRV Mitochondrion	Muscle
MARH5_MOUSE	Q3KNM2	0.786104	0.411906	Mitochondria	STRV Mitochondrion	Muscle
NU1M_MOUSE	P03888	0.863896	0.0158636	Mitochondria	STRV Mitochondrion	Muscle
RT27_MOUSE	Q8BK72	0.895115	0.145764	Mitochondria	STRV Mitochondrion	Muscle
ACACB_MOUSE	E9Q4Z2	0.887184	0.255003	Mitochondria	STRV Mitochondrion	Muscle
PPA6_MOUSE	Q8BP40	0.843864	0.597219	Mitochondria	STRV Mitochondrion	Muscle
EFTS_MOUSE	Q9CZR8	0.921255	0.686032	Mitochondria	STRV Mitochondrion	Muscle
TM186_MOUSE	Q9CR76	1.02414	0.777403	Mitochondria	STRV Mitochondrion	Muscle
CLIC4_MOUSE	Q9QYB1	1.12566	0.3222	Mitochondria	STRV Mitochondrion	Muscle
GRPE1_MOUSE	Q99LP6	0.751099	0.236307	Mitochondria	STRV Mitochondrion	Muscle
MCAT_MOUSE	Q9Z2Z6	0.976226	0.8641	Mitochondria	STRV Mitochondrion	Muscle
SFXN3_MOUSE	Q91V61	1.18828	0.461437	Mitochondria	STRV Mitochondrion	Muscle
MAVS_MOUSE	Q8VCF0	0.984852	0.748065	Mitochondria	STRV Mitochondrion	Muscle
DCMC_MOUSE	Q99J39	1.02339	0.725228	Mitochondria	STRV Mitochondrion	Muscle
MIC27_MOUSE	Q78IK4	1.0261	0.504672	Mitochondria	STRV Mitochondrion	Muscle
KAD2_MOUSE	Q9WTP6	0.872784	0.551341	Mitochondria	STRV Mitochondrion	Muscle
NDUB3_MOUSE	Q9CQZ6	1.05334	0.987566	Mitochondria	STRV Mitochondrion	Muscle
AFG1L_MOUSE	Q3V384	0.914536	0.25967	Mitochondria	STRV Mitochondrion	Muscle
ABCB7_MOUSE	Q61102	1.24383	0.52031	Mitochondria	STRV Mitochondrion	Muscle
SQOR_MOUSE	Q9R112	0.956205	0.62994	Mitochondria	STRV Mitochondrion	Muscle
UCP3_MOUSE	P56501	1.17608	0.46525	Mitochondria	STRV Mitochondrion	Muscle
GIMA8_MOUSE	Q75N62	1.06662	0.80348	Mitochondria	STRV Mitochondrion	Muscle
PPTC7_MOUSE	Q6NVE9	1.23787	0.510221	Mitochondria	STRV Mitochondrion	Muscle
THTR_MOUSE	P52196	1.16408	0.832518	Mitochondria	STRV Mitochondrion	Muscle
MICU2_MOUSE	Q8CD10	1.11313	0.157738	Mitochondria	STRV Mitochondrion	Muscle
TXTP_MOUSE	Q8JZU2	1.04251	0.82174	Mitochondria	STRV Mitochondrion	Muscle
MCL1_MOUSE	P97287	0.926771	0.620489	Mitochondria	STRV Mitochondrion	Muscle
GLSK_MOUSE	D3Z7P3	1.69027	0.527512	Mitochondria	STRV Mitochondrion	Muscle
NLRX1_MOUSE	Q3TL44	1.0794	0.778951	Mitochondria	STRV Mitochondrion	Muscle
NU5M_MOUSE	P03921	0.945812	0.810173	Mitochondria	STRV Mitochondrion	Muscle
PLCE_MOUSE	Q9D1E8	1.27751	0.449129	Mitochondria	STRV Mitochondrion	Muscle
ATP68_MOUSE	P56379	1.02681	0.956853	Mitochondria	STRV Mitochondrion	Muscle
TOM22_MOUSE	Q9CPQ3	1.2988	0.593526	Mitochondria	STRV Mitochondrion	Muscle
GLO2_MOUSE	Q99KB8	0.912715	0.165318	Mitochondria	STRV Mitochondrion	Muscle
NDUA3_MOUSE	Q9CQ91	0.933555	0.262506	Mitochondria	STRV Mitochondrion	Muscle
TMM65_MOUSE	Q4VAE3	0.957004	0.343375	Mitochondria	STRV Mitochondrion	Muscle
TFAM_MOUSE	P40630	0.890788	0.234071	Mitochondria	STRV Mitochondrion	Muscle
NFU1_MOUSE	Q9QZ23	0.982019	0.81709	Mitochondria	STRV Mitochondrion	Muscle
GPX4_MOUSE	O70325	0.916738	0.455339	Mitochondria	STRV Mitochondrion	Muscle
SYTM_MOUSE	Q3UQ84	1.11661	0.499083	Mitochondria	STRV Mitochondrion	Muscle
F162A_MOUSE	Q9D6U8	1.03589	0.881816	Mitochondria	STRV Mitochondrion	Muscle
ACD11_MOUSE	Q80XL6	0.955977	0.828921	Mitochondria	STRV Mitochondrion	Muscle
IRF3_MOUSE	P70671	0.777534	0.338361	Mitochondria	STRV Mitochondrion	Muscle
ANK2_MOUSE	Q8C8R3	0.984884	0.959121	Mitochondria	STRV Mitochondrion	Muscle
AFG32_MOUSE	Q8JZQ2	1.0061	0.955999	Mitochondria	STRV Mitochondrion	Muscle
ACAD8_MOUSE	Q9D7B6	0.931955	0.499617	Mitochondria	STRV Mitochondrion	Muscle
RT05_MOUSE	Q99N87	0.906423	0.523109	Mitochondria	STRV Mitochondrion	Muscle
NEUL_MOUSE	Q91YP2	0.971637	0.791364	Mitochondria	STRV Mitochondrion	Muscle
TIM29_MOUSE	Q8BGX2	1.14864	0.66011	Mitochondria	STRV Mitochondrion	Muscle
HEMH_MOUSE	P22315	0.899297	0.465139	Mitochondria	STRV Mitochondrion	Muscle
NB5R3_MOUSE	Q9DCN2	0.879034	0.371304	Mitochondria	STRV Mitochondrion	Muscle
AOFB_MOUSE	Q8BW75	1.14743	0.122506	Mitochondria	STRV Mitochondrion	Muscle
GPAT1_MOUSE	Q61586	1.05018	0.644147	Mitochondria	STRV Mitochondrion	Muscle
ACOT9_MOUSE	Q9R0X4	0.870889	0.227176	Mitochondria	STRV Mitochondrion	Muscle
MID49_MOUSE	Q5NCS9	0.830179	0.61823	Mitochondria	STRV Mitochondrion	Muscle
TI8AB_MOUSE	Q4FZG7	0.836855	0.131459	Mitochondria	STRV Mitochondrion	Muscle
MARC2_MOUSE	Q922Q1	1.01845	0.7965	Mitochondria	STRV Mitochondrion	Muscle
DJC11_MOUSE	Q5U458	1.03037	0.783319	Mitochondria	STRV Mitochondrion	Muscle
ACSL3_MOUSE	Q9CZW4	1.00258	0.987782	Mitochondria	STRV Mitochondrion	Muscle
COX15_MOUSE	Q8BJ03	0.782443	0.185323	Mitochondria	STRV Mitochondrion	Muscle
S2551_MOUSE	Q5HZI9	0.968619	0.854609	Mitochondria	STRV Mitochondrion	Muscle
CX6A2_MOUSE	P43023	0.935901	0.272616	Mitochondria	STRV Mitochondrion	Muscle
PUS10_MOUSE	Q9D3U0	1.36684	0.596271	Mitochondria	STRV Mitochondrion	Muscle
PPIF_MOUSE	Q99KR7	0.885211	0.0512655	Mitochondria	STRV Mitochondrion	Muscle
RT29_MOUSE	Q9ER88	1.08839	0.572279	Mitochondria	STRV Mitochondrion	Muscle
NDUB6_MOUSE	Q3UIU2	1.02868	0.972001	Mitochondria	STRV Mitochondrion	Muscle
MFF_MOUSE	Q6PCP5	0.948356	0.705781	Mitochondria	STRV Mitochondrion	Muscle
RM49_MOUSE	Q9CQ40	1.45339	0.249056	Mitochondria	CRCA Mitochondrion	Liver
APEX1_MOUSE	P28352	1.66391	0.127175	Mitochondria	CRCA Mitochondrion	Liver
ABCB6_MOUSE	Q9DC29	1.83826	0.0951993	Mitochondria	CRCA Mitochondrion	Liver
DBLOH_MOUSE	Q9JIQ3	1.88383	0.0192818	Mitochondria	CRCA Mitochondrion	Liver
HXK4_MOUSE	P52792	1.57787	0.0315611	Mitochondria	CRCA Mitochondrion	Liver
TADBP_MOUSE	Q921F2	1.39642	0.108704	Mitochondria	CRCA Mitochondrion	Liver
COA6_MOUSE	Q8BGD8	1.46169	0.0548259	Mitochondria	CRCA Mitochondrion	Liver
2ABB_MOUSE	Q6ZWR4	1.39676	0.0796945	Mitochondria	CRCA Mitochondrion	Liver
FABD_MOUSE	Q8R3F5	1.36168	0.0613866	Mitochondria	CRCA Mitochondrion	Liver
VDAC2_MOUSE	Q60930	1.40712	0.0417452	Mitochondria	CRCA Mitochondrion	Liver
LDHD_MOUSE	Q7TNG8	1.76687	0.0138834	Mitochondria	CRCA Mitochondrion	Liver
ISCA2_MOUSE	Q9DCB8	1.33068	0.0635824	Mitochondria	CRCA Mitochondrion	Liver
NLRX1_MOUSE	Q3TL44	1.52564	0.0251465	Mitochondria	CRCA Mitochondrion	Liver
ACSL4_MOUSE	Q9QUJ7	1.22816	0.168706	Mitochondria	CRCA Mitochondrion	Liver
TOM20_MOUSE	Q9DCC8	1.17064	0.288853	Mitochondria	CRCA Mitochondrion	Liver
EFTS_MOUSE	Q9CZR8	1.19123	0.437138	Mitochondria	CRCA Mitochondrion	Liver
GSTP1_MOUSE	P19157	1.77174	0.0734731	Mitochondria	CRCA Mitochondrion	Liver
KCRB_MOUSE	Q04447	1.19557	0.341034	Mitochondria	CRCA Mitochondrion	Liver
AMBP_MOUSE	Q07456	1.59935	0.0272816	Mitochondria	CRCA Mitochondrion	Liver
PYC_MOUSE	Q05920	1.38901	0.0315305	Mitochondria	CRCA Mitochondrion	Liver
GCKR_MOUSE	Q91X44	1.44427	0.0116373	Mitochondria	CRCA Mitochondrion	Liver
PPA6_MOUSE	Q8BP40	1.22894	0.137894	Mitochondria	CRCA Mitochondrion	Liver
MPV17_MOUSE	P19258	1.12238	0.708331	Mitochondria	CRCA Mitochondrion	Liver
VAT1_MOUSE	Q62465	1.42395	0.00301146	Mitochondria	CRCA Mitochondrion	Liver
COA7_MOUSE	Q921H9	1.52078	0.00280025	Mitochondria	CRCA Mitochondrion	Liver
DDX21_MOUSE	Q9JIK5	1.29333	0.0325788	Mitochondria	CRCA Mitochondrion	Liver
CLPP_MOUSE	O88696	1.4925	0.196071	Mitochondria	CRCA Mitochondrion	Liver
RS3_MOUSE	P62908	1.36219	0.00326328	Mitochondria	CRCA Mitochondrion	Liver
IRF3_MOUSE	P70671	1.5888	0.1155	Mitochondria	CRCA Mitochondrion	Liver
MYG1_MOUSE	Q9JK81	1.34753	0.0362272	Mitochondria	CRCA Mitochondrion	Liver
RAB7A_MOUSE	P51150	1.44914	0.00615816	Mitochondria	CRCA Mitochondrion	Liver
PPIF_MOUSE	Q99KR7	1.68273	0.0185096	Mitochondria	CRCA Mitochondrion	Liver
ORN_MOUSE	Q9D8S4	1.37478	0.00433646	Mitochondria	CRCA Mitochondrion	Liver
VDAC3_MOUSE	Q60931	1.24344	0.109865	Mitochondria	CRCA Mitochondrion	Liver
COX3_MOUSE	P00416	1.06706	0.649973	Mitochondria	CRCA Mitochondrion	Liver
F162A_MOUSE	Q9D6U8	1.32626	0.0639476	Mitochondria	CRCA Mitochondrion	Liver
ACO10_MOUSE	Q32MW3	1.53462	0.0220218	Mitochondria	CRCA Mitochondrion	Liver
ECHD2_MOUSE	Q3TLP5	1.33604	0.00640267	Mitochondria	CRCA Mitochondrion	Liver
CMC1_MOUSE	Q8BH59	1.14871	0.254961	Mitochondria	CRCA Mitochondrion	Liver
S10A1_MOUSE	P56565	1.43632	0.0909157	Mitochondria	CRCA Mitochondrion	Liver
GARS_MOUSE	Q9CZD3	1.38365	0.009393	Mitochondria	CRCA Mitochondrion	Liver
HOGA1_MOUSE	Q9DCU9	1.22481	0.140353	Mitochondria	CRCA Mitochondrion	Liver
SYJ2B_MOUSE	Q9D6K5	1.09022	0.39322	Mitochondria	CRCA Mitochondrion	Liver
ACADV_MOUSE	P50544	1.11646	0.417858	Mitochondria	CRCA Mitochondrion	Liver
TOM22_MOUSE	Q9CPQ3	1.10947	0.285043	Mitochondria	CRCA Mitochondrion	Liver
GCP60_MOUSE	Q8BMP6	1.89426	0.0990546	Mitochondria	CRCA Mitochondrion	Liver
RM23_MOUSE	O35972	1.50718	0.0642648	Mitochondria	CRCA Mitochondrion	Liver
TIM23_MOUSE	Q9WTQ8	1.24397	0.0818256	Mitochondria	CRCA Mitochondrion	Liver
RT30_MOUSE	Q9D0G0	1.35411	0.0136698	Mitochondria	CRCA Mitochondrion	Liver
SFXN2_MOUSE	Q925N2	1.26414	0.00567379	Mitochondria	CRCA Mitochondrion	Liver
GLYM_MOUSE	Q9CZN7	1.20419	0.0929409	Mitochondria	CRCA Mitochondrion	Liver
CLIC4_MOUSE	Q9QYB1	1.19839	0.177604	Mitochondria	CRCA Mitochondrion	Liver
NFU1_MOUSE	Q9QZ23	1.10063	0.402127	Mitochondria	CRCA Mitochondrion	Liver
PRDX3_MOUSE	P20108	1.13804	0.252098	Mitochondria	CRCA Mitochondrion	Liver
DDX1_MOUSE	Q91VR5	1.14767	0.131305	Mitochondria	CRCA Mitochondrion	Liver
BOLA1_MOUSE	Q9D8S9	0.979429	0.848514	Mitochondria	CRCA Mitochondrion	Liver
NDUS7_MOUSE	Q9DC70	1.13418	0.132547	Mitochondria	CRCA Mitochondrion	Liver
RM24_MOUSE	Q9CQ06	1.17336	0.0945948	Mitochondria	CRCA Mitochondrion	Liver
TXTP_MOUSE	Q8JZU2	1.14002	0.342184	Mitochondria	CRCA Mitochondrion	Liver
ADT1_MOUSE	P48962	1.21202	0.0587079	Mitochondria	CRCA Mitochondrion	Liver
MPPA_MOUSE	Q9DC61	1.22591	0.0361542	Mitochondria	CRCA Mitochondrion	Liver
RNT2A_MOUSE	C0HKG5	1.14381	0.262482	Mitochondria	CRCA Mitochondrion	Liver
ODO1_MOUSE	Q60597	1.18816	0.0514531	Mitochondria	CRCA Mitochondrion	Liver
BAK_MOUSE	O08734	1.61619	0.113997	Mitochondria	CRCA Mitochondrion	Liver
GLRX5_MOUSE	Q80Y14	1.12034	0.103288	Mitochondria	CRCA Mitochondrion	Liver
HUWE1_MOUSE	Q7TMY8	1.17695	0.0815261	Mitochondria	CRCA Mitochondrion	Liver
IF2M_MOUSE	Q91YJ5	1.08924	0.383502	Mitochondria	CRCA Mitochondrion	Liver
UBA1_MOUSE	Q02053	1.15469	0.0451642	Mitochondria	CRCA Mitochondrion	Liver
GRPE1_MOUSE	Q99LP6	1.1524	0.0780477	Mitochondria	CRCA Mitochondrion	Liver
NUBPL_MOUSE	Q9CWD8	1.09655	0.136031	Mitochondria	CRCA Mitochondrion	Liver
NDUAD_MOUSE	Q9ERS2	1.13238	0.0542258	Mitochondria	CRCA Mitochondrion	Liver
DNJA3_MOUSE	Q99M87	1.23325	0.00318755	Mitochondria	CRCA Mitochondrion	Liver
CLYBL_MOUSE	Q8R4N0	1.14493	0.0678757	Mitochondria	CRCA Mitochondrion	Liver
HEMH_MOUSE	P22315	1.08832	0.254946	Mitochondria	CRCA Mitochondrion	Liver
GSHR_MOUSE	P47791	1.21503	0.0288463	Mitochondria	CRCA Mitochondrion	Liver
PTPM1_MOUSE	Q66GT5	1.10164	0.37371	Mitochondria	CRCA Mitochondrion	Liver
RM12_MOUSE	Q9DB15	1.10755	0.115204	Mitochondria	CRCA Mitochondrion	Liver
NNRE_MOUSE	Q8K4Z3	1.08243	0.13469	Mitochondria	CRCA Mitochondrion	Liver
KANK2_MOUSE	Q8BX02	1.03748	0.598971	Mitochondria	CRCA Mitochondrion	Liver
GCSH_MOUSE	Q91WK5	0.991312	0.992797	Mitochondria	CRCA Mitochondrion	Liver
NDUB7_MOUSE	Q9CR61	1.02897	0.624125	Mitochondria	CRCA Mitochondrion	Liver
NU4LM_MOUSE	P03903	1.07294	0.751763	Mitochondria	CRCA Mitochondrion	Liver
SFXN1_MOUSE	Q99JR1	1.06278	0.346202	Mitochondria	CRCA Mitochondrion	Liver
TM14C_MOUSE	Q9CQN6	1.1309	0.208506	Mitochondria	CRCA Mitochondrion	Liver
RT23_MOUSE	Q8VE22	1.13944	0.0302616	Mitochondria	CRCA Mitochondrion	Liver
VDAC1_MOUSE	Q60932	1.06761	0.318441	Mitochondria	CRCA Mitochondrion	Liver
PRDX5_MOUSE	P99029	1.1504	0.0237499	Mitochondria	CRCA Mitochondrion	Liver
MPPB_MOUSE	Q9CXT8	1.25989	0.317005	Mitochondria	CRCA Mitochondrion	Liver
RM11_MOUSE	Q9CQF0	1.14757	0.323932	Mitochondria	CRCA Mitochondrion	Liver
MMAB_MOUSE	Q9D273	1.18815	0.0653499	Mitochondria	CRCA Mitochondrion	Liver
MITOS_MOUSE	Q9CXJ4	0.961602	0.834152	Mitochondria	CRCA Mitochondrion	Liver
CHDH_MOUSE	Q8BJ64	1.21762	0.0373659	Mitochondria	CRCA Mitochondrion	Liver
RT10_MOUSE	Q80ZK0	1.10982	0.444247	Mitochondria	CRCA Mitochondrion	Liver
PREP_MOUSE	Q8K411	1.15969	0.094438	Mitochondria	CRCA Mitochondrion	Liver
FHIT_MOUSE	O89106	1.11767	0.229649	Mitochondria	CRCA Mitochondrion	Liver
TACO1_MOUSE	Q8K0Z7	0.985206	0.808717	Mitochondria	CRCA Mitochondrion	Liver
NDUA5_MOUSE	Q9CPP6	1.12485	0.136736	Mitochondria	CRCA Mitochondrion	Liver
PURA2_MOUSE	P46664	1.2217	0.044352	Mitochondria	CRCA Mitochondrion	Liver
ABCB7_MOUSE	Q61102	1.02817	0.614196	Mitochondria	CRCA Mitochondrion	Liver
THEM4_MOUSE	Q3UUI3	1.04086	0.527168	Mitochondria	CRCA Mitochondrion	Liver
NUCG_MOUSE	O08600	1.0096	0.843215	Mitochondria	CRCA Mitochondrion	Liver
CLPX_MOUSE	Q9JHS4	1.12615	0.00727743	Mitochondria	CRCA Mitochondrion	Liver
TIM13_MOUSE	P62075	1.2536	0.0155238	Mitochondria	CRCA Mitochondrion	Liver
SYYM_MOUSE	Q8BYL4	1.06238	0.637078	Mitochondria	CRCA Mitochondrion	Liver
RRF2M_MOUSE	Q8R2Q4	0.950903	0.694847	Mitochondria	CRCA Mitochondrion	Liver
SQOR_MOUSE	Q9R112	1.21528	0.123779	Mitochondria	CRCA Mitochondrion	Liver
DNM1L_MOUSE	Q8K1M6	1.04931	0.585938	Mitochondria	CRCA Mitochondrion	Liver
NDUA2_MOUSE	Q9CQ75	1.06998	0.106942	Mitochondria	CRCA Mitochondrion	Liver
NEUL_MOUSE	Q91YP2	1.10516	0.036029	Mitochondria	CRCA Mitochondrion	Liver
TEFM_MOUSE	Q5SSK3	1.15084	0.0180292	Mitochondria	CRCA Mitochondrion	Liver
OGT1_MOUSE	Q8CGY8	0.983597	0.786353	Mitochondria	CRCA Mitochondrion	Liver
C1QBP_MOUSE	O35658	1.05582	0.26871	Mitochondria	CRCA Mitochondrion	Liver
MIRO1_MOUSE	Q8BG51	0.992272	0.922386	Mitochondria	CRCA Mitochondrion	Liver
OPA3_MOUSE	Q505D7	0.954369	0.665391	Mitochondria	CRCA Mitochondrion	Liver
PTH2_MOUSE	Q8R2Y8	1.07286	0.34406	Mitochondria	CRCA Mitochondrion	Liver
TIM8A_MOUSE	Q9WVA2	1.10686	0.112617	Mitochondria	CRCA Mitochondrion	Liver
RM21_MOUSE	Q9D1N9	0.872632	0.260108	Mitochondria	CRCA Mitochondrion	Liver
ADT2_MOUSE	P51881	1.05159	0.326279	Mitochondria	CRCA Mitochondrion	Liver
ECHB_MOUSE	Q99JY0	0.947354	0.74743	Mitochondria	CRCA Mitochondrion	Liver
TMLH_MOUSE	Q91ZE0	1.06028	0.392876	Mitochondria	CRCA Mitochondrion	Liver
NDUV2_MOUSE	Q9D6J6	1.03269	0.611875	Mitochondria	CRCA Mitochondrion	Liver
PISD_MOUSE	Q8BSF4	1.05219	0.569883	Mitochondria	CRCA Mitochondrion	Liver
AFG32_MOUSE	Q8JZQ2	0.887295	0.286682	Mitochondria	CRCA Mitochondrion	Liver
LYRM4_MOUSE	Q8K215	1.05282	0.503996	Mitochondria	CRCA Mitochondrion	Liver
ECHA_MOUSE	Q8BMS1	0.983672	0.937517	Mitochondria	CRCA Mitochondrion	Liver
DHE3_MOUSE	P26443	1.02171	0.747071	Mitochondria	CRCA Mitochondrion	Liver
NDUB8_MOUSE	Q9D6J5	1.05125	0.345034	Mitochondria	CRCA Mitochondrion	Liver
ABCBA_MOUSE	Q9JI39	1.15596	0.178309	Mitochondria	CRCA Mitochondrion	Liver
EFGM_MOUSE	Q8K0D5	0.96088	0.432097	Mitochondria	CRCA Mitochondrion	Liver
NDUF3_MOUSE	Q9JKL4	0.765199	0.364978	Mitochondria	CRCA Mitochondrion	Liver
ECI2_MOUSE	Q9WUR2	0.934389	0.521901	Mitochondria	CRCA Mitochondrion	Liver
NU1M_MOUSE	P03888	0.966267	0.602934	Mitochondria	CRCA Mitochondrion	Liver
CMC2_MOUSE	Q9QXX4	0.963792	0.717194	Mitochondria	CRCA Mitochondrion	Liver
STML2_MOUSE	Q99JB2	1.00692	0.852761	Mitochondria	CRCA Mitochondrion	Liver
NDUV1_MOUSE	Q91YT0	1.02644	0.439242	Mitochondria	CRCA Mitochondrion	Liver
DHB8_MOUSE	P50171	1.05575	0.218429	Mitochondria	CRCA Mitochondrion	Liver
IPYR2_MOUSE	Q91VM9	0.969762	0.558701	Mitochondria	CRCA Mitochondrion	Liver
SELO_MOUSE	Q9DBC0	1.05322	0.29321	Mitochondria	CRCA Mitochondrion	Liver
NDUS1_MOUSE	Q91VD9	1.00395	0.903534	Mitochondria	CRCA Mitochondrion	Liver
TOM70_MOUSE	Q9CZW5	1.138	0.0733328	Mitochondria	CRCA Mitochondrion	Liver
COQ7_MOUSE	P97478	0.991805	0.886477	Mitochondria	CRCA Mitochondrion	Liver
ODPB_MOUSE	Q9D051	0.92865	0.52097	Mitochondria	CRCA Mitochondrion	Liver
DJC11_MOUSE	Q5U458	0.936978	0.572089	Mitochondria	CRCA Mitochondrion	Liver
NDUB3_MOUSE	Q9CQZ6	1.10343	0.170499	Mitochondria	CRCA Mitochondrion	Liver
NDUAB_MOUSE	Q9D8B4	1.07341	0.0157136	Mitochondria	CRCA Mitochondrion	Liver
NDUS2_MOUSE	Q91WD5	1.00187	0.96811	Mitochondria	CRCA Mitochondrion	Liver
NU3M_MOUSE	P03899	1.09571	0.102534	Mitochondria	CRCA Mitochondrion	Liver
PDIP2_MOUSE	Q91VA6	1.06216	0.00031528	Mitochondria	CRCA Mitochondrion	Liver
PLPL8_MOUSE	Q8K1N1	1.10354	0.0220998	Mitochondria	CRCA Mitochondrion	Liver
MARC1_MOUSE	Q9CW42	1.04581	0.282199	Mitochondria	CRCA Mitochondrion	Liver
RT4I1_MOUSE	Q924D0	1.22653	0.287916	Mitochondria	CRCA Mitochondrion	Liver
LONM_MOUSE	Q8CGK3	0.952218	0.569056	Mitochondria	CRCA Mitochondrion	Liver
MTCH2_MOUSE	Q791V5	0.994377	0.881481	Mitochondria	CRCA Mitochondrion	Liver
NDUS6_MOUSE	P52503	1.11385	0.160357	Mitochondria	CRCA Mitochondrion	Liver
HMGCL_MOUSE	P38060	1.10245	0.0830739	Mitochondria	CRCA Mitochondrion	Liver
GPX4_MOUSE	O70325	1.14368	0.181788	Mitochondria	CRCA Mitochondrion	Liver
CBR4_MOUSE	Q91VT4	1.00487	0.941211	Mitochondria	CRCA Mitochondrion	Liver
TIM50_MOUSE	Q9D880	1.0244	0.650035	Mitochondria	CRCA Mitochondrion	Liver
ODBA_MOUSE	P50136	0.992293	0.952724	Mitochondria	CRCA Mitochondrion	Liver
GPDM_MOUSE	Q64521	0.916312	0.220948	Mitochondria	CRCA Mitochondrion	Liver
TRXR2_MOUSE	Q9JLT4	0.893576	0.547763	Mitochondria	CRCA Mitochondrion	Liver
LPPRC_MOUSE	Q6PB66	1.02862	0.599711	Mitochondria	CRCA Mitochondrion	Liver
ALR_MOUSE	P56213	1.25958	0.214499	Mitochondria	CRCA Mitochondrion	Liver
AL1B1_MOUSE	Q9CZS1	0.939538	0.226562	Mitochondria	CRCA Mitochondrion	Liver
GPAT1_MOUSE	Q61586	0.936837	0.396904	Mitochondria	CRCA Mitochondrion	Liver
NDUA3_MOUSE	Q9CQ91	1.04118	0.561693	Mitochondria	CRCA Mitochondrion	Liver
RT33_MOUSE	Q9D2R8	1.14601	0.208102	Mitochondria	CRCA Mitochondrion	Liver
NDUS4_MOUSE	Q9CXZ1	1.08267	0.12912	Mitochondria	CRCA Mitochondrion	Liver
RT22_MOUSE	Q9CXW2	1.01525	0.673631	Mitochondria	CRCA Mitochondrion	Liver
RM09_MOUSE	Q99N94	0.951133	0.584009	Mitochondria	CRCA Mitochondrion	Liver
RM27_MOUSE	Q99N92	1.0665	0.587619	Mitochondria	CRCA Mitochondrion	Liver
MDHM_MOUSE	P08249	0.957308	0.547091	Mitochondria	CRCA Mitochondrion	Liver
NDUS5_MOUSE	Q99LY9	1.11641	0.0471443	Mitochondria	CRCA Mitochondrion	Liver
AATM_MOUSE	P05202	0.983301	0.831283	Mitochondria	CRCA Mitochondrion	Liver
NU5M_MOUSE	P03921	1.07531	0.437389	Mitochondria	CRCA Mitochondrion	Liver
NDUA6_MOUSE	Q9CQZ5	0.883212	0.301194	Mitochondria	CRCA Mitochondrion	Liver
THIM_MOUSE	Q8BWT1	0.905754	0.440895	Mitochondria	CRCA Mitochondrion	Liver
NDUAA_MOUSE	Q99LC3	1.0341	0.615045	Mitochondria	CRCA Mitochondrion	Liver
SODM_MOUSE	P09671	0.952973	0.636804	Mitochondria	CRCA Mitochondrion	Liver
NDUB5_MOUSE	Q9CQH3	0.955878	0.43219	Mitochondria	CRCA Mitochondrion	Liver
S2545_MOUSE	Q8CFJ7	0.978086	0.905008	Mitochondria	CRCA Mitochondrion	Liver
OXSM_MOUSE	Q9D404	1.06989	0.163182	Mitochondria	CRCA Mitochondrion	Liver
KAPCA_MOUSE	P05132	0.941945	0.119697	Mitochondria	CRCA Mitochondrion	Liver
NDUC2_MOUSE	Q9CQ54	1.24131	0.0442294	Mitochondria	CRCA Mitochondrion	Liver
KAD3_MOUSE	Q9WTP7	0.985624	0.747883	Mitochondria	CRCA Mitochondrion	Liver
MPCP_MOUSE	Q8VEM8	0.957668	0.556423	Mitochondria	CRCA Mitochondrion	Liver
TIM9_MOUSE	Q9WV98	0.937093	0.201471	Mitochondria	CRCA Mitochondrion	Liver
HMCS2_MOUSE	P54869	0.929354	0.472637	Mitochondria	CRCA Mitochondrion	Liver
THTM_MOUSE	Q99J99	0.952839	0.0909298	Mitochondria	CRCA Mitochondrion	Liver
RM03_MOUSE	Q99N95	1.07647	0.657124	Mitochondria	CRCA Mitochondrion	Liver
SLIRP_MOUSE	Q9D8T7	1.07107	0.575991	Mitochondria	CRCA Mitochondrion	Liver
RT09_MOUSE	Q9D7N3	1.28909	0.158385	Mitochondria	CRCA Mitochondrion	Liver
COX5B_MOUSE	P19536	0.951212	0.456611	Mitochondria	CRCA Mitochondrion	Liver
NDUS3_MOUSE	Q9DCT2	0.94289	0.152782	Mitochondria	CRCA Mitochondrion	Liver
NDUB4_MOUSE	Q9CQC7	0.993439	0.972673	Mitochondria	CRCA Mitochondrion	Liver
RT27_MOUSE	Q8BK72	0.991186	0.933033	Mitochondria	CRCA Mitochondrion	Liver
NNRD_MOUSE	Q9CZ42	0.994389	0.369889	Mitochondria	CRCA Mitochondrion	Liver
GLOD4_MOUSE	Q9CPV4	0.949109	0.158643	Mitochondria	CRCA Mitochondrion	Liver
ATPF2_MOUSE	Q91YY4	0.864521	0.245094	Mitochondria	CRCA Mitochondrion	Liver
HEM6_MOUSE	P36552	0.998768	0.994777	Mitochondria	CRCA Mitochondrion	Liver
UCRI_MOUSE	Q9CR68	0.886505	0.145175	Mitochondria	CRCA Mitochondrion	Liver
MIC26_MOUSE	Q9DCZ4	0.944717	0.179886	Mitochondria	CRCA Mitochondrion	Liver
MIC13_MOUSE	Q8R404	0.806352	0.145037	Mitochondria	CRCA Mitochondrion	Liver
CYC_MOUSE	P62897	0.937339	0.372924	Mitochondria	CRCA Mitochondrion	Liver
TIM44_MOUSE	O35857	0.864253	0.111213	Mitochondria	CRCA Mitochondrion	Liver
LACTB_MOUSE	Q9EP89	0.885354	0.221211	Mitochondria	CRCA Mitochondrion	Liver
B2L13_MOUSE	P59017	1.08267	0.437534	Mitochondria	CRCA Mitochondrion	Liver
RM55_MOUSE	Q9CZ83	1.05566	0.804532	Mitochondria	CRCA Mitochondrion	Liver
MUTA_MOUSE	P16332	0.898636	0.273878	Mitochondria	CRCA Mitochondrion	Liver
NDUA8_MOUSE	Q9DCJ5	1.08949	0.425739	Mitochondria	CRCA Mitochondrion	Liver
ATP5I_MOUSE	Q06185	0.872072	0.137213	Mitochondria	CRCA Mitochondrion	Liver
ABCE1_MOUSE	P61222	1.07268	0.312887	Mitochondria	CRCA Mitochondrion	Liver
GLPK_MOUSE	Q64516	0.980549	0.510317	Mitochondria	CRCA Mitochondrion	Liver
NDUA7_MOUSE	Q9Z1P6	1.12231	0.573669	Mitochondria	CRCA Mitochondrion	Liver
YMEL1_MOUSE	O88967	1.03874	0.573405	Mitochondria	CRCA Mitochondrion	Liver
NDUS8_MOUSE	Q8K3J1	1.06913	0.482031	Mitochondria	CRCA Mitochondrion	Liver
RM39_MOUSE	Q9JKF7	1.15142	0.129	Mitochondria	CRCA Mitochondrion	Liver
NDUBA_MOUSE	Q9DCS9	0.887434	0.0906972	Mitochondria	CRCA Mitochondrion	Liver
MAIP1_MOUSE	Q8BHE8	1.14629	0.705698	Mitochondria	CRCA Mitochondrion	Liver
NDUA9_MOUSE	Q9DC69	0.900353	0.040528	Mitochondria	CRCA Mitochondrion	Liver
NU4M_MOUSE	P03911	0.954189	0.408638	Mitochondria	CRCA Mitochondrion	Liver
ODPA_MOUSE	P35486	0.98975	0.93825	Mitochondria	CRCA Mitochondrion	Liver
SYIM_MOUSE	Q8BIJ6	0.892637	0.0646504	Mitochondria	CRCA Mitochondrion	Liver
AUHM_MOUSE	Q9JLZ3	0.872692	0.195661	Mitochondria	CRCA Mitochondrion	Liver
ACAD9_MOUSE	Q8JZN5	0.915715	0.0846921	Mitochondria	CRCA Mitochondrion	Liver
ECH1_MOUSE	O35459	0.9444	0.594922	Mitochondria	CRCA Mitochondrion	Liver
THIOM_MOUSE	P97493	0.884681	0.0970917	Mitochondria	CRCA Mitochondrion	Liver
CISD1_MOUSE	Q91WS0	0.903494	0.244697	Mitochondria	CRCA Mitochondrion	Liver
CX7A2_MOUSE	P48771	0.980856	0.775563	Mitochondria	CRCA Mitochondrion	Liver
ECHD3_MOUSE	Q9D7J9	1.03021	0.838305	Mitochondria	CRCA Mitochondrion	Liver
QCR10_MOUSE	Q9CPX8	0.757335	0.0773232	Mitochondria	CRCA Mitochondrion	Liver
AASS_MOUSE	Q99K67	0.902415	0.0166632	Mitochondria	CRCA Mitochondrion	Liver
ATP6_MOUSE	P00848	0.729423	0.118293	Mitochondria	CRCA Mitochondrion	Liver
MIA40_MOUSE	Q8VEA4	0.956253	0.57881	Mitochondria	CRCA Mitochondrion	Liver
DLDH_MOUSE	O08749	0.867294	0.131371	Mitochondria	CRCA Mitochondrion	Liver
ODB2_MOUSE	P53395	0.827498	0.0702542	Mitochondria	CRCA Mitochondrion	Liver
HCD2_MOUSE	O08756	0.906078	0.0887121	Mitochondria	CRCA Mitochondrion	Liver
MARC2_MOUSE	Q922Q1	0.910784	0.0856762	Mitochondria	CRCA Mitochondrion	Liver
RMD3_MOUSE	Q3UJU9	0.895264	0.414724	Mitochondria	CRCA Mitochondrion	Liver
MTX2_MOUSE	O88441	0.900175	0.116809	Mitochondria	CRCA Mitochondrion	Liver
PHB2_MOUSE	O35129	0.931853	0.354309	Mitochondria	CRCA Mitochondrion	Liver
MAVS_MOUSE	Q8VCF0	0.922525	0.26339	Mitochondria	CRCA Mitochondrion	Liver
SAM50_MOUSE	Q8BGH2	0.963352	0.588316	Mitochondria	CRCA Mitochondrion	Liver
ECHM_MOUSE	Q8BH95	0.916269	0.300147	Mitochondria	CRCA Mitochondrion	Liver
KMO_MOUSE	Q91WN4	0.908762	0.0968783	Mitochondria	CRCA Mitochondrion	Liver
PTCD3_MOUSE	Q14C51	1.11227	0.501175	Mitochondria	CRCA Mitochondrion	Liver
CACP_MOUSE	P47934	1.01092	0.864036	Mitochondria	CRCA Mitochondrion	Liver
MCAT_MOUSE	Q9Z2Z6	1.02848	0.868866	Mitochondria	CRCA Mitochondrion	Liver
RM10_MOUSE	Q3TBW2	1.17562	0.2314	Mitochondria	CRCA Mitochondrion	Liver
ODBB_MOUSE	Q6P3A8	0.89075	0.0056721	Mitochondria	CRCA Mitochondrion	Liver
HINT2_MOUSE	Q9D0S9	0.932552	0.219157	Mitochondria	CRCA Mitochondrion	Liver
ATP8_MOUSE	P03930	0.80113	0.126245	Mitochondria	CRCA Mitochondrion	Liver
NDUB2_MOUSE	Q9CPU2	1.00714	0.98277	Mitochondria	CRCA Mitochondrion	Liver
ATAD1_MOUSE	Q9D5T0	0.900244	0.0427026	Mitochondria	CRCA Mitochondrion	Liver
MECR_MOUSE	Q9DCS3	0.890586	0.0121236	Mitochondria	CRCA Mitochondrion	Liver
AMACR_MOUSE	O09174	1.04489	0.649927	Mitochondria	CRCA Mitochondrion	Liver
GAL3A_MOUSE	Q9D172	0.880039	0.105431	Mitochondria	CRCA Mitochondrion	Liver
FIS1_MOUSE	Q9CQ92	1.01514	0.807027	Mitochondria	CRCA Mitochondrion	Liver
COASY_MOUSE	Q9DBL7	0.929852	0.0950216	Mitochondria	CRCA Mitochondrion	Liver
MCEE_MOUSE	Q9D1I5	0.863865	0.0398793	Mitochondria	CRCA Mitochondrion	Liver
URIC_MOUSE	P25688	1.09069	0.490829	Mitochondria	CRCA Mitochondrion	Liver
ACAD8_MOUSE	Q9D7B6	0.856289	0.0610936	Mitochondria	CRCA Mitochondrion	Liver
NDUAC_MOUSE	Q7TMF3	1.04118	0.877173	Mitochondria	CRCA Mitochondrion	Liver
GCST_MOUSE	Q8CFA2	0.937169	0.383484	Mitochondria	CRCA Mitochondrion	Liver
CISY_MOUSE	Q9CZU6	0.892112	0.116672	Mitochondria	CRCA Mitochondrion	Liver
TIM8B_MOUSE	P62077	1.12428	0.485172	Mitochondria	CRCA Mitochondrion	Liver
ODP2_MOUSE	Q8BMF4	0.83226	0.0524008	Mitochondria	CRCA Mitochondrion	Liver
ODO2_MOUSE	Q9D2G2	0.90249	0.173696	Mitochondria	CRCA Mitochondrion	Liver
QCR8_MOUSE	Q9CQ69	0.876267	0.0201575	Mitochondria	CRCA Mitochondrion	Liver
ACADM_MOUSE	P45952	0.876608	0.0995278	Mitochondria	CRCA Mitochondrion	Liver
EFTU_MOUSE	Q8BFR5	0.953696	0.446921	Mitochondria	CRCA Mitochondrion	Liver
GCSP_MOUSE	Q91W43	1.0294	0.621573	Mitochondria	CRCA Mitochondrion	Liver
THTR_MOUSE	P52196	0.838743	0.0109172	Mitochondria	CRCA Mitochondrion	Liver
DYR_MOUSE	P00375	0.901802	0.110882	Mitochondria	CRCA Mitochondrion	Liver
ATAD3_MOUSE	Q925I1	0.946999	0.146339	Mitochondria	CRCA Mitochondrion	Liver
RT31_MOUSE	Q61733	0.816272	0.66602	Mitochondria	CRCA Mitochondrion	Liver
MIC27_MOUSE	Q78IK4	1.025	0.971952	Mitochondria	CRCA Mitochondrion	Liver
ADRO_MOUSE	Q61578	1.10759	0.82355	Mitochondria	CRCA Mitochondrion	Liver
IDHG1_MOUSE	P70404	0.93679	0.146652	Mitochondria	CRCA Mitochondrion	Liver
COA3_MOUSE	Q9D2R6	0.938578	0.724767	Mitochondria	CRCA Mitochondrion	Liver
RM41_MOUSE	Q9CQN7	0.881565	0.0813214	Mitochondria	CRCA Mitochondrion	Liver
NDUB1_MOUSE	P0DN34	0.740123	0.0895582	Mitochondria	CRCA Mitochondrion	Liver
QCR1_MOUSE	Q9CZ13	0.842613	0.0433053	Mitochondria	CRCA Mitochondrion	Liver
ACADL_MOUSE	P51174	0.761629	0.111696	Mitochondria	CRCA Mitochondrion	Liver
QCR7_MOUSE	Q9D855	0.835384	0.0298136	Mitochondria	CRCA Mitochondrion	Liver
ATPK_MOUSE	P56135	0.798234	0.0150927	Mitochondria	CRCA Mitochondrion	Liver
MFN1_MOUSE	Q811U4	1.40137	0.462369	Mitochondria	CRCA Mitochondrion	Liver
ATPO_MOUSE	Q9DB20	0.78817	0.0307611	Mitochondria	CRCA Mitochondrion	Liver
QCR9_MOUSE	Q8R1I1	0.805299	0.00832227	Mitochondria	CRCA Mitochondrion	Liver
PCCB_MOUSE	Q99MN9	0.812683	0.0145374	Mitochondria	CRCA Mitochondrion	Liver
MIC60_MOUSE	Q8CAQ8	0.830068	0.0302771	Mitochondria	CRCA Mitochondrion	Liver
QCR6_MOUSE	P99028	0.847837	0.0864596	Mitochondria	CRCA Mitochondrion	Liver
ACSM3_MOUSE	Q3UNX5	0.945497	0.342561	Mitochondria	CRCA Mitochondrion	Liver
ATPB_MOUSE	P56480	0.791684	0.0208196	Mitochondria	CRCA Mitochondrion	Liver
AIFM1_MOUSE	Q9Z0X1	0.858709	0.0376178	Mitochondria	CRCA Mitochondrion	Liver
CPT1A_MOUSE	P97742	0.907341	0.0945978	Mitochondria	CRCA Mitochondrion	Liver
COX7C_MOUSE	P17665	0.825591	0.053661	Mitochondria	CRCA Mitochondrion	Liver
RT05_MOUSE	Q99N87	1.42383	0.749149	Mitochondria	CRCA Mitochondrion	Liver
PDK1_MOUSE	Q8BFP9	0.860093	0.320465	Mitochondria	CRCA Mitochondrion	Liver
COX41_MOUSE	P19783	0.884906	0.270048	Mitochondria	CRCA Mitochondrion	Liver
CX6B1_MOUSE	P56391	0.834884	0.0498882	Mitochondria	CRCA Mitochondrion	Liver
LETM1_MOUSE	Q9Z2I0	0.819388	0.0207112	Mitochondria	CRCA Mitochondrion	Liver
QCR2_MOUSE	Q9DB77	0.828163	0.0147687	Mitochondria	CRCA Mitochondrion	Liver
CP27A_MOUSE	Q9DBG1	0.911895	0.135813	Mitochondria	CRCA Mitochondrion	Liver
ACADS_MOUSE	Q07417	0.82427	0.0654357	Mitochondria	CRCA Mitochondrion	Liver
M2GD_MOUSE	Q9DBT9	0.863937	0.025507	Mitochondria	CRCA Mitochondrion	Liver
NIT1_MOUSE	Q8VDK1	0.959306	0.597833	Mitochondria	CRCA Mitochondrion	Liver
COX5A_MOUSE	P12787	0.86275	0.0391433	Mitochondria	CRCA Mitochondrion	Liver
HOT_MOUSE	Q8R0N6	0.792447	0.0873549	Mitochondria	CRCA Mitochondrion	Liver
SUCA_MOUSE	Q9WUM5	0.730469	0.0412401	Mitochondria	CRCA Mitochondrion	Liver
M2OM_MOUSE	Q9CR62	0.785021	0.005153	Mitochondria	CRCA Mitochondrion	Liver
OPA1_MOUSE	P58281	0.792702	0.00357326	Mitochondria	CRCA Mitochondrion	Liver
FAHD1_MOUSE	Q8R0F8	0.728472	0.0410745	Mitochondria	CRCA Mitochondrion	Liver
MCCB_MOUSE	Q3ULD5	0.763912	0.0439868	Mitochondria	CRCA Mitochondrion	Liver
L2HDH_MOUSE	Q91YP0	0.883855	0.373466	Mitochondria	CRCA Mitochondrion	Liver
ETFD_MOUSE	Q921G7	0.785944	0.0297727	Mitochondria	CRCA Mitochondrion	Liver
CH10_MOUSE	Q64433	0.740042	0.0398557	Mitochondria	CRCA Mitochondrion	Liver
ATP5H_MOUSE	Q9DCX2	0.755056	0.0489165	Mitochondria	CRCA Mitochondrion	Liver
CY1_MOUSE	Q9D0M3	0.868819	0.102427	Mitochondria	CRCA Mitochondrion	Liver
ETFA_MOUSE	Q99LC5	0.71872	0.0445977	Mitochondria	CRCA Mitochondrion	Liver
AGT2_MOUSE	Q3UEG6	0.898552	0.0550469	Mitochondria	CRCA Mitochondrion	Liver
MCCA_MOUSE	Q99MR8	0.763576	0.0106339	Mitochondria	CRCA Mitochondrion	Liver
ATP5J_MOUSE	P97450	0.757384	0.0522641	Mitochondria	CRCA Mitochondrion	Liver
RM16_MOUSE	Q99N93	0.978176	0.892381	Mitochondria	CRCA Mitochondrion	Liver
ATPA_MOUSE	Q03265	0.761525	0.0332281	Mitochondria	CRCA Mitochondrion	Liver
SUCB2_MOUSE	Q9Z2I8	0.75059	0.0642205	Mitochondria	CRCA Mitochondrion	Liver
SDHB_MOUSE	Q9CQA3	0.799465	0.0139396	Mitochondria	CRCA Mitochondrion	Liver
FKBP8_MOUSE	O35465	0.840382	0.0804433	Mitochondria	CRCA Mitochondrion	Liver
ETFB_MOUSE	Q9DCW4	0.76136	0.0717222	Mitochondria	CRCA Mitochondrion	Liver
FUMH_MOUSE	P97807	0.820861	0.000485115	Mitochondria	CRCA Mitochondrion	Liver
KAD4_MOUSE	Q9WUR9	0.8995	0.121308	Mitochondria	CRCA Mitochondrion	Liver
DCMC_MOUSE	Q99J39	0.8372	0.00726987	Mitochondria	CRCA Mitochondrion	Liver
HIBCH_MOUSE	Q8QZS1	0.790729	0.00720239	Mitochondria	CRCA Mitochondrion	Liver
NDUF2_MOUSE	Q59J78	0.872624	0.155168	Mitochondria	CRCA Mitochondrion	Liver
CPT2_MOUSE	P52825	0.822449	0.0223733	Mitochondria	CRCA Mitochondrion	Liver
MSRA_MOUSE	Q9D6Y7	0.964136	0.651157	Mitochondria	CRCA Mitochondrion	Liver
NAKD2_MOUSE	Q8C5H8	0.841271	0.0311974	Mitochondria	CRCA Mitochondrion	Liver
TFAM_MOUSE	P40630	0.860332	0.096781	Mitochondria	CRCA Mitochondrion	Liver
ATP5L_MOUSE	Q9CPQ8	0.701036	0.00623733	Mitochondria	CRCA Mitochondrion	Liver
XPP3_MOUSE	B7ZMP1	1.03257	0.798453	Mitochondria	CRCA Mitochondrion	Liver
PCCA_MOUSE	Q91ZA3	0.815952	0.0194587	Mitochondria	CRCA Mitochondrion	Liver
RT07_MOUSE	Q80X85	0.900448	0.308634	Mitochondria	CRCA Mitochondrion	Liver
GHC1_MOUSE	Q9D6M3	0.849428	0.104488	Mitochondria	CRCA Mitochondrion	Liver
NNTM_MOUSE	Q61941	0.810867	0.000440132	Mitochondria	CRCA Mitochondrion	Liver
SUCB1_MOUSE	Q9Z2I9	0.753063	0.0600633	Mitochondria	CRCA Mitochondrion	Liver
NB5R3_MOUSE	Q9DCN2	0.924331	0.546802	Mitochondria	CRCA Mitochondrion	Liver
GLYAT_MOUSE	Q91XE0	0.717307	0.00429509	Mitochondria	CRCA Mitochondrion	Liver
CH60_MOUSE	P63038	0.755241	0.0235233	Mitochondria	CRCA Mitochondrion	Liver
ATP68_MOUSE	P56379	0.78449	0.0269116	Mitochondria	CRCA Mitochondrion	Liver
AOFA_MOUSE	Q64133	0.770339	0.0614398	Mitochondria	CRCA Mitochondrion	Liver
CPSM_MOUSE	Q8C196	0.809662	0.00865437	Mitochondria	CRCA Mitochondrion	Liver
ATPG_MOUSE	Q91VR2	0.748129	0.0114588	Mitochondria	CRCA Mitochondrion	Liver
ALDH2_MOUSE	P47738	0.830107	0.0530697	Mitochondria	CRCA Mitochondrion	Liver
SSDH_MOUSE	Q8BWF0	0.772731	0.000158158	Mitochondria	CRCA Mitochondrion	Liver
GRP75_MOUSE	P38647	0.774174	0.0127348	Mitochondria	CRCA Mitochondrion	Liver
ADX_MOUSE	P46656	1.00213	0.953727	Mitochondria	CRCA Mitochondrion	Liver
COX17_MOUSE	P56394	1.27889	0.787138	Mitochondria	CRCA Mitochondrion	Liver
RM28_MOUSE	Q9D1B9	0.781259	0.208945	Mitochondria	CRCA Mitochondrion	Liver
AOFB_MOUSE	Q8BW75	0.755346	0.0427583	Mitochondria	CRCA Mitochondrion	Liver
SPG7_MOUSE	Q3ULF4	0.897078	0.577834	Mitochondria	CRCA Mitochondrion	Liver
SDHA_MOUSE	Q8K2B3	0.823186	0.00744979	Mitochondria	CRCA Mitochondrion	Liver
COX2_MOUSE	P00405	0.783886	0.0917996	Mitochondria	CRCA Mitochondrion	Liver
ACSM1_MOUSE	Q91VA0	0.720622	0.0124589	Mitochondria	CRCA Mitochondrion	Liver
COQ9_MOUSE	Q8K1Z0	0.78541	0.184187	Mitochondria	CRCA Mitochondrion	Liver
THIL_MOUSE	Q8QZT1	0.712116	0.0298877	Mitochondria	CRCA Mitochondrion	Liver
GLSL_MOUSE	Q571F8	0.770093	0.00285268	Mitochondria	CRCA Mitochondrion	Liver
AT5F1_MOUSE	Q9CQQ7	0.736289	0.0038755	Mitochondria	CRCA Mitochondrion	Liver
NAGS_MOUSE	Q8R4H7	0.893475	0.0986614	Mitochondria	CRCA Mitochondrion	Liver
CYB5B_MOUSE	Q9CQX2	0.761449	0.000603697	Mitochondria	CRCA Mitochondrion	Liver
MCU_MOUSE	Q3UMR5	0.80115	0.0883749	Mitochondria	CRCA Mitochondrion	Liver
RM14_MOUSE	Q9D1I6	1.41377	0.369167	Mitochondria	CRCA Mitochondrion	Liver
CS012_MOUSE	Q8WUR0	1.05439	0.714496	Mitochondria	CRCA Mitochondrion	Liver
IDH3A_MOUSE	Q9D6R2	0.769558	0.0155018	Mitochondria	CRCA Mitochondrion	Liver
CX6A1_MOUSE	P43024	0.989353	0.880768	Mitochondria	CRCA Mitochondrion	Liver
KBL_MOUSE	O88986	0.77473	0.00600517	Mitochondria	CRCA Mitochondrion	Liver
TRAP1_MOUSE	Q9CQN1	0.770112	0.000985895	Mitochondria	CRCA Mitochondrion	Liver
RM04_MOUSE	Q9DCU6	0.834833	0.255293	Mitochondria	CRCA Mitochondrion	Liver
ACSS3_MOUSE	Q14DH7	0.683082	0.0082157	Mitochondria	CRCA Mitochondrion	Liver
AKAP1_MOUSE	O08715	1.14357	0.499745	Mitochondria	CRCA Mitochondrion	Liver
MIC19_MOUSE	Q9CRB9	0.770326	0.00412231	Mitochondria	CRCA Mitochondrion	Liver
GLUCM_MOUSE	Q8BH86	0.791153	0.0240973	Mitochondria	CRCA Mitochondrion	Liver
ACON_MOUSE	Q99KI0	0.673072	0.00949531	Mitochondria	CRCA Mitochondrion	Liver
MTX1_MOUSE	P47802	0.912824	0.608288	Mitochondria	CRCA Mitochondrion	Liver
FADS1_MOUSE	Q920L1	1.02812	0.894677	Mitochondria	CRCA Mitochondrion	Liver
TIM16_MOUSE	Q9CQV1	1.37405	0.361625	Mitochondria	CRCA Mitochondrion	Liver
ETHE1_MOUSE	Q9DCM0	0.654447	0.0529953	Mitochondria	CRCA Mitochondrion	Liver
NDUA4_MOUSE	Q62425	0.794158	0.0109924	Mitochondria	CRCA Mitochondrion	Liver
HS90A_MOUSE	P07901	0.75519	0.000721481	Mitochondria	CRCA Mitochondrion	Liver
PARK7_MOUSE	Q99LX0	0.838108	0.110014	Mitochondria	CRCA Mitochondrion	Liver
HCDH_MOUSE	Q61425	0.715189	0.0132504	Mitochondria	CRCA Mitochondrion	Liver
ACDSB_MOUSE	Q9DBL1	0.8129	0.0517803	Mitochondria	CRCA Mitochondrion	Liver
ACSF2_MOUSE	Q8VCW8	0.732626	0.00997035	Mitochondria	CRCA Mitochondrion	Liver
DIC_MOUSE	Q9QZD8	0.815189	0.0265266	Mitochondria	CRCA Mitochondrion	Liver
SUOX_MOUSE	Q8R086	0.745466	0.00176154	Mitochondria	CRCA Mitochondrion	Liver
IDHP_MOUSE	P54071	0.70264	0.0018376	Mitochondria	CRCA Mitochondrion	Liver
MMSA_MOUSE	Q9EQ20	0.691988	0.00638797	Mitochondria	CRCA Mitochondrion	Liver
COQ6_MOUSE	Q8R1S0	0.869931	0.340066	Mitochondria	CRCA Mitochondrion	Liver
C560_MOUSE	Q9CZB0	0.707773	0.00485255	Mitochondria	CRCA Mitochondrion	Liver
PROD_MOUSE	Q9WU79	0.789057	0.0668279	Mitochondria	CRCA Mitochondrion	Liver
ATP5E_MOUSE	P56382	0.72666	0.119419	Mitochondria	CRCA Mitochondrion	Liver
DHTK1_MOUSE	A2ATU0	0.774676	0.114115	Mitochondria	CRCA Mitochondrion	Liver
RT28_MOUSE	Q9CY16	0.823455	0.128239	Mitochondria	CRCA Mitochondrion	Liver
3BHS3_MOUSE	P26150	0.67355	0.0064862	Mitochondria	CRCA Mitochondrion	Liver
VWA8_MOUSE	Q8CC88	0.715618	0.00789566	Mitochondria	CRCA Mitochondrion	Liver
PLCE_MOUSE	Q9D1E8	1.23903	0.998322	Mitochondria	CRCA Mitochondrion	Liver
AADAT_MOUSE	Q9WVM8	0.711533	0.0372443	Mitochondria	CRCA Mitochondrion	Liver
RT26_MOUSE	Q80ZS3	0.925785	0.595586	Mitochondria	CRCA Mitochondrion	Liver
ACO13_MOUSE	Q9CQR4	0.733106	0.0331276	Mitochondria	CRCA Mitochondrion	Liver
CISD2_MOUSE	Q9CQB5	0.907188	0.497754	Mitochondria	CRCA Mitochondrion	Liver
GLO2_MOUSE	Q99KB8	0.713153	0.00407275	Mitochondria	CRCA Mitochondrion	Liver
CHCH2_MOUSE	Q9D1L0	0.780809	0.0424086	Mitochondria	CRCA Mitochondrion	Liver
SFXN5_MOUSE	Q925N0	0.753009	0.03225	Mitochondria	CRCA Mitochondrion	Liver
AL4A1_MOUSE	Q8CHT0	0.679871	0.00157362	Mitochondria	CRCA Mitochondrion	Liver
BDH_MOUSE	Q80XN0	0.571436	0.0109217	Mitochondria	CRCA Mitochondrion	Liver
ATPD_MOUSE	Q9D3D9	0.877291	0.492432	Mitochondria	CRCA Mitochondrion	Liver
DNJA1_MOUSE	P63037	0.804938	0.173223	Mitochondria	CRCA Mitochondrion	Liver
ACSM5_MOUSE	Q8BGA8	0.646998	0.00112003	Mitochondria	CRCA Mitochondrion	Liver
SPYA_MOUSE	O35423	0.683998	0.0318393	Mitochondria	CRCA Mitochondrion	Liver
MPC2_MOUSE	Q9D023	0.610113	0.0125027	Mitochondria	CRCA Mitochondrion	Liver
KAD2_MOUSE	Q9WTP6	0.678823	0.00923037	Mitochondria	CRCA Mitochondrion	Liver
ECI1_MOUSE	P42125	0.567401	0.00761169	Mitochondria	CRCA Mitochondrion	Liver
S2542_MOUSE	Q8R0Y8	0.831403	0.226379	Mitochondria	CRCA Mitochondrion	Liver
GLYAL_MOUSE	Q5FW57	0.639372	0.0388873	Mitochondria	CRCA Mitochondrion	Liver
DECR_MOUSE	Q9CQ62	0.582947	0.00490252	Mitochondria	CRCA Mitochondrion	Liver
SIR5_MOUSE	Q8K2C6	0.996778	0.817743	Mitochondria	CRCA Mitochondrion	Liver
COX6C_MOUSE	Q9CPQ1	0.974076	0.763948	Mitochondria	CRCA Mitochondrion	Liver
NFS1_MOUSE	Q9Z1J3	0.84761	0.422717	Mitochondria	CRCA Mitochondrion	Liver
CAH5A_MOUSE	P23589	0.652543	0.00561602	Mitochondria	CRCA Mitochondrion	Liver
OAT_MOUSE	P29758	0.588509	3.35121e-05	Mitochondria	CRCA Mitochondrion	Liver
GCDH_MOUSE	Q60759	0.608289	0.0027777	Mitochondria	CRCA Mitochondrion	Liver
ACOT2_MOUSE	Q9QYR9	0.519134	0.000767313	Mitochondria	CRCA Mitochondrion	Liver
AL7A1_MOUSE	Q9DBF1	0.620382	0.00112009	Mitochondria	CRCA Mitochondrion	Liver
IVD_MOUSE	Q9JHI5	0.62784	0.0185261	Mitochondria	CRCA Mitochondrion	Liver
ODPX_MOUSE	Q8BKZ9	0.710395	0.0822812	Mitochondria	CRCA Mitochondrion	Liver
ADT4_MOUSE	Q3V132	0.836891	0.772083	Mitochondria	CRCA Mitochondrion	Liver
TM135_MOUSE	Q9CYV5	0.960293	0.753635	Mitochondria	CRCA Mitochondrion	Liver
BCS1_MOUSE	Q9CZP5	0.654282	0.0557385	Mitochondria	CRCA Mitochondrion	Liver
ACSL5_MOUSE	Q8JZR0	0.745556	0.260148	Mitochondria	CRCA Mitochondrion	Liver
RM40_MOUSE	Q9Z2Q5	0.818595	0.354689	Mitochondria	CRCA Mitochondrion	Liver
ACSF3_MOUSE	Q3URE1	0.929237	0.912126	Mitochondria	CRCA Mitochondrion	Liver
ECSIT_MOUSE	Q9QZH6	1.18908	0.865337	Mitochondria	CRCA Mitochondrion	Liver
MGST1_MOUSE	Q91VS7	0.680621	0.0716501	Mitochondria	CRCA Mitochondrion	Liver
FKBP4_MOUSE	P30416	0.650728	0.0208585	Mitochondria	CRCA Mitochondrion	Liver
ORNT1_MOUSE	Q9WVD5	0.651568	0.00233002	Mitochondria	CRCA Mitochondrion	Liver
C1TM_MOUSE	Q3V3R1	1.07937	0.840137	Mitochondria	CRCA Mitochondrion	Liver
ACD11_MOUSE	Q80XL6	0.600091	0.00658545	Mitochondria	CRCA Mitochondrion	Liver
GSTK1_MOUSE	Q9DCM2	0.639659	0.0476799	Mitochondria	CRCA Mitochondrion	Liver
GABT_MOUSE	P61922	0.572265	0.000253572	Mitochondria	CRCA Mitochondrion	Liver
SPEB_MOUSE	A2AS89	0.530508	0.0136344	Mitochondria	CRCA Mitochondrion	Liver
NDUBB_MOUSE	O09111	0.883031	0.593778	Mitochondria	CRCA Mitochondrion	Liver
DHSO_MOUSE	Q64442	0.539219	0.00122769	Mitochondria	CRCA Mitochondrion	Liver
COQ8A_MOUSE	Q60936	0.53041	0.000244288	Mitochondria	CRCA Mitochondrion	Liver
LACB2_MOUSE	Q99KR3	0.599525	0.0246445	Mitochondria	CRCA Mitochondrion	Liver
ACSL1_MOUSE	P41216	0.514166	6.58856e-05	Mitochondria	CRCA Mitochondrion	Liver
PGRC1_MOUSE	O55022	0.593158	0.0670764	Mitochondria	CRCA Mitochondrion	Liver
GLNA_MOUSE	P15105	0.653734	0.290498	Mitochondria	CRCA Mitochondrion	Liver
VRK2_MOUSE	Q8BN21	0.610965	0.38752	Mitochondria	CRCA Mitochondrion	Liver
CPSM_MOUSE	Q8C196	0.888202	0.0588636	Mitochondria	SEKI Mitochondrion	Liver
CH60_MOUSE	P63038	0.714221	0.00840433	Mitochondria	SEKI Mitochondrion	Liver
ATPB_MOUSE	P56480	0.731584	0.00299829	Mitochondria	SEKI Mitochondrion	Liver
PYC_MOUSE	Q05920	1.00328	0.946823	Mitochondria	SEKI Mitochondrion	Liver
NB5R3_MOUSE	Q9DCN2	0.841628	0.0148841	Mitochondria	SEKI Mitochondrion	Liver
COQ5_MOUSE	Q9CXI0	0.821057	0.0442488	Mitochondria	SEKI Mitochondrion	Liver
ATPA_MOUSE	Q03265	0.784361	0.000219239	Mitochondria	SEKI Mitochondrion	Liver
HMCS2_MOUSE	P54869	0.824066	0.0512359	Mitochondria	SEKI Mitochondrion	Liver
THIM_MOUSE	Q8BWT1	0.703996	0.00234279	Mitochondria	SEKI Mitochondrion	Liver
ALDH2_MOUSE	P47738	0.782726	0.00161787	Mitochondria	SEKI Mitochondrion	Liver
AL1B1_MOUSE	Q9CZS1	1.0215	0.420755	Mitochondria	SEKI Mitochondrion	Liver
SARDH_MOUSE	Q99LB7	0.70688	0.00309103	Mitochondria	SEKI Mitochondrion	Liver
DHE3_MOUSE	P26443	0.934195	0.259587	Mitochondria	SEKI Mitochondrion	Liver
ECHA_MOUSE	Q8BMS1	0.722572	0.000251187	Mitochondria	SEKI Mitochondrion	Liver
M2GD_MOUSE	Q9DBT9	0.831343	0.0065853	Mitochondria	SEKI Mitochondrion	Liver
AATM_MOUSE	P05202	0.828801	0.0118319	Mitochondria	SEKI Mitochondrion	Liver
HS90A_MOUSE	P07901	0.655971	0.00521872	Mitochondria	SEKI Mitochondrion	Liver
TRAP1_MOUSE	Q9CQN1	0.633462	0.00820544	Mitochondria	SEKI Mitochondrion	Liver
MMSA_MOUSE	Q9EQ20	0.687609	0.00422372	Mitochondria	SEKI Mitochondrion	Liver
OTC_MOUSE	P11725	0.70325	0.00282505	Mitochondria	SEKI Mitochondrion	Liver
AASS_MOUSE	Q99K67	1.20593	0.0596379	Mitochondria	SEKI Mitochondrion	Liver
CMC2_MOUSE	Q9QXX4	0.75633	0.00762375	Mitochondria	SEKI Mitochondrion	Liver
CMC1_MOUSE	Q8BH59	1.10564	0.279083	Mitochondria	SEKI Mitochondrion	Liver
[truncated: 2,225 more rows]
