# Supplementary material for: Decreased liver B vitamin-related enzymes as a metabolic hallmark of cancer cachexia
Source: Nat Commun. 2023 Oct 6;14:6246. doi: 10.1038/s41467-023-41952-w (PMC10558488; doi:10.1038/s41467-023-41952-w)
Supplement: Supplementary file 4 — Source Data [file 41467_2023_41952_MOESM4_ESM.zip › source_data_ed3/FigS7c.xlsx]

## Sheet: FigS6c
up_ac	abd	fc	class	class2
Q8K019	1.40619e-07	0.890198	CRCA	Non-enzyme proteins (3)
Q8BSM7	1.51691e-08	1.61683	CRCA	Non-enzyme proteins (3)
P24668	2.40525e-07	1.30788	CRCA	Non-enzyme proteins (3)
O70400	5.13937e-07	1.28742	CRCA	Non-enzyme proteins (3)
Q8CI51	8.632e-07	1.33561	CRCA	Non-enzyme proteins (3)
Q99P27	3.37082e-07	1.13164	CRCA	Non-enzyme proteins (3)
P83870	7.71307e-08	1.06761	CRCA	Non-enzyme proteins (3)
Q9R269	5.5076e-07	2.10437	CRCA	Non-enzyme proteins (3)
O35129	5.77745e-06	0.931853	CRCA	Non-enzyme proteins (3)
Q08024	3.78152e-08	1.20573	CRCA	Non-enzyme proteins (3)
P70296	3.68604e-06	0.747746	CRCA	Non-enzyme proteins (3)
Q08481	6.58147e-08	1.89469	CRCA	Non-enzyme proteins (3)
Q05793	1.40322e-06	1.34699	CRCA	Non-enzyme proteins (3)
Q8BFY6	6.28786e-08	1.03838	CRCA	Non-enzyme proteins (3)
Q9QYX7	3.68228e-08	0.2763	CRCA	Non-enzyme proteins (3)
Q8VE70	6.4894e-08	1.34137	CRCA	Non-enzyme proteins (3)
Q9WU78	1.63287e-06	1.19872	CRCA	Non-enzyme proteins (3)
P56812	2.36466e-07	1.10823	CRCA	Non-enzyme proteins (3)
P12815	8.72134e-08	1.20727	CRCA	Non-enzyme proteins (3)
P17918	1.41483e-07	1.33788	CRCA	Non-enzyme proteins (3)
B2RXS4	5.43679e-07	1.22781	CRCA	Non-enzyme proteins (3)
P43883	1.02598e-06	1.16226	CRCA	Non-enzyme proteins (3)
Q9DBG5	5.19285e-07	1.29458	CRCA	Non-enzyme proteins (3)
P62754	2.44119e-06	1.36582	CRCA	Non-enzyme proteins (3)
Q924D0	3.45371e-07	1.22653	CRCA	Non-enzyme proteins (3)
O35857	6.99894e-07	0.864253	CRCA	Non-enzyme proteins (3)
Q9Z1Z2	8.07371e-07	1.35783	CRCA	Non-enzyme proteins (3)
Q99MR6	4.32358e-07	1.32775	CRCA	Non-enzyme proteins (3)
Q9CY50	1.11262e-06	1.51113	CRCA	Non-enzyme proteins (3)
P62814	4.33389e-07	1.32152	CRCA	Non-enzyme proteins (3)
Q60932	5.22997e-06	1.06761	CRCA	Non-enzyme proteins (3)
Q60930	1.88507e-06	1.40712	CRCA	Non-enzyme proteins (3)
Q60931	2.02099e-06	1.24344	CRCA	Non-enzyme proteins (3)
Q9Z1G3	2.37366e-07	1.15114	CRCA	Non-enzyme proteins (3)
P51863	3.52582e-07	1.18212	CRCA	Non-enzyme proteins (3)
P50518	3.1828e-07	1.17152	CRCA	Non-enzyme proteins (3)
Q9D1K2	2.16384e-07	1.37302	CRCA	Non-enzyme proteins (3)
Q9WV55	8.42821e-07	0.88725	CRCA	Non-enzyme proteins (3)
Q8K1B8	1.39882e-07	1.43812	CRCA	Non-enzyme proteins (3)
Q9CR51	6.54144e-07	0.646691	CRCA	Non-enzyme proteins (3)
Q9QY76	1.07841e-06	0.990467	CRCA	Non-enzyme proteins (3)
Q8BVE3	3.33842e-07	0.864287	CRCA	Non-enzyme proteins (3)
P28665	2.53286e-06	0.852919	CRCA	Non-enzyme proteins (3)
Q91V41	2.01051e-06	1.09213	CRCA	Non-enzyme proteins (3)
P35293	9.06615e-07	1.22552	CRCA	Non-enzyme proteins (3)
Q9CWZ3	5.56e-08	1.16779	CRCA	Non-enzyme proteins (3)
P35282	3.9279e-07	0.880144	CRCA	Non-enzyme proteins (3)
P53994	5.92375e-07	1.2348	CRCA	Non-enzyme proteins (3)
Q6PFQ7	3.98814e-08	1.12915	CRCA	Non-enzyme proteins (3)
Q05144	1.43209e-08	1.48528	CRCA	Non-enzyme proteins (3)
Q9JJW0	7.58738e-07	0.819748	CRCA	Non-enzyme proteins (3)
Q9R0M6	3.08659e-07	0.966157	CRCA	Non-enzyme proteins (3)
P14869	6.76823e-06	1.39272	CRCA	Non-enzyme proteins (3)
Q8BVY0	3.86049e-07	1.16567	CRCA	Non-enzyme proteins (3)
P12970	5.75969e-06	1.3137	CRCA	Non-enzyme proteins (3)
Q99N95	1.37444e-07	1.07647	CRCA	Non-enzyme proteins (3)
Q8R2Q4	2.65299e-07	0.950903	CRCA	Non-enzyme proteins (3)
Q9CZX8	2.898e-06	1.39436	CRCA	Non-enzyme proteins (3)
P14206	4.61618e-06	1.34992	CRCA	Non-enzyme proteins (3)
Q9WVA4	7.07137e-07	2.71273	CRCA	Non-enzyme proteins (3)
O09117	4.25201e-07	1.27929	CRCA	Non-enzyme proteins (3)
Q9DC61	5.14223e-07	1.22591	CRCA	Non-enzyme proteins (3)
P35980	2.55586e-06	1.45948	CRCA	Non-enzyme proteins (3)
Q9DCP2	3.78121e-07	0.827962	CRCA	Non-enzyme proteins (3)
Q8BRF7	5.05844e-07	1.09326	CRCA	Non-enzyme proteins (3)
O35114	4.71636e-07	1.24341	CRCA	Non-enzyme proteins (3)
Q8VCA8	4.92967e-07	1.06912	CRCA	Non-enzyme proteins (3)
Q3UPL0	2.45321e-06	1.32668	CRCA	Non-enzyme proteins (3)
Q921I1	5.21136e-07	1.5604	CRCA	Non-enzyme proteins (3)
P42208	4.22317e-07	1.30224	CRCA	Non-enzyme proteins (3)
Q62189	4.731e-07	1.29797	CRCA	Non-enzyme proteins (3)
Q8QZY9	1.27219e-07	1.61324	CRCA	Non-enzyme proteins (3)
Q9ERR7	2.4048e-07	1.16569	CRCA	Non-enzyme proteins (3)
Q99JR5	2.96987e-07	1.70817	CRCA	Non-enzyme proteins (3)
Q921L3	2.59219e-07	1.06653	CRCA	Non-enzyme proteins (3)
Q91V04	2.18653e-08	1.46876	CRCA	Non-enzyme proteins (3)
Q8R1V4	1.52087e-07	1.4605	CRCA	Non-enzyme proteins (3)
Q9CQN1	3.09205e-06	0.770112	CRCA	Non-enzyme proteins (3)
Q9CXE7	1.47549e-07	0.993436	CRCA	Non-enzyme proteins (3)
Q9JHJ0	2.74791e-07	1.31254	CRCA	Non-enzyme proteins (3)
Q99KF1	2.44348e-07	1.41798	CRCA	Non-enzyme proteins (3)
Q9D1D4	4.04254e-07	1.55295	CRCA	Non-enzyme proteins (3)
P62192	1.42745e-06	1.00863	CRCA	Non-enzyme proteins (3)
Q80ZK0	9.98733e-08	1.10982	CRCA	Non-enzyme proteins (3)
Q99N87	2.89473e-07	1.42383	CRCA	Non-enzyme proteins (3)
P57784	2.53026e-07	1.05271	CRCA	Non-enzyme proteins (3)
P58064	9.60518e-08	0.307279	CRCA	Non-enzyme proteins (3)
Q9D7N3	1.75813e-07	1.28909	CRCA	Non-enzyme proteins (3)
Q9CQI7	1.76368e-07	1.27656	CRCA	Non-enzyme proteins (3)
Q80X85	2.4596e-07	0.900448	CRCA	Non-enzyme proteins (3)
Q9CXW2	3.12619e-07	1.01525	CRCA	Non-enzyme proteins (3)
Q8VE22	1.84541e-07	1.13944	CRCA	Non-enzyme proteins (3)
Q80ZS3	1.91094e-07	0.925785	CRCA	Non-enzyme proteins (3)
Q8BK72	5.81589e-07	0.991186	CRCA	Non-enzyme proteins (3)
Q9CY16	1.19554e-07	0.823455	CRCA	Non-enzyme proteins (3)
Q9D0G0	3.01529e-07	1.35411	CRCA	Non-enzyme proteins (3)
Q61733	2.3328e-07	0.816272	CRCA	Non-enzyme proteins (3)
Q9D2R8	4.62615e-08	1.14601	CRCA	Non-enzyme proteins (3)
Q61233	2.51746e-06	1.41881	CRCA	Non-enzyme proteins (3)
P62196	1.16389e-06	1.07591	CRCA	Non-enzyme proteins (3)
Q9CQR2	8.21834e-07	1.53058	CRCA	Non-enzyme proteins (3)
Q63836	2.16896e-05	1.56435	CRCA	Non-enzyme proteins (3)
Q9CWZ7	3.48666e-07	1.12002	CRCA	Non-enzyme proteins (3)
Q9JJU8	4.42704e-07	1.68067	CRCA	Non-enzyme proteins (3)
Q3UBX0	5.65214e-08	1.47051	CRCA	Non-enzyme proteins (3)
Q9DCC8	8.84194e-07	1.17064	CRCA	Non-enzyme proteins (3)
Q9CR67	1.75116e-07	0.959447	CRCA	Non-enzyme proteins (3)
Q569Z6	5.30178e-07	1.43615	CRCA	Non-enzyme proteins (3)
Q9CPQ3	1.51846e-06	1.10947	CRCA	Non-enzyme proteins (3)
P84104	6.69616e-07	1.42874	CRCA	Non-enzyme proteins (3)
O35326	1.4861e-07	1.79662	CRCA	Non-enzyme proteins (3)
Q3TWW8	1.08908e-07	1.31622	CRCA	Non-enzyme proteins (3)
Q99JB2	1.00345e-06	1.00692	CRCA	Non-enzyme proteins (3)
Q60864	2.77473e-06	0.822612	CRCA	Non-enzyme proteins (3)
Q9CZM2	1.11338e-06	1.43749	CRCA	Non-enzyme proteins (3)
P62751	2.27423e-06	1.36195	CRCA	Non-enzyme proteins (3)
O09167	8.78958e-07	0.807791	CRCA	Non-enzyme proteins (3)
Q9D1B9	7.75984e-08	0.781259	CRCA	Non-enzyme proteins (3)
P62274	6.50258e-08	1.33606	CRCA	Non-enzyme proteins (3)
Q6ZWU9	1.21178e-07	1.33951	CRCA	Non-enzyme proteins (3)
P70122	4.43403e-07	1.32056	CRCA	Non-enzyme proteins (3)
Q9D1J3	3.89575e-07	1.13468	CRCA	Non-enzyme proteins (3)
P31725	8.77227e-08	3.24109	CRCA	Non-enzyme proteins (3)
Q9DAV9	3.81508e-08	2.00628	CRCA	Non-enzyme proteins (3)
Q91XE8	8.08334e-07	0.790261	CRCA	Non-enzyme proteins (3)
P26039	4.63285e-06	1.35954	CRCA	Non-enzyme proteins (3)
Q99JR1	1.46723e-06	1.06278	CRCA	Non-enzyme proteins (3)
Q9QY81	1.73631e-07	1.44145	CRCA	Non-enzyme proteins (3)
Q8BP67	1.19976e-06	1.27149	CRCA	Non-enzyme proteins (3)
Q9CQN7	2.45555e-07	0.881565	CRCA	Non-enzyme proteins (3)
P70274	2.84061e-08	1.14262	CRCA	Non-enzyme proteins (3)
Q9EQU5	5.93962e-07	1.48188	CRCA	Non-enzyme proteins (3)
Q9Z2G6	3.18564e-07	1.33397	CRCA	Non-enzyme proteins (3)
O08966	1.18898e-07	0.722513	CRCA	Non-enzyme proteins (3)
Q9JHW4	4.87671e-07	1.01462	CRCA	Non-enzyme proteins (3)
Q9CQS8	4.52174e-07	1.67347	CRCA	Non-enzyme proteins (3)
Q99L88	1.4048e-06	1.19674	CRCA	Non-enzyme proteins (3)
Q9WTQ8	8.1119e-08	1.24397	CRCA	Non-enzyme proteins (3)
O70493	8.29688e-08	1.62973	CRCA	Non-enzyme proteins (3)
Q9CWK8	9.07376e-07	1.18113	CRCA	Non-enzyme proteins (3)
Q9DB05	4.36133e-07	1.20067	CRCA	Non-enzyme proteins (3)
Q925N0	5.52668e-07	0.753009	CRCA	Non-enzyme proteins (3)
Q9ET30	1.52612e-07	1.61766	CRCA	Non-enzyme proteins (3)
Q8CH25	3.45755e-07	1.35656	CRCA	Non-enzyme proteins (3)
Q9WTX5	7.63888e-07	1.39807	CRCA	Non-enzyme proteins (3)
Q925N2	4.04563e-07	1.26414	CRCA	Non-enzyme proteins (3)
Q61466	1.54221e-08	0.897295	CRCA	Non-enzyme proteins (3)
Q8VE97	3.29347e-07	1.18889	CRCA	Non-enzyme proteins (3)
Q8BL97	2.32789e-07	1.66607	CRCA	Non-enzyme proteins (3)
Q9DCZ4	3.19135e-07	0.944717	CRCA	Non-enzyme proteins (3)
Q91XC9	1.14667e-07	0.983179	CRCA	Non-enzyme proteins (3)
P19253	3.79049e-06	1.33571	CRCA	Non-enzyme proteins (3)
P62849	6.447e-07	1.3063	CRCA	Non-enzyme proteins (3)
Q3TMH2	2.9697e-07	1.06418	CRCA	Non-enzyme proteins (3)
Q91WK1	9.13866e-08	1.82577	CRCA	Non-enzyme proteins (3)
Q52KI8	3.62402e-07	1.22397	CRCA	Non-enzyme proteins (3)
P62962	2.3832e-06	1.31815	CRCA	Non-enzyme proteins (3)
O89086	5.58018e-08	3.13082	CRCA	Non-enzyme proteins (3)
P97461	4.41344e-06	1.34346	CRCA	Non-enzyme proteins (3)
P63163	7.59706e-08	1.23771	CRCA	Non-enzyme proteins (3)
P61620	3.43094e-07	1.95669	CRCA	Non-enzyme proteins (3)
P11087	1.63242e-06	1.09568	CRCA	Non-enzyme proteins (3)
Q9DCT8	7.32077e-07	1.31394	CRCA	Non-enzyme proteins (3)
P56959	6.11049e-08	2.05344	CRCA	Non-enzyme proteins (3)
P12367	5.56697e-07	1.27428	CRCA	Non-enzyme proteins (3)
Q8R081	9.80237e-07	1.37477	CRCA	Non-enzyme proteins (3)
Q6ZWM4	1.77105e-07	1.59454	CRCA	Non-enzyme proteins (3)
Q3UZ39	6.22858e-07	3.63035	CRCA	Non-enzyme proteins (3)
Q9D0F3	1.51885e-06	1.12484	CRCA	Non-enzyme proteins (3)
Q9DBH5	7.425e-07	1.04917	CRCA	Non-enzyme proteins (3)
Q07797	2.61499e-07	1.28572	CRCA	Non-enzyme proteins (3)
P26645	1.80566e-06	1.6348	CRCA	Non-enzyme proteins (3)
Q9CQY5	1.62041e-07	1.27913	CRCA	Non-enzyme proteins (3)
Q61166	4.35113e-07	0.875118	CRCA	Non-enzyme proteins (3)
Q8BHE8	1.41818e-07	1.14629	CRCA	Non-enzyme proteins (3)
Q9CR62	1.23576e-06	0.785021	CRCA	Non-enzyme proteins (3)
P03930	5.5386e-07	0.80113	CRCA	Non-enzyme proteins (3)
Q922Q9	1.13094e-07	1.21902	CRCA	Non-enzyme proteins (3)
Q91XC8	9.71568e-08	1.18794	CRCA	Non-enzyme proteins (3)
Q9QUH0	2.44631e-06	1.38879	CRCA	Non-enzyme proteins (3)
P43275	3.02783e-07	1.50732	CRCA	Non-enzyme proteins (3)
P43274	6.62245e-06	1.33318	CRCA	Non-enzyme proteins (3)
Q9JKS5	2.58163e-07	1.16033	CRCA	Non-enzyme proteins (3)
P38647	1.7442e-05	0.774174	CRCA	Non-enzyme proteins (3)
P62806	8.94949e-06	1.4084	CRCA	Non-enzyme proteins (3)
Q9R257	2.21178e-06	1.06051	CRCA	Non-enzyme proteins (3)
Q3TEA8	5.74758e-08	1.2395	CRCA	Non-enzyme proteins (3)
P21619	7.34841e-07	1.031	CRCA	Non-enzyme proteins (3)
Q7TMK9	5.89034e-07	1.51296	CRCA	Non-enzyme proteins (3)
O35900	1.77391e-07	1.30497	CRCA	Non-enzyme proteins (3)
P61327	1.6147e-07	1.37982	CRCA	Non-enzyme proteins (3)
P27546	1.12851e-06	1.34285	CRCA	Non-enzyme proteins (3)
Q8VCF0	1.11914e-06	0.922525	CRCA	Non-enzyme proteins (3)
P59325	4.78195e-07	1.299	CRCA	Non-enzyme proteins (3)
Q9CXY6	1.08419e-07	1.32085	CRCA	Non-enzyme proteins (3)
P70404	2.36451e-07	0.93679	CRCA	Non-enzyme proteins (3)
Q9DCG2	1.20992e-07	1.42318	CRCA	Non-enzyme proteins (3)
Q5XJY5	1.04044e-06	1.34289	CRCA	Non-enzyme proteins (3)
O08917	2.12325e-07	1.77772	CRCA	Non-enzyme proteins (3)
Q9JJ28	5.71404e-07	1.43889	CRCA	Non-enzyme proteins (3)
Q9CYW4	1.56492e-07	0.938367	CRCA	Non-enzyme proteins (3)
Q61696	1.00575e-06	1.19042	CRCA	Non-enzyme proteins (3)
Q9CX00	3.04263e-07	0.903871	CRCA	Non-enzyme proteins (3)
Q3V3R4	4.09757e-07	1.21823	CRCA	Non-enzyme proteins (3)
Q5XKN4	2.50265e-08	1.14752	CRCA	Non-enzyme proteins (3)
P22599	2.05407e-07	0.784171	CRCA	Non-enzyme proteins (3)
P68254	1.55003e-06	1.32705	CRCA	Non-enzyme proteins (3)
O08915	1.01156e-07	1.39134	CRCA	Non-enzyme proteins (3)
Q9CR29	4.6398e-08	1.05368	CRCA	Non-enzyme proteins (3)
P06728	2.1838e-07	2.78375	CRCA	Non-enzyme proteins (3)
P34928	1.76494e-07	0.544163	CRCA	Non-enzyme proteins (3)
P97429	8.87289e-07	1.43746	CRCA	Non-enzyme proteins (3)
P07356	1.25663e-06	1.77029	CRCA	Non-enzyme proteins (3)
P62743	5.65716e-08	1.12948	CRCA	Non-enzyme proteins (3)
P61211	3.02978e-08	1.63234	CRCA	Non-enzyme proteins (3)
Q9CZB0	9.68071e-08	0.707773	CRCA	Non-enzyme proteins (3)
Q99J93	9.89403e-08	2.19703	CRCA	Non-enzyme proteins (3)
P09055	7.9428e-07	1.41462	CRCA	Non-enzyme proteins (3)
O54890	4.19217e-08	2.13946	CRCA	Non-enzyme proteins (3)
Q61768	8.3603e-07	1.65442	CRCA	Non-enzyme proteins (3)
P97434	1.22365e-08	1.78714	CRCA	Non-enzyme proteins (3)
P11679	1.21114e-05	2.00746	CRCA	Non-enzyme proteins (3)
P97450	2.38076e-06	0.757384	CRCA	Non-enzyme proteins (3)
Q9CPQ8	3.04705e-06	0.701036	CRCA	Non-enzyme proteins (3)
Q9DBZ5	2.10114e-07	1.40659	CRCA	Non-enzyme proteins (3)
Q9CQM9	9.56912e-07	0.969662	CRCA	Non-enzyme proteins (3)
P70671	2.01065e-07	1.5888	CRCA	Non-enzyme proteins (3)
Q80T19	2.11273e-08	0.237891	CRCA	Non-enzyme proteins (3)
P14733	1.18711e-06	1.20125	CRCA	Non-enzyme proteins (3)
Q61646	4.99615e-07	4.31897	CRCA	Non-enzyme proteins (3)
Q9CZG3	5.81743e-08	0.998751	CRCA	Non-enzyme proteins (3)
Q570Y9	1.66082e-07	0.879386	CRCA	Non-enzyme proteins (3)
Q61543	4.11675e-07	2.0256	CRCA	Non-enzyme proteins (3)
Q8R0W0	9.11979e-07	2.50559	CRCA	Non-enzyme proteins (3)
Q8BX90	3.41787e-07	1.5134	CRCA	Non-enzyme proteins (3)
Q8BFW7	4.24348e-07	1.2196	CRCA	Non-enzyme proteins (3)
Q6PGH1	6.3423e-08	2.44487	CRCA	Non-enzyme proteins (3)
P43276	1.65179e-06	1.74389	CRCA	Non-enzyme proteins (3)
Q3THW5	1.04939e-06	1.22009	CRCA	Non-enzyme proteins (3)
Q9DBC7	2.95018e-07	1.07718	CRCA	Non-enzyme proteins (3)
Q8CIB5	8.9475e-07	1.6105	CRCA	Non-enzyme proteins (3)
P0C8B4	1.59797e-08	0.91811	CRCA	Non-enzyme proteins (3)
Q8VEK3	1.85676e-06	1.38335	CRCA	Non-enzyme proteins (3)
Q9JL35	1.73511e-06	1.07941	CRCA	Non-enzyme proteins (3)
Q8BGC0	1.96023e-07	1.92567	CRCA	Non-enzyme proteins (3)
Q61703	2.345e-07	0.955387	CRCA	Non-enzyme proteins (3)
Q4KML4	1.50378e-08	1.44535	CRCA	Non-enzyme proteins (3)
Q9CR98	8.86843e-07	0.842983	CRCA	Non-enzyme proteins (3)
Q9D6U8	1.86054e-07	1.32626	CRCA	Non-enzyme proteins (3)
Q99LC5	1.73995e-05	0.71872	CRCA	Non-enzyme proteins (3)
Q9ERY9	1.63885e-08	1.53555	CRCA	Non-enzyme proteins (3)
P43024	2.23629e-07	0.989353	CRCA	Non-enzyme proteins (3)
P62869	4.11149e-07	1.38363	CRCA	Non-enzyme proteins (3)
Q64339	5.47303e-08	0.822308	CRCA	Non-enzyme proteins (3)
O89053	3.50674e-07	2.66716	CRCA	Non-enzyme proteins (3)
Q8CIM8	5.41848e-08	1.42641	CRCA	Non-enzyme proteins (3)
P10922	1.92567e-06	1.4626	CRCA	Non-enzyme proteins (3)
P02088	2.30221e-05	0.688791	CRCA	Non-enzyme proteins (3)
Q3UGR5	1.8641e-07	0.879509	CRCA	Non-enzyme proteins (3)
A2A5R2	1.82995e-07	1.63603	CRCA	Non-enzyme proteins (3)
P63101	3.68228e-06	1.58969	CRCA	Non-enzyme proteins (3)
Q9Z1R2	1.56348e-07	1.14445	CRCA	Non-enzyme proteins (3)
P85094	2.54549e-06	0.634373	CRCA	Non-enzyme proteins (3)
Q9WTX8	9.37498e-08	0.581352	CRCA	Non-enzyme proteins (3)
Q9D023	4.02769e-07	0.610113	CRCA	Non-enzyme proteins (3)
Q3B7Z2	4.79677e-07	1.51274	CRCA	Non-enzyme proteins (3)
P60335	2.97406e-06	1.42926	CRCA	Non-enzyme proteins (3)
P54276	9.73965e-07	0.442833	CRCA	Non-enzyme proteins (3)
Q8VDD5	7.42549e-06	1.42763	CRCA	Non-enzyme proteins (3)
Q9ERS2	4.08703e-07	1.13238	CRCA	Non-enzyme proteins (3)
Q9CR61	1.58558e-06	1.02897	CRCA	Non-enzyme proteins (3)
Q9CQE1	5.58239e-07	1.09468	CRCA	Non-enzyme proteins (3)
Q99KJ8	3.18602e-07	1.16811	CRCA	Non-enzyme proteins (3)
Q9JII5	1.96891e-07	0.694681	CRCA	Non-enzyme proteins (3)
E9PV24	7.50655e-07	2.76096	CRCA	Non-enzyme proteins (3)
P29699	3.1407e-07	1.42186	CRCA	Non-enzyme proteins (3)
P01864	8.14759e-08	1.91179	CRCA	Non-enzyme proteins (3)
Q60668	5.76639e-07	1.64677	CRCA	Non-enzyme proteins (3)
Q9D0E1	1.32869e-06	1.35425	CRCA	Non-enzyme proteins (3)
P62748	1.43741e-07	1.24202	CRCA	Non-enzyme proteins (3)
O88952	1.70904e-07	1.82015	CRCA	Non-enzyme proteins (3)
P00848	2.31166e-08	0.729423	CRCA	Non-enzyme proteins (3)
Q9D8B3	2.84007e-07	1.22899	CRCA	Non-enzyme proteins (3)
P12787	1.90282e-06	0.86275	CRCA	Non-enzyme proteins (3)
Q8JZQ9	1.07554e-06	1.27794	CRCA	Non-enzyme proteins (3)
Q3TZZ7	2.61632e-07	1.07957	CRCA	Non-enzyme proteins (3)
Q99L45	1.6347e-06	1.32145	CRCA	Non-enzyme proteins (3)
P01942	8.87292e-06	0.657083	CRCA	Non-enzyme proteins (3)
Q3UQ44	5.17426e-06	1.23017	CRCA	Non-enzyme proteins (3)
Q3UE31	4.97871e-08	3.72465	CRCA	Non-enzyme proteins (3)
Q80TM9	1.28385e-07	1.04238	CRCA	Non-enzyme proteins (3)
Q91VR2	3.76002e-06	0.748129	CRCA	Non-enzyme proteins (3)
P23116	1.16151e-06	1.17595	CRCA	Non-enzyme proteins (3)
P08752	4.93177e-07	1.17917	CRCA	Non-enzyme proteins (3)
Q61699	1.81467e-06	0.796651	CRCA	Non-enzyme proteins (3)
Q9Z0R4	4.20998e-07	1.38574	CRCA	Non-enzyme proteins (3)
Q61702	1.57986e-07	0.854242	CRCA	Non-enzyme proteins (3)
Q61781	5.7836e-08	0.838981	CRCA	Non-enzyme proteins (3)
P26041	1.43973e-06	1.56576	CRCA	Non-enzyme proteins (3)
P39039	1.47517e-07	1.16924	CRCA	Non-enzyme proteins (3)
Q9DCS9	1.85223e-06	0.887434	CRCA	Non-enzyme proteins (3)
Q9QXK3	3.12331e-07	1.55902	CRCA	Non-enzyme proteins (3)
Q80Y14	6.59625e-07	1.12034	CRCA	Non-enzyme proteins (3)
Q9QZQ8	1.4441e-06	1.16616	CRCA	Non-enzyme proteins (3)
P01901	6.23824e-07	1.11718	CRCA	Non-enzyme proteins (3)
P01878	4.40476e-07	1.03582	CRCA	Non-enzyme proteins (3)
O35344	2.91361e-07	1.08578	CRCA	Non-enzyme proteins (3)
Q9DCC7	7.35285e-08	0.812186	CRCA	Non-enzyme proteins (3)
P11438	3.50787e-07	2.03014	CRCA	Non-enzyme proteins (3)
P61967	1.02821e-07	1.35551	CRCA	Non-enzyme proteins (3)
P48036	2.93098e-06	2.15403	CRCA	Non-enzyme proteins (3)
E9Q8I9	1.27091e-08	0.637357	CRCA	Non-enzyme proteins (3)
Q9JKR6	4.65019e-06	1.0562	CRCA	Non-enzyme proteins (3)
Q9CYI4	6.47211e-08	1.13707	CRCA	Non-enzyme proteins (3)
P70255	6.63646e-08	1.06389	CRCA	Non-enzyme proteins (3)
Q9WVD5	1.51857e-06	0.651568	CRCA	Non-enzyme proteins (3)
P14824	9.18761e-08	0.91523	CRCA	Non-enzyme proteins (3)
Q9DCX2	4.99435e-06	0.755056	CRCA	Non-enzyme proteins (3)
Q99LD4	4.35553e-07	2.12526	CRCA	Non-enzyme proteins (3)
Q8BGD8	2.5824e-07	1.46169	CRCA	Non-enzyme proteins (3)
Q8BT60	6.33269e-07	1.16199	CRCA	Non-enzyme proteins (3)
Q9JIF7	1.04096e-06	1.2349	CRCA	Non-enzyme proteins (3)
Q61033	4.67851e-07	1.30748	CRCA	Non-enzyme proteins (3)
Q8K2C7	2.47777e-07	0.881101	CRCA	Non-enzyme proteins (3)
Q8VE95	1.56698e-07	0.932026	CRCA	Non-enzyme proteins (3)
Q4VAA2	5.65752e-07	1.26709	CRCA	Non-enzyme proteins (3)
Q99J56	4.38717e-08	1.31353	CRCA	Non-enzyme proteins (3)
P06909	4.11457e-07	1.53104	CRCA	Non-enzyme proteins (3)
Q9JLQ0	1.80905e-07	1.26468	CRCA	Non-enzyme proteins (3)
O88668	4.10824e-07	0.830349	CRCA	Non-enzyme proteins (3)
Q8BFR5	3.72418e-06	0.953696	CRCA	Non-enzyme proteins (3)
P28798	2.45675e-06	2.13541	CRCA	Non-enzyme proteins (3)
Q8R1M2	3.58602e-06	1.18548	CRCA	Non-enzyme proteins (3)
Q60634	2.25752e-07	1.32835	CRCA	Non-enzyme proteins (3)
P11589	1.01473e-07	0.311525	CRCA	Non-enzyme proteins (3)
P82198	6.47739e-08	1.26779	CRCA	Non-enzyme proteins (3)
P48771	4.61461e-07	0.980856	CRCA	Non-enzyme proteins (3)
P61202	2.52424e-07	0.936447	CRCA	Non-enzyme proteins (3)
Q9CX80	3.33226e-08	2.50933	CRCA	Non-enzyme proteins (3)
P50462	2.11423e-07	1.28986	CRCA	Non-enzyme proteins (3)
P97792	2.1935e-07	1.36261	CRCA	Non-enzyme proteins (3)
O88544	4.41367e-07	0.996648	CRCA	Non-enzyme proteins (3)
P28230	4.5648e-07	0.977851	CRCA	Non-enzyme proteins (3)
Q02248	7.2691e-07	1.17347	CRCA	Non-enzyme proteins (3)
Q6ZQ38	1.65165e-06	1.10114	CRCA	Non-enzyme proteins (3)
Q64433	1.22787e-05	0.740042	CRCA	Non-enzyme proteins (3)
Q9CQZ6	4.5131e-07	1.10343	CRCA	Non-enzyme proteins (3)
Q9JLV1	1.40255e-06	1.18287	CRCA	Non-enzyme proteins (3)
P30999	9.0836e-07	1.20422	CRCA	Non-enzyme proteins (3)
Q8CH18	2.78441e-07	1.78973	CRCA	Non-enzyme proteins (3)
O35658	1.29288e-06	1.05582	CRCA	Non-enzyme proteins (3)
Q9CQF3	1.20207e-07	1.50005	CRCA	Non-enzyme proteins (3)
P47941	2.2896e-07	1.28055	CRCA	Non-enzyme proteins (3)
Q9D8X1	1.35959e-07	1.66513	CRCA	Non-enzyme proteins (3)
Q8R1B4	8.39529e-07	1.25811	CRCA	Non-enzyme proteins (3)
P60229	1.01533e-06	1.15763	CRCA	Non-enzyme proteins (3)
P48024	7.08248e-07	1.13502	CRCA	Non-enzyme proteins (3)
P70290	1.62574e-07	1.42208	CRCA	Non-enzyme proteins (3)
Q8BFZ9	4.32318e-07	1.09716	CRCA	Non-enzyme proteins (3)
Q8BGD9	1.13739e-06	1.04735	CRCA	Non-enzyme proteins (3)
Q922Q8	2.46508e-06	1.49592	CRCA	Non-enzyme proteins (3)
P51885	2.74711e-07	1.21638	CRCA	Non-enzyme proteins (3)
P19258	1.42695e-08	1.12238	CRCA	Non-enzyme proteins (3)
Q3THE2	5.97659e-07	1.40172	CRCA	Non-enzyme proteins (3)
Q8BWY3	5.41866e-07	1.30261	CRCA	Non-enzyme proteins (3)
Q9QXC1	9.0561e-08	2.16309	CRCA	Non-enzyme proteins (3)
P27661	4.58448e-06	2.12844	CRCA	Non-enzyme proteins (3)
P01899	2.11093e-07	1.11901	CRCA	Non-enzyme proteins (3)
Q62470	4.05105e-08	0.621257	CRCA	Non-enzyme proteins (3)
Q9DBS5	3.66158e-07	1.00622	CRCA	Non-enzyme proteins (3)
P59017	5.80208e-07	1.08267	CRCA	Non-enzyme proteins (3)
Q9WV32	7.95852e-07	1.72744	CRCA	Non-enzyme proteins (3)
Q9D7N9	3.8289e-07	1.39907	CRCA	Non-enzyme proteins (3)
Q9QXX4	6.19773e-06	0.963792	CRCA	Non-enzyme proteins (3)
P18572	1.25022e-06	1.19572	CRCA	Non-enzyme proteins (3)
P23198	4.13801e-07	1.36795	CRCA	Non-enzyme proteins (3)
Q06185	2.52563e-06	0.872072	CRCA	Non-enzyme proteins (3)
O35887	5.46098e-07	2.0632	CRCA	Non-enzyme proteins (3)
Q8VEK0	1.04318e-06	1.00302	CRCA	Non-enzyme proteins (3)
Q9D024	3.51964e-07	1.16608	CRCA	Non-enzyme proteins (3)
Q8QZY1	8.67831e-07	1.29511	CRCA	Non-enzyme proteins (3)
Q8VCM7	1.20687e-06	2.65533	CRCA	Non-enzyme proteins (3)
Q8K0E8	8.36787e-07	3.15603	CRCA	Non-enzyme proteins (3)
Q61160	3.93136e-08	1.84539	CRCA	Non-enzyme proteins (3)
P11499	2.1498e-05	0.678909	CRCA	Non-enzyme proteins (3)
P18608	6.0217e-07	1.60447	CRCA	Non-enzyme proteins (3)
Q8JZY2	2.27505e-07	1.03962	CRCA	Non-enzyme proteins (3)
O88545	1.27019e-07	1.07405	CRCA	Non-enzyme proteins (3)
Q60902	4.51596e-07	1.56479	CRCA	Non-enzyme proteins (3)
P11276	2.2846e-06	1.82964	CRCA	Non-enzyme proteins (3)
Q80WW9	1.82928e-07	0.839159	CRCA	Non-enzyme proteins (3)
Q62426	5.99858e-07	1.37385	CRCA	Non-enzyme proteins (3)
Q9DB76	7.06426e-08	0.73043	CRCA	Non-enzyme proteins (3)
Q9JHU4	3.39279e-06	1.13126	CRCA	Non-enzyme proteins (3)
P57759	4.5195e-07	1.34711	CRCA	Non-enzyme proteins (3)
Q9D1Q6	7.414e-07	1.26603	CRCA	Non-enzyme proteins (3)
P97379	4.33078e-07	1.146	CRCA	Non-enzyme proteins (3)
P29391	2.33787e-06	0.272321	CRCA	Non-enzyme proteins (3)
P61022	2.51132e-07	0.769007	CRCA	Non-enzyme proteins (3)
Q61712	6.51132e-08	1.31486	CRCA	Non-enzyme proteins (3)
Q921H9	7.41755e-07	1.52078	CRCA	Non-enzyme proteins (3)
Q99LM2	3.02464e-07	1.14266	CRCA	Non-enzyme proteins (3)
Q5M8N0	2.30714e-08	1.17337	CRCA	Non-enzyme proteins (3)
P70372	3.9247e-07	1.35358	CRCA	Non-enzyme proteins (3)
Q3UQN2	1.51064e-07	1.3058	CRCA	Non-enzyme proteins (3)
P48722	5.2259e-07	1.27884	CRCA	Non-enzyme proteins (3)
P62880	8.78145e-07	1.43225	CRCA	Non-enzyme proteins (3)
Q571I9	4.54723e-07	0.926527	CRCA	Non-enzyme proteins (3)
Q02013	2.37421e-07	0.922649	CRCA	Non-enzyme proteins (3)
Q00623	1.75858e-06	1.32488	CRCA	Non-enzyme proteins (3)
P22892	3.52035e-07	1.16983	CRCA	Non-enzyme proteins (3)
P32261	6.79305e-07	0.912948	CRCA	Non-enzyme proteins (3)
P97384	3.06165e-07	1.09719	CRCA	Non-enzyme proteins (3)
Q61081	4.01072e-07	1.03075	CRCA	Non-enzyme proteins (3)
P31809	1.7817e-07	1.43043	CRCA	Non-enzyme proteins (3)
Q9WVK4	3.12255e-07	1.19852	CRCA	Non-enzyme proteins (3)
Q9JIQ3	9.16654e-08	1.88383	CRCA	Non-enzyme proteins (3)
P12710	2.67391e-05	0.522607	CRCA	Non-enzyme proteins (3)
Q6PGH2	1.0205e-07	0.973933	CRCA	Non-enzyme proteins (3)
P51859	1.52014e-06	1.47722	CRCA	Non-enzyme proteins (3)
Q3U0V1	9.74555e-07	1.36573	CRCA	Non-enzyme proteins (3)
Q9D172	1.67693e-06	0.880039	CRCA	Non-enzyme proteins (3)
Q8WUR0	1.07897e-07	1.05439	CRCA	Non-enzyme proteins (3)
Q9D8X2	1.13514e-07	1.09479	CRCA	Non-enzyme proteins (3)
Q9D0N7	2.18291e-08	1.51549	CRCA	Non-enzyme proteins (3)
Q91WK2	5.67848e-07	1.46107	CRCA	Non-enzyme proteins (3)
Q99K30	5.3316e-07	0.946237	CRCA	Non-enzyme proteins (3)
P27601	8.80182e-08	1.13505	CRCA	Non-enzyme proteins (3)
O08795	2.69825e-06	1.23265	CRCA	Non-enzyme proteins (3)
Q9CPV4	1.37426e-06	0.949109	CRCA	Non-enzyme proteins (3)
Q3UHX2	3.43371e-07	1.20474	CRCA	Non-enzyme proteins (3)
O09172	9.12287e-07	0.939484	CRCA	Non-enzyme proteins (3)
Q9CQH7	4.36967e-07	1.21393	CRCA	Non-enzyme proteins (3)
P47754	1.50086e-06	1.23499	CRCA	Non-enzyme proteins (3)
Q5EBG8	3.63646e-07	1.02859	CRCA	Non-enzyme proteins (3)
P35564	3.97098e-06	0.984335	CRCA	Non-enzyme proteins (3)
Q9D2V7	4.49681e-07	1.45077	CRCA	Non-enzyme proteins (3)
P19783	2.57915e-06	0.884906	CRCA	Non-enzyme proteins (3)
O88487	7.32516e-07	1.87701	CRCA	Non-enzyme proteins (3)
Q8BJW6	9.81221e-07	2.55859	CRCA	Non-enzyme proteins (3)
Q9DCW4	1.49298e-05	0.76136	CRCA	Non-enzyme proteins (3)
Q8C0Z1	1.29982e-07	0.831137	CRCA	Non-enzyme proteins (3)
Q80VD1	1.43315e-07	1.42758	CRCA	Non-enzyme proteins (3)
Q9QZN4	1.27808e-07	1.84268	CRCA	Non-enzyme proteins (3)
P28666	3.58976e-07	1.11647	CRCA	Non-enzyme proteins (3)
Q91VA6	2.27307e-07	1.06216	CRCA	Non-enzyme proteins (3)
P29595	2.33212e-07	1.27697	CRCA	Non-enzyme proteins (3)
Q02819	1.05772e-06	1.2054	CRCA	Non-enzyme proteins (3)
Q9D281	1.38832e-07	1.4047	CRCA	Non-enzyme proteins (3)
Q8VCI5	8.61227e-07	1.44728	CRCA	Non-enzyme proteins (3)
Q99K51	1.81297e-06	1.14731	CRCA	Non-enzyme proteins (3)
Q8CI32	1.33899e-07	1.27878	CRCA	Non-enzyme proteins (3)
O35343	1.26288e-07	1.56491	CRCA	Non-enzyme proteins (3)
Q8VED9	1.10857e-07	1.01933	CRCA	Non-enzyme proteins (3)
P62774	6.58227e-07	1.14842	CRCA	Non-enzyme proteins (3)
P04938	6.36012e-07	0.372703	CRCA	Non-enzyme proteins (3)
Q61830	8.88167e-07	1.16557	CRCA	Non-enzyme proteins (3)
Q791V5	1.33785e-06	0.994377	CRCA	Non-enzyme proteins (3)
P29341	2.21679e-06	1.42826	CRCA	Non-enzyme proteins (3)
P57716	7.28837e-08	1.10521	CRCA	Non-enzyme proteins (3)
Q6GQT9	1.39937e-06	1.17527	CRCA	Non-enzyme proteins (3)
P09405	2.84344e-06	1.82476	CRCA	Non-enzyme proteins (3)
Q8BKZ9	5.52757e-07	0.710395	CRCA	Non-enzyme proteins (3)
Q91X72	4.81203e-07	2.20669	CRCA	Non-enzyme proteins (3)
Q921F4	1.81767e-07	1.43327	CRCA	Non-enzyme proteins (3)
P01837	2.92211e-07	1.6935	CRCA	Non-enzyme proteins (3)
P01872	5.73043e-08	1.65705	CRCA	Non-enzyme proteins (3)
Q9Z224	1.82426e-07	1.20715	CRCA	Non-enzyme proteins (3)
Q62422	2.28991e-07	1.42261	CRCA	Non-enzyme proteins (3)
Q8K0D5	5.90795e-07	0.96088	CRCA	Non-enzyme proteins (3)
Q9Z1D1	9.24318e-07	1.23778	CRCA	Non-enzyme proteins (3)
Q80X90	5.28502e-06	1.1772	CRCA	Non-enzyme proteins (3)
Q8BTM8	1.99346e-06	1.54698	CRCA	Non-enzyme proteins (3)
P01869	1.02593e-07	1.46808	CRCA	Non-enzyme proteins (3)
O88653	3.24406e-08	1.36276	CRCA	Non-enzyme proteins (3)
P61759	7.98903e-08	0.94468	CRCA	Non-enzyme proteins (3)
Q9DCB8	1.22165e-07	1.33068	CRCA	Non-enzyme proteins (3)
Q3U9N9	4.21289e-07	0.812403	CRCA	Non-enzyme proteins (3)
P53986	1.72172e-06	1.66529	CRCA	Non-enzyme proteins (3)
Q6WVG3	7.78622e-08	0.904321	CRCA	Non-enzyme proteins (3)
E9Q7G0	7.87441e-07	1.29063	CRCA	Non-enzyme proteins (3)
P53808	2.72471e-06	0.900318	CRCA	Non-enzyme proteins (3)
P26350	1.34083e-06	1.69936	CRCA	Non-enzyme proteins (3)
Q3UV17	1.60755e-06	0.984897	CRCA	Non-enzyme proteins (3)
Q9CRB9	1.60383e-06	0.770326	CRCA	Non-enzyme proteins (3)
P60670	1.01208e-06	1.00134	CRCA	Non-enzyme proteins (3)
Q91WJ8	2.96294e-07	1.69061	CRCA	Non-enzyme proteins (3)
Q91YW3	7.42104e-07	1.2226	CRCA	Non-enzyme proteins (3)
O70194	4.37106e-07	1.36579	CRCA	Non-enzyme proteins (3)
Q9JKP5	3.18178e-07	1.38169	CRCA	Non-enzyme proteins (3)
Q9D820	7.4777e-08	0.990382	CRCA	Non-enzyme proteins (3)
Q3TXS7	2.50753e-06	1.11574	CRCA	Non-enzyme proteins (3)
O35295	3.86535e-07	1.76195	CRCA	Non-enzyme proteins (3)
Q9QYJ0	1.09914e-06	1.06038	CRCA	Non-enzyme proteins (3)
Q3TJZ6	1.73082e-07	1.31618	CRCA	Non-enzyme proteins (3)
P08113	1.70926e-05	1.48198	CRCA	Non-enzyme proteins (3)
Q9D8T2	3.52473e-07	1.3477	CRCA	Non-enzyme proteins (3)
Q60631	1.81749e-07	1.04057	CRCA	Non-enzyme proteins (3)
Q6ZWY9	6.8463e-06	1.43695	CRCA	Non-enzyme proteins (3)
P17047	8.42271e-07	1.26672	CRCA	Non-enzyme proteins (3)
Q9JHS3	1.2005e-07	1.41446	CRCA	Non-enzyme proteins (3)
Q3U1J4	1.04448e-06	1.14331	CRCA	Non-enzyme proteins (3)
P55050	1.25775e-06	0.466459	CRCA	Non-enzyme proteins (3)
P61979	4.3381e-06	1.5417	CRCA	Non-enzyme proteins (3)
P01867	1.17211e-07	1.14727	CRCA	Non-enzyme proteins (3)
P70168	9.85238e-07	1.32239	CRCA	Non-enzyme proteins (3)
Q9EPL8	2.85195e-07	1.1991	CRCA	Non-enzyme proteins (3)
P97371	2.40211e-06	0.845482	CRCA	Non-enzyme proteins (3)
P18581	4.64316e-08	1.30465	CRCA	Non-enzyme proteins (3)
Q91VR8	6.67503e-08	1.35395	CRCA	Non-enzyme proteins (3)
Q9JLV5	2.96877e-07	1.22312	CRCA	Non-enzyme proteins (3)
Q7TMB8	2.81768e-07	1.14868	CRCA	Non-enzyme proteins (3)
Q3TCH7	2.7215e-07	2.04455	CRCA	Non-enzyme proteins (3)
P04919	7.124e-08	0.908294	CRCA	Non-enzyme proteins (3)
Q3UI43	2.4966e-07	1.33508	CRCA	Non-enzyme proteins (3)
Q9QZE5	1.44429e-06	1.3337	CRCA	Non-enzyme proteins (3)
Q8VCM8	2.81878e-07	0.996235	CRCA	Non-enzyme proteins (3)
Q8BGI5	9.12583e-08	0.836645	CRCA	Non-enzyme proteins (3)
Q99JX4	7.26967e-07	1.13752	CRCA	Non-enzyme proteins (3)
Q9Z1X4	1.97539e-07	1.09695	CRCA	Non-enzyme proteins (3)
P21278	1.59213e-07	0.918632	CRCA	Non-enzyme proteins (3)
Q9CQ22	9.7694e-08	1.10182	CRCA	Non-enzyme proteins (3)
Q9QZ23	1.25232e-07	1.10063	CRCA	Non-enzyme proteins (3)
Q9CXZ1	1.40477e-06	1.08267	CRCA	Non-enzyme proteins (3)
Q8CCF0	9.02634e-08	2.26102	CRCA	Non-enzyme proteins (3)
Q8BJY1	6.46636e-07	1.10789	CRCA	Non-enzyme proteins (3)
Q9WTI7	7.78464e-07	1.25856	CRCA	Non-enzyme proteins (3)
Q9CQ91	8.29579e-08	1.04118	CRCA	Non-enzyme proteins (3)
Q62425	3.04375e-06	0.794158	CRCA	Non-enzyme proteins (3)
Q3UMR5	8.4321e-08	0.80115	CRCA	Non-enzyme proteins (3)
Q7TMF3	5.75382e-07	1.04118	CRCA	Non-enzyme proteins (3)
Q9CWD8	7.58402e-08	1.09655	CRCA	Non-enzyme proteins (3)
P28656	2.62738e-07	1.93159	CRCA	Non-enzyme proteins (3)
Q78ZA7	3.25159e-07	1.2202	CRCA	Non-enzyme proteins (3)
Q9Z2Y8	4.43785e-07	0.991676	CRCA	Non-enzyme proteins (3)
Q8BG32	1.64384e-06	1.00577	CRCA	Non-enzyme proteins (3)
Q8BHL8	2.36577e-08	1.22163	CRCA	Non-enzyme proteins (3)
Q91WT8	3.19994e-07	1.17366	CRCA	Non-enzyme proteins (3)
Q6QI06	5.63103e-08	1.58862	CRCA	Non-enzyme proteins (3)
Q99JB8	4.31993e-07	1.264	CRCA	Non-enzyme proteins (3)
O54734	1.26229e-06	1.52885	CRCA	Non-enzyme proteins (3)
Q9CY58	2.8834e-06	1.17805	CRCA	Non-enzyme proteins (3)
Q925B0	1.0559e-07	1.16799	CRCA	Non-enzyme proteins (3)
Q9QXY9	2.18359e-07	1.05963	CRCA	Non-enzyme proteins (3)
Q9R1P1	3.93966e-07	0.934145	CRCA	Non-enzyme proteins (3)
P42669	8.7918e-07	1.19251	CRCA	Non-enzyme proteins (3)
P41105	3.24788e-06	1.3991	CRCA	Non-enzyme proteins (3)
P39061	3.3355e-07	1.70333	CRCA	Non-enzyme proteins (3)
Q9CQ89	8.11759e-08	1.05707	CRCA	Non-enzyme proteins (3)
P63037	1.05305e-06	0.804938	CRCA	Non-enzyme proteins (3)
Q61211	1.90032e-07	0.9228	CRCA	Non-enzyme proteins (3)
Q9D8Y0	3.65532e-07	1.46041	CRCA	Non-enzyme proteins (3)
Q99L47	1.17574e-06	0.877806	CRCA	Non-enzyme proteins (3)
Q3U7R1	2.26672e-07	1.12739	CRCA	Non-enzyme proteins (3)
Q91V64	4.80894e-07	0.870063	CRCA	Non-enzyme proteins (3)
Q61792	1.25052e-06	1.37827	CRCA	Non-enzyme proteins (3)
Q7TNC4	1.88587e-07	1.28114	CRCA	Non-enzyme proteins (3)
P47802	8.38791e-07	0.912824	CRCA	Non-enzyme proteins (3)
P97372	9.8861e-07	0.901759	CRCA	Non-enzyme proteins (3)
P47955	2.45736e-06	1.39406	CRCA	Non-enzyme proteins (3)
P99027	8.48277e-06	1.42223	CRCA	Non-enzyme proteins (3)
Q6ZWV7	1.19874e-06	1.50766	CRCA	Non-enzyme proteins (3)
P83882	1.35989e-06	1.69059	CRCA	Non-enzyme proteins (3)
P47964	4.51889e-07	1.27055	CRCA	Non-enzyme proteins (3)
P61514	5.77569e-07	1.14567	CRCA	Non-enzyme proteins (3)
P27659	3.16703e-06	1.08799	CRCA	Non-enzyme proteins (3)
Q9D8E6	3.59147e-06	1.32451	CRCA	Non-enzyme proteins (3)
P62259	6.35651e-06	1.26646	CRCA	Non-enzyme proteins (3)
Q61112	4.38354e-08	1.00103	CRCA	Non-enzyme proteins (3)
Q01339	5.06794e-07	1.27365	CRCA	Non-enzyme proteins (3)
Q6A068	2.75281e-07	1.44634	CRCA	Non-enzyme proteins (3)
Q7M6Y3	9.89055e-07	1.63634	CRCA	Non-enzyme proteins (3)
Q9Z2X2	7.53455e-08	1.07912	CRCA	Non-enzyme proteins (3)
Q9D7S7	2.30178e-08	1.30586	CRCA	Non-enzyme proteins (3)
O08734	4.25254e-08	1.61619	CRCA	Non-enzyme proteins (3)
P67871	1.06659e-07	1.2312	CRCA	Non-enzyme proteins (3)
Q9WUM4	5.12778e-07	1.76713	CRCA	Non-enzyme proteins (3)
Q3TYA6	5.34274e-08	0.547165	CRCA	Non-enzyme proteins (3)
Q9CQH3	4.36733e-07	0.955878	CRCA	Non-enzyme proteins (3)
Q9DC69	1.1926e-06	0.900353	CRCA	Non-enzyme proteins (3)
E9Q5C9	6.58485e-07	1.27654	CRCA	Non-enzyme proteins (3)
P56135	1.35088e-06	0.798234	CRCA	Non-enzyme proteins (3)
Q9JHH9	5.39328e-08	0.999602	CRCA	Non-enzyme proteins (3)
P17665	8.8816e-07	0.825591	CRCA	Non-enzyme proteins (3)
Q9D8C4	2.56034e-07	0.924791	CRCA	Non-enzyme proteins (3)
Q5SUF2	1.70881e-07	1.96693	CRCA	Non-enzyme proteins (3)
Q80WJ7	1.21046e-06	1.45644	CRCA	Non-enzyme proteins (3)
P62900	2.29062e-06	1.44046	CRCA	Non-enzyme proteins (3)
Q9DCU6	6.54829e-08	0.834833	CRCA	Non-enzyme proteins (3)
Q9D1I6	8.05853e-08	1.41377	CRCA	Non-enzyme proteins (3)
Q3UM45	2.71957e-07	1.3115	CRCA	Non-enzyme proteins (3)
Q99PG2	4.67398e-07	1.74943	CRCA	Non-enzyme proteins (3)
Q80UU9	1.43741e-07	1.32507	CRCA	Non-enzyme proteins (3)
P42925	5.34407e-07	0.840645	CRCA	Non-enzyme proteins (3)
Q9D1L0	3.88038e-07	0.780809	CRCA	Non-enzyme proteins (3)
Q9WUM3	9.86928e-07	1.08604	CRCA	Non-enzyme proteins (3)
Q8K072	3.37532e-08	1.11126	CRCA	Non-enzyme proteins (3)
P62918	2.03737e-06	1.45986	CRCA	Non-enzyme proteins (3)
P37804	1.27245e-07	1.44679	CRCA	Non-enzyme proteins (3)
Q8K0Z7	1.67285e-07	0.985206	CRCA	Non-enzyme proteins (3)
Q78IK4	1.1808e-06	1.025	CRCA	Non-enzyme proteins (3)
Q9D1J1	3.70724e-08	1.12827	CRCA	Non-enzyme proteins (3)
Q99LY9	3.18754e-07	1.11641	CRCA	Non-enzyme proteins (3)
O35685	1.16039e-06	1.03103	CRCA	Non-enzyme proteins (3)
Q8BTS4	8.96821e-08	1.38896	CRCA	Non-enzyme proteins (3)
Q9CZ30	8.83117e-07	1.05047	CRCA	Non-enzyme proteins (3)
Q9JHU2	1.94638e-07	0.343918	CRCA	Non-enzyme proteins (3)
Q9EPC1	2.59073e-07	1.49995	CRCA	Non-enzyme proteins (3)
Q9Z211	3.39701e-07	0.918385	CRCA	Non-enzyme proteins (3)
Q91VI7	4.12632e-06	1.25403	CRCA	Non-enzyme proteins (3)
P62264	3.59787e-06	1.45147	CRCA	Non-enzyme proteins (3)
Q3UKJ7	1.74076e-07	1.10698	CRCA	Non-enzyme proteins (3)
O55242	4.2504e-08	1.33046	CRCA	Non-enzyme proteins (3)
P62717	1.7004e-06	1.4988	CRCA	Non-enzyme proteins (3)
P62911	9.01818e-07	1.19481	CRCA	Non-enzyme proteins (3)
P51410	2.54411e-06	1.42037	CRCA	Non-enzyme proteins (3)
P14148	4.11016e-06	1.37632	CRCA	Non-enzyme proteins (3)
Q99P72	3.60163e-07	0.939098	CRCA	Non-enzyme proteins (3)
Q9CQE8	4.59133e-07	1.20646	CRCA	Non-enzyme proteins (3)
P62242	3.40843e-06	1.37639	CRCA	Non-enzyme proteins (3)
Q8R4Y8	7.85852e-08	1.41623	CRCA	Non-enzyme proteins (3)
P47962	1.63593e-06	1.25582	CRCA	Non-enzyme proteins (3)
Q62376	3.34985e-07	1.57134	CRCA	Non-enzyme proteins (3)
O88569	2.83985e-06	1.43287	CRCA	Non-enzyme proteins (3)
Q80SW1	1.16384e-07	0.988337	CRCA	Non-enzyme proteins (3)
Q921M3	4.73379e-07	1.33756	CRCA	Non-enzyme proteins (3)
P59708	6.99678e-08	1.41299	CRCA	Non-enzyme proteins (3)
Q99NB9	7.87861e-07	1.26002	CRCA	Non-enzyme proteins (3)
Q9CWE0	1.61241e-07	1.17692	CRCA	Non-enzyme proteins (3)
Q9JIL4	2.15944e-06	1.27604	CRCA	Non-enzyme proteins (3)
O08692	3.54741e-08	0.947542	CRCA	Non-enzyme proteins (3)
Q9CPP6	6.94091e-07	1.12485	CRCA	Non-enzyme proteins (3)
Q9D0T1	3.97265e-07	1.6076	CRCA	Non-enzyme proteins (3)
O35309	2.54075e-07	1.08177	CRCA	Non-enzyme proteins (3)
Q9D8B4	1.59628e-07	1.07341	CRCA	Non-enzyme proteins (3)
Q9CR95	8.59403e-08	1.12926	CRCA	Non-enzyme proteins (3)
P50580	3.62114e-06	1.09997	CRCA	Non-enzyme proteins (3)
Q9QUM9	2.24858e-06	1.00063	CRCA	Non-enzyme proteins (3)
Q9CQC9	7.14154e-07	0.838484	CRCA	Non-enzyme proteins (3)
Q99PG4	1.44425e-08	0.598632	CRCA	Non-enzyme proteins (3)
P62830	1.75025e-06	1.51278	CRCA	Non-enzyme proteins (3)
Q6P8X1	2.94417e-07	1.07755	CRCA	Non-enzyme proteins (3)
P84096	2.92269e-07	1.31257	CRCA	Non-enzyme proteins (3)
P62889	1.61768e-06	1.24701	CRCA	Non-enzyme proteins (3)
Q8BSE0	4.56334e-07	0.81263	CRCA	Non-enzyme proteins (3)
P16546	6.05325e-06	1.29136	CRCA	Non-enzyme proteins (3)
Q9R0U0	4.02339e-08	1.08003	CRCA	Non-enzyme proteins (3)
Q9D287	4.69699e-08	1.24194	CRCA	Non-enzyme proteins (3)
Q8JZX4	1.41943e-07	1.21758	CRCA	Non-enzyme proteins (3)
Q6PDM2	6.08737e-07	1.52754	CRCA	Non-enzyme proteins (3)
Q62093	3.60919e-07	1.79212	CRCA	Non-enzyme proteins (3)
Q921Y0	5.17981e-08	1.08573	CRCA	Non-enzyme proteins (3)
Q9WVE8	7.00632e-07	0.963907	CRCA	Non-enzyme proteins (3)
Q8CCS6	4.78949e-07	1.25495	CRCA	Non-enzyme proteins (3)
Q9EQK5	2.27313e-06	1.58325	CRCA	Non-enzyme proteins (3)
P61255	1.75733e-06	1.43777	CRCA	Non-enzyme proteins (3)
Q99N93	1.07528e-07	0.978176	CRCA	Non-enzyme proteins (3)
Q99N92	9.9129e-08	1.0665	CRCA	Non-enzyme proteins (3)
Q9JKF7	1.27911e-07	1.15142	CRCA	Non-enzyme proteins (3)
Q9R1T2	2.82243e-07	2.9757	CRCA	Non-enzyme proteins (3)
O70492	3.62711e-07	1.38156	CRCA	Non-enzyme proteins (3)
Q7TN29	1.07511e-07	1.17846	CRCA	Non-enzyme proteins (3)
O09044	2.99076e-07	0.987434	CRCA	Non-enzyme proteins (3)
Q8CAK3	8.16289e-08	1.81812	CRCA	Non-enzyme proteins (3)
Q9QX47	4.43716e-07	0.87684	CRCA	Non-enzyme proteins (3)
P62270	3.05114e-06	1.36622	CRCA	Non-enzyme proteins (3)
P62301	2.14006e-06	1.37731	CRCA	Non-enzyme proteins (3)
Q9QZS3	1.47559e-07	1.53222	CRCA	Non-enzyme proteins (3)
Q9D6Z1	6.5879e-07	1.29522	CRCA	Non-enzyme proteins (3)
Q6DFW4	4.83389e-07	1.80674	CRCA	Non-enzyme proteins (3)
P62334	1.10088e-06	0.960657	CRCA	Non-enzyme proteins (3)
Q8BHD7	3.19281e-07	1.12709	CRCA	Non-enzyme proteins (3)
Q99JI4	7.71931e-07	1.05249	CRCA	Non-enzyme proteins (3)
Q99N94	1.17139e-07	0.951133	CRCA	Non-enzyme proteins (3)
O09061	8.51141e-07	0.954811	CRCA	Non-enzyme proteins (3)
Q9EP96	3.71845e-08	1.30868	CRCA	Non-enzyme proteins (3)
Q64213	2.85655e-07	1.65543	CRCA	Non-enzyme proteins (3)
Q6P069	3.62788e-07	1.09573	CRCA	Non-enzyme proteins (3)
Q6PE01	1.12095e-07	1.36412	CRCA	Non-enzyme proteins (3)
Q8BXB6	2.97397e-07	0.884151	CRCA	Non-enzyme proteins (3)
Q3TIX9	7.57109e-08	2.35714	CRCA	Non-enzyme proteins (3)
Q8BGH2	8.72825e-07	0.963352	CRCA	Non-enzyme proteins (3)
P62305	2.33263e-07	0.890781	CRCA	Non-enzyme proteins (3)
Q99J08	4.25818e-06	0.637967	CRCA	Non-enzyme proteins (3)
Q9CYV5	4.38335e-07	0.960293	CRCA	Non-enzyme proteins (3)
P70297	1.40306e-07	0.725846	CRCA	Non-enzyme proteins (3)
Q9DBG7	5.55072e-07	1.21762	CRCA	Non-enzyme proteins (3)
Q9WVJ2	1.07125e-06	1.06148	CRCA	Non-enzyme proteins (3)
Q6ZWV3	6.53417e-07	1.52312	CRCA	Non-enzyme proteins (3)
P62281	3.02135e-06	1.56287	CRCA	Non-enzyme proteins (3)
P47911	2.81771e-06	1.30736	CRCA	Non-enzyme proteins (3)
Q6ZWY3	5.65322e-07	1.22166	CRCA	Non-enzyme proteins (3)
P50543	1.42204e-07	2.38986	CRCA	Non-enzyme proteins (3)
Q91VH2	3.02858e-07	1.08493	CRCA	Non-enzyme proteins (3)
Q9JJL3	2.74036e-06	0.688268	CRCA	Non-enzyme proteins (3)
Q8C1B7	4.40715e-07	1.71762	CRCA	Non-enzyme proteins (3)
Q8BH24	2.61004e-07	1.50648	CRCA	Non-enzyme proteins (3)
O55201	3.23521e-07	1.65	CRCA	Non-enzyme proteins (3)
Q03958	9.93863e-08	1.03874	CRCA	Non-enzyme proteins (3)
Q9WU28	1.38629e-07	1.1962	CRCA	Non-enzyme proteins (3)
P27612	8.11864e-07	1.13584	CRCA	Non-enzyme proteins (3)
Q9Z2U1	1.06317e-06	0.949674	CRCA	Non-enzyme proteins (3)
Q9CX86	2.02425e-07	1.63411	CRCA	Non-enzyme proteins (3)
O55142	1.66706e-06	1.48843	CRCA	Non-enzyme proteins (3)
P62245	6.11082e-07	1.49938	CRCA	Non-enzyme proteins (3)
P56565	1.98377e-07	1.43632	CRCA	Non-enzyme proteins (3)
O35988	2.35628e-08	1.98863	CRCA	Non-enzyme proteins (3)
Q60854	4.71424e-07	1.36295	CRCA	Non-enzyme proteins (3)
Q9DCF9	1.84406e-07	1.41478	CRCA	Non-enzyme proteins (3)
P47963	2.78269e-06	1.44071	CRCA	Non-enzyme proteins (3)
Q9D1M0	1.0199e-06	1.14292	CRCA	Non-enzyme proteins (3)
P62702	2.59457e-06	1.46221	CRCA	Non-enzyme proteins (3)
Q61009	1.25e-07	1.82302	CRCA	Non-enzyme proteins (3)
P58735	3.97025e-07	0.962296	CRCA	Non-enzyme proteins (3)
P60060	8.63447e-08	1.08347	CRCA	Non-enzyme proteins (3)
Q01405	1.34699e-06	1.29841	CRCA	Non-enzyme proteins (3)
O70570	3.7463e-07	0.550305	CRCA	Non-enzyme proteins (3)
Q3TBW2	8.73267e-08	1.17562	CRCA	Non-enzyme proteins (3)
Q9CQF0	2.61536e-07	1.14757	CRCA	Non-enzyme proteins (3)
Q9D1N9	1.10652e-07	0.872632	CRCA	Non-enzyme proteins (3)
Q91VM5	4.21523e-07	1.52664	CRCA	Non-enzyme proteins (3)
Q9CQ06	1.20421e-07	1.17336	CRCA	Non-enzyme proteins (3)
Q9CXW4	1.77058e-06	1.40585	CRCA	Non-enzyme proteins (3)
Q9Z2Q5	9.95075e-08	0.818595	CRCA	Non-enzyme proteins (3)
Q9DBG6	2.71453e-06	1.52679	CRCA	Non-enzyme proteins (3)
P14131	1.66986e-06	1.39543	CRCA	Non-enzyme proteins (3)
P62983	9.75564e-06	1.32481	CRCA	Non-enzyme proteins (3)
Q00724	2.20605e-07	0.863839	CRCA	Non-enzyme proteins (3)
Q9CPR4	1.75541e-06	1.55098	CRCA	Non-enzyme proteins (3)
Q9D1R9	1.26706e-06	1.40741	CRCA	Non-enzyme proteins (3)
Q6ZWN5	2.03163e-06	1.32949	CRCA	Non-enzyme proteins (3)
Q9JJI8	4.60284e-07	1.4316	CRCA	Non-enzyme proteins (3)
Q8BG05	1.3192e-06	1.46401	CRCA	Non-enzyme proteins (3)
Q9DCV4	9.20527e-07	0.911788	CRCA	Non-enzyme proteins (3)
Q9CQ40	1.00475e-07	1.45339	CRCA	Non-enzyme proteins (3)
Q99PL5	7.49322e-06	1.68904	CRCA	Non-enzyme proteins (3)
Q9D8T7	1.26209e-07	1.07107	CRCA	Non-enzyme proteins (3)
P62858	1.29097e-06	1.34404	CRCA	Non-enzyme proteins (3)
P47915	1.42193e-06	1.14591	CRCA	Non-enzyme proteins (3)
Q9JIM1	1.81859e-07	0.940288	CRCA	Non-enzyme proteins (3)
Q3U2P1	6.76164e-07	1.24854	CRCA	Non-enzyme proteins (3)
Q9D8U8	1.02993e-06	1.23531	CRCA	Non-enzyme proteins (3)
P60867	1.09913e-06	1.52888	CRCA	Non-enzyme proteins (3)
Q78IQ7	2.54976e-08	1.37486	CRCA	Non-enzyme proteins (3)
P27005	2.45438e-08	2.0406	CRCA	Non-enzyme proteins (3)
Q8R4U0	4.70864e-07	1.57418	CRCA	Non-enzyme proteins (3)
Q5U4D9	4.54349e-08	1.18999	CRCA	Non-enzyme proteins (3)
Q9ERE7	1.98856e-07	1.32353	CRCA	Non-enzyme proteins (3)
Q61990	8.62054e-07	1.22886	CRCA	Non-enzyme proteins (3)
Q78XF5	1.31243e-07	1.68922	CRCA	Non-enzyme proteins (3)
O35226	4.42629e-07	0.876531	CRCA	Non-enzyme proteins (3)
Q8VHE0	9.73707e-07	1.46822	CRCA	Non-enzyme proteins (3)
D3YXK2	2.65869e-07	1.4211	CRCA	Non-enzyme proteins (3)
P62320	1.96609e-07	1.28708	CRCA	Non-enzyme proteins (3)
P58021	1.2805e-07	1.54906	CRCA	Non-enzyme proteins (3)
Q6PDG5	2.85576e-07	1.50556	CRCA	Non-enzyme proteins (3)
Q62186	3.91215e-07	1.4553	CRCA	Non-enzyme proteins (3)
P49962	3.69419e-08	1.10391	CRCA	Non-enzyme proteins (3)
Q9JMD3	2.5964e-06	1.41068	CRCA	Non-enzyme proteins (3)
Q9QXS1	4.18665e-06	1.4549	CRCA	Non-enzyme proteins (3)
Q9JK53	2.27484e-07	1.12396	CRCA	Non-enzyme proteins (3)
P63323	2.26753e-06	1.45089	CRCA	Non-enzyme proteins (3)
Q3UJU9	1.46424e-06	0.895264	CRCA	Non-enzyme proteins (3)
Q8R0Y8	2.45117e-07	0.831403	CRCA	Non-enzyme proteins (3)
P97352	2.69301e-07	0.920767	CRCA	Non-enzyme proteins (3)
Q6NV83	1.39149e-07	1.17196	CRCA	Non-enzyme proteins (3)
Q62261	2.83483e-06	1.41496	CRCA	Non-enzyme proteins (3)
P70302	1.98356e-07	1.11707	CRCA	Non-enzyme proteins (3)
P61957	3.81418e-08	1.52696	CRCA	Non-enzyme proteins (3)
Q9R1P0	1.43401e-06	0.90194	CRCA	Non-enzyme proteins (3)
P14115	9.98547e-07	1.36622	CRCA	Non-enzyme proteins (3)
Q9ER00	1.95957e-07	1.48097	CRCA	Non-enzyme proteins (3)
Q8K1E0	2.56966e-07	0.962399	CRCA	Non-enzyme proteins (3)
Q9D5W8	5.86628e-07	0.749907	CRCA	Non-enzyme proteins (3)
Q9CZW5	9.02459e-07	1.138	CRCA	Non-enzyme proteins (3)
P28667	4.90865e-07	1.89706	CRCA	Non-enzyme proteins (3)
Q3TL44	1.51496e-07	1.52564	CRCA	Non-enzyme proteins (3)
P63028	6.1983e-07	1.56138	CRCA	Non-enzyme proteins (3)
P11031	1.68916e-07	1.26965	CRCA	Non-enzyme proteins (3)
P58871	4.44045e-07	2.95945	CRCA	Non-enzyme proteins (3)
O08810	3.80917e-07	1.1272	CRCA	Non-enzyme proteins (3)
Q91W90	1.82659e-06	1.26099	CRCA	Non-enzyme proteins (3)
Q8JZU2	1.65501e-06	1.14002	CRCA	Non-enzyme proteins (3)
P70362	2.27832e-07	1.38695	CRCA	Non-enzyme proteins (3)
Q5SSW2	5.75515e-07	1.7378	CRCA	Non-enzyme proteins (3)
Q8BU14	2.99555e-07	1.48732	CRCA	Non-enzyme proteins (3)
Q8K4Z5	5.01702e-07	1.49866	CRCA	Non-enzyme proteins (3)
P62315	1.47014e-07	1.50499	CRCA	Non-enzyme proteins (3)
Q62383	1.42528e-07	0.894638	CRCA	Non-enzyme proteins (3)
Q60598	7.40693e-07	1.50114	CRCA	Non-enzyme proteins (3)
P54116	1.59331e-07	1.30567	CRCA	Non-enzyme proteins (3)
Q921F2	7.7863e-07	1.39642	CRCA	Non-enzyme proteins (3)
Q62351	1.5597e-07	1.75101	CRCA	Non-enzyme proteins (3)
Q8BM55	4.31878e-07	0.720877	CRCA	Non-enzyme proteins (3)
Q8R0F9	1.64825e-06	0.961347	CRCA	Non-enzyme proteins (3)
O08547	1.0867e-06	1.0769	CRCA	Non-enzyme proteins (3)
Q9D554	2.30413e-07	1.41356	CRCA	Non-enzyme proteins (3)
P19324	2.01944e-07	0.924564	CRCA	Non-enzyme proteins (3)
P07759	1.14477e-06	1.30373	CRCA	Non-enzyme proteins (3)
P42232	2.84326e-07	1.13694	CRCA	Non-enzyme proteins (3)
Q64310	6.26252e-08	1.36659	CRCA	Non-enzyme proteins (3)
Q9Z0S9	6.39035e-08	1.14925	CRCA	Non-enzyme proteins (3)
Q3UEB3	3.15956e-07	1.86243	CRCA	Non-enzyme proteins (3)
P84099	7.73457e-07	1.02553	CRCA	Non-enzyme proteins (3)
Q9CR57	1.61421e-06	1.19526	CRCA	Non-enzyme proteins (3)
Q08943	2.71323e-07	1.64687	CRCA	Non-enzyme proteins (3)
P16254	2.53966e-07	1.2459	CRCA	Non-enzyme proteins (3)
O70404	1.67226e-07	1.25745	CRCA	Non-enzyme proteins (3)
Q8R404	9.15234e-08	0.806352	CRCA	Non-enzyme proteins (3)
Q8VCH8	3.88333e-07	1.01312	CRCA	Non-enzyme proteins (3)
P80315	3.08436e-06	0.96571	CRCA	Non-enzyme proteins (3)
P97390	1.09711e-07	0.966395	CRCA	Non-enzyme proteins (3)
Q9R0M4	5.54751e-08	0.986991	CRCA	Non-enzyme proteins (3)
O70435	1.82043e-06	0.853966	CRCA	Non-enzyme proteins (3)
Q9WUQ2	4.23215e-07	1.03865	CRCA	Non-enzyme proteins (3)
P67984	1.49705e-06	1.27666	CRCA	Non-enzyme proteins (3)
P68373	6.34114e-07	1.50348	CRCA	Non-enzyme proteins (3)
Q9D2M8	1.88138e-07	1.56371	CRCA	Non-enzyme proteins (3)
Q9JM62	1.13974e-06	0.675163	CRCA	Non-enzyme proteins (3)
Q61207	4.61908e-06	1.46122	CRCA	Non-enzyme proteins (3)
Q8CFJ7	1.15537e-07	0.978086	CRCA	Non-enzyme proteins (3)
P62317	3.50244e-07	1.52292	CRCA	Non-enzyme proteins (3)
Q8C650	9.0673e-08	1.37323	CRCA	Non-enzyme proteins (3)
Q9WV98	1.46685e-06	0.937093	CRCA	Non-enzyme proteins (3)
Q8BJU0	2.70262e-07	0.985279	CRCA	Non-enzyme proteins (3)
Q62419	1.31999e-07	0.890954	CRCA	Non-enzyme proteins (3)
Q8BG73	1.05651e-07	1.16017	CRCA	Non-enzyme proteins (3)
Q8VIJ6	7.5532e-07	1.41212	CRCA	Non-enzyme proteins (3)
P42227	3.98173e-07	1.63205	CRCA	Non-enzyme proteins (3)
Q03734	2.20339e-07	1.55616	CRCA	Non-enzyme proteins (3)
Q6PIP5	1.35447e-07	1.29554	CRCA	Non-enzyme proteins (3)
Q9CRD0	4.99461e-07	0.934503	CRCA	Non-enzyme proteins (3)
Q9D0J8	6.74202e-07	0.862453	CRCA	Non-enzyme proteins (3)
Q7TMM9	1.84342e-07	1.2779	CRCA	Non-enzyme proteins (3)
P26369	5.8621e-07	1.35015	CRCA	Non-enzyme proteins (3)
Q9EQH3	1.14325e-06	1.29767	CRCA	Non-enzyme proteins (3)
O89079	5.62189e-07	1.18907	CRCA	Non-enzyme proteins (3)
P45591	1.52523e-06	1.115	CRCA	Non-enzyme proteins (3)
P04117	9.36858e-07	3.75209	CRCA	Non-enzyme proteins (3)
P35922	7.85084e-08	1.18466	CRCA	Non-enzyme proteins (3)
P54731	1.43928e-07	1.22691	CRCA	Non-enzyme proteins (3)
Q9D0M1	3.46993e-07	0.797404	CRCA	Non-enzyme proteins (3)
Q9ERG0	1.10072e-06	1.03089	CRCA	Non-enzyme proteins (3)
Q7TPV4	8.53112e-07	1.75698	CRCA	Non-enzyme proteins (3)
Q9CQ54	2.27253e-07	1.24131	CRCA	Non-enzyme proteins (3)
Q8K2T1	6.03599e-08	1.61211	CRCA	Non-enzyme proteins (3)
Q99020	4.33256e-07	1.46902	CRCA	Non-enzyme proteins (3)
O35972	8.78719e-08	1.50718	CRCA	Non-enzyme proteins (3)
P62852	1.3249e-06	1.29761	CRCA	Non-enzyme proteins (3)
Q80X82	1.25612e-07	1.43567	CRCA	Non-enzyme proteins (3)
P99024	4.25339e-06	1.30556	CRCA	Non-enzyme proteins (3)
Q71LX4	9.22332e-07	1.09449	CRCA	Non-enzyme proteins (3)
P56394	1.85406e-07	1.27889	CRCA	Non-enzyme proteins (3)
Q61029	1.52468e-07	1.30462	CRCA	Non-enzyme proteins (3)
Q8K215	1.50804e-07	1.05282	CRCA	Non-enzyme proteins (3)
O09111	4.03836e-07	0.883031	CRCA	Non-enzyme proteins (3)
Q99LC3	1.76075e-06	1.0341	CRCA	Non-enzyme proteins (3)
Q9DCJ5	9.20716e-07	1.08949	CRCA	Non-enzyme proteins (3)
Q9CQC7	2.8913e-07	0.993439	CRCA	Non-enzyme proteins (3)
Q6PD26	1.40567e-07	0.654596	CRCA	Non-enzyme proteins (3)
P53026	1.26417e-06	1.37531	CRCA	Non-enzyme proteins (3)
Q920B9	2.47253e-07	1.02997	CRCA	Non-enzyme proteins (3)
P68372	1.39885e-06	1.43019	CRCA	Non-enzyme proteins (3)
Q80UW8	5.11936e-08	1.38069	CRCA	Non-enzyme proteins (3)
Q9DB15	1.42391e-06	1.10755	CRCA	Non-enzyme proteins (3)
Q91YQ5	4.93455e-06	1.44695	CRCA	Non-enzyme proteins (3)
Q9EQZ6	2.69849e-07	1.23642	CRCA	Non-enzyme proteins (3)
P48428	6.5951e-07	1.28715	CRCA	Non-enzyme proteins (3)
Q8VDJ3	5.66925e-06	1.41101	CRCA	Non-enzyme proteins (3)
P68368	1.7261e-06	1.05634	CRCA	Non-enzyme proteins (3)
Q9JKX3	9.36823e-08	1.14633	CRCA	Non-enzyme proteins (3)
Q5F285	3.74325e-07	1.14324	CRCA	Non-enzyme proteins (3)
Q91YR1	7.47778e-07	1.42313	CRCA	Non-enzyme proteins (3)
Q8BKG3	1.44564e-08	1.25073	CRCA	Non-enzyme proteins (3)
Q00915	8.29935e-08	2.44226	CRCA	Non-enzyme proteins (3)
Q9CZ83	3.16028e-08	1.05566	CRCA	Non-enzyme proteins (3)
P62082	3.5418e-06	1.49859	CRCA	Non-enzyme proteins (3)
P25444	3.96094e-06	1.32211	CRCA	Non-enzyme proteins (3)
A3KMP2	1.31496e-06	0.891305	CRCA	Non-enzyme proteins (3)
Q99J36	1.33324e-07	1.37669	CRCA	Non-enzyme proteins (3)
O88685	7.19151e-07	1.01217	CRCA	Non-enzyme proteins (3)
Q9D8W5	1.21294e-06	1.14053	CRCA	Non-enzyme proteins (3)
P62267	7.89684e-07	1.42691	CRCA	Non-enzyme proteins (3)
Q8BMA6	9.00012e-07	1.14574	CRCA	Non-enzyme proteins (3)
Q8C7E7	1.08497e-06	1.64369	CRCA	Non-enzyme proteins (3)
Q9D7A6	4.13146e-07	1.65583	CRCA	Non-enzyme proteins (3)
P35979	2.80692e-06	1.45432	CRCA	Non-enzyme proteins (3)
P61358	9.46809e-07	1.45185	CRCA	Non-enzyme proteins (3)
P42225	4.1642e-07	1.02254	CRCA	Non-enzyme proteins (3)
P97351	5.31537e-06	1.43764	CRCA	Non-enzyme proteins (3)
Q8BJS4	1.52712e-07	0.991259	CRCA	Non-enzyme proteins (3)
O35075	8.68824e-08	1.1253	CRCA	Non-enzyme proteins (3)
Q9D6J5	2.50892e-07	1.05125	CRCA	Non-enzyme proteins (3)
P28653	1.8108e-07	1.15754	CRCA	Non-enzyme proteins (3)
Q922D4	4.17119e-07	1.14875	CRCA	Non-enzyme proteins (3)
Q9D1E6	2.07722e-07	0.965557	CRCA	Non-enzyme proteins (3)
Q8BWP5	1.60307e-06	0.946801	CRCA	Non-enzyme proteins (3)
Q91YD9	1.04125e-07	0.748739	CRCA	Non-enzyme proteins (3)
P80316	1.895e-06	0.920702	CRCA	Non-enzyme proteins (3)
Q5SSK3	5.08125e-08	1.15084	CRCA	Non-enzyme proteins (3)
Q5DTT3	4.85224e-08	0.568446	CRCA	Non-enzyme proteins (3)
Q6IRU2	7.19021e-07	1.57085	CRCA	Non-enzyme proteins (3)
Q8BYU6	5.51569e-07	1.11157	CRCA	Non-enzyme proteins (3)
Q7TQJ8	1.27845e-08	1.26755	CRCA	Non-enzyme proteins (3)
Q3TIV5	2.95267e-07	1.04223	CRCA	Non-enzyme proteins (3)
Q8C5W3	3.81757e-07	0.845602	CRCA	Non-enzyme proteins (3)
P62996	1.28169e-07	1.2712	CRCA	Non-enzyme proteins (3)
Q8CC88	5.34677e-06	0.715618	CRCA	Non-enzyme proteins (3)
Q64727	3.84935e-06	1.42927	CRCA	Non-enzyme proteins (3)
Q9R1Z8	1.01433e-07	1.51905	CRCA	Non-enzyme proteins (3)
Q9CR09	1.66311e-07	1.38441	CRCA	Non-enzyme proteins (3)
Q8VBW8	1.12455e-06	0.590255	CRCA	Non-enzyme proteins (3)
Q6VNB8	1.73826e-07	0.794964	CRCA	Non-enzyme proteins (3)
Q6P5F9	3.65875e-07	1.30561	CRCA	Non-enzyme proteins (3)
Q9D2N9	5.2357e-08	1.32811	CRCA	Non-enzyme proteins (3)
Q9Z2U0	2.06215e-06	0.953015	CRCA	Non-enzyme proteins (3)
Q3UPF5	4.38831e-07	0.92743	CRCA	Non-enzyme proteins (3)
P46471	1.88714e-06	0.951997	CRCA	Non-enzyme proteins (3)
Q99PV0	6.28013e-07	1.19466	CRCA	Non-enzyme proteins (3)
Q91XB7	2.33552e-08	1.33402	CRCA	Non-enzyme proteins (3)
Q8VBW6	2.50688e-07	1.19585	CRCA	Non-enzyme proteins (3)
P61290	1.2221e-07	1.31885	CRCA	Non-enzyme proteins (3)
P80317	2.2883e-06	0.917868	CRCA	Non-enzyme proteins (3)
P54775	7.12298e-07	1.01954	CRCA	Non-enzyme proteins (3)
P49312	3.07236e-07	1.64617	CRCA	Non-enzyme proteins (3)
P80313	2.10824e-06	0.808685	CRCA	Non-enzyme proteins (3)
P49722	1.01244e-06	1.00286	CRCA	Non-enzyme proteins (3)
P14685	1.23723e-06	0.984766	CRCA	Non-enzyme proteins (3)
P42932	3.06815e-06	0.912871	CRCA	Non-enzyme proteins (3)
Q9CX56	3.84774e-07	1.02997	CRCA	Non-enzyme proteins (3)
P11983	2.16655e-06	0.874086	CRCA	Non-enzyme proteins (3)
Q99KC8	6.38305e-07	1.41075	CRCA	Non-enzyme proteins (3)
Q9R1P3	6.24547e-07	0.988504	CRCA	Non-enzyme proteins (3)
Q9CQV1	1.69903e-07	1.37405	CRCA	Non-enzyme proteins (3)
Q8BH58	1.06659e-07	1.44653	CRCA	Non-enzyme proteins (3)
P10639	4.89827e-06	0.970771	CRCA	Non-enzyme proteins (3)
P41317	4.90253e-07	0.620816	CRCA	Non-enzyme proteins (3)
Q9Z2D6	3.09348e-07	1.8748	CRCA	Non-enzyme proteins (3)
Q8VEA4	3.49765e-07	0.956253	CRCA	Non-enzyme proteins (3)
Q9R0Q9	2.25597e-07	1.37199	CRCA	Non-enzyme proteins (3)
Q9R0A0	7.96889e-07	1.12523	CRCA	Non-enzyme proteins (3)
P28654	1.51391e-07	1.08855	CRCA	Non-enzyme proteins (3)
P20152	2.62144e-06	1.67691	CRCA	Non-enzyme proteins (3)
Q9Z1G4	2.25978e-07	1.16847	CRCA	Non-enzyme proteins (3)
O88384	1.82692e-07	1.26668	CRCA	Non-enzyme proteins (3)
Q80W47	4.60492e-08	2.81209	CRCA	Non-enzyme proteins (3)
P80318	2.14322e-06	0.847733	CRCA	Non-enzyme proteins (3)
Q9R099	3.62042e-07	1.39349	CRCA	Non-enzyme proteins (3)
Q6NVE8	1.83277e-07	1.3637	CRCA	Non-enzyme proteins (3)
Q02257	3.99591e-07	1.24815	CRCA	Non-enzyme proteins (3)
Q8BLR5	1.14818e-08	0.780416	CRCA	Non-enzyme proteins (3)
Q9ERF3	2.18165e-07	1.24833	CRCA	Non-enzyme proteins (3)
O88342	1.13418e-06	1.49568	CRCA	Non-enzyme proteins (3)
Q9EPK7	3.22047e-07	0.936998	CRCA	Non-enzyme proteins (3)
P80314	2.64903e-06	0.841187	CRCA	Non-enzyme proteins (3)
Q8VBT0	2.28235e-07	1.1018	CRCA	Non-enzyme proteins (3)
Q8VH51	2.92008e-07	1.35121	CRCA	Non-enzyme proteins (3)
O08583	1.4126e-07	1.36554	CRCA	Non-enzyme proteins (3)
P62075	2.95498e-06	1.2536	CRCA	Non-enzyme proteins (3)
Q9QZ06	1.76369e-07	0.847273	CRCA	Non-enzyme proteins (3)
Q99JY4	1.7508e-07	0.970735	CRCA	Non-enzyme proteins (3)
Q9CQM5	3.18076e-07	1.47801	CRCA	Non-enzyme proteins (3)
Q9D5V6	3.44587e-07	1.08503	CRCA	Non-enzyme proteins (3)
Q9QZ88	3.75674e-07	1.31239	CRCA	Non-enzyme proteins (3)
Q9ERK4	1.32042e-06	1.19625	CRCA	Non-enzyme proteins (3)
Q9QXE7	1.16815e-07	1.57063	CRCA	Non-enzyme proteins (3)
P40336	3.34091e-07	1.23536	CRCA	Non-enzyme proteins (3)
P54729	1.91028e-07	1.0112	CRCA	Non-enzyme proteins (3)
Q8VDM4	2.5852e-06	1.00488	CRCA	Non-enzyme proteins (3)
P29788	2.01861e-07	2.65626	CRCA	Non-enzyme proteins (3)
Q9CQN6	1.57825e-08	1.1309	CRCA	Non-enzyme proteins (3)
Q9CYZ2	5.08758e-07	1.57476	CRCA	Non-enzyme proteins (3)
Q8BFY9	3.47153e-07	1.45116	CRCA	Non-enzyme proteins (3)
Q62393	1.68486e-07	1.62633	CRCA	Non-enzyme proteins (3)
Q9DCH6	1.43147e-07	0.843471	CRCA	Non-enzyme proteins (3)
Q8C0E2	8.92833e-08	2.08067	CRCA	Non-enzyme proteins (3)
Q8BFQ4	6.89707e-08	0.890677	CRCA	Non-enzyme proteins (3)
E9Q4P1	1.20274e-07	2.61834	CRCA	Non-enzyme proteins (3)
Q91YT7	7.92954e-08	0.565565	CRCA	Non-enzyme proteins (3)
O08573	1.42021e-06	1.07667	CRCA	Non-enzyme proteins (3)
O88441	5.1203e-07	0.900175	CRCA	Non-enzyme proteins (3)
Q9JKL4	2.5457e-07	0.765199	CRCA	Non-enzyme proteins (3)
P52503	9.19021e-07	1.11385	CRCA	Non-enzyme proteins (3)
O55022	4.825e-06	0.593158	CRCA	Non-enzyme proteins (3)
Q9CYH2	2.54674e-07	1.08492	CRCA	Non-enzyme proteins (3)
P63276	1.13563e-06	1.45004	CRCA	Non-enzyme proteins (3)
P63325	9.14454e-07	1.25109	CRCA	Non-enzyme proteins (3)
P40630	4.01962e-07	0.860332	CRCA	Non-enzyme proteins (3)
Q3U0V2	1.12231e-07	1.5205	CRCA	Non-enzyme proteins (3)
P26516	6.82361e-07	0.915891	CRCA	Non-enzyme proteins (3)
P62855	1.60327e-06	1.38927	CRCA	Non-enzyme proteins (3)
P62077	1.3989e-06	1.12428	CRCA	Non-enzyme proteins (3)
O09012	2.61671e-07	0.786305	CRCA	Non-enzyme proteins (3)
Q60953	1.73888e-07	0.97426	CRCA	Non-enzyme proteins (3)
Q9CQU3	2.12177e-07	1.44698	CRCA	Non-enzyme proteins (3)
P99026	6.16141e-07	0.963681	CRCA	Non-enzyme proteins (3)
P97493	2.51547e-07	0.884681	CRCA	Non-enzyme proteins (3)
Q91YJ3	3.2459e-08	1.34256	CRCA	Non-enzyme proteins (3)
Q91XD6	1.71223e-07	0.825807	CRCA	Non-enzyme proteins (3)
Q3UPH1	1.74562e-07	1.19435	CRCA	Non-enzyme proteins (3)
Q80X50	3.94852e-07	1.32871	CRCA	Non-enzyme proteins (3)
P17225	1.3997e-06	1.28641	CRCA	Non-enzyme proteins (3)
Q8BI84	1.82084e-06	0.983254	CRCA	Non-enzyme proteins (3)
Q9CQ80	9.35188e-08	1.0397	CRCA	Non-enzyme proteins (3)
Q91W52	9.03058e-08	1.54449	CRCA	Non-enzyme proteins (3)
P07309	1.44461e-06	0.470886	CRCA	Non-enzyme proteins (3)
P21614	2.36418e-06	0.952312	CRCA	Non-enzyme proteins (3)
P62862	1.6197e-07	1.32363	CRCA	Non-enzyme proteins (3)
Q62313	3.06789e-07	2.6715	CRCA	Non-enzyme proteins (3)
Q8CDN6	1.05541e-06	1.38911	CRCA	Non-enzyme proteins (3)
Q91Z38	8.79021e-08	0.921789	CRCA	Non-enzyme proteins (3)
Q922Y1	6.2058e-07	0.969193	CRCA	Non-enzyme proteins (3)
P62960	5.0829e-06	1.40756	CRCA	Non-enzyme proteins (3)
Q14C51	2.05725e-07	1.11227	CRCA	Non-enzyme proteins (3)
Q9WVA2	5.57899e-07	1.10686	CRCA	Non-enzyme proteins (3)
P61961	4.79006e-07	1.41338	CRCA	Non-enzyme proteins (3)
Q9Z1Z0	1.1697e-06	1.41807	CRCA	Non-enzyme proteins (3)
Q8BH43	1.23711e-07	1.73978	CRCA	Non-enzyme proteins (3)
Q9JKB3	2.22209e-07	0.864069	CRCA	Non-enzyme proteins (3)
Q9R1P4	2.50815e-06	1.04404	CRCA	Non-enzyme proteins (3)
Q9D880	3.41892e-07	1.0244	CRCA	Non-enzyme proteins (3)
Q9DCG9	1.58453e-07	1.11627	CRCA	Non-enzyme proteins (3)
Q6PGL7	3.82875e-07	1.37361	CRCA	Non-enzyme proteins (3)
Q8R317	8.74729e-07	1.14004	CRCA	Non-enzyme proteins (3)
Q3UDE2	1.60749e-07	1.79319	CRCA	Non-enzyme proteins (3)
Q9D906	2.37468e-07	0.856207	CRCA	Non-enzyme proteins (3)
Q8VEM8	2.6525e-06	0.957668	CRCA	Non-enzyme proteins (3)
Q59J78	3.55253e-07	0.872624	CRCA	Non-enzyme proteins (3)
Q3UYV9	1.01034e-07	1.88513	CRCA	Non-enzyme proteins (3)
Q505D7	6.41448e-08	0.954369	CRCA	Non-enzyme proteins (3)
P55258	2.25112e-07	1.25363	CRCA	Non-enzyme proteins (3)
P68040	5.18444e-06	1.36308	CRCA	Non-enzyme proteins (3)
Q8VE37	1.25845e-07	1.31284	CRCA	Non-enzyme proteins (3)
Q8C2Q3	2.88269e-07	1.25271	CRCA	Non-enzyme proteins (3)
B2RY56	2.33587e-07	1.30291	CRCA	Non-enzyme proteins (3)
Q05186	1.1863e-07	0.971397	CRCA	Non-enzyme proteins (3)
Q60972	1.80204e-07	1.41135	CRCA	Non-enzyme proteins (3)
Q8BP92	9.53806e-08	1.01305	CRCA	Non-enzyme proteins (3)
P46061	4.44658e-07	1.46024	CRCA	Non-enzyme proteins (3)
Q61838	2.20841e-06	1.51844	CRCA	Non-enzyme proteins (3)
Q64012	2.93172e-07	1.506	CRCA	Non-enzyme proteins (3)
Q9CZ13	5.58455e-06	0.842613	CRCA	Non-enzyme proteins (3)
Q9DB77	1.04321e-05	0.828163	CRCA	Non-enzyme proteins (3)
P99028	2.73476e-06	0.847837	CRCA	Non-enzyme proteins (3)
P54728	1.20379e-06	0.988461	CRCA	Non-enzyme proteins (3)
Q9D855	1.17351e-06	0.835384	CRCA	Non-enzyme proteins (3)
P34022	2.86407e-07	1.44146	CRCA	Non-enzyme proteins (3)
Q9CQ69	4.55843e-07	0.876267	CRCA	Non-enzyme proteins (3)
Q8R1I1	5.56789e-07	0.805299	CRCA	Non-enzyme proteins (3)
P62827	3.92682e-06	1.24629	CRCA	Non-enzyme proteins (3)
P26043	2.03179e-06	0.85919	CRCA	Non-enzyme proteins (3)
P56379	1.16265e-07	0.78449	CRCA	Non-enzyme proteins (3)
Q61247	9.53053e-08	1.00709	CRCA	Non-enzyme proteins (3)
Q9JI39	2.11445e-07	1.15596	CRCA	Non-enzyme proteins (3)
Q3THG9	2.29679e-07	1.05519	CRCA	Non-enzyme proteins (3)
Q6P542	5.59666e-07	1.03231	CRCA	Non-enzyme proteins (3)
Q61151	1.27677e-07	1.01094	CRCA	Non-enzyme proteins (3)
P70445	1.01148e-07	0.875067	CRCA	Non-enzyme proteins (3)
Q9D8S9	1.73311e-07	0.979429	CRCA	Non-enzyme proteins (3)
E9Q414	1.9745e-06	1.15384	CRCA	Non-enzyme proteins (3)
P17426	4.13872e-07	1.31141	CRCA	Non-enzyme proteins (3)
Q9WUL7	6.95968e-08	0.984198	CRCA	Non-enzyme proteins (3)
O35381	1.37313e-06	1.56457	CRCA	Non-enzyme proteins (3)
Q9EST5	1.29574e-07	1.79792	CRCA	Non-enzyme proteins (3)
P97822	1.00071e-07	1.78126	CRCA	Non-enzyme proteins (3)
Q925I1	8.99967e-07	0.946999	CRCA	Non-enzyme proteins (3)
Q9CXS4	8.75731e-07	1.05963	CRCA	Non-enzyme proteins (3)
P28033	7.2828e-08	1.91353	CRCA	Non-enzyme proteins (3)
P31001	5.34595e-07	1.30422	CRCA	Non-enzyme proteins (3)
E9Q557	1.41238e-06	1.17561	CRCA	Non-enzyme proteins (3)
O08808	4.17734e-07	1.07337	CRCA	Non-enzyme proteins (3)
Q9R0P5	5.66649e-06	1.70033	CRCA	Non-enzyme proteins (3)
Q811D0	3.46031e-07	1.21516	CRCA	Non-enzyme proteins (3)
Q9QZD8	1.4964e-06	0.815189	CRCA	Non-enzyme proteins (3)
Q9CQJ6	6.16733e-07	1.33842	CRCA	Non-enzyme proteins (3)
P97370	3.77999e-07	1.14673	CRCA	Non-enzyme proteins (3)
Q9D898	1.2986e-07	1.16589	CRCA	Non-enzyme proteins (3)
Q9CVB6	6.11368e-07	1.34943	CRCA	Non-enzyme proteins (3)
Q9JM76	2.94846e-07	1.41973	CRCA	Non-enzyme proteins (3)
P59999	5.40769e-07	1.34576	CRCA	Non-enzyme proteins (3)
Q9CPW4	8.02946e-07	1.3338	CRCA	Non-enzyme proteins (3)
P56212	4.22562e-07	1.48999	CRCA	Non-enzyme proteins (3)
Q9D0L7	5.39125e-08	0.836089	CRCA	Non-enzyme proteins (3)
P61161	7.48879e-07	1.12561	CRCA	Non-enzyme proteins (3)
Q99JY9	1.48997e-06	1.31675	CRCA	Non-enzyme proteins (3)
Q9CQQ7	4.11484e-06	0.736289	CRCA	Non-enzyme proteins (3)
Q5YD48	1.01833e-06	0.816733	CRCA	Non-enzyme proteins (3)
Q5XG73	1.98756e-06	0.779638	CRCA	Non-enzyme proteins (3)
P61222	9.0178e-07	1.07268	CRCA	Non-enzyme proteins (3)
Q76MZ3	1.52218e-06	1.2301	CRCA	Non-enzyme proteins (3)
P62331	2.43626e-07	1.26389	CRCA	Non-enzyme proteins (3)
Q8C7G5	1.37026e-07	1.15229	CRCA	Non-enzyme proteins (3)
Q9DB20	6.06836e-06	0.78817	CRCA	Non-enzyme proteins (3)
Q8K1Z0	7.18167e-07	0.78541	CRCA	Non-enzyme proteins (3)
P33622	2.38639e-07	1.07356	CRCA	Non-enzyme proteins (3)
P34927	6.57252e-07	0.675943	CRCA	Non-enzyme proteins (3)
Q8VDP4	3.87158e-07	1.76143	CRCA	Non-enzyme proteins (3)
P61804	4.7797e-07	1.30166	CRCA	Non-enzyme proteins (3)
Q3UGC7	1.10971e-06	1.0857	CRCA	Non-enzyme proteins (3)
Q6A0A9	1.00659e-06	1.17817	CRCA	Non-enzyme proteins (3)
Q9CY66	8.32909e-08	1.22935	CRCA	Non-enzyme proteins (3)
P63158	5.59544e-07	1.40742	CRCA	Non-enzyme proteins (3)
P17156	9.9403e-08	1.02767	CRCA	Non-enzyme proteins (3)
Q61316	3.26523e-06	1.02314	CRCA	Non-enzyme proteins (3)
P97290	8.90921e-08	1.16939	CRCA	Non-enzyme proteins (3)
P51125	7.05229e-07	1.81487	CRCA	Non-enzyme proteins (3)
P13597	8.65926e-08	1.22888	CRCA	Non-enzyme proteins (3)
Q9DBD0	1.8934e-07	1.10899	CRCA	Non-enzyme proteins (3)
P06330	1.06861e-07	1.4995	CRCA	Non-enzyme proteins (3)
Q9WUK2	5.91424e-07	1.26925	CRCA	Non-enzyme proteins (3)
P63242	1.64035e-06	1.16632	CRCA	Non-enzyme proteins (3)
Q61249	4.27708e-07	1.10719	CRCA	Non-enzyme proteins (3)
Q6ZWX6	1.02867e-06	1.20285	CRCA	Non-enzyme proteins (3)
Q9D154	2.45464e-07	0.789025	CRCA	Non-enzyme proteins (3)
Q9D3D9	4.92029e-06	0.877291	CRCA	Non-enzyme proteins (3)
Q9CPQ1	1.97321e-06	0.974076	CRCA	Non-enzyme proteins (3)
Q91W50	1.00025e-06	1.15106	CRCA	Non-enzyme proteins (3)
Q8BHG2	1.75407e-07	1.26583	CRCA	Non-enzyme proteins (3)
Q99JX3	6.28458e-07	1.19053	CRCA	Non-enzyme proteins (3)
Q91WM2	2.59727e-07	0.89062	CRCA	Non-enzyme proteins (3)
O55135	4.43748e-07	1.31398	CRCA	Non-enzyme proteins (3)
Q505F5	2.6045e-07	1.39991	CRCA	Non-enzyme proteins (3)
Q6PB66	3.51995e-06	1.02862	CRCA	Non-enzyme proteins (3)
E9Q634	1.54759e-07	1.53808	CRCA	Non-enzyme proteins (3)
Q9JMH9	9.17645e-07	1.29663	CRCA	Non-enzyme proteins (3)
O35682	1.31506e-08	1.38976	CRCA	Non-enzyme proteins (3)
P70670	1.34308e-06	1.16809	CRCA	Non-enzyme proteins (3)
Q80UM3	4.4009e-07	1.18698	CRCA	Non-enzyme proteins (3)
Q61879	4.69103e-07	0.828123	CRCA	Non-enzyme proteins (3)
Q6URW6	3.63236e-07	1.43149	CRCA	Non-enzyme proteins (3)
P15864	6.3309e-06	1.54605	CRCA	Non-enzyme proteins (3)
Q5RL79	5.05759e-08	1.52595	CRCA	Non-enzyme proteins (3)
P48678	3.13322e-06	1.45757	CRCA	Non-enzyme proteins (3)
Q8BKC5	5.58386e-07	1.03052	CRCA	Non-enzyme proteins (3)
Q8K5B2	2.26304e-07	1.06886	CRCA	Non-enzyme proteins (3)
Q9D1M4	2.8598e-07	0.988181	CRCA	Non-enzyme proteins (3)
Q9CQ86	1.71334e-07	0.974561	CRCA	Non-enzyme proteins (3)
Q80XU3	3.44704e-07	2.61404	CRCA	Non-enzyme proteins (3)
Q9CZ44	9.72484e-07	1.11673	CRCA	Non-enzyme proteins (3)
Q61937	1.01031e-06	1.73564	CRCA	Non-enzyme proteins (3)
O08705	2.51783e-06	0.677188	CRCA	Non-enzyme proteins (3)
P61971	4.77983e-08	1.42659	CRCA	Non-enzyme proteins (3)
P01898	1.13928e-07	0.791376	CRCA	Non-enzyme proteins (3)
Q91YE6	4.32888e-07	0.857172	CRCA	Non-enzyme proteins (3)
Q60749	2.42507e-07	1.5459	CRCA	Non-enzyme proteins (3)
O08677	1.28603e-06	1.9376	CRCA	Non-enzyme proteins (3)
Q9Z2I0	2.79379e-06	0.819388	CRCA	Non-enzyme proteins (3)
P46735	8.96157e-07	1.32887	CRCA	Non-enzyme proteins (3)
Q91ZX7	1.52119e-06	1.41883	CRCA	Non-enzyme proteins (3)
Q8BWZ3	8.54952e-08	1.58939	CRCA	Non-enzyme proteins (3)
Q9CRB2	2.26234e-07	1.9904	CRCA	Non-enzyme proteins (3)
Q62433	1.33921e-07	1.55723	CRCA	Non-enzyme proteins (3)
Q9QYG0	8.89563e-06	0.672687	CRCA	Non-enzyme proteins (3)
P70441	4.03026e-06	1.21453	CRCA	Non-enzyme proteins (3)
Q9CQ75	9.08197e-07	1.06998	CRCA	Non-enzyme proteins (3)
P60904	6.13738e-08	1.18596	CRCA	Non-enzyme proteins (3)
Q9DC51	2.03621e-07	1.22192	CRCA	Non-enzyme proteins (3)
Q99LP6	1.04951e-06	1.1524	CRCA	Non-enzyme proteins (3)
Q9Z2X1	1.16726e-06	1.55505	CRCA	Non-enzyme proteins (3)
Q91XD2	4.79059e-08	1.11185	CRCA	Non-enzyme proteins (3)
Q8K3C3	1.34564e-07	1.23463	CRCA	Non-enzyme proteins (3)
Q9CQZ5	1.38535e-06	0.883212	CRCA	Non-enzyme proteins (3)
Q9Z1P6	6.72442e-07	1.12231	CRCA	Non-enzyme proteins (3)
O55125	1.86306e-06	0.715049	CRCA	Non-enzyme proteins (3)
Q91ZV0	9.11624e-08	1.05017	CRCA	Non-enzyme proteins (3)
Q9CXJ4	1.86554e-07	0.961602	CRCA	Non-enzyme proteins (3)
O55029	1.25413e-06	1.40389	CRCA	Non-enzyme proteins (3)
Q00PI9	6.7635e-07	1.59385	CRCA	Non-enzyme proteins (3)
Q91YJ5	1.21425e-07	1.08924	CRCA	Non-enzyme proteins (3)
Q61704	1.15443e-08	2.02966	CRCA	Non-enzyme proteins (3)
P70227	1.67459e-07	0.971674	CRCA	Non-enzyme proteins (3)
P02798	1.06019e-08	8.67369	CRCA	Non-enzyme proteins (3)
Q8CAQ8	1.21358e-07	0.830068	CRCA	Non-enzyme proteins (3)
Q6ZQI3	7.51646e-07	1.48326	CRCA	Non-enzyme proteins (3)
Q9D0M5	2.5379e-07	0.981233	CRCA	Non-enzyme proteins (3)
P10126	1.96107e-05	1.26299	CRCA	Non-enzyme proteins (3)
Q8VE88	3.51907e-07	0.982127	CRCA	Non-enzyme proteins (3)
Q6PAR5	1.72349e-07	1.68629	CRCA	Non-enzyme proteins (3)
Q9D1H7	1.03336e-07	1.33989	CRCA	Non-enzyme proteins (3)
P62874	3.26154e-07	1.18984	CRCA	Non-enzyme proteins (3)
Q9CQI3	7.23537e-07	1.23678	CRCA	Non-enzyme proteins (3)
O35737	4.04205e-07	1.72325	CRCA	Non-enzyme proteins (3)
Q9ESB3	3.48063e-07	1.34506	CRCA	Non-enzyme proteins (3)
Q9CXI5	1.20846e-06	1.43708	CRCA	Non-enzyme proteins (3)
Q99KG5	1.69634e-07	0.913056	CRCA	Non-enzyme proteins (3)
Q8K310	8.65312e-07	1.57158	CRCA	Non-enzyme proteins (3)
Q9JJK2	1.07408e-07	1.41252	CRCA	Non-enzyme proteins (3)
Q91VH6	2.41151e-07	1.17024	CRCA	Non-enzyme proteins (3)
Q9DCS2	1.34384e-06	0.935207	CRCA	Non-enzyme proteins (3)
Q9CQX2	1.87388e-06	0.761449	CRCA	Non-enzyme proteins (3)
P56395	6.42496e-06	0.843905	CRCA	Non-enzyme proteins (3)
Q9D832	2.25555e-07	1.06398	CRCA	Non-enzyme proteins (3)
Q9D1Q4	2.33633e-08	1.01862	CRCA	Non-enzyme proteins (3)
P63073	5.99099e-07	1.43665	CRCA	Non-enzyme proteins (3)
O70451	2.122e-08	1.43083	CRCA	Non-enzyme proteins (3)
Q8BX02	2.00952e-07	1.03748	CRCA	Non-enzyme proteins (3)
P16045	8.73426e-07	1.12716	CRCA	Non-enzyme proteins (3)
P32067	5.33681e-07	1.39932	CRCA	Non-enzyme proteins (3)
P61982	3.14532e-06	1.21846	CRCA	Non-enzyme proteins (3)
P07724	2.6662e-05	0.64554	CRCA	Non-enzyme proteins (3)
P61164	4.30111e-07	1.1604	CRCA	Non-enzyme proteins (3)
Q9JKV1	7.53512e-07	1.01302	CRCA	Non-enzyme proteins (3)
Q99K28	4.48792e-07	1.17629	CRCA	Non-enzyme proteins (3)
Q9JKW0	1.01308e-07	0.724396	CRCA	Non-enzyme proteins (3)
P28651	3.42726e-07	0.791466	CRCA	Non-enzyme proteins (3)
Q3TLP5	6.75667e-07	1.33604	CRCA	Non-enzyme proteins (3)
Q9D7J9	5.58769e-07	1.03021	CRCA	Non-enzyme proteins (3)
Q61508	2.03364e-08	1.33965	CRCA	Non-enzyme proteins (3)
Q6PDI5	6.08982e-07	1.1821	CRCA	Non-enzyme proteins (3)
Q9QYB1	1.0579e-06	1.19839	CRCA	Non-enzyme proteins (3)
Q9D1P4	5.69099e-07	0.824881	CRCA	Non-enzyme proteins (3)
P18760	7.39341e-06	1.60477	CRCA	Non-enzyme proteins (3)
Q00898	1.46407e-07	3.33457	CRCA	Non-enzyme proteins (3)
O54950	1.50838e-07	1.16239	CRCA	Non-enzyme proteins (3)
Q61334	4.35654e-08	1.29942	CRCA	Non-enzyme proteins (3)
Q61335	1.0167e-06	2.02411	CRCA	Non-enzyme proteins (3)
Q9WVA3	3.24344e-07	1.37895	CRCA	Non-enzyme proteins (3)
Q9CQV8	2.31771e-06	1.41142	CRCA	Non-enzyme proteins (3)
P68510	1.73945e-06	1.51463	CRCA	Non-enzyme proteins (3)
P31230	7.09429e-07	1.09313	CRCA	Non-enzyme proteins (3)
O54774	3.53508e-07	1.28986	CRCA	Non-enzyme proteins (3)
P35585	3.69225e-07	1.26512	CRCA	Non-enzyme proteins (3)
P55302	4.33033e-07	1.38004	CRCA	Non-enzyme proteins (3)
P10107	2.59808e-07	1.97526	CRCA	Non-enzyme proteins (3)
P14094	1.0132e-06	1.07513	CRCA	Non-enzyme proteins (3)
Q9DBG3	6.29609e-07	1.3318	CRCA	Non-enzyme proteins (3)
Q9DAW9	3.67751e-07	1.24274	CRCA	Non-enzyme proteins (3)
P59242	8.52119e-07	1.41573	CRCA	Non-enzyme proteins (3)
Q06890	2.62986e-07	2.04702	CRCA	Non-enzyme proteins (3)
Q5SW19	2.15668e-06	0.847105	CRCA	Non-enzyme proteins (3)
P60824	2.00945e-08	2.44004	CRCA	Non-enzyme proteins (3)
Q91WS0	1.26775e-06	0.903494	CRCA	Non-enzyme proteins (3)
Q9CQB5	2.03662e-07	0.907188	CRCA	Non-enzyme proteins (3)
P53996	8.696e-08	1.25061	CRCA	Non-enzyme proteins (3)
Q9D187	3.55662e-08	1.17705	CRCA	Non-enzyme proteins (3)
P01027	4.76971e-06	1.20572	CRCA	Non-enzyme proteins (3)
Q8VBZ3	6.90172e-07	1.15047	CRCA	Non-enzyme proteins (3)
P02463	4.58232e-08	2.04231	CRCA	Non-enzyme proteins (3)
P08122	1.59733e-07	1.26635	CRCA	Non-enzyme proteins (3)
Q9CR86	2.56573e-07	0.976807	CRCA	Non-enzyme proteins (3)
Q9Z0G9	4.45975e-08	1.24919	CRCA	Non-enzyme proteins (3)
P01029	6.27178e-07	1.35509	CRCA	Non-enzyme proteins (3)
Q04857	6.03834e-07	1.43654	CRCA	Non-enzyme proteins (3)
Q9JHS4	1.03456e-06	1.12615	CRCA	Non-enzyme proteins (3)
Q02788	2.59122e-07	1.5119	CRCA	Non-enzyme proteins (3)
Q8K182	1.8897e-07	1.322	CRCA	Non-enzyme proteins (3)
Q68FD5	6.14307e-06	1.52675	CRCA	Non-enzyme proteins (3)
O08585	5.15058e-07	1.83326	CRCA	Non-enzyme proteins (3)
Q9QXT0	8.74907e-07	1.131	CRCA	Non-enzyme proteins (3)
Q9D2R6	4.52686e-07	0.938578	CRCA	Non-enzyme proteins (3)
Q9DAU1	2.60029e-07	1.1311	CRCA	Non-enzyme proteins (3)
Q9Z1Q5	7.78797e-07	1.48015	CRCA	Non-enzyme proteins (3)
Q6IRU5	6.92613e-07	1.89203	CRCA	Non-enzyme proteins (3)
Q9WU84	2.50908e-07	1.4723	CRCA	Non-enzyme proteins (3)
Q9D6M3	1.12122e-06	0.849428	CRCA	Non-enzyme proteins (3)
Q91X44	9.22077e-07	1.44427	CRCA	Non-enzyme proteins (3)
P99025	7.57403e-08	1.03183	CRCA	Non-enzyme proteins (3)
E9PVA8	1.62232e-06	1.00834	CRCA	Non-enzyme proteins (3)
P50396	5.83265e-07	1.15011	CRCA	Non-enzyme proteins (3)
Q61598	3.36018e-06	1.19544	CRCA	Non-enzyme proteins (3)
Q99PT1	1.30742e-06	1.68807	CRCA	Non-enzyme proteins (3)
Q61599	4.64748e-07	1.79923	CRCA	Non-enzyme proteins (3)
Q8BMP6	1.67047e-07	1.89426	CRCA	Non-enzyme proteins (3)
P13020	3.34732e-07	1.08736	CRCA	Non-enzyme proteins (3)
Q99JY3	6.47311e-07	1.26455	CRCA	Non-enzyme proteins (3)
Q91WK5	1.28711e-07	0.991312	CRCA	Non-enzyme proteins (3)
Q8BGS1	4.12723e-07	1.32845	CRCA	Non-enzyme proteins (3)
O70318	7.39241e-07	1.45484	CRCA	Non-enzyme proteins (3)
Q8C0J2	1.21924e-07	1.81926	CRCA	Non-enzyme proteins (3)
P07758	4.34813e-07	0.810316	CRCA	Non-enzyme proteins (3)
Q00897	1.84115e-06	0.694432	CRCA	Non-enzyme proteins (3)
Q9JIX8	6.1538e-07	1.28273	CRCA	Non-enzyme proteins (3)
Q8CBW3	9.38091e-08	1.29135	CRCA	Non-enzyme proteins (3)
Q9D2C7	1.26446e-07	0.751157	CRCA	Non-enzyme proteins (3)
P31786	9.83581e-06	1.05159	CRCA	Non-enzyme proteins (3)
P57780	4.95076e-06	1.46882	CRCA	Non-enzyme proteins (3)
Q9QZQ1	6.87663e-07	1.39988	CRCA	Non-enzyme proteins (3)
Q9QYB5	2.55505e-07	0.846698	CRCA	Non-enzyme proteins (3)
O35639	2.42593e-07	1.90375	CRCA	Non-enzyme proteins (3)
Q9Z160	1.10232e-07	1.66039	CRCA	Non-enzyme proteins (3)
Q99LT0	6.54233e-08	1.23723	CRCA	Non-enzyme proteins (3)
P46656	1.04094e-06	1.00213	CRCA	Non-enzyme proteins (3)
P17427	1.60194e-06	1.35903	CRCA	Non-enzyme proteins (3)
P84078	9.2752e-07	1.29426	CRCA	Non-enzyme proteins (3)
Q9EPJ9	1.22084e-07	1.3042	CRCA	Non-enzyme proteins (3)
P84091	6.80521e-07	1.55683	CRCA	Non-enzyme proteins (3)
Q9Z1T1	4.16501e-07	1.88251	CRCA	Non-enzyme proteins (3)
Q91YY4	1.16076e-07	0.864521	CRCA	Non-enzyme proteins (3)
Q9EQ32	2.30698e-07	1.75767	CRCA	Non-enzyme proteins (3)
Q9WTX6	3.63351e-07	1.1984	CRCA	Non-enzyme proteins (3)
Q9D5V5	2.44573e-07	1.35857	CRCA	Non-enzyme proteins (3)
Q8BGS2	7.9612e-08	0.944273	CRCA	Non-enzyme proteins (3)
Q60865	1.02892e-06	1.04628	CRCA	Non-enzyme proteins (3)
P40124	2.94995e-06	1.62938	CRCA	Non-enzyme proteins (3)
Q7TQK5	2.34856e-07	1.37413	CRCA	Non-enzyme proteins (3)
Q61490	2.67613e-07	1.65696	CRCA	Non-enzyme proteins (3)
Q64010	3.92258e-07	1.13568	CRCA	Non-enzyme proteins (3)
P19536	3.55062e-06	0.951212	CRCA	Non-enzyme proteins (3)
Q8CIE6	2.64195e-06	1.32729	CRCA	Non-enzyme proteins (3)
P56391	2.33343e-06	0.834884	CRCA	Non-enzyme proteins (3)
Q6P9Q6	2.72862e-07	1.23012	CRCA	Non-enzyme proteins (3)
Q9CQ92	4.31131e-07	1.01514	CRCA	Non-enzyme proteins (3)
Q9CYS6	8.27493e-08	1.64282	CRCA	Non-enzyme proteins (3)
Q9QZ73	1.2547e-07	1.37077	CRCA	Non-enzyme proteins (3)
P14211	8.78584e-06	1.63899	CRCA	Non-enzyme proteins (3)
P61924	4.75462e-07	1.22434	CRCA	Non-enzyme proteins (3)
Q9EP72	1.1622e-07	1.27593	CRCA	Non-enzyme proteins (3)
Q5U458	5.14483e-07	0.936978	CRCA	Non-enzyme proteins (3)
Q99KV1	8.73262e-07	1.30297	CRCA	Non-enzyme proteins (3)
O08553	6.01391e-07	1.49781	CRCA	Non-enzyme proteins (3)
Q9CZR8	4.34243e-07	1.19123	CRCA	Non-enzyme proteins (3)
Q9QXY6	1.10389e-06	0.916686	CRCA	Non-enzyme proteins (3)
O70378	2.54332e-07	1.03976	CRCA	Non-enzyme proteins (3)
Q8K268	2.09489e-07	1.52126	CRCA	Non-enzyme proteins (3)
Q6PD03	2.92252e-07	0.930267	CRCA	Non-enzyme proteins (3)
Q8K3W0	1.37527e-07	1.47017	CRCA	Non-enzyme proteins (3)
P63260	1.65227e-06	1.43164	CRCA	Non-enzyme proteins (3)
Q8BK64	6.56905e-07	0.856733	CRCA	Non-enzyme proteins (3)
O08715	8.53813e-07	1.14357	CRCA	Non-enzyme proteins (3)
P08226	4.80892e-06	0.90639	CRCA	Non-enzyme proteins (3)
P09813	8.47642e-07	0.625683	CRCA	Non-enzyme proteins (3)
Q07076	8.79746e-07	1.30441	CRCA	Non-enzyme proteins (3)
P35762	1.01611e-07	1.10511	CRCA	Non-enzyme proteins (3)
Q8BH59	5.3914e-07	1.14871	CRCA	Non-enzyme proteins (3)
O08997	9.21274e-07	1.55741	CRCA	Non-enzyme proteins (3)
P15116	3.67956e-07	1.09878	CRCA	Non-enzyme proteins (3)
O35841	3.37688e-07	1.3563	CRCA	Non-enzyme proteins (3)
Q03265	2.33334e-05	0.761525	CRCA	Non-enzyme proteins (3)
P57776	3.04018e-08	1.3579	CRCA	Non-enzyme proteins (3)
Q9D8N0	3.66219e-06	1.28288	CRCA	Non-enzyme proteins (3)
Q99K41	2.36143e-07	2.27267	CRCA	Non-enzyme proteins (3)
Q99LC8	1.40172e-07	1.392	CRCA	Non-enzyme proteins (3)
O70251	2.21638e-06	1.48524	CRCA	Non-enzyme proteins (3)
Q99LD9	1.99338e-07	0.996978	CRCA	Non-enzyme proteins (3)
P58252	9.68399e-06	1.37816	CRCA	Non-enzyme proteins (3)
Q9QZH6	2.96126e-07	1.18908	CRCA	Non-enzyme proteins (3)
Q8BL66	1.17136e-06	1.09523	CRCA	Non-enzyme proteins (3)
Q3TYS2	1.16747e-07	1.61594	CRCA	Non-enzyme proteins (3)
P26231	1.95392e-06	1.12855	CRCA	Non-enzyme proteins (3)
Q62165	3.8424e-07	0.93924	CRCA	Non-enzyme proteins (3)
Q99M87	3.62136e-07	1.23325	CRCA	Non-enzyme proteins (3)
Q9QZD9	4.87849e-07	1.25094	CRCA	Non-enzyme proteins (3)
P42567	7.94358e-07	1.51634	CRCA	Non-enzyme proteins (3)
Q9CZP5	7.62762e-08	0.654282	CRCA	Non-enzyme proteins (3)
Q8R010	2.8872e-07	1.31437	CRCA	Non-enzyme proteins (3)
Q7TPR4	7.74846e-07	1.57634	CRCA	Non-enzyme proteins (3)
P61750	2.91549e-07	1.61741	CRCA	Non-enzyme proteins (3)
Q9CQI6	2.84978e-07	1.74824	CRCA	Non-enzyme proteins (3)
Q3UMF0	1.49099e-06	1.14885	CRCA	Non-enzyme proteins (3)
Q8R1Q8	3.32088e-07	1.10321	CRCA	Non-enzyme proteins (3)
Q99KI3	1.01022e-07	1.29335	CRCA	Non-enzyme proteins (3)
Q8VEH8	1.42157e-07	1.83014	CRCA	Non-enzyme proteins (3)
Q61545	3.99432e-07	1.56485	CRCA	Non-enzyme proteins (3)
Q8K019	1.40619e-07	1.1267	SEKI	Non-enzyme proteins (3)
E9Q3C1	2.8112e-07	0.478065	SEKI	Non-enzyme proteins (3)
Q8BSM7	1.51691e-08	2.18723	SEKI	Non-enzyme proteins (3)
Q8BGA5	1.45282e-07	1.46736	SEKI	Non-enzyme proteins (3)
P24668	2.40525e-07	1.1536	SEKI	Non-enzyme proteins (3)
O70400	5.13937e-07	1.25916	SEKI	Non-enzyme proteins (3)
Q8CI51	8.632e-07	0.964756	SEKI	Non-enzyme proteins (3)
Q99P27	3.37082e-07	1.29617	SEKI	Non-enzyme proteins (3)
P83870	7.71307e-08	1.1301	SEKI	Non-enzyme proteins (3)
O35129	5.77745e-06	0.81702	SEKI	Non-enzyme proteins (3)
P70296	3.68604e-06	0.819394	SEKI	Non-enzyme proteins (3)
Q05793	1.40322e-06	1.06174	SEKI	Non-enzyme proteins (3)
Q8BFY6	6.28786e-08	1.224	SEKI	Non-enzyme proteins (3)
Q3UBG2	3.75026e-08	1.47091	SEKI	Non-enzyme proteins (3)
P59913	6.93783e-08	0.402787	SEKI	Non-enzyme proteins (3)
Q9WU78	1.63287e-06	1.12851	SEKI	Non-enzyme proteins (3)
Q61823	2.05808e-07	1.2687	SEKI	Non-enzyme proteins (3)
P12815	8.72134e-08	1.15211	SEKI	Non-enzyme proteins (3)
B2RXS4	5.43679e-07	0.992347	SEKI	Non-enzyme proteins (3)
Q9DBG5	5.19285e-07	1.33716	SEKI	Non-enzyme proteins (3)
Q9DCE5	5.63477e-08	0.999082	SEKI	Non-enzyme proteins (3)
P62754	2.44119e-06	1.39317	SEKI	Non-enzyme proteins (3)
Q924D0	3.45371e-07	0.723734	SEKI	Non-enzyme proteins (3)
Q62203	1.14328e-07	0.902424	SEKI	Non-enzyme proteins (3)
Q8K2Q9	5.22877e-07	0.834543	SEKI	Non-enzyme proteins (3)
O35857	6.99894e-07	0.717469	SEKI	Non-enzyme proteins (3)
Q9Z1Z2	8.07371e-07	1.18369	SEKI	Non-enzyme proteins (3)
Q99MR6	4.32358e-07	0.957071	SEKI	Non-enzyme proteins (3)
Q9CY50	1.11262e-06	1.71955	SEKI	Non-enzyme proteins (3)
P62814	4.33389e-07	0.982247	SEKI	Non-enzyme proteins (3)
Q60932	5.22997e-06	0.872432	SEKI	Non-enzyme proteins (3)
Q60930	1.88507e-06	1.05075	SEKI	Non-enzyme proteins (3)
Q60931	2.02099e-06	1.01831	SEKI	Non-enzyme proteins (3)
Q9Z1G3	2.37366e-07	1.3796	SEKI	Non-enzyme proteins (3)
P51863	3.52582e-07	1.61348	SEKI	Non-enzyme proteins (3)
P57746	1.61891e-07	1.17385	SEKI	Non-enzyme proteins (3)
P50518	3.1828e-07	1.13611	SEKI	Non-enzyme proteins (3)
Q9WV55	8.42821e-07	1.04654	SEKI	Non-enzyme proteins (3)
Q8K1B8	1.39882e-07	1.42763	SEKI	Non-enzyme proteins (3)
Q9QY76	1.07841e-06	0.942721	SEKI	Non-enzyme proteins (3)
Q8BVE3	3.33842e-07	1.18347	SEKI	Non-enzyme proteins (3)
P28665	2.53286e-06	0.938993	SEKI	Non-enzyme proteins (3)
P30204	1.4071e-07	1.38295	SEKI	Non-enzyme proteins (3)
Q8BG81	1.80726e-07	1.52183	SEKI	Non-enzyme proteins (3)
Q8C7Q4	2.22014e-07	0.521912	SEKI	Non-enzyme proteins (3)
Q91V41	2.01051e-06	1.03128	SEKI	Non-enzyme proteins (3)
P35292	1.04315e-07	1.18297	SEKI	Non-enzyme proteins (3)
P35293	9.06615e-07	1.07068	SEKI	Non-enzyme proteins (3)
P35282	3.9279e-07	1.25015	SEKI	Non-enzyme proteins (3)
P53994	5.92375e-07	1.05366	SEKI	Non-enzyme proteins (3)
Q8CG50	1.47852e-07	0.585258	SEKI	Non-enzyme proteins (3)
Q8VCH5	1.54391e-08	1.19789	SEKI	Non-enzyme proteins (3)
Q9JJW0	7.58738e-07	0.711916	SEKI	Non-enzyme proteins (3)
Q9R0M6	3.08659e-07	0.835138	SEKI	Non-enzyme proteins (3)
P14869	6.76823e-06	1.4109	SEKI	Non-enzyme proteins (3)
Q8BVY0	3.86049e-07	0.742018	SEKI	Non-enzyme proteins (3)
P12970	5.75969e-06	1.43613	SEKI	Non-enzyme proteins (3)
Q6NZC7	2.44732e-07	1.39975	SEKI	Non-enzyme proteins (3)
Q99N95	1.37444e-07	0.906157	SEKI	Non-enzyme proteins (3)
Q9CZX8	2.898e-06	1.48958	SEKI	Non-enzyme proteins (3)
P14206	4.61618e-06	1.4038	SEKI	Non-enzyme proteins (3)
Q9WVA4	7.07137e-07	2.41491	SEKI	Non-enzyme proteins (3)
Q9DC61	5.14223e-07	1.00816	SEKI	Non-enzyme proteins (3)
P35980	2.55586e-06	1.44961	SEKI	Non-enzyme proteins (3)
Q9DCP2	3.78121e-07	1.45777	SEKI	Non-enzyme proteins (3)
Q8BRF7	5.05844e-07	1.30825	SEKI	Non-enzyme proteins (3)
O35114	4.71636e-07	1.07542	SEKI	Non-enzyme proteins (3)
Q8VCA8	4.92967e-07	0.987574	SEKI	Non-enzyme proteins (3)
Q3UPL0	2.45321e-06	1.33188	SEKI	Non-enzyme proteins (3)
Q921I1	5.21136e-07	1.04665	SEKI	Non-enzyme proteins (3)
P42208	4.22317e-07	1.2672	SEKI	Non-enzyme proteins (3)
Q62189	4.731e-07	1.58919	SEKI	Non-enzyme proteins (3)
Q8QZY9	1.27219e-07	1.04449	SEKI	Non-enzyme proteins (3)
Q8BGX2	5.0554e-08	0.5003	SEKI	Non-enzyme proteins (3)
Q9ERR7	2.4048e-07	1.34944	SEKI	Non-enzyme proteins (3)
B2RXC1	8.86596e-08	1.53798	SEKI	Non-enzyme proteins (3)
Q99JR5	2.96987e-07	1.44642	SEKI	Non-enzyme proteins (3)
Q921L3	2.59219e-07	1.16865	SEKI	Non-enzyme proteins (3)
Q91V04	2.18653e-08	1.29968	SEKI	Non-enzyme proteins (3)
Q9R0Q3	8.93508e-08	1.25099	SEKI	Non-enzyme proteins (3)
Q78IS1	6.00263e-08	1.74315	SEKI	Non-enzyme proteins (3)
Q8R1V4	1.52087e-07	1.28683	SEKI	Non-enzyme proteins (3)
Q9CQN1	3.09205e-06	0.633462	SEKI	Non-enzyme proteins (3)
Q9CXE7	1.47549e-07	1.18895	SEKI	Non-enzyme proteins (3)
Q9JHJ0	2.74791e-07	0.929845	SEKI	Non-enzyme proteins (3)
Q99KF1	2.44348e-07	1.65839	SEKI	Non-enzyme proteins (3)
Q5NCF2	1.7166e-08	1.14597	SEKI	Non-enzyme proteins (3)
O55013	8.58769e-08	1.21083	SEKI	Non-enzyme proteins (3)
Q9D1D4	4.04254e-07	1.52196	SEKI	Non-enzyme proteins (3)
Q99KW9	4.36951e-08	2.01479	SEKI	Non-enzyme proteins (3)
Q8BK08	8.73454e-08	0.943975	SEKI	Non-enzyme proteins (3)
Q8BUY5	4.884e-08	0.557015	SEKI	Non-enzyme proteins (3)
P62192	1.42745e-06	1.09786	SEKI	Non-enzyme proteins (3)
Q80ZK0	9.98733e-08	0.749128	SEKI	Non-enzyme proteins (3)
Q9DCA2	1.03691e-07	0.95129	SEKI	Non-enzyme proteins (3)
O35680	5.9028e-08	0.594509	SEKI	Non-enzyme proteins (3)
Q9CR88	2.36518e-08	1.23136	SEKI	Non-enzyme proteins (3)
Q9DC71	3.27881e-07	0.862583	SEKI	Non-enzyme proteins (3)
Q924T2	1.41143e-07	0.940549	SEKI	Non-enzyme proteins (3)
Q9CPX7	9.30357e-08	1.16201	SEKI	Non-enzyme proteins (3)
Q9CQE3	6.65195e-08	0.922495	SEKI	Non-enzyme proteins (3)
Q99N87	2.89473e-07	1.08141	SEKI	Non-enzyme proteins (3)
P57784	2.53026e-07	1.12715	SEKI	Non-enzyme proteins (3)
P58064	9.60518e-08	0.917549	SEKI	Non-enzyme proteins (3)
Q9D7N3	1.75813e-07	1.13302	SEKI	Non-enzyme proteins (3)
Q9CQI7	1.76368e-07	1.29622	SEKI	Non-enzyme proteins (3)
Q80X85	2.4596e-07	1.07047	SEKI	Non-enzyme proteins (3)
Q9CXW2	3.12619e-07	0.952276	SEKI	Non-enzyme proteins (3)
Q8VE22	1.84541e-07	0.820464	SEKI	Non-enzyme proteins (3)
Q9CQV5	1.9483e-08	0.831205	SEKI	Non-enzyme proteins (3)
Q9D125	4.92186e-08	0.983185	SEKI	Non-enzyme proteins (3)
Q8R4C2	5.56715e-08	1.24461	SEKI	Non-enzyme proteins (3)
Q8BK72	5.81589e-07	0.963637	SEKI	Non-enzyme proteins (3)
Q9ER88	1.91309e-07	0.957352	SEKI	Non-enzyme proteins (3)
Q9D0G0	3.01529e-07	0.955121	SEKI	Non-enzyme proteins (3)
Q9JIK9	1.53944e-07	0.90704	SEKI	Non-enzyme proteins (3)
Q61733	2.3328e-07	0.893594	SEKI	Non-enzyme proteins (3)
Q61233	2.51746e-06	0.922078	SEKI	Non-enzyme proteins (3)
P62196	1.16389e-06	1.05634	SEKI	Non-enzyme proteins (3)
Q9CQR2	8.21834e-07	1.46733	SEKI	Non-enzyme proteins (3)
Q63836	2.16896e-05	0.829147	SEKI	Non-enzyme proteins (3)
Q9JK48	8.10252e-08	0.246691	SEKI	Non-enzyme proteins (3)
Q9CWZ7	3.48666e-07	1.16547	SEKI	Non-enzyme proteins (3)
Q8BKU8	2.29127e-08	3.13374	SEKI	Non-enzyme proteins (3)
Q9JJU8	4.42704e-07	1.40975	SEKI	Non-enzyme proteins (3)
Q9CZ28	8.1744e-08	1.12053	SEKI	Non-enzyme proteins (3)
Q9DCC8	8.84194e-07	0.757799	SEKI	Non-enzyme proteins (3)
Q9CR67	1.75116e-07	0.880239	SEKI	Non-enzyme proteins (3)
Q569Z6	5.30178e-07	1.03381	SEKI	Non-enzyme proteins (3)
Q8VC26	2.21696e-08	0.427974	SEKI	Non-enzyme proteins (3)
Q8CGF5	4.48729e-08	0.859288	SEKI	Non-enzyme proteins (3)
Q9CPQ3	1.51846e-06	0.826037	SEKI	Non-enzyme proteins (3)
Q9QYA2	1.82663e-07	1.04367	SEKI	Non-enzyme proteins (3)
O35326	1.4861e-07	2.42299	SEKI	Non-enzyme proteins (3)
Q3TWW8	1.08908e-07	1.19648	SEKI	Non-enzyme proteins (3)
Q80VJ2	1.85862e-07	1.18111	SEKI	Non-enzyme proteins (3)
Q9D958	5.86837e-08	1.74544	SEKI	Non-enzyme proteins (3)
Q8VDS8	7.85077e-08	1.64022	SEKI	Non-enzyme proteins (3)
Q99JB2	1.00345e-06	0.826502	SEKI	Non-enzyme proteins (3)
Q60864	2.77473e-06	0.838782	SEKI	Non-enzyme proteins (3)
Q9CZM2	1.11338e-06	1.49781	SEKI	Non-enzyme proteins (3)
P62751	2.27423e-06	1.37058	SEKI	Non-enzyme proteins (3)
O09167	8.78958e-07	1.48158	SEKI	Non-enzyme proteins (3)
P62307	9.30171e-08	1.06109	SEKI	Non-enzyme proteins (3)
Q8CI78	7.48929e-08	0.925973	SEKI	Non-enzyme proteins (3)
Q9D1B9	7.75984e-08	0.977486	SEKI	Non-enzyme proteins (3)
Q9D0Q7	8.63892e-08	0.883483	SEKI	Non-enzyme proteins (3)
P62274	6.50258e-08	1.49424	SEKI	Non-enzyme proteins (3)
Q6ZWU9	1.21178e-07	1.53284	SEKI	Non-enzyme proteins (3)
P70122	4.43403e-07	0.993492	SEKI	Non-enzyme proteins (3)
P31725	8.77227e-08	2.4419	SEKI	Non-enzyme proteins (3)
A2ASZ8	5.84549e-08	0.793318	SEKI	Non-enzyme proteins (3)
Q9WVL3	1.19126e-07	1.57001	SEKI	Non-enzyme proteins (3)
Q9D8Y1	1.26394e-07	0.885156	SEKI	Non-enzyme proteins (3)
Q78KK3	4.34244e-07	0.858423	SEKI	Non-enzyme proteins (3)
Q4VAA7	1.46562e-08	1.01313	SEKI	Non-enzyme proteins (3)
Q62432	9.31305e-08	0.96641	SEKI	Non-enzyme proteins (3)
Q9DAV9	3.81508e-08	2.99236	SEKI	Non-enzyme proteins (3)
Q91XE8	8.08334e-07	1.14177	SEKI	Non-enzyme proteins (3)
P26039	4.63285e-06	1.30107	SEKI	Non-enzyme proteins (3)
P97473	2.60088e-08	0.954482	SEKI	Non-enzyme proteins (3)
Q99JR1	1.46723e-06	1.0874	SEKI	Non-enzyme proteins (3)
Q8BP67	1.19976e-06	1.51542	SEKI	Non-enzyme proteins (3)
Q9EQU5	5.93962e-07	1.15551	SEKI	Non-enzyme proteins (3)
Q9Z2G6	3.18564e-07	1.21775	SEKI	Non-enzyme proteins (3)
Q6GQS1	2.16678e-07	0.960153	SEKI	Non-enzyme proteins (3)
O08966	1.18898e-07	1.37059	SEKI	Non-enzyme proteins (3)
Q9JHW4	4.87671e-07	1.10378	SEKI	Non-enzyme proteins (3)
Q9CQS8	4.52174e-07	1.55841	SEKI	Non-enzyme proteins (3)
Q61235	4.31706e-08	1.37645	SEKI	Non-enzyme proteins (3)
Q99L88	1.4048e-06	0.927091	SEKI	Non-enzyme proteins (3)
Q9WTQ8	8.1119e-08	0.80251	SEKI	Non-enzyme proteins (3)
O70493	8.29688e-08	1.31713	SEKI	Non-enzyme proteins (3)
Q9CWK8	9.07376e-07	1.29246	SEKI	Non-enzyme proteins (3)
Q9DB05	4.36133e-07	1.01695	SEKI	Non-enzyme proteins (3)
Q91V61	3.29738e-08	1.05049	SEKI	Non-enzyme proteins (3)
Q925N0	5.52668e-07	0.655053	SEKI	Non-enzyme proteins (3)
Q9DBU0	3.28362e-08	1.39204	SEKI	Non-enzyme proteins (3)
Q9ET30	1.52612e-07	1.45598	SEKI	Non-enzyme proteins (3)
Q8CH25	3.45755e-07	0.630097	SEKI	Non-enzyme proteins (3)
Q9WTX5	7.63888e-07	1.20626	SEKI	Non-enzyme proteins (3)
Q3UPR7	1.8772e-08	1.46226	SEKI	Non-enzyme proteins (3)
Q925N2	4.04563e-07	0.985777	SEKI	Non-enzyme proteins (3)
Q8BL97	2.32789e-07	1.31099	SEKI	Non-enzyme proteins (3)
Q7TNS2	3.55864e-07	0.856757	SEKI	Non-enzyme proteins (3)
Q9DCZ4	3.19135e-07	0.849611	SEKI	Non-enzyme proteins (3)
Q91XC9	1.14667e-07	1.24539	SEKI	Non-enzyme proteins (3)
P19253	3.79049e-06	1.3786	SEKI	Non-enzyme proteins (3)
P62849	6.447e-07	1.38962	SEKI	Non-enzyme proteins (3)
Q3TMH2	2.9697e-07	0.722213	SEKI	Non-enzyme proteins (3)
Q91WK1	9.13866e-08	1.50499	SEKI	Non-enzyme proteins (3)
P70452	9.88163e-08	1.52087	SEKI	Non-enzyme proteins (3)
O35691	1.73734e-07	0.48682	SEKI	Non-enzyme proteins (3)
P62962	2.3832e-06	1.12963	SEKI	Non-enzyme proteins (3)
O89086	5.58018e-08	5.7836	SEKI	Non-enzyme proteins (3)
Q9DCD2	6.84043e-08	1.13313	SEKI	Non-enzyme proteins (3)
P97461	4.41344e-06	1.40522	SEKI	Non-enzyme proteins (3)
O88343	4.33169e-08	0.639274	SEKI	Non-enzyme proteins (3)
P61620	3.43094e-07	1.82876	SEKI	Non-enzyme proteins (3)
Q9CYR0	2.29054e-07	0.965849	SEKI	Non-enzyme proteins (3)
A2AGT5	3.18895e-07	1.0046	SEKI	Non-enzyme proteins (3)
P11087	1.63242e-06	1.0945	SEKI	Non-enzyme proteins (3)
Q9EPU4	1.27585e-07	1.25782	SEKI	Non-enzyme proteins (3)
Q9DCT8	7.32077e-07	0.943565	SEKI	Non-enzyme proteins (3)
Q91YM4	1.36681e-07	0.901388	SEKI	Non-enzyme proteins (3)
P56959	6.11049e-08	1.19881	SEKI	Non-enzyme proteins (3)
Q8VDC1	3.40339e-07	1.1144	SEKI	Non-enzyme proteins (3)
P12367	5.56697e-07	1.06531	SEKI	Non-enzyme proteins (3)
Q8R081	9.80237e-07	1.33042	SEKI	Non-enzyme proteins (3)
Q9CRC8	1.04314e-07	0.83694	SEKI	Non-enzyme proteins (3)
Q8C8U0	1.59719e-07	1.09016	SEKI	Non-enzyme proteins (3)
Q6ZWM4	1.77105e-07	1.30574	SEKI	Non-enzyme proteins (3)
O35711	2.41085e-07	0.872296	SEKI	Non-enzyme proteins (3)
Q3UZ39	6.22858e-07	0.900445	SEKI	Non-enzyme proteins (3)
Q9D0F3	1.51885e-06	1.22824	SEKI	Non-enzyme proteins (3)
Q9DBH5	7.425e-07	1.16318	SEKI	Non-enzyme proteins (3)
Q07797	2.61499e-07	0.587226	SEKI	Non-enzyme proteins (3)
Q9CQY5	1.62041e-07	1.27483	SEKI	Non-enzyme proteins (3)
Q61166	4.35113e-07	1.52028	SEKI	Non-enzyme proteins (3)
Q8BHE8	1.41818e-07	0.779162	SEKI	Non-enzyme proteins (3)
Q8R001	5.05687e-08	1.02892	SEKI	Non-enzyme proteins (3)
Q9CR62	1.23576e-06	0.786825	SEKI	Non-enzyme proteins (3)
P03930	5.5386e-07	0.982325	SEKI	Non-enzyme proteins (3)
P08607	1.01109e-07	3.18153	SEKI	Non-enzyme proteins (3)
Q8BFQ8	6.55849e-08	0.747365	SEKI	Non-enzyme proteins (3)
Q9QUH0	2.44631e-06	0.893468	SEKI	Non-enzyme proteins (3)
Q8CHT3	2.29768e-08	0.785598	SEKI	Non-enzyme proteins (3)
P43275	3.02783e-07	1.4681	SEKI	Non-enzyme proteins (3)
P43274	6.62245e-06	1.51378	SEKI	Non-enzyme proteins (3)
P84228	6.45603e-06	0.624635	SEKI	Non-enzyme proteins (3)
P38647	1.7442e-05	0.770327	SEKI	Non-enzyme proteins (3)
P62806	8.94949e-06	1.61663	SEKI	Non-enzyme proteins (3)
Q9R257	2.21178e-06	0.957906	SEKI	Non-enzyme proteins (3)
Q9JJK5	2.25834e-08	1.01091	SEKI	Non-enzyme proteins (3)
Q3TBD2	7.06948e-08	1.22125	SEKI	Non-enzyme proteins (3)
Q3TEA8	5.74758e-08	0.978703	SEKI	Non-enzyme proteins (3)
P21619	7.34841e-07	1.088	SEKI	Non-enzyme proteins (3)
Q7TMK9	5.89034e-07	1.37333	SEKI	Non-enzyme proteins (3)
P62322	4.63498e-07	1.26039	SEKI	Non-enzyme proteins (3)
P61327	1.6147e-07	1.35303	SEKI	Non-enzyme proteins (3)
P27546	1.12851e-06	1.40269	SEKI	Non-enzyme proteins (3)
Q8VCF0	1.11914e-06	0.692381	SEKI	Non-enzyme proteins (3)
P59325	4.78195e-07	1.12772	SEKI	Non-enzyme proteins (3)
Q9CXY6	1.08419e-07	0.946756	SEKI	Non-enzyme proteins (3)
P70404	2.36451e-07	0.833094	SEKI	Non-enzyme proteins (3)
Q8BGU5	4.90845e-08	0.552582	SEKI	Non-enzyme proteins (3)
Q9DCG2	1.20992e-07	2.8975	SEKI	Non-enzyme proteins (3)
Q5XJY5	1.04044e-06	1.44965	SEKI	Non-enzyme proteins (3)
O08917	2.12325e-07	1.35647	SEKI	Non-enzyme proteins (3)
Q45VK7	4.07352e-08	1.84592	SEKI	Non-enzyme proteins (3)
Q9JJ28	5.71404e-07	0.993699	SEKI	Non-enzyme proteins (3)
Q9CYW4	1.56492e-07	0.940896	SEKI	Non-enzyme proteins (3)
Q69ZS7	2.79407e-07	0.908431	SEKI	Non-enzyme proteins (3)
Q9JK92	3.90908e-07	1.34667	SEKI	Non-enzyme proteins (3)
Q9CX00	3.04263e-07	0.987814	SEKI	Non-enzyme proteins (3)
Q3V3R4	4.09757e-07	1.60505	SEKI	Non-enzyme proteins (3)
Q9QUM0	1.18227e-08	1.02157	SEKI	Non-enzyme proteins (3)
Q5XKN4	2.50265e-08	1.13772	SEKI	Non-enzyme proteins (3)
Q9D071	6.52244e-08	0.168113	SEKI	Non-enzyme proteins (3)
P22599	2.05407e-07	1.42694	SEKI	Non-enzyme proteins (3)
P68254	1.55003e-06	1.0269	SEKI	Non-enzyme proteins (3)
Q9R078	6.62264e-08	1.37195	SEKI	Non-enzyme proteins (3)
Q8R5C5	1.61076e-07	1.16804	SEKI	Non-enzyme proteins (3)
O08915	1.01156e-07	0.996836	SEKI	Non-enzyme proteins (3)
P06728	2.1838e-07	1.33326	SEKI	Non-enzyme proteins (3)
P34928	1.76494e-07	0.85889	SEKI	Non-enzyme proteins (3)
P97429	8.87289e-07	1.15887	SEKI	Non-enzyme proteins (3)
P07356	1.25663e-06	1.04192	SEKI	Non-enzyme proteins (3)
P62743	5.65716e-08	1.30064	SEKI	Non-enzyme proteins (3)
P61211	3.02978e-08	1.46704	SEKI	Non-enzyme proteins (3)
Q8WTY4	2.72346e-07	1.06235	SEKI	Non-enzyme proteins (3)
Q9CZB0	9.68071e-08	0.847681	SEKI	Non-enzyme proteins (3)
Q99J93	9.89403e-08	1.60406	SEKI	Non-enzyme proteins (3)
P09055	7.9428e-07	1.33381	SEKI	Non-enzyme proteins (3)
O54890	4.19217e-08	1.49917	SEKI	Non-enzyme proteins (3)
Q61768	8.3603e-07	1.05769	SEKI	Non-enzyme proteins (3)
P97434	1.22365e-08	0.957999	SEKI	Non-enzyme proteins (3)
P11679	1.21114e-05	1.48771	SEKI	Non-enzyme proteins (3)
Q9CPQ8	3.04705e-06	0.816241	SEKI	Non-enzyme proteins (3)
Q8C166	1.93965e-07	1.12459	SEKI	Non-enzyme proteins (3)
Q9DBZ5	2.10114e-07	1.29758	SEKI	Non-enzyme proteins (3)
Q9CQM9	9.56912e-07	0.87662	SEKI	Non-enzyme proteins (3)
P70671	2.01065e-07	0.941468	SEKI	Non-enzyme proteins (3)
Q8C3X8	2.07134e-08	1.06826	SEKI	Non-enzyme proteins (3)
P14733	1.18711e-06	1.2172	SEKI	Non-enzyme proteins (3)
Q61646	4.99615e-07	4.55464	SEKI	Non-enzyme proteins (3)
Q9D0R8	2.03222e-07	0.755728	SEKI	Non-enzyme proteins (3)
Q9ESE1	4.99842e-07	1.46564	SEKI	Non-enzyme proteins (3)
Q6PCM2	5.5625e-08	0.679842	SEKI	Non-enzyme proteins (3)
Q570Y9	1.66082e-07	0.789618	SEKI	Non-enzyme proteins (3)
Q61543	4.11675e-07	1.6977	SEKI	Non-enzyme proteins (3)
Q8R0W0	9.11979e-07	2.35372	SEKI	Non-enzyme proteins (3)
O54879	9.28168e-08	1.00739	SEKI	Non-enzyme proteins (3)
Q8BX90	3.41787e-07	1.18231	SEKI	Non-enzyme proteins (3)
Q9CR41	7.59214e-08	6.17201	SEKI	Non-enzyme proteins (3)
Q7TMY7	5.65658e-08	0.82542	SEKI	Non-enzyme proteins (3)
Q8BFW7	4.24348e-07	1.39052	SEKI	Non-enzyme proteins (3)
Q6PGH1	6.3423e-08	2.61316	SEKI	Non-enzyme proteins (3)
P36916	9.96605e-08	0.509133	SEKI	Non-enzyme proteins (3)
P43276	1.65179e-06	1.51451	SEKI	Non-enzyme proteins (3)
Q3THW5	1.04939e-06	1.23078	SEKI	Non-enzyme proteins (3)
P10854	6.8463e-06	1.54545	SEKI	Non-enzyme proteins (3)
Q03160	7.5508e-08	1.32704	SEKI	Non-enzyme proteins (3)
Q9JKY5	2.42282e-07	0.978198	SEKI	Non-enzyme proteins (3)
Q8VDM6	7.96936e-07	1.18533	SEKI	Non-enzyme proteins (3)
Q9DBC7	2.95018e-07	1.01424	SEKI	Non-enzyme proteins (3)
Q64735	8.95746e-08	1.00917	SEKI	Non-enzyme proteins (3)
Q8C0D5	1.85854e-07	1.5363	SEKI	Non-enzyme proteins (3)
Q8CIB5	8.9475e-07	1.30994	SEKI	Non-enzyme proteins (3)
Q07235	2.82957e-08	2.77737	SEKI	Non-enzyme proteins (3)
Q8VEK3	1.85676e-06	1.24314	SEKI	Non-enzyme proteins (3)
Q64345	1.22746e-07	1.77006	SEKI	Non-enzyme proteins (3)
Q8BGC0	1.96023e-07	0.918449	SEKI	Non-enzyme proteins (3)
Q61703	2.345e-07	1.22863	SEKI	Non-enzyme proteins (3)
Q4KML4	1.50378e-08	1.71161	SEKI	Non-enzyme proteins (3)
Q8K4M5	7.17132e-08	0.894055	SEKI	Non-enzyme proteins (3)
Q8BXC6	4.39721e-08	1.60313	SEKI	Non-enzyme proteins (3)
Q63829	1.5943e-07	1.11871	SEKI	Non-enzyme proteins (3)
Q9CQ02	4.08621e-08	1.50257	SEKI	Non-enzyme proteins (3)
Q9CR98	8.86843e-07	0.982296	SEKI	Non-enzyme proteins (3)
Q9D6U8	1.86054e-07	0.793466	SEKI	Non-enzyme proteins (3)
Q9D4H8	2.62456e-07	1.0207	SEKI	Non-enzyme proteins (3)
Q99LC5	1.73995e-05	0.665495	SEKI	Non-enzyme proteins (3)
Q9ERY9	1.63885e-08	1.17791	SEKI	Non-enzyme proteins (3)
P43024	2.23629e-07	0.682459	SEKI	Non-enzyme proteins (3)
Q9Z0Y1	2.38156e-07	1.22439	SEKI	Non-enzyme proteins (3)
P62869	4.11149e-07	1.04461	SEKI	Non-enzyme proteins (3)
P03987	1.53292e-08	1.17413	SEKI	Non-enzyme proteins (3)
Q64339	5.47303e-08	1.11444	SEKI	Non-enzyme proteins (3)
P11835	9.7883e-08	1.26097	SEKI	Non-enzyme proteins (3)
Q8BQM4	7.84559e-08	0.912051	SEKI	Non-enzyme proteins (3)
Q8CF02	1.12096e-08	1.03382	SEKI	Non-enzyme proteins (3)
Q8CHQ0	1.5505e-08	0.980594	SEKI	Non-enzyme proteins (3)
O35345	2.36648e-07	1.04751	SEKI	Non-enzyme proteins (3)
P10922	1.92567e-06	1.66407	SEKI	Non-enzyme proteins (3)
P43277	4.10409e-06	1.53881	SEKI	Non-enzyme proteins (3)
P02088	2.30221e-05	1.2718	SEKI	Non-enzyme proteins (3)
Q3UGR5	1.8641e-07	0.884596	SEKI	Non-enzyme proteins (3)
Q6ZQ58	5.01123e-07	0.889528	SEKI	Non-enzyme proteins (3)
P70333	1.37029e-07	1.31757	SEKI	Non-enzyme proteins (3)
A2A5R2	1.82995e-07	1.23411	SEKI	Non-enzyme proteins (3)
P63101	3.68228e-06	1.20923	SEKI	Non-enzyme proteins (3)
Q9Z1R2	1.56348e-07	1.62548	SEKI	Non-enzyme proteins (3)
P85094	2.54549e-06	0.801221	SEKI	Non-enzyme proteins (3)
Q80TL7	1.16061e-07	2.24632	SEKI	Non-enzyme proteins (3)
Q9D023	4.02769e-07	0.770789	SEKI	Non-enzyme proteins (3)
P63030	3.50988e-07	0.854856	SEKI	Non-enzyme proteins (3)
Q3B7Z2	4.79677e-07	1.2388	SEKI	Non-enzyme proteins (3)
P60335	2.97406e-06	1.23458	SEKI	Non-enzyme proteins (3)
Q8VDD5	7.42549e-06	1.49233	SEKI	Non-enzyme proteins (3)
Q9ERS2	4.08703e-07	0.990144	SEKI	Non-enzyme proteins (3)
Q9CR61	1.58558e-06	0.911663	SEKI	Non-enzyme proteins (3)
Q9R061	7.72345e-08	1.69524	SEKI	Non-enzyme proteins (3)
Q9CQE1	5.58239e-07	0.926904	SEKI	Non-enzyme proteins (3)
Q91V36	1.71063e-08	0.101403	SEKI	Non-enzyme proteins (3)
Q99KJ8	3.18602e-07	1.0214	SEKI	Non-enzyme proteins (3)
Q9CR13	2.17756e-07	0.750328	SEKI	Non-enzyme proteins (3)
Q9JII5	1.96891e-07	1.01862	SEKI	Non-enzyme proteins (3)
F8VPU2	3.29905e-07	1.12618	SEKI	Non-enzyme proteins (3)
E9PV24	7.50655e-07	3.92744	SEKI	Non-enzyme proteins (3)
Q63961	3.58986e-08	1.24656	SEKI	Non-enzyme proteins (3)
P29699	3.1407e-07	1.46	SEKI	Non-enzyme proteins (3)
P01864	8.14759e-08	1.5272	SEKI	Non-enzyme proteins (3)
P55937	3.59838e-07	1.43311	SEKI	Non-enzyme proteins (3)
Q60668	5.76639e-07	1.45749	SEKI	Non-enzyme proteins (3)
Q9D0E1	1.32869e-06	1.20783	SEKI	Non-enzyme proteins (3)
P62748	1.43741e-07	2.53557	SEKI	Non-enzyme proteins (3)
P10493	4.72351e-08	1.86028	SEKI	Non-enzyme proteins (3)
Q9JKC8	1.26545e-07	1.03553	SEKI	Non-enzyme proteins (3)
P00848	2.31166e-08	0.836221	SEKI	Non-enzyme proteins (3)
Q9D8B3	2.84007e-07	3.01314	SEKI	Non-enzyme proteins (3)
P12787	1.90282e-06	0.784131	SEKI	Non-enzyme proteins (3)
Q8JZQ9	1.07554e-06	1.18783	SEKI	Non-enzyme proteins (3)
Q3TZZ7	2.61632e-07	1.1181	SEKI	Non-enzyme proteins (3)
P97447	1.02212e-07	1.13061	SEKI	Non-enzyme proteins (3)
Q99L45	1.6347e-06	1.06492	SEKI	Non-enzyme proteins (3)
P01942	8.87292e-06	1.26603	SEKI	Non-enzyme proteins (3)
Q3UQ44	5.17426e-06	1.26642	SEKI	Non-enzyme proteins (3)
Q80TM9	1.28385e-07	0.482214	SEKI	Non-enzyme proteins (3)
Q91VR2	3.76002e-06	0.742699	SEKI	Non-enzyme proteins (3)
Q6P8I6	2.42504e-08	1.59924	SEKI	Non-enzyme proteins (3)
P23116	1.16151e-06	1.23704	SEKI	Non-enzyme proteins (3)
P08752	4.93177e-07	1.07964	SEKI	Non-enzyme proteins (3)
Q8BWW4	3.62846e-07	0.768821	SEKI	Non-enzyme proteins (3)
Q61699	1.81467e-06	0.475181	SEKI	Non-enzyme proteins (3)
Q9Z0R4	4.20998e-07	1.31814	SEKI	Non-enzyme proteins (3)
Q61702	1.57986e-07	1.16935	SEKI	Non-enzyme proteins (3)
P26041	1.43973e-06	1.43382	SEKI	Non-enzyme proteins (3)
P39039	1.47517e-07	1.16061	SEKI	Non-enzyme proteins (3)
P70257	1.10256e-07	0.310541	SEKI	Non-enzyme proteins (3)
Q9CQJ8	5.42516e-07	0.975422	SEKI	Non-enzyme proteins (3)
Q9DCS9	1.85223e-06	0.90308	SEKI	Non-enzyme proteins (3)
Q8VCQ3	1.7432e-08	1.41265	SEKI	Non-enzyme proteins (3)
Q9QXK3	3.12331e-07	0.890824	SEKI	Non-enzyme proteins (3)
Q61559	8.58202e-08	1.08722	SEKI	Non-enzyme proteins (3)
Q8BH60	1.35612e-07	1.1762	SEKI	Non-enzyme proteins (3)
Q80Y14	6.59625e-07	0.920346	SEKI	Non-enzyme proteins (3)
Q9QZQ8	1.4441e-06	1.34054	SEKI	Non-enzyme proteins (3)
Q8K114	2.35077e-08	1.5293	SEKI	Non-enzyme proteins (3)
P01878	4.40476e-07	1.12435	SEKI	Non-enzyme proteins (3)
O35344	2.91361e-07	0.846572	SEKI	Non-enzyme proteins (3)
P11438	3.50787e-07	1.0525	SEKI	Non-enzyme proteins (3)
Q99M51	1.59964e-07	1.02607	SEKI	Non-enzyme proteins (3)
P28660	3.51383e-07	1.07948	SEKI	Non-enzyme proteins (3)
Q9CXK8	1.83129e-08	1.53295	SEKI	Non-enzyme proteins (3)
P61967	1.02821e-07	1.09787	SEKI	Non-enzyme proteins (3)
P48036	2.93098e-06	1.1287	SEKI	Non-enzyme proteins (3)
Q9DAA6	8.69517e-08	1.14752	SEKI	Non-enzyme proteins (3)
Q9JKR6	4.65019e-06	1.36223	SEKI	Non-enzyme proteins (3)
Q9CYI4	6.47211e-08	0.972813	SEKI	Non-enzyme proteins (3)
Q9D0B6	3.0718e-08	1.33798	SEKI	Non-enzyme proteins (3)
Q9WVD5	1.51857e-06	0.802415	SEKI	Non-enzyme proteins (3)
P14824	9.18761e-08	0.839176	SEKI	Non-enzyme proteins (3)
P24721	2.93017e-07	0.780911	SEKI	Non-enzyme proteins (3)
Q9DCX2	4.99435e-06	0.74021	SEKI	Non-enzyme proteins (3)
Q99LD4	4.35553e-07	1.15311	SEKI	Non-enzyme proteins (3)
P97315	2.41686e-07	1.48959	SEKI	Non-enzyme proteins (3)
Q8BT60	6.33269e-07	1.11741	SEKI	Non-enzyme proteins (3)
Q9JIF7	1.04096e-06	1.42287	SEKI	Non-enzyme proteins (3)
Q8K2C7	2.47777e-07	1.22649	SEKI	Non-enzyme proteins (3)
Q8VE95	1.56698e-07	0.822848	SEKI	Non-enzyme proteins (3)
Q99J56	4.38717e-08	1.2422	SEKI	Non-enzyme proteins (3)
A2ALW5	1.17459e-07	0.688838	SEKI	Non-enzyme proteins (3)
P06909	4.11457e-07	2.18364	SEKI	Non-enzyme proteins (3)
O88668	4.10824e-07	0.812286	SEKI	Non-enzyme proteins (3)
Q8BFR5	3.72418e-06	0.799711	SEKI	Non-enzyme proteins (3)
O35387	9.06607e-08	0.909791	SEKI	Non-enzyme proteins (3)
P28798	2.45675e-06	1.96875	SEKI	Non-enzyme proteins (3)
Q60634	2.25752e-07	1.33558	SEKI	Non-enzyme proteins (3)
O35166	7.63476e-08	0.33197	SEKI	Non-enzyme proteins (3)
P11589	1.01473e-07	0.176857	SEKI	Non-enzyme proteins (3)
P35951	1.44203e-07	0.743168	SEKI	Non-enzyme proteins (3)
Q61595	4.4299e-07	1.10334	SEKI	Non-enzyme proteins (3)
P48771	4.61461e-07	0.927943	SEKI	Non-enzyme proteins (3)
P61202	2.52424e-07	1.07034	SEKI	Non-enzyme proteins (3)
O88543	3.07193e-07	1.22989	SEKI	Non-enzyme proteins (3)
Q9CWL8	3.49232e-08	1.17796	SEKI	Non-enzyme proteins (3)
Q9CX80	3.33226e-08	2.83492	SEKI	Non-enzyme proteins (3)
P97792	2.1935e-07	1.54019	SEKI	Non-enzyme proteins (3)
O88544	4.41367e-07	0.99332	SEKI	Non-enzyme proteins (3)
P28230	4.5648e-07	1.02106	SEKI	Non-enzyme proteins (3)
Q02248	7.2691e-07	1.16124	SEKI	Non-enzyme proteins (3)
Q6ZQ38	1.65165e-06	1.11014	SEKI	Non-enzyme proteins (3)
Q64433	1.22787e-05	0.742612	SEKI	Non-enzyme proteins (3)
Q8C5W0	4.7066e-07	0.996183	SEKI	Non-enzyme proteins (3)
Q9CQZ6	4.5131e-07	0.871997	SEKI	Non-enzyme proteins (3)
Q9JLV1	1.40255e-06	1.57271	SEKI	Non-enzyme proteins (3)
A2AG58	2.25667e-08	0.858956	SEKI	Non-enzyme proteins (3)
P30999	9.0836e-07	1.25397	SEKI	Non-enzyme proteins (3)
Q8CH18	2.78441e-07	1.03068	SEKI	Non-enzyme proteins (3)
O35658	1.29288e-06	0.770675	SEKI	Non-enzyme proteins (3)
P11609	1.16099e-07	0.866862	SEKI	Non-enzyme proteins (3)
Q80TN4	2.73988e-08	0.989701	SEKI	Non-enzyme proteins (3)
Q8K3H0	1.24609e-07	1.25513	SEKI	Non-enzyme proteins (3)
Q9CQF3	1.20207e-07	1.01966	SEKI	Non-enzyme proteins (3)
P47941	2.2896e-07	1.25884	SEKI	Non-enzyme proteins (3)
Q9D8X1	1.35959e-07	0.745562	SEKI	Non-enzyme proteins (3)
Q8R1B4	8.39529e-07	1.28399	SEKI	Non-enzyme proteins (3)
P60229	1.01533e-06	1.3021	SEKI	Non-enzyme proteins (3)
P48024	7.08248e-07	1.40549	SEKI	Non-enzyme proteins (3)
P70290	1.62574e-07	1.34312	SEKI	Non-enzyme proteins (3)
Q8BFZ9	4.32318e-07	1.10433	SEKI	Non-enzyme proteins (3)
Q78JE5	1.14981e-07	1.26829	SEKI	Non-enzyme proteins (3)
Q8BGD9	1.13739e-06	1.17781	SEKI	Non-enzyme proteins (3)
O89051	2.06291e-07	3.39098	SEKI	Non-enzyme proteins (3)
Q922Q8	2.46508e-06	1.45725	SEKI	Non-enzyme proteins (3)
P51885	2.74711e-07	1.0267	SEKI	Non-enzyme proteins (3)
Q3THE2	5.97659e-07	1.43711	SEKI	Non-enzyme proteins (3)
Q8BWY3	5.41866e-07	1.39994	SEKI	Non-enzyme proteins (3)
Q9D4H1	6.58326e-08	1.24131	SEKI	Non-enzyme proteins (3)
Q9QXC1	9.0561e-08	1.51471	SEKI	Non-enzyme proteins (3)
Q0GNC1	2.08903e-07	0.886597	SEKI	Non-enzyme proteins (3)
P27661	4.58448e-06	2.01343	SEKI	Non-enzyme proteins (3)
P01899	2.11093e-07	1.18471	SEKI	Non-enzyme proteins (3)
P11688	1.96178e-07	1.44321	SEKI	Non-enzyme proteins (3)
P01902	1.52266e-08	1.03566	SEKI	Non-enzyme proteins (3)
Q9DBS5	3.66158e-07	1.03515	SEKI	Non-enzyme proteins (3)
A2APT9	3.28059e-08	1.31861	SEKI	Non-enzyme proteins (3)
Q921I2	1.27402e-07	0.917497	SEKI	Non-enzyme proteins (3)
P59017	5.80208e-07	0.748903	SEKI	Non-enzyme proteins (3)
P83917	3.23436e-07	1.27291	SEKI	Non-enzyme proteins (3)
Q505B7	1.99318e-07	1.10425	SEKI	Non-enzyme proteins (3)
Q9WV32	7.95852e-07	1.39127	SEKI	Non-enzyme proteins (3)
Q9D7N9	3.8289e-07	1.21183	SEKI	Non-enzyme proteins (3)
Q9QXX4	6.19773e-06	0.75633	SEKI	Non-enzyme proteins (3)
Q8VBT9	4.1702e-07	1.0603	SEKI	Non-enzyme proteins (3)
P18572	1.25022e-06	1.24686	SEKI	Non-enzyme proteins (3)
Q06185	2.52563e-06	0.894771	SEKI	Non-enzyme proteins (3)
Q8BKX1	1.66802e-07	1.08949	SEKI	Non-enzyme proteins (3)
Q8BIQ5	1.3003e-07	0.949914	SEKI	Non-enzyme proteins (3)
O35887	5.46098e-07	2.05633	SEKI	Non-enzyme proteins (3)
Q8VEK0	1.04318e-06	1.12453	SEKI	Non-enzyme proteins (3)
Q9D024	3.51964e-07	1.31286	SEKI	Non-enzyme proteins (3)
Q8QZY1	8.67831e-07	1.24	SEKI	Non-enzyme proteins (3)
Q8VCM7	1.20687e-06	3.32159	SEKI	Non-enzyme proteins (3)
Q8K0E8	8.36787e-07	4.38447	SEKI	Non-enzyme proteins (3)
Q61160	3.93136e-08	3.04504	SEKI	Non-enzyme proteins (3)
P11499	2.1498e-05	0.64356	SEKI	Non-enzyme proteins (3)
Q8C0K5	5.23676e-08	1.09526	SEKI	Non-enzyme proteins (3)
Q9CZ04	1.84439e-07	0.737172	SEKI	Non-enzyme proteins (3)
O88545	1.27019e-07	1.12034	SEKI	Non-enzyme proteins (3)
Q60902	4.51596e-07	0.776139	SEKI	Non-enzyme proteins (3)
P11276	2.2846e-06	1.83102	SEKI	Non-enzyme proteins (3)
Q80WW9	1.82928e-07	0.996486	SEKI	Non-enzyme proteins (3)
Q62426	5.99858e-07	1.1073	SEKI	Non-enzyme proteins (3)
Q9JHU4	3.39279e-06	1.08065	SEKI	Non-enzyme proteins (3)
P57759	4.5195e-07	1.40903	SEKI	Non-enzyme proteins (3)
Q9D1Q6	7.414e-07	1.44424	SEKI	Non-enzyme proteins (3)
P97379	4.33078e-07	0.986693	SEKI	Non-enzyme proteins (3)
P29391	2.33787e-06	0.664673	SEKI	Non-enzyme proteins (3)
Q6AW69	2.95385e-07	0.685744	SEKI	Non-enzyme proteins (3)
P61022	2.51132e-07	0.820065	SEKI	Non-enzyme proteins (3)
Q9QYI3	2.8118e-07	0.93835	SEKI	Non-enzyme proteins (3)
Q3UMW8	1.76247e-08	1.43015	SEKI	Non-enzyme proteins (3)
Q921H9	7.41755e-07	1.1721	SEKI	Non-enzyme proteins (3)
Q99LM2	3.02464e-07	1.27479	SEKI	Non-enzyme proteins (3)
Q99LI2	2.97417e-07	1.0458	SEKI	Non-enzyme proteins (3)
P70372	3.9247e-07	1.25199	SEKI	Non-enzyme proteins (3)
Q9JHI7	5.33045e-08	0.817215	SEKI	Non-enzyme proteins (3)
Q3UQN2	1.51064e-07	1.18177	SEKI	Non-enzyme proteins (3)
P48722	5.2259e-07	1.00781	SEKI	Non-enzyme proteins (3)
A2AKG8	2.73164e-08	0.976908	SEKI	Non-enzyme proteins (3)
Q8R3R8	5.71752e-08	0.579222	SEKI	Non-enzyme proteins (3)
P62880	8.78145e-07	1.04152	SEKI	Non-enzyme proteins (3)
Q56A08	3.48519e-08	1.35842	SEKI	Non-enzyme proteins (3)
Q571I9	4.54723e-07	0.794609	SEKI	Non-enzyme proteins (3)
Q9CR21	2.33914e-07	0.845589	SEKI	Non-enzyme proteins (3)
Q02013	2.37421e-07	0.894923	SEKI	Non-enzyme proteins (3)
Q00623	1.75858e-06	1.64491	SEKI	Non-enzyme proteins (3)
Q9DCR2	7.28948e-08	0.921697	SEKI	Non-enzyme proteins (3)
P22892	3.52035e-07	1.18531	SEKI	Non-enzyme proteins (3)
P32261	6.79305e-07	0.938542	SEKI	Non-enzyme proteins (3)
P97384	3.06165e-07	0.846719	SEKI	Non-enzyme proteins (3)
Q61081	4.01072e-07	0.70666	SEKI	Non-enzyme proteins (3)
P31809	1.7817e-07	0.642424	SEKI	Non-enzyme proteins (3)
Q9WVK4	3.12255e-07	1.0618	SEKI	Non-enzyme proteins (3)
Q9JIQ3	9.16654e-08	1.00992	SEKI	Non-enzyme proteins (3)
P12710	2.67391e-05	0.501614	SEKI	Non-enzyme proteins (3)
Q9DAS9	1.90499e-07	1.19923	SEKI	Non-enzyme proteins (3)
P51859	1.52014e-06	1.32855	SEKI	Non-enzyme proteins (3)
P28659	9.16552e-08	1.22617	SEKI	Non-enzyme proteins (3)
A2AUM9	1.25164e-08	1.32598	SEKI	Non-enzyme proteins (3)
Q9DBB9	6.90515e-08	1.09484	SEKI	Non-enzyme proteins (3)
Q9CR59	2.04657e-07	0.996849	SEKI	Non-enzyme proteins (3)
Q3U0V1	9.74555e-07	1.15232	SEKI	Non-enzyme proteins (3)
Q61584	2.58265e-07	0.666998	SEKI	Non-enzyme proteins (3)
Q9D172	1.67693e-06	0.78423	SEKI	Non-enzyme proteins (3)
Q8WUR0	1.07897e-07	0.942381	SEKI	Non-enzyme proteins (3)
P51807	1.27127e-08	1.10587	SEKI	Non-enzyme proteins (3)
Q91WK2	5.67848e-07	1.4065	SEKI	Non-enzyme proteins (3)
Q3UMY5	2.13688e-07	1.23852	SEKI	Non-enzyme proteins (3)
P84089	4.87875e-07	1.13356	SEKI	Non-enzyme proteins (3)
Q99K30	5.3316e-07	0.662118	SEKI	Non-enzyme proteins (3)
Q8K0G8	2.00533e-07	1.09288	SEKI	Non-enzyme proteins (3)
P27601	8.80182e-08	1.12684	SEKI	Non-enzyme proteins (3)
O08795	2.69825e-06	1.47193	SEKI	Non-enzyme proteins (3)
Q8BS95	4.81062e-08	1.55308	SEKI	Non-enzyme proteins (3)
Q9CPV4	1.37426e-06	0.973174	SEKI	Non-enzyme proteins (3)
Q810D6	5.3605e-08	0.83235	SEKI	Non-enzyme proteins (3)
O09172	9.12287e-07	0.905076	SEKI	Non-enzyme proteins (3)
Q9CQH7	4.36967e-07	1.16055	SEKI	Non-enzyme proteins (3)
P47754	1.50086e-06	1.12312	SEKI	Non-enzyme proteins (3)
Q5EBG8	3.63646e-07	0.82347	SEKI	Non-enzyme proteins (3)
P35564	3.97098e-06	1.08503	SEKI	Non-enzyme proteins (3)
Q9D2V7	4.49681e-07	0.983187	SEKI	Non-enzyme proteins (3)
P19783	2.57915e-06	0.821949	SEKI	Non-enzyme proteins (3)
O88487	7.32516e-07	0.987947	SEKI	Non-enzyme proteins (3)
Q8BJW6	9.81221e-07	1.46502	SEKI	Non-enzyme proteins (3)
Q3TAS6	6.67052e-08	1.05283	SEKI	Non-enzyme proteins (3)
Q8R3S6	6.7202e-08	2.21612	SEKI	Non-enzyme proteins (3)
Q9DCW4	1.49298e-05	0.70685	SEKI	Non-enzyme proteins (3)
Q8C0Z1	1.29982e-07	0.723862	SEKI	Non-enzyme proteins (3)
Q6GSS7	1.53072e-07	1.56123	SEKI	Non-enzyme proteins (3)
Q80VD1	1.43315e-07	1.14945	SEKI	Non-enzyme proteins (3)
Q9QZN4	1.27808e-07	1.84621	SEKI	Non-enzyme proteins (3)
Q9JHJ3	1.16376e-08	1.66467	SEKI	Non-enzyme proteins (3)
Q9JL15	7.70047e-08	0.918477	SEKI	Non-enzyme proteins (3)
Q9DCJ1	3.64814e-08	0.979979	SEKI	Non-enzyme proteins (3)
Q8R2R6	2.81394e-08	0.982854	SEKI	Non-enzyme proteins (3)
Q91VA6	2.27307e-07	0.902343	SEKI	Non-enzyme proteins (3)
P29595	2.33212e-07	1.15417	SEKI	Non-enzyme proteins (3)
Q02819	1.05772e-06	1.4109	SEKI	Non-enzyme proteins (3)
Q63850	8.47313e-08	1.02884	SEKI	Non-enzyme proteins (3)
Q9D281	1.38832e-07	1.54035	SEKI	Non-enzyme proteins (3)
Q8VCI5	8.61227e-07	0.408656	SEKI	Non-enzyme proteins (3)
Q99K51	1.81297e-06	1.26989	SEKI	Non-enzyme proteins (3)
P28658	2.24436e-07	1.07898	SEKI	Non-enzyme proteins (3)
Q8CI32	1.33899e-07	1.29444	SEKI	Non-enzyme proteins (3)
Q8BJ03	3.14773e-08	0.866755	SEKI	Non-enzyme proteins (3)
O35343	1.26288e-07	0.921816	SEKI	Non-enzyme proteins (3)
Q8VED9	1.10857e-07	1.02962	SEKI	Non-enzyme proteins (3)
P62774	6.58227e-07	0.993779	SEKI	Non-enzyme proteins (3)
Q920Q6	4.64577e-08	1.67505	SEKI	Non-enzyme proteins (3)
Q61830	8.88167e-07	1.23981	SEKI	Non-enzyme proteins (3)
Q791V5	1.33785e-06	0.870827	SEKI	Non-enzyme proteins (3)
Q9CWP6	1.91326e-08	1.49109	SEKI	Non-enzyme proteins (3)
P29341	2.21679e-06	1.44051	SEKI	Non-enzyme proteins (3)
Q8VI36	2.26473e-07	1.33414	SEKI	Non-enzyme proteins (3)
Q6GQT9	1.39937e-06	1.20191	SEKI	Non-enzyme proteins (3)
P09405	2.84344e-06	1.58212	SEKI	Non-enzyme proteins (3)
Q8BKZ9	5.52757e-07	1.06997	SEKI	Non-enzyme proteins (3)
O70591	9.88014e-08	1.03454	SEKI	Non-enzyme proteins (3)
Q91X72	4.81203e-07	2.59886	SEKI	Non-enzyme proteins (3)
Q921F4	1.81767e-07	1.22346	SEKI	Non-enzyme proteins (3)
P01837	2.92211e-07	1.05886	SEKI	Non-enzyme proteins (3)
P01872	5.73043e-08	0.953332	SEKI	Non-enzyme proteins (3)
P11588	4.15852e-07	0.190939	SEKI	Non-enzyme proteins (3)
Q62422	2.28991e-07	1.25761	SEKI	Non-enzyme proteins (3)
Q4VA53	2.50589e-07	1.34092	SEKI	Non-enzyme proteins (3)
Q9D7J4	2.86555e-07	0.994292	SEKI	Non-enzyme proteins (3)
Q8K0D5	5.90795e-07	0.859083	SEKI	Non-enzyme proteins (3)
Q9Z1D1	9.24318e-07	1.32186	SEKI	Non-enzyme proteins (3)
Q80X90	5.28502e-06	1.04414	SEKI	Non-enzyme proteins (3)
Q8BTM8	1.99346e-06	1.2709	SEKI	Non-enzyme proteins (3)
P49698	6.28427e-08	1.40217	SEKI	Non-enzyme proteins (3)
P01869	1.02593e-07	1.11847	SEKI	Non-enzyme proteins (3)
O88653	3.24406e-08	1.25387	SEKI	Non-enzyme proteins (3)
O08609	7.26608e-08	0.601474	SEKI	Non-enzyme proteins (3)
P61759	7.98903e-08	1.5282	SEKI	Non-enzyme proteins (3)
Q9DCB8	1.22165e-07	1.19691	SEKI	Non-enzyme proteins (3)
Q3U9N9	4.21289e-07	1.1009	SEKI	Non-enzyme proteins (3)
P53986	1.72172e-06	1.62089	SEKI	Non-enzyme proteins (3)
Q99K48	3.44642e-07	1.19957	SEKI	Non-enzyme proteins (3)
E9Q7G0	7.87441e-07	0.979719	SEKI	Non-enzyme proteins (3)
Q6A026	2.80334e-07	0.918028	SEKI	Non-enzyme proteins (3)
Q4FK66	2.55727e-08	1.07233	SEKI	Non-enzyme proteins (3)
Q9EQW7	7.87534e-08	0.855509	SEKI	Non-enzyme proteins (3)
Q3UV17	1.60755e-06	1.32104	SEKI	Non-enzyme proteins (3)
Q9CRB9	1.60383e-06	0.788182	SEKI	Non-enzyme proteins (3)
P60670	1.01208e-06	0.868513	SEKI	Non-enzyme proteins (3)
Q8BGA9	8.61699e-08	1.30654	SEKI	Non-enzyme proteins (3)
Q91WJ8	2.96294e-07	1.3728	SEKI	Non-enzyme proteins (3)
Q91YW3	7.42104e-07	1.40191	SEKI	Non-enzyme proteins (3)
P11862	2.95936e-07	0.402691	SEKI	Non-enzyme proteins (3)
O70194	4.37106e-07	1.19329	SEKI	Non-enzyme proteins (3)
Q9JKP5	3.18178e-07	0.99602	SEKI	Non-enzyme proteins (3)
Q9D820	7.4777e-08	1.29966	SEKI	Non-enzyme proteins (3)
Q3TXS7	2.50753e-06	1.01566	SEKI	Non-enzyme proteins (3)
Q9JIG7	1.3112e-07	1.34556	SEKI	Non-enzyme proteins (3)
Q8K211	2.2801e-08	1.26862	SEKI	Non-enzyme proteins (3)
Q9QYJ0	1.09914e-06	0.999947	SEKI	Non-enzyme proteins (3)
Q921I9	5.25928e-08	1.0826	SEKI	Non-enzyme proteins (3)
Q3TJZ6	1.73082e-07	1.10142	SEKI	Non-enzyme proteins (3)
P08113	1.70926e-05	1.65901	SEKI	Non-enzyme proteins (3)
Q9D8T2	3.52473e-07	1.09035	SEKI	Non-enzyme proteins (3)
Q60631	1.81749e-07	0.990032	SEKI	Non-enzyme proteins (3)
[truncated: 3,241 more rows]
