# Supplementary material for: Decreased liver B vitamin-related enzymes as a metabolic hallmark of cancer cachexia
Source: Nat Commun. 2023 Oct 6;14:6246. doi: 10.1038/s41467-023-41952-w (PMC10558488; doi:10.1038/s41467-023-41952-w)
Supplement: Supplementary file 4 — Source Data [file 41467_2023_41952_MOESM4_ESM.zip › source_data_ed3/Fig5a.xlsx]

## Sheet: Fig5
up_id	up_ac	ratio_mean	p_value	abd	class	class2
HMOX1_MOUSE	P14901	1.68225	0.147491	1.02603e-07	NIA_enzymes	CRCA
G6PD1_MOUSE	Q00612	1.96618	0.0272931	2.8298e-07	NIA_enzymes	CRCA
CY24B_MOUSE	Q61093	1.78332	0.105405	6.82887e-08	NIA_enzymes	CRCA
DHB13_MOUSE	Q8VCR2	1.66467	0.000981899	2.56943e-06	NIA_enzymes	CRCA
XRCC5_MOUSE	P27641	1.69166	0.0318285	2.08235e-07	NIA_enzymes	CRCA
NAMPT_MOUSE	Q99KQ4	1.40138	0.126924	1.26422e-06	NIA_enzymes	CRCA
CP3AD_MOUSE	Q64464	1.48087	0.0135879	1.02432e-06	NIA_enzymes	CRCA
G6PE_MOUSE	Q8CFX1	1.75138	0.0396695	1.61643e-06	NIA_enzymes	CRCA
GRHPR_MOUSE	Q91Z53	1.46349	0.00102966	3.98743e-06	NIA_enzymes	CRCA
NRK1_MOUSE	Q91W63	1.19361	0.3044	1.3879e-08	NIA_enzymes	CRCA
LBR_MOUSE	Q3U9G9	1.52296	0.00735015	2.26137e-07	NIA_enzymes	CRCA
CP51A_MOUSE	Q8K0C4	1.80481	0.045268	1.10034e-06	NIA_enzymes	CRCA
DHCR7_MOUSE	O88455	1.58593	0.0193111	5.15872e-07	NIA_enzymes	CRCA
FMO4_MOUSE	Q8VHG0	1.28665	0.0036092	6.62691e-08	NIA_enzymes	CRCA
CP2BA_MOUSE	P12791	0.98195	0.960331	1.2249e-07	NIA_enzymes	CRCA
3BHS7_MOUSE	Q9EQC1	1.23496	0.043887	3.05763e-07	NIA_enzymes	CRCA
ERG1_MOUSE	P52019	1.76377	0.104303	1.27167e-07	NIA_enzymes	CRCA
6PGD_MOUSE	Q9DCD0	1.45325	0.020112	1.70068e-06	NIA_enzymes	CRCA
G3P_MOUSE	P16858	1.35905	0.00713277	2.24553e-05	NIA_enzymes	CRCA
NSDHL_MOUSE	Q9R1J0	1.45204	0.0338898	9.51062e-07	NIA_enzymes	CRCA
CP2D9_MOUSE	P11714	1.62022	0.289892	2.09415e-06	NIA_enzymes	CRCA
NDUS7_MOUSE	Q9DC70	1.13418	0.132547	7.27959e-07	NIA_enzymes	CRCA
INO1_MOUSE	Q9JHU9	1.60268	0.0157576	4.07216e-08	NIA_enzymes	CRCA
PTGR1_MOUSE	Q91YR9	1.44441	0.0958424	7.07332e-08	NIA_enzymes	CRCA
BIEA_MOUSE	Q9CY64	1.24149	0.0125665	4.8454e-07	NIA_enzymes	CRCA
CD38_MOUSE	P56528	1.24937	0.18904	2.29662e-07	NIA_enzymes	CRCA
NUD16_MOUSE	Q6P3D0	1.14274	0.036812	5.52983e-08	NIA_enzymes	CRCA
FCL_MOUSE	P23591	1.22738	0.00904851	4.29864e-07	NIA_enzymes	CRCA
SIR2_MOUSE	Q8VDQ8	1.06407	0.507616	1.8837e-07	NIA_enzymes	CRCA
CBR1_MOUSE	P48758	1.45198	0.0785069	4.18722e-06	NIA_enzymes	CRCA
GSHR_MOUSE	P47791	1.21503	0.0288463	1.64569e-06	NIA_enzymes	CRCA
NNRE_MOUSE	Q8K4Z3	1.08243	0.13469	7.04394e-07	NIA_enzymes	CRCA
CP39A_MOUSE	Q9JKJ9	1.47115	0.0312321	9.03053e-08	NIA_enzymes	CRCA
NU4LM_MOUSE	P03903	1.07294	0.751763	8.6719e-08	NIA_enzymes	CRCA
ADHX_MOUSE	P28474	1.20866	0.0196772	9.30744e-06	NIA_enzymes	CRCA
SPRE_MOUSE	Q64105	1.16475	0.00973296	1.14405e-09	NIA_enzymes	CRCA
NADC_MOUSE	Q91X91	1.20225	0.121751	1.56323e-06	NIA_enzymes	CRCA
NCPR_MOUSE	P37040	1.14362	0.0609348	4.86856e-06	NIA_enzymes	CRCA
NDUV2_MOUSE	Q9D6J6	1.03269	0.611875	1.67591e-06	NIA_enzymes	CRCA
ECHA_MOUSE	Q8BMS1	0.983672	0.937517	1.61106e-05	NIA_enzymes	CRCA
DHE3_MOUSE	P26443	1.02171	0.747071	3.01301e-05	NIA_enzymes	CRCA
ALDR_MOUSE	P45376	1.20051	0.073042	5.8122e-07	NIA_enzymes	CRCA
NU1M_MOUSE	P03888	0.966267	0.602934	3.37095e-08	NIA_enzymes	CRCA
NDUV1_MOUSE	Q91YT0	1.02644	0.439242	1.50793e-06	NIA_enzymes	CRCA
DHB8_MOUSE	P50171	1.05575	0.218429	1.21666e-06	NIA_enzymes	CRCA
IMDH2_MOUSE	P24547	1.14031	0.379444	3.37573e-07	NIA_enzymes	CRCA
NDUS1_MOUSE	Q91VD9	1.00395	0.903534	4.30527e-06	NIA_enzymes	CRCA
NDUS2_MOUSE	Q91WD5	1.00187	0.96811	1.2297e-06	NIA_enzymes	CRCA
NU3M_MOUSE	P03899	1.09571	0.102534	7.96571e-09	NIA_enzymes	CRCA
CBR4_MOUSE	Q91VT4	1.00487	0.941211	5.47749e-07	NIA_enzymes	CRCA
TRXR2_MOUSE	Q9JLT4	0.893576	0.547763	5.14663e-07	NIA_enzymes	CRCA
AL1B1_MOUSE	Q9CZS1	0.939538	0.226562	2.25831e-06	NIA_enzymes	CRCA
MDHM_MOUSE	P08249	0.957308	0.547091	1.55745e-05	NIA_enzymes	CRCA
TRXR1_MOUSE	Q9JMH6	1.08335	0.321483	1.45928e-06	NIA_enzymes	CRCA
NU5M_MOUSE	P03921	1.07531	0.437389	8.13062e-08	NIA_enzymes	CRCA
DHB7_MOUSE	O88736	1.30631	0.126608	3.65207e-07	NIA_enzymes	CRCA
ERG24_MOUSE	Q71KT5	1.19947	0.0391766	4.23199e-07	NIA_enzymes	CRCA
RDH11_MOUSE	Q9QYF1	1.14542	0.176303	1.01352e-06	NIA_enzymes	CRCA
NDUS3_MOUSE	Q9DCT2	0.94289	0.152782	5.46579e-07	NIA_enzymes	CRCA
NNRD_MOUSE	Q9CZ42	0.994389	0.369889	4.7328e-07	NIA_enzymes	CRCA
HMOX2_MOUSE	O70252	1.06433	0.286268	2.13448e-07	NIA_enzymes	CRCA
AL8A1_MOUSE	Q8BH00	0.987724	0.628755	5.93495e-06	NIA_enzymes	CRCA
DPYD_MOUSE	Q8CHR6	1.0864	0.33156	2.76563e-06	NIA_enzymes	CRCA
GALE_MOUSE	Q8R059	1.03273	0.668359	4.74594e-07	NIA_enzymes	CRCA
FDFT_MOUSE	P53798	1.29449	0.170489	1.42151e-07	NIA_enzymes	CRCA
CRYL1_MOUSE	Q99KP3	0.987666	0.878703	4.65295e-07	NIA_enzymes	CRCA
XDH_MOUSE	Q00519	1.01263	0.840792	2.05519e-06	NIA_enzymes	CRCA
DHB12_MOUSE	O70503	1.09018	0.387742	1.28648e-06	NIA_enzymes	CRCA
GPDA_MOUSE	P13707	1.05203	0.494544	7.30565e-06	NIA_enzymes	CRCA
SAHH_MOUSE	P50247	0.943085	0.157599	2.24022e-05	NIA_enzymes	CRCA
DHR11_MOUSE	Q3U0B3	0.95838	0.572742	1.23167e-07	NIA_enzymes	CRCA
NDUS8_MOUSE	Q8K3J1	1.06913	0.482031	4.46948e-07	NIA_enzymes	CRCA
NU4M_MOUSE	P03911	0.954189	0.408638	1.10593e-07	NIA_enzymes	CRCA
P5CR3_MOUSE	Q9DCC4	0.929824	0.262856	5.31373e-07	NIA_enzymes	CRCA
AASS_MOUSE	Q99K67	0.902415	0.0166632	7.56641e-06	NIA_enzymes	CRCA
DLDH_MOUSE	O08749	0.867294	0.131371	5.91853e-06	NIA_enzymes	CRCA
HCD2_MOUSE	O08756	0.906078	0.0887121	5.61722e-06	NIA_enzymes	CRCA
PNCB_MOUSE	Q8CC86	0.985929	0.759359	1.4676e-06	NIA_enzymes	CRCA
KMO_MOUSE	Q91WN4	0.908762	0.0968783	2.41677e-06	NIA_enzymes	CRCA
TECR_MOUSE	Q9CY27	1.10587	0.297627	1.32426e-06	NIA_enzymes	CRCA
CP4B1_MOUSE	Q64462	0.927286	0.572134	3.24396e-07	NIA_enzymes	CRCA
MECR_MOUSE	Q9DCS3	0.890586	0.0121236	7.38972e-07	NIA_enzymes	CRCA
FMO2_MOUSE	Q8K2I3	1.26192	0.557534	1.17344e-07	NIA_enzymes	CRCA
PTGR3_MOUSE	Q8BGC4	0.974134	0.569376	8.46238e-07	NIA_enzymes	CRCA
DYR_MOUSE	P00375	0.901802	0.110882	5.67965e-07	NIA_enzymes	CRCA
ADRO_MOUSE	Q61578	1.10759	0.82355	4.62629e-07	NIA_enzymes	CRCA
AK1A1_MOUSE	Q9JII6	0.893492	0.0146669	5.77781e-06	NIA_enzymes	CRCA
AIFM1_MOUSE	Q9Z0X1	0.858709	0.0376178	4.46202e-06	NIA_enzymes	CRCA
QOR_MOUSE	P47199	0.903594	0.114909	2.75995e-06	NIA_enzymes	CRCA
AKCL2_MOUSE	Q9DCT1	1.09918	0.336209	2.93918e-07	NIA_enzymes	CRCA
DHRS4_MOUSE	Q99LB2	0.882405	0.098063	3.28188e-06	NIA_enzymes	CRCA
ADH1_MOUSE	P00329	0.882591	0.138042	3.31722e-05	NIA_enzymes	CRCA
DHDH_MOUSE	Q9DBB8	0.908075	0.0782559	2.13689e-06	NIA_enzymes	CRCA
PARP9_MOUSE	Q8CAS9	0.921127	0.55457	2.42944e-07	NIA_enzymes	CRCA
BLVRB_MOUSE	Q923D2	0.984689	0.823592	1.82356e-06	NIA_enzymes	CRCA
ASPD_MOUSE	Q9DCQ2	0.945603	0.448396	3.72735e-06	NIA_enzymes	CRCA
NNTM_MOUSE	Q61941	0.810867	0.000440132	4.00183e-06	NIA_enzymes	CRCA
NB5R3_MOUSE	Q9DCN2	0.924331	0.546802	4.05785e-06	NIA_enzymes	CRCA
ALDH2_MOUSE	P47738	0.830107	0.0530697	3.17615e-05	NIA_enzymes	CRCA
SSDH_MOUSE	Q8BWF0	0.772731	0.000158158	2.51696e-06	NIA_enzymes	CRCA
CP3AB_MOUSE	Q64459	0.827366	0.0925182	7.5037e-06	NIA_enzymes	CRCA
AKC1H_MOUSE	Q8K023	0.839742	0.284795	1.91849e-09	NIA_enzymes	CRCA
IDHC_MOUSE	O88844	0.847161	0.0343533	1.39551e-05	NIA_enzymes	CRCA
CP270_MOUSE	Q91W64	1.15749	0.495078	1.28875e-06	NIA_enzymes	CRCA
HUTU_MOUSE	Q8VC12	0.805444	0.00688892	4.48975e-06	NIA_enzymes	CRCA
CP2AC_MOUSE	P56593	0.949489	0.744716	2.57446e-06	NIA_enzymes	CRCA
HSDL2_MOUSE	Q2TPA8	0.764923	0.002099	3.93486e-06	NIA_enzymes	CRCA
PTGR2_MOUSE	Q8VDQ1	0.893859	0.0800277	6.9705e-07	NIA_enzymes	CRCA
AK1CD_MOUSE	Q8VC28	0.748469	0.00482433	3.64175e-06	NIA_enzymes	CRCA
IDH3A_MOUSE	Q9D6R2	0.769558	0.0155018	1.09281e-06	NIA_enzymes	CRCA
CP2BJ_MOUSE	O55071	0.56939	0.0904108	1.2249e-07	NIA_enzymes	CRCA
DRS7B_MOUSE	Q99J47	0.921088	0.664933	1.73268e-07	NIA_enzymes	CRCA
ARK72_MOUSE	Q8CG76	0.813478	0.0146317	2.19173e-06	NIA_enzymes	CRCA
AL1A7_MOUSE	O35945	0.928878	0.719379	7.24419e-06	NIA_enzymes	CRCA
IYD1_MOUSE	Q9DCX8	0.893604	0.659151	5.22831e-07	NIA_enzymes	CRCA
HTAI2_MOUSE	Q9Z2G9	1.0063	0.933051	5.04113e-07	NIA_enzymes	CRCA
HCDH_MOUSE	Q61425	0.715189	0.0132504	5.29836e-06	NIA_enzymes	CRCA
DHC24_MOUSE	Q8VCH6	0.889943	0.358315	2.86829e-07	NIA_enzymes	CRCA
H17B6_MOUSE	Q9R092	0.881052	0.467389	3.93345e-07	NIA_enzymes	CRCA
IDHP_MOUSE	P54071	0.70264	0.0018376	4.25878e-06	NIA_enzymes	CRCA
PXL2B_MOUSE	Q9DB60	1.14472	0.952347	8.12466e-08	NIA_enzymes	CRCA
MMSA_MOUSE	Q9EQ20	0.691988	0.00638797	1.31721e-05	NIA_enzymes	CRCA
FMO5_MOUSE	P97872	0.968711	0.957087	6.65749e-06	NIA_enzymes	CRCA
3BHS3_MOUSE	P26150	0.67355	0.0064862	1.27707e-06	NIA_enzymes	CRCA
DCXR_MOUSE	Q91X52	0.810733	0.0322253	1.56216e-06	NIA_enzymes	CRCA
DECR2_MOUSE	Q9WV68	0.762144	0.0403948	2.02032e-06	NIA_enzymes	CRCA
AK1D1_MOUSE	Q8VCX1	0.847517	0.127247	1.93161e-06	NIA_enzymes	CRCA
RDH16_MOUSE	O54909	0.798874	0.262592	1.25125e-07	NIA_enzymes	CRCA
UGDH_MOUSE	O70475	0.708104	0.00390277	7.30038e-06	NIA_enzymes	CRCA
KYNU_MOUSE	Q9CXF0	0.792131	0.149405	1.84666e-06	NIA_enzymes	CRCA
GPD1L_MOUSE	Q3ULJ0	0.71459	0.0090562	4.95849e-07	NIA_enzymes	CRCA
NQO2_MOUSE	Q9JI75	0.685278	4.13961e-05	1.13096e-06	NIA_enzymes	CRCA
RETST_MOUSE	Q64FW2	0.602266	0.00131548	2.54336e-06	NIA_enzymes	CRCA
AL4A1_MOUSE	Q8CHT0	0.679871	0.00157362	8.32323e-06	NIA_enzymes	CRCA
BDH_MOUSE	Q80XN0	0.571436	0.0109217	2.67416e-06	NIA_enzymes	CRCA
AL9A1_MOUSE	Q9JLJ2	0.668786	0.00421347	1.58087e-05	NIA_enzymes	CRCA
CP4V2_MOUSE	Q9DBW0	0.775854	0.0523456	5.8525e-07	NIA_enzymes	CRCA
3HAO_MOUSE	Q78JT3	0.703234	0.0132951	5.58965e-06	NIA_enzymes	CRCA
MDHC_MOUSE	P14152	0.689982	0.00623224	1.58314e-05	NIA_enzymes	CRCA
DHRS1_MOUSE	Q99L04	0.789215	0.121213	3.50208e-06	NIA_enzymes	CRCA
AL1L1_MOUSE	Q8R0Y6	0.776953	0.149262	3.37764e-05	NIA_enzymes	CRCA
DHB4_MOUSE	P51660	0.753395	0.149619	1.68874e-05	NIA_enzymes	CRCA
DECR_MOUSE	Q9CQ62	0.582947	0.00490252	4.98955e-06	NIA_enzymes	CRCA
SIR5_MOUSE	Q8K2C6	0.996778	0.817743	5.66154e-07	NIA_enzymes	CRCA
DHB11_MOUSE	Q9EQ06	0.745222	0.0270584	1.36736e-06	NIA_enzymes	CRCA
DHB2_MOUSE	P51658	0.758456	0.2359	7.47775e-07	NIA_enzymes	CRCA
CP2DQ_MOUSE	Q8CIM7	0.766778	0.284044	2.18212e-06	NIA_enzymes	CRCA
DHPR_MOUSE	Q8BVI4	0.604257	0.000674442	4.20246e-06	NIA_enzymes	CRCA
GSK3B_MOUSE	Q9WV60	1.37318	0.525918	9.391e-08	NIA_enzymes	CRCA
DHI1_MOUSE	P50172	0.674697	0.0442519	3.61184e-06	NIA_enzymes	CRCA
CP2DA_MOUSE	P24456	0.785114	0.434149	5.27065e-06	NIA_enzymes	CRCA
CP2J5_MOUSE	O54749	0.761115	0.19109	5.86361e-07	NIA_enzymes	CRCA
C1TC_MOUSE	Q922D8	0.619781	0.00584648	1.3585e-05	NIA_enzymes	CRCA
FAS_MOUSE	P19096	0.637987	0.0489476	2.82043e-05	NIA_enzymes	CRCA
RDH7_MOUSE	O88451	0.643645	0.119347	7.52286e-06	NIA_enzymes	CRCA
3HIDH_MOUSE	Q99L13	0.499152	2.44919e-05	5.38071e-06	NIA_enzymes	CRCA
DHSO_MOUSE	Q64442	0.539219	0.00122769	1.59587e-05	NIA_enzymes	CRCA
CP237_MOUSE	P56654	0.484949	5.68877e-05	4.19936e-07	NIA_enzymes	CRCA
CP4FE_MOUSE	Q9EP75	0.621543	0.0536983	5.75706e-07	NIA_enzymes	CRCA
FMO1_MOUSE	P50285	0.613316	0.0552015	2.90292e-06	NIA_enzymes	CRCA
PECR_MOUSE	Q99MZ7	0.598792	0.00873962	4.82829e-06	NIA_enzymes	CRCA
CP2CT_MOUSE	Q64458	0.543319	0.0147127	5.00716e-06	NIA_enzymes	CRCA
PGDH_MOUSE	Q8VCC1	0.486726	0.000125712	9.19178e-07	NIA_enzymes	CRCA
ADH4_MOUSE	Q9QYY9	0.649409	0.0164964	9.80243e-07	NIA_enzymes	CRCA
CP4AA_MOUSE	O88833	0.499244	0.0351182	4.90579e-06	NIA_enzymes	CRCA
MACD1_MOUSE	Q922B1	0.630822	0.230496	3.48696e-07	NIA_enzymes	CRCA
DHB5_MOUSE	P70694	0.556153	0.0133848	8.98378e-06	NIA_enzymes	CRCA
CP254_MOUSE	Q6XVG2	0.523614	0.0195987	1.55126e-06	NIA_enzymes	CRCA
ECHP_MOUSE	Q9DBM2	0.453601	0.00225824	4.34206e-05	NIA_enzymes	CRCA
AL1A2_MOUSE	Q62148	0.463135	0.00562007	1.51423e-08	NIA_enzymes	CRCA
MAOX_MOUSE	P06801	0.322276	0.00116716	9.73488e-06	NIA_enzymes	CRCA
CP2E1_MOUSE	Q05421	0.494348	0.0403999	5.11707e-06	NIA_enzymes	CRCA
AL1A1_MOUSE	P24549	0.396269	0.00195241	4.4937e-05	NIA_enzymes	CRCA
CATA_MOUSE	P24270	0.454609	0.0244957	3.4152e-05	NIA_enzymes	CRCA
CY250_MOUSE	Q91X77	0.545752	0.12826	3.10216e-06	NIA_enzymes	CRCA
CP1A2_MOUSE	P00186	0.440156	0.0597097	4.1017e-06	NIA_enzymes	CRCA
AL3A2_MOUSE	P47740	0.349267	0.000722468	5.17727e-06	NIA_enzymes	CRCA
CP2A4_MOUSE	P15392	0.327839	0.086284	3.03184e-06	NIA_enzymes	CRCA
CP240_MOUSE	P56657	0.295317	0.00142111	1.62814e-07	NIA_enzymes	CRCA
CY24B_MOUSE	Q61093	1.78332	0.105405	6.82887e-08	B2_enzymes	CRCA
XRCC5_MOUSE	P27641	1.69166	0.0318285	2.08235e-07	B2_enzymes	CRCA
LDHD_MOUSE	Q7TNG8	1.76687	0.0138834	1.94962e-06	B2_enzymes	CRCA
FMO4_MOUSE	Q8VHG0	1.28665	0.0036092	6.62691e-08	B2_enzymes	CRCA
ERG1_MOUSE	P52019	1.76377	0.104303	1.27167e-07	B2_enzymes	CRCA
PCYOX_MOUSE	Q9CQF9	1.24839	0.019826	5.01409e-07	B2_enzymes	CRCA
G3P_MOUSE	P16858	1.35905	0.00713277	2.24553e-05	B2_enzymes	CRCA
ACADV_MOUSE	P50544	1.11646	0.417858	8.48146e-06	B2_enzymes	CRCA
ERO1A_MOUSE	Q8R180	1.4717	0.0783046	1.82181e-07	B2_enzymes	CRCA
QSOX1_MOUSE	Q8BND5	1.149	0.124928	2.69418e-08	B2_enzymes	CRCA
NUD16_MOUSE	Q6P3D0	1.14274	0.036812	5.52983e-08	B2_enzymes	CRCA
GSHR_MOUSE	P47791	1.21503	0.0288463	1.64569e-06	B2_enzymes	CRCA
CHDH_MOUSE	Q8BJ64	1.21762	0.0373659	3.73579e-06	B2_enzymes	CRCA
SQOR_MOUSE	Q9R112	1.21528	0.123779	1.32141e-06	B2_enzymes	CRCA
NCPR_MOUSE	P37040	1.14362	0.0609348	4.86856e-06	B2_enzymes	CRCA
DHE3_MOUSE	P26443	1.02171	0.747071	3.01301e-05	B2_enzymes	CRCA
NDUV1_MOUSE	Q91YT0	1.02644	0.439242	1.50793e-06	B2_enzymes	CRCA
GPDM_MOUSE	Q64521	0.916312	0.220948	1.26746e-06	B2_enzymes	CRCA
TRXR2_MOUSE	Q9JLT4	0.893576	0.547763	5.14663e-07	B2_enzymes	CRCA
ALR_MOUSE	P56213	1.25958	0.214499	5.52199e-07	B2_enzymes	CRCA
ACOX2_MOUSE	Q9QXD1	1.28643	0.251668	3.58338e-06	B2_enzymes	CRCA
TRXR1_MOUSE	Q9JMH6	1.08335	0.321483	1.45928e-06	B2_enzymes	CRCA
DPYD_MOUSE	Q8CHR6	1.0864	0.33156	2.76563e-06	B2_enzymes	CRCA
XDH_MOUSE	Q00519	1.01263	0.840792	2.05519e-06	B2_enzymes	CRCA
ACAD9_MOUSE	Q8JZN5	0.915715	0.0846921	1.06325e-06	B2_enzymes	CRCA
DLDH_MOUSE	O08749	0.867294	0.131371	5.91853e-06	B2_enzymes	CRCA
KMO_MOUSE	Q91WN4	0.908762	0.0968783	2.41677e-06	B2_enzymes	CRCA
FMO2_MOUSE	Q8K2I3	1.26192	0.557534	1.17344e-07	B2_enzymes	CRCA
GGLO_MOUSE	P58710	1.05894	0.622574	2.36277e-06	B2_enzymes	CRCA
ACAD8_MOUSE	Q9D7B6	0.856289	0.0610936	1.03728e-06	B2_enzymes	CRCA
ACADM_MOUSE	P45952	0.876608	0.0995278	6.68193e-06	B2_enzymes	CRCA
ADRO_MOUSE	Q61578	1.10759	0.82355	4.62629e-07	B2_enzymes	CRCA
ACADL_MOUSE	P51174	0.761629	0.111696	5.08892e-06	B2_enzymes	CRCA
AIFM1_MOUSE	Q9Z0X1	0.858709	0.0376178	4.46202e-06	B2_enzymes	CRCA
TKFC_MOUSE	Q8VC30	0.946325	0.596298	1.6776e-05	B2_enzymes	CRCA
ACADS_MOUSE	Q07417	0.82427	0.0654357	5.31448e-06	B2_enzymes	CRCA
M2GD_MOUSE	Q9DBT9	0.863937	0.025507	8.62803e-06	B2_enzymes	CRCA
AP4A_MOUSE	P56380	0.961965	0.680462	1.3337e-07	B2_enzymes	CRCA
L2HDH_MOUSE	Q91YP0	0.883855	0.373466	4.58003e-07	B2_enzymes	CRCA
ETFD_MOUSE	Q921G7	0.785944	0.0297727	1.00977e-05	B2_enzymes	CRCA
PARP9_MOUSE	Q8CAS9	0.921127	0.55457	2.42944e-07	B2_enzymes	CRCA
NB5R3_MOUSE	Q9DCN2	0.924331	0.546802	4.05785e-06	B2_enzymes	CRCA
AOFA_MOUSE	Q64133	0.770339	0.0614398	1.99372e-07	B2_enzymes	CRCA
ACD10_MOUSE	Q8K370	0.846288	0.0347953	6.59293e-07	B2_enzymes	CRCA
PNPO_MOUSE	Q91XF0	1.2469	0.571494	3.78563e-07	B2_enzymes	CRCA
AOFB_MOUSE	Q8BW75	0.755346	0.0427583	2.79742e-06	B2_enzymes	CRCA
SDHA_MOUSE	Q8K2B3	0.823186	0.00744979	7.43155e-06	B2_enzymes	CRCA
IYD1_MOUSE	Q9DCX8	0.893604	0.659151	5.22831e-07	B2_enzymes	CRCA
ACDSB_MOUSE	Q9DBL1	0.8129	0.0517803	1.30008e-06	B2_enzymes	CRCA
DHC24_MOUSE	Q8VCH6	0.889943	0.358315	2.86829e-07	B2_enzymes	CRCA
HYPDH_MOUSE	Q8VCZ9	0.713762	0.0162764	8.85639e-07	B2_enzymes	CRCA
COQ6_MOUSE	Q8R1S0	0.869931	0.340066	1.63184e-07	B2_enzymes	CRCA
FMO5_MOUSE	P97872	0.968711	0.957087	6.65749e-06	B2_enzymes	CRCA
PROD_MOUSE	Q9WU79	0.789057	0.0668279	1.41323e-06	B2_enzymes	CRCA
AOXA_MOUSE	O54754	0.632507	0.0159639	1.21686e-06	B2_enzymes	CRCA
NQO2_MOUSE	Q9JI75	0.685278	4.13961e-05	1.13096e-06	B2_enzymes	CRCA
RETST_MOUSE	Q64FW2	0.602266	0.00131548	2.54336e-06	B2_enzymes	CRCA
AOXC_MOUSE	G3X982	0.698206	0.00178502	3.32324e-06	B2_enzymes	CRCA
SOX_MOUSE	Q9D826	0.716724	0.128723	2.08774e-06	B2_enzymes	CRCA
GCDH_MOUSE	Q60759	0.608289	0.0027777	2.60121e-06	B2_enzymes	CRCA
IVD_MOUSE	Q9JHI5	0.62784	0.0185261	6.98773e-06	B2_enzymes	CRCA
GSK3B_MOUSE	Q9WV60	1.37318	0.525918	9.391e-08	B2_enzymes	CRCA
ACD11_MOUSE	Q80XL6	0.600091	0.00658545	4.20651e-06	B2_enzymes	CRCA
SARDH_MOUSE	Q99LB7	0.496254	8.77389e-05	1.13979e-05	B2_enzymes	CRCA
FMO1_MOUSE	P50285	0.613316	0.0552015	2.90292e-06	B2_enzymes	CRCA
ACOX1_MOUSE	Q9R0H0	0.558675	0.0294934	1.21577e-07	B2_enzymes	CRCA
SDSL_MOUSE	Q8R238	1.42586	0.0954066	1.2047e-07	B6_enzymes	CRCA
GFPT1_MOUSE	P47856	1.49354	0.0182524	1.69557e-07	B6_enzymes	CRCA
PYGB_MOUSE	Q8CI94	1.55265	0.00712426	2.13651e-07	B6_enzymes	CRCA
SCLY_MOUSE	Q9JLI6	1.10682	0.445634	3.99953e-07	B6_enzymes	CRCA
GLYM_MOUSE	Q9CZN7	1.20419	0.0929409	3.04253e-06	B6_enzymes	CRCA
ALAT2_MOUSE	Q8BGT5	1.12099	0.257936	1.00819e-06	B6_enzymes	CRCA
SGPL1_MOUSE	Q8R0X7	1.218	0.222772	5.72521e-07	B6_enzymes	CRCA
KAT1_MOUSE	Q8BTY1	1.22027	0.0405307	6.16417e-07	B6_enzymes	CRCA
PDXK_MOUSE	Q8K183	1.05105	0.198982	6.66795e-07	B6_enzymes	CRCA
SDHL_MOUSE	Q8VBT2	1.13846	0.0973671	3.60939e-06	B6_enzymes	CRCA
AATM_MOUSE	P05202	0.983301	0.831283	1.76753e-05	B6_enzymes	CRCA
GCST_MOUSE	Q8CFA2	0.937169	0.383484	3.23452e-07	B6_enzymes	CRCA
GCSP_MOUSE	Q91W43	1.0294	0.621573	2.60995e-06	B6_enzymes	CRCA
CSAD_MOUSE	Q9DBE0	0.908941	0.537159	6.42438e-06	B6_enzymes	CRCA
AATC_MOUSE	P05201	0.871209	0.0783544	5.85879e-06	B6_enzymes	CRCA
AGT2_MOUSE	Q3UEG6	0.898552	0.0550469	2.53639e-06	B6_enzymes	CRCA
CBS_MOUSE	Q91WT9	0.944589	0.669848	1.54266e-06	B6_enzymes	CRCA
PNPO_MOUSE	Q91XF0	1.2469	0.571494	3.78563e-07	B6_enzymes	CRCA
KAT3_MOUSE	Q71RI9	0.764125	0.00270828	1.45233e-06	B6_enzymes	CRCA
KBL_MOUSE	O88986	0.77473	0.00600517	7.61939e-07	B6_enzymes	CRCA
ALAT1_MOUSE	Q8QZR5	0.824216	0.210516	1.93511e-06	B6_enzymes	CRCA
AADAT_MOUSE	Q9WVM8	0.711533	0.0372443	1.42435e-06	B6_enzymes	CRCA
KYNU_MOUSE	Q9CXF0	0.792131	0.149405	1.84666e-06	B6_enzymes	CRCA
SPYA_MOUSE	O35423	0.683998	0.0318393	2.04656e-06	B6_enzymes	CRCA
GLYC_MOUSE	P50431	0.621265	0.000359686	4.14079e-06	B6_enzymes	CRCA
PYGL_MOUSE	Q9ET01	0.75468	0.109651	1.20458e-05	B6_enzymes	CRCA
NFS1_MOUSE	Q9Z1J3	0.84761	0.422717	4.63531e-07	B6_enzymes	CRCA
OAT_MOUSE	P29758	0.588509	3.35121e-05	4.60137e-06	B6_enzymes	CRCA
THNS2_MOUSE	Q80W22	0.829721	0.175178	8.5027e-07	B6_enzymes	CRCA
DDC_MOUSE	O88533	0.665482	0.0365134	3.98411e-07	B6_enzymes	CRCA
GABT_MOUSE	P61922	0.572265	0.000253572	2.7041e-06	B6_enzymes	CRCA
FAS_MOUSE	P19096	0.637987	0.0489476	2.82043e-05	B6_enzymes	CRCA
AT2L1_MOUSE	Q8BWU8	0.472364	0.00199183	4.55809e-07	B6_enzymes	CRCA
CGL_MOUSE	Q8VCN5	0.515162	0.00183263	6.6315e-06	B6_enzymes	CRCA
MBOA7_MOUSE	Q8CHK3	1.21281	0.481609	5.95661e-08	PA_enzymes	CRCA
FABD_MOUSE	Q8R3F5	1.36168	0.0613866	1.97866e-07	PA_enzymes	CRCA
HGNAT_MOUSE	Q3UDW8	1.84585	0.0270773	3.18766e-08	PA_enzymes	CRCA
ACSL4_MOUSE	Q9QUJ7	1.22816	0.168706	4.82635e-07	PA_enzymes	CRCA
ACADV_MOUSE	P50544	1.11646	0.417858	8.48146e-06	PA_enzymes	CRCA
NUD16_MOUSE	Q6P3D0	1.14274	0.036812	5.52983e-08	PA_enzymes	CRCA
CLYBL_MOUSE	Q8R4N0	1.14493	0.0678757	1.82452e-06	PA_enzymes	CRCA
ACNT1_MOUSE	A2AKK5	1.12626	0.388553	5.15464e-07	PA_enzymes	CRCA
DGAT1_MOUSE	Q9Z2A7	1.3811	0.0286575	1.57835e-07	PA_enzymes	CRCA
THEM4_MOUSE	Q3UUI3	1.04086	0.527168	1.56952e-07	PA_enzymes	CRCA
ECHB_MOUSE	Q99JY0	0.947354	0.74743	7.5405e-06	PA_enzymes	CRCA
ECHA_MOUSE	Q8BMS1	0.983672	0.937517	1.61106e-05	PA_enzymes	CRCA
ECI2_MOUSE	Q9WUR2	0.934389	0.521901	3.49095e-06	PA_enzymes	CRCA
DHB8_MOUSE	P50171	1.05575	0.218429	1.21666e-06	PA_enzymes	CRCA
HACD3_MOUSE	Q8K2C9	1.24109	0.102698	1.03913e-06	PA_enzymes	CRCA
HMGCL_MOUSE	P38060	1.10245	0.0830739	2.75367e-06	PA_enzymes	CRCA
ARY2_MOUSE	P50295	1.1973	0.103395	2.65629e-07	PA_enzymes	CRCA
GPAT1_MOUSE	Q61586	0.936837	0.396904	5.03226e-07	PA_enzymes	CRCA
ACOX2_MOUSE	Q9QXD1	1.28643	0.251668	3.58338e-06	PA_enzymes	CRCA
THIM_MOUSE	Q8BWT1	0.905754	0.440895	3.5952e-05	PA_enzymes	CRCA
HMCS2_MOUSE	P54869	0.929354	0.472637	3.23679e-05	PA_enzymes	CRCA
HMCS1_MOUSE	Q8JZK9	1.54973	0.20935	3.586e-06	PA_enzymes	CRCA
NMT1_MOUSE	O70310	1.09251	0.280523	4.49186e-07	PA_enzymes	CRCA
GNA1_MOUSE	Q9JK38	1.19122	0.205111	4.67388e-07	PA_enzymes	CRCA
MUTA_MOUSE	P16332	0.898636	0.273878	2.97472e-06	PA_enzymes	CRCA
DHB12_MOUSE	O70503	1.09018	0.387742	1.28648e-06	PA_enzymes	CRCA
AUHM_MOUSE	Q9JLZ3	0.872692	0.195661	3.01247e-07	PA_enzymes	CRCA
ACAD9_MOUSE	Q8JZN5	0.915715	0.0846921	1.06325e-06	PA_enzymes	CRCA
ACSA_MOUSE	Q9QXG4	0.999946	0.963478	2.58324e-06	PA_enzymes	CRCA
ECH1_MOUSE	O35459	0.9444	0.594922	3.79262e-06	PA_enzymes	CRCA
NUD19_MOUSE	P11930	1.05988	0.370521	2.83188e-07	PA_enzymes	CRCA
ODB2_MOUSE	P53395	0.827498	0.0702542	3.56179e-06	PA_enzymes	CRCA
HCD2_MOUSE	O08756	0.906078	0.0887121	5.61722e-06	PA_enzymes	CRCA
ECHM_MOUSE	Q8BH95	0.916269	0.300147	4.48389e-06	PA_enzymes	CRCA
TECR_MOUSE	Q9CY27	1.10587	0.297627	1.32426e-06	PA_enzymes	CRCA
CACP_MOUSE	P47934	1.01092	0.864036	6.72164e-07	PA_enzymes	CRCA
AMACR_MOUSE	O09174	1.04489	0.649927	1.4583e-06	PA_enzymes	CRCA
ACACA_MOUSE	Q5SWU9	1.03151	0.727751	1.98639e-06	PA_enzymes	CRCA
COASY_MOUSE	Q9DBL7	0.929852	0.0950216	1.09821e-06	PA_enzymes	CRCA
MCEE_MOUSE	Q9D1I5	0.863865	0.0398793	2.53088e-07	PA_enzymes	CRCA
ACAD8_MOUSE	Q9D7B6	0.856289	0.0610936	1.03728e-06	PA_enzymes	CRCA
CISY_MOUSE	Q9CZU6	0.892112	0.116672	2.92688e-06	PA_enzymes	CRCA
ODP2_MOUSE	Q8BMF4	0.83226	0.0524008	2.30483e-06	PA_enzymes	CRCA
ODO2_MOUSE	Q9D2G2	0.90249	0.173696	5.04891e-06	PA_enzymes	CRCA
ACO12_MOUSE	Q9DBK0	0.854154	0.162671	1.79524e-06	PA_enzymes	CRCA
ACADM_MOUSE	P45952	0.876608	0.0995278	6.68193e-06	PA_enzymes	CRCA
MBOA5_MOUSE	Q91V01	0.919304	0.415846	4.18986e-07	PA_enzymes	CRCA
ACADL_MOUSE	P51174	0.761629	0.111696	5.08892e-06	PA_enzymes	CRCA
PCCB_MOUSE	Q99MN9	0.812683	0.0145374	3.23853e-06	PA_enzymes	CRCA
ACSM3_MOUSE	Q3UNX5	0.945497	0.342561	8.88897e-07	PA_enzymes	CRCA
CPT1A_MOUSE	P97742	0.907341	0.0945978	1.77058e-06	PA_enzymes	CRCA
BAAT_MOUSE	Q91X34	0.95431	0.648143	7.61581e-07	PA_enzymes	CRCA
PLCB_MOUSE	Q8K3K7	1.06284	0.658431	7.79547e-07	PA_enzymes	CRCA
ACADS_MOUSE	Q07417	0.82427	0.0654357	5.31448e-06	PA_enzymes	CRCA
SUCA_MOUSE	Q9WUM5	0.730469	0.0412401	4.0043e-06	PA_enzymes	CRCA
CERS2_MOUSE	Q924Z4	0.832547	0.110444	2.58592e-07	PA_enzymes	CRCA
MCCB_MOUSE	Q3ULD5	0.763912	0.0439868	1.47521e-06	PA_enzymes	CRCA
AP4A_MOUSE	P56380	0.961965	0.680462	1.3337e-07	PA_enzymes	CRCA
MCCA_MOUSE	Q99MR8	0.763576	0.0106339	1.97432e-06	PA_enzymes	CRCA
SUCB2_MOUSE	Q9Z2I8	0.75059	0.0642205	9.57832e-06	PA_enzymes	CRCA
DCMC_MOUSE	Q99J39	0.8372	0.00726987	9.03237e-07	PA_enzymes	CRCA
HIBCH_MOUSE	Q8QZS1	0.790729	0.00720239	1.94034e-06	PA_enzymes	CRCA
CPT2_MOUSE	P52825	0.822449	0.0223733	7.43174e-06	PA_enzymes	CRCA
PCCA_MOUSE	Q91ZA3	0.815952	0.0194587	3.16116e-06	PA_enzymes	CRCA
SUCB1_MOUSE	Q9Z2I9	0.753063	0.0600633	6.57409e-06	PA_enzymes	CRCA
GLYAT_MOUSE	Q91XE0	0.717307	0.00429509	2.6954e-06	PA_enzymes	CRCA
ECHD1_MOUSE	Q9D9V3	0.896064	0.272346	7.6141e-07	PA_enzymes	CRCA
ACD10_MOUSE	Q8K370	0.846288	0.0347953	6.59293e-07	PA_enzymes	CRCA
THIC_MOUSE	Q8CAY6	0.859411	0.0158518	3.72377e-06	PA_enzymes	CRCA
ACSM1_MOUSE	Q91VA0	0.720622	0.0124589	6.92703e-06	PA_enzymes	CRCA
THIL_MOUSE	Q8QZT1	0.712116	0.0298877	1.39028e-05	PA_enzymes	CRCA
NAGS_MOUSE	Q8R4H7	0.893475	0.0986614	1.6722e-07	PA_enzymes	CRCA
KBL_MOUSE	O88986	0.77473	0.00600517	7.61939e-07	PA_enzymes	CRCA
ACSS3_MOUSE	Q14DH7	0.683082	0.0082157	7.56023e-07	PA_enzymes	CRCA
HACD2_MOUSE	Q9D3B1	0.940235	0.665894	6.05061e-07	PA_enzymes	CRCA
FADS1_MOUSE	Q920L1	1.02812	0.894677	3.58474e-07	PA_enzymes	CRCA
FITM2_MOUSE	P59266	0.777896	0.00637501	2.78154e-08	PA_enzymes	CRCA
HCDH_MOUSE	Q61425	0.715189	0.0132504	5.29836e-06	PA_enzymes	CRCA
ACDSB_MOUSE	Q9DBL1	0.8129	0.0517803	1.30008e-06	PA_enzymes	CRCA
AACS_MOUSE	Q9D2R0	0.698454	0.0828683	9.92692e-07	PA_enzymes	CRCA
ACSF2_MOUSE	Q8VCW8	0.732626	0.00997035	8.27724e-06	PA_enzymes	CRCA
MMSA_MOUSE	Q9EQ20	0.691988	0.00638797	1.31721e-05	PA_enzymes	CRCA
PAHX_MOUSE	O35386	0.771577	0.0171525	1.17451e-06	PA_enzymes	CRCA
DECR2_MOUSE	Q9WV68	0.762144	0.0403948	2.02032e-06	PA_enzymes	CRCA
PLCE_MOUSE	Q9D1E8	1.23903	0.998322	1.21054e-08	PA_enzymes	CRCA
ACO13_MOUSE	Q9CQR4	0.733106	0.0331276	1.81018e-06	PA_enzymes	CRCA
PLCC_MOUSE	Q9D517	1.25933	0.772517	2.7065e-07	PA_enzymes	CRCA
THIKA_MOUSE	Q921H8	0.866549	0.554279	1.7543e-05	PA_enzymes	CRCA
ACSM5_MOUSE	Q8BGA8	0.646998	0.00112003	1.92672e-06	PA_enzymes	CRCA
HACL1_MOUSE	Q9QXE0	0.716264	0.00242447	5.8902e-06	PA_enzymes	CRCA
S27A5_MOUSE	Q4LDG0	0.837554	0.454596	4.45073e-06	PA_enzymes	CRCA
ACOT4_MOUSE	Q8BWN8	0.723953	0.176196	2.34304e-06	PA_enzymes	CRCA
ECI1_MOUSE	P42125	0.567401	0.00761169	4.07371e-06	PA_enzymes	CRCA
DHB4_MOUSE	P51660	0.753395	0.149619	1.68874e-05	PA_enzymes	CRCA
GLYAL_MOUSE	Q5FW57	0.639372	0.0388873	1.60729e-06	PA_enzymes	CRCA
DECR_MOUSE	Q9CQ62	0.582947	0.00490252	4.98955e-06	PA_enzymes	CRCA
GCDH_MOUSE	Q60759	0.608289	0.0027777	2.60121e-06	PA_enzymes	CRCA
ACOT2_MOUSE	Q9QYR9	0.519134	0.000767313	1.17998e-06	PA_enzymes	CRCA
IVD_MOUSE	Q9JHI5	0.62784	0.0185261	6.98773e-06	PA_enzymes	CRCA
ACSL5_MOUSE	Q8JZR0	0.745556	0.260148	4.77734e-06	PA_enzymes	CRCA
ACSF3_MOUSE	Q3URE1	0.929237	0.912126	4.14696e-07	PA_enzymes	CRCA
ABCD3_MOUSE	P55096	0.624289	0.0377442	1.37152e-05	PA_enzymes	CRCA
ACD11_MOUSE	Q80XL6	0.600091	0.00658545	4.20651e-06	PA_enzymes	CRCA
FAS_MOUSE	P19096	0.637987	0.0489476	2.82043e-05	PA_enzymes	CRCA
PECR_MOUSE	Q99MZ7	0.598792	0.00873962	4.82829e-06	PA_enzymes	CRCA
KEG1_MOUSE	Q9DCY0	0.461806	0.000140036	2.56538e-06	PA_enzymes	CRCA
S27A2_MOUSE	O35488	0.571145	0.0277632	1.09155e-05	PA_enzymes	CRCA
ACSL1_MOUSE	P41216	0.514166	6.58856e-05	1.8894e-05	PA_enzymes	CRCA
ACOX1_MOUSE	Q9R0H0	0.558675	0.0294934	1.21577e-07	PA_enzymes	CRCA
OCTC_MOUSE	Q9DC50	0.446748	0.00360283	4.16115e-06	PA_enzymes	CRCA
SAT2_MOUSE	Q6P8J2	0.65631	0.25653	6.28866e-08	PA_enzymes	CRCA
ECHP_MOUSE	Q9DBM2	0.453601	0.00225824	4.34206e-05	PA_enzymes	CRCA
ACOT3_MOUSE	Q9QYR7	0.492292	0.0186627	1.36151e-09	PA_enzymes	CRCA
GLNA_MOUSE	P15105	0.653734	0.290498	1.51178e-05	PA_enzymes	CRCA
NUDT7_MOUSE	Q99P30	0.444387	0.0161487	3.55107e-06	PA_enzymes	CRCA
FADS2_MOUSE	Q9Z0R9	0.512233	0.0728351	3.28392e-07	PA_enzymes	CRCA
ACOD1_MOUSE	P13516	0.480552	0.94498	2.41844e-07	PA_enzymes	CRCA
5NTC_MOUSE	Q3V1L4	1.79111	0.143874	7.4843e-08	ATP_enzymes	CRCA
PUR4_MOUSE	Q5SUR0	1.33369	0.279023	2.14302e-07	ATP_enzymes	CRCA
AKT1_MOUSE	P31750	1.97248	0.104408	7.34262e-08	ATP_enzymes	CRCA
KIME_MOUSE	Q9R008	1.80552	0.0227562	2.46912e-08	ATP_enzymes	CRCA
SAE2_MOUSE	Q9Z1F9	1.70609	0.116176	2.89152e-07	ATP_enzymes	CRCA
DHX15_MOUSE	O35286	1.55434	0.108833	2.9237e-07	ATP_enzymes	CRCA
ABCB6_MOUSE	Q9DC29	1.83826	0.0951993	1.09306e-07	ATP_enzymes	CRCA
PGK1_MOUSE	P09411	1.61965	0.0130163	1.42456e-05	ATP_enzymes	CRCA
XRCC5_MOUSE	P27641	1.69166	0.0318285	2.08235e-07	ATP_enzymes	CRCA
DDX5_MOUSE	Q61656	1.51058	0.0550236	1.38086e-06	ATP_enzymes	CRCA
DDX46_MOUSE	Q569Z5	1.38709	0.0235837	2.94123e-07	ATP_enzymes	CRCA
DD19A_MOUSE	Q61655	1.42563	0.0660933	4.53998e-07	ATP_enzymes	CRCA
HXK4_MOUSE	P52792	1.57787	0.0315611	5.15852e-07	ATP_enzymes	CRCA
AT2B1_MOUSE	G5E829	1.37272	0.17748	4.5511e-07	ATP_enzymes	CRCA
DX39B_MOUSE	Q9Z1N5	1.45861	0.0853717	7.55694e-07	ATP_enzymes	CRCA
IF4A1_MOUSE	P60843	1.49041	0.0117055	2.92569e-06	ATP_enzymes	CRCA
ADK_MOUSE	P55264	1.5268	0.0157652	7.37401e-06	ATP_enzymes	CRCA
PFKAL_MOUSE	P12382	1.46214	0.00173197	1.80321e-07	ATP_enzymes	CRCA
UBC9_MOUSE	P63280	1.38182	0.0265847	2.03302e-07	ATP_enzymes	CRCA
MVD1_MOUSE	Q99JF5	1.58716	0.00744579	2.32998e-07	ATP_enzymes	CRCA
GALK1_MOUSE	Q9R0N0	1.49912	9.82243e-05	6.5147e-07	ATP_enzymes	CRCA
RUVB2_MOUSE	Q9WTM5	1.49286	0.000177895	3.96067e-07	ATP_enzymes	CRCA
ACSL4_MOUSE	Q9QUJ7	1.22816	0.168706	4.82635e-07	ATP_enzymes	CRCA
DHX9_MOUSE	O70133	1.27077	0.176413	1.69008e-09	ATP_enzymes	CRCA
PAK2_MOUSE	Q8CIN4	1.4223	0.0931899	3.55559e-07	ATP_enzymes	CRCA
DDX3X_MOUSE	Q62167	1.40858	0.00573691	1.11024e-06	ATP_enzymes	CRCA
GUAA_MOUSE	Q3THK7	1.3249	0.150189	6.85586e-07	ATP_enzymes	CRCA
NRK1_MOUSE	Q91W63	1.19361	0.3044	1.3879e-08	ATP_enzymes	CRCA
SYVC_MOUSE	Q9Z1Q9	1.57989	0.00353441	1.81761e-06	ATP_enzymes	CRCA
UBE2N_MOUSE	P61089	1.44135	0.00671893	8.95084e-07	ATP_enzymes	CRCA
BIP_MOUSE	P20029	1.44646	0.0231961	2.05996e-05	ATP_enzymes	CRCA
KCRB_MOUSE	Q04447	1.19557	0.341034	2.43067e-07	ATP_enzymes	CRCA
PYC_MOUSE	Q05920	1.38901	0.0315305	1.84211e-05	ATP_enzymes	CRCA
PUR2_MOUSE	Q64737	1.15534	0.240041	1.04136e-06	ATP_enzymes	CRCA
ABCA6_MOUSE	Q8K441	1.3834	0.032436	8.77713e-07	ATP_enzymes	CRCA
DDX21_MOUSE	Q9JIK5	1.29333	0.0325788	8.96481e-07	ATP_enzymes	CRCA
CLPP_MOUSE	O88696	1.4925	0.196071	5.27761e-07	ATP_enzymes	CRCA
SYCC_MOUSE	Q9ER72	1.32279	0.0114225	6.49598e-07	ATP_enzymes	CRCA
UCK1_MOUSE	P52623	1.20416	0.0992842	5.29006e-08	ATP_enzymes	CRCA
NSF_MOUSE	P46460	1.29444	0.00119737	4.63041e-07	ATP_enzymes	CRCA
MTHFS_MOUSE	Q9D110	1.07125	0.605484	7.02322e-07	ATP_enzymes	CRCA
SYLC_MOUSE	Q8BMJ2	1.32405	0.00292923	8.78182e-07	ATP_enzymes	CRCA
TRI25_MOUSE	Q61510	1.22316	0.0233963	3.56836e-07	ATP_enzymes	CRCA
DDX17_MOUSE	Q501J6	1.20437	0.371319	4.85177e-07	ATP_enzymes	CRCA
UBC12_MOUSE	P61082	1.17686	0.225798	2.0992e-07	ATP_enzymes	CRCA
GARS_MOUSE	Q9CZD3	1.38365	0.009393	6.36573e-07	ATP_enzymes	CRCA
YTDC2_MOUSE	B2RR83	1.41714	0.0239994	9.53894e-08	ATP_enzymes	CRCA
VATA_MOUSE	P50516	1.229	0.0640967	5.5506e-07	ATP_enzymes	CRCA
IF4A3_MOUSE	Q91VC3	1.17693	0.345322	2.84032e-07	ATP_enzymes	CRCA
SYIC_MOUSE	Q8BU30	1.18178	0.0963543	1.1377e-06	ATP_enzymes	CRCA
DDX6_MOUSE	P54823	1.32504	0.0181796	3.34553e-07	ATP_enzymes	CRCA
SYNC_MOUSE	Q8BP47	1.28115	0.00655497	1.19983e-06	ATP_enzymes	CRCA
PFKAP_MOUSE	Q9WUA3	1.44471	0.0218547	9.97753e-08	ATP_enzymes	CRCA
G3BP1_MOUSE	P97855	1.19126	0.0782269	7.37552e-07	ATP_enzymes	CRCA
DDX1_MOUSE	Q91VR5	1.14767	0.131305	9.89081e-07	ATP_enzymes	CRCA
UBE2K_MOUSE	P61087	1.21408	0.0381345	4.57335e-07	ATP_enzymes	CRCA
LONP2_MOUSE	Q9DBN5	0.953161	0.728781	1.43687e-06	ATP_enzymes	CRCA
VPS4B_MOUSE	P46467	1.09656	0.427527	1.9956e-07	ATP_enzymes	CRCA
ADT1_MOUSE	P48962	1.21202	0.0587079	2.14609e-07	ATP_enzymes	CRCA
U520_MOUSE	Q6P4T2	1.18616	0.107433	7.16537e-07	ATP_enzymes	CRCA
SYEP_MOUSE	Q8CGC7	1.23616	0.00279558	3.25798e-06	ATP_enzymes	CRCA
UBA1_MOUSE	Q02053	1.15469	0.0451642	4.07534e-06	ATP_enzymes	CRCA
RUVB1_MOUSE	P60122	1.15252	0.0587206	3.71146e-07	ATP_enzymes	CRCA
GLCNE_MOUSE	Q91WG8	1.24531	0.0032886	7.45915e-07	ATP_enzymes	CRCA
CSK21_MOUSE	Q60737	1.16889	0.03546	2.29659e-07	ATP_enzymes	CRCA
GSHB_MOUSE	P51855	1.17495	0.0222679	7.07151e-07	ATP_enzymes	CRCA
SYQ_MOUSE	Q8BML9	1.2542	0.0489841	8.79815e-07	ATP_enzymes	CRCA
NDKB_MOUSE	Q01768	1.41747	0.00348725	3.6483e-06	ATP_enzymes	CRCA
SYDC_MOUSE	Q922B2	1.20314	0.000344733	2.25313e-06	ATP_enzymes	CRCA
MP2K1_MOUSE	P31938	1.26081	0.00402246	2.48341e-07	ATP_enzymes	CRCA
METK2_MOUSE	Q3THS6	1.40607	0.244046	2.98308e-07	ATP_enzymes	CRCA
SPS1_MOUSE	Q8BH69	1.00004	0.937576	7.0002e-07	ATP_enzymes	CRCA
TOP2B_MOUSE	Q64511	1.18872	0.216238	5.10226e-07	ATP_enzymes	CRCA
SYRC_MOUSE	Q9D0I9	1.16639	0.00534611	1.32839e-06	ATP_enzymes	CRCA
UB2L3_MOUSE	P68037	1.236	0.0503345	6.42685e-07	ATP_enzymes	CRCA
KGUA_MOUSE	Q64520	1.02712	0.89904	2.14329e-07	ATP_enzymes	CRCA
KCY_MOUSE	Q9DBP5	1.15248	0.0475892	9.4345e-07	ATP_enzymes	CRCA
SYSC_MOUSE	P26638	1.14437	0.00257356	7.56093e-07	ATP_enzymes	CRCA
MMAB_MOUSE	Q9D273	1.18815	0.0653499	1.77158e-07	ATP_enzymes	CRCA
F261_MOUSE	P70266	1.28766	0.0487	7.07012e-07	ATP_enzymes	CRCA
SYK_MOUSE	Q99MN1	1.11479	0.0243155	1.06969e-06	ATP_enzymes	CRCA
IF4A2_MOUSE	P10630	1.12558	0.203298	5.14376e-07	ATP_enzymes	CRCA
ABCB7_MOUSE	Q61102	1.02817	0.614196	4.39298e-07	ATP_enzymes	CRCA
MK14_MOUSE	P47811	1.0964	0.200229	1.26083e-07	ATP_enzymes	CRCA
TAP2_MOUSE	P36371	1.19898	0.138602	1.27171e-07	ATP_enzymes	CRCA
SYYM_MOUSE	Q8BYL4	1.06238	0.637078	1.32341e-07	ATP_enzymes	CRCA
ASCC3_MOUSE	E9PZJ8	0.980737	0.934136	1.99198e-07	ATP_enzymes	CRCA
PRPS1_MOUSE	Q9D7G0	0.933259	0.516165	6.57082e-07	ATP_enzymes	CRCA
ADT2_MOUSE	P51881	1.05159	0.326279	1.32627e-05	ATP_enzymes	CRCA
AT2A2_MOUSE	O55143	1.13003	0.365232	2.87023e-06	ATP_enzymes	CRCA
RIR1_MOUSE	P07742	1.2695	0.0551719	1.13282e-07	ATP_enzymes	CRCA
RBSK_MOUSE	Q8R1Q9	1.20055	0.0565732	1.43501e-07	ATP_enzymes	CRCA
PDXK_MOUSE	Q8K183	1.05105	0.198982	6.66795e-07	ATP_enzymes	CRCA
OXSR1_MOUSE	Q6P9R2	1.07119	0.156256	3.12787e-07	ATP_enzymes	CRCA
SYAC_MOUSE	Q8BGQ7	1.16172	0.0476535	2.88094e-06	ATP_enzymes	CRCA
AT131_MOUSE	Q9EPE9	1.2471	0.104207	4.858e-07	ATP_enzymes	CRCA
AFG32_MOUSE	Q8JZQ2	0.887295	0.286682	7.07226e-07	ATP_enzymes	CRCA
OPLA_MOUSE	Q8K010	1.1254	0.108362	2.52637e-06	ATP_enzymes	CRCA
XYLB_MOUSE	Q3TNA1	1.13992	0.0152024	1.01299e-06	ATP_enzymes	CRCA
DHE3_MOUSE	P26443	1.02171	0.747071	3.01301e-05	ATP_enzymes	CRCA
NDKA_MOUSE	P15532	1.11296	0.0402346	7.78156e-07	ATP_enzymes	CRCA
MDR3_MOUSE	P21440	1.09021	0.605677	6.84417e-07	ATP_enzymes	CRCA
AT1A1_MOUSE	Q8VDN2	1.12101	0.125935	5.80549e-06	ATP_enzymes	CRCA
CSK22_MOUSE	O54833	1.26269	0.802115	8.55276e-08	ATP_enzymes	CRCA
SPS2_MOUSE	P97364	1.05752	0.275418	1.33709e-06	ATP_enzymes	CRCA
SHPK_MOUSE	Q9D5J6	1.03776	0.410636	7.3366e-07	ATP_enzymes	CRCA
SMCA5_MOUSE	Q91ZW3	1.16899	0.416153	3.59124e-07	ATP_enzymes	CRCA
PUR6_MOUSE	Q9DCL9	1.02206	0.662017	1.56785e-06	ATP_enzymes	CRCA
SELO_MOUSE	Q9DBC0	1.05322	0.29321	5.11665e-07	ATP_enzymes	CRCA
ABC8B_MOUSE	Q8K440	0.996679	0.996493	1.44912e-07	ATP_enzymes	CRCA
DDX58_MOUSE	Q6Q899	1.02059	0.743597	3.77823e-07	ATP_enzymes	CRCA
LONM_MOUSE	Q8CGK3	0.952218	0.569056	2.48059e-06	ATP_enzymes	CRCA
SYYC_MOUSE	Q91WQ3	1.1402	0.0988222	1.83924e-08	ATP_enzymes	CRCA
MYLK_MOUSE	Q6PDN3	1.08407	0.548418	6.72863e-07	ATP_enzymes	CRCA
METK1_MOUSE	Q91X83	1.22747	0.192113	8.66249e-06	ATP_enzymes	CRCA
RENT1_MOUSE	Q9EPU0	1.08565	0.314012	9.31852e-07	ATP_enzymes	CRCA
SYFB_MOUSE	Q9WUA2	1.10978	0.0754348	9.14685e-07	ATP_enzymes	CRCA
KAPCA_MOUSE	P05132	0.941945	0.119697	3.4343e-08	ATP_enzymes	CRCA
SYFA_MOUSE	Q8C0C7	1.11029	0.0433483	6.16345e-07	ATP_enzymes	CRCA
KHK_MOUSE	P97328	1.02039	0.681961	1.22091e-08	ATP_enzymes	CRCA
UB2G1_MOUSE	P62254	1.05017	0.483583	1.01811e-07	ATP_enzymes	CRCA
NNRD_MOUSE	Q9CZ42	0.994389	0.369889	4.7328e-07	ATP_enzymes	CRCA
TOR1A_MOUSE	Q9ER39	1.19109	0.151019	6.26663e-08	ATP_enzymes	CRCA
GLPK_MOUSE	Q64516	0.980549	0.510317	1.6873e-06	ATP_enzymes	CRCA
PPCS_MOUSE	Q8VDG5	0.974714	0.73019	2.83516e-07	ATP_enzymes	CRCA
TOR1B_MOUSE	Q9ER41	1.12745	0.275348	4.24602e-08	ATP_enzymes	CRCA
YMEL1_MOUSE	O88967	1.03874	0.573405	3.36974e-07	ATP_enzymes	CRCA
SYWC_MOUSE	P32921	0.854835	0.221042	3.64258e-07	ATP_enzymes	CRCA
SYIM_MOUSE	Q8BIJ6	0.892637	0.0646504	8.27901e-07	ATP_enzymes	CRCA
SYTC_MOUSE	Q9D0R2	0.98584	0.72764	1.88434e-06	ATP_enzymes	CRCA
ACSA_MOUSE	Q9QXG4	0.999946	0.963478	2.58324e-06	ATP_enzymes	CRCA
IDE_MOUSE	Q9JHR7	0.922143	0.314929	9.375e-07	ATP_enzymes	CRCA
HSP7C_MOUSE	P63017	0.924216	0.124727	1.44547e-05	ATP_enzymes	CRCA
PNCB_MOUSE	Q8CC86	0.985929	0.759359	1.4676e-06	ATP_enzymes	CRCA
TPK1_MOUSE	Q9R0M5	1.05836	0.607457	1.1332e-07	ATP_enzymes	CRCA
ATAD1_MOUSE	Q9D5T0	0.900244	0.0427026	3.72845e-07	ATP_enzymes	CRCA
ACACA_MOUSE	Q5SWU9	1.03151	0.727751	1.98639e-06	ATP_enzymes	CRCA
COASY_MOUSE	Q9DBL7	0.929852	0.0950216	1.09821e-06	ATP_enzymes	CRCA
MRP6_MOUSE	Q9R1S7	0.991274	0.920637	2.73633e-07	ATP_enzymes	CRCA
GLCTK_MOUSE	Q8QZY2	0.920841	0.0345705	5.42798e-07	ATP_enzymes	CRCA
PCCB_MOUSE	Q99MN9	0.812683	0.0145374	3.23853e-06	ATP_enzymes	CRCA
TERA_MOUSE	Q01853	0.849209	0.000960555	9.60022e-06	ATP_enzymes	CRCA
ACSM3_MOUSE	Q3UNX5	0.945497	0.342561	8.88897e-07	ATP_enzymes	CRCA
ATPB_MOUSE	P56480	0.791684	0.0208196	1.73673e-05	ATP_enzymes	CRCA
TOP1_MOUSE	Q04750	1.17477	0.587611	4.28935e-07	ATP_enzymes	CRCA
PDK1_MOUSE	Q8BFP9	0.860093	0.320465	1.50149e-07	ATP_enzymes	CRCA
TKFC_MOUSE	Q8VC30	0.946325	0.596298	1.6776e-05	ATP_enzymes	CRCA
SUCA_MOUSE	Q9WUM5	0.730469	0.0412401	4.0043e-06	ATP_enzymes	CRCA
MCCB_MOUSE	Q3ULD5	0.763912	0.0439868	1.47521e-06	ATP_enzymes	CRCA
MCCA_MOUSE	Q99MR8	0.763576	0.0106339	1.97432e-06	ATP_enzymes	CRCA
KAD4_MOUSE	Q9WUR9	0.8995	0.121308	6.90569e-07	ATP_enzymes	CRCA
PCCA_MOUSE	Q91ZA3	0.815952	0.0194587	3.16116e-06	ATP_enzymes	CRCA
MK01_MOUSE	P63085	0.940146	0.465801	2.33155e-07	ATP_enzymes	CRCA
EKI2_MOUSE	A7MCT6	0.952475	0.646469	2.49073e-07	ATP_enzymes	CRCA
SUCB1_MOUSE	Q9Z2I9	0.753063	0.0600633	6.57409e-06	ATP_enzymes	CRCA
CH60_MOUSE	P63038	0.755241	0.0235233	2.59202e-05	ATP_enzymes	CRCA
SPG7_MOUSE	Q3ULF4	0.897078	0.577834	1.59676e-07	ATP_enzymes	CRCA
ACSM1_MOUSE	Q91VA0	0.720622	0.0124589	6.92703e-06	ATP_enzymes	CRCA
ACSS3_MOUSE	Q14DH7	0.683082	0.0082157	7.56023e-07	ATP_enzymes	CRCA
FGGY_MOUSE	A2AJL3	0.694029	0.025385	4.47795e-07	ATP_enzymes	CRCA
HS90A_MOUSE	P07901	0.75519	0.000721481	4.55805e-06	ATP_enzymes	CRCA
ABCBB_MOUSE	Q9QY30	0.795919	0.022596	2.28945e-06	ATP_enzymes	CRCA
AACS_MOUSE	Q9D2R0	0.698454	0.0828683	9.92692e-07	ATP_enzymes	CRCA
ACSF2_MOUSE	Q8VCW8	0.732626	0.00997035	8.27724e-06	ATP_enzymes	CRCA
M3K4_MOUSE	O08648	0.651701	0.0658221	1.51536e-08	ATP_enzymes	CRCA
MRP2_MOUSE	Q8VI47	0.766403	0.0286548	9.42693e-07	ATP_enzymes	CRCA
AT1A3_MOUSE	Q6PIC6	1.0596	0.719683	9.70562e-08	ATP_enzymes	CRCA
PAHX_MOUSE	O35386	0.771577	0.0171525	1.17451e-06	ATP_enzymes	CRCA
TIE2_MOUSE	Q02858	0.966682	0.764018	1.35086e-08	ATP_enzymes	CRCA
SPEG_MOUSE	Q62407	1.2433	0.534019	9.69842e-09	ATP_enzymes	CRCA
ACSM5_MOUSE	Q8BGA8	0.646998	0.00112003	1.92672e-06	ATP_enzymes	CRCA
NAGK_MOUSE	Q9QZ08	1.2882	0.513531	1.15214e-07	ATP_enzymes	CRCA
S27A5_MOUSE	Q4LDG0	0.837554	0.454596	4.45073e-06	ATP_enzymes	CRCA
KPYR_MOUSE	P53657	0.694309	0.000188159	2.90412e-06	ATP_enzymes	CRCA
KAD2_MOUSE	Q9WTP6	0.678823	0.00923037	3.48101e-06	ATP_enzymes	CRCA
PAPS2_MOUSE	O88428	0.628667	0.00124367	1.94066e-06	ATP_enzymes	CRCA
ASSY_MOUSE	P16460	0.662527	0.00844236	3.36554e-05	ATP_enzymes	CRCA
GSH1_MOUSE	P97494	0.581311	0.0083643	2.33842e-06	ATP_enzymes	CRCA
GEPH_MOUSE	Q8BUV3	0.684523	0.00571998	1.92359e-06	ATP_enzymes	CRCA
GSK3B_MOUSE	Q9WV60	1.37318	0.525918	9.391e-08	ATP_enzymes	CRCA
RTEL1_MOUSE	Q0VGM9	0.935495	0.691624	6.06734e-09	ATP_enzymes	CRCA
ACSL5_MOUSE	Q8JZR0	0.745556	0.260148	4.77734e-06	ATP_enzymes	CRCA
ACSF3_MOUSE	Q3URE1	0.929237	0.912126	4.14696e-07	ATP_enzymes	CRCA
C1TM_MOUSE	Q3V3R1	1.07937	0.840137	1.12405e-07	ATP_enzymes	CRCA
ABCD3_MOUSE	P55096	0.624289	0.0377442	1.37152e-05	ATP_enzymes	CRCA
C1TC_MOUSE	Q922D8	0.619781	0.00584648	1.3585e-05	ATP_enzymes	CRCA
COQ8A_MOUSE	Q60936	0.53041	0.000244288	8.7275e-07	ATP_enzymes	CRCA
S27A2_MOUSE	O35488	0.571145	0.0277632	1.09155e-05	ATP_enzymes	CRCA
ACSL1_MOUSE	P41216	0.514166	6.58856e-05	1.8894e-05	ATP_enzymes	CRCA
PK3C3_MOUSE	Q6PF93	0.527938	0.0168759	8.85983e-08	ATP_enzymes	CRCA
GLNA_MOUSE	P15105	0.653734	0.290498	1.51178e-05	ATP_enzymes	CRCA
VRK2_MOUSE	Q8BN21	0.610965	0.38752	2.91709e-08	ATP_enzymes	CRCA
ADCY4_MOUSE	Q91WF3	0.422774	0.303193	1.18645e-08	ATP_enzymes	CRCA
AL1L1_MOUSE	Q8R0Y6	1.03572	0.274458	3.37764e-05	NIA_enzymes	SEKI
SAHH_MOUSE	P50247	0.970195	0.68352	2.24022e-05	NIA_enzymes	SEKI
NB5R3_MOUSE	Q9DCN2	0.841628	0.0148841	4.05785e-06	NIA_enzymes	SEKI
ALDH2_MOUSE	P47738	0.782726	0.00161787	3.17615e-05	NIA_enzymes	SEKI
AL1A1_MOUSE	P24549	0.484615	0.0220585	4.4937e-05	NIA_enzymes	SEKI
AL1A7_MOUSE	O35945	0.675302	0.0145825	7.24419e-06	NIA_enzymes	SEKI
AL1B1_MOUSE	Q9CZS1	1.0215	0.420755	2.25831e-06	NIA_enzymes	SEKI
FAS_MOUSE	P19096	0.762027	0.0193366	2.82043e-05	NIA_enzymes	SEKI
DHE3_MOUSE	P26443	0.934195	0.259587	3.01301e-05	NIA_enzymes	SEKI
ECHA_MOUSE	Q8BMS1	0.722572	0.000251187	1.61106e-05	NIA_enzymes	SEKI
CATA_MOUSE	P24270	0.311062	0.00219198	3.4152e-05	NIA_enzymes	SEKI
G3P_MOUSE	P16858	0.918704	0.124767	2.24553e-05	NIA_enzymes	SEKI
HUTU_MOUSE	Q8VC12	0.95789	0.104462	4.48975e-06	NIA_enzymes	SEKI
ADH1_MOUSE	P00329	0.787915	0.0210157	3.31722e-05	NIA_enzymes	SEKI
ADHX_MOUSE	P28474	1.08743	0.0315836	9.30744e-06	NIA_enzymes	SEKI
MMSA_MOUSE	Q9EQ20	0.687609	0.00422372	1.31721e-05	NIA_enzymes	SEKI
DHB5_MOUSE	P70694	0.578766	0.000879681	8.98378e-06	NIA_enzymes	SEKI
AK1D1_MOUSE	Q8VCX1	0.841931	0.00197567	1.93161e-06	NIA_enzymes	SEKI
AKC1H_MOUSE	Q8K023	1.26406	0.59738	1.91849e-09	NIA_enzymes	SEKI
AASS_MOUSE	Q99K67	1.20593	0.0596379	7.56641e-06	NIA_enzymes	SEKI
CP2CT_MOUSE	Q64458	0.507408	0.0959831	5.00716e-06	NIA_enzymes	SEKI
CY250_MOUSE	Q91X77	0.666482	0.00218754	3.10216e-06	NIA_enzymes	SEKI
CP254_MOUSE	Q6XVG2	0.679472	0.0343133	1.55126e-06	NIA_enzymes	SEKI
CP2AC_MOUSE	P56593	1.76137	0.000234916	2.57446e-06	NIA_enzymes	SEKI
CP237_MOUSE	P56654	0.431405	0.00743131	4.19936e-07	NIA_enzymes	SEKI
CP2A5_MOUSE	P20852	0.434058	0.011084	3.03184e-06	NIA_enzymes	SEKI
CP2A4_MOUSE	P15392	0.440049	0.0112564	3.03184e-06	NIA_enzymes	SEKI
CP240_MOUSE	P56657	0.438666	0.0769326	1.62814e-07	NIA_enzymes	SEKI
DHB4_MOUSE	P51660	0.616013	0.0208511	1.68874e-05	NIA_enzymes	SEKI
IDHC_MOUSE	O88844	0.742154	0.00911542	1.39551e-05	NIA_enzymes	SEKI
IDHP_MOUSE	P54071	0.658597	6.91387e-05	4.25878e-06	NIA_enzymes	SEKI
NCPR_MOUSE	P37040	1.12667	0.149378	4.86856e-06	NIA_enzymes	SEKI
MDHM_MOUSE	P08249	0.828493	0.0168623	1.55745e-05	NIA_enzymes	SEKI
FMO4_MOUSE	Q8VHG0	0.979074	0.816938	6.62691e-08	NIA_enzymes	SEKI
C1TC_MOUSE	Q922D8	0.766337	0.00460474	1.3585e-05	NIA_enzymes	SEKI
LDHA_MOUSE	P06151	1.46367	0.00171953	1.29412e-05	NIA_enzymes	SEKI
ECHP_MOUSE	Q9DBM2	0.354441	0.000562935	4.34206e-05	NIA_enzymes	SEKI
AL8A1_MOUSE	Q8BH00	0.958669	0.299457	5.93495e-06	NIA_enzymes	SEKI
FMO5_MOUSE	P97872	0.976102	0.890179	6.65749e-06	NIA_enzymes	SEKI
AL4A1_MOUSE	Q8CHT0	0.628222	0.00643412	8.32323e-06	NIA_enzymes	SEKI
DPYD_MOUSE	Q8CHR6	1.07099	0.357778	2.76563e-06	NIA_enzymes	SEKI
CP2E1_MOUSE	Q05421	0.529446	0.0245264	5.11707e-06	NIA_enzymes	SEKI
FMO1_MOUSE	P50285	0.462961	0.00185723	2.90292e-06	NIA_enzymes	SEKI
BDH_MOUSE	Q80XN0	0.643421	0.00882115	2.67416e-06	NIA_enzymes	SEKI
GPDA_MOUSE	P13707	1.05522	0.505419	7.30565e-06	NIA_enzymes	SEKI
GPD1L_MOUSE	Q3ULJ0	1.0159	0.760954	4.95849e-07	NIA_enzymes	SEKI
DHSO_MOUSE	Q64442	0.655187	0.00203532	1.59587e-05	NIA_enzymes	SEKI
RDH7_MOUSE	O88451	0.841895	0.205058	7.52286e-06	NIA_enzymes	SEKI
H17B6_MOUSE	Q9R092	0.79371	0.131647	3.93345e-07	NIA_enzymes	SEKI
RDH16_MOUSE	O54909	0.96479	0.644762	1.25125e-07	NIA_enzymes	SEKI
CP270_MOUSE	Q91W64	1.17891	0.091863	1.28875e-06	NIA_enzymes	SEKI
CP255_MOUSE	Q9D816	0.444091	0.0175715	5.29741e-09	NIA_enzymes	SEKI
AL9A1_MOUSE	Q9JLJ2	0.695624	0.00684898	1.58087e-05	NIA_enzymes	SEKI
DLDH_MOUSE	O08749	0.755499	0.000591522	5.91853e-06	NIA_enzymes	SEKI
CP2DA_MOUSE	P24456	0.643842	0.0177259	5.27065e-06	NIA_enzymes	SEKI
CP2DQ_MOUSE	Q8CIM7	1.10814	0.254406	2.18212e-06	NIA_enzymes	SEKI
CP2D9_MOUSE	P11714	0.927833	0.542737	2.09415e-06	NIA_enzymes	SEKI
CP17A_MOUSE	P27786	1.84312	0.0399532	3.65393e-08	NIA_enzymes	SEKI
HCD2_MOUSE	O08756	0.868613	0.0605746	5.61722e-06	NIA_enzymes	SEKI
HCDH_MOUSE	Q61425	0.639937	0.000857341	5.29836e-06	NIA_enzymes	SEKI
3HAO_MOUSE	Q78JT3	0.827654	0.0434397	5.58965e-06	NIA_enzymes	SEKI
AK1A1_MOUSE	Q9JII6	0.825477	0.00222665	5.77781e-06	NIA_enzymes	SEKI
AKCL2_MOUSE	Q9DCT1	0.90674	0.109991	2.93918e-07	NIA_enzymes	SEKI
MAOX_MOUSE	P06801	0.393213	0.00083071	9.73488e-06	NIA_enzymes	SEKI
AK1CD_MOUSE	Q8VC28	0.803377	0.0150877	3.64175e-06	NIA_enzymes	SEKI
CP3AB_MOUSE	Q64459	0.508357	0.044215	7.5037e-06	NIA_enzymes	SEKI
AIFM1_MOUSE	Q9Z0X1	0.824433	0.000910813	4.46202e-06	NIA_enzymes	SEKI
NDUS1_MOUSE	Q91VD9	0.872273	0.00633024	4.30527e-06	NIA_enzymes	SEKI
DECR_MOUSE	Q9CQ62	0.596002	0.00212551	4.98955e-06	NIA_enzymes	SEKI
NDUS2_MOUSE	Q91WD5	0.865316	0.00322999	1.2297e-06	NIA_enzymes	SEKI
NNTM_MOUSE	Q61941	0.771076	0.00297167	4.00183e-06	NIA_enzymes	SEKI
UGDH_MOUSE	O70475	0.60293	0.00444161	7.30038e-06	NIA_enzymes	SEKI
CP1A2_MOUSE	P00186	0.295688	0.00105739	4.1017e-06	NIA_enzymes	SEKI
DHI1_MOUSE	P50172	0.886752	0.0831018	3.61184e-06	NIA_enzymes	SEKI
3HIDH_MOUSE	Q99L13	0.567486	0.00388089	5.38071e-06	NIA_enzymes	SEKI
GRHPR_MOUSE	Q91Z53	1.16598	0.0638502	3.98743e-06	NIA_enzymes	SEKI
PNCB_MOUSE	Q8CC86	0.94039	0.265936	1.4676e-06	NIA_enzymes	SEKI
CBR1_MOUSE	P48758	0.80155	0.0520767	4.18722e-06	NIA_enzymes	SEKI
MDHC_MOUSE	P14152	0.80163	0.00277593	1.58314e-05	NIA_enzymes	SEKI
CP2J5_MOUSE	O54749	0.849321	0.0197365	5.86361e-07	NIA_enzymes	SEKI
DHRS1_MOUSE	Q99L04	0.729394	0.00349933	3.50208e-06	NIA_enzymes	SEKI
PECR_MOUSE	Q99MZ7	0.707214	0.0194493	4.82829e-06	NIA_enzymes	SEKI
QOR_MOUSE	P47199	0.712307	0.0318464	2.75995e-06	NIA_enzymes	SEKI
DHDH_MOUSE	Q9DBB8	0.751515	0.00291849	2.13689e-06	NIA_enzymes	SEKI
DHPR_MOUSE	Q8BVI4	0.759114	0.00372389	4.20246e-06	NIA_enzymes	SEKI
SSDH_MOUSE	Q8BWF0	0.718804	0.000379322	2.51696e-06	NIA_enzymes	SEKI
KMO_MOUSE	Q91WN4	0.977482	0.6102	2.41677e-06	NIA_enzymes	SEKI
G6PE_MOUSE	Q8CFX1	1.65467	0.0103747	1.61643e-06	NIA_enzymes	SEKI
DHB13_MOUSE	Q8VCR2	1.83596	0.000964812	2.56943e-06	NIA_enzymes	SEKI
DHB11_MOUSE	Q9EQ06	0.540225	0.00202093	1.36736e-06	NIA_enzymes	SEKI
NDUS3_MOUSE	Q9DCT2	0.885474	0.0864217	5.46579e-07	NIA_enzymes	SEKI
NDUV1_MOUSE	Q91YT0	0.835323	0.0938089	1.50793e-06	NIA_enzymes	SEKI
DECR2_MOUSE	Q9WV68	0.516554	0.004075	2.02032e-06	NIA_enzymes	SEKI
NAMPT_MOUSE	Q99KQ4	1.43367	0.149772	1.26422e-06	NIA_enzymes	SEKI
DHRS4_MOUSE	Q99LB2	0.675907	0.00281121	3.28188e-06	NIA_enzymes	SEKI
NADC_MOUSE	Q91X91	1.14064	0.19279	1.56323e-06	NIA_enzymes	SEKI
XDH_MOUSE	Q00519	1.28487	0.0322075	2.05519e-06	NIA_enzymes	SEKI
6PGD_MOUSE	Q9DCD0	1.1532	0.101012	1.70068e-06	NIA_enzymes	SEKI
AL3A2_MOUSE	P47740	0.318414	0.00419142	5.17727e-06	NIA_enzymes	SEKI
HSDL2_MOUSE	Q2TPA8	0.530132	0.00043407	3.93486e-06	NIA_enzymes	SEKI
BLVRB_MOUSE	Q923D2	0.911639	0.0963987	1.82356e-06	NIA_enzymes	SEKI
DHB2_MOUSE	P51658	1.11452	0.497549	7.47775e-07	NIA_enzymes	SEKI
CP3AD_MOUSE	Q64464	1.91366	0.00028552	1.02432e-06	NIA_enzymes	SEKI
SPRE_MOUSE	Q64105	0.987713	0.728645	1.14405e-09	NIA_enzymes	SEKI
TRXR1_MOUSE	Q9JMH6	1.09656	0.0650239	1.45928e-06	NIA_enzymes	SEKI
TRXR2_MOUSE	Q9JLT4	0.811447	0.0405681	5.14663e-07	NIA_enzymes	SEKI
PTGR3_MOUSE	Q8BGC4	0.857249	0.158951	8.46238e-07	NIA_enzymes	SEKI
CP2BA_MOUSE	P12791	0.8591	0.359366	1.2249e-07	NIA_enzymes	SEKI
CP2BJ_MOUSE	O55071	0.851443	0.544909	1.2249e-07	NIA_enzymes	SEKI
DHB12_MOUSE	O70503	1.15096	0.0276412	1.28648e-06	NIA_enzymes	SEKI
ARK72_MOUSE	Q8CG76	0.958501	0.094802	2.19173e-06	NIA_enzymes	SEKI
DCXR_MOUSE	Q91X52	0.868044	0.108068	1.56216e-06	NIA_enzymes	SEKI
DHB8_MOUSE	P50171	0.924414	0.00430426	1.21666e-06	NIA_enzymes	SEKI
CBR4_MOUSE	Q91VT4	0.990598	0.721208	5.47749e-07	NIA_enzymes	SEKI
KYNU_MOUSE	Q9CXF0	0.929432	0.211455	1.84666e-06	NIA_enzymes	SEKI
MECR_MOUSE	Q9DCS3	0.819355	0.00803077	7.38972e-07	NIA_enzymes	SEKI
ADH4_MOUSE	Q9QYY9	0.659505	0.0127425	9.80243e-07	NIA_enzymes	SEKI
RETST_MOUSE	Q64FW2	0.427423	0.00832679	2.54336e-06	NIA_enzymes	SEKI
STEA4_MOUSE	Q923B6	1.91388	0.0760608	2.62545e-07	NIA_enzymes	SEKI
NDUS7_MOUSE	Q9DC70	0.833216	0.0206292	7.27959e-07	NIA_enzymes	SEKI
ASPD_MOUSE	Q9DCQ2	0.83999	0.334644	3.72735e-06	NIA_enzymes	SEKI
MACD1_MOUSE	Q922B1	0.955582	0.311761	3.48696e-07	NIA_enzymes	SEKI
NADE_MOUSE	Q711T7	0.996969	0.966334	9.88156e-08	NIA_enzymes	SEKI
GSHR_MOUSE	P47791	0.859414	0.00539637	1.64569e-06	NIA_enzymes	SEKI
CP3AP_MOUSE	O09158	1.21005	0.127629	2.49913e-07	NIA_enzymes	SEKI
CP4FE_MOUSE	Q9EP75	0.664607	0.00139336	5.75706e-07	NIA_enzymes	SEKI
NQO2_MOUSE	Q9JI75	0.62259	0.00027774	1.13096e-06	NIA_enzymes	SEKI
3BHS3_MOUSE	P26150	0.578358	0.00112533	1.27707e-06	NIA_enzymes	SEKI
3BHS5_MOUSE	Q61694	0.840458	0.228182	9.99089e-07	NIA_enzymes	SEKI
NDUV2_MOUSE	Q9D6J6	0.917454	0.258313	1.67591e-06	NIA_enzymes	SEKI
HMOX2_MOUSE	O70252	1.31786	0.0547911	2.13448e-07	NIA_enzymes	SEKI
CRYM_MOUSE	O54983	0.987205	0.996177	2.55349e-09	NIA_enzymes	SEKI
TECR_MOUSE	Q9CY27	1.05913	0.272924	1.32426e-06	NIA_enzymes	SEKI
IDH3A_MOUSE	Q9D6R2	0.782623	0.000817831	1.09281e-06	NIA_enzymes	SEKI
PARP3_MOUSE	Q3ULW8	1.7593	0.0210568	9.97906e-08	NIA_enzymes	SEKI
DYR_MOUSE	P00375	0.982226	0.637747	5.67965e-07	NIA_enzymes	SEKI
CP4V2_MOUSE	Q9DBW0	0.621995	0.00180244	5.8525e-07	NIA_enzymes	SEKI
DHC24_MOUSE	Q8VCH6	1.08266	0.614336	2.86829e-07	NIA_enzymes	SEKI
P5CR3_MOUSE	Q9DCC4	0.872366	0.0791949	5.31373e-07	NIA_enzymes	SEKI
NU4M_MOUSE	P03911	1.01663	0.648921	1.10593e-07	NIA_enzymes	SEKI
NDUS8_MOUSE	Q8K3J1	0.907034	0.0883217	4.46948e-07	NIA_enzymes	SEKI
CD38_MOUSE	P56528	1.96513	0.0776554	2.29662e-07	NIA_enzymes	SEKI
CP4AA_MOUSE	O88833	0.337809	0.0340446	4.90579e-06	NIA_enzymes	SEKI
CP4AE_MOUSE	O35728	0.423069	0.225949	7.81033e-06	NIA_enzymes	SEKI
IMDH2_MOUSE	P24547	1.26419	0.11357	3.37573e-07	NIA_enzymes	SEKI
CP8B1_MOUSE	O88962	0.717743	0.108562	8.99559e-07	NIA_enzymes	SEKI
DHB7_MOUSE	O88736	1.61335	0.155564	3.65207e-07	NIA_enzymes	SEKI
ALDR_MOUSE	P45376	1.3207	0.0534226	5.8122e-07	NIA_enzymes	SEKI
NUD12_MOUSE	Q9DCN1	0.857556	0.308748	1.03377e-06	NIA_enzymes	SEKI
GALE_MOUSE	Q8R059	1.49977	0.00636592	4.74594e-07	NIA_enzymes	SEKI
IYD1_MOUSE	Q9DCX8	0.919298	0.40418	5.22831e-07	NIA_enzymes	SEKI
NNRD_MOUSE	Q9CZ42	0.916389	0.39429	4.7328e-07	NIA_enzymes	SEKI
PXL2B_MOUSE	Q9DB60	0.841434	0.462749	8.12466e-08	NIA_enzymes	SEKI
PTGR2_MOUSE	Q8VDQ1	0.8154	0.00358926	6.9705e-07	NIA_enzymes	SEKI
CP39A_MOUSE	Q9JKJ9	1.31649	0.292085	9.03053e-08	NIA_enzymes	SEKI
NU5M_MOUSE	P03921	1.10575	0.453334	8.13062e-08	NIA_enzymes	SEKI
NNRE_MOUSE	Q8K4Z3	0.913792	0.249762	7.04394e-07	NIA_enzymes	SEKI
ADRO_MOUSE	Q61578	0.799581	0.0449467	4.62629e-07	NIA_enzymes	SEKI
PARP9_MOUSE	Q8CAS9	0.961133	0.598828	2.42944e-07	NIA_enzymes	SEKI
CP4B1_MOUSE	Q64462	1.3371	0.310603	3.24396e-07	NIA_enzymes	SEKI
FDFT_MOUSE	P53798	1.30702	0.103068	1.42151e-07	NIA_enzymes	SEKI
NU1M_MOUSE	P03888	0.8827	0.274996	3.37095e-08	NIA_enzymes	SEKI
CP7B1_MOUSE	Q60991	0.382254	0.338328	6.00173e-07	NIA_enzymes	SEKI
RDH11_MOUSE	Q9QYF1	1.56134	0.113076	1.01352e-06	NIA_enzymes	SEKI
FCL_MOUSE	P23591	1.01901	0.765342	4.29864e-07	NIA_enzymes	SEKI
ALD2_MOUSE	P45377	1.21671	0.152667	1.62254e-07	NIA_enzymes	SEKI
3BHS7_MOUSE	Q9EQC1	1.01954	0.643253	3.05763e-07	NIA_enzymes	SEKI
CTBP1_MOUSE	O88712	1.24164	0.108462	1.26301e-07	NIA_enzymes	SEKI
NUD16_MOUSE	Q6P3D0	0.893678	0.61221	5.52983e-08	NIA_enzymes	SEKI
DRS7B_MOUSE	Q99J47	0.817941	0.0229309	1.73268e-07	NIA_enzymes	SEKI
DHRSX_MOUSE	Q8VBZ0	1.41501	0.00482328	1.39194e-08	NIA_enzymes	SEKI
HTAI2_MOUSE	Q9Z2G9	0.969895	0.75902	5.04113e-07	NIA_enzymes	SEKI
PGDH_MOUSE	Q8VCC1	0.431742	0.00464489	9.19178e-07	NIA_enzymes	SEKI
SIR5_MOUSE	Q8K2C6	1.14648	0.389539	5.66154e-07	NIA_enzymes	SEKI
STEA3_MOUSE	Q8CI59	0.950676	0.785323	1.49272e-07	NIA_enzymes	SEKI
NMNA1_MOUSE	Q9EPA7	1.22195	0.49042	1.10711e-07	NIA_enzymes	SEKI
XRCC6_MOUSE	P23475	1.43482	0.238368	1.53779e-07	NIA_enzymes	SEKI
PAR14_MOUSE	Q2EMV9	1.09198	0.556128	2.90681e-07	NIA_enzymes	SEKI
BIEA_MOUSE	Q9CY64	0.43637	0.231793	4.8454e-07	NIA_enzymes	SEKI
NU3M_MOUSE	P03899	0.729545	0.228647	7.96571e-09	NIA_enzymes	SEKI
OXND1_MOUSE	Q8VE38	0.737817	0.0314171	1.01269e-07	NIA_enzymes	SEKI
XRCC5_MOUSE	P27641	1.20862	0.239896	2.08235e-07	NIA_enzymes	SEKI
G6PD1_MOUSE	Q00612	1.87506	0.0221717	2.8298e-07	NIA_enzymes	SEKI
HMOX1_MOUSE	P14901	1.00676	0.908281	1.02603e-07	NIA_enzymes	SEKI
SELT_MOUSE	P62342	1.39217	0.0958914	8.17828e-09	NIA_enzymes	SEKI
NQO1_MOUSE	Q64669	1.06135	0.535086	1.72413e-07	NIA_enzymes	SEKI
DHR11_MOUSE	Q3U0B3	1.43786	0.116611	1.23167e-07	NIA_enzymes	SEKI
CRYL1_MOUSE	Q99KP3	1.09733	0.587114	4.65295e-07	NIA_enzymes	SEKI
CP7A1_MOUSE	Q64505	0.588652	0.230665	1.09846e-07	NIA_enzymes	SEKI
FMO2_MOUSE	Q8K2I3	0.937245	0.41739	1.17344e-07	NIA_enzymes	SEKI
RDH14_MOUSE	Q9ERI6	0.895148	0.450098	1.42077e-07	NIA_enzymes	SEKI
PTGR1_MOUSE	Q91YR9	1.24844	0.0865915	7.07332e-08	NIA_enzymes	SEKI
QORL1_MOUSE	Q921W4	1.00358	0.975716	1.05549e-07	NIA_enzymes	SEKI
NMNA3_MOUSE	Q99JR6	1.11151	0.930874	6.21161e-08	NIA_enzymes	SEKI
LBR_MOUSE	Q3U9G9	1.41788	0.200911	2.26137e-07	NIA_enzymes	SEKI
RDH10_MOUSE	Q8VCH7	0.511341	0.233057	6.18439e-08	NIA_enzymes	SEKI
GMPR2_MOUSE	Q99L27	1.53995	0.123213	1.07505e-07	NIA_enzymes	SEKI
ERG24_MOUSE	Q71KT5	1.06708	0.729961	4.23199e-07	NIA_enzymes	SEKI
GMDS_MOUSE	Q8K0C9	1.28347	0.024116	6.95029e-08	NIA_enzymes	SEKI
PARP1_MOUSE	P11103	1.32346	0.403306	3.5664e-07	NIA_enzymes	SEKI
DHRS7_MOUSE	Q9CXR1	0.662672	0.197098	2.78689e-07	NIA_enzymes	SEKI
CP26A_MOUSE	O55127	0.945314	0.680343	4.04889e-09	NIA_enzymes	SEKI
PARP4_MOUSE	E9PYK3	0.675617	0.395828	1.82971e-07	NIA_enzymes	SEKI
NB5R3_MOUSE	Q9DCN2	0.841628	0.0148841	4.05785e-06	B2_enzymes	SEKI
SARDH_MOUSE	Q99LB7	0.70688	0.00309103	1.13979e-05	B2_enzymes	SEKI
DHE3_MOUSE	P26443	0.934195	0.259587	3.01301e-05	B2_enzymes	SEKI
M2GD_MOUSE	Q9DBT9	0.831343	0.0065853	8.62803e-06	B2_enzymes	SEKI
G3P_MOUSE	P16858	0.918704	0.124767	2.24553e-05	B2_enzymes	SEKI
TKFC_MOUSE	Q8VC30	1.10579	0.24726	1.6776e-05	B2_enzymes	SEKI
NCPR_MOUSE	P37040	1.12667	0.149378	4.86856e-06	B2_enzymes	SEKI
ACADV_MOUSE	P50544	0.78936	0.0199717	8.48146e-06	B2_enzymes	SEKI
ACOX1_MOUSE	Q9R0H0	0.676701	0.035494	1.21577e-07	B2_enzymes	SEKI
FMO4_MOUSE	Q8VHG0	0.979074	0.816938	6.62691e-08	B2_enzymes	SEKI
SDHA_MOUSE	Q8K2B3	0.817789	0.000997629	7.43155e-06	B2_enzymes	SEKI
FMO5_MOUSE	P97872	0.976102	0.890179	6.65749e-06	B2_enzymes	SEKI
DPYD_MOUSE	Q8CHR6	1.07099	0.357778	2.76563e-06	B2_enzymes	SEKI
FMO1_MOUSE	P50285	0.462961	0.00185723	2.90292e-06	B2_enzymes	SEKI
ETFD_MOUSE	Q921G7	0.678599	0.00094594	1.00977e-05	B2_enzymes	SEKI
ACADS_MOUSE	Q07417	0.728174	0.00142234	5.31448e-06	B2_enzymes	SEKI
GCDH_MOUSE	Q60759	0.778844	0.00237507	2.60121e-06	B2_enzymes	SEKI
DLDH_MOUSE	O08749	0.755499	0.000591522	5.91853e-06	B2_enzymes	SEKI
ACADM_MOUSE	P45952	0.704033	0.0129971	6.68193e-06	B2_enzymes	SEKI
COQ6_MOUSE	Q8R1S0	1.05263	0.233614	1.63184e-07	B2_enzymes	SEKI
AOFB_MOUSE	Q8BW75	0.74889	0.00198199	2.79742e-06	B2_enzymes	SEKI
AOFA_MOUSE	Q64133	0.828095	0.191497	1.99372e-07	B2_enzymes	SEKI
ACOX2_MOUSE	Q9QXD1	1.16156	0.377243	3.58338e-06	B2_enzymes	SEKI
AIFM1_MOUSE	Q9Z0X1	0.824433	0.000910813	4.46202e-06	B2_enzymes	SEKI
IVD_MOUSE	Q9JHI5	0.750841	0.00525226	6.98773e-06	B2_enzymes	SEKI
ACADL_MOUSE	P51174	0.836417	0.0804177	5.08892e-06	B2_enzymes	SEKI
SQOR_MOUSE	Q9R112	1.91523	0.00872739	1.32141e-06	B2_enzymes	SEKI
GGLO_MOUSE	P58710	0.552255	0.00556526	2.36277e-06	B2_enzymes	SEKI
PROD_MOUSE	Q9WU79	0.756335	0.0182883	1.41323e-06	B2_enzymes	SEKI
LDHD_MOUSE	Q7TNG8	1.55193	0.000110852	1.94962e-06	B2_enzymes	SEKI
ACD11_MOUSE	Q80XL6	0.557841	0.0152776	4.20651e-06	B2_enzymes	SEKI
SOX_MOUSE	Q9D826	0.781762	0.178312	2.08774e-06	B2_enzymes	SEKI
KMO_MOUSE	Q91WN4	0.977482	0.6102	2.41677e-06	B2_enzymes	SEKI
NDUV1_MOUSE	Q91YT0	0.835323	0.0938089	1.50793e-06	B2_enzymes	SEKI
CHDH_MOUSE	Q8BJ64	0.836733	0.121588	3.73579e-06	B2_enzymes	SEKI
XDH_MOUSE	Q00519	1.28487	0.0322075	2.05519e-06	B2_enzymes	SEKI
AOXC_MOUSE	G3X982	0.620307	0.00462791	3.32324e-06	B2_enzymes	SEKI
AOXA_MOUSE	O54754	0.415385	0.0210388	1.21686e-06	B2_enzymes	SEKI
ACAD9_MOUSE	Q8JZN5	0.883708	0.100014	1.06325e-06	B2_enzymes	SEKI
TRXR1_MOUSE	Q9JMH6	1.09656	0.0650239	1.45928e-06	B2_enzymes	SEKI
TRXR2_MOUSE	Q9JLT4	0.811447	0.0405681	5.14663e-07	B2_enzymes	SEKI
ACD10_MOUSE	Q8K370	0.661693	0.00112086	6.59293e-07	B2_enzymes	SEKI
D2HDH_MOUSE	Q8CIM3	0.34575	0.418141	1.20673e-08	B2_enzymes	SEKI
GPDM_MOUSE	Q64521	0.82292	0.0255943	1.26746e-06	B2_enzymes	SEKI
HAOX1_MOUSE	Q9WU19	1.1132	0.489712	9.96571e-07	B2_enzymes	SEKI
ACDSB_MOUSE	Q9DBL1	0.709629	0.010985	1.30008e-06	B2_enzymes	SEKI
RETST_MOUSE	Q64FW2	0.427423	0.00832679	2.54336e-06	B2_enzymes	SEKI
STEA4_MOUSE	Q923B6	1.91388	0.0760608	2.62545e-07	B2_enzymes	SEKI
ACAD8_MOUSE	Q9D7B6	1.02418	0.681676	1.03728e-06	B2_enzymes	SEKI
PCYOX_MOUSE	Q9CQF9	1.03233	0.662306	5.01409e-07	B2_enzymes	SEKI
GSHR_MOUSE	P47791	0.859414	0.00539637	1.64569e-06	B2_enzymes	SEKI
PNPO_MOUSE	Q91XF0	0.972308	0.779052	3.78563e-07	B2_enzymes	SEKI
NQO2_MOUSE	Q9JI75	0.62259	0.00027774	1.13096e-06	B2_enzymes	SEKI
PARP3_MOUSE	Q3ULW8	1.7593	0.0210568	9.97906e-08	B2_enzymes	SEKI
HYPDH_MOUSE	Q8VCZ9	0.886288	0.101072	8.85639e-07	B2_enzymes	SEKI
DHC24_MOUSE	Q8VCH6	1.08266	0.614336	2.86829e-07	B2_enzymes	SEKI
IYD1_MOUSE	Q9DCX8	0.919298	0.40418	5.22831e-07	B2_enzymes	SEKI
AP4A_MOUSE	P56380	1.18877	0.0149605	1.3337e-07	B2_enzymes	SEKI
L2HDH_MOUSE	Q91YP0	0.82995	0.0249376	4.58003e-07	B2_enzymes	SEKI
FAD1_MOUSE	Q8R123	0.888476	0.159355	4.03945e-07	B2_enzymes	SEKI
ADRO_MOUSE	Q61578	0.799581	0.0449467	4.62629e-07	B2_enzymes	SEKI
PARP9_MOUSE	Q8CAS9	0.961133	0.598828	2.42944e-07	B2_enzymes	SEKI
ACOX3_MOUSE	Q9EPL9	0.859591	0.231568	1.78193e-07	B2_enzymes	SEKI
CTBP1_MOUSE	O88712	1.24164	0.108462	1.26301e-07	B2_enzymes	SEKI
ERO1A_MOUSE	Q8R180	1.18495	0.0596758	1.82181e-07	B2_enzymes	SEKI
NUD16_MOUSE	Q6P3D0	0.893678	0.61221	5.52983e-08	B2_enzymes	SEKI
STEA3_MOUSE	Q8CI59	0.950676	0.785323	1.49272e-07	B2_enzymes	SEKI
XRCC6_MOUSE	P23475	1.43482	0.238368	1.53779e-07	B2_enzymes	SEKI
PAR14_MOUSE	Q2EMV9	1.09198	0.556128	2.90681e-07	B2_enzymes	SEKI
XRCC5_MOUSE	P27641	1.20862	0.239896	2.08235e-07	B2_enzymes	SEKI
NQO1_MOUSE	Q64669	1.06135	0.535086	1.72413e-07	B2_enzymes	SEKI
FXRD1_MOUSE	Q3TQB2	0.756038	0.08429	3.62298e-08	B2_enzymes	SEKI
FMO2_MOUSE	Q8K2I3	0.937245	0.41739	1.17344e-07	B2_enzymes	SEKI
QSOX1_MOUSE	Q8BND5	0.813136	0.62611	2.69418e-08	B2_enzymes	SEKI
TYW1_MOUSE	Q8BJM7	1.61016	0.239042	4.61306e-08	B2_enzymes	SEKI
DUS1L_MOUSE	Q8C2P3	0.830122	0.539696	1.28791e-09	B2_enzymes	SEKI
PARP1_MOUSE	P11103	1.32346	0.403306	3.5664e-07	B2_enzymes	SEKI
FAS_MOUSE	P19096	0.762027	0.0193366	2.82043e-05	B6_enzymes	SEKI
PYGL_MOUSE	Q9ET01	0.767545	0.0374269	1.20458e-05	B6_enzymes	SEKI
PYGB_MOUSE	Q8CI94	0.914205	0.149067	2.13651e-07	B6_enzymes	SEKI
AATM_MOUSE	P05202	0.828801	0.0118319	1.76753e-05	B6_enzymes	SEKI
CGL_MOUSE	Q8VCN5	1.15375	0.265067	6.6315e-06	B6_enzymes	SEKI
GABT_MOUSE	P61922	0.706856	0.000443082	2.7041e-06	B6_enzymes	SEKI
AATC_MOUSE	P05201	1.16456	0.385264	5.85879e-06	B6_enzymes	SEKI
ALAT1_MOUSE	Q8QZR5	0.95071	0.322556	1.93511e-06	B6_enzymes	SEKI
ALAT2_MOUSE	Q8BGT5	0.997627	0.993371	1.00819e-06	B6_enzymes	SEKI
OAT_MOUSE	P29758	0.415457	0.000682104	4.60137e-06	B6_enzymes	SEKI
SDHL_MOUSE	Q8VBT2	1.86596	0.0227177	3.60939e-06	B6_enzymes	SEKI
AGT2_MOUSE	Q3UEG6	0.803486	0.00516116	2.53639e-06	B6_enzymes	SEKI
CBS_MOUSE	Q91WT9	1.0633	0.331723	1.54266e-06	B6_enzymes	SEKI
GLYC_MOUSE	P50431	0.754356	0.00952005	4.14079e-06	B6_enzymes	SEKI
GLYM_MOUSE	Q9CZN7	0.832471	0.0212402	3.04253e-06	B6_enzymes	SEKI
KAT3_MOUSE	Q71RI9	0.901655	0.146173	1.45233e-06	B6_enzymes	SEKI
KAT1_MOUSE	Q8BTY1	1.61522	0.0317703	6.16417e-07	B6_enzymes	SEKI
GCSP_MOUSE	Q91W43	0.93807	0.382509	2.60995e-06	B6_enzymes	SEKI
DDC_MOUSE	O88533	0.534982	0.00148767	3.98411e-07	B6_enzymes	SEKI
SPYA_MOUSE	O35423	0.825875	0.0474342	2.04656e-06	B6_enzymes	SEKI
KBL_MOUSE	O88986	0.780553	0.0189084	7.61939e-07	B6_enzymes	SEKI
THNS2_MOUSE	Q80W22	0.820672	0.0150547	8.5027e-07	B6_enzymes	SEKI
KYNU_MOUSE	Q9CXF0	0.929432	0.211455	1.84666e-06	B6_enzymes	SEKI
PDXK_MOUSE	Q8K183	0.774129	0.03974	6.66795e-07	B6_enzymes	SEKI
SCLY_MOUSE	Q9JLI6	1.20752	0.0129622	3.99953e-07	B6_enzymes	SEKI
PNPO_MOUSE	Q91XF0	0.972308	0.779052	3.78563e-07	B6_enzymes	SEKI
AADAT_MOUSE	Q9WVM8	0.735662	0.00303571	1.42435e-06	B6_enzymes	SEKI
GCST_MOUSE	Q8CFA2	0.985157	0.830585	3.23452e-07	B6_enzymes	SEKI
SDSL_MOUSE	Q8R238	0.810102	0.554035	1.2047e-07	B6_enzymes	SEKI
AT2L1_MOUSE	Q8BWU8	0.421215	0.00444025	4.55809e-07	B6_enzymes	SEKI
GFPT1_MOUSE	P47856	1.27838	0.0639735	1.69557e-07	B6_enzymes	SEKI
SGPL1_MOUSE	Q8R0X7	0.898484	0.399665	5.72521e-07	B6_enzymes	SEKI
NFS1_MOUSE	Q9Z1J3	0.78499	0.0488164	4.63531e-07	B6_enzymes	SEKI
SPCS_MOUSE	Q6P6M7	1.29201	0.0866078	4.18147e-07	B6_enzymes	SEKI
CSAD_MOUSE	Q9DBE0	0.71858	0.254852	6.42438e-06	B6_enzymes	SEKI
MOCOS_MOUSE	Q14CH1	0.897123	0.516969	3.702e-07	B6_enzymes	SEKI
HEM1_MOUSE	Q8VC19	0.924564	0.618762	9.11238e-08	B6_enzymes	SEKI
SRR_MOUSE	Q9QZX7	0.344812	0.128743	3.65448e-07	B6_enzymes	SEKI
AT2L2_MOUSE	Q8R1K4	1.24617	0.0576051	1.80068e-08	B6_enzymes	SEKI
HMCS2_MOUSE	P54869	0.824066	0.0512359	3.23679e-05	PA_enzymes	SEKI
THIM_MOUSE	Q8BWT1	0.703996	0.00234279	3.5952e-05	PA_enzymes	SEKI
FAS_MOUSE	P19096	0.762027	0.0193366	2.82043e-05	PA_enzymes	SEKI
ECHA_MOUSE	Q8BMS1	0.722572	0.000251187	1.61106e-05	PA_enzymes	SEKI
NUD19_MOUSE	P11930	0.892293	0.278962	2.83188e-07	PA_enzymes	SEKI
MMSA_MOUSE	Q9EQ20	0.687609	0.00422372	1.31721e-05	PA_enzymes	SEKI
HACL1_MOUSE	Q9QXE0	0.861529	0.237975	5.8902e-06	PA_enzymes	SEKI
DHB4_MOUSE	P51660	0.616013	0.0208511	1.68874e-05	PA_enzymes	SEKI
S27A5_MOUSE	Q4LDG0	1.15746	0.0174943	4.45073e-06	PA_enzymes	SEKI
ODO2_MOUSE	Q9D2G2	0.794922	0.0341428	5.04891e-06	PA_enzymes	SEKI
ACADV_MOUSE	P50544	0.78936	0.0199717	8.48146e-06	PA_enzymes	SEKI
ACOX1_MOUSE	Q9R0H0	0.676701	0.035494	1.21577e-07	PA_enzymes	SEKI
ACSL1_MOUSE	P41216	0.390078	0.000749156	1.8894e-05	PA_enzymes	SEKI
ACSL5_MOUSE	Q8JZR0	1.05865	0.432426	4.77734e-06	PA_enzymes	SEKI
S27A2_MOUSE	O35488	0.78333	0.0223309	1.09155e-05	PA_enzymes	SEKI
ACSF2_MOUSE	Q8VCW8	0.705068	0.0141638	8.27724e-06	PA_enzymes	SEKI
ECHP_MOUSE	Q9DBM2	0.354441	0.000562935	4.34206e-05	PA_enzymes	SEKI
ECI1_MOUSE	P42125	0.621553	0.00162997	4.07371e-06	PA_enzymes	SEKI
ECHB_MOUSE	Q99JY0	0.730704	0.0014491	7.5405e-06	PA_enzymes	SEKI
THIL_MOUSE	Q8QZT1	0.646681	0.000100612	1.39028e-05	PA_enzymes	SEKI
THIKA_MOUSE	Q921H8	0.738053	0.0927034	1.7543e-05	PA_enzymes	SEKI
THIKB_MOUSE	Q8VCH0	0.264389	0.00837421	6.59083e-06	PA_enzymes	SEKI
ACSM1_MOUSE	Q91VA0	0.79169	0.0126427	6.92703e-06	PA_enzymes	SEKI
HMGCL_MOUSE	P38060	0.763278	0.006737	2.75367e-06	PA_enzymes	SEKI
ACADS_MOUSE	Q07417	0.728174	0.00142234	5.31448e-06	PA_enzymes	SEKI
GCDH_MOUSE	Q60759	0.778844	0.00237507	2.60121e-06	PA_enzymes	SEKI
GLNA_MOUSE	P15105	0.854627	0.0681004	1.51178e-05	PA_enzymes	SEKI
SUCB1_MOUSE	Q9Z2I9	0.713269	0.00472195	6.57409e-06	PA_enzymes	SEKI
SUCB2_MOUSE	Q9Z2I8	0.89261	0.0517984	9.57832e-06	PA_enzymes	SEKI
HCD2_MOUSE	O08756	0.868613	0.0605746	5.61722e-06	PA_enzymes	SEKI
ACADM_MOUSE	P45952	0.704033	0.0129971	6.68193e-06	PA_enzymes	SEKI
HCDH_MOUSE	Q61425	0.639937	0.000857341	5.29836e-06	PA_enzymes	SEKI
DCMC_MOUSE	Q99J39	0.779275	0.00669401	9.03237e-07	PA_enzymes	SEKI
MCCB_MOUSE	Q3ULD5	0.758921	0.000296284	1.47521e-06	PA_enzymes	SEKI
ACOX2_MOUSE	Q9QXD1	1.16156	0.377243	3.58338e-06	PA_enzymes	SEKI
ODB2_MOUSE	P53395	0.774244	0.00338031	3.56179e-06	PA_enzymes	SEKI
PCCB_MOUSE	Q99MN9	0.754704	0.0112956	3.23853e-06	PA_enzymes	SEKI
THIC_MOUSE	Q8CAY6	0.890625	0.101584	3.72377e-06	PA_enzymes	SEKI
ABCD3_MOUSE	P55096	0.462882	0.00815152	1.37152e-05	PA_enzymes	SEKI
CPT1A_MOUSE	P97742	0.917715	0.204794	1.77058e-06	PA_enzymes	SEKI
CPT2_MOUSE	P52825	0.729456	0.00296085	7.43174e-06	PA_enzymes	SEKI
IVD_MOUSE	Q9JHI5	0.750841	0.00525226	6.98773e-06	PA_enzymes	SEKI
DECR_MOUSE	Q9CQ62	0.596002	0.00212551	4.98955e-06	PA_enzymes	SEKI
GLYAT_MOUSE	Q91XE0	0.838564	0.0029251	2.6954e-06	PA_enzymes	SEKI
PCCA_MOUSE	Q91ZA3	0.720467	0.00027883	3.16116e-06	PA_enzymes	SEKI
ECHM_MOUSE	Q8BH95	0.857556	0.0242944	4.48389e-06	PA_enzymes	SEKI
ACADL_MOUSE	P51174	0.836417	0.0804177	5.08892e-06	PA_enzymes	SEKI
HIBCH_MOUSE	Q8QZS1	0.804832	0.0320687	1.94034e-06	PA_enzymes	SEKI
BAAT_MOUSE	Q91X34	0.908051	0.288285	7.61581e-07	PA_enzymes	SEKI
SUCA_MOUSE	Q9WUM5	0.834877	0.00617288	4.0043e-06	PA_enzymes	SEKI
MCCA_MOUSE	Q99MR8	0.791113	0.0058947	1.97432e-06	PA_enzymes	SEKI
ACD11_MOUSE	Q80XL6	0.557841	0.0152776	4.20651e-06	PA_enzymes	SEKI
MUTA_MOUSE	P16332	0.936259	0.0429803	2.97472e-06	PA_enzymes	SEKI
KBL_MOUSE	O88986	0.780553	0.0189084	7.61939e-07	PA_enzymes	SEKI
ACSM5_MOUSE	Q8BGA8	0.766591	0.000153556	1.92672e-06	PA_enzymes	SEKI
AMACR_MOUSE	O09174	0.855498	0.10983	1.4583e-06	PA_enzymes	SEKI
PECR_MOUSE	Q99MZ7	0.707214	0.0194493	4.82829e-06	PA_enzymes	SEKI
CISY_MOUSE	Q9CZU6	0.791182	0.0112493	2.92688e-06	PA_enzymes	SEKI
ACACA_MOUSE	Q5SWU9	1.04944	0.553562	1.98639e-06	PA_enzymes	SEKI
OCTC_MOUSE	Q9DC50	0.438603	0.00270616	4.16115e-06	PA_enzymes	SEKI
DECR2_MOUSE	Q9WV68	0.516554	0.004075	2.02032e-06	PA_enzymes	SEKI
ECI2_MOUSE	Q9WUR2	0.687744	0.0033503	3.49095e-06	PA_enzymes	SEKI
ECH1_MOUSE	O35459	0.589897	0.00282916	3.79262e-06	PA_enzymes	SEKI
ACAD9_MOUSE	Q8JZN5	0.883708	0.100014	1.06325e-06	PA_enzymes	SEKI
GLYAL_MOUSE	Q5FW57	0.698927	0.080763	1.60729e-06	PA_enzymes	SEKI
CLYBL_MOUSE	Q8R4N0	0.855342	0.103938	1.82452e-06	PA_enzymes	SEKI
ACD10_MOUSE	Q8K370	0.661693	0.00112086	6.59293e-07	PA_enzymes	SEKI
DHB12_MOUSE	O70503	1.15096	0.0276412	1.28648e-06	PA_enzymes	SEKI
DHB8_MOUSE	P50171	0.924414	0.00430426	1.21666e-06	PA_enzymes	SEKI
NMT1_MOUSE	O70310	1.06146	0.337953	4.49186e-07	PA_enzymes	SEKI
NMT2_MOUSE	O70311	0.69895	0.219552	8.77615e-08	PA_enzymes	SEKI
ACDSB_MOUSE	Q9DBL1	0.709629	0.010985	1.30008e-06	PA_enzymes	SEKI
NUDT7_MOUSE	Q99P30	0.329723	0.000335143	3.55107e-06	PA_enzymes	SEKI
COASY_MOUSE	Q9DBL7	0.780183	0.00369271	1.09821e-06	PA_enzymes	SEKI
ACAD8_MOUSE	Q9D7B6	1.02418	0.681676	1.03728e-06	PA_enzymes	SEKI
GNA1_MOUSE	Q9JK38	1.51502	0.00107131	4.67388e-07	PA_enzymes	SEKI
ODP2_MOUSE	Q8BMF4	0.764432	0.00319338	2.30483e-06	PA_enzymes	SEKI
PAHX_MOUSE	O35386	0.668076	0.0927485	1.17451e-06	PA_enzymes	SEKI
KEG1_MOUSE	Q9DCY0	0.530172	0.000944061	2.56538e-06	PA_enzymes	SEKI
ACOT2_MOUSE	Q9QYR9	0.732449	0.0374928	1.17998e-06	PA_enzymes	SEKI
ACOT4_MOUSE	Q8BWN8	0.866369	0.22929	2.34304e-06	PA_enzymes	SEKI
ACOT1_MOUSE	O55137	0.725294	0.344817	5.20465e-06	PA_enzymes	SEKI
ACOT3_MOUSE	Q9QYR7	0.313303	0.00504516	1.36151e-09	PA_enzymes	SEKI
ACO13_MOUSE	Q9CQR4	0.71693	0.0062755	1.81018e-06	PA_enzymes	SEKI
ECHD1_MOUSE	Q9D9V3	0.850259	0.038788	7.6141e-07	PA_enzymes	SEKI
SUCHY_MOUSE	Q7TNE1	0.789531	0.0200248	5.19495e-07	PA_enzymes	SEKI
ACNT1_MOUSE	A2AKK5	0.545223	0.112615	5.15464e-07	PA_enzymes	SEKI
TECR_MOUSE	Q9CY27	1.05913	0.272924	1.32426e-06	PA_enzymes	SEKI
ACSM3_MOUSE	Q3UNX5	1.00812	0.843953	8.88897e-07	PA_enzymes	SEKI
HACD3_MOUSE	Q8K2C9	1.15836	0.153623	1.03913e-06	PA_enzymes	SEKI
CERS2_MOUSE	Q924Z4	0.917737	0.314355	2.58592e-07	PA_enzymes	SEKI
ACSS3_MOUSE	Q14DH7	0.6872	0.00349742	7.56023e-07	PA_enzymes	SEKI
PLCB_MOUSE	Q8K3K7	0.98284	0.837414	7.79547e-07	PA_enzymes	SEKI
PLCC_MOUSE	Q9D517	1.3355	0.0462025	2.7065e-07	PA_enzymes	SEKI
ACSA_MOUSE	Q9QXG4	0.854173	0.169169	2.58324e-06	PA_enzymes	SEKI
AUHM_MOUSE	Q9JLZ3	0.945193	0.528072	3.01247e-07	PA_enzymes	SEKI
ELOV2_MOUSE	Q9JLJ4	0.547546	0.00473047	2.66819e-08	PA_enzymes	SEKI
NAGS_MOUSE	Q8R4H7	0.840662	0.0119582	1.6722e-07	PA_enzymes	SEKI
AP4A_MOUSE	P56380	1.18877	0.0149605	1.3337e-07	PA_enzymes	SEKI
SOAT2_MOUSE	O88908	1.28182	0.0198999	1.22725e-07	PA_enzymes	SEKI
GPAT1_MOUSE	Q61586	1.00963	0.951652	5.03226e-07	PA_enzymes	SEKI
FADS2_MOUSE	Q9Z0R9	0.423507	0.00481757	3.28392e-07	PA_enzymes	SEKI
FADS1_MOUSE	Q920L1	0.753321	0.0723636	3.58474e-07	PA_enzymes	SEKI
MCEE_MOUSE	Q9D1I5	0.789892	0.0494932	2.53088e-07	PA_enzymes	SEKI
ARY2_MOUSE	P50295	1.0071	0.940088	2.65629e-07	PA_enzymes	SEKI
SAT2_MOUSE	Q6P8J2	1.39751	0.00505911	6.28866e-08	PA_enzymes	SEKI
NUDT8_MOUSE	Q9CR24	0.797783	0.38143	1.26957e-07	PA_enzymes	SEKI
ACOX3_MOUSE	Q9EPL9	0.859591	0.231568	1.78193e-07	PA_enzymes	SEKI
FABD_MOUSE	Q8R3F5	1.07872	0.528152	1.97866e-07	PA_enzymes	SEKI
ACSF3_MOUSE	Q3URE1	0.943588	0.616529	4.14696e-07	PA_enzymes	SEKI
DGAT1_MOUSE	Q9Z2A7	1.04235	0.647993	1.57835e-07	PA_enzymes	SEKI
THEM4_MOUSE	Q3UUI3	0.852201	0.116746	1.56952e-07	PA_enzymes	SEKI
NUD16_MOUSE	Q6P3D0	0.893678	0.61221	5.52983e-08	PA_enzymes	SEKI
LCLT1_MOUSE	Q3UN02	1.13168	0.324057	8.76927e-08	PA_enzymes	SEKI
ACO12_MOUSE	Q9DBK0	0.674337	0.0467156	1.79524e-06	PA_enzymes	SEKI
AAPK2_MOUSE	Q8BRK8	1.24187	0.198855	1.15323e-07	PA_enzymes	SEKI
ACSL4_MOUSE	Q9QUJ7	1.61055	0.0909117	4.82635e-07	PA_enzymes	SEKI
NAT10_MOUSE	Q8K224	1.34821	0.114374	1.17008e-07	PA_enzymes	SEKI
MBOA5_MOUSE	Q91V01	0.989819	0.843319	4.18986e-07	PA_enzymes	SEKI
AACS_MOUSE	Q9D2R0	0.614555	0.00478182	9.92692e-07	PA_enzymes	SEKI
ACOT8_MOUSE	P58137	1.01907	0.844273	5.60005e-07	PA_enzymes	SEKI
HEM1_MOUSE	Q8VC19	0.924564	0.618762	9.11238e-08	PA_enzymes	SEKI
ABCD1_MOUSE	P48410	0.554726	0.0310564	1.91548e-07	PA_enzymes	SEKI
GPAT4_MOUSE	Q8K2C8	0.362234	0.0759009	6.40617e-08	PA_enzymes	SEKI
HACD2_MOUSE	Q9D3B1	1.17014	0.0596913	6.05061e-07	PA_enzymes	SEKI
ELOV5_MOUSE	Q8BHI7	0.620689	0.00574797	4.58397e-08	PA_enzymes	SEKI
S27A4_MOUSE	Q91VE0	0.771468	0.250891	9.30965e-08	PA_enzymes	SEKI
NAA50_MOUSE	Q6PGB6	1.15287	0.157746	1.76812e-07	PA_enzymes	SEKI
CACP_MOUSE	P47934	0.881893	0.447199	6.72164e-07	PA_enzymes	SEKI
ABCD2_MOUSE	Q61285	0.797591	0.541605	7.80013e-08	PA_enzymes	SEKI
PLCA_MOUSE	O35083	0.567209	0.342996	1.24638e-08	PA_enzymes	SEKI
FITM2_MOUSE	P59266	0.905186	0.368048	2.78154e-08	PA_enzymes	SEKI
MBOA7_MOUSE	Q8CHK3	0.880233	0.497026	5.95661e-08	PA_enzymes	SEKI
ZDHC5_MOUSE	Q8VDZ4	1.52465	0.403965	3.4687e-08	PA_enzymes	SEKI
PANK1_MOUSE	Q8K4K6	1.11367	0.567525	1.20356e-07	PA_enzymes	SEKI
PYR1_MOUSE	B2RQC6	1.03868	0.723568	3.85764e-07	ATP_enzymes	SEKI
CH60_MOUSE	P63038	0.714221	0.00840433	2.59202e-05	ATP_enzymes	SEKI
ATPB_MOUSE	P56480	0.731584	0.00299829	1.73673e-05	ATP_enzymes	SEKI
ASSY_MOUSE	P16460	0.884951	0.248627	3.36554e-05	ATP_enzymes	SEKI
PYC_MOUSE	Q05920	1.00328	0.946823	1.84211e-05	ATP_enzymes	SEKI
GNTK_MOUSE	Q8R0J8	0.848102	0.237148	1.15934e-07	ATP_enzymes	SEKI
DHX15_MOUSE	O35286	1.21467	0.0378473	2.9237e-07	ATP_enzymes	SEKI
DHE3_MOUSE	P26443	0.934195	0.259587	3.01301e-05	ATP_enzymes	SEKI
AT131_MOUSE	Q9EPE9	1.12108	0.442789	4.858e-07	ATP_enzymes	SEKI
BIP_MOUSE	P20029	1.6333	0.0168267	2.05996e-05	ATP_enzymes	SEKI
HSP7C_MOUSE	P63017	0.816597	0.0069868	1.44547e-05	ATP_enzymes	SEKI
METK1_MOUSE	Q91X83	1.65562	0.0225472	8.66249e-06	ATP_enzymes	SEKI
METK2_MOUSE	Q3THS6	1.20449	0.0870968	2.98308e-07	ATP_enzymes	SEKI
TKFC_MOUSE	Q8VC30	1.10579	0.24726	1.6776e-05	ATP_enzymes	SEKI
HS90A_MOUSE	P07901	0.655971	0.00521872	4.55805e-06	ATP_enzymes	SEKI
TERA_MOUSE	Q01853	0.846947	0.00351209	9.60022e-06	ATP_enzymes	SEKI
FAK1_MOUSE	P34152	0.646051	0.0510478	1.55517e-07	ATP_enzymes	SEKI
ABCG2_MOUSE	Q7TMS5	1.24621	0.237003	3.80669e-07	ATP_enzymes	SEKI
S27A5_MOUSE	Q4LDG0	1.15746	0.0174943	4.45073e-06	ATP_enzymes	SEKI
ADT2_MOUSE	P51881	0.881567	0.17373	1.32627e-05	ATP_enzymes	SEKI
DDX6_MOUSE	P54823	1.3269	0.0707678	3.34553e-07	ATP_enzymes	SEKI
C1TC_MOUSE	Q922D8	0.766337	0.00460474	1.3585e-05	ATP_enzymes	SEKI
ACSL1_MOUSE	P41216	0.390078	0.000749156	1.8894e-05	ATP_enzymes	SEKI
ACSL5_MOUSE	Q8JZR0	1.05865	0.432426	4.77734e-06	ATP_enzymes	SEKI
S27A2_MOUSE	O35488	0.78333	0.0223309	1.09155e-05	ATP_enzymes	SEKI
ACSF2_MOUSE	Q8VCW8	0.705068	0.0141638	8.27724e-06	ATP_enzymes	SEKI
ADK_MOUSE	P55264	1.26296	0.0174311	7.37401e-06	ATP_enzymes	SEKI
UBA1_MOUSE	Q02053	1.07191	0.250362	4.07534e-06	ATP_enzymes	SEKI
ACSM1_MOUSE	Q91VA0	0.79169	0.0126427	6.92703e-06	ATP_enzymes	SEKI
AT1A1_MOUSE	Q8VDN2	1.11955	0.173222	5.80549e-06	ATP_enzymes	SEKI
PGK1_MOUSE	P09411	1.04346	0.0534045	1.42456e-05	ATP_enzymes	SEKI
GLNA_MOUSE	P15105	0.854627	0.0681004	1.51178e-05	ATP_enzymes	SEKI
SUCB1_MOUSE	Q9Z2I9	0.713269	0.00472195	6.57409e-06	ATP_enzymes	SEKI
ABCA1_MOUSE	P41233	0.625681	0.221991	1.37403e-07	ATP_enzymes	SEKI
SYAC_MOUSE	Q8BGQ7	1.1226	0.0590511	2.88094e-06	ATP_enzymes	SEKI
SYEP_MOUSE	Q8CGC7	1.20731	0.00631846	3.25798e-06	ATP_enzymes	SEKI
SYSM_MOUSE	Q9JJL8	1.41867	0.208501	1.07032e-07	ATP_enzymes	SEKI
AT2A2_MOUSE	O55143	1.26859	0.0780775	2.87023e-06	ATP_enzymes	SEKI
MCCB_MOUSE	Q3ULD5	0.758921	0.000296284	1.47521e-06	ATP_enzymes	SEKI
IF4A1_MOUSE	P60843	1.43209	0.00489269	2.92569e-06	ATP_enzymes	SEKI
IF4A2_MOUSE	P10630	0.865917	0.125073	5.14376e-07	ATP_enzymes	SEKI
IF4A3_MOUSE	Q91VC3	1.42293	0.0528271	2.84032e-07	ATP_enzymes	SEKI
PCCB_MOUSE	Q99MN9	0.754704	0.0112956	3.23853e-06	ATP_enzymes	SEKI
PAPS2_MOUSE	O88428	0.671917	0.00237158	1.94066e-06	ATP_enzymes	SEKI
ABCD3_MOUSE	P55096	0.462882	0.00815152	1.37152e-05	ATP_enzymes	SEKI
KAD2_MOUSE	Q9WTP6	0.624777	0.000284972	3.48101e-06	ATP_enzymes	SEKI
AKT2_MOUSE	Q60823	0.9406	0.573136	1.06383e-07	ATP_enzymes	SEKI
KHK_MOUSE	P97328	0.945086	0.467048	1.22091e-08	ATP_enzymes	SEKI
PCCA_MOUSE	Q91ZA3	0.720467	0.00027883	3.16116e-06	ATP_enzymes	SEKI
NDKB_MOUSE	Q01768	1.58963	0.000652581	3.6483e-06	ATP_enzymes	SEKI
NDKA_MOUSE	P15532	1.313	0.00150368	7.78156e-07	ATP_enzymes	SEKI
ABCBB_MOUSE	Q9QY30	0.908063	0.0453804	2.28945e-06	ATP_enzymes	SEKI
MDR3_MOUSE	P21440	0.918821	0.263809	6.84417e-07	ATP_enzymes	SEKI
SYVC_MOUSE	Q9Z1Q9	1.21587	0.101674	1.81761e-06	ATP_enzymes	SEKI
OPLA_MOUSE	Q8K010	1.00179	0.938777	2.52637e-06	ATP_enzymes	SEKI
KPYR_MOUSE	P53657	0.770307	0.0551958	2.90412e-06	ATP_enzymes	SEKI
KPYM_MOUSE	P52480	1.5807	0.132148	1.29498e-06	ATP_enzymes	SEKI
SUCA_MOUSE	Q9WUM5	0.834877	0.00617288	4.0043e-06	ATP_enzymes	SEKI
SYTC_MOUSE	Q9D0R2	1.09254	0.000629467	1.88434e-06	ATP_enzymes	SEKI
SYTC2_MOUSE	Q8BLY2	0.724183	0.186631	1.48035e-07	ATP_enzymes	SEKI
MCCA_MOUSE	Q99MR8	0.791113	0.0058947	1.97432e-06	ATP_enzymes	SEKI
DDX3X_MOUSE	Q62167	1.42795	0.00278236	1.11024e-06	ATP_enzymes	SEKI
DDX5_MOUSE	Q61656	1.54893	0.0628253	1.38086e-06	ATP_enzymes	SEKI
DDX17_MOUSE	Q501J6	1.08775	0.361935	4.85177e-07	ATP_enzymes	SEKI
PNCB_MOUSE	Q8CC86	0.94039	0.265936	1.4676e-06	ATP_enzymes	SEKI
DX39B_MOUSE	Q9Z1N5	1.36621	0.0227645	7.55694e-07	ATP_enzymes	SEKI
DX39A_MOUSE	Q8VDW0	1.47778	0.0230204	1.84577e-07	ATP_enzymes	SEKI
ACSM5_MOUSE	Q8BGA8	0.766591	0.000153556	1.92672e-06	ATP_enzymes	SEKI
COQ8A_MOUSE	Q60936	0.46676	0.000959293	8.7275e-07	ATP_enzymes	SEKI
SPS2_MOUSE	P97364	1.05729	0.0846212	1.33709e-06	ATP_enzymes	SEKI
GLCNE_MOUSE	Q91WG8	1.27327	0.00475059	7.45915e-07	ATP_enzymes	SEKI
ACACA_MOUSE	Q5SWU9	1.04944	0.553562	1.98639e-06	ATP_enzymes	SEKI
XYLB_MOUSE	Q3TNA1	1.11893	0.0117333	1.01299e-06	ATP_enzymes	SEKI
IKKA_MOUSE	Q60680	0.760351	0.0392829	1.26295e-07	ATP_enzymes	SEKI
LONM_MOUSE	Q8CGK3	0.779653	0.00552767	2.48059e-06	ATP_enzymes	SEKI
FGGY_MOUSE	A2AJL3	0.720416	0.00268624	4.47795e-07	ATP_enzymes	SEKI
DDX1_MOUSE	Q91VR5	1.17656	0.041796	9.89081e-07	ATP_enzymes	SEKI
SYRC_MOUSE	Q9D0I9	1.24925	0.0153209	1.32839e-06	ATP_enzymes	SEKI
GSHB_MOUSE	P51855	1.37056	0.000368377	7.07151e-07	ATP_enzymes	SEKI
GLCTK_MOUSE	Q8QZY2	0.867902	0.0305122	5.42798e-07	ATP_enzymes	SEKI
GSH1_MOUSE	P97494	0.584696	0.00128553	2.33842e-06	ATP_enzymes	SEKI
DHX9_MOUSE	O70133	1.2136	0.0980887	1.69008e-09	ATP_enzymes	SEKI
ABCA6_MOUSE	Q8K441	1.40379	0.133133	8.77713e-07	ATP_enzymes	SEKI
ABCA9_MOUSE	Q8K449	1.00179	0.888055	1.76513e-08	ATP_enzymes	SEKI
ABC8B_MOUSE	Q8K440	0.841127	0.507569	1.44912e-07	ATP_enzymes	SEKI
SYQ_MOUSE	Q8BML9	1.29278	0.00341581	8.79815e-07	ATP_enzymes	SEKI
SYDC_MOUSE	Q922B2	1.11968	0.0198849	2.25313e-06	ATP_enzymes	SEKI
SYIM_MOUSE	Q8BIJ6	0.900243	0.117116	8.27901e-07	ATP_enzymes	SEKI
PUR2_MOUSE	Q64737	0.98727	0.738383	1.04136e-06	ATP_enzymes	SEKI
VATA_MOUSE	P50516	1.13348	0.081259	5.5506e-07	ATP_enzymes	SEKI
SYLC_MOUSE	Q8BMJ2	1.194	0.02699	8.78182e-07	ATP_enzymes	SEKI
GLPK_MOUSE	Q64516	0.782076	0.0755254	1.6873e-06	ATP_enzymes	SEKI
SYNC_MOUSE	Q8BP47	1.24791	0.0147301	1.19983e-06	ATP_enzymes	SEKI
COASY_MOUSE	Q9DBL7	0.780183	0.00369271	1.09821e-06	ATP_enzymes	SEKI
GALK1_MOUSE	Q9R0N0	1.02405	0.587766	6.5147e-07	ATP_enzymes	SEKI
SHPK_MOUSE	Q9D5J6	0.954211	0.439957	7.3366e-07	ATP_enzymes	SEKI
PDXK_MOUSE	Q8K183	0.774129	0.03974	6.66795e-07	ATP_enzymes	SEKI
U520_MOUSE	Q6P4T2	1.12043	0.0793366	7.16537e-07	ATP_enzymes	SEKI
PFKAL_MOUSE	P12382	0.886072	0.221827	1.80321e-07	ATP_enzymes	SEKI
PFKAM_MOUSE	P47857	0.760313	0.0155833	9.79913e-08	ATP_enzymes	SEKI
G3BP1_MOUSE	P97855	1.08875	0.076173	7.37552e-07	ATP_enzymes	SEKI
NADE_MOUSE	Q711T7	0.996969	0.966334	9.88156e-08	ATP_enzymes	SEKI
SYEM_MOUSE	Q9CXJ1	1.19412	0.355596	2.02561e-07	ATP_enzymes	SEKI
PAHX_MOUSE	O35386	0.668076	0.0927485	1.17451e-06	ATP_enzymes	SEKI
GARS_MOUSE	Q9CZD3	1.18053	0.0158839	6.36573e-07	ATP_enzymes	SEKI
GUAA_MOUSE	Q3THK7	1.20911	0.0481269	6.85586e-07	ATP_enzymes	SEKI
DICER_MOUSE	Q8R418	1.29627	0.114699	5.19599e-08	ATP_enzymes	SEKI
UB2L3_MOUSE	P68037	1.10104	0.139777	6.42685e-07	ATP_enzymes	SEKI
SYFA_MOUSE	Q8C0C7	1.07733	0.147855	6.16345e-07	ATP_enzymes	SEKI
SYK_MOUSE	Q99MN1	1.05257	0.20377	1.06969e-06	ATP_enzymes	SEKI
PRPS1_MOUSE	Q9D7G0	0.801598	0.0121368	6.57082e-07	ATP_enzymes	SEKI
F261_MOUSE	P70266	1.23347	0.0337545	7.07012e-07	ATP_enzymes	SEKI
SYFB_MOUSE	Q9WUA2	1.0763	0.0709654	9.14685e-07	ATP_enzymes	SEKI
RENT1_MOUSE	Q9EPU0	1.03016	0.531476	9.31852e-07	ATP_enzymes	SEKI
SYSC_MOUSE	P26638	1.16238	0.334786	7.56093e-07	ATP_enzymes	SEKI
PUR6_MOUSE	Q9DCL9	0.896695	0.133909	1.56785e-06	ATP_enzymes	SEKI
HXK4_MOUSE	P52792	0.972205	0.65277	5.15852e-07	ATP_enzymes	SEKI
ACSM3_MOUSE	Q3UNX5	1.00812	0.843953	8.88897e-07	ATP_enzymes	SEKI
MOCS3_MOUSE	A2BDX3	1.37175	0.0853499	3.14283e-07	ATP_enzymes	SEKI
GEPH_MOUSE	Q8BUV3	0.767035	0.045245	1.92359e-06	ATP_enzymes	SEKI
SYWC_MOUSE	P32921	1.71618	0.0687308	3.64258e-07	ATP_enzymes	SEKI
SYHM_MOUSE	Q99KK9	0.936462	0.629983	1.2099e-07	ATP_enzymes	SEKI
MRP2_MOUSE	Q8VI47	0.965348	0.483529	9.42693e-07	ATP_enzymes	SEKI
LONP2_MOUSE	Q9DBN5	0.542497	0.00584686	1.43687e-06	ATP_enzymes	SEKI
IDE_MOUSE	Q9JHR7	0.842346	0.0376966	9.375e-07	ATP_enzymes	SEKI
PI4KA_MOUSE	E9Q3L2	1.29609	0.210518	4.59588e-07	ATP_enzymes	SEKI
UBE2N_MOUSE	P61089	1.25229	0.00622446	8.95084e-07	ATP_enzymes	SEKI
SPS1_MOUSE	Q8BH69	1.21541	0.32167	7.0002e-07	ATP_enzymes	SEKI
ACSS3_MOUSE	Q14DH7	0.6872	0.00349742	7.56023e-07	ATP_enzymes	SEKI
CHD4_MOUSE	Q6PDQ2	1.11554	0.0117549	3.69608e-07	ATP_enzymes	SEKI
SYCC_MOUSE	Q9ER72	1.3792	0.0027158	6.49598e-07	ATP_enzymes	SEKI
KCRB_MOUSE	Q04447	1.09424	0.419029	2.43067e-07	ATP_enzymes	SEKI
ACSA_MOUSE	Q9QXG4	0.854173	0.169169	2.58324e-06	ATP_enzymes	SEKI
SYIC_MOUSE	Q8BU30	1.0899	0.0929497	1.1377e-06	ATP_enzymes	SEKI
DDX58_MOUSE	Q6Q899	1.06273	0.627036	3.77823e-07	ATP_enzymes	SEKI
MP2K3_MOUSE	O09110	0.460498	0.348373	3.08368e-07	ATP_enzymes	SEKI
KCY_MOUSE	Q9DBP5	0.928698	0.168445	9.4345e-07	ATP_enzymes	SEKI
ATAD1_MOUSE	Q9D5T0	0.921969	0.458932	3.72845e-07	ATP_enzymes	SEKI
NNRD_MOUSE	Q9CZ42	0.916389	0.39429	4.7328e-07	ATP_enzymes	SEKI
ABCB7_MOUSE	Q61102	0.948073	0.442279	4.39298e-07	ATP_enzymes	SEKI
TRI25_MOUSE	Q61510	0.951721	0.631726	3.56836e-07	ATP_enzymes	SEKI
MP2K4_MOUSE	P47809	0.978895	0.782437	1.42224e-07	ATP_enzymes	SEKI
FAD1_MOUSE	Q8R123	0.888476	0.159355	4.03945e-07	ATP_enzymes	SEKI
NSF_MOUSE	P46460	1.26852	0.0390497	4.63041e-07	ATP_enzymes	SEKI
MP2K1_MOUSE	P31938	0.952583	0.798976	2.48341e-07	ATP_enzymes	SEKI
MP2K2_MOUSE	Q63932	0.907442	0.539312	1.41038e-07	ATP_enzymes	SEKI
MOV10_MOUSE	P23249	1.09209	0.277899	2.48214e-07	ATP_enzymes	SEKI
CSK21_MOUSE	Q60737	1.17695	0.0760081	2.29659e-07	ATP_enzymes	SEKI
OXSR1_MOUSE	Q6P9R2	0.945859	0.611786	3.12787e-07	ATP_enzymes	SEKI
KAD4_MOUSE	Q9WUR9	0.830237	0.0814821	6.90569e-07	ATP_enzymes	SEKI
UBE2K_MOUSE	P61087	0.878955	0.556259	4.57335e-07	ATP_enzymes	SEKI
PMVK_MOUSE	Q9D1G2	1.09096	0.524976	1.02014e-07	ATP_enzymes	SEKI
AFG32_MOUSE	Q8JZQ2	0.794004	0.224416	7.07226e-07	ATP_enzymes	SEKI
MRP3_MOUSE	B2RX12	0.950711	0.489808	2.98591e-07	ATP_enzymes	SEKI
SELO_MOUSE	Q9DBC0	0.956507	0.553452	5.11665e-07	ATP_enzymes	SEKI
UBE2Z_MOUSE	Q3UE37	1.25923	0.0145058	4.07208e-08	ATP_enzymes	SEKI
MRP6_MOUSE	Q9R1S7	1.04844	0.661906	2.73633e-07	ATP_enzymes	SEKI
MK01_MOUSE	P63085	1.02685	0.734202	2.33155e-07	ATP_enzymes	SEKI
MK03_MOUSE	Q63844	1.04592	0.601428	4.21616e-07	ATP_enzymes	SEKI
TAOK3_MOUSE	Q8BYC6	0.762784	0.113551	1.95456e-07	ATP_enzymes	SEKI
KAPCA_MOUSE	P05132	0.587898	0.0531717	3.4343e-08	ATP_enzymes	SEKI
VPS4A_MOUSE	Q8VEJ9	0.630239	0.145985	4.62798e-08	ATP_enzymes	SEKI
UB2J1_MOUSE	Q9JJZ4	1.22912	0.274339	3.77374e-08	ATP_enzymes	SEKI
RUVB1_MOUSE	P60122	1.17236	0.402016	3.71146e-07	ATP_enzymes	SEKI
MRCKB_MOUSE	Q7TT50	1.16293	0.165917	4.40593e-07	ATP_enzymes	SEKI
5NTC_MOUSE	Q3V1L4	1.26038	0.0339	7.4843e-08	ATP_enzymes	SEKI
EKI2_MOUSE	A7MCT6	1.3236	0.0550658	2.49073e-07	ATP_enzymes	SEKI
UB2G2_MOUSE	P60605	0.907986	0.412258	3.74371e-08	ATP_enzymes	SEKI
UB2FA_MOUSE	Q9CY34	1.17138	0.485572	3.17199e-08	ATP_enzymes	SEKI
UBA3_MOUSE	Q8C878	0.970464	0.598469	1.89644e-07	ATP_enzymes	SEKI
SYPM_MOUSE	Q8CFI5	0.677872	0.333219	6.35541e-08	ATP_enzymes	SEKI
CLPP_MOUSE	O88696	0.875609	0.0349604	5.27761e-07	ATP_enzymes	SEKI
ILK_MOUSE	O55222	1.11886	0.161203	2.01541e-07	ATP_enzymes	SEKI
SYTM_MOUSE	Q3UQ84	0.833163	0.400557	1.69889e-07	ATP_enzymes	SEKI
MTHFS_MOUSE	Q9D110	1.05478	0.733111	7.02322e-07	ATP_enzymes	SEKI
RUVB2_MOUSE	Q9WTM5	1.0807	0.157912	3.96067e-07	ATP_enzymes	SEKI
DGUOK_MOUSE	Q9QX60	1.11965	0.199465	3.63283e-08	ATP_enzymes	SEKI
TOR1A_MOUSE	Q9ER39	1.07931	0.451677	6.26663e-08	ATP_enzymes	SEKI
SYYC_MOUSE	Q91WQ3	1.10273	0.60288	1.83924e-08	ATP_enzymes	SEKI
SAE2_MOUSE	Q9Z1F9	0.764742	0.52877	2.89152e-07	ATP_enzymes	SEKI
MK14_MOUSE	P47811	0.85782	0.439381	1.26083e-07	ATP_enzymes	SEKI
MMAB_MOUSE	Q9D273	1.12416	0.241863	1.77158e-07	ATP_enzymes	SEKI
GALK2_MOUSE	Q68FH4	0.837853	0.135408	1.24352e-07	ATP_enzymes	SEKI
KC1A_MOUSE	Q8BK63	1.20028	0.160654	6.97163e-08	ATP_enzymes	SEKI
ASCC3_MOUSE	E9PZJ8	1.10075	0.576938	1.99198e-07	ATP_enzymes	SEKI
ACSF3_MOUSE	Q3URE1	0.943588	0.616529	4.14696e-07	ATP_enzymes	SEKI
TAP1_MOUSE	P21958	1.29152	0.524401	7.18628e-08	ATP_enzymes	SEKI
MTOR_MOUSE	Q9JLN9	0.786759	0.281918	2.37848e-07	ATP_enzymes	SEKI
UBA6_MOUSE	Q8C7R4	0.925385	0.789543	2.09864e-07	ATP_enzymes	SEKI
SYYM_MOUSE	Q8BYL4	1.09449	0.572371	1.32341e-07	ATP_enzymes	SEKI
SYRM_MOUSE	Q3U186	0.637222	0.475672	1.27997e-07	ATP_enzymes	SEKI
INSR_MOUSE	P15208	1.2589	0.121694	1.86015e-07	ATP_enzymes	SEKI
CLPB_MOUSE	Q60649	0.636887	0.448743	2.11786e-07	ATP_enzymes	SEKI
SYCM_MOUSE	Q8BYM8	0.870011	0.283618	8.9121e-08	ATP_enzymes	SEKI
MTREX_MOUSE	Q9CZU3	1.26555	0.113996	2.51976e-07	ATP_enzymes	SEKI
TOP2B_MOUSE	Q64511	0.936707	0.651576	5.10226e-07	ATP_enzymes	SEKI
PTPA_MOUSE	P58389	0.865994	0.403533	2.01342e-07	ATP_enzymes	SEKI
AAPK2_MOUSE	Q8BRK8	1.24187	0.198855	1.15323e-07	ATP_enzymes	SEKI
ACSL4_MOUSE	Q9QUJ7	1.61055	0.0909117	4.82635e-07	ATP_enzymes	SEKI
YMEL1_MOUSE	O88967	0.929423	0.590952	3.36974e-07	ATP_enzymes	SEKI
NAT10_MOUSE	Q8K224	1.34821	0.114374	1.17008e-07	ATP_enzymes	SEKI
STK24_MOUSE	Q99KH8	0.951302	0.44054	1.51794e-07	ATP_enzymes	SEKI
TOP1_MOUSE	Q04750	1.18965	0.0301089	4.28935e-07	ATP_enzymes	SEKI
HELZ2_MOUSE	E9QAM5	1.04198	0.476331	3.22442e-07	ATP_enzymes	SEKI
DDX21_MOUSE	Q9JIK5	1.35696	0.0325095	8.96481e-07	ATP_enzymes	SEKI
SYLM_MOUSE	Q8VDC0	0.956063	0.591067	1.69383e-07	ATP_enzymes	SEKI
PPCS_MOUSE	Q8VDG5	1.14184	0.093784	2.83516e-07	ATP_enzymes	SEKI
PUR4_MOUSE	Q5SUR0	0.826742	0.129881	2.14302e-07	ATP_enzymes	SEKI
TPK1_MOUSE	Q9R0M5	0.884457	0.186482	1.1332e-07	ATP_enzymes	SEKI
CSKP_MOUSE	O70589	1.26609	0.645215	1.83183e-07	ATP_enzymes	SEKI
SLK_MOUSE	O54988	0.760556	0.413774	4.34696e-07	ATP_enzymes	SEKI
NMNA1_MOUSE	Q9EPA7	1.22195	0.49042	1.10711e-07	ATP_enzymes	SEKI
XRCC6_MOUSE	P23475	1.43482	0.238368	1.53779e-07	ATP_enzymes	SEKI
DDX42_MOUSE	Q810A7	1.03627	0.74511	1.67837e-07	ATP_enzymes	SEKI
CSK_MOUSE	P41241	1.04478	0.228487	1.99437e-07	ATP_enzymes	SEKI
RIR1_MOUSE	P07742	1.32559	0.094359	1.13282e-07	ATP_enzymes	SEKI
KTHY_MOUSE	P97930	1.20539	0.468925	8.66435e-08	ATP_enzymes	SEKI
UBC9_MOUSE	P63280	1.16068	0.118216	2.03302e-07	ATP_enzymes	SEKI
XRCC5_MOUSE	P27641	1.20862	0.239896	2.08235e-07	ATP_enzymes	SEKI
UBC12_MOUSE	P61082	1.22723	0.0299501	2.0992e-07	ATP_enzymes	SEKI
SYAM_MOUSE	Q14CH7	1.01549	0.829445	1.33765e-07	ATP_enzymes	SEKI
LYN_MOUSE	P25911	0.805702	0.191945	1.98555e-07	ATP_enzymes	SEKI
GAK_MOUSE	Q99KY4	1.23428	0.0463041	2.12411e-07	ATP_enzymes	SEKI
TRNT1_MOUSE	Q8K1J6	1.0042	0.897083	1.51877e-07	ATP_enzymes	SEKI
NAGK_MOUSE	Q9QZ08	0.60928	0.0721539	1.15214e-07	ATP_enzymes	SEKI
AACS_MOUSE	Q9D2R0	0.614555	0.00478182	9.92692e-07	ATP_enzymes	SEKI
CDK6_MOUSE	Q64261	0.904884	0.614285	1.34701e-07	ATP_enzymes	SEKI
COQ8B_MOUSE	Q566J8	1.1482	0.385541	3.35707e-08	ATP_enzymes	SEKI
TBK1_MOUSE	Q9WUN2	1.39746	0.225571	6.99531e-08	ATP_enzymes	SEKI
SMCA1_MOUSE	Q6PGB8	1.08617	0.263696	3.59124e-07	ATP_enzymes	SEKI
CSK22_MOUSE	O54833	1.2064	0.463444	8.55276e-08	ATP_enzymes	SEKI
MVD1_MOUSE	Q99JF5	1.18118	0.51011	2.32998e-07	ATP_enzymes	SEKI
RIPK1_MOUSE	Q60855	1.23262	0.141564	1.35029e-07	ATP_enzymes	SEKI
SRR_MOUSE	Q9QZX7	0.344812	0.128743	3.65448e-07	ATP_enzymes	SEKI
PAK2_MOUSE	Q8CIN4	1.08072	0.73599	3.55559e-07	ATP_enzymes	SEKI
SYFM_MOUSE	Q99M01	0.834741	0.103286	5.22861e-08	ATP_enzymes	SEKI
ABCD1_MOUSE	P48410	0.554726	0.0310564	1.91548e-07	ATP_enzymes	SEKI
AGK_MOUSE	Q9ESW4	0.969613	0.719163	1.52663e-07	ATP_enzymes	SEKI
CHKB_MOUSE	O55229	1.1895	0.243829	2.75174e-07	ATP_enzymes	SEKI
ENTP1_MOUSE	P55772	0.740999	0.291688	6.32749e-08	ATP_enzymes	SEKI
MTU1_MOUSE	Q9DAT5	0.996898	0.919341	1.15989e-07	ATP_enzymes	SEKI
NMNA3_MOUSE	Q99JR6	1.11151	0.930874	6.21161e-08	ATP_enzymes	SEKI
NUDT5_MOUSE	Q9JKX6	1.34273	0.00525141	9.46094e-08	ATP_enzymes	SEKI
PDK2_MOUSE	Q9JK42	0.550973	0.000259979	1.73777e-07	ATP_enzymes	SEKI
NDK3_MOUSE	Q9WV85	0.892707	0.276699	7.17462e-08	ATP_enzymes	SEKI
SUV3_MOUSE	Q80YD1	0.786046	0.13138	2.19071e-07	ATP_enzymes	SEKI
CDK5_MOUSE	P49615	0.612298	0.0296101	7.66946e-08	ATP_enzymes	SEKI
DHX36_MOUSE	Q8VHK9	1.04591	0.648169	7.65907e-08	ATP_enzymes	SEKI
STK4_MOUSE	Q9JI11	1.19659	0.626315	1.2258e-07	ATP_enzymes	SEKI
PI42B_MOUSE	Q80XI4	1.18082	0.211899	1.06434e-07	ATP_enzymes	SEKI
JAK1_MOUSE	P52332	0.649145	0.359347	2.45547e-07	ATP_enzymes	SEKI
S27A4_MOUSE	Q91VE0	0.771468	0.250891	9.30965e-08	ATP_enzymes	SEKI
TAP2_MOUSE	P36371	0.8799	0.766774	1.27171e-07	ATP_enzymes	SEKI
KT3K_MOUSE	Q8K274	0.839568	0.0866394	6.12181e-08	ATP_enzymes	SEKI
SPG7_MOUSE	Q3ULF4	0.641944	0.108348	1.59676e-07	ATP_enzymes	SEKI
WRIP1_MOUSE	Q91XU0	0.967579	0.796383	5.53084e-08	ATP_enzymes	SEKI
RIOK3_MOUSE	Q9DBU3	1.34894	0.406388	1.94591e-08	ATP_enzymes	SEKI
ABCD2_MOUSE	Q61285	0.797591	0.541605	7.80013e-08	ATP_enzymes	SEKI
ARAF_MOUSE	P04627	1.15827	0.0620399	1.02729e-07	ATP_enzymes	SEKI
GSK3A_MOUSE	Q2NL51	1.44962	0.437644	6.39131e-08	ATP_enzymes	SEKI
PNKP_MOUSE	Q9JLV6	0.485433	0.139963	1.30993e-07	ATP_enzymes	SEKI
DDX18_MOUSE	Q8K363	0.826631	0.104764	1.94602e-07	ATP_enzymes	SEKI
KC1E_MOUSE	Q9JMK2	0.880193	0.732678	2.5382e-08	ATP_enzymes	SEKI
SPHK2_MOUSE	Q9JIA7	0.849882	0.522332	1.24602e-07	ATP_enzymes	SEKI
SGK2_MOUSE	Q9QZS5	0.283803	0.00323526	3.02865e-07	ATP_enzymes	SEKI
ATRX_MOUSE	Q61687	1.01777	0.822141	1.55129e-07	ATP_enzymes	SEKI
KPCD_MOUSE	P28867	1.35775	0.257432	3.91376e-08	ATP_enzymes	SEKI
P4K2A_MOUSE	Q2TBE6	1.24934	0.0517408	2.01421e-07	ATP_enzymes	SEKI
HCK_MOUSE	P08103	1.06362	0.980503	6.72816e-08	ATP_enzymes	SEKI
PANK1_MOUSE	Q8K4K6	1.11367	0.567525	1.20356e-07	ATP_enzymes	SEKI
RBSK_MOUSE	Q8R1Q9	0.902529	0.325259	1.43501e-07	ATP_enzymes	SEKI
FCSK_MOUSE	Q7TMC8	0.687062	0.30425	1.32563e-07	ATP_enzymes	SEKI
DDX46_MOUSE	Q569Z5	1.04674	0.686564	2.94123e-07	ATP_enzymes	SEKI
AL1L1_MOUSE	Q8R0Y6	1.01287	0.555917	3.37764e-05	NIA_enzymes	LNCA
ALDH2_MOUSE	P47738	1.02001	0.574444	3.17615e-05	NIA_enzymes	LNCA
AL1A1_MOUSE	P24549	0.627257	0.0139824	4.4937e-05	NIA_enzymes	LNCA
AL1A7_MOUSE	O35945	0.837521	0.000596263	7.24419e-06	NIA_enzymes	LNCA
AL1B1_MOUSE	Q9CZS1	0.796405	0.018308	2.25831e-06	NIA_enzymes	LNCA
AL1A2_MOUSE	Q62148	0.705618	0.00319024	1.51423e-08	NIA_enzymes	LNCA
AL1A3_MOUSE	Q9JHW9	1.07337	0.62882	1.06409e-08	NIA_enzymes	LNCA
SAHH_MOUSE	P50247	1.30764	0.115283	2.24022e-05	NIA_enzymes	LNCA
FAS_MOUSE	P19096	0.700969	0.0314222	2.82043e-05	NIA_enzymes	LNCA
ADH1_MOUSE	P00329	0.903445	0.0150652	3.31722e-05	NIA_enzymes	LNCA
ADHX_MOUSE	P28474	1.16705	0.0396295	9.30744e-06	NIA_enzymes	LNCA
CATA_MOUSE	P24270	0.777334	0.00967363	3.4152e-05	NIA_enzymes	LNCA
ECHA_MOUSE	Q8BMS1	0.879577	0.084895	1.61106e-05	NIA_enzymes	LNCA
MDHM_MOUSE	P08249	0.955689	0.00830483	1.55745e-05	NIA_enzymes	LNCA
DHE3_MOUSE	P26443	0.920421	0.211026	3.01301e-05	NIA_enzymes	LNCA
AL8A1_MOUSE	Q8BH00	1.00643	0.805525	5.93495e-06	NIA_enzymes	LNCA
ECHP_MOUSE	Q9DBM2	0.622435	0.01497	4.34206e-05	NIA_enzymes	LNCA
G3P_MOUSE	P16858	1.0299	0.561589	2.24553e-05	NIA_enzymes	LNCA
MMSA_MOUSE	Q9EQ20	0.892753	0.0798371	1.31721e-05	NIA_enzymes	LNCA
DHSO_MOUSE	Q64442	0.946109	0.0284119	1.59587e-05	NIA_enzymes	LNCA
AASS_MOUSE	Q99K67	1.32196	0.021778	7.56641e-06	NIA_enzymes	LNCA
AL4A1_MOUSE	Q8CHT0	0.849154	0.13407	8.32323e-06	NIA_enzymes	LNCA
CP237_MOUSE	P56654	1.17046	0.260491	4.19936e-07	NIA_enzymes	LNCA
CY250_MOUSE	Q91X77	1.02083	0.707119	3.10216e-06	NIA_enzymes	LNCA
CP2CT_MOUSE	Q64458	0.99211	0.919827	5.00716e-06	NIA_enzymes	LNCA
CP254_MOUSE	Q6XVG2	1.08842	0.133257	1.55126e-06	NIA_enzymes	LNCA
CP240_MOUSE	P56657	0.893327	0.192864	1.62814e-07	NIA_enzymes	LNCA
CP270_MOUSE	Q91W64	1.13256	0.240739	1.28875e-06	NIA_enzymes	LNCA
IDHC_MOUSE	O88844	0.881092	0.00961883	1.39551e-05	NIA_enzymes	LNCA
IDHP_MOUSE	P54071	0.916928	0.11609	4.25878e-06	NIA_enzymes	LNCA
FMO4_MOUSE	Q8VHG0	1.01132	0.892021	6.62691e-08	NIA_enzymes	LNCA
C1TC_MOUSE	Q922D8	0.871513	0.0232889	1.3585e-05	NIA_enzymes	LNCA
DHB5_MOUSE	P70694	0.879895	0.295115	8.98378e-06	NIA_enzymes	LNCA
AK1D1_MOUSE	Q8VCX1	0.987207	0.681415	1.93161e-06	NIA_enzymes	LNCA
AKC1H_MOUSE	Q8K023	1.15449	0.506084	1.91849e-09	NIA_enzymes	LNCA
CP2DQ_MOUSE	Q8CIM7	0.983301	0.560939	2.18212e-06	NIA_enzymes	LNCA
CP2DA_MOUSE	P24456	0.892022	0.0210351	5.27065e-06	NIA_enzymes	LNCA
CP2J5_MOUSE	O54749	0.894627	0.0911873	5.86361e-07	NIA_enzymes	LNCA
CP2D9_MOUSE	P11714	1.10118	0.364803	2.09415e-06	NIA_enzymes	LNCA
NCPR_MOUSE	P37040	1.23766	0.0760163	4.86856e-06	NIA_enzymes	LNCA
RDH7_MOUSE	O88451	0.907228	0.153546	7.52286e-06	NIA_enzymes	LNCA
RDH16_MOUSE	O54909	0.986219	0.749681	1.25125e-07	NIA_enzymes	LNCA
H17B6_MOUSE	Q9R092	0.74476	0.13481	3.93345e-07	NIA_enzymes	LNCA
HUTU_MOUSE	Q8VC12	0.954289	0.411222	4.48975e-06	NIA_enzymes	LNCA
DHB4_MOUSE	P51660	0.909152	0.0680366	1.68874e-05	NIA_enzymes	LNCA
LDHA_MOUSE	P06151	1.34441	0.0434576	1.29412e-05	NIA_enzymes	LNCA
DPYD_MOUSE	Q8CHR6	1.29118	0.0225014	2.76563e-06	NIA_enzymes	LNCA
HCD2_MOUSE	O08756	1.02684	0.460347	5.61722e-06	NIA_enzymes	LNCA
NADE_MOUSE	Q711T7	1.22133	0.0322099	9.88156e-08	NIA_enzymes	LNCA
3HAO_MOUSE	Q78JT3	0.862793	0.0580615	5.58965e-06	NIA_enzymes	LNCA
CP1A2_MOUSE	P00186	0.617393	0.0186527	4.1017e-06	NIA_enzymes	LNCA
AK1A1_MOUSE	Q9JII6	0.958943	0.062429	5.77781e-06	NIA_enzymes	LNCA
AKCL2_MOUSE	Q9DCT1	0.994281	0.809052	2.93918e-07	NIA_enzymes	LNCA
MAOX_MOUSE	P06801	0.547237	0.00528598	9.73488e-06	NIA_enzymes	LNCA
GPDA_MOUSE	P13707	1.02505	0.570669	7.30565e-06	NIA_enzymes	LNCA
GPD1L_MOUSE	Q3ULJ0	1.02848	0.59148	4.95849e-07	NIA_enzymes	LNCA
FMO5_MOUSE	P97872	1.24487	0.112014	6.65749e-06	NIA_enzymes	LNCA
AK1CD_MOUSE	Q8VC28	0.9406	0.0552268	3.64175e-06	NIA_enzymes	LNCA
CP2A5_MOUSE	P20852	0.893491	0.00382337	3.03184e-06	NIA_enzymes	LNCA
CP2AC_MOUSE	P56593	1.12264	0.396517	2.57446e-06	NIA_enzymes	LNCA
AL3A2_MOUSE	P47740	0.572246	0.0028674	5.17727e-06	NIA_enzymes	LNCA
UGDH_MOUSE	O70475	0.854867	0.00192401	7.30038e-06	NIA_enzymes	LNCA
AIFM1_MOUSE	Q9Z0X1	0.968916	0.0651155	4.46202e-06	NIA_enzymes	LNCA
AL9A1_MOUSE	Q9JLJ2	0.832043	0.0345519	1.58087e-05	NIA_enzymes	LNCA
HCDH_MOUSE	Q61425	0.754884	0.0275843	5.29836e-06	NIA_enzymes	LNCA
MDHC_MOUSE	P14152	0.91415	0.0351564	1.58314e-05	NIA_enzymes	LNCA
BDH_MOUSE	Q80XN0	0.804486	0.0366533	2.67416e-06	NIA_enzymes	LNCA
CBR1_MOUSE	P48758	1.22933	0.184772	4.18722e-06	NIA_enzymes	LNCA
BLVRB_MOUSE	Q923D2	1.0175	0.564379	1.82356e-06	NIA_enzymes	LNCA
NDUS1_MOUSE	Q91VD9	1.0718	0.0034591	4.30527e-06	NIA_enzymes	LNCA
CP2E1_MOUSE	Q05421	1.04156	0.483234	5.11707e-06	NIA_enzymes	LNCA
FMO1_MOUSE	P50285	0.735852	0.00266677	2.90292e-06	NIA_enzymes	LNCA
DECR_MOUSE	Q9CQ62	0.661864	0.0305506	4.98955e-06	NIA_enzymes	LNCA
DHI1_MOUSE	P50172	0.988811	0.749147	3.61184e-06	NIA_enzymes	LNCA
XDH_MOUSE	Q00519	1.12186	0.0785073	2.05519e-06	NIA_enzymes	LNCA
SPRE_MOUSE	Q64105	1.02057	0.282189	1.14405e-09	NIA_enzymes	LNCA
CP3AB_MOUSE	Q64459	0.917965	0.0474426	7.5037e-06	NIA_enzymes	LNCA
CP3AD_MOUSE	Q64464	1.44556	0.00990687	1.02432e-06	NIA_enzymes	LNCA
CP3AP_MOUSE	O09158	1.32649	0.0519664	2.49913e-07	NIA_enzymes	LNCA
GRHPR_MOUSE	Q91Z53	1.02765	0.388222	3.98743e-06	NIA_enzymes	LNCA
QOR_MOUSE	P47199	0.882345	0.00105861	2.75995e-06	NIA_enzymes	LNCA
DLDH_MOUSE	O08749	0.934347	0.0887897	5.91853e-06	NIA_enzymes	LNCA
NDUS3_MOUSE	Q9DCT2	1.0465	0.293043	5.46579e-07	NIA_enzymes	LNCA
DHRS4_MOUSE	Q99LB2	0.885115	0.0110943	3.28188e-06	NIA_enzymes	LNCA
PECR_MOUSE	Q99MZ7	1.02092	0.433548	4.82829e-06	NIA_enzymes	LNCA
DHDH_MOUSE	Q9DBB8	0.945993	0.0197322	2.13689e-06	NIA_enzymes	LNCA
DHPR_MOUSE	Q8BVI4	0.849963	0.00564178	4.20246e-06	NIA_enzymes	LNCA
DECR2_MOUSE	Q9WV68	0.854527	0.0167977	2.02032e-06	NIA_enzymes	LNCA
NQO2_MOUSE	Q9JI75	0.804662	0.013353	1.13096e-06	NIA_enzymes	LNCA
NDUV1_MOUSE	Q91YT0	1.04176	0.0820404	1.50793e-06	NIA_enzymes	LNCA
DHB13_MOUSE	Q8VCR2	1.20729	0.0636351	2.56943e-06	NIA_enzymes	LNCA
DHB11_MOUSE	Q9EQ06	0.872783	0.109897	1.36736e-06	NIA_enzymes	LNCA
6PGD_MOUSE	Q9DCD0	0.87191	0.00270862	1.70068e-06	NIA_enzymes	LNCA
KMO_MOUSE	Q91WN4	0.911835	0.0197991	2.41677e-06	NIA_enzymes	LNCA
SSDH_MOUSE	Q8BWF0	0.885939	0.0082879	2.51696e-06	NIA_enzymes	LNCA
NB5R3_MOUSE	Q9DCN2	0.801459	0.0027778	4.05785e-06	NIA_enzymes	LNCA
PNCB_MOUSE	Q8CC86	1.07177	0.00907068	1.4676e-06	NIA_enzymes	LNCA
G6PE_MOUSE	Q8CFX1	1.15664	0.0160446	1.61643e-06	NIA_enzymes	LNCA
DHRS1_MOUSE	Q99L04	0.929809	0.244716	3.50208e-06	NIA_enzymes	LNCA
CP4AE_MOUSE	O35728	0.797225	0.028637	7.81033e-06	NIA_enzymes	LNCA
CP4AA_MOUSE	O88833	0.715517	0.015761	4.90579e-06	NIA_enzymes	LNCA
NDUV2_MOUSE	Q9D6J6	1.11337	0.0169648	1.67591e-06	NIA_enzymes	LNCA
ARK72_MOUSE	Q8CG76	0.910792	0.0900463	2.19173e-06	NIA_enzymes	LNCA
TRXR1_MOUSE	Q9JMH6	0.971992	0.304557	1.45928e-06	NIA_enzymes	LNCA
HSDL2_MOUSE	Q2TPA8	0.835679	0.029997	3.93486e-06	NIA_enzymes	LNCA
3HIDH_MOUSE	Q99L13	0.799589	0.0228647	5.38071e-06	NIA_enzymes	LNCA
NADC_MOUSE	Q91X91	0.961458	0.791122	1.56323e-06	NIA_enzymes	LNCA
3BHS3_MOUSE	P26150	0.947012	0.287685	1.27707e-06	NIA_enzymes	LNCA
DHB8_MOUSE	P50171	1.02361	0.511324	1.21666e-06	NIA_enzymes	LNCA
CP2BJ_MOUSE	O55071	0.568253	0.0407017	1.2249e-07	NIA_enzymes	LNCA
CP2BA_MOUSE	P12791	0.649933	0.00277685	1.2249e-07	NIA_enzymes	LNCA
RETST_MOUSE	Q64FW2	0.74712	0.0559986	2.54336e-06	NIA_enzymes	LNCA
NAMPT_MOUSE	Q99KQ4	1.00741	0.799245	1.26422e-06	NIA_enzymes	LNCA
DCXR_MOUSE	Q91X52	0.967921	0.84955	1.56216e-06	NIA_enzymes	LNCA
KYNU_MOUSE	Q9CXF0	0.925628	0.00459269	1.84666e-06	NIA_enzymes	LNCA
MECR_MOUSE	Q9DCS3	0.901212	0.0911428	7.38972e-07	NIA_enzymes	LNCA
ASPD_MOUSE	Q9DCQ2	0.911737	0.345234	3.72735e-06	NIA_enzymes	LNCA
NDUS2_MOUSE	Q91WD5	1.09652	0.000927111	1.2297e-06	NIA_enzymes	LNCA
CP51A_MOUSE	Q8K0C4	1.05013	0.649228	1.10034e-06	NIA_enzymes	LNCA
STEA4_MOUSE	Q923B6	1.30101	0.0579792	2.62545e-07	NIA_enzymes	LNCA
PTGR2_MOUSE	Q8VDQ1	0.941602	0.148471	6.9705e-07	NIA_enzymes	LNCA
DHB2_MOUSE	P51658	0.797186	0.192018	7.47775e-07	NIA_enzymes	LNCA
DHB12_MOUSE	O70503	0.825028	0.0270138	1.28648e-06	NIA_enzymes	LNCA
NNRE_MOUSE	Q8K4Z3	0.912142	0.0227837	7.04394e-07	NIA_enzymes	LNCA
GSHR_MOUSE	P47791	1.03317	0.534991	1.64569e-06	NIA_enzymes	LNCA
PTGR3_MOUSE	Q8BGC4	0.98835	0.805048	8.46238e-07	NIA_enzymes	LNCA
NNMT_MOUSE	O55239	1.77637	0.00986081	4.56296e-08	NIA_enzymes	LNCA
TRXR2_MOUSE	Q9JLT4	0.945922	0.5146	5.14663e-07	NIA_enzymes	LNCA
TECR_MOUSE	Q9CY27	1.03075	0.530368	1.32426e-06	NIA_enzymes	LNCA
NSDHL_MOUSE	Q9R1J0	1.05101	0.538045	9.51062e-07	NIA_enzymes	LNCA
IMDH2_MOUSE	P24547	1.16429	0.129792	3.37573e-07	NIA_enzymes	LNCA
PGDH_MOUSE	Q8VCC1	0.680929	0.0253515	9.19178e-07	NIA_enzymes	LNCA
NNRD_MOUSE	Q9CZ42	1.00964	0.741401	4.7328e-07	NIA_enzymes	LNCA
IDH3A_MOUSE	Q9D6R2	1.03407	0.306404	1.09281e-06	NIA_enzymes	LNCA
ALDR_MOUSE	P45376	1.05653	0.0385255	5.8122e-07	NIA_enzymes	LNCA
MACD1_MOUSE	Q922B1	0.997382	0.896143	3.48696e-07	NIA_enzymes	LNCA
DYR_MOUSE	P00375	0.978852	0.444946	5.67965e-07	NIA_enzymes	LNCA
IYD1_MOUSE	Q9DCX8	1.01581	0.709852	5.22831e-07	NIA_enzymes	LNCA
DHB7_MOUSE	O88736	1.06866	0.196451	3.65207e-07	NIA_enzymes	LNCA
CRYL1_MOUSE	Q99KP3	0.911373	0.0902233	4.65295e-07	NIA_enzymes	LNCA
HTAI2_MOUSE	Q9Z2G9	1.08219	0.371128	5.04113e-07	NIA_enzymes	LNCA
FMO2_MOUSE	Q8K2I3	0.975918	0.80065	1.17344e-07	NIA_enzymes	LNCA
CBR4_MOUSE	Q91VT4	1.01365	0.747148	5.47749e-07	NIA_enzymes	LNCA
ADH4_MOUSE	Q9QYY9	1.27703	0.00805399	9.80243e-07	NIA_enzymes	LNCA
CP4FE_MOUSE	Q9EP75	0.871205	0.0266929	5.75706e-07	NIA_enzymes	LNCA
P5CR3_MOUSE	Q9DCC4	0.911079	0.0397147	5.31373e-07	NIA_enzymes	LNCA
CP17A_MOUSE	P27786	0.783015	0.380341	3.65393e-08	NIA_enzymes	LNCA
CP39A_MOUSE	Q9JKJ9	1.43505	0.249194	9.03053e-08	NIA_enzymes	LNCA
RDH11_MOUSE	Q9QYF1	0.863177	0.033634	1.01352e-06	NIA_enzymes	LNCA
BIEA_MOUSE	Q9CY64	1.09383	0.0564673	4.8454e-07	NIA_enzymes	LNCA
HMOX1_MOUSE	P14901	1.26023	0.00842306	1.02603e-07	NIA_enzymes	LNCA
CP4V2_MOUSE	Q9DBW0	0.868695	0.0110791	5.8525e-07	NIA_enzymes	LNCA
HMOX2_MOUSE	O70252	1.33358	0.00829283	2.13448e-07	NIA_enzymes	LNCA
NU3M_MOUSE	P03899	1.05611	0.51049	7.96571e-09	NIA_enzymes	LNCA
PXL2B_MOUSE	Q9DB60	1.03262	0.79573	8.12466e-08	NIA_enzymes	LNCA
CP7A1_MOUSE	Q64505	1.10597	0.34156	1.09846e-07	NIA_enzymes	LNCA
FCL_MOUSE	P23591	1.04558	0.00378798	4.29864e-07	NIA_enzymes	LNCA
NQO1_MOUSE	Q64669	1.05151	0.309365	1.72413e-07	NIA_enzymes	LNCA
G6PD1_MOUSE	Q00612	1.16978	0.177327	2.8298e-07	NIA_enzymes	LNCA
ERG24_MOUSE	Q71KT5	0.693327	0.00222693	4.23199e-07	NIA_enzymes	LNCA
NUD12_MOUSE	Q9DCN1	1.14174	0.118409	1.03377e-06	NIA_enzymes	LNCA
PARP3_MOUSE	Q3ULW8	1.17815	0.17679	9.97906e-08	NIA_enzymes	LNCA
NUD16_MOUSE	Q6P3D0	1.06252	0.270298	5.52983e-08	NIA_enzymes	LNCA
DHR11_MOUSE	Q3U0B3	1.07947	0.205548	1.23167e-07	NIA_enzymes	LNCA
NDUS7_MOUSE	Q9DC70	1.05552	0.15011	7.27959e-07	NIA_enzymes	LNCA
DHC24_MOUSE	Q8VCH6	0.796572	0.327276	2.86829e-07	NIA_enzymes	LNCA
NU4M_MOUSE	P03911	0.963504	0.486759	1.10593e-07	NIA_enzymes	LNCA
PARP1_MOUSE	P11103	1.02172	0.748332	3.5664e-07	NIA_enzymes	LNCA
DHCR7_MOUSE	O88455	0.956007	0.379563	5.15872e-07	NIA_enzymes	LNCA
CD38_MOUSE	P56528	1.1825	0.000535624	2.29662e-07	NIA_enzymes	LNCA
SIR3_MOUSE	Q8R104	0.888044	0.484039	9.65562e-08	NIA_enzymes	LNCA
MSMO1_MOUSE	Q9CRA4	1.0631	0.485788	1.30615e-07	NIA_enzymes	LNCA
ADRO_MOUSE	Q61578	0.866974	0.144413	4.62629e-07	NIA_enzymes	LNCA
DHRS7_MOUSE	Q9CXR1	1.02351	0.518923	2.78689e-07	NIA_enzymes	LNCA
GLYR1_MOUSE	Q922P9	1.15372	0.141287	1.04503e-07	NIA_enzymes	LNCA
FDFT_MOUSE	P53798	0.891195	0.421003	1.42151e-07	NIA_enzymes	LNCA
ERG1_MOUSE	P52019	1.00885	0.867689	1.27167e-07	NIA_enzymes	LNCA
DHRS3_MOUSE	O88876	0.873623	0.20101	5.14203e-08	NIA_enzymes	LNCA
LBR_MOUSE	Q3U9G9	1.09359	0.243404	2.26137e-07	NIA_enzymes	LNCA
OXND1_MOUSE	Q8VE38	0.890097	0.051444	1.01269e-07	NIA_enzymes	LNCA
DRS7B_MOUSE	Q99J47	0.927371	0.127852	1.73268e-07	NIA_enzymes	LNCA
NDUS8_MOUSE	Q8K3J1	1.08829	0.556649	4.46948e-07	NIA_enzymes	LNCA
PARP4_MOUSE	E9PYK3	1.02625	0.826308	1.82971e-07	NIA_enzymes	LNCA
ALD2_MOUSE	P45377	1.30254	0.0690983	1.62254e-07	NIA_enzymes	LNCA
GALE_MOUSE	Q8R059	0.965892	0.383799	4.74594e-07	NIA_enzymes	LNCA
NU1M_MOUSE	P03888	1.12921	0.0865447	3.37095e-08	NIA_enzymes	LNCA
3BHS7_MOUSE	Q9EQC1	1.0155	0.817744	3.05763e-07	NIA_enzymes	LNCA
CP4B1_MOUSE	Q64462	0.766995	0.0999163	3.24396e-07	NIA_enzymes	LNCA
PAR12_MOUSE	Q8BZ20	1.03885	0.341886	9.04426e-08	NIA_enzymes	LNCA
D39U1_MOUSE	Q5M8N4	1.0074	0.962562	1.6713e-08	NIA_enzymes	LNCA
PARP9_MOUSE	Q8CAS9	0.878949	0.0894622	2.42944e-07	NIA_enzymes	LNCA
GMPR2_MOUSE	Q99L27	1.22885	0.490408	1.07505e-07	NIA_enzymes	LNCA
NU4LM_MOUSE	P03903	1.06864	0.46985	8.6719e-08	NIA_enzymes	LNCA
NRK1_MOUSE	Q91W63	0.884012	0.132343	1.3879e-08	NIA_enzymes	LNCA
SELT_MOUSE	P62342	0.981151	0.689018	8.17828e-09	NIA_enzymes	LNCA
CP26A_MOUSE	O55127	1.03494	0.727329	4.04889e-09	NIA_enzymes	LNCA
QORL1_MOUSE	Q921W4	1.08845	0.656636	1.05549e-07	NIA_enzymes	LNCA
RDH10_MOUSE	Q8VCH7	0.83076	0.0589286	6.18439e-08	NIA_enzymes	LNCA
INO1_MOUSE	Q9JHU9	0.973669	0.288062	4.07216e-08	NIA_enzymes	LNCA
NMNA1_MOUSE	Q9EPA7	1.10068	0.620328	1.10711e-07	NIA_enzymes	LNCA
NAR4_MOUSE	Q9CRA0	0.935376	0.65382	6.84563e-09	NIA_enzymes	LNCA
DHRSX_MOUSE	Q8VBZ0	1.01946	0.725006	1.39194e-08	NIA_enzymes	LNCA
ACOX1_MOUSE	Q9R0H0	0.805808	0.0401966	1.21577e-07	B2_enzymes	LNCA
L2HDH_MOUSE	Q91YP0	0.975569	0.319179	4.58003e-07	B2_enzymes	LNCA
M2GD_MOUSE	Q9DBT9	0.961675	0.375346	8.62803e-06	B2_enzymes	LNCA
SARDH_MOUSE	Q99LB7	0.827293	0.109441	1.13979e-05	B2_enzymes	LNCA
DHE3_MOUSE	P26443	0.920421	0.211026	3.01301e-05	B2_enzymes	LNCA
G3P_MOUSE	P16858	1.0299	0.561589	2.24553e-05	B2_enzymes	LNCA
TKFC_MOUSE	Q8VC30	1.00521	0.902285	1.6776e-05	B2_enzymes	LNCA
ACADV_MOUSE	P50544	1.0609	0.0238659	8.48146e-06	B2_enzymes	LNCA
FMO4_MOUSE	Q8VHG0	1.01132	0.892021	6.62691e-08	B2_enzymes	LNCA
SDHA_MOUSE	Q8K2B3	0.982244	0.637184	7.43155e-06	B2_enzymes	LNCA
NCPR_MOUSE	P37040	1.23766	0.0760163	4.86856e-06	B2_enzymes	LNCA
DPYD_MOUSE	Q8CHR6	1.29118	0.0225014	2.76563e-06	B2_enzymes	LNCA
ACADS_MOUSE	Q07417	0.898436	0.065393	5.31448e-06	B2_enzymes	LNCA
ETFD_MOUSE	Q921G7	0.882339	0.134318	1.00977e-05	B2_enzymes	LNCA
FMO5_MOUSE	P97872	1.24487	0.112014	6.65749e-06	B2_enzymes	LNCA
AIFM1_MOUSE	Q9Z0X1	0.968916	0.0651155	4.46202e-06	B2_enzymes	LNCA
ACADL_MOUSE	P51174	0.886881	0.0413483	5.08892e-06	B2_enzymes	LNCA
GCDH_MOUSE	Q60759	0.909112	0.0868378	2.60121e-06	B2_enzymes	LNCA
FMO1_MOUSE	P50285	0.735852	0.00266677	2.90292e-06	B2_enzymes	LNCA
ACADM_MOUSE	P45952	0.889924	0.0180808	6.68193e-06	B2_enzymes	LNCA
AOFB_MOUSE	Q8BW75	0.749005	0.00841313	2.79742e-06	B2_enzymes	LNCA
AOFA_MOUSE	Q64133	0.7235	0.0492873	1.99372e-07	B2_enzymes	LNCA
XDH_MOUSE	Q00519	1.12186	0.0785073	2.05519e-06	B2_enzymes	LNCA
AOXC_MOUSE	G3X982	0.890534	0.0340517	3.32324e-06	B2_enzymes	LNCA
IVD_MOUSE	Q9JHI5	0.902609	0.189452	6.98773e-06	B2_enzymes	LNCA
CHDH_MOUSE	Q8BJ64	0.918193	0.178582	3.73579e-06	B2_enzymes	LNCA
ACD11_MOUSE	Q80XL6	0.973855	0.189475	4.20651e-06	B2_enzymes	LNCA
PROD_MOUSE	Q9WU79	1.17785	0.0396878	1.41323e-06	B2_enzymes	LNCA
SOX_MOUSE	Q9D826	1.09118	0.0723445	2.08774e-06	B2_enzymes	LNCA
ACOX2_MOUSE	Q9QXD1	1.28382	0.058521	3.58338e-06	B2_enzymes	LNCA
DLDH_MOUSE	O08749	0.934347	0.0887897	5.91853e-06	B2_enzymes	LNCA
GGLO_MOUSE	P58710	0.851026	0.0666168	2.36277e-06	B2_enzymes	LNCA
NQO2_MOUSE	Q9JI75	0.804662	0.013353	1.13096e-06	B2_enzymes	LNCA
NDUV1_MOUSE	Q91YT0	1.04176	0.0820404	1.50793e-06	B2_enzymes	LNCA
HYPDH_MOUSE	Q8VCZ9	1.00168	0.929845	8.85639e-07	B2_enzymes	LNCA
KMO_MOUSE	Q91WN4	0.911835	0.0197991	2.41677e-06	B2_enzymes	LNCA
NB5R3_MOUSE	Q9DCN2	0.801459	0.0027778	4.05785e-06	B2_enzymes	LNCA
SQOR_MOUSE	Q9R112	1.24584	0.032771	1.32141e-06	B2_enzymes	LNCA
HAOX1_MOUSE	Q9WU19	1.65986	0.188617	9.96571e-07	B2_enzymes	LNCA
TRXR1_MOUSE	Q9JMH6	0.971992	0.304557	1.45928e-06	B2_enzymes	LNCA
ACD10_MOUSE	Q8K370	0.92246	0.0491178	6.59293e-07	B2_enzymes	LNCA
LDHD_MOUSE	Q7TNG8	1.18598	0.0671814	1.94962e-06	B2_enzymes	LNCA
RETST_MOUSE	Q64FW2	0.74712	0.0559986	2.54336e-06	B2_enzymes	LNCA
ACDSB_MOUSE	Q9DBL1	0.915245	0.037214	1.30008e-06	B2_enzymes	LNCA
ACAD9_MOUSE	Q8JZN5	0.944652	0.506051	1.06325e-06	B2_enzymes	LNCA
STEA4_MOUSE	Q923B6	1.30101	0.0579792	2.62545e-07	B2_enzymes	LNCA
GPDM_MOUSE	Q64521	0.957301	0.234569	1.26746e-06	B2_enzymes	LNCA
ACAD8_MOUSE	Q9D7B6	1.05838	0.27518	1.03728e-06	B2_enzymes	LNCA
GSHR_MOUSE	P47791	1.03317	0.534991	1.64569e-06	B2_enzymes	LNCA
PNPO_MOUSE	Q91XF0	0.89951	0.667227	3.78563e-07	B2_enzymes	LNCA
TRXR2_MOUSE	Q9JLT4	0.945922	0.5146	5.14663e-07	B2_enzymes	LNCA
PCYOX_MOUSE	Q9CQF9	0.821234	0.0581754	5.01409e-07	B2_enzymes	LNCA
AOXA_MOUSE	O54754	0.854028	0.0122255	1.21686e-06	B2_enzymes	LNCA
IYD1_MOUSE	Q9DCX8	1.01581	0.709852	5.22831e-07	B2_enzymes	LNCA
FMO2_MOUSE	Q8K2I3	0.975918	0.80065	1.17344e-07	B2_enzymes	LNCA
ACOX3_MOUSE	Q9EPL9	1.13465	0.495241	1.78193e-07	B2_enzymes	LNCA
AP4A_MOUSE	P56380	0.99115	0.828132	1.3337e-07	B2_enzymes	LNCA
NQO1_MOUSE	Q64669	1.05151	0.309365	1.72413e-07	B2_enzymes	LNCA
PARP3_MOUSE	Q3ULW8	1.17815	0.17679	9.97906e-08	B2_enzymes	LNCA
NUD16_MOUSE	Q6P3D0	1.06252	0.270298	5.52983e-08	B2_enzymes	LNCA
DHC24_MOUSE	Q8VCH6	0.796572	0.327276	2.86829e-07	B2_enzymes	LNCA
PARP1_MOUSE	P11103	1.02172	0.748332	3.5664e-07	B2_enzymes	LNCA
ERO1A_MOUSE	Q8R180	0.94326	0.320066	1.82181e-07	B2_enzymes	LNCA
COQ6_MOUSE	Q8R1S0	1.02149	0.666117	1.63184e-07	B2_enzymes	LNCA
ERO1B_MOUSE	Q8R2E9	0.954202	0.601184	1.85671e-07	B2_enzymes	LNCA
ADRO_MOUSE	Q61578	0.866974	0.144413	4.62629e-07	B2_enzymes	LNCA
ERG1_MOUSE	P52019	1.00885	0.867689	1.27167e-07	B2_enzymes	LNCA
ALR_MOUSE	P56213	0.872595	0.37684	5.52199e-07	B2_enzymes	LNCA
RIFK_MOUSE	Q8CFV9	0.969122	0.751351	4.18311e-08	B2_enzymes	LNCA
PAR12_MOUSE	Q8BZ20	1.03885	0.341886	9.04426e-08	B2_enzymes	LNCA
PARP9_MOUSE	Q8CAS9	0.878949	0.0894622	2.42944e-07	B2_enzymes	LNCA
FAD1_MOUSE	Q8R123	0.971144	0.988286	4.03945e-07	B2_enzymes	LNCA
TYW1_MOUSE	Q8BJM7	0.97151	0.812598	4.61306e-08	B2_enzymes	LNCA
ADAS_MOUSE	Q8C0I1	0.768939	0.137699	9.49726e-08	B2_enzymes	LNCA
FAS_MOUSE	P19096	0.700969	0.0314222	2.82043e-05	B6_enzymes	LNCA
PYGL_MOUSE	Q9ET01	0.870461	0.159793	1.20458e-05	B6_enzymes	LNCA
PYGB_MOUSE	Q8CI94	1.1557	0.0234874	2.13651e-07	B6_enzymes	LNCA
OAT_MOUSE	P29758	0.734033	0.0370682	4.60137e-06	B6_enzymes	LNCA
CGL_MOUSE	Q8VCN5	1.11311	0.0981705	6.6315e-06	B6_enzymes	LNCA
AATM_MOUSE	P05202	0.907117	0.00232839	1.76753e-05	B6_enzymes	LNCA
AATC_MOUSE	P05201	1.33832	0.0907723	5.85879e-06	B6_enzymes	LNCA
GABT_MOUSE	P61922	0.970157	0.345836	2.7041e-06	B6_enzymes	LNCA
GLYM_MOUSE	Q9CZN7	0.922377	0.0486316	3.04253e-06	B6_enzymes	LNCA
GLYC_MOUSE	P50431	0.864871	0.00845996	4.14079e-06	B6_enzymes	LNCA
KAT3_MOUSE	Q71RI9	1.0384	0.406473	1.45233e-06	B6_enzymes	LNCA
KAT1_MOUSE	Q8BTY1	0.9708	0.443269	6.16417e-07	B6_enzymes	LNCA
ALAT1_MOUSE	Q8QZR5	0.96275	0.276007	1.93511e-06	B6_enzymes	LNCA
SPYA_MOUSE	O35423	0.896948	0.0685015	2.04656e-06	B6_enzymes	LNCA
SDHL_MOUSE	Q8VBT2	1.33489	0.0515685	3.60939e-06	B6_enzymes	LNCA
CSAD_MOUSE	Q9DBE0	0.806992	0.184812	6.42438e-06	B6_enzymes	LNCA
CBS_MOUSE	Q91WT9	1.15608	0.0460828	1.54266e-06	B6_enzymes	LNCA
GCSP_MOUSE	Q91W43	1.13118	0.0995936	2.60995e-06	B6_enzymes	LNCA
ALAT2_MOUSE	Q8BGT5	1.00638	0.883624	1.00819e-06	B6_enzymes	LNCA
AGT2_MOUSE	Q3UEG6	0.956341	0.508118	2.53639e-06	B6_enzymes	LNCA
KYNU_MOUSE	Q9CXF0	0.925628	0.00459269	1.84666e-06	B6_enzymes	LNCA
THNS2_MOUSE	Q80W22	0.891211	0.0125116	8.5027e-07	B6_enzymes	LNCA
KBL_MOUSE	O88986	0.921956	0.0947778	7.61939e-07	B6_enzymes	LNCA
SCLY_MOUSE	Q9JLI6	0.994619	0.870395	3.99953e-07	B6_enzymes	LNCA
PDXK_MOUSE	Q8K183	0.926926	0.164125	6.66795e-07	B6_enzymes	LNCA
AADAT_MOUSE	Q9WVM8	1.00273	0.896978	1.42435e-06	B6_enzymes	LNCA
PNPO_MOUSE	Q91XF0	0.89951	0.667227	3.78563e-07	B6_enzymes	LNCA
DDC_MOUSE	O88533	0.910403	0.028632	3.98411e-07	B6_enzymes	LNCA
ATTY_MOUSE	Q8QZR1	1.65058	0.118524	2.20586e-07	B6_enzymes	LNCA
AT2L1_MOUSE	Q8BWU8	0.990487	0.991001	4.55809e-07	B6_enzymes	LNCA
GCST_MOUSE	Q8CFA2	1.07436	0.0136717	3.23452e-07	B6_enzymes	LNCA
MOCOS_MOUSE	Q14CH1	1.0055	0.944716	3.702e-07	B6_enzymes	LNCA
HEM1_MOUSE	Q8VC19	1.16816	0.124651	9.11238e-08	B6_enzymes	LNCA
SPCS_MOUSE	Q6P6M7	1.04093	0.676069	4.18147e-07	B6_enzymes	LNCA
SGPL1_MOUSE	Q8R0X7	0.963	0.570383	5.72521e-07	B6_enzymes	LNCA
SDSL_MOUSE	Q8R238	1.05152	0.317358	1.2047e-07	B6_enzymes	LNCA
SRR_MOUSE	Q9QZX7	0.699279	0.0527544	3.65448e-07	B6_enzymes	LNCA
NFS1_MOUSE	Q9Z1J3	0.961288	0.510075	4.63531e-07	B6_enzymes	LNCA
GFPT1_MOUSE	P47856	1.29713	0.121038	1.69557e-07	B6_enzymes	LNCA
SPTC1_MOUSE	O35704	1.2473	0.587289	7.41265e-08	B6_enzymes	LNCA
AT2L2_MOUSE	Q8R1K4	1.14086	0.0133867	1.80068e-08	B6_enzymes	LNCA
THIM_MOUSE	Q8BWT1	0.862582	0.0478206	3.5952e-05	PA_enzymes	LNCA
FAS_MOUSE	P19096	0.700969	0.0314222	2.82043e-05	PA_enzymes	LNCA
ACOX1_MOUSE	Q9R0H0	0.805808	0.0401966	1.21577e-07	PA_enzymes	LNCA
ECHA_MOUSE	Q8BMS1	0.879577	0.084895	1.61106e-05	PA_enzymes	LNCA
HMCS2_MOUSE	P54869	0.992702	0.813158	3.23679e-05	PA_enzymes	LNCA
HMCS1_MOUSE	Q8JZK9	1.24377	0.210812	3.586e-06	PA_enzymes	LNCA
ECHP_MOUSE	Q9DBM2	0.622435	0.01497	4.34206e-05	PA_enzymes	LNCA
MMSA_MOUSE	Q9EQ20	0.892753	0.0798371	1.31721e-05	PA_enzymes	LNCA
THIL_MOUSE	Q8QZT1	0.751914	0.00351634	1.39028e-05	PA_enzymes	LNCA
ACADV_MOUSE	P50544	1.0609	0.0238659	8.48146e-06	PA_enzymes	LNCA
THIKB_MOUSE	Q8VCH0	0.494037	0.0048197	6.59083e-06	PA_enzymes	LNCA
THIKA_MOUSE	Q921H8	0.906813	0.108842	1.7543e-05	PA_enzymes	LNCA
ACSM1_MOUSE	Q91VA0	0.896781	0.0849817	6.92703e-06	PA_enzymes	LNCA
HACL1_MOUSE	Q9QXE0	1.12537	0.0232604	5.8902e-06	PA_enzymes	LNCA
SUCB2_MOUSE	Q9Z2I8	0.937501	0.166052	9.57832e-06	PA_enzymes	LNCA
S27A5_MOUSE	Q4LDG0	1.14525	0.0115301	4.45073e-06	PA_enzymes	LNCA
DHB4_MOUSE	P51660	0.909152	0.0680366	1.68874e-05	PA_enzymes	LNCA
ACSL1_MOUSE	P41216	0.641668	0.00313396	1.8894e-05	PA_enzymes	LNCA
ACSL5_MOUSE	Q8JZR0	0.767216	0.00510715	4.77734e-06	PA_enzymes	LNCA
ACSF2_MOUSE	Q8VCW8	0.718449	0.0383558	8.27724e-06	PA_enzymes	LNCA
S27A2_MOUSE	O35488	0.883803	0.100587	1.09155e-05	PA_enzymes	LNCA
GLNA_MOUSE	P15105	1.06746	0.25829	1.51178e-05	PA_enzymes	LNCA
HCD2_MOUSE	O08756	1.02684	0.460347	5.61722e-06	PA_enzymes	LNCA
ACADS_MOUSE	Q07417	0.898436	0.065393	5.31448e-06	PA_enzymes	LNCA
HMGCL_MOUSE	P38060	0.938013	0.0798592	2.75367e-06	PA_enzymes	LNCA
ECHB_MOUSE	Q99JY0	0.879479	0.0528981	7.5405e-06	PA_enzymes	LNCA
ODB2_MOUSE	P53395	0.97567	0.381339	3.56179e-06	PA_enzymes	LNCA
ECI1_MOUSE	P42125	0.658286	0.0173525	4.07371e-06	PA_enzymes	LNCA
HCDH_MOUSE	Q61425	0.754884	0.0275843	5.29836e-06	PA_enzymes	LNCA
THIC_MOUSE	Q8CAY6	0.85344	0.0265692	3.72377e-06	PA_enzymes	LNCA
SUCB1_MOUSE	Q9Z2I9	0.891371	0.0568215	6.57409e-06	PA_enzymes	LNCA
MUTA_MOUSE	P16332	1.07327	0.253551	2.97472e-06	PA_enzymes	LNCA
PCCB_MOUSE	Q99MN9	0.930577	0.0644134	3.23853e-06	PA_enzymes	LNCA
ACADL_MOUSE	P51174	0.886881	0.0413483	5.08892e-06	PA_enzymes	LNCA
GCDH_MOUSE	Q60759	0.909112	0.0868378	2.60121e-06	PA_enzymes	LNCA
PCCA_MOUSE	Q91ZA3	0.950812	0.225829	3.16116e-06	PA_enzymes	LNCA
ECHM_MOUSE	Q8BH95	0.946761	0.259383	4.48389e-06	PA_enzymes	LNCA
ACADM_MOUSE	P45952	0.889924	0.0180808	6.68193e-06	PA_enzymes	LNCA
ABCD3_MOUSE	P55096	0.72686	0.00089393	1.37152e-05	PA_enzymes	LNCA
HIBCH_MOUSE	Q8QZS1	0.854536	0.0058796	1.94034e-06	PA_enzymes	LNCA
DECR_MOUSE	Q9CQ62	0.661864	0.0305506	4.98955e-06	PA_enzymes	LNCA
MCCB_MOUSE	Q3ULD5	0.848078	0.0411866	1.47521e-06	PA_enzymes	LNCA
SUCA_MOUSE	Q9WUM5	0.903251	0.183932	4.0043e-06	PA_enzymes	LNCA
IVD_MOUSE	Q9JHI5	0.902609	0.189452	6.98773e-06	PA_enzymes	LNCA
MCCA_MOUSE	Q99MR8	0.847427	0.0182665	1.97432e-06	PA_enzymes	LNCA
CPT2_MOUSE	P52825	0.859856	0.07986	7.43174e-06	PA_enzymes	LNCA
COASY_MOUSE	Q9DBL7	0.93969	0.027039	1.09821e-06	PA_enzymes	LNCA
ECI2_MOUSE	Q9WUR2	1.00639	0.857207	3.49095e-06	PA_enzymes	LNCA
ACD11_MOUSE	Q80XL6	0.973855	0.189475	4.20651e-06	PA_enzymes	LNCA
ACOX2_MOUSE	Q9QXD1	1.28382	0.058521	3.58338e-06	PA_enzymes	LNCA
ODO2_MOUSE	Q9D2G2	0.911309	0.0228534	5.04891e-06	PA_enzymes	LNCA
ODP2_MOUSE	Q8BMF4	0.902215	0.0130136	2.30483e-06	PA_enzymes	LNCA
PECR_MOUSE	Q99MZ7	1.02092	0.433548	4.82829e-06	PA_enzymes	LNCA
OCTC_MOUSE	Q9DC50	0.697635	0.0852504	4.16115e-06	PA_enzymes	LNCA
DECR2_MOUSE	Q9WV68	0.854527	0.0167977	2.02032e-06	PA_enzymes	LNCA
GLYAT_MOUSE	Q91XE0	0.948706	0.126589	2.6954e-06	PA_enzymes	LNCA
GLYAL_MOUSE	Q5FW57	0.763651	0.0215582	1.60729e-06	PA_enzymes	LNCA
ACSM5_MOUSE	Q8BGA8	0.916479	0.0856598	1.92672e-06	PA_enzymes	LNCA
CISY_MOUSE	Q9CZU6	0.846656	0.00738879	2.92688e-06	PA_enzymes	LNCA
AMACR_MOUSE	O09174	1.02761	0.115487	1.4583e-06	PA_enzymes	LNCA
ACOT1_MOUSE	O55137	0.435491	0.00395966	5.20465e-06	PA_enzymes	LNCA
ACOT2_MOUSE	Q9QYR9	0.662217	0.0053049	1.17998e-06	PA_enzymes	LNCA
ACOT3_MOUSE	Q9QYR7	0.767723	0.0351168	1.36151e-09	PA_enzymes	LNCA
ACOT4_MOUSE	Q8BWN8	0.757892	0.0385235	2.34304e-06	PA_enzymes	LNCA
CPT1A_MOUSE	P97742	0.905722	0.100935	1.77058e-06	PA_enzymes	LNCA
ACD10_MOUSE	Q8K370	0.92246	0.0491178	6.59293e-07	PA_enzymes	LNCA
BAAT_MOUSE	Q91X34	1.09053	0.209179	7.61581e-07	PA_enzymes	LNCA
ECH1_MOUSE	O35459	0.842157	0.0401086	3.79262e-06	PA_enzymes	LNCA
DHB8_MOUSE	P50171	1.02361	0.511324	1.21666e-06	PA_enzymes	LNCA
ECHD1_MOUSE	Q9D9V3	0.683891	0.0172574	7.6141e-07	PA_enzymes	LNCA
ACACA_MOUSE	Q5SWU9	0.933314	0.269959	1.98639e-06	PA_enzymes	LNCA
ACACB_MOUSE	E9Q4Z2	0.801372	0.418102	1.7535e-06	PA_enzymes	LNCA
DCMC_MOUSE	Q99J39	0.852241	0.0498969	9.03237e-07	PA_enzymes	LNCA
ACSA_MOUSE	Q9QXG4	0.694935	0.00144049	2.58324e-06	PA_enzymes	LNCA
ACDSB_MOUSE	Q9DBL1	0.915245	0.037214	1.30008e-06	PA_enzymes	LNCA
PAHX_MOUSE	O35386	1.12896	0.0456546	1.17451e-06	PA_enzymes	LNCA
KBL_MOUSE	O88986	0.921956	0.0947778	7.61939e-07	PA_enzymes	LNCA
HACD3_MOUSE	Q8K2C9	0.936535	0.251707	1.03913e-06	PA_enzymes	LNCA
ACAD9_MOUSE	Q8JZN5	0.944652	0.506051	1.06325e-06	PA_enzymes	LNCA
NUD19_MOUSE	P11930	1.0544	0.135343	2.83188e-07	PA_enzymes	LNCA
ACO13_MOUSE	Q9CQR4	0.89476	0.0873203	1.81018e-06	PA_enzymes	LNCA
KEG1_MOUSE	Q9DCY0	0.896887	0.115479	2.56538e-06	PA_enzymes	LNCA
DHB12_MOUSE	O70503	0.825028	0.0270138	1.28648e-06	PA_enzymes	LNCA
NUDT7_MOUSE	Q99P30	0.605697	0.0303422	3.55107e-06	PA_enzymes	LNCA
ACAD8_MOUSE	Q9D7B6	1.05838	0.27518	1.03728e-06	PA_enzymes	LNCA
ACSM3_MOUSE	Q3UNX5	1.09047	0.0554409	8.88897e-07	PA_enzymes	LNCA
GNA1_MOUSE	Q9JK38	1.09016	0.450315	4.67388e-07	PA_enzymes	LNCA
CLYBL_MOUSE	Q8R4N0	1.02157	0.725948	1.82452e-06	PA_enzymes	LNCA
TECR_MOUSE	Q9CY27	1.03075	0.530368	1.32426e-06	PA_enzymes	LNCA
ACSS3_MOUSE	Q14DH7	0.688653	0.000727941	7.56023e-07	PA_enzymes	LNCA
ACNT1_MOUSE	A2AKK5	1.01775	0.76335	5.15464e-07	PA_enzymes	LNCA
MBOA5_MOUSE	Q91V01	0.89093	0.141249	4.18986e-07	PA_enzymes	LNCA
GPAT1_MOUSE	Q61586	0.992919	0.619388	5.03226e-07	PA_enzymes	LNCA
ELOV2_MOUSE	Q9JLJ4	0.984454	0.861782	2.66819e-08	PA_enzymes	LNCA
NMT1_MOUSE	O70310	1.01312	0.680111	4.49186e-07	PA_enzymes	LNCA
NAGS_MOUSE	Q8R4H7	1.02313	0.545196	1.6722e-07	PA_enzymes	LNCA
PLCB_MOUSE	Q8K3K7	0.808464	0.00878255	7.79547e-07	PA_enzymes	LNCA
THEM4_MOUSE	Q3UUI3	0.972296	0.634223	1.56952e-07	PA_enzymes	LNCA
AUHM_MOUSE	Q9JLZ3	0.995969	0.89746	3.01247e-07	PA_enzymes	LNCA
SUCHY_MOUSE	Q7TNE1	1.08511	0.265397	5.19495e-07	PA_enzymes	LNCA
ACO12_MOUSE	Q9DBK0	1.00008	1	1.79524e-06	PA_enzymes	LNCA
CERS2_MOUSE	Q924Z4	0.771406	0.000502868	2.58592e-07	PA_enzymes	LNCA
ACOX3_MOUSE	Q9EPL9	1.13465	0.495241	1.78193e-07	PA_enzymes	LNCA
AP4A_MOUSE	P56380	0.99115	0.828132	1.3337e-07	PA_enzymes	LNCA
PLCC_MOUSE	Q9D517	0.985776	0.790415	2.7065e-07	PA_enzymes	LNCA
NAT10_MOUSE	Q8K224	0.883805	0.374258	1.17008e-07	PA_enzymes	LNCA
ACSL4_MOUSE	Q9QUJ7	0.974968	0.676324	4.82635e-07	PA_enzymes	LNCA
FADS2_MOUSE	Q9Z0R9	0.659638	0.0224693	3.28392e-07	PA_enzymes	LNCA
CACP_MOUSE	P47934	0.809635	0.00197151	6.72164e-07	PA_enzymes	LNCA
FABD_MOUSE	Q8R3F5	1.2512	0.100047	1.97866e-07	PA_enzymes	LNCA
NUD16_MOUSE	Q6P3D0	1.06252	0.270298	5.52983e-08	PA_enzymes	LNCA
ARY2_MOUSE	P50295	0.939587	0.298859	2.65629e-07	PA_enzymes	LNCA
AAPK2_MOUSE	Q8BRK8	1.08746	0.458231	1.15323e-07	PA_enzymes	LNCA
HEM1_MOUSE	Q8VC19	1.16816	0.124651	9.11238e-08	PA_enzymes	LNCA
MCEE_MOUSE	Q9D1I5	0.933021	0.211759	2.53088e-07	PA_enzymes	LNCA
FADS1_MOUSE	Q920L1	0.911835	0.0672058	3.58474e-07	PA_enzymes	LNCA
SOAT2_MOUSE	O88908	1.27083	0.325588	1.22725e-07	PA_enzymes	LNCA
ACSF3_MOUSE	Q3URE1	0.980756	0.5747	4.14696e-07	PA_enzymes	LNCA
ACOT8_MOUSE	P58137	0.9663	0.471153	5.60005e-07	PA_enzymes	LNCA
ABCD2_MOUSE	Q61285	0.950981	0.377442	7.80013e-08	PA_enzymes	LNCA
ACOD1_MOUSE	P13516	0.603654	0.030944	2.41844e-07	PA_enzymes	LNCA
ACSL3_MOUSE	Q9CZW4	1.19395	0.0839621	1.711e-07	PA_enzymes	LNCA
NAA50_MOUSE	Q6PGB6	1.01292	0.838013	1.76812e-07	PA_enzymes	LNCA
PLCE_MOUSE	Q9D1E8	0.986713	0.845975	1.21054e-08	PA_enzymes	LNCA
PANK1_MOUSE	Q8K4K6	0.909294	0.417867	1.20356e-07	PA_enzymes	LNCA
AACS_MOUSE	Q9D2R0	0.496427	0.00103344	9.92692e-07	PA_enzymes	LNCA
GPAT4_MOUSE	Q8K2C8	0.990294	0.899297	6.40617e-08	PA_enzymes	LNCA
SPTC1_MOUSE	O35704	1.2473	0.587289	7.41265e-08	PA_enzymes	LNCA
HGNAT_MOUSE	Q3UDW8	1.24201	0.0006358	3.18766e-08	PA_enzymes	LNCA
PYR1_MOUSE	B2RQC6	1.12099	0.224529	3.85764e-07	ATP_enzymes	LNCA
ATPB_MOUSE	P56480	0.88091	0.0115497	1.73673e-05	ATP_enzymes	LNCA
ASSY_MOUSE	P16460	1.01802	0.734635	3.36554e-05	ATP_enzymes	LNCA
CH60_MOUSE	P63038	0.8358	0.0410651	2.59202e-05	ATP_enzymes	LNCA
PFKAL_MOUSE	P12382	0.980279	0.391692	1.80321e-07	ATP_enzymes	LNCA
PFKAM_MOUSE	P47857	1.01533	0.806888	9.79913e-08	ATP_enzymes	LNCA
PYC_MOUSE	Q05920	1.07429	0.0430506	1.84211e-05	ATP_enzymes	LNCA
DHE3_MOUSE	P26443	0.920421	0.211026	3.01301e-05	ATP_enzymes	LNCA
BIP_MOUSE	P20029	1.04475	0.243337	2.05996e-05	ATP_enzymes	LNCA
HSP7C_MOUSE	P63017	0.854145	0.00742188	1.44547e-05	ATP_enzymes	LNCA
ABCG2_MOUSE	Q7TMS5	1.41186	0.44803	3.80669e-07	ATP_enzymes	LNCA
HS90A_MOUSE	P07901	0.749092	0.00267161	4.55805e-06	ATP_enzymes	LNCA
TERA_MOUSE	Q01853	0.904245	0.0245507	9.60022e-06	ATP_enzymes	LNCA
TKFC_MOUSE	Q8VC30	1.00521	0.902285	1.6776e-05	ATP_enzymes	LNCA
METK1_MOUSE	Q91X83	1.69235	0.0557502	8.66249e-06	ATP_enzymes	LNCA
METK2_MOUSE	Q3THS6	0.986246	0.802978	2.98308e-07	ATP_enzymes	LNCA
ACSM1_MOUSE	Q91VA0	0.896781	0.0849817	6.92703e-06	ATP_enzymes	LNCA
ADT2_MOUSE	P51881	0.994496	0.957165	1.32627e-05	ATP_enzymes	LNCA
ADT1_MOUSE	P48962	1.00755	0.879792	2.14609e-07	ATP_enzymes	LNCA
C1TC_MOUSE	Q922D8	0.871513	0.0232889	1.3585e-05	ATP_enzymes	LNCA
ADK_MOUSE	P55264	1.27022	0.136313	7.37401e-06	ATP_enzymes	LNCA
PGK1_MOUSE	P09411	1.10607	0.10198	1.42456e-05	ATP_enzymes	LNCA
S27A5_MOUSE	Q4LDG0	1.14525	0.0115301	4.45073e-06	ATP_enzymes	LNCA
ACSL1_MOUSE	P41216	0.641668	0.00313396	1.8894e-05	ATP_enzymes	LNCA
ACSL5_MOUSE	Q8JZR0	0.767216	0.00510715	4.77734e-06	ATP_enzymes	LNCA
ACSF2_MOUSE	Q8VCW8	0.718449	0.0383558	8.27724e-06	ATP_enzymes	LNCA
S27A2_MOUSE	O35488	0.883803	0.100587	1.09155e-05	ATP_enzymes	LNCA
UBA1_MOUSE	Q02053	1.03788	0.250954	4.07534e-06	ATP_enzymes	LNCA
GLNA_MOUSE	P15105	1.06746	0.25829	1.51178e-05	ATP_enzymes	LNCA
NADE_MOUSE	Q711T7	1.22133	0.0322099	9.88156e-08	ATP_enzymes	LNCA
KPYR_MOUSE	P53657	0.843976	0.063962	2.90412e-06	ATP_enzymes	LNCA
KPYM_MOUSE	P52480	1.32975	0.115805	1.29498e-06	ATP_enzymes	LNCA
KHK_MOUSE	P97328	0.963676	0.395829	1.22091e-08	ATP_enzymes	LNCA
SYAC_MOUSE	Q8BGQ7	1.14373	0.0471003	2.88094e-06	ATP_enzymes	LNCA
SUCB1_MOUSE	Q9Z2I9	0.891371	0.0568215	6.57409e-06	ATP_enzymes	LNCA
SYEP_MOUSE	Q8CGC7	1.04734	0.0796639	3.25798e-06	ATP_enzymes	LNCA
PCCB_MOUSE	Q99MN9	0.930577	0.0644134	3.23853e-06	ATP_enzymes	LNCA
PCCA_MOUSE	Q91ZA3	0.950812	0.225829	3.16116e-06	ATP_enzymes	LNCA
AT1A1_MOUSE	Q8VDN2	1.08896	0.102655	5.80549e-06	ATP_enzymes	LNCA
ABCD3_MOUSE	P55096	0.72686	0.00089393	1.37152e-05	ATP_enzymes	LNCA
KAD2_MOUSE	Q9WTP6	0.829698	0.0124133	3.48101e-06	ATP_enzymes	LNCA
MCCB_MOUSE	Q3ULD5	0.848078	0.0411866	1.47521e-06	ATP_enzymes	LNCA
PK3CA_MOUSE	P42337	1.12733	0.559289	1.15058e-08	ATP_enzymes	LNCA
SUCA_MOUSE	Q9WUM5	0.903251	0.183932	4.0043e-06	ATP_enzymes	LNCA
SYDC_MOUSE	Q922B2	1.02324	0.218541	2.25313e-06	ATP_enzymes	LNCA
MCCA_MOUSE	Q99MR8	0.847427	0.0182665	1.97432e-06	ATP_enzymes	LNCA
COASY_MOUSE	Q9DBL7	0.93969	0.027039	1.09821e-06	ATP_enzymes	LNCA
DDX3X_MOUSE	Q62167	1.11227	0.00600393	1.11024e-06	ATP_enzymes	LNCA
PAPS2_MOUSE	O88428	0.802792	0.0831002	1.94066e-06	ATP_enzymes	LNCA
AT2A2_MOUSE	O55143	1.11403	0.0263766	2.87023e-06	ATP_enzymes	LNCA
ACSM5_MOUSE	Q8BGA8	0.916479	0.0856598	1.92672e-06	ATP_enzymes	LNCA
LONM_MOUSE	Q8CGK3	0.969635	0.103835	2.48059e-06	ATP_enzymes	LNCA
IF4A1_MOUSE	P60843	1.11932	0.0613906	2.92569e-06	ATP_enzymes	LNCA
IF4A2_MOUSE	P10630	0.963393	0.359124	5.14376e-07	ATP_enzymes	LNCA
IF4A3_MOUSE	Q91VC3	1.15325	0.0225544	2.84032e-07	ATP_enzymes	LNCA
XYLB_MOUSE	Q3TNA1	1.07829	0.0616544	1.01299e-06	ATP_enzymes	LNCA
GSH1_MOUSE	P97494	0.800772	0.0155197	2.33842e-06	ATP_enzymes	LNCA
GLPK_MOUSE	Q64516	0.930195	0.0906467	1.6873e-06	ATP_enzymes	LNCA
PNCB_MOUSE	Q8CC86	1.07177	0.00907068	1.4676e-06	ATP_enzymes	LNCA
PUR6_MOUSE	Q9DCL9	1.23637	0.137092	1.56785e-06	ATP_enzymes	LNCA
NDKA_MOUSE	P15532	0.942082	0.344932	7.78156e-07	ATP_enzymes	LNCA
NDKB_MOUSE	Q01768	1.06054	0.166486	3.6483e-06	ATP_enzymes	LNCA
UB2L3_MOUSE	P68037	1.06793	0.113874	6.42685e-07	ATP_enzymes	LNCA
ABCBB_MOUSE	Q9QY30	0.915488	0.113083	2.28945e-06	ATP_enzymes	LNCA
KCY_MOUSE	Q9DBP5	0.957044	0.268099	9.4345e-07	ATP_enzymes	LNCA
SYRC_MOUSE	Q9D0I9	1.03313	0.311705	1.32839e-06	ATP_enzymes	LNCA
SYVC_MOUSE	Q9Z1Q9	0.971024	0.30596	1.81761e-06	ATP_enzymes	LNCA
ACACA_MOUSE	Q5SWU9	0.933314	0.269959	1.98639e-06	ATP_enzymes	LNCA
ACACB_MOUSE	E9Q4Z2	0.801372	0.418102	1.7535e-06	ATP_enzymes	LNCA
COQ8A_MOUSE	Q60936	0.738346	0.00325061	8.7275e-07	ATP_enzymes	LNCA
DDX1_MOUSE	Q91VR5	1.01381	0.776021	9.89081e-07	ATP_enzymes	LNCA
GLCTK_MOUSE	Q8QZY2	0.942988	0.282144	5.42798e-07	ATP_enzymes	LNCA
ACSA_MOUSE	Q9QXG4	0.694935	0.00144049	2.58324e-06	ATP_enzymes	LNCA
HXK4_MOUSE	P52792	1.09563	0.170054	5.15852e-07	ATP_enzymes	LNCA
GSHB_MOUSE	P51855	1.11689	0.042667	7.07151e-07	ATP_enzymes	LNCA
MOCS3_MOUSE	A2BDX3	1.12339	0.646027	3.14283e-07	ATP_enzymes	LNCA
SYFA_MOUSE	Q8C0C7	0.962835	0.408298	6.16345e-07	ATP_enzymes	LNCA
PAHX_MOUSE	O35386	1.12896	0.0456546	1.17451e-06	ATP_enzymes	LNCA
DDX5_MOUSE	Q61656	1.25283	0.0123303	1.38086e-06	ATP_enzymes	LNCA
DDX17_MOUSE	Q501J6	0.895196	0.108294	4.85177e-07	ATP_enzymes	LNCA
VATA_MOUSE	P50516	1.06254	0.31021	5.5506e-07	ATP_enzymes	LNCA
SYTC_MOUSE	Q9D0R2	0.991224	0.768237	1.88434e-06	ATP_enzymes	LNCA
PDXK_MOUSE	Q8K183	0.926926	0.164125	6.66795e-07	ATP_enzymes	LNCA
DX39B_MOUSE	Q9Z1N5	1.12171	0.00850937	7.55694e-07	ATP_enzymes	LNCA
DX39A_MOUSE	Q8VDW0	1.37225	0.00640373	1.84577e-07	ATP_enzymes	LNCA
SYIM_MOUSE	Q8BIJ6	0.969051	0.355101	8.27901e-07	ATP_enzymes	LNCA
MRP2_MOUSE	Q8VI47	1.05823	0.5305	9.42693e-07	ATP_enzymes	LNCA
MTOR_MOUSE	Q9JLN9	1.25349	0.0967695	2.37848e-07	ATP_enzymes	LNCA
U520_MOUSE	Q6P4T2	1.06231	0.180868	7.16537e-07	ATP_enzymes	LNCA
OPLA_MOUSE	Q8K010	1.03037	0.521639	2.52637e-06	ATP_enzymes	LNCA
GALK1_MOUSE	Q9R0N0	1.12539	0.0364912	6.5147e-07	ATP_enzymes	LNCA
SYFB_MOUSE	Q9WUA2	0.994966	0.850364	9.14685e-07	ATP_enzymes	LNCA
PUR2_MOUSE	Q64737	1.02886	0.580444	1.04136e-06	ATP_enzymes	LNCA
UB2D3_MOUSE	P61079	1.01475	0.826125	3.86608e-07	ATP_enzymes	LNCA
FGGY_MOUSE	A2AJL3	0.811933	0.0299611	4.47795e-07	ATP_enzymes	LNCA
SYNC_MOUSE	Q8BP47	1.04139	0.426863	1.19983e-06	ATP_enzymes	LNCA
GLCNE_MOUSE	Q91WG8	1.15567	0.0185765	7.45915e-07	ATP_enzymes	LNCA
SYK_MOUSE	Q99MN1	1.0286	0.340745	1.06969e-06	ATP_enzymes	LNCA
SPS2_MOUSE	P97364	1.03863	0.358468	1.33709e-06	ATP_enzymes	LNCA
TOP2B_MOUSE	Q64511	1.03703	0.569748	5.10226e-07	ATP_enzymes	LNCA
GARS_MOUSE	Q9CZD3	1.09659	0.0993776	6.36573e-07	ATP_enzymes	LNCA
DHX9_MOUSE	O70133	1.17189	0.00422433	1.69008e-09	ATP_enzymes	LNCA
ACSM3_MOUSE	Q3UNX5	1.09047	0.0554409	8.88897e-07	ATP_enzymes	LNCA
UBE2N_MOUSE	P61089	1.02788	0.39385	8.95084e-07	ATP_enzymes	LNCA
G3BP1_MOUSE	P97855	1.12176	0.129766	7.37552e-07	ATP_enzymes	LNCA
GUAA_MOUSE	Q3THK7	1.17665	0.0678344	6.85586e-07	ATP_enzymes	LNCA
ABCB7_MOUSE	Q61102	1.11161	0.0915032	4.39298e-07	ATP_enzymes	LNCA
SHPK_MOUSE	Q9D5J6	0.992782	0.823469	7.3366e-07	ATP_enzymes	LNCA
ABCA6_MOUSE	Q8K441	1.08595	0.0131569	8.77713e-07	ATP_enzymes	LNCA
MDR3_MOUSE	P21440	0.987608	0.927051	6.84417e-07	ATP_enzymes	LNCA
MDR1A_MOUSE	P21447	0.825946	0.74228	1.82808e-08	ATP_enzymes	LNCA
ACSS3_MOUSE	Q14DH7	0.688653	0.000727941	7.56023e-07	ATP_enzymes	LNCA
SYQ_MOUSE	Q8BML9	1.09326	0.0795042	8.79815e-07	ATP_enzymes	LNCA
NNRD_MOUSE	Q9CZ42	1.00964	0.741401	4.7328e-07	ATP_enzymes	LNCA
PI3R4_MOUSE	Q8VD65	0.838497	0.0500314	1.154e-07	ATP_enzymes	LNCA
SYLC_MOUSE	Q8BMJ2	1.11491	0.147106	8.78182e-07	ATP_enzymes	LNCA
RUVB1_MOUSE	P60122	1.03123	0.598246	3.71146e-07	ATP_enzymes	LNCA
KIME_MOUSE	Q9R008	1.18563	0.106821	2.46912e-08	ATP_enzymes	LNCA
RENT1_MOUSE	Q9EPU0	0.979335	0.568389	9.31852e-07	ATP_enzymes	LNCA
EGFR_MOUSE	Q01279	1.40686	0.0140413	1.38324e-06	ATP_enzymes	LNCA
SELO_MOUSE	Q9DBC0	1.09557	0.0940768	5.11665e-07	ATP_enzymes	LNCA
ATAD1_MOUSE	Q9D5T0	0.877541	0.0219166	3.72845e-07	ATP_enzymes	LNCA
KCRB_MOUSE	Q04447	1.14346	0.0614264	2.43067e-07	ATP_enzymes	LNCA
LONP2_MOUSE	Q9DBN5	0.888377	0.0542837	1.43687e-06	ATP_enzymes	LNCA
SYCC_MOUSE	Q9ER72	1.03606	0.713825	6.49598e-07	ATP_enzymes	LNCA
GEPH_MOUSE	Q8BUV3	0.83665	0.000501897	1.92359e-06	ATP_enzymes	LNCA
IDE_MOUSE	Q9JHR7	1.00492	0.794272	9.375e-07	ATP_enzymes	LNCA
AFG32_MOUSE	Q8JZQ2	0.997151	0.888947	7.07226e-07	ATP_enzymes	LNCA
SPS1_MOUSE	Q8BH69	1.26554	0.0357652	7.0002e-07	ATP_enzymes	LNCA
SYSC_MOUSE	P26638	1.14965	0.0825397	7.56093e-07	ATP_enzymes	LNCA
KAPCA_MOUSE	P05132	0.899882	0.130564	3.4343e-08	ATP_enzymes	LNCA
DDX58_MOUSE	Q6Q899	1.08725	0.462818	3.77823e-07	ATP_enzymes	LNCA
SAE2_MOUSE	Q9Z1F9	1.19828	0.27723	2.89152e-07	ATP_enzymes	LNCA
SYYM_MOUSE	Q8BYL4	1.05343	0.496439	1.32341e-07	ATP_enzymes	LNCA
PRPS1_MOUSE	Q9D7G0	0.948828	0.324374	6.57082e-07	ATP_enzymes	LNCA
EKI2_MOUSE	A7MCT6	0.915087	0.399523	2.49073e-07	ATP_enzymes	LNCA
SYIC_MOUSE	Q8BU30	0.990572	0.831639	1.1377e-06	ATP_enzymes	LNCA
PI4KA_MOUSE	E9Q3L2	0.946587	0.640624	4.59588e-07	ATP_enzymes	LNCA
PUR4_MOUSE	Q5SUR0	1.07044	0.461703	2.14302e-07	ATP_enzymes	LNCA
PDK1_MOUSE	Q8BFP9	0.889597	0.0235935	1.50149e-07	ATP_enzymes	LNCA
PDK2_MOUSE	Q9JK42	1.0143	0.77094	1.73777e-07	ATP_enzymes	LNCA
CSK21_MOUSE	Q60737	1.05724	0.138163	2.29659e-07	ATP_enzymes	LNCA
MTHFS_MOUSE	Q9D110	1.03236	0.710165	7.02322e-07	ATP_enzymes	LNCA
OXSR1_MOUSE	Q6P9R2	0.889917	0.0416546	3.12787e-07	ATP_enzymes	LNCA
F261_MOUSE	P70266	1.0695	0.365819	7.07012e-07	ATP_enzymes	LNCA
SGK2_MOUSE	Q9QZS5	0.954067	0.380322	3.02865e-07	ATP_enzymes	LNCA
MRP3_MOUSE	B2RX12	1.02507	0.661608	2.98591e-07	ATP_enzymes	LNCA
KAD4_MOUSE	Q9WUR9	0.835579	0.145044	6.90569e-07	ATP_enzymes	LNCA
CLPP_MOUSE	O88696	0.995654	0.915479	5.27761e-07	ATP_enzymes	LNCA
DD19A_MOUSE	Q61655	1.01413	0.93156	4.53998e-07	ATP_enzymes	LNCA
NAT10_MOUSE	Q8K224	0.883805	0.374258	1.17008e-07	ATP_enzymes	LNCA
ACSL4_MOUSE	Q9QUJ7	0.974968	0.676324	4.82635e-07	ATP_enzymes	LNCA
YMEL1_MOUSE	O88967	0.981092	0.883177	3.36974e-07	ATP_enzymes	LNCA
VPS4B_MOUSE	P46467	0.874627	0.0182102	1.9956e-07	ATP_enzymes	LNCA
AKT2_MOUSE	Q60823	1.10111	0.619712	1.06383e-07	ATP_enzymes	LNCA
MP2K1_MOUSE	P31938	0.906726	0.0249569	2.48341e-07	ATP_enzymes	LNCA
SYYC_MOUSE	Q91WQ3	0.980852	0.413205	1.83924e-08	ATP_enzymes	LNCA
MP2K3_MOUSE	O09110	1.01238	0.801171	3.08368e-07	ATP_enzymes	LNCA
UBE2K_MOUSE	P61087	1.03739	0.410348	4.57335e-07	ATP_enzymes	LNCA
SYSM_MOUSE	Q9JJL8	0.938575	0.448349	1.07032e-07	ATP_enzymes	LNCA
TRNT1_MOUSE	Q8K1J6	1.08163	0.0917656	1.51877e-07	ATP_enzymes	LNCA
TAOK3_MOUSE	Q8BYC6	1.05961	0.791862	1.95456e-07	ATP_enzymes	LNCA
MOV10_MOUSE	P23249	0.88084	0.305803	2.48214e-07	ATP_enzymes	LNCA
DHX15_MOUSE	O35286	1.18031	0.0183426	2.9237e-07	ATP_enzymes	LNCA
PPCS_MOUSE	Q8VDG5	1.05846	0.522379	2.83516e-07	ATP_enzymes	LNCA
SYWC_MOUSE	P32921	0.991056	0.9049	3.64258e-07	ATP_enzymes	LNCA
AAPK2_MOUSE	Q8BRK8	1.08746	0.458231	1.15323e-07	ATP_enzymes	LNCA
MRP6_MOUSE	Q9R1S7	0.945402	0.450719	2.73633e-07	ATP_enzymes	LNCA
SYRM_MOUSE	Q3U186	1.0149	0.824362	1.27997e-07	ATP_enzymes	LNCA
TAP2_MOUSE	P36371	1.18942	0.320199	1.27171e-07	ATP_enzymes	LNCA
TPK1_MOUSE	Q9R0M5	0.93886	0.0824016	1.1332e-07	ATP_enzymes	LNCA
UBA6_MOUSE	Q8C7R4	0.872336	0.195567	2.09864e-07	ATP_enzymes	LNCA
SYAM_MOUSE	Q14CH7	1.23313	0.15647	1.33765e-07	ATP_enzymes	LNCA
UBA3_MOUSE	Q8C878	0.973644	0.571146	1.89644e-07	ATP_enzymes	LNCA
LYN_MOUSE	P25911	1.10728	0.102779	1.98555e-07	ATP_enzymes	LNCA
GNTK_MOUSE	Q8R0J8	0.875505	0.143655	1.15934e-07	ATP_enzymes	LNCA
ILK_MOUSE	O55222	1.12174	0.294774	2.01541e-07	ATP_enzymes	LNCA
DDX6_MOUSE	P54823	1.16407	0.15035	3.34553e-07	ATP_enzymes	LNCA
PMVK_MOUSE	Q9D1G2	0.964143	0.661902	1.02014e-07	ATP_enzymes	LNCA
AT131_MOUSE	Q9EPE9	1.10123	0.464269	4.858e-07	ATP_enzymes	LNCA
MMAB_MOUSE	Q9D273	1.06544	0.196071	1.77158e-07	ATP_enzymes	LNCA
ACSF3_MOUSE	Q3URE1	0.980756	0.5747	4.14696e-07	ATP_enzymes	LNCA
NDK3_MOUSE	Q9WV85	0.993449	0.853992	7.17462e-08	ATP_enzymes	LNCA
UB2G1_MOUSE	P62254	0.97422	0.836079	1.01811e-07	ATP_enzymes	LNCA
DDX21_MOUSE	Q9JIK5	1.16589	0.0960835	8.96481e-07	ATP_enzymes	LNCA
NSF_MOUSE	P46460	1.10907	0.0769884	4.63041e-07	ATP_enzymes	LNCA
SYTM_MOUSE	Q3UQ84	1.26784	0.165971	1.69889e-07	ATP_enzymes	LNCA
ABC8B_MOUSE	Q8K440	0.979666	0.66168	1.44912e-07	ATP_enzymes	LNCA
DDX46_MOUSE	Q569Z5	1.13676	0.0468234	2.94123e-07	ATP_enzymes	LNCA
STK4_MOUSE	Q9JI11	0.976158	0.760325	1.2258e-07	ATP_enzymes	LNCA
MYLK_MOUSE	Q6PDN3	0.985985	0.799542	6.72863e-07	ATP_enzymes	LNCA
MK08_MOUSE	Q91Y86	1.07053	0.57747	1.88135e-08	ATP_enzymes	LNCA
ADCY4_MOUSE	Q91WF3	0.978254	0.932081	1.18645e-08	ATP_enzymes	LNCA
ABCD2_MOUSE	Q61285	0.950981	0.377442	7.80013e-08	ATP_enzymes	LNCA
TOR1A_MOUSE	Q9ER39	1.21367	0.0329784	6.26663e-08	ATP_enzymes	LNCA
ACSL3_MOUSE	Q9CZW4	1.19395	0.0839621	1.711e-07	ATP_enzymes	LNCA
MRCKB_MOUSE	Q7TT50	1.16164	0.545301	4.40593e-07	ATP_enzymes	LNCA
SYFM_MOUSE	Q99M01	1.02692	0.782107	5.22861e-08	ATP_enzymes	LNCA
CHD4_MOUSE	Q6PDQ2	1.04101	0.749035	3.69608e-07	ATP_enzymes	LNCA
UB2L6_MOUSE	Q9QZU9	0.971812	0.766316	3.71772e-08	ATP_enzymes	LNCA
IKKA_MOUSE	Q60680	1.03762	0.679627	1.26295e-07	ATP_enzymes	LNCA
RIFK_MOUSE	Q8CFV9	0.969122	0.751351	4.18311e-08	ATP_enzymes	LNCA
SUV3_MOUSE	Q80YD1	0.94879	0.374553	2.19071e-07	ATP_enzymes	LNCA
VRK2_MOUSE	Q8BN21	1.26325	0.364353	2.91709e-08	ATP_enzymes	LNCA
UBC9_MOUSE	P63280	1.03986	0.411855	2.03302e-07	ATP_enzymes	LNCA
AGK_MOUSE	Q9ESW4	1.03194	0.806586	1.52663e-07	ATP_enzymes	LNCA
CDK5_MOUSE	P49615	1.01574	0.800237	7.66946e-08	ATP_enzymes	LNCA
CLPB_MOUSE	Q60649	1.21872	0.00815915	2.11786e-07	ATP_enzymes	LNCA
ABCB6_MOUSE	Q9DC29	0.979512	0.7688	1.09306e-07	ATP_enzymes	LNCA
CDK6_MOUSE	Q64261	1.09248	0.315554	1.34701e-07	ATP_enzymes	LNCA
STK3_MOUSE	Q9JI10	0.969105	0.992655	4.56966e-08	ATP_enzymes	LNCA
KCC2G_MOUSE	Q923T9	1.01242	0.969887	5.35037e-08	ATP_enzymes	LNCA
RBP1_MOUSE	Q62172	1.10753	0.719711	4.44779e-08	ATP_enzymes	LNCA
RBSK_MOUSE	Q8R1Q9	1.16016	0.465777	1.43501e-07	ATP_enzymes	LNCA
CSKP_MOUSE	O70589	1.16224	0.100976	1.83183e-07	ATP_enzymes	LNCA
PRP4B_MOUSE	Q61136	1.35434	0.0403619	1.58369e-07	ATP_enzymes	LNCA
SRR_MOUSE	Q9QZX7	0.699279	0.0527544	3.65448e-07	ATP_enzymes	LNCA
PANK1_MOUSE	Q8K4K6	0.909294	0.417867	1.20356e-07	ATP_enzymes	LNCA
TOP1_MOUSE	Q04750	1.03591	0.704059	4.28935e-07	ATP_enzymes	LNCA
DDX42_MOUSE	Q810A7	1.11515	0.365547	1.67837e-07	ATP_enzymes	LNCA
KTNA1_MOUSE	Q9WV86	1.19823	0.637553	4.78517e-09	ATP_enzymes	LNCA
P4K2A_MOUSE	Q2TBE6	1.02677	0.829952	2.01421e-07	ATP_enzymes	LNCA
PAPD1_MOUSE	Q9D0D3	0.932712	0.608432	1.14519e-07	ATP_enzymes	LNCA
TLK1_MOUSE	Q8C0V0	1.15128	0.624524	1.69008e-09	ATP_enzymes	LNCA
AACS_MOUSE	Q9D2R0	0.496427	0.00103344	9.92692e-07	ATP_enzymes	LNCA
UBC12_MOUSE	P61082	1.02827	0.143228	2.0992e-07	ATP_enzymes	LNCA
FAD1_MOUSE	Q8R123	0.971144	0.988286	4.03945e-07	ATP_enzymes	LNCA
NRK1_MOUSE	Q91W63	0.884012	0.132343	1.3879e-08	ATP_enzymes	LNCA
SYLM_MOUSE	Q8VDC0	0.98111	0.721374	1.69383e-07	ATP_enzymes	LNCA
MK01_MOUSE	P63085	0.932297	0.0987622	2.33155e-07	ATP_enzymes	LNCA
TAP1_MOUSE	P21958	1.07806	0.501929	7.18628e-08	ATP_enzymes	LNCA
5NTC_MOUSE	Q3V1L4	1.09119	0.459162	7.4843e-08	ATP_enzymes	LNCA
DHX36_MOUSE	Q8VHK9	1.03292	0.948087	7.65907e-08	ATP_enzymes	LNCA
MVD1_MOUSE	Q99JF5	1.07957	0.397958	2.32998e-07	ATP_enzymes	LNCA
TOR1B_MOUSE	Q9ER41	1.16501	0.0138952	4.24602e-08	ATP_enzymes	LNCA
CSK_MOUSE	P41241	1.07301	0.630485	1.99437e-07	ATP_enzymes	LNCA
ATRX_MOUSE	Q61687	1.16893	0.199249	1.55129e-07	ATP_enzymes	LNCA
[truncated: 1,348 more rows]
