# Supplementary material for: Decreased liver B vitamin-related enzymes as a metabolic hallmark of cancer cachexia
Source: Nat Commun. 2023 Oct 6;14:6246. doi: 10.1038/s41467-023-41952-w (PMC10558488; doi:10.1038/s41467-023-41952-w)
Supplement: Supplementary file 4 — Source Data [file 41467_2023_41952_MOESM4_ESM.zip › source_data_ed3/FigS3b.xlsx]

## Sheet: FigS3b
exp	class	os	event
Gly	Cnt	33	1
Gly	Cnt	17	1
Gly	Cnt	33	1
Gly	Cnt	17	1
Gly	Cnt	17	1
Gly	Cnt	31	1
Gly	Cnt	30	1
Gly	Cnt	31	1
Gly	Gly	31	1
Gly	Gly	43	1
Gly	Gly	41	1
Gly	Gly	36	1
Gly	Gly	50	1
Gly	Gly	48	1
Gly	Gly	22	1
Gly	Gly	17	1
Gly	Cnt	23	1
Gly	Cnt	43	1
Gly	Cnt	30	1
Gly	Cnt	23	1
Gly	Cnt	23	1
Gly	Cnt	27	1
Gly	Cnt	36	1
Gly	Cnt	26	1
Gly	Cnt	27	1
Gly	Cnt	44	1
Gly	Cnt	27	1
Gly	Cnt	31	1
Gly	Cnt	22	1
Gly	Cnt	31	1
Gly	Cnt	22	1
Gly	Gly	29	1
Gly	Gly	32	1
Gly	Gly	43	1
Gly	Gly	30	1
Gly	Gly	40	1
Gly	Gly	36	1
Gly	Gly	38	1
Gly	Gly	37	1
Gly	Gly	30	1
Gly	Gly	25	1
Gly	Gly	29	1
Gly	Gly	30	1
Gly	Gly	30	1
Gly	Gly	36	1
Gly	Gly	27	1
Gly	Cnt	24	1
