# Supplementary material for: Decreased liver B vitamin-related enzymes as a metabolic hallmark of cancer cachexia
Source: Nat Commun. 2023 Oct 6;14:6246. doi: 10.1038/s41467-023-41952-w (PMC10558488; doi:10.1038/s41467-023-41952-w)
Supplement: Supplementary file 4 — Source Data [file 41467_2023_41952_MOESM4_ESM.zip › source_data_ed3/Fig8d.xlsx]

## Sheet: Fig8d
up_ac	up_id_ProteinPos	ratio_mean_ptm	pvalue	class	class2	class3	class4
Q60590	A1AG1_136	1.12905	0.949627	aceK	Total	CRCA	Blood CRCA
Q60590	A1AG1_180	0.156895	0.0363908	aceK	Total	CRCA	Blood CRCA
Q60590	A1AG1_181	0.15212	0.0335659	aceK	Total	CRCA	Blood CRCA
Q60590	A1AG1_196	9.32821	0.427522	aceK	Total	CRCA	Blood CRCA
P07361	A1AG2_180	0.092647	0.0363908	aceK	Total	CRCA	Blood CRCA
P07361	A1AG2_181	0.089827	0.0335659	aceK	Total	CRCA	Blood CRCA
P07361	A1AG2_189	51.3091	0.83119	aceK	Total	CRCA	Blood CRCA
Q63805	A1AG3_179	0.334471	0.0363908	aceK	Total	CRCA	Blood CRCA
Q63805	A1AG3_180	0.32429	0.0335659	aceK	Total	CRCA	Blood CRCA
P07758	A1AT1_147	0.394464	0.090884	aceK	Total	CRCA	Blood CRCA
P07758	A1AT1_181	0.296259	0.005632	aceK	Total	CRCA	Blood CRCA
P07758	A1AT1_193	4.20158	0.399551	aceK	Total	CRCA	Blood CRCA
P07758	A1AT1_287	6.56352	0.00234279	aceK	Total	CRCA	Blood CRCA
P07758	A1AT1_292	0.304122	0.0509044	aceK	Total	CRCA	Blood CRCA
P07758	A1AT1_347	0.149451	0.0493566	aceK	Total	CRCA	Blood CRCA
P22599	A1AT2_147	0.445372	0.090884	aceK	Total	CRCA	Blood CRCA
P22599	A1AT2_181	0.334493	0.005632	aceK	Total	CRCA	Blood CRCA
P22599	A1AT2_287	0.0931464	0.0385008	aceK	Total	CRCA	Blood CRCA
P22599	A1AT2_292	0.165421	0.0359541	aceK	Total	CRCA	Blood CRCA
P22599	A1AT2_318	0.142458	0.150827	aceK	Total	CRCA	Blood CRCA
P22599	A1AT2_347	0.194814	0.00149207	aceK	Total	CRCA	Blood CRCA
P22599	A1AT2_350	0.209954	0.00159138	aceK	Total	CRCA	Blood CRCA
Q00897	A1AT4_147	0.525639	0.090884	aceK	Total	CRCA	Blood CRCA
Q00897	A1AT4_181	0.394777	0.005632	aceK	Total	CRCA	Blood CRCA
Q00897	A1AT4_193	27.3072	0.385292	aceK	Total	CRCA	Blood CRCA
Q00897	A1AT4_347	0.229924	0.00149207	aceK	Total	CRCA	Blood CRCA
Q00897	A1AT4_350	0.247793	0.00159138	aceK	Total	CRCA	Blood CRCA
Q00898	A1AT5_147	0.116116	0.090884	aceK	Total	CRCA	Blood CRCA
Q00898	A1AT5_181	0.0872077	0.005632	aceK	Total	CRCA	Blood CRCA
Q00898	A1AT5_292	0.101208	0.0605932	aceK	Total	CRCA	Blood CRCA
Q00898	A1AT5_347	489.737	0.0096408	aceK	Total	CRCA	Blood CRCA
Q19LI2	A1BG_246	0.00121814	0.00158565	aceK	Total	CRCA	Blood CRCA
Q19LI2	A1BG_264	2.17415e-06	0.00364568	aceK	Total	CRCA	Blood CRCA
Q61247	A2AP_64	0.299466	0.0126622	aceK	Total	CRCA	Blood CRCA
Q6GQT1	A2MG_1031	0.608537	0.0280834	aceK	Total	CRCA	Blood CRCA
Q6GQT1	A2MG_129	0.035295	0.00520998	aceK	Total	CRCA	Blood CRCA
Q6GQT1	A2MG_1421	178774	0.197446	aceK	Total	CRCA	Blood CRCA
Q6GQT1	A2MG_311	165.293	0.0381983	aceK	Total	CRCA	Blood CRCA
Q6GQT1	A2MG_318	1.09144	0.000448972	aceK	Total	CRCA	Blood CRCA
Q6GQT1	A2MG_473	521.509	0.000297936	aceK	Total	CRCA	Blood CRCA
P05201	AATC_290	0.933094	0.069128	aceK	Total	CRCA	Blood CRCA
P05201	AATC_325	0.387553	0.68493	aceK	Total	CRCA	Blood CRCA
P62737	ACTA_328	2.9777	0.190216	aceK	Total	CRCA	Blood CRCA
P60710	ACTB_326	4.28964	0.190216	aceK	Total	CRCA	Blood CRCA
P00329	ADH1_232	16.7247	7.66911e-05	aceK	Total	CRCA	Blood CRCA
P00329	ADH1_355	2.53552	0.198188	aceK	Total	CRCA	Blood CRCA
P00329	ADH1_40	0.451003	0.500407	aceK	Total	CRCA	Blood CRCA
Q8R0Y6	AL1L1_205	0.0449301	0.209896	aceK	Total	CRCA	Blood CRCA
Q8R0Y6	AL1L1_660	6.47783	0.000469487	aceK	Total	CRCA	Blood CRCA
Q8R0Y6	AL1L1_733	224.852	0.00961507	aceK	Total	CRCA	Blood CRCA
P07724	ALBU_117	0.243158	0.00532997	aceK	Total	CRCA	Blood CRCA
P07724	ALBU_198	0.239099	0.000234807	aceK	Total	CRCA	Blood CRCA
P07724	ALBU_210	0.000158917	0.00457975	aceK	Total	CRCA	Blood CRCA
P07724	ALBU_212	0.0613547	0.00100422	aceK	Total	CRCA	Blood CRCA
P07724	ALBU_229	0.050145	0.0040327	aceK	Total	CRCA	Blood CRCA
P07724	ALBU_236	0.133939	0.00850273	aceK	Total	CRCA	Blood CRCA
P07724	ALBU_257	0.189276	0.00500172	aceK	Total	CRCA	Blood CRCA
P07724	ALBU_264	0.193262	0.00312071	aceK	Total	CRCA	Blood CRCA
P07724	ALBU_267	0.0123402	0.00706334	aceK	Total	CRCA	Blood CRCA
P07724	ALBU_28	0.149006	0.0045017	aceK	Total	CRCA	Blood CRCA
P07724	ALBU_286	0.647638	0.289008	aceK	Total	CRCA	Blood CRCA
P07724	ALBU_298	0.132824	0.0100254	aceK	Total	CRCA	Blood CRCA
P07724	ALBU_305	0.134987	0.00423811	aceK	Total	CRCA	Blood CRCA
P07724	ALBU_309	0.106216	0.00170137	aceK	Total	CRCA	Blood CRCA
P07724	ALBU_310	0.32769	0.000783929	aceK	Total	CRCA	Blood CRCA
P07724	ALBU_341	0.019491	0.0108816	aceK	Total	CRCA	Blood CRCA
P07724	ALBU_383	0.13913	0.0135694	aceK	Total	CRCA	Blood CRCA
P07724	ALBU_413	0.158855	0.00749544	aceK	Total	CRCA	Blood CRCA
P07724	ALBU_421	0.0526683	0.0108632	aceK	Total	CRCA	Blood CRCA
P07724	ALBU_438	0.0764707	0.008755	aceK	Total	CRCA	Blood CRCA
P07724	ALBU_44	0.180592	0.00140657	aceK	Total	CRCA	Blood CRCA
P07724	ALBU_460	4.33131e-06	0.0384427	aceK	Total	CRCA	Blood CRCA
P07724	ALBU_490	0.23711	0.000464296	aceK	Total	CRCA	Blood CRCA
P07724	ALBU_499	0.213032	0.0572033	aceK	Total	CRCA	Blood CRCA
P07724	ALBU_524	0.26084	0.0170381	aceK	Total	CRCA	Blood CRCA
P07724	ALBU_527	0.179044	0.000661427	aceK	Total	CRCA	Blood CRCA
P07724	ALBU_543	0.198773	0.0162139	aceK	Total	CRCA	Blood CRCA
P07724	ALBU_545	0.0951782	0.00129145	aceK	Total	CRCA	Blood CRCA
P07724	ALBU_558	0.24627	0.0112348	aceK	Total	CRCA	Blood CRCA
P07724	ALBU_569	0.116037	0.0107466	aceK	Total	CRCA	Blood CRCA
P07724	ALBU_57	0.768888	0.612591	aceK	Total	CRCA	Blood CRCA
P07724	ALBU_584	0.131327	0.00359956	aceK	Total	CRCA	Blood CRCA
P07724	ALBU_588	0.19904	0.00223459	aceK	Total	CRCA	Blood CRCA
P07724	ALBU_65	0.139769	7.56576e-06	aceK	Total	CRCA	Blood CRCA
P07724	ALBU_75	0.241033	0.04421	aceK	Total	CRCA	Blood CRCA
P07724	ALBU_88	0.213462	0.0092846	aceK	Total	CRCA	Blood CRCA
P07724	ALBU_97	0.254647	0.0718348	aceK	Total	CRCA	Blood CRCA
P05064	ALDOA_147	152.202	0.639813	aceK	Total	CRCA	Blood CRCA
Q07456	AMBP_325	1.32248	0.0365577	aceK	Total	CRCA	Blood CRCA
Q07456	AMBP_330	11.2636	0.459276	aceK	Total	CRCA	Blood CRCA
P32261	ANT3_72	0.290791	0.199368	aceK	Total	CRCA	Blood CRCA
Q00623	APOA1_117	0.39382	0.00313967	aceK	Total	CRCA	Blood CRCA
Q00623	APOA1_156	0.0314916	0.0233784	aceK	Total	CRCA	Blood CRCA
Q00623	APOA1_205	0.324347	0.00101872	aceK	Total	CRCA	Blood CRCA
Q00623	APOA1_222	0.714989	0.383486	aceK	Total	CRCA	Blood CRCA
Q00623	APOA1_227	0.255924	0.00572279	aceK	Total	CRCA	Blood CRCA
Q00623	APOA1_247	1.53011	0.103074	aceK	Total	CRCA	Blood CRCA
Q00623	APOA1_256	0.48202	0.00273582	aceK	Total	CRCA	Blood CRCA
P06728	APOA4_136	860.64	0.0498585	aceK	Total	CRCA	Blood CRCA
P06728	APOA4_154	860.64	0.0498585	aceK	Total	CRCA	Blood CRCA
P06728	APOA4_198	1.43603	0.00663866	aceK	Total	CRCA	Blood CRCA
P06728	APOA4_255	1.01364	0.0303505	aceK	Total	CRCA	Blood CRCA
P06728	APOA4_350	0.649643	0.11174	aceK	Total	CRCA	Blood CRCA
E9Q414	APOB_567	0.0698556	0.00460714	aceK	Total	CRCA	Blood CRCA
P34928	APOC1_60	0.262936	0.00287076	aceK	Total	CRCA	Blood CRCA
P34928	APOC1_67	0.167851	0.0169311	aceK	Total	CRCA	Blood CRCA
P34928	APOC1_78	0.238897	0.123754	aceK	Total	CRCA	Blood CRCA
P34928	APOC1_80	0.319049	0.000957516	aceK	Total	CRCA	Blood CRCA
P08226	APOE_173	0.201177	0.0111753	aceK	Total	CRCA	Blood CRCA
P08226	APOE_252	39.7868	0.889199	aceK	Total	CRCA	Blood CRCA
Q01339	APOH_149	0.000582822	0.000171239	aceK	Total	CRCA	Blood CRCA
Q01339	APOH_295	0.322698	0.034732	aceK	Total	CRCA	Blood CRCA
Q61176	ARGI1_26	6.68233	9.07173e-05	aceK	Total	CRCA	Blood CRCA
Q61176	ARGI1_320	8.14432	0.000130523	aceK	Total	CRCA	Blood CRCA
P16460	ASSY_112	461.755	0.00252292	aceK	Total	CRCA	Blood CRCA
P16460	ASSY_340	0.592914	0.809531	aceK	Total	CRCA	Blood CRCA
O35490	BHMT1_150	1.8565	0.0249492	aceK	Total	CRCA	Blood CRCA
P20029	BIP_269	1.74385	0.189019	aceK	Total	CRCA	Blood CRCA
P97929	BRCA2_268	0.0348115	0.00216518	aceK	Total	CRCA	Blood CRCA
P97929	BRCA2_273	0.0348115	0.00216518	aceK	Total	CRCA	Blood CRCA
P00920	CAH2_167	0.232055	0.00996874	aceK	Total	CRCA	Blood CRCA
Q06770	CBG_56	0.00965843	0.0950398	aceK	Total	CRCA	Blood CRCA
Q9JHH6	CBPB2_348	1.53938	0.00361169	aceK	Total	CRCA	Blood CRCA
Q9JJN5	CBPN_37	0.165123	0.00930139	aceK	Total	CRCA	Blood CRCA
Q61147	CERU_244	130.097	0.0159767	aceK	Total	CRCA	Blood CRCA
Q61147	CERU_835	1.6198	0.0451736	aceK	Total	CRCA	Blood CRCA
Q61147	CERU_939	79.4449	0.234206	aceK	Total	CRCA	Blood CRCA
P04186	CFAB_296	3.18218	0.02526	aceK	Total	CRCA	Blood CRCA
P04186	CFAB_353	0.27602	0.000319683	aceK	Total	CRCA	Blood CRCA
P04186	CFAB_489	0.0832074	0.000593768	aceK	Total	CRCA	Blood CRCA
P04186	CFAB_613	0.189245	0.0302905	aceK	Total	CRCA	Blood CRCA
P04186	CFAB_704	1.6919	0.432583	aceK	Total	CRCA	Blood CRCA
P04186	CFAB_88	0.00585949	0.0542465	aceK	Total	CRCA	Blood CRCA
P06909	CFAH_1193	0.0437662	0.0232655	aceK	Total	CRCA	Blood CRCA
P06909	CFAH_331	0.272826	0.0664957	aceK	Total	CRCA	Blood CRCA
P06909	CFAH_352	0.371916	0.615184	aceK	Total	CRCA	Blood CRCA
P06909	CFAH_655	0.202592	0.00893634	aceK	Total	CRCA	Blood CRCA
P06909	CFAH_659	0.30271	0.0457505	aceK	Total	CRCA	Blood CRCA
P06909	CFAH_70	1.47531	0.663372	aceK	Total	CRCA	Blood CRCA
P06909	CFAH_756	0.229524	0.00669987	aceK	Total	CRCA	Blood CRCA
P06909	CFAH_764	0.0898253	0.00221146	aceK	Total	CRCA	Blood CRCA
P06909	CFAH_851	0.186701	0.00359375	aceK	Total	CRCA	Blood CRCA
Q61129	CFAI_351	0.576759	0.327132	aceK	Total	CRCA	Blood CRCA
Q61129	CFAI_40	0.214787	0.000366588	aceK	Total	CRCA	Blood CRCA
Q61129	CFAI_65	0.649489	0.278991	aceK	Total	CRCA	Blood CRCA
Q03311	CHLE_536	79.9336	7.87495e-06	aceK	Total	CRCA	Blood CRCA
Q9D7S9	CHMP5_50	25612.7	0.00047597	aceK	Total	CRCA	Blood CRCA
Q9D7S9	CHMP5_51	25612.7	0.00047597	aceK	Total	CRCA	Blood CRCA
Q06890	CLUS_122	5.02119	0.222552	aceK	Total	CRCA	Blood CRCA
Q06890	CLUS_285	0.417234	0.640613	aceK	Total	CRCA	Blood CRCA
Q06890	CLUS_61	0.45757	0.868483	aceK	Total	CRCA	Blood CRCA
P01027	CO3_101	51.2296	0.970479	aceK	Total	CRCA	Blood CRCA
P01027	CO3_1201	7078.11	0.351712	aceK	Total	CRCA	Blood CRCA
P01027	CO3_137	1.85044	0.0403244	aceK	Total	CRCA	Blood CRCA
P01027	CO3_1431	0.161178	0.0102298	aceK	Total	CRCA	Blood CRCA
P01027	CO3_1436	0.145504	0.00498791	aceK	Total	CRCA	Blood CRCA
P01027	CO3_1497	0.274366	2.70454e-05	aceK	Total	CRCA	Blood CRCA
P01027	CO3_1504	0.0894629	0.000964812	aceK	Total	CRCA	Blood CRCA
P01027	CO3_1546	6.54443	0.203398	aceK	Total	CRCA	Blood CRCA
P01027	CO3_1589	0.185322	0.00571041	aceK	Total	CRCA	Blood CRCA
P01027	CO3_1595	0.263322	0.0202685	aceK	Total	CRCA	Blood CRCA
P01027	CO3_360	0.150988	0.000103256	aceK	Total	CRCA	Blood CRCA
P01027	CO3_363	2.03647	0.0911556	aceK	Total	CRCA	Blood CRCA
P01027	CO3_366	0.629683	0.574943	aceK	Total	CRCA	Blood CRCA
P01027	CO3_466	0.618165	0.141644	aceK	Total	CRCA	Blood CRCA
P01027	CO3_486	0.313742	0.00292749	aceK	Total	CRCA	Blood CRCA
P01027	CO3_609	0.25977	0.0496206	aceK	Total	CRCA	Blood CRCA
P01027	CO3_688	0.757751	0.588508	aceK	Total	CRCA	Blood CRCA
P01027	CO3_692	0.218364	0.240056	aceK	Total	CRCA	Blood CRCA
P01027	CO3_722	0.402871	0.302052	aceK	Total	CRCA	Blood CRCA
P01027	CO3_733	0.398188	0.0070968	aceK	Total	CRCA	Blood CRCA
P01027	CO3_74	0.3413	0.0026738	aceK	Total	CRCA	Blood CRCA
P01027	CO3_779	0.775342	0.880574	aceK	Total	CRCA	Blood CRCA
P01027	CO3_796	1696.65	0.0705611	aceK	Total	CRCA	Blood CRCA
P01027	CO3_861	0.383542	0.00238908	aceK	Total	CRCA	Blood CRCA
P01027	CO3_90	0.450663	0.134065	aceK	Total	CRCA	Blood CRCA
P01027	CO3_930	0.280128	0.337456	aceK	Total	CRCA	Blood CRCA
P01029	CO4B_586	0.505531	0.0757417	aceK	Total	CRCA	Blood CRCA
P01029	CO4B_688	0.0706719	0.0255307	aceK	Total	CRCA	Blood CRCA
P06684	CO5_1276	0.292519	0.0510993	aceK	Total	CRCA	Blood CRCA
P06684	CO5_611	0.368025	0.00277717	aceK	Total	CRCA	Blood CRCA
P09581	CSF1R_178	0.10552	0.0104105	aceK	Total	CRCA	Blood CRCA
P09581	CSF1R_211	0.0191131	0.00675982	aceK	Total	CRCA	Blood CRCA
Q8CHR6	DPYD_384	2936.27	0.0123248	aceK	Total	CRCA	Blood CRCA
Q01279	EGFR_538	0.15396	0.059783	aceK	Total	CRCA	Blood CRCA
P23953	EST1C_340	17.5925	0.0063057	aceK	Total	CRCA	Blood CRCA
P23953	EST1C_400	0.354539	0.101757	aceK	Total	CRCA	Blood CRCA
Q8BH61	F13A_130	0.394146	0.00613459	aceK	Total	CRCA	Blood CRCA
Q8BH61	F13A_463	0.000175057	0.0010443	aceK	Total	CRCA	Blood CRCA
Q8BH61	F13A_622	0.0329792	0.0156123	aceK	Total	CRCA	Blood CRCA
O88947	FA10_310	0.408095	0.00459408	aceK	Total	CRCA	Blood CRCA
O88947	FA10_445	18.1893	0.407427	aceK	Total	CRCA	Blood CRCA
O88783	FA5_875	1.96384	0.212298	aceK	Total	CRCA	Blood CRCA
P35505	FAAA_186	13293	0.00025526	aceK	Total	CRCA	Blood CRCA
P19096	FAS_786	0.385359	0.288004	aceK	Total	CRCA	Blood CRCA
P29699	FETUA_120	0.349403	0.000225267	aceK	Total	CRCA	Blood CRCA
P29699	FETUA_225	0.316373	0.00310143	aceK	Total	CRCA	Blood CRCA
P29699	FETUA_344	0.297825	0.0127372	aceK	Total	CRCA	Blood CRCA
P29699	FETUA_65	0.360808	0.0218488	aceK	Total	CRCA	Blood CRCA
P29699	FETUA_67	0.360539	0.0202306	aceK	Total	CRCA	Blood CRCA
E9PV24	FIBA_149	0.596199	0.418755	aceK	Total	CRCA	Blood CRCA
E9PV24	FIBA_168	0.471236	0.081225	aceK	Total	CRCA	Blood CRCA
E9PV24	FIBA_239	0.148364	0.13298	aceK	Total	CRCA	Blood CRCA
E9PV24	FIBA_379	27.1157	0.452605	aceK	Total	CRCA	Blood CRCA
E9PV24	FIBA_387	0.434751	0.00773906	aceK	Total	CRCA	Blood CRCA
E9PV24	FIBA_395	0.408278	0.0843316	aceK	Total	CRCA	Blood CRCA
E9PV24	FIBA_410	0.184035	0.0635403	aceK	Total	CRCA	Blood CRCA
E9PV24	FIBA_414	0.272366	0.000169073	aceK	Total	CRCA	Blood CRCA
E9PV24	FIBA_521	0.244176	0.00984559	aceK	Total	CRCA	Blood CRCA
E9PV24	FIBA_524	0.683465	0.216262	aceK	Total	CRCA	Blood CRCA
Q8K0E8	FIBB_198	0.942247	0.00969367	aceK	Total	CRCA	Blood CRCA
Q8K0E8	FIBB_201	0.389987	0.0778428	aceK	Total	CRCA	Blood CRCA
Q8K0E8	FIBB_237	0.953692	0.0015583	aceK	Total	CRCA	Blood CRCA
Q8K0E8	FIBB_254	0.313342	0.0158155	aceK	Total	CRCA	Blood CRCA
Q8K0E8	FIBB_263	0.000903127	0.0773402	aceK	Total	CRCA	Blood CRCA
Q8K0E8	FIBB_290	0.558625	0.351635	aceK	Total	CRCA	Blood CRCA
Q8K0E8	FIBB_303	0.291373	0.172192	aceK	Total	CRCA	Blood CRCA
Q8K0E8	FIBB_357	0.07041	0.192085	aceK	Total	CRCA	Blood CRCA
Q8K0E8	FIBB_364	0.52619	0.354755	aceK	Total	CRCA	Blood CRCA
Q8K0E8	FIBB_67	0.230739	0.245731	aceK	Total	CRCA	Blood CRCA
Q8VCM7	FIBG_110	0.300519	0.182916	aceK	Total	CRCA	Blood CRCA
Q8VCM7	FIBG_112	0.0829005	0.111112	aceK	Total	CRCA	Blood CRCA
Q8VCM7	FIBG_113	0.121811	0.0406081	aceK	Total	CRCA	Blood CRCA
Q8VCM7	FIBG_120	1.94688	0.0134883	aceK	Total	CRCA	Blood CRCA
Q8VCM7	FIBG_150	0.372472	0.0283861	aceK	Total	CRCA	Blood CRCA
Q8VCM7	FIBG_165	0.00152142	0.000896383	aceK	Total	CRCA	Blood CRCA
Q8VCM7	FIBG_198	0.279567	0.000670011	aceK	Total	CRCA	Blood CRCA
Q8VCM7	FIBG_230	1.42699	0.140109	aceK	Total	CRCA	Blood CRCA
Q8VCM7	FIBG_231	0.0387362	0.117463	aceK	Total	CRCA	Blood CRCA
Q8VCM7	FIBG_298	0.263621	0.00109191	aceK	Total	CRCA	Blood CRCA
Q8VCM7	FIBG_410	0.403336	0.0933558	aceK	Total	CRCA	Blood CRCA
P11276	FINC_2320	0.222237	0.00504182	aceK	Total	CRCA	Blood CRCA
P01863	GCAA_200	0.163458	0.00302759	aceK	Total	CRCA	Blood CRCA
P01864	GCAB_205	0.105139	0.00302759	aceK	Total	CRCA	Blood CRCA
P01864	GCAB_248	0.0114722	0.0062123	aceK	Total	CRCA	Blood CRCA
P01864	GCAB_280	0.0642348	0.000932577	aceK	Total	CRCA	Blood CRCA
P01864	GCAB_302	0.185947	0.00528935	aceK	Total	CRCA	Blood CRCA
P13020	GELS_726	0.0055224	0.0974404	aceK	Total	CRCA	Blood CRCA
Q9QXF8	GNMT_238	4.55212	0.0802029	aceK	Total	CRCA	Blood CRCA
P46412	GPX3_137	4.9225	0.227835	aceK	Total	CRCA	Blood CRCA
P46412	GPX3_175	0.254565	0.00062712	aceK	Total	CRCA	Blood CRCA
P46412	GPX3_208	0.116165	0.0368673	aceK	Total	CRCA	Blood CRCA
P30115	GSTA3_123	297.312	0.00173239	aceK	Total	CRCA	Blood CRCA
P30115	GSTA3_138	2.27873	0.00116961	aceK	Total	CRCA	Blood CRCA
P30115	GSTA3_141	1.26237	0.369978	aceK	Total	CRCA	Blood CRCA
P30115	GSTA3_195	2.19328	0.0111628	aceK	Total	CRCA	Blood CRCA
P68433	H31_15	6.08433	0.263103	aceK	Total	CRCA	Blood CRCA
P68433	H31_19	4.72904	0.000384214	aceK	Total	CRCA	Blood CRCA
P68433	H31_24	6.00634	2.64027e-05	aceK	Total	CRCA	Blood CRCA
P01942	HBA_12	0.224722	0.00567757	aceK	Total	CRCA	Blood CRCA
P01942	HBA_17	0.222639	0.00564617	aceK	Total	CRCA	Blood CRCA
P01942	HBA_41	0.0302025	1.5082e-05	aceK	Total	CRCA	Blood CRCA
P02088	HBB1_96	0.0809586	0.000244844	aceK	Total	CRCA	Blood CRCA
Q91X72	HEMO_204	0.770969	0.106376	aceK	Total	CRCA	Blood CRCA
Q91X72	HEMO_345	0.354263	0.192191	aceK	Total	CRCA	Blood CRCA
Q91X72	HEMO_384	0.0863229	0.460411	aceK	Total	CRCA	Blood CRCA
Q91X72	HEMO_400	1.49873	0.00406034	aceK	Total	CRCA	Blood CRCA
Q61646	HPT_119	1.2393	0.998757	aceK	Total	CRCA	Blood CRCA
Q9ESB3	HRG_285	0.288461	0.0371225	aceK	Total	CRCA	Blood CRCA
Q9ESB3	HRG_517	0.184429	0.423615	aceK	Total	CRCA	Blood CRCA
P06330	HVM51_38	0.427929	0.0239516	aceK	Total	CRCA	Blood CRCA
P06330	HVM51_74	0.0765755	0.19402	aceK	Total	CRCA	Blood CRCA
P06327	HVM52_82	0.488597	0.0224935	aceK	Total	CRCA	Blood CRCA
P18524	HVM53_106	1.22011	0.00394345	aceK	Total	CRCA	Blood CRCA
P97290	IC1_195	241.187	0.592469	aceK	Total	CRCA	Blood CRCA
P01867	IGG2B_304	0.0437226	0.00215177	aceK	Total	CRCA	Blood CRCA
P01867	IGG2B_307	0.0371303	0.00179901	aceK	Total	CRCA	Blood CRCA
P01867	IGG2B_321	0.0318585	0.00139744	aceK	Total	CRCA	Blood CRCA
P01867	IGG2B_326	0.0498939	0.00360172	aceK	Total	CRCA	Blood CRCA
P01878	IGHA_164	2.10203	0.0939669	aceK	Total	CRCA	Blood CRCA
P01878	IGHA_274	0.102917	0.164832	aceK	Total	CRCA	Blood CRCA
P01868	IGHG1_194	0.174637	0.000289723	aceK	Total	CRCA	Blood CRCA
P01868	IGHG1_316	0.757829	0.0365759	aceK	Total	CRCA	Blood CRCA
P03987	IGHG3_242	0.014456	0.00408226	aceK	Total	CRCA	Blood CRCA
P03987	IGHG3_94	0.143358	2.4862e-05	aceK	Total	CRCA	Blood CRCA
P01837	IGKC_100	0.0564964	0.00135078	aceK	Total	CRCA	Blood CRCA
P01837	IGKC_40	0.05081	0.00132192	aceK	Total	CRCA	Blood CRCA
P01837	IGKC_62	781.75	0.00109819	aceK	Total	CRCA	Blood CRCA
P01837	IGKC_92	0.0672297	0.0121472	aceK	Total	CRCA	Blood CRCA
Q61730	IL1AP_346	0.0461585	0.00713292	aceK	Total	CRCA	Blood CRCA
Q61702	ITIH1_51	0.734741	0.492091	aceK	Total	CRCA	Blood CRCA
Q61702	ITIH1_516	1.6452	0.83087	aceK	Total	CRCA	Blood CRCA
Q61703	ITIH2_374	14.8976	0.275586	aceK	Total	CRCA	Blood CRCA
Q61704	ITIH3_117	14.1436	0.488436	aceK	Total	CRCA	Blood CRCA
Q61704	ITIH3_32	636.945	0.00375949	aceK	Total	CRCA	Blood CRCA
A6X935	ITIH4_537	0.344328	0.0836586	aceK	Total	CRCA	Blood CRCA
A6X935	ITIH4_641	0.000964312	0.0696669	aceK	Total	CRCA	Blood CRCA
P52332	JAK1_1129	0.0281633	0.00210362	aceK	Total	CRCA	Blood CRCA
A2AAE1	K1109_3731	0.235193	0.025119	aceK	Total	CRCA	Blood CRCA
P26262	KLKB1_386	0.44832	0.0347119	aceK	Total	CRCA	Blood CRCA
O08677	KNG1_131	0.401604	0.00846738	aceK	Total	CRCA	Blood CRCA
O08677	KNG1_299	0.353526	0.232029	aceK	Total	CRCA	Blood CRCA
O08677	KNG1_315	22.5027	0.01288	aceK	Total	CRCA	Blood CRCA
O08677	KNG1_362	2.27545	0.00179773	aceK	Total	CRCA	Blood CRCA
O08677	KNG1_396	0.423304	0.0103186	aceK	Total	CRCA	Blood CRCA
O08677	KNG1_431	0.404945	0.613749	aceK	Total	CRCA	Blood CRCA
P52480	KPYM_135	2.89694	0.423503	aceK	Total	CRCA	Blood CRCA
P01631	KV2A7_44	0.775635	0.0147511	aceK	Total	CRCA	Blood CRCA
P01631	KV2A7_55	0.0462019	0.00251384	aceK	Total	CRCA	Blood CRCA
P01642	KV5A9_69	0.294973	0.00146276	aceK	Total	CRCA	Blood CRCA
P06151	LDHA_126	6.16461	6.80503e-06	aceK	Total	CRCA	Blood CRCA
P01723	LV1A_61	0.30071	0.24748	aceK	Total	CRCA	Blood CRCA
P17897	LYZ1_42	77.616	0.000626726	aceK	Total	CRCA	Blood CRCA
P17897	LYZ1_87	233.881	0.000681269	aceK	Total	CRCA	Blood CRCA
P39039	MBL1_136	0.132372	0.00515628	aceK	Total	CRCA	Blood CRCA
P14152	MDHC_107	7.30534	1.32446e-05	aceK	Total	CRCA	Blood CRCA
P14152	MDHC_236	0.156074	0.0034076	aceK	Total	CRCA	Blood CRCA
P28665	MUG1_1021	0.0181882	0.0173038	aceK	Total	CRCA	Blood CRCA
P28665	MUG1_116	1.41069	0.404842	aceK	Total	CRCA	Blood CRCA
P28665	MUG1_1291	0.86667	0.62186	aceK	Total	CRCA	Blood CRCA
P28665	MUG1_1395	0.121595	0.00257561	aceK	Total	CRCA	Blood CRCA
P28665	MUG1_145	0.734588	0.672977	aceK	Total	CRCA	Blood CRCA
P28665	MUG1_171	0.0518883	0.112408	aceK	Total	CRCA	Blood CRCA
P28665	MUG1_172	0.0518883	0.112408	aceK	Total	CRCA	Blood CRCA
P28665	MUG1_258	0.168761	0.00488302	aceK	Total	CRCA	Blood CRCA
P28665	MUG1_265	0.152264	0.00901545	aceK	Total	CRCA	Blood CRCA
P28665	MUG1_339	0.15702	0.00250668	aceK	Total	CRCA	Blood CRCA
P28665	MUG1_344	0.304128	0.000307574	aceK	Total	CRCA	Blood CRCA
P28665	MUG1_358	0.215439	0.292038	aceK	Total	CRCA	Blood CRCA
P28665	MUG1_435	0.236871	0.00486703	aceK	Total	CRCA	Blood CRCA
P28665	MUG1_515	0.0352319	0.0350537	aceK	Total	CRCA	Blood CRCA
P28665	MUG1_655	0.258668	0.00157641	aceK	Total	CRCA	Blood CRCA
P28665	MUG1_913	0.329225	0.163088	aceK	Total	CRCA	Blood CRCA
P28666	MUG2_1021	0.015809	0.0173038	aceK	Total	CRCA	Blood CRCA
P28666	MUG2_1139	0.825316	0.0418101	aceK	Total	CRCA	Blood CRCA
P28666	MUG2_116	1.22616	0.404842	aceK	Total	CRCA	Blood CRCA
P28666	MUG2_1370	0.105689	0.00257561	aceK	Total	CRCA	Blood CRCA
P28666	MUG2_145	0.638495	0.672977	aceK	Total	CRCA	Blood CRCA
P28666	MUG2_339	0.13648	0.00250668	aceK	Total	CRCA	Blood CRCA
P28666	MUG2_344	0.264344	0.000307574	aceK	Total	CRCA	Blood CRCA
P28666	MUG2_358	0.187257	0.292038	aceK	Total	CRCA	Blood CRCA
Q5SX39	MYH4_1298	280.239	0.0620694	aceK	Total	CRCA	Blood CRCA
Q8VDD5	MYH9_1248	0.0716225	2.50597e-05	aceK	Total	CRCA	Blood CRCA
Q8VDD5	MYH9_1249	0.0716225	2.50597e-05	aceK	Total	CRCA	Blood CRCA
Q8VDD5	MYH9_1260	0.0716225	2.50597e-05	aceK	Total	CRCA	Blood CRCA
P20918	PLMN_223	0.310748	0.040446	aceK	Total	CRCA	Blood CRCA
P20918	PLMN_230	0.906928	0.677524	aceK	Total	CRCA	Blood CRCA
P20918	PLMN_452	0.681254	0.408438	aceK	Total	CRCA	Blood CRCA
P20918	PLMN_492	0.00114649	0.255247	aceK	Total	CRCA	Blood CRCA
P20918	PLMN_528	0.43118	0.0218693	aceK	Total	CRCA	Blood CRCA
P11680	PROP_358	0.0956111	4.04741e-05	aceK	Total	CRCA	Blood CRCA
P11680	PROP_447	0.150344	0.0358332	aceK	Total	CRCA	Blood CRCA
P11680	PROP_457	0.11393	0.000375654	aceK	Total	CRCA	Blood CRCA
Q9QUM9	PSA6_182	0.422545	0.0319624	aceK	Total	CRCA	Blood CRCA
Q61838	PZP_1086	0.931852	0.962571	aceK	Total	CRCA	Blood CRCA
Q61838	PZP_1088	0.923446	0.923189	aceK	Total	CRCA	Blood CRCA
Q61838	PZP_1203	0.204904	0.0056807	aceK	Total	CRCA	Blood CRCA
Q61838	PZP_122	0.20085	0.00632668	aceK	Total	CRCA	Blood CRCA
Q61838	PZP_1251	0.0823857	0.00112209	aceK	Total	CRCA	Blood CRCA
Q61838	PZP_1254	0.201536	0.00246542	aceK	Total	CRCA	Blood CRCA
Q61838	PZP_133	0.266268	0.00346353	aceK	Total	CRCA	Blood CRCA
Q61838	PZP_1412	0.218008	0.0131821	aceK	Total	CRCA	Blood CRCA
Q61838	PZP_143	0.380184	0.0111847	aceK	Total	CRCA	Blood CRCA
Q61838	PZP_207	0.218662	0.00366156	aceK	Total	CRCA	Blood CRCA
Q61838	PZP_232	0.00494823	0.00550976	aceK	Total	CRCA	Blood CRCA
Q61838	PZP_318	0.130601	0.00203855	aceK	Total	CRCA	Blood CRCA
Q61838	PZP_348	8.78134e-07	0.00685411	aceK	Total	CRCA	Blood CRCA
Q61838	PZP_487	0.0825955	0.061351	aceK	Total	CRCA	Blood CRCA
Q61838	PZP_607	25.9576	3.60825e-05	aceK	Total	CRCA	Blood CRCA
Q61838	PZP_611	2427.43	0.0363281	aceK	Total	CRCA	Blood CRCA
Q61838	PZP_637	0.164062	0.00892297	aceK	Total	CRCA	Blood CRCA
Q64374	RGN_144	45115.6	0.0147323	aceK	Total	CRCA	Blood CRCA
Q64374	RGN_233	0.736217	0.621483	aceK	Total	CRCA	Blood CRCA
P05366	SAA1_43	0.305667	0.762433	aceK	Total	CRCA	Blood CRCA
P05367	SAA2_43	0.0445354	0.0902671	aceK	Total	CRCA	Blood CRCA
P05367	SAA2_48	0.154817	0.656423	aceK	Total	CRCA	Blood CRCA
P50247	SAHH_405	17.1156	0.00148827	aceK	Total	CRCA	Blood CRCA
P50247	SAHH_408	110.395	0.0716387	aceK	Total	CRCA	Blood CRCA
P12246	SAMP_146	334.648	0.00839246	aceK	Total	CRCA	Blood CRCA
P12246	SAMP_75	15.2086	0.00155278	aceK	Total	CRCA	Blood CRCA
Q61207	SAP_46	0.326014	0.204846	aceK	Total	CRCA	Blood CRCA
P17563	SBP1_279	0.0508497	0.0245854	aceK	Total	CRCA	Blood CRCA
P70274	SEPP1_208	14.6042	0.271341	aceK	Total	CRCA	Blood CRCA
P70274	SEPP1_288	1.35546	0.0220494	aceK	Total	CRCA	Blood CRCA
P08228	SODC_123	7.07737	0.015048	aceK	Total	CRCA	Blood CRCA
P07759	SPA3K_155	0.537882	0.0645123	aceK	Total	CRCA	Blood CRCA
P07759	SPA3K_239	0.307457	0.00825811	aceK	Total	CRCA	Blood CRCA
P07759	SPA3K_266	0.181952	0.00643991	aceK	Total	CRCA	Blood CRCA
P07759	SPA3K_360	0.482786	0.00267253	aceK	Total	CRCA	Blood CRCA
Q03734	SPA3M_154	0.224165	0.0645123	aceK	Total	CRCA	Blood CRCA
Q03734	SPA3M_238	0.128134	0.00825811	aceK	Total	CRCA	Blood CRCA
Q03734	SPA3M_245	0.000995149	0.435347	aceK	Total	CRCA	Blood CRCA
Q03734	SPA3M_265	0.0758294	0.00643991	aceK	Total	CRCA	Blood CRCA
Q03734	SPA3M_299	0.770242	0.0721932	aceK	Total	CRCA	Blood CRCA
Q91WP6	SPA3N_199	3.63902	0.0679425	aceK	Total	CRCA	Blood CRCA
Q91WP6	SPA3N_233	0.422151	0.0922431	aceK	Total	CRCA	Blood CRCA
P19221	THRB_437	0.403304	0.000216745	aceK	Total	CRCA	Blood CRCA
P19221	THRB_443	0.167721	0.300077	aceK	Total	CRCA	Blood CRCA
P19221	THRB_483	0.14754	0.0225341	aceK	Total	CRCA	Blood CRCA
P19221	THRB_596	1.12315	0.311972	aceK	Total	CRCA	Blood CRCA
P40142	TKT_314	0.629883	0.240342	aceK	Total	CRCA	Blood CRCA
P17751	TPIS_238	230.14	0.00411346	aceK	Total	CRCA	Blood CRCA
Q921I1	TRFE_134	0.285157	0.00645571	aceK	Total	CRCA	Blood CRCA
Q921I1	TRFE_157	1.28743	0.0397229	aceK	Total	CRCA	Blood CRCA
Q921I1	TRFE_167	0.26756	0.0173632	aceK	Total	CRCA	Blood CRCA
Q921I1	TRFE_212	0.000500657	0.0151983	aceK	Total	CRCA	Blood CRCA
Q921I1	TRFE_225	0.491639	0.386683	aceK	Total	CRCA	Blood CRCA
Q921I1	TRFE_26	0.540122	0.479219	aceK	Total	CRCA	Blood CRCA
Q921I1	TRFE_287	0.185617	0.0298389	aceK	Total	CRCA	Blood CRCA
Q921I1	TRFE_295	0.243925	0.0206805	aceK	Total	CRCA	Blood CRCA
Q921I1	TRFE_315	0.135898	0.054943	aceK	Total	CRCA	Blood CRCA
Q921I1	TRFE_361	0.348272	0.000510486	aceK	Total	CRCA	Blood CRCA
Q921I1	TRFE_383	0.124317	0.00734596	aceK	Total	CRCA	Blood CRCA
Q921I1	TRFE_455	1.31815	0.876703	aceK	Total	CRCA	Blood CRCA
Q921I1	TRFE_46	0.290995	0.000651348	aceK	Total	CRCA	Blood CRCA
Q921I1	TRFE_467	0.274269	0.00470314	aceK	Total	CRCA	Blood CRCA
Q921I1	TRFE_547	0.317431	0.00873936	aceK	Total	CRCA	Blood CRCA
Q921I1	TRFE_554	0.344069	0.0184237	aceK	Total	CRCA	Blood CRCA
Q921I1	TRFE_618	0.398578	0.245884	aceK	Total	CRCA	Blood CRCA
Q921I1	TRFE_641	2.75377	0.00422212	aceK	Total	CRCA	Blood CRCA
Q921I1	TRFE_658	0.458041	0.097384	aceK	Total	CRCA	Blood CRCA
Q921I1	TRFE_667	0.247815	9.30474e-06	aceK	Total	CRCA	Blood CRCA
Q921I1	TRFE_696	0.312978	0.00692006	aceK	Total	CRCA	Blood CRCA
P07309	TTHY_35	0.153355	0.00256548	aceK	Total	CRCA	Blood CRCA
Q64727	VINC_924	0.091123	0.311282	aceK	Total	CRCA	Blood CRCA
P21614	VTDB_201	0.205246	0.141382	aceK	Total	CRCA	Blood CRCA
P21614	VTDB_242	1.92206	0.0287361	aceK	Total	CRCA	Blood CRCA
P21614	VTDB_291	0.367018	0.0282839	aceK	Total	CRCA	Blood CRCA
P21614	VTDB_370	0.381116	0.0117166	aceK	Total	CRCA	Blood CRCA
P21614	VTDB_393	0.551922	0.147819	aceK	Total	CRCA	Blood CRCA
P21614	VTDB_402	1.15344	0.0327029	aceK	Total	CRCA	Blood CRCA
P29788	VTNC_36	1.61202	0.380585	aceK	Total	CRCA	Blood CRCA
P43404	ZAP70_193	0.0858088	0.00121826	aceK	Total	CRCA	Blood CRCA
Q9CQV8	1433B_13	0.237208	0.199096	malK	Total	CRCA	Blood CRCA
Q9CQV8	1433B_160	0.958474	0.801848	malK	Total	CRCA	Blood CRCA
Q9CQV8	1433B_51	0.135642	0.0284223	malK	Total	CRCA	Blood CRCA
P62259	1433E_142	0.49553	0.943787	malK	Total	CRCA	Blood CRCA
P62259	1433E_50	0.296281	0.232556	malK	Total	CRCA	Blood CRCA
P62259	1433E_69	0.283906	0.632363	malK	Total	CRCA	Blood CRCA
P68510	1433F_50	0.091257	0.0284223	malK	Total	CRCA	Blood CRCA
P61982	1433G_50	0.0743244	0.0284223	malK	Total	CRCA	Blood CRCA
P61982	1433G_69	12.8747	0.0941844	malK	Total	CRCA	Blood CRCA
P63101	1433Z_11	0.114089	0.199096	malK	Total	CRCA	Blood CRCA
P63101	1433Z_158	0.460994	0.801848	malK	Total	CRCA	Blood CRCA
P63101	1433Z_49	0.0652391	0.0284223	malK	Total	CRCA	Blood CRCA
P63101	1433Z_68	9246.73	0.312455	malK	Total	CRCA	Blood CRCA
Q9DCD0	6PGD_38	0.0822921	0.0832388	malK	Total	CRCA	Blood CRCA
Q9DCD0	6PGD_59	7.91222	0.914646	malK	Total	CRCA	Blood CRCA
Q9DCD0	6PGD_76	2.83046	0.536996	malK	Total	CRCA	Blood CRCA
P07758	A1AT1_292	0.479472	0.177728	malK	Total	CRCA	Blood CRCA
P22599	A1AT2_292	0.467918	0.175506	malK	Total	CRCA	Blood CRCA
Q00898	A1AT5_292	0.141139	0.177728	malK	Total	CRCA	Blood CRCA
P05201	AATC_290	0.0578047	0.211368	malK	Total	CRCA	Blood CRCA
P05201	AATC_318	0.117669	0.368718	malK	Total	CRCA	Blood CRCA
P05201	AATC_396	0.864924	0.303814	malK	Total	CRCA	Blood CRCA
P05201	AATC_411	0.783045	0.283474	malK	Total	CRCA	Blood CRCA
P05201	AATC_60	1.68604	0.705845	malK	Total	CRCA	Blood CRCA
P09470	ACE_740	0.105036	0.0810146	malK	Total	CRCA	Blood CRCA
P62737	ACTA_317	0.212933	0.345661	malK	Total	CRCA	Blood CRCA
P62737	ACTA_328	0.616241	0.413926	malK	Total	CRCA	Blood CRCA
P62737	ACTA_330	1.02014	0.0145163	malK	Total	CRCA	Blood CRCA
P62737	ACTA_52	0.103551	0.191457	malK	Total	CRCA	Blood CRCA
P62737	ACTA_63	0.368119	0.161341	malK	Total	CRCA	Blood CRCA
P60710	ACTB_113	30.9121	0.209283	malK	Total	CRCA	Blood CRCA
P60710	ACTB_291	3.75155	0.442908	malK	Total	CRCA	Blood CRCA
P60710	ACTB_315	0.306749	0.345661	malK	Total	CRCA	Blood CRCA
P60710	ACTB_326	0.887749	0.413926	malK	Total	CRCA	Blood CRCA
P60710	ACTB_328	1.4696	0.0145163	malK	Total	CRCA	Blood CRCA
P60710	ACTB_50	0.149175	0.191457	malK	Total	CRCA	Blood CRCA
P60710	ACTB_61	0.530307	0.161341	malK	Total	CRCA	Blood CRCA
P00329	ADH1_105	0.000224089	0.0345107	malK	Total	CRCA	Blood CRCA
P00329	ADH1_136	0.000622625	0.165491	malK	Total	CRCA	Blood CRCA
P00329	ADH1_169	6.86511	0.592044	malK	Total	CRCA	Blood CRCA
P00329	ADH1_20	0.00224285	0.124571	malK	Total	CRCA	Blood CRCA
P00329	ADH1_227	0.0552957	0.385926	malK	Total	CRCA	Blood CRCA
P00329	ADH1_316	1.10866	0.258619	malK	Total	CRCA	Blood CRCA
P00329	ADH1_326	18.822	0.0363778	malK	Total	CRCA	Blood CRCA
P00329	ADH1_33	0.000219886	0.213555	malK	Total	CRCA	Blood CRCA
P00329	ADH1_331	0.352094	0.107421	malK	Total	CRCA	Blood CRCA
P00329	ADH1_340	1.77232	0.741558	malK	Total	CRCA	Blood CRCA
P00329	ADH1_40	0.145949	0.160987	malK	Total	CRCA	Blood CRCA
P00329	ADH1_85	0.288925	0.909319	malK	Total	CRCA	Blood CRCA
P28474	ADHX_107	0.0546421	0.676656	malK	Total	CRCA	Blood CRCA
P28474	ADHX_120	0.333645	0.648024	malK	Total	CRCA	Blood CRCA
P28474	ADHX_18	0.115166	0.453169	malK	Total	CRCA	Blood CRCA
P28474	ADHX_233	216.286	0.159882	malK	Total	CRCA	Blood CRCA
P28474	ADHX_84	5.5228	0.917993	malK	Total	CRCA	Blood CRCA
P55264	ADK_118	140.875	0.700989	malK	Total	CRCA	Blood CRCA
P55264	ADK_164	0.900324	0.00724175	malK	Total	CRCA	Blood CRCA
P55264	ADK_177	5.78772	0.00134201	malK	Total	CRCA	Blood CRCA
P55264	ADK_255	21.0494	0.000229074	malK	Total	CRCA	Blood CRCA
P55264	ADK_263	0.235049	0.0502332	malK	Total	CRCA	Blood CRCA
P55264	ADK_357	0.0117702	0.263505	malK	Total	CRCA	Blood CRCA
P55264	ADK_73	0.0932579	0.431143	malK	Total	CRCA	Blood CRCA
Q9JII6	AK1A1_127	208.74	0.275797	malK	Total	CRCA	Blood CRCA
Q9JII6	AK1A1_153	1094.17	0.148744	malK	Total	CRCA	Blood CRCA
Q9JII6	AK1A1_23	0.712816	0.737651	malK	Total	CRCA	Blood CRCA
Q9JII6	AK1A1_257	0.00200127	0.199442	malK	Total	CRCA	Blood CRCA
Q9JII6	AK1A1_263	0.155405	0.177143	malK	Total	CRCA	Blood CRCA
Q9JII6	AK1A1_34	1.02908	0.848197	malK	Total	CRCA	Blood CRCA
Q9JII6	AK1A1_61	10.004	0.744495	malK	Total	CRCA	Blood CRCA
Q8VC28	AK1CD_185	0.782407	0.261592	malK	Total	CRCA	Blood CRCA
O35945	AL1A7_255	0.0862651	0.131592	malK	Total	CRCA	Blood CRCA
O35945	AL1A7_260	0.000325705	0.0510307	malK	Total	CRCA	Blood CRCA
O35945	AL1A7_367	0.196616	0.319956	malK	Total	CRCA	Blood CRCA
O35945	AL1A7_37	46.1145	0.322784	malK	Total	CRCA	Blood CRCA
O35945	AL1A7_412	62.5453	0.268117	malK	Total	CRCA	Blood CRCA
O35945	AL1A7_57	155.505	0.318048	malK	Total	CRCA	Blood CRCA
O35945	AL1A7_91	1.54276	0.296888	malK	Total	CRCA	Blood CRCA
Q8R0Y6	AL1L1_174	0.240182	0.734538	malK	Total	CRCA	Blood CRCA
Q8R0Y6	AL1L1_205	0.0309373	0.0574241	malK	Total	CRCA	Blood CRCA
Q8R0Y6	AL1L1_21	0.119921	0.344031	malK	Total	CRCA	Blood CRCA
Q8R0Y6	AL1L1_229	0.138356	0.0914598	malK	Total	CRCA	Blood CRCA
Q8R0Y6	AL1L1_290	3.33372	0.053462	malK	Total	CRCA	Blood CRCA
Q8R0Y6	AL1L1_298	0.177848	0.364377	malK	Total	CRCA	Blood CRCA
Q8R0Y6	AL1L1_35	1.17382	0.753351	malK	Total	CRCA	Blood CRCA
Q8R0Y6	AL1L1_38	0.655461	0.593576	malK	Total	CRCA	Blood CRCA
Q8R0Y6	AL1L1_394	0.235002	0.0487804	malK	Total	CRCA	Blood CRCA
Q8R0Y6	AL1L1_411	0.599107	0.739691	malK	Total	CRCA	Blood CRCA
Q8R0Y6	AL1L1_479	1.54046	0.724913	malK	Total	CRCA	Blood CRCA
Q8R0Y6	AL1L1_48	1.61705	0.246148	malK	Total	CRCA	Blood CRCA
Q8R0Y6	AL1L1_615	24.4892	0.412745	malK	Total	CRCA	Blood CRCA
Q8R0Y6	AL1L1_620	1.17897	0.885253	malK	Total	CRCA	Blood CRCA
Q8R0Y6	AL1L1_656	0.097426	0.388315	malK	Total	CRCA	Blood CRCA
Q8R0Y6	AL1L1_660	0.941099	0.207262	malK	Total	CRCA	Blood CRCA
Q8R0Y6	AL1L1_726	2.08444	0.366547	malK	Total	CRCA	Blood CRCA
Q8R0Y6	AL1L1_733	13.0114	0.853246	malK	Total	CRCA	Blood CRCA
Q8R0Y6	AL1L1_757	126.165	0.232592	malK	Total	CRCA	Blood CRCA
Q8R0Y6	AL1L1_852	4.24951	0.197625	malK	Total	CRCA	Blood CRCA
Q8R0Y6	AL1L1_882	38.5588	0.210417	malK	Total	CRCA	Blood CRCA
Q8BH00	AL8A1_344	0.0764438	0.00768091	malK	Total	CRCA	Blood CRCA
P07724	ALBU_210	0.244899	0.192782	malK	Total	CRCA	Blood CRCA
P07724	ALBU_212	0.0456273	0.00521072	malK	Total	CRCA	Blood CRCA
P07724	ALBU_223	0.173372	0.204982	malK	Total	CRCA	Blood CRCA
P07724	ALBU_229	0.123928	0.206072	malK	Total	CRCA	Blood CRCA
P07724	ALBU_236	0.0774058	0.000236447	malK	Total	CRCA	Blood CRCA
P07724	ALBU_267	9.9923	0.464681	malK	Total	CRCA	Blood CRCA
P07724	ALBU_28	0.0789503	0.00598232	malK	Total	CRCA	Blood CRCA
P07724	ALBU_305	0.0292328	0.00601509	malK	Total	CRCA	Blood CRCA
P07724	ALBU_375	0.0405321	0.00711502	malK	Total	CRCA	Blood CRCA
P07724	ALBU_376	0.0688272	0.00283194	malK	Total	CRCA	Blood CRCA
P07724	ALBU_413	0.130739	0.0021069	malK	Total	CRCA	Blood CRCA
P07724	ALBU_421	0.562848	0.348683	malK	Total	CRCA	Blood CRCA
P07724	ALBU_438	0.0549454	0.00129647	malK	Total	CRCA	Blood CRCA
P07724	ALBU_460	0.0186925	0.00487991	malK	Total	CRCA	Blood CRCA
P07724	ALBU_490	0.375589	0.00587147	malK	Total	CRCA	Blood CRCA
P07724	ALBU_499	0.136247	0.00163317	malK	Total	CRCA	Blood CRCA
P07724	ALBU_549	0.0477762	0.000872771	malK	Total	CRCA	Blood CRCA
P07724	ALBU_558	0.427624	0.000139386	malK	Total	CRCA	Blood CRCA
P07724	ALBU_560	0.0942102	0.0184296	malK	Total	CRCA	Blood CRCA
P07724	ALBU_562	0.150038	0.00253137	malK	Total	CRCA	Blood CRCA
P07724	ALBU_588	0.10295	0.00414083	malK	Total	CRCA	Blood CRCA
P07724	ALBU_65	0.280014	0.173445	malK	Total	CRCA	Blood CRCA
P05064	ALDOA_108	11.6538	0.108242	malK	Total	CRCA	Blood CRCA
P05064	ALDOA_111	2.97432	0.750468	malK	Total	CRCA	Blood CRCA
P05064	ALDOA_14	0.585848	0.605765	malK	Total	CRCA	Blood CRCA
P05064	ALDOA_140	0.306162	0.371766	malK	Total	CRCA	Blood CRCA
P05064	ALDOA_147	0.149864	0.39983	malK	Total	CRCA	Blood CRCA
P05064	ALDOA_153	0.280784	0.364875	malK	Total	CRCA	Blood CRCA
P05064	ALDOA_208	0.0145897	0.212445	malK	Total	CRCA	Blood CRCA
P05064	ALDOA_230	1.56623	0.236101	malK	Total	CRCA	Blood CRCA
P05064	ALDOA_312	0.50344	0.376566	malK	Total	CRCA	Blood CRCA
P05064	ALDOA_317	0.191786	0.41012	malK	Total	CRCA	Blood CRCA
P05064	ALDOA_322	0.45513	0.667334	malK	Total	CRCA	Blood CRCA
P05064	ALDOA_42	1.07578	0.00214974	malK	Total	CRCA	Blood CRCA
Q91Y97	ALDOB_108	22.2246	0.0144493	malK	Total	CRCA	Blood CRCA
Q91Y97	ALDOB_121	1.88088	0.0848671	malK	Total	CRCA	Blood CRCA
Q91Y97	ALDOB_139	4.33087	0.43691	malK	Total	CRCA	Blood CRCA
Q91Y97	ALDOB_14	0.964812	0.285316	malK	Total	CRCA	Blood CRCA
Q91Y97	ALDOB_140	0.245694	0.739754	malK	Total	CRCA	Blood CRCA
Q91Y97	ALDOB_230	0.151522	0.656649	malK	Total	CRCA	Blood CRCA
Q91Y97	ALDOB_243	0.503067	0.606889	malK	Total	CRCA	Blood CRCA
Q91Y97	ALDOB_317	0.338153	0.490461	malK	Total	CRCA	Blood CRCA
Q91Y97	ALDOB_322	0.0351412	0.0111159	malK	Total	CRCA	Blood CRCA
Q91Y97	ALDOB_48	0.00956936	0.181703	malK	Total	CRCA	Blood CRCA
Q9CPY7	AMPL_221	0.00261228	0.422649	malK	Total	CRCA	Blood CRCA
Q9CPY7	AMPL_224	561.839	0.998167	malK	Total	CRCA	Blood CRCA
Q9CPY7	AMPL_231	0.311983	0.567405	malK	Total	CRCA	Blood CRCA
Q9CPY7	AMPL_455	3.11994	0.034774	malK	Total	CRCA	Blood CRCA
Q9CPY7	AMPL_61	0.00244691	0.274033	malK	Total	CRCA	Blood CRCA
Q810B6	ANFY1_937	0.781317	0.32839	malK	Total	CRCA	Blood CRCA
P32261	ANT3_15	15.6702	0.011682	malK	Total	CRCA	Blood CRCA
E9Q414	APOB_3057	0.214008	0.60732	malK	Total	CRCA	Blood CRCA
P34928	APOC1_62	0.445514	0.0319491	malK	Total	CRCA	Blood CRCA
Q61176	ARGI1_155	0.0209499	0.272582	malK	Total	CRCA	Blood CRCA
Q61176	ARGI1_17	1.7496	0.194307	malK	Total	CRCA	Blood CRCA
Q61176	ARGI1_191	0.000271514	0.0158116	malK	Total	CRCA	Blood CRCA
Q61176	ARGI1_196	0.243448	0.385306	malK	Total	CRCA	Blood CRCA
Q61176	ARGI1_224	0.000903084	0.329004	malK	Total	CRCA	Blood CRCA
Q61176	ARGI1_26	12.6081	0.00126329	malK	Total	CRCA	Blood CRCA
Q61176	ARGI1_284	0.0910763	0.568083	malK	Total	CRCA	Blood CRCA
Q61176	ARGI1_290	0.296147	0.0864395	malK	Total	CRCA	Blood CRCA
Q61176	ARGI1_313	1.09961	0.569296	malK	Total	CRCA	Blood CRCA
Q61176	ARGI1_320	0.85403	0.629875	malK	Total	CRCA	Blood CRCA
Q61176	ARGI1_33	0.596582	0.531594	malK	Total	CRCA	Blood CRCA
Q61176	ARGI1_39	0.314046	0.321828	malK	Total	CRCA	Blood CRCA
Q61176	ARGI1_41	0.838803	0.354535	malK	Total	CRCA	Blood CRCA
Q61176	ARGI1_75	0.539209	0.000897688	malK	Total	CRCA	Blood CRCA
Q61176	ARGI1_89	1.73534	0.195016	malK	Total	CRCA	Blood CRCA
Q91YI0	ARLY_131	10.3778	0.000250227	malK	Total	CRCA	Blood CRCA
Q91YI0	ARLY_393	0.044994	0.38312	malK	Total	CRCA	Blood CRCA
Q91YI0	ARLY_51	0.508962	0.512895	malK	Total	CRCA	Blood CRCA
Q91YI0	ARLY_57	0.0231763	0.518401	malK	Total	CRCA	Blood CRCA
Q91YI0	ARLY_80	0.17855	0.436675	malK	Total	CRCA	Blood CRCA
Q91YI0	ARLY_97	1.08652	0.574807	malK	Total	CRCA	Blood CRCA
P16460	ASSY_112	0.33159	0.372557	malK	Total	CRCA	Blood CRCA
P16460	ASSY_121	0.181515	0.260547	malK	Total	CRCA	Blood CRCA
P16460	ASSY_140	0.250634	0.720058	malK	Total	CRCA	Blood CRCA
P16460	ASSY_155	0.092976	0.309656	malK	Total	CRCA	Blood CRCA
P16460	ASSY_165	0.283122	0.382662	malK	Total	CRCA	Blood CRCA
P16460	ASSY_176	0.293822	0.863056	malK	Total	CRCA	Blood CRCA
P16460	ASSY_215	0.509333	0.887764	malK	Total	CRCA	Blood CRCA
P16460	ASSY_228	0.372287	0.698901	malK	Total	CRCA	Blood CRCA
P16460	ASSY_229	2.34688	0.0546606	malK	Total	CRCA	Blood CRCA
P16460	ASSY_234	0.860444	0.200465	malK	Total	CRCA	Blood CRCA
P16460	ASSY_239	0.0239951	0.190117	malK	Total	CRCA	Blood CRCA
P16460	ASSY_340	0.377211	0.738306	malK	Total	CRCA	Blood CRCA
P16460	ASSY_348	0.0854086	0.348722	malK	Total	CRCA	Blood CRCA
P16460	ASSY_53	0.0841203	0.0967415	malK	Total	CRCA	Blood CRCA
P16460	ASSY_58	0.0200584	0.397271	malK	Total	CRCA	Blood CRCA
O35490	BHMT1_11	0.541737	0.460268	malK	Total	CRCA	Blood CRCA
O35490	BHMT1_207	28.8019	0.224851	malK	Total	CRCA	Blood CRCA
O35490	BHMT1_232	0.958906	0.422939	malK	Total	CRCA	Blood CRCA
O35490	BHMT1_241	0.0412629	0.149619	malK	Total	CRCA	Blood CRCA
O35490	BHMT1_349	0.312012	0.241118	malK	Total	CRCA	Blood CRCA
O35490	BHMT1_40	0.156657	0.553741	malK	Total	CRCA	Blood CRCA
O35490	BHMT1_93	36540.7	0.203107	malK	Total	CRCA	Blood CRCA
O35490	BHMT1_98	1.42204	0.568721	malK	Total	CRCA	Blood CRCA
P20029	BIP_554	0.178877	0.155281	malK	Total	CRCA	Blood CRCA
P97929	BRCA2_1515	1.18444	0.566363	malK	Total	CRCA	Blood CRCA
P97929	BRCA2_2417	8.63216	0.0545203	malK	Total	CRCA	Blood CRCA
P98086	C1QA_219	0.0305442	0.00251161	malK	Total	CRCA	Blood CRCA
P16015	CAH3_135	0.304793	0.0697225	malK	Total	CRCA	Blood CRCA
P16015	CAH3_153	4.41621	0.145721	malK	Total	CRCA	Blood CRCA
P16015	CAH3_171	21.2769	0.357487	malK	Total	CRCA	Blood CRCA
P16015	CAH3_39	0.543904	0.184506	malK	Total	CRCA	Blood CRCA
P16015	CAH3_57	1295.64	0.411338	malK	Total	CRCA	Blood CRCA
P16015	CAH3_64	0.479758	0.773088	malK	Total	CRCA	Blood CRCA
Q91WT9	CBS_386	0.0474933	0.188027	malK	Total	CRCA	Blood CRCA
Q91WT9	CBS_72	1987.11	0.276665	malK	Total	CRCA	Blood CRCA
Q91WT9	CBS_80	2.37579	0.73319	malK	Total	CRCA	Blood CRCA
Q0VG85	CC162_619	0.72672	0.773057	malK	Total	CRCA	Blood CRCA
Q9QWK4	CD5L_291	0.230665	0.00468075	malK	Total	CRCA	Blood CRCA
E9Q309	CE350_399	29.3651	0.190959	malK	Total	CRCA	Blood CRCA
E9Q309	CE350_409	29.3651	0.190959	malK	Total	CRCA	Blood CRCA
Q61147	CERU_707	0.0398131	0.0412444	malK	Total	CRCA	Blood CRCA
Q9D7S9	CHMP5_121	1.00619	0.307518	malK	Total	CRCA	Blood CRCA
Q9D7S9	CHMP5_44	7.19158	0.455246	malK	Total	CRCA	Blood CRCA
Q01149	CO1A2_1325	3.20772	0.0191408	malK	Total	CRCA	Blood CRCA
Q01149	CO1A2_1326	3.20772	0.0191408	malK	Total	CRCA	Blood CRCA
Q01149	CO1A2_1332	3.20772	0.0191408	malK	Total	CRCA	Blood CRCA
P01027	CO3_1050	0.196785	0.11322	malK	Total	CRCA	Blood CRCA
P01027	CO3_1051	0.196785	0.11322	malK	Total	CRCA	Blood CRCA
P01027	CO3_1060	0.196785	0.11322	malK	Total	CRCA	Blood CRCA
P01029	CO4B_615	1.77331	0.0206275	malK	Total	CRCA	Blood CRCA
B9EJA2	CTTB2_545	8.4189	0.132528	malK	Total	CRCA	Blood CRCA
P62897	CYC_28	0.108464	0.190225	malK	Total	CRCA	Blood CRCA
P62897	CYC_40	0.481961	0.275061	malK	Total	CRCA	Blood CRCA
P62897	CYC_54	0.115819	0.141176	malK	Total	CRCA	Blood CRCA
P62897	CYC_74	0.0406126	0.123845	malK	Total	CRCA	Blood CRCA
P62897	CYC_87	0.531612	0.541182	malK	Total	CRCA	Blood CRCA
P62897	CYC_89	0.745292	0.895601	malK	Total	CRCA	Blood CRCA
P62897	CYC_9	196.977	0.391199	malK	Total	CRCA	Blood CRCA
Q80TQ2	CYLD_657	8.63219	0.530146	malK	Total	CRCA	Blood CRCA
Q9DAR7	DCPS_127	1.59039	0.188278	malK	Total	CRCA	Blood CRCA
Q7M6Y5	DEUP1_74	0.375878	0.406178	malK	Total	CRCA	Blood CRCA
Q64442	DHSO_319	0.0552711	0.430941	malK	Total	CRCA	Blood CRCA
Q64442	DHSO_330	10.9284	0.519828	malK	Total	CRCA	Blood CRCA
Q64442	DHSO_63	0.709726	0.536586	malK	Total	CRCA	Blood CRCA
Q64442	DHSO_64	1.02427	0.337856	malK	Total	CRCA	Blood CRCA
Q64442	DHSO_78	0.184705	0.0396624	malK	Total	CRCA	Blood CRCA
Q64442	DHSO_84	0.168428	0.217992	malK	Total	CRCA	Blood CRCA
Q64442	DHSO_87	1.16604	0.39304	malK	Total	CRCA	Blood CRCA
O70566	DIAP2_670	2.9661	0.00363613	malK	Total	CRCA	Blood CRCA
P33609	DPOLA_453	0.668183	0.430212	malK	Total	CRCA	Blood CRCA
P33609	DPOLA_52	13.6252	0.458152	malK	Total	CRCA	Blood CRCA
P33609	DPOLA_983	0.983408	0.41055	malK	Total	CRCA	Blood CRCA
Q8CHR6	DPYD_365	0.310427	0.0313099	malK	Total	CRCA	Blood CRCA
Q8CHR6	DPYD_384	0.275964	0.459274	malK	Total	CRCA	Blood CRCA
Q8CHR6	DPYD_888	0.187458	0.0327518	malK	Total	CRCA	Blood CRCA
Q9EQF5	DPYS_153	0.0182325	0.184821	malK	Total	CRCA	Blood CRCA
Q9EQF5	DPYS_339	13.6129	0.0623738	malK	Total	CRCA	Blood CRCA
Q9EQF5	DPYS_344	0.0212714	0.830907	malK	Total	CRCA	Blood CRCA
P10126	EF1A1_146	2.06648	0.561784	malK	Total	CRCA	Blood CRCA
P10126	EF1A1_172	0.428473	0.823995	malK	Total	CRCA	Blood CRCA
P10126	EF1A1_179	0.934989	0.318338	malK	Total	CRCA	Blood CRCA
P10126	EF1A1_180	0.630632	0.543232	malK	Total	CRCA	Blood CRCA
P10126	EF1A1_219	0.000544375	0.0254909	malK	Total	CRCA	Blood CRCA
P10126	EF1A1_255	27.8157	0.28015	malK	Total	CRCA	Blood CRCA
P10126	EF1A1_273	5.837	0.890514	malK	Total	CRCA	Blood CRCA
P10126	EF1A1_385	1.0832	0.75271	malK	Total	CRCA	Blood CRCA
P10126	EF1A1_392	0.359331	0.472477	malK	Total	CRCA	Blood CRCA
P10126	EF1A1_395	0.401742	0.893334	malK	Total	CRCA	Blood CRCA
P10126	EF1A1_41	0.200542	0.444224	malK	Total	CRCA	Blood CRCA
P10126	EF1A1_443	6.2297	0.0122379	malK	Total	CRCA	Blood CRCA
P10126	EF1A1_444	5.16983	0.830789	malK	Total	CRCA	Blood CRCA
P58252	EF2_251	0.00908759	0.570296	malK	Total	CRCA	Blood CRCA
P58252	EF2_252	0.0739087	0.888433	malK	Total	CRCA	Blood CRCA
P58252	EF2_259	0.0835332	0.012251	malK	Total	CRCA	Blood CRCA
P58252	EF2_272	0.0156458	0.562277	malK	Total	CRCA	Blood CRCA
P58252	EF2_275	0.0073469	0.41019	malK	Total	CRCA	Blood CRCA
P58252	EF2_314	0.150794	0.495401	malK	Total	CRCA	Blood CRCA
P58252	EF2_42	58.8182	0.975697	malK	Total	CRCA	Blood CRCA
P58252	EF2_445	0.258652	0.697973	malK	Total	CRCA	Blood CRCA
P58252	EF2_512	0.0198212	0.141714	malK	Total	CRCA	Blood CRCA
P58252	EF2_648	2.50653	0.264531	malK	Total	CRCA	Blood CRCA
P17182	ENOA_193	0.390523	0.0115728	malK	Total	CRCA	Blood CRCA
P17182	ENOA_197	0.199535	0.685701	malK	Total	CRCA	Blood CRCA
P17182	ENOA_199	0.0372929	0.285632	malK	Total	CRCA	Blood CRCA
P17182	ENOA_202	0.903447	0.866228	malK	Total	CRCA	Blood CRCA
P17182	ENOA_221	0.697744	0.652962	malK	Total	CRCA	Blood CRCA
P17182	ENOA_228	0.042657	0.452726	malK	Total	CRCA	Blood CRCA
P17182	ENOA_256	2.53484	0.360734	malK	Total	CRCA	Blood CRCA
P17182	ENOA_330	0.0390518	0.387774	malK	Total	CRCA	Blood CRCA
P17182	ENOA_335	1324.26	0.103664	malK	Total	CRCA	Blood CRCA
P17182	ENOA_434	0.664746	0.990487	malK	Total	CRCA	Blood CRCA
P17182	ENOA_60	0.6097	0.948048	malK	Total	CRCA	Blood CRCA
P17182	ENOA_71	3.87658	0.0358008	malK	Total	CRCA	Blood CRCA
P17182	ENOA_81	0.607438	0.915266	malK	Total	CRCA	Blood CRCA
Q9EQH2	ERAP1_888	0.0408896	0.491536	malK	Total	CRCA	Blood CRCA
Q5XG69	F169A_650	1.3247	0.915675	malK	Total	CRCA	Blood CRCA
Q5XG69	F169A_652	1.3247	0.915675	malK	Total	CRCA	Blood CRCA
Q5XG69	F169A_655	1.3247	0.915675	malK	Total	CRCA	Blood CRCA
O88783	FA5_2006	0.0527426	0.562391	malK	Total	CRCA	Blood CRCA
P35505	FAAA_144	0.176794	0.314718	malK	Total	CRCA	Blood CRCA
P35505	FAAA_57	2.18314	0.249754	malK	Total	CRCA	Blood CRCA
P04117	FABP4_101	0.000738687	0.0734593	malK	Total	CRCA	Blood CRCA
P04117	FABP4_121	1.07718	0.858272	malK	Total	CRCA	Blood CRCA
P04117	FABP4_32	337.58	1.63222e-05	malK	Total	CRCA	Blood CRCA
P11404	FABPH_38	0.540447	0.852465	malK	Total	CRCA	Blood CRCA
P12710	FABPL_31	0.000477665	0.285076	malK	Total	CRCA	Blood CRCA
P12710	FABPL_33	0.351722	0.39579	malK	Total	CRCA	Blood CRCA
P12710	FABPL_36	0.346102	0.103307	malK	Total	CRCA	Blood CRCA
P12710	FABPL_46	0.100488	0.37315	malK	Total	CRCA	Blood CRCA
P12710	FABPL_84	0.227641	0.450265	malK	Total	CRCA	Blood CRCA
P12710	FABPL_90	1.1322	0.211192	malK	Total	CRCA	Blood CRCA
P19096	FAS_1071	0.472293	0.81275	malK	Total	CRCA	Blood CRCA
P19096	FAS_1516	0.0910248	0.0778707	malK	Total	CRCA	Blood CRCA
P19096	FAS_1518	0.101928	0.137086	malK	Total	CRCA	Blood CRCA
P19096	FAS_1575	4.40248	0.385435	malK	Total	CRCA	Blood CRCA
P19096	FAS_1826	0.249278	0.885347	malK	Total	CRCA	Blood CRCA
P19096	FAS_1840	0.479266	0.568467	malK	Total	CRCA	Blood CRCA
P19096	FAS_528	0.18365	0.475012	malK	Total	CRCA	Blood CRCA
P19096	FAS_673	0.420792	0.405846	malK	Total	CRCA	Blood CRCA
P19096	FAS_70	0.0345168	0.572461	malK	Total	CRCA	Blood CRCA
P19096	FAS_790	9.96295	0.867401	malK	Total	CRCA	Blood CRCA
Q2PZL6	FAT4_3830	0.0699312	0.420008	malK	Total	CRCA	Blood CRCA
E9PV24	FIBA_101	196.501	0.79937	malK	Total	CRCA	Blood CRCA
E9PV24	FIBA_149	0.70714	0.694186	malK	Total	CRCA	Blood CRCA
E9PV24	FIBA_379	0.190247	0.433824	malK	Total	CRCA	Blood CRCA
E9PV24	FIBA_414	0.431988	0.386786	malK	Total	CRCA	Blood CRCA
Q8K0E8	FIBB_343	1.84991	0.146338	malK	Total	CRCA	Blood CRCA
Q920E5	FPPS_14	120.707	0.626159	malK	Total	CRCA	Blood CRCA
Q920E5	FPPS_31	0.00113285	0.242697	malK	Total	CRCA	Blood CRCA
Q920E5	FPPS_57	0.00752895	0.720561	malK	Total	CRCA	Blood CRCA
P06745	G6PI_112	4.10453	0.166274	malK	Total	CRCA	Blood CRCA
P06745	G6PI_12	4.04857e-06	0.185276	malK	Total	CRCA	Blood CRCA
P06745	G6PI_252	1.04783	0.52344	malK	Total	CRCA	Blood CRCA
P06745	G6PI_447	0.0210783	0.575843	malK	Total	CRCA	Blood CRCA
P06745	G6PI_454	0.720793	0.939728	malK	Total	CRCA	Blood CRCA
P06745	G6PI_524	0.00105989	0.455186	malK	Total	CRCA	Blood CRCA
Q922P9	GLYR1_15	0.727777	0.544668	malK	Total	CRCA	Blood CRCA
Q922P9	GLYR1_25	0.727777	0.544668	malK	Total	CRCA	Blood CRCA
Q9QXF8	GNMT_159	0.278158	0.967843	malK	Total	CRCA	Blood CRCA
Q9QXF8	GNMT_191	0.00638218	0.00474794	malK	Total	CRCA	Blood CRCA
Q9QXF8	GNMT_196	2.7655	0.2104	malK	Total	CRCA	Blood CRCA
Q9QXF8	GNMT_201	0.104311	0.368212	malK	Total	CRCA	Blood CRCA
Q9QXF8	GNMT_272	0.861388	0.889984	malK	Total	CRCA	Blood CRCA
Q9QXF8	GNMT_275	0.822046	0.603375	malK	Total	CRCA	Blood CRCA
Q9QXF8	GNMT_46	0.0314251	0.557361	malK	Total	CRCA	Blood CRCA
P13707	GPDA_272	0.505718	0.426183	malK	Total	CRCA	Blood CRCA
P13707	GPDA_296	1.33622	0.342405	malK	Total	CRCA	Blood CRCA
P13707	GPDA_318	0.389446	0.752482	malK	Total	CRCA	Blood CRCA
Q91Z53	GRHPR_43	0.0191344	0.590378	malK	Total	CRCA	Blood CRCA
Q91Z53	GRHPR_66	0.107367	0.167336	malK	Total	CRCA	Blood CRCA
P51855	GSHB_172	0.531365	0.694388	malK	Total	CRCA	Blood CRCA
P51855	GSHB_178	0.00914351	0.575011	malK	Total	CRCA	Blood CRCA
P51855	GSHB_186	8.11506	0.299846	malK	Total	CRCA	Blood CRCA
P30115	GSTA3_138	0.74571	0.765027	malK	Total	CRCA	Blood CRCA
P30115	GSTA3_141	11.0686	0.0253317	malK	Total	CRCA	Blood CRCA
P30115	GSTA3_195	2593.56	0.0251036	malK	Total	CRCA	Blood CRCA
P30115	GSTA3_196	4.0818	0.0509276	malK	Total	CRCA	Blood CRCA
P30115	GSTA3_211	0.657623	0.852098	malK	Total	CRCA	Blood CRCA
P30115	GSTA3_36	0.162041	0.00917486	malK	Total	CRCA	Blood CRCA
P30115	GSTA3_78	2.19607	0.206392	malK	Total	CRCA	Blood CRCA
P30115	GSTA3_84	1.21811	0.290039	malK	Total	CRCA	Blood CRCA
P10649	GSTM1_124	0.44634	0.804195	malK	Total	CRCA	Blood CRCA
P10649	GSTM1_129	0.17602	0.119331	malK	Total	CRCA	Blood CRCA
P10649	GSTM1_134	27.8104	0.185419	malK	Total	CRCA	Blood CRCA
P10649	GSTM1_136	0.240074	0.826647	malK	Total	CRCA	Blood CRCA
P10649	GSTM1_173	4.40167	0.0994687	malK	Total	CRCA	Blood CRCA
P10649	GSTM1_192	12.6154	0.670194	malK	Total	CRCA	Blood CRCA
P10649	GSTM1_193	1.55542	0.0483311	malK	Total	CRCA	Blood CRCA
P10649	GSTM1_199	0.747945	0.429018	malK	Total	CRCA	Blood CRCA
P10649	GSTM1_218	0.822992	0.3207	malK	Total	CRCA	Blood CRCA
P10649	GSTM1_31	0.118056	0.399201	malK	Total	CRCA	Blood CRCA
P10649	GSTM1_52	6.74966	0.53695	malK	Total	CRCA	Blood CRCA
P10649	GSTM1_83	0.090845	0.145076	malK	Total	CRCA	Blood CRCA
P19157	GSTP1_103	0.402864	0.621012	malK	Total	CRCA	Blood CRCA
P19157	GSTP1_116	0.593839	0.956557	malK	Total	CRCA	Blood CRCA
P19157	GSTP1_121	0.000437847	0.0529661	malK	Total	CRCA	Blood CRCA
P19157	GSTP1_128	30.0686	0.111586	malK	Total	CRCA	Blood CRCA
P19157	GSTP1_191	9.10884	0.0404544	malK	Total	CRCA	Blood CRCA
P19157	GSTP1_82	2.73728	0.727861	malK	Total	CRCA	Blood CRCA
Q80SU7	GVIN1_1081	273.189	0.22762	malK	Total	CRCA	Blood CRCA
P68433	H31_123	2.52426	0.094102	malK	Total	CRCA	Blood CRCA
P68433	H31_57	0.916665	0.674929	malK	Total	CRCA	Blood CRCA
P68433	H31_80	0.636809	0.682476	malK	Total	CRCA	Blood CRCA
P01942	HBA_12	0.413554	0.00937738	malK	Total	CRCA	Blood CRCA
P01942	HBA_17	5.11827	0.340918	malK	Total	CRCA	Blood CRCA
P02088	HBB1_145	0.00507959	0.166597	malK	Total	CRCA	Blood CRCA
P02088	HBB1_18	17425.8	0.0186274	malK	Total	CRCA	Blood CRCA
P02088	HBB1_67	0.399784	0.217312	malK	Total	CRCA	Blood CRCA
P02088	HBB1_83	0.608535	0.472866	malK	Total	CRCA	Blood CRCA
P49182	HEP2_247	0.982605	0.567994	malK	Total	CRCA	Blood CRCA
P17156	HSP72_26	1.82603	0.0317827	malK	Total	CRCA	Blood CRCA
P17156	HSP72_351	0.222911	0.438588	malK	Total	CRCA	Blood CRCA
P47879	IBP4_153	0.710548	0.222851	malK	Total	CRCA	Blood CRCA
P01867	IGG2B_321	0.0026901	0.0061405	malK	Total	CRCA	Blood CRCA
A2AAE1	K1109_1119	0.296874	0.195515	malK	Total	CRCA	Blood CRCA
A2AAE1	K1109_2609	3.49881	0.0151828	malK	Total	CRCA	Blood CRCA
A2AAE1	K1109_3748	0.0344968	0.296053	malK	Total	CRCA	Blood CRCA
A2AAE1	K1109_3755	0.0344968	0.296053	malK	Total	CRCA	Blood CRCA
A2AAE1	K1109_3756	0.0344968	0.296053	malK	Total	CRCA	Blood CRCA
P97328	KHK_123	1.67778	0.30226	malK	Total	CRCA	Blood CRCA
P97328	KHK_134	0.494876	0.465681	malK	Total	CRCA	Blood CRCA
P97328	KHK_148	1.24189	0.826836	malK	Total	CRCA	Blood CRCA
P97328	KHK_159	1.45404	0.440858	malK	Total	CRCA	Blood CRCA
Q9R008	KIME_244	0.0887922	0.203659	malK	Total	CRCA	Blood CRCA
P26262	KLKB1_102	5.49785	0.100642	malK	Total	CRCA	Blood CRCA
Q9D0M1	KPRA_116	0.0315448	0.0512036	malK	Total	CRCA	Blood CRCA
P52480	KPYM_125	1.38419	0.660732	malK	Total	CRCA	Blood CRCA
P52480	KPYM_206	1.2335	0.428646	malK	Total	CRCA	Blood CRCA
P52480	KPYM_207	0.0377681	0.955073	malK	Total	CRCA	Blood CRCA
P52480	KPYM_247	0.100934	0.0764596	malK	Total	CRCA	Blood CRCA
P52480	KPYM_256	21.0503	0.713563	malK	Total	CRCA	Blood CRCA
P52480	KPYM_433	0.400298	0.818456	malK	Total	CRCA	Blood CRCA
P52480	KPYM_62	334.567	0.858028	malK	Total	CRCA	Blood CRCA
P52480	KPYM_66	0.157692	0.283192	malK	Total	CRCA	Blood CRCA
P01649	KV5AG_103	0.585503	0.677312	malK	Total	CRCA	Blood CRCA
P06151	LDHA_118	0.205462	0.203713	malK	Total	CRCA	Blood CRCA
P06151	LDHA_126	21.3299	0.0173412	malK	Total	CRCA	Blood CRCA
P06151	LDHA_224	0.00026603	0.188362	malK	Total	CRCA	Blood CRCA
P06151	LDHA_318	23013.7	0.182479	malK	Total	CRCA	Blood CRCA
P06151	LDHA_76	0.203504	0.286717	malK	Total	CRCA	Blood CRCA
P06151	LDHA_81	0.330626	0.602268	malK	Total	CRCA	Blood CRCA
P16125	LDHB_82	0.673604	0.460573	malK	Total	CRCA	Blood CRCA
Q9CPU0	LGUL_140	0.882197	0.507735	malK	Total	CRCA	Blood CRCA
P14152	MDHC_103	1.60325	0.230917	malK	Total	CRCA	Blood CRCA
P14152	MDHC_107	0.470535	0.529711	malK	Total	CRCA	Blood CRCA
P14152	MDHC_110	0.245391	0.0250862	malK	Total	CRCA	Blood CRCA
P14152	MDHC_118	0.146792	0.305486	malK	Total	CRCA	Blood CRCA
P14152	MDHC_125	10.7832	0.873827	malK	Total	CRCA	Blood CRCA
P14152	MDHC_142	276.798	0.14243	malK	Total	CRCA	Blood CRCA
P14152	MDHC_236	2.62603	0.14979	malK	Total	CRCA	Blood CRCA
P14152	MDHC_239	0.971566	0.605706	malK	Total	CRCA	Blood CRCA
P14152	MDHC_298	1.24041	0.185595	malK	Total	CRCA	Blood CRCA
Q91X83	METK1_229	0.0310387	0.00106072	malK	Total	CRCA	Blood CRCA
Q91X83	METK1_235	0.180227	0.211967	malK	Total	CRCA	Blood CRCA
Q91X83	METK1_308	1.13938	0.547757	malK	Total	CRCA	Blood CRCA
Q91X83	METK1_369	2.10674	0.240072	malK	Total	CRCA	Blood CRCA
Q91X83	METK1_374	0.389453	0.426953	malK	Total	CRCA	Blood CRCA
Q91X83	METK1_54	0.000165211	0.181779	malK	Total	CRCA	Blood CRCA
Q91X83	METK1_89	0.224877	0.0588095	malK	Total	CRCA	Blood CRCA
P34884	MIF_78	0.140096	0.177988	malK	Total	CRCA	Blood CRCA
P26041	MOES_258	10.2746	0.215317	malK	Total	CRCA	Blood CRCA
P26041	MOES_263	1.27593	0.351749	malK	Total	CRCA	Blood CRCA
P26041	MOES_64	2.91907	0.296602	malK	Total	CRCA	Blood CRCA
Q9JLN9	MTOR_1218	0.050838	0.762795	malK	Total	CRCA	Blood CRCA
P04247	MYG_134	0.234632	0.964133	malK	Total	CRCA	Blood CRCA
P04247	MYG_146	0.0132966	0.476407	malK	Total	CRCA	Blood CRCA
P04247	MYG_148	0.0248376	0.802662	malK	Total	CRCA	Blood CRCA
P04247	MYG_43	0.0957935	0.102612	malK	Total	CRCA	Blood CRCA
P04247	MYG_57	4.68699	0.4516	malK	Total	CRCA	Blood CRCA
P04247	MYG_80	4.29621	0.435909	malK	Total	CRCA	Blood CRCA
P04247	MYG_99	0.0472487	0.047529	malK	Total	CRCA	Blood CRCA
Q5SX39	MYH4_1001	8.83718	0.418373	malK	Total	CRCA	Blood CRCA
Q5SX39	MYH4_1020	0.600443	0.713812	malK	Total	CRCA	Blood CRCA
Q5SX39	MYH4_1028	1.37702	0.335161	malK	Total	CRCA	Blood CRCA
Q5SX39	MYH4_1030	4.3612	0.0857691	malK	Total	CRCA	Blood CRCA
Q5SX39	MYH4_1058	0.121174	0.180977	malK	Total	CRCA	Blood CRCA
Q5SX39	MYH4_1085	0.00439107	0.351809	malK	Total	CRCA	Blood CRCA
Q5SX39	MYH4_1087	0.00360088	0.366482	malK	Total	CRCA	Blood CRCA
Q5SX39	MYH4_1110	22.5388	0.357257	malK	Total	CRCA	Blood CRCA
Q5SX39	MYH4_1113	0.3409	0.239014	malK	Total	CRCA	Blood CRCA
Q5SX39	MYH4_1199	1447.59	0.0165085	malK	Total	CRCA	Blood CRCA
Q5SX39	MYH4_1218	0.172896	0.0994643	malK	Total	CRCA	Blood CRCA
Q5SX39	MYH4_1246	2.87829	0.252517	malK	Total	CRCA	Blood CRCA
Q5SX39	MYH4_1298	0.0243307	0.672653	malK	Total	CRCA	Blood CRCA
Q5SX39	MYH4_1309	3.80818	0.0485844	malK	Total	CRCA	Blood CRCA
Q5SX39	MYH4_1328	0.260699	0.699628	malK	Total	CRCA	Blood CRCA
Q5SX39	MYH4_1330	4.24362	0.0433251	malK	Total	CRCA	Blood CRCA
Q5SX39	MYH4_1367	0.0834973	0.231718	malK	Total	CRCA	Blood CRCA
Q5SX39	MYH4_1378	1.43638	0.00956642	malK	Total	CRCA	Blood CRCA
Q5SX39	MYH4_1414	2.0731	0.408118	malK	Total	CRCA	Blood CRCA
Q5SX39	MYH4_1455	0.0314503	0.794225	malK	Total	CRCA	Blood CRCA
Q5SX39	MYH4_1463	0.403865	0.163783	malK	Total	CRCA	Blood CRCA
Q5SX39	MYH4_1476	0.000448389	0.243496	malK	Total	CRCA	Blood CRCA
Q5SX39	MYH4_1489	768.91	0.00945067	malK	Total	CRCA	Blood CRCA
Q5SX39	MYH4_1507	0.208131	0.139688	malK	Total	CRCA	Blood CRCA
Q5SX39	MYH4_1532	0.291434	0.232194	malK	Total	CRCA	Blood CRCA
Q5SX39	MYH4_1573	0.637009	0.61855	malK	Total	CRCA	Blood CRCA
Q5SX39	MYH4_1579	0.125778	0.248547	malK	Total	CRCA	Blood CRCA
Q5SX39	MYH4_1583	0.106954	0.00468574	malK	Total	CRCA	Blood CRCA
Q5SX39	MYH4_1591	0.362963	0.220898	malK	Total	CRCA	Blood CRCA
Q5SX39	MYH4_1621	0.323872	0.253595	malK	Total	CRCA	Blood CRCA
Q5SX39	MYH4_1731	0.0419387	0.160223	malK	Total	CRCA	Blood CRCA
Q5SX39	MYH4_1733	1.69001	0.133195	malK	Total	CRCA	Blood CRCA
Q5SX39	MYH4_1761	0.00324789	0.417008	malK	Total	CRCA	Blood CRCA
Q5SX39	MYH4_1774	3.56497	0.425486	malK	Total	CRCA	Blood CRCA
Q5SX39	MYH4_1788	4.70135	0.246445	malK	Total	CRCA	Blood CRCA
Q5SX39	MYH4_1795	0.241709	0.0222705	malK	Total	CRCA	Blood CRCA
Q5SX39	MYH4_1810	0.493066	0.170823	malK	Total	CRCA	Blood CRCA
Q5SX39	MYH4_1813	0.00474863	0.0046119	malK	Total	CRCA	Blood CRCA
Q5SX39	MYH4_1814	1.8196	0.366875	malK	Total	CRCA	Blood CRCA
Q5SX39	MYH4_1818	2.43537	0.42676	malK	Total	CRCA	Blood CRCA
Q5SX39	MYH4_1835	1.85487	0.428838	malK	Total	CRCA	Blood CRCA
Q5SX39	MYH4_1842	8.32482	0.699816	malK	Total	CRCA	Blood CRCA
Q5SX39	MYH4_1852	0.0541433	0.236419	malK	Total	CRCA	Blood CRCA
Q5SX39	MYH4_1874	9.22152	0.805516	malK	Total	CRCA	Blood CRCA
Q5SX39	MYH4_1878	0.000208462	0.739092	malK	Total	CRCA	Blood CRCA
Q5SX39	MYH4_1880	9.67388	0.232748	malK	Total	CRCA	Blood CRCA
Q5SX39	MYH4_1899	0.000352877	0.0168562	malK	Total	CRCA	Blood CRCA
Q5SX39	MYH4_1923	0.763462	0.727284	malK	Total	CRCA	Blood CRCA
Q5SX39	MYH4_1934	14.3331	0.271431	malK	Total	CRCA	Blood CRCA
Q5SX39	MYH4_22	0.0421593	0.210244	malK	Total	CRCA	Blood CRCA
Q5SX39	MYH4_249	2.14174	0.418652	malK	Total	CRCA	Blood CRCA
Q5SX39	MYH4_281	29.758	0.00449224	malK	Total	CRCA	Blood CRCA
Q5SX39	MYH4_30	0.0907848	0.0122464	malK	Total	CRCA	Blood CRCA
Q5SX39	MYH4_35	0.307497	0.361572	malK	Total	CRCA	Blood CRCA
Q5SX39	MYH4_386	1.21799	0.457258	malK	Total	CRCA	Blood CRCA
Q5SX39	MYH4_408	0.000278444	0.21138	malK	Total	CRCA	Blood CRCA
Q5SX39	MYH4_416	3.00869	0.277958	malK	Total	CRCA	Blood CRCA
Q5SX39	MYH4_44	15.7691	0.935395	malK	Total	CRCA	Blood CRCA
Q5SX39	MYH4_453	0.293753	0.307801	malK	Total	CRCA	Blood CRCA
Q5SX39	MYH4_49	0.0225547	0.591106	malK	Total	CRCA	Blood CRCA
Q5SX39	MYH4_562	45.0249	0.215707	malK	Total	CRCA	Blood CRCA
Q5SX39	MYH4_568	43.2815	0.696806	malK	Total	CRCA	Blood CRCA
Q5SX39	MYH4_570	1.67159	0.439747	malK	Total	CRCA	Blood CRCA
Q5SX39	MYH4_59	0.0151081	0.0356758	malK	Total	CRCA	Blood CRCA
Q5SX39	MYH4_601	0.116919	0.19111	malK	Total	CRCA	Blood CRCA
Q5SX39	MYH4_618	0.79307	0.666513	malK	Total	CRCA	Blood CRCA
Q5SX39	MYH4_63	0.164324	0.120779	malK	Total	CRCA	Blood CRCA
Q5SX39	MYH4_644	19.8528	0.506492	malK	Total	CRCA	Blood CRCA
Q5SX39	MYH4_661	0.341359	0.821324	malK	Total	CRCA	Blood CRCA
Q5SX39	MYH4_667	0.407997	0.181959	malK	Total	CRCA	Blood CRCA
Q5SX39	MYH4_683	1.05853	0.42654	malK	Total	CRCA	Blood CRCA
Q5SX39	MYH4_727	3.46837	0.0306528	malK	Total	CRCA	Blood CRCA
Q5SX39	MYH4_73	9.68181	0.429316	malK	Total	CRCA	Blood CRCA
Q5SX39	MYH4_744	1.17554	0.387926	malK	Total	CRCA	Blood CRCA
Q5SX39	MYH4_748	0.682119	0.609012	malK	Total	CRCA	Blood CRCA
Q5SX39	MYH4_829	0.012669	0.43299	malK	Total	CRCA	Blood CRCA
Q5SX39	MYH4_839	0.015312	0.422447	malK	Total	CRCA	Blood CRCA
Q5SX39	MYH4_869	0.376116	0.64471	malK	Total	CRCA	Blood CRCA
Q5SX39	MYH4_875	110.711	0.118924	malK	Total	CRCA	Blood CRCA
Q5SX39	MYH4_880	1.10107	0.00650225	malK	Total	CRCA	Blood CRCA
Q5SX39	MYH4_916	30.7571	0.284813	malK	Total	CRCA	Blood CRCA
Q5SX39	MYH4_970	0.486318	0.556636	malK	Total	CRCA	Blood CRCA
Q5SX39	MYH4_972	0.0136154	0.376878	malK	Total	CRCA	Blood CRCA
Q5SX39	MYH4_980	0.184183	0.113432	malK	Total	CRCA	Blood CRCA
Q8VDD5	MYH9_1249	0.256898	0.104723	malK	Total	CRCA	Blood CRCA
Q8VDD5	MYH9_1445	0.614786	0.458317	malK	Total	CRCA	Blood CRCA
Q8VDD5	MYH9_1642	2.87595	0.391442	malK	Total	CRCA	Blood CRCA
Q8VDD5	MYH9_1793	0.117119	0.270688	malK	Total	CRCA	Blood CRCA
Q8VDD5	MYH9_1802	0.778607	0.596459	malK	Total	CRCA	Blood CRCA
Q8VDD5	MYH9_1806	2.08618	0.360083	malK	Total	CRCA	Blood CRCA
Q8VDD5	MYH9_1828	0.857271	0.878417	malK	Total	CRCA	Blood CRCA
Q8VDD5	MYH9_1835	0.0351336	0.177155	malK	Total	CRCA	Blood CRCA
Q8VDD5	MYH9_1845	0.0556802	0.569279	malK	Total	CRCA	Blood CRCA
Q8VDD5	MYH9_237	2.42505	0.418652	malK	Total	CRCA	Blood CRCA
Q8VDD5	MYH9_299	2.6066	0.858588	malK	Total	CRCA	Blood CRCA
Q8VDD5	MYH9_682	0.824026	0.831819	malK	Total	CRCA	Blood CRCA
Q99MZ6	MYO7B_807	0.00461739	0.00853342	malK	Total	CRCA	Blood CRCA
Q01768	NDKB_100	0.676603	0.79164	malK	Total	CRCA	Blood CRCA
Q01768	NDKB_128	0.23057	0.211143	malK	Total	CRCA	Blood CRCA
Q01768	NDKB_56	0.000687996	0.0390873	malK	Total	CRCA	Blood CRCA
Q7TSC3	NEK5_592	0.996417	0.588184	malK	Total	CRCA	Blood CRCA
Q8R3N1	NOP14_271	0.921552	0.62479	malK	Total	CRCA	Blood CRCA
Q9DBS9	OSBL3_139	17356.9	0.0336825	malK	Total	CRCA	Blood CRCA
Q9DBJ1	PGAM1_100	21.4026	0.00446559	malK	Total	CRCA	Blood CRCA
Q9DBJ1	PGAM1_106	0.16973	0.29486	malK	Total	CRCA	Blood CRCA
Q9DBJ1	PGAM1_157	0.00942483	0.415782	malK	Total	CRCA	Blood CRCA
Q9DBJ1	PGAM1_251	4.33793	0.331144	malK	Total	CRCA	Blood CRCA
O70362	PHLD_357	0.312728	0.685456	malK	Total	CRCA	Blood CRCA
O70362	PHLD_807	0.0177895	0.0202452	malK	Total	CRCA	Blood CRCA
Q61233	PLSL_468	0.00974326	0.507923	malK	Total	CRCA	Blood CRCA
Q61233	PLSL_542	0.172469	0.253089	malK	Total	CRCA	Blood CRCA
Q62009	POSTN_737	5.32991	0.00310102	malK	Total	CRCA	Blood CRCA
Q62009	POSTN_749	5.32991	0.00310102	malK	Total	CRCA	Blood CRCA
P17742	PPIA_125	0.00188202	0.0746702	malK	Total	CRCA	Blood CRCA
P17742	PPIA_131	15.0168	0.0250402	malK	Total	CRCA	Blood CRCA
P17742	PPIA_133	1.74632	0.759587	malK	Total	CRCA	Blood CRCA
P17742	PPIA_44	16.0248	0.0110659	malK	Total	CRCA	Blood CRCA
P17742	PPIA_82	18.3926	0.248837	malK	Total	CRCA	Blood CRCA
P35700	PRDX1_109	0.0105272	0.303571	malK	Total	CRCA	Blood CRCA
P35700	PRDX1_136	0.208041	0.714445	malK	Total	CRCA	Blood CRCA
P35700	PRDX1_16	0.509987	0.472367	malK	Total	CRCA	Blood CRCA
P35700	PRDX1_168	0.398248	0.61538	malK	Total	CRCA	Blood CRCA
P35700	PRDX1_178	0.291566	0.540932	malK	Total	CRCA	Blood CRCA
P35700	PRDX1_185	0.0873693	0.0149583	malK	Total	CRCA	Blood CRCA
P35700	PRDX1_27	0.420281	0.576612	malK	Total	CRCA	Blood CRCA
P35700	PRDX1_68	0.023776	0.402756	malK	Total	CRCA	Blood CRCA
P35700	PRDX1_93	0.0929707	0.103924	malK	Total	CRCA	Blood CRCA
P99029	PRDX5_112	0.0997951	0.422961	malK	Total	CRCA	Blood CRCA
P99029	PRDX5_79	0.654894	0.759194	malK	Total	CRCA	Blood CRCA
O08709	PRDX6_173	0.00412997	0.454042	malK	Total	CRCA	Blood CRCA
O08709	PRDX6_209	0.00696133	0.395552	malK	Total	CRCA	Blood CRCA
O08709	PRDX6_56	0.0515058	0.423415	malK	Total	CRCA	Blood CRCA
O08709	PRDX6_97	44.3665	0.0773368	malK	Total	CRCA	Blood CRCA
P62962	PROF1_54	1.96948	0.409466	malK	Total	CRCA	Blood CRCA
Q99PV0	PRP8_155	0.235403	0.00364936	malK	Total	CRCA	Blood CRCA
P32848	PRVA_29	0.0185667	0.49086	malK	Total	CRCA	Blood CRCA
P32848	PRVA_39	1.33626	0.338916	malK	Total	CRCA	Blood CRCA
Q9R1P0	PSA4_229	0.138974	0.374454	malK	Total	CRCA	Blood CRCA
Q9R1P0	PSA4_239	0.145377	0.00825231	malK	Total	CRCA	Blood CRCA
Q9QUM9	PSA6_30	14.8606	0.840365	malK	Total	CRCA	Blood CRCA
Q9QUM9	PSA6_45	116.353	0.290806	malK	Total	CRCA	Blood CRCA
Q9R1P3	PSB2_162	0.0395355	0.00251567	malK	Total	CRCA	Blood CRCA
Q9ET01	PYGL_29	65.2771	0.529171	malK	Total	CRCA	Blood CRCA
Q9ET01	PYGL_359	0.0716818	0.889283	malK	Total	CRCA	Blood CRCA
Q9ET01	PYGL_371	1059.43	0.408424	malK	Total	CRCA	Blood CRCA
Q9ET01	PYGL_410	6.72151	0.000505578	malK	Total	CRCA	Blood CRCA
Q9ET01	PYGL_421	2.52603	0.433028	malK	Total	CRCA	Blood CRCA
Q9ET01	PYGL_470	0.0100978	0.284398	malK	Total	CRCA	Blood CRCA
Q9ET01	PYGL_537	1.60848	0.220506	malK	Total	CRCA	Blood CRCA
Q9ET01	PYGL_557	4.2888	0.00901954	malK	Total	CRCA	Blood CRCA
Q9ET01	PYGL_596	1.73832	0.33739	malK	Total	CRCA	Blood CRCA
Q9ET01	PYGL_597	0.00643288	0.182183	malK	Total	CRCA	Blood CRCA
Q9ET01	PYGL_730	247.142	0.312577	malK	Total	CRCA	Blood CRCA
Q9ET01	PYGL_78	10.9262	0.358687	malK	Total	CRCA	Blood CRCA
Q9ET01	PYGL_787	18.0898	0.556919	malK	Total	CRCA	Blood CRCA
Q9ET01	PYGL_804	2.45622	0.339129	malK	Total	CRCA	Blood CRCA
Q61838	PZP_116	0.124305	0.0112056	malK	Total	CRCA	Blood CRCA
Q61838	PZP_1417	0.147045	0.398831	malK	Total	CRCA	Blood CRCA
Q61838	PZP_306	0.42231	0.0677064	malK	Total	CRCA	Blood CRCA
Q64374	RGN_144	0.271485	0.298739	malK	Total	CRCA	Blood CRCA
Q64374	RGN_198	0.782864	0.899623	malK	Total	CRCA	Blood CRCA
Q64374	RGN_233	0.469148	0.21419	malK	Total	CRCA	Blood CRCA
Q64374	RGN_239	1.14701	0.502145	malK	Total	CRCA	Blood CRCA
Q64374	RGN_244	0.409883	0.910107	malK	Total	CRCA	Blood CRCA
Q64374	RGN_253	0.0165391	0.422463	malK	Total	CRCA	Blood CRCA
E9PZQ0	RYR1_2923	21.9315	0.755892	malK	Total	CRCA	Blood CRCA
P50247	SAHH_20	0.79819	0.221232	malK	Total	CRCA	Blood CRCA
P50247	SAHH_389	0.384259	0.722476	malK	Total	CRCA	Blood CRCA
P50247	SAHH_412	0.000945112	0.419917	malK	Total	CRCA	Blood CRCA
P17563	SBP1_279	0.220823	0.154387	malK	Total	CRCA	Blood CRCA
P17563	SBP1_289	0.165948	0.638211	malK	Total	CRCA	Blood CRCA
P17563	SBP1_448	0.506613	0.859306	malK	Total	CRCA	Blood CRCA
P17563	SBP1_52	0.487615	0.716029	malK	Total	CRCA	Blood CRCA
P17563	SBP1_93	0.19638	0.195486	malK	Total	CRCA	Blood CRCA
P08228	SODC_123	0.442632	0.470734	malK	Total	CRCA	Blood CRCA
P08228	SODC_129	0.576286	0.750484	malK	Total	CRCA	Blood CRCA
P08228	SODC_137	0.0486668	0.00410683	malK	Total	CRCA	Blood CRCA
P08228	SODC_71	0.165248	0.951788	malK	Total	CRCA	Blood CRCA
P08228	SODC_92	8.34398	0.77396	malK	Total	CRCA	Blood CRCA
P07759	SPA3K_246	11.4732	0.646852	malK	Total	CRCA	Blood CRCA
Q91WP6	SPA3N_176	0.0225202	0.0695637	malK	Total	CRCA	Blood CRCA
P68369	TBA1A_326	0.405707	0.131214	malK	Total	CRCA	Blood CRCA
Q01853	TERA_668	2.9588	0.00149164	malK	Total	CRCA	Blood CRCA
Q8CAY6	THIC_180	0.210474	0.00189635	malK	Total	CRCA	Blood CRCA
Q8CAY6	THIC_200	2.93948	0.419424	malK	Total	CRCA	Blood CRCA
Q8CAY6	THIC_211	16.5582	0.0295658	malK	Total	CRCA	Blood CRCA
Q8CAY6	THIC_275	22.4701	0.657434	malK	Total	CRCA	Blood CRCA
Q8CAY6	THIC_46	0.0295423	0.985762	malK	Total	CRCA	Blood CRCA
Q8VC30	TKFC_372	0.159788	0.360226	malK	Total	CRCA	Blood CRCA
Q8VC30	TKFC_420	0.00738735	0.372263	malK	Total	CRCA	Blood CRCA
Q8VC30	TKFC_522	0.406397	0.267577	malK	Total	CRCA	Blood CRCA
Q8VC30	TKFC_525	0.0719828	0.210002	malK	Total	CRCA	Blood CRCA
P40142	TKT_226	3.3128e-05	0.0308241	malK	Total	CRCA	Blood CRCA
P40142	TKT_232	0.31922	0.230156	malK	Total	CRCA	Blood CRCA
P40142	TKT_241	0.763755	0.277156	malK	Total	CRCA	Blood CRCA
P40142	TKT_254	2.18552	0.0629063	malK	Total	CRCA	Blood CRCA
P40142	TKT_260	0.291691	0.490277	malK	Total	CRCA	Blood CRCA
P40142	TKT_314	0.264574	0.948148	malK	Total	CRCA	Blood CRCA
P40142	TKT_319	1.29777	0.0128978	malK	Total	CRCA	Blood CRCA
P40142	TKT_499	1.82778	0.00546335	malK	Total	CRCA	Blood CRCA
P40142	TKT_524	0.182294	0.926296	malK	Total	CRCA	Blood CRCA
P40142	TKT_526	7.77146	0.010024	malK	Total	CRCA	Blood CRCA
P40142	TKT_543	0.0209628	0.382102	malK	Total	CRCA	Blood CRCA
P40142	TKT_597	4.65366	0.0431539	malK	Total	CRCA	Blood CRCA
P40142	TKT_609	0.605051	0.342277	malK	Total	CRCA	Blood CRCA
P26039	TLN1_2024	0.535599	0.510161	malK	Total	CRCA	Blood CRCA
P26039	TLN1_2099	174.908	0.464922	malK	Total	CRCA	Blood CRCA
P26039	TLN1_2133	0.3486	0.521957	malK	Total	CRCA	Blood CRCA
P17751	TPIS_109	0.250865	0.699009	malK	Total	CRCA	Blood CRCA
P17751	TPIS_119	0.00686383	0.145185	malK	Total	CRCA	Blood CRCA
P17751	TPIS_192	9.48233e-05	0.189144	malK	Total	CRCA	Blood CRCA
P17751	TPIS_206	8.43388	0.508433	malK	Total	CRCA	Blood CRCA
P17751	TPIS_225	0.208628	0.463166	malK	Total	CRCA	Blood CRCA
P17751	TPIS_244	4.32342e-05	0.927752	malK	Total	CRCA	Blood CRCA
P17751	TPIS_288	0.151958	0.0180295	malK	Total	CRCA	Blood CRCA
P17751	TPIS_56	19.2695	0.0762695	malK	Total	CRCA	Blood CRCA
Q921I1	TRFE_299	0.642372	0.297474	malK	Total	CRCA	Blood CRCA
Q921I1	TRFE_315	0.347113	0.387085	malK	Total	CRCA	Blood CRCA
Q921I1	TRFE_658	0.512389	0.366569	malK	Total	CRCA	Blood CRCA
P35441	TSP1_1117	0.531994	0.15824	malK	Total	CRCA	Blood CRCA
P07309	TTHY_35	1.32228	0.46452	malK	Total	CRCA	Blood CRCA
P35917	VGFR3_136	11.9294	0.422039	malK	Total	CRCA	Blood CRCA
P35917	VGFR3_142	11.9294	0.422039	malK	Total	CRCA	Blood CRCA
Q64727	VINC_59	587.716	0.128866	malK	Total	CRCA	Blood CRCA
Q64727	VINC_956	0.405416	0.121378	malK	Total	CRCA	Blood CRCA
Q8CIZ8	VWF_1715	41.4446	0.00408572	malK	Total	CRCA	Blood CRCA
Q00519	XDH_1058	1.2725	0.455719	malK	Total	CRCA	Blood CRCA
Q00519	XDH_850	1.01195	0.524834	malK	Total	CRCA	Blood CRCA
Q60590	A1AG1_180	0.39058	0.0352577	aceK	Total	SEKI	Blood SEKI
Q60590	A1AG1_181	0.39058	0.0352577	aceK	Total	SEKI	Blood SEKI
P07361	A1AG2_180	0.203972	0.0352577	aceK	Total	SEKI	Blood SEKI
P07361	A1AG2_181	0.203972	0.0352577	aceK	Total	SEKI	Blood SEKI
P07758	A1AT1_172	0.224038	0.014136	aceK	Total	SEKI	Blood SEKI
P07758	A1AT1_209	0.866572	0.264315	aceK	Total	SEKI	Blood SEKI
P07758	A1AT1_292	0.300239	0.00146788	aceK	Total	SEKI	Blood SEKI
P07758	A1AT1_347	0.240671	7.76914e-05	aceK	Total	SEKI	Blood SEKI
P22599	A1AT2_172	0.254957	0.014136	aceK	Total	SEKI	Blood SEKI
P22599	A1AT2_287	0.120848	0.00259308	aceK	Total	SEKI	Blood SEKI
P22599	A1AT2_292	0.0708537	0.00246188	aceK	Total	SEKI	Blood SEKI
P22599	A1AT2_347	0.492088	0.000467472	aceK	Total	SEKI	Blood SEKI
Q00897	A1AT4_172	0.0427139	0.014136	aceK	Total	SEKI	Blood SEKI
Q00897	A1AT4_209	0.165216	0.264315	aceK	Total	SEKI	Blood SEKI
Q00897	A1AT4_347	0.0824413	0.000467472	aceK	Total	SEKI	Blood SEKI
Q61247	A2AP_64	0.377529	0.000338398	aceK	Total	SEKI	Blood SEKI
P62737	ACTA_328	1.03418	0.0951453	aceK	Total	SEKI	Blood SEKI
P60710	ACTB_326	1.07662	0.0951453	aceK	Total	SEKI	Blood SEKI
P07724	ALBU_117	0.285554	0.00039749	aceK	Total	SEKI	Blood SEKI
P07724	ALBU_152	0.205215	0.00463212	aceK	Total	SEKI	Blood SEKI
P07724	ALBU_198	8.29579	0.0174436	aceK	Total	SEKI	Blood SEKI
P07724	ALBU_212	0.203984	0.000888678	aceK	Total	SEKI	Blood SEKI
P07724	ALBU_229	0.292946	0.000556818	aceK	Total	SEKI	Blood SEKI
P07724	ALBU_236	0.266558	3.45758e-06	aceK	Total	SEKI	Blood SEKI
P07724	ALBU_257	0.473924	0.00771463	aceK	Total	SEKI	Blood SEKI
P07724	ALBU_264	0.365779	0.000106003	aceK	Total	SEKI	Blood SEKI
P07724	ALBU_267	0.87054	0.0105694	aceK	Total	SEKI	Blood SEKI
P07724	ALBU_28	0.231782	0.000350224	aceK	Total	SEKI	Blood SEKI
P07724	ALBU_286	1.85271	0.0276556	aceK	Total	SEKI	Blood SEKI
P07724	ALBU_298	0.303812	0.000456003	aceK	Total	SEKI	Blood SEKI
P07724	ALBU_305	0.295259	0.00027191	aceK	Total	SEKI	Blood SEKI
P07724	ALBU_309	0.392754	0.00121757	aceK	Total	SEKI	Blood SEKI
P07724	ALBU_310	0.494002	0.0332268	aceK	Total	SEKI	Blood SEKI
P07724	ALBU_341	0.0920171	0.0378018	aceK	Total	SEKI	Blood SEKI
P07724	ALBU_347	0.00801547	0.20469	aceK	Total	SEKI	Blood SEKI
P07724	ALBU_383	0.277112	0.00105968	aceK	Total	SEKI	Blood SEKI
P07724	ALBU_413	0.315771	0.000211036	aceK	Total	SEKI	Blood SEKI
P07724	ALBU_421	0.244679	0.00104397	aceK	Total	SEKI	Blood SEKI
P07724	ALBU_438	0.191627	0.000314313	aceK	Total	SEKI	Blood SEKI
P07724	ALBU_44	0.455107	0.00110332	aceK	Total	SEKI	Blood SEKI
P07724	ALBU_490	0.341771	0.00168026	aceK	Total	SEKI	Blood SEKI
P07724	ALBU_499	0.22177	9.94254e-06	aceK	Total	SEKI	Blood SEKI
P07724	ALBU_524	0.204837	0.000178338	aceK	Total	SEKI	Blood SEKI
P07724	ALBU_543	0.191153	6.38894e-06	aceK	Total	SEKI	Blood SEKI
P07724	ALBU_545	0.226113	1.13135e-07	aceK	Total	SEKI	Blood SEKI
P07724	ALBU_558	0.461282	0.00017933	aceK	Total	SEKI	Blood SEKI
P07724	ALBU_569	0.306624	0.0069147	aceK	Total	SEKI	Blood SEKI
P07724	ALBU_57	0.117595	0.0368711	aceK	Total	SEKI	Blood SEKI
P07724	ALBU_584	0.249861	1.84998e-05	aceK	Total	SEKI	Blood SEKI
P07724	ALBU_588	0.277735	0.000196672	aceK	Total	SEKI	Blood SEKI
P07724	ALBU_65	0.14326	0.000102029	aceK	Total	SEKI	Blood SEKI
P07724	ALBU_75	0.259937	0.00134091	aceK	Total	SEKI	Blood SEKI
P07724	ALBU_88	0.351129	3.21749e-06	aceK	Total	SEKI	Blood SEKI
P07724	ALBU_97	0.294289	7.07946e-05	aceK	Total	SEKI	Blood SEKI
P05064	ALDOA_147	0.0609275	0.191955	aceK	Total	SEKI	Blood SEKI
Q07456	AMBP_325	1.26987	0.010399	aceK	Total	SEKI	Blood SEKI
Q07456	AMBP_330	1.07761	0.000958698	aceK	Total	SEKI	Blood SEKI
P32261	ANT3_103	0.264263	0.0302125	aceK	Total	SEKI	Blood SEKI
Q00623	APOA1_117	0.566909	0.0230392	aceK	Total	SEKI	Blood SEKI
Q00623	APOA1_205	0.566862	0.000378514	aceK	Total	SEKI	Blood SEKI
Q00623	APOA1_227	0.772477	0.776851	aceK	Total	SEKI	Blood SEKI
P09813	APOA2_67	0.408242	5.53217e-05	aceK	Total	SEKI	Blood SEKI
P34928	APOC1_60	0.677537	0.673682	aceK	Total	SEKI	Blood SEKI
P34928	APOC1_80	1.16433	0.69115	aceK	Total	SEKI	Blood SEKI
P08226	APOE_173	0.42423	0.00885211	aceK	Total	SEKI	Blood SEKI
Q01339	APOH_149	0.223946	0.00767647	aceK	Total	SEKI	Blood SEKI
Q01339	APOH_301	0.307852	9.96832e-06	aceK	Total	SEKI	Blood SEKI
P20029	BIP_269	1.68212	0.0004187	aceK	Total	SEKI	Blood SEKI
P08607	C4BPA_242	5.39348	1.08501e-05	aceK	Total	SEKI	Blood SEKI
P08607	C4BPA_331	3.27853	3.94207e-05	aceK	Total	SEKI	Blood SEKI
Q06770	CBG_56	0.000210466	0.00076645	aceK	Total	SEKI	Blood SEKI
Q61147	CERU_104	0.266562	0.452099	aceK	Total	SEKI	Blood SEKI
Q61147	CERU_206	0.339643	0.0572843	aceK	Total	SEKI	Blood SEKI
Q61147	CERU_820	0.377952	0.0320466	aceK	Total	SEKI	Blood SEKI
P04186	CFAB_353	0.497572	3.2185e-05	aceK	Total	SEKI	Blood SEKI
P04186	CFAB_92	1.37797	0.55506	aceK	Total	SEKI	Blood SEKI
P06909	CFAH_1193	0.43932	0.0859604	aceK	Total	SEKI	Blood SEKI
P06909	CFAH_1212	0.621254	0.0484806	aceK	Total	SEKI	Blood SEKI
P06909	CFAH_331	0.321201	8.42718e-05	aceK	Total	SEKI	Blood SEKI
P06909	CFAH_70	1.03475	0.00221816	aceK	Total	SEKI	Blood SEKI
P06909	CFAH_751	201.724	0.00595075	aceK	Total	SEKI	Blood SEKI
P06909	CFAH_864	0.34372	0.0740473	aceK	Total	SEKI	Blood SEKI
Q61129	CFAI_351	0.2485	0.0163795	aceK	Total	SEKI	Blood SEKI
Q61129	CFAI_65	1.11856	0.0149939	aceK	Total	SEKI	Blood SEKI
Q03311	CHLE_536	2.52466	0.435418	aceK	Total	SEKI	Blood SEKI
Q06890	CLUS_122	0.856532	0.0782536	aceK	Total	SEKI	Blood SEKI
P01027	CO3_1431	0.190443	1.01795e-07	aceK	Total	SEKI	Blood SEKI
P01027	CO3_1436	0.184527	0.000258433	aceK	Total	SEKI	Blood SEKI
P01027	CO3_1497	0.547565	0.132057	aceK	Total	SEKI	Blood SEKI
P01027	CO3_1504	0.31417	0.00145971	aceK	Total	SEKI	Blood SEKI
P01027	CO3_1589	0.320554	0.00102594	aceK	Total	SEKI	Blood SEKI
P01027	CO3_1595	0.704687	0.440181	aceK	Total	SEKI	Blood SEKI
P01027	CO3_360	0.517702	0.00614035	aceK	Total	SEKI	Blood SEKI
P01027	CO3_363	1.57861	0.00204549	aceK	Total	SEKI	Blood SEKI
P01027	CO3_366	1.06854	0.00703357	aceK	Total	SEKI	Blood SEKI
P01027	CO3_486	0.791706	0.227772	aceK	Total	SEKI	Blood SEKI
P01027	CO3_606	0.609908	0.657679	aceK	Total	SEKI	Blood SEKI
P01027	CO3_609	0.985958	0.0242566	aceK	Total	SEKI	Blood SEKI
P01027	CO3_688	0.953553	0.00734311	aceK	Total	SEKI	Blood SEKI
P01027	CO3_722	0.789903	0.235532	aceK	Total	SEKI	Blood SEKI
P01027	CO3_733	0.842134	0.010942	aceK	Total	SEKI	Blood SEKI
P01027	CO3_74	0.780153	0.0649814	aceK	Total	SEKI	Blood SEKI
P01027	CO3_861	0.662715	0.981766	aceK	Total	SEKI	Blood SEKI
P01027	CO3_879	0.601652	0.959792	aceK	Total	SEKI	Blood SEKI
P01027	CO3_904	0.61946	0.132922	aceK	Total	SEKI	Blood SEKI
P01027	CO3_913	0.363832	0.0014598	aceK	Total	SEKI	Blood SEKI
P01029	CO4B_1588	0.762393	0.634756	aceK	Total	SEKI	Blood SEKI
P01029	CO4B_586	3.55318	0.00050404	aceK	Total	SEKI	Blood SEKI
P06684	CO5_1266	0.998521	0.000254049	aceK	Total	SEKI	Blood SEKI
P06684	CO5_1276	0.219491	0.974913	aceK	Total	SEKI	Blood SEKI
P06684	CO5_611	0.453118	0.0190168	aceK	Total	SEKI	Blood SEKI
Q8K182	CO8A_295	0.205081	0.174088	aceK	Total	SEKI	Blood SEKI
Q8BH35	CO8B_456	0.0374659	0.0223869	aceK	Total	SEKI	Blood SEKI
Q8C196	CPSM_55	0.507354	0.549801	aceK	Total	SEKI	Blood SEKI
Q8C196	CPSM_553	0.0248061	0.18652	aceK	Total	SEKI	Blood SEKI
P23953	EST1C_481	0.0336552	6.17088e-07	aceK	Total	SEKI	Blood SEKI
Q8BH61	F13A_463	0.355349	0.00405658	aceK	Total	SEKI	Blood SEKI
P29699	FETUA_120	0.382624	0.000205823	aceK	Total	SEKI	Blood SEKI
P29699	FETUA_225	0.450852	0.000176854	aceK	Total	SEKI	Blood SEKI
E9PV24	FIBA_149	1.39964	0.000366125	aceK	Total	SEKI	Blood SEKI
E9PV24	FIBA_226	0.817488	0.00108199	aceK	Total	SEKI	Blood SEKI
E9PV24	FIBA_239	1.10211	6.23057e-05	aceK	Total	SEKI	Blood SEKI
E9PV24	FIBA_250	1.4465	0.00311983	aceK	Total	SEKI	Blood SEKI
E9PV24	FIBA_379	0.519832	0.670484	aceK	Total	SEKI	Blood SEKI
E9PV24	FIBA_395	1.00512	2.81649e-06	aceK	Total	SEKI	Blood SEKI
E9PV24	FIBA_414	0.840781	0.000276007	aceK	Total	SEKI	Blood SEKI
E9PV24	FIBA_480	0.742687	0.259011	aceK	Total	SEKI	Blood SEKI
E9PV24	FIBA_521	0.759892	0.0114335	aceK	Total	SEKI	Blood SEKI
E9PV24	FIBA_524	0.743624	0.00505245	aceK	Total	SEKI	Blood SEKI
Q8K0E8	FIBB_254	1.22889	6.90719e-06	aceK	Total	SEKI	Blood SEKI
Q8K0E8	FIBB_263	1.97304	0.000235395	aceK	Total	SEKI	Blood SEKI
Q8K0E8	FIBB_343	0.950583	0.868123	aceK	Total	SEKI	Blood SEKI
Q8K0E8	FIBB_357	2.91239	0.000352394	aceK	Total	SEKI	Blood SEKI
Q8K0E8	FIBB_364	0.645879	0.01652	aceK	Total	SEKI	Blood SEKI
Q8K0E8	FIBB_67	0.720117	0.0915729	aceK	Total	SEKI	Blood SEKI
Q8VCM7	FIBG_110	0.895537	0.000725977	aceK	Total	SEKI	Blood SEKI
Q8VCM7	FIBG_113	0.82492	0.027438	aceK	Total	SEKI	Blood SEKI
Q8VCM7	FIBG_120	0.854969	0.0449397	aceK	Total	SEKI	Blood SEKI
Q8VCM7	FIBG_145	3.28782	0.00308056	aceK	Total	SEKI	Blood SEKI
Q8VCM7	FIBG_150	1.02373	0.00613845	aceK	Total	SEKI	Blood SEKI
Q8VCM7	FIBG_198	1.07663	0.000755263	aceK	Total	SEKI	Blood SEKI
Q8VCM7	FIBG_200	0.433523	0.941932	aceK	Total	SEKI	Blood SEKI
Q8VCM7	FIBG_230	0.358983	0.455424	aceK	Total	SEKI	Blood SEKI
Q8VCM7	FIBG_298	1.13459	0.0231659	aceK	Total	SEKI	Blood SEKI
Q8VCM7	FIBG_398	1.12535	0.126551	aceK	Total	SEKI	Blood SEKI
Q8VCM7	FIBG_405	1.87756	3.61433e-05	aceK	Total	SEKI	Blood SEKI
Q8VCM7	FIBG_410	1.04568	0.000490273	aceK	Total	SEKI	Blood SEKI
P11276	FINC_2026	1.96476	0.00167185	aceK	Total	SEKI	Blood SEKI
P11276	FINC_2320	0.276277	0.258233	aceK	Total	SEKI	Blood SEKI
P11276	FINC_578	1.81967	0.436731	aceK	Total	SEKI	Blood SEKI
Q920B0	FRM4B_431	0.109727	0.000356572	aceK	Total	SEKI	Blood SEKI
Q920B0	FRM4B_432	0.109727	0.000356572	aceK	Total	SEKI	Blood SEKI
Q8CFX1	G6PE_205	7.19521	0.000277297	aceK	Total	SEKI	Blood SEKI
Q8CFX1	G6PE_371	0.238179	0.000944554	aceK	Total	SEKI	Blood SEKI
Q8CFX1	G6PE_424	9.64319	0.000635883	aceK	Total	SEKI	Blood SEKI
Q8CFX1	G6PE_426	7.88299	7.43283e-05	aceK	Total	SEKI	Blood SEKI
P01863	GCAA_111	0.0579393	0.000157797	aceK	Total	SEKI	Blood SEKI
P01863	GCAA_200	0.246935	0.0101353	aceK	Total	SEKI	Blood SEKI
P01863	GCAA_243	0.234033	0.000621705	aceK	Total	SEKI	Blood SEKI
P01863	GCAA_297	0.358509	0.000809962	aceK	Total	SEKI	Blood SEKI
P46412	GPX3_144	0.0612095	0.000952238	aceK	Total	SEKI	Blood SEKI
P46412	GPX3_175	0.0627782	0.000245021	aceK	Total	SEKI	Blood SEKI
P68433	H31_15	2.3512	0.112824	aceK	Total	SEKI	Blood SEKI
P68433	H31_19	0.53362	0.368689	aceK	Total	SEKI	Blood SEKI
P68433	H31_24	0.804321	0.0119436	aceK	Total	SEKI	Blood SEKI
P01942	HBA_12	1.60078	0.0715314	aceK	Total	SEKI	Blood SEKI
P01942	HBA_17	1.75809	0.00336593	aceK	Total	SEKI	Blood SEKI
P01942	HBA_41	1.5532	0.0255542	aceK	Total	SEKI	Blood SEKI
P01942	HBA_57	1.74488	0.00314567	aceK	Total	SEKI	Blood SEKI
P01942	HBA_91	1.22283	0.470585	aceK	Total	SEKI	Blood SEKI
P02088	HBB1_133	2.51323	0.0016938	aceK	Total	SEKI	Blood SEKI
P02088	HBB1_145	1.52937	0.00979723	aceK	Total	SEKI	Blood SEKI
P02088	HBB1_18	1.43659	0.000916694	aceK	Total	SEKI	Blood SEKI
P02088	HBB1_96	1.27339	0.054392	aceK	Total	SEKI	Blood SEKI
P02089	HBB2_133	2.70128	0.0016938	aceK	Total	SEKI	Blood SEKI
P02089	HBB2_145	1.6438	0.00979723	aceK	Total	SEKI	Blood SEKI
P02089	HBB2_18	1.61041	0.0057587	aceK	Total	SEKI	Blood SEKI
P02089	HBB2_96	1.36867	0.054392	aceK	Total	SEKI	Blood SEKI
Q91X72	HEMO_122	2.19861	0.212271	aceK	Total	SEKI	Blood SEKI
Q91X72	HEMO_204	1.19491	0.000153489	aceK	Total	SEKI	Blood SEKI
Q91X72	HEMO_345	0.590457	0.988847	aceK	Total	SEKI	Blood SEKI
Q91X72	HEMO_400	1.36925	0.0113351	aceK	Total	SEKI	Blood SEKI
Q91X72	HEMO_439	0.97719	0.00791512	aceK	Total	SEKI	Blood SEKI
Q9ESB3	HRG_270	0.382866	0.0200983	aceK	Total	SEKI	Blood SEKI
Q9ESB3	HRG_282	0.235212	0.0432949	aceK	Total	SEKI	Blood SEKI
Q9ESB3	HRG_285	0.35703	4.4239e-05	aceK	Total	SEKI	Blood SEKI
Q9ESB3	HRG_517	1.9211	0.423591	aceK	Total	SEKI	Blood SEKI
P01806	HVM36_37	1.3998	0.22997	aceK	Total	SEKI	Blood SEKI
P01823	HVM47_44	0.581666	0.000320947	aceK	Total	SEKI	Blood SEKI
P06330	HVM51_38	1.47212	0.325796	aceK	Total	SEKI	Blood SEKI
P97290	IC1_389	0.680686	0.0221401	aceK	Total	SEKI	Blood SEKI
P01867	IGG2B_205	0.194623	0.00229207	aceK	Total	SEKI	Blood SEKI
P01867	IGG2B_307	0.204739	0.000818005	aceK	Total	SEKI	Blood SEKI
P01869	IGH1M_194	0.287142	0.00339084	aceK	Total	SEKI	Blood SEKI
P01869	IGH1M_211	0.200449	0.00631403	aceK	Total	SEKI	Blood SEKI
P01869	IGH1M_291	0.163778	0.00241481	aceK	Total	SEKI	Blood SEKI
P01869	IGH1M_316	0.902513	0.0421789	aceK	Total	SEKI	Blood SEKI
P03987	IGHG3_242	0.160313	0.00075452	aceK	Total	SEKI	Blood SEKI
P03987	IGHG3_39	0.452896	0.0267504	aceK	Total	SEKI	Blood SEKI
P01872	IGHM_151	1.87472	0.0410088	aceK	Total	SEKI	Blood SEKI
P01837	IGKC_100	0.224122	0.00110686	aceK	Total	SEKI	Blood SEKI
P01837	IGKC_40	0.0189471	0.179845	aceK	Total	SEKI	Blood SEKI
P01837	IGKC_92	0.35559	0.000611118	aceK	Total	SEKI	Blood SEKI
Q61730	IL1AP_346	0.309579	0.070433	aceK	Total	SEKI	Blood SEKI
Q61703	ITIH2_605	0.626758	0.720949	aceK	Total	SEKI	Blood SEKI
Q61704	ITIH3_49	14.6049	0.00275511	aceK	Total	SEKI	Blood SEKI
P07310	KCRM_242	0.611533	0.562864	aceK	Total	SEKI	Blood SEKI
P26262	KLKB1_386	0.059623	0.00335265	aceK	Total	SEKI	Blood SEKI
P26262	KLKB1_585	0.189809	0.187903	aceK	Total	SEKI	Blood SEKI
O08677	KNG1_126	3.67371	0.0715687	aceK	Total	SEKI	Blood SEKI
O08677	KNG1_131	0.677907	0.0418132	aceK	Total	SEKI	Blood SEKI
O08677	KNG1_136	0.450927	0.0302098	aceK	Total	SEKI	Blood SEKI
O08677	KNG1_315	2.03938	0.0288185	aceK	Total	SEKI	Blood SEKI
P01631	KV2A7_55	0.0815469	0.000448944	aceK	Total	SEKI	Blood SEKI
P01675	KV6A1_52	0.306946	0.00178992	aceK	Total	SEKI	Blood SEKI
P04940	KV6A6_52	0.156167	0.000116696	aceK	Total	SEKI	Blood SEKI
P01843	LAC1_97	0.440033	0.0326351	aceK	Total	SEKI	Blood SEKI
P39039	MBL1_136	0.244982	0.00139292	aceK	Total	SEKI	Blood SEKI
P28665	MUG1_1021	0.130198	0.000930706	aceK	Total	SEKI	Blood SEKI
P28665	MUG1_116	0.913204	0.417595	aceK	Total	SEKI	Blood SEKI
P28665	MUG1_1186	0.303167	0.00673477	aceK	Total	SEKI	Blood SEKI
P28665	MUG1_1386	1.40686	0.237449	aceK	Total	SEKI	Blood SEKI
P28665	MUG1_1395	0.206249	0.00128599	aceK	Total	SEKI	Blood SEKI
P28665	MUG1_1399	0.0976071	0.00324489	aceK	Total	SEKI	Blood SEKI
P28665	MUG1_145	1.87664	0.463123	aceK	Total	SEKI	Blood SEKI
P28665	MUG1_171	0.111683	0.000185277	aceK	Total	SEKI	Blood SEKI
P28665	MUG1_172	0.111683	0.000185277	aceK	Total	SEKI	Blood SEKI
P28665	MUG1_258	0.18303	2.23527e-06	aceK	Total	SEKI	Blood SEKI
P28665	MUG1_265	0.0363075	0.0110201	aceK	Total	SEKI	Blood SEKI
P28665	MUG1_339	0.23786	4.46287e-05	aceK	Total	SEKI	Blood SEKI
P28665	MUG1_344	9.77961e-06	0.0045739	aceK	Total	SEKI	Blood SEKI
P28665	MUG1_358	0.285223	1.61663e-05	aceK	Total	SEKI	Blood SEKI
P28665	MUG1_373	0.255068	0.00806382	aceK	Total	SEKI	Blood SEKI
P28665	MUG1_515	0.137868	2.55806e-05	aceK	Total	SEKI	Blood SEKI
P28665	MUG1_600	1.79518	0.542524	aceK	Total	SEKI	Blood SEKI
P28665	MUG1_644	0.213824	0.00138976	aceK	Total	SEKI	Blood SEKI
P28665	MUG1_655	0.22506	0.000995119	aceK	Total	SEKI	Blood SEKI
P28665	MUG1_913	0.145687	0.000966402	aceK	Total	SEKI	Blood SEKI
P28665	MUG1_943	0.0230537	0.0143611	aceK	Total	SEKI	Blood SEKI
P28666	MUG2_1021	0.124343	0.000930706	aceK	Total	SEKI	Blood SEKI
P28666	MUG2_1361	1.3436	0.237449	aceK	Total	SEKI	Blood SEKI
P28666	MUG2_1370	0.196975	0.00128599	aceK	Total	SEKI	Blood SEKI
P28666	MUG2_1374	0.0932178	0.00324489	aceK	Total	SEKI	Blood SEKI
P28666	MUG2_145	1.79225	0.463123	aceK	Total	SEKI	Blood SEKI
P28666	MUG2_339	0.227164	4.46287e-05	aceK	Total	SEKI	Blood SEKI
P28666	MUG2_344	9.33983e-06	0.0045739	aceK	Total	SEKI	Blood SEKI
P28666	MUG2_358	0.272398	1.61663e-05	aceK	Total	SEKI	Blood SEKI
P28666	MUG2_943	0.022017	0.0143611	aceK	Total	SEKI	Blood SEKI
Q8C165	P20D1_293	4.12775	0.00254913	aceK	Total	SEKI	Blood SEKI
Q9QYX7	PCLO_4127	0.218813	0.00654704	aceK	Total	SEKI	Blood SEKI
Q9QYX7	PCLO_4130	0.218813	0.00654704	aceK	Total	SEKI	Blood SEKI
P20918	PLMN_223	0.441	0.00827623	aceK	Total	SEKI	Blood SEKI
P20918	PLMN_230	0.515834	0.00165596	aceK	Total	SEKI	Blood SEKI
P20918	PLMN_528	0.456555	0.000666063	aceK	Total	SEKI	Blood SEKI
P20918	PLMN_96	1.48268	0.0285044	aceK	Total	SEKI	Blood SEKI
Q9JM99	PRG4_928	2439.92	5.92888e-07	aceK	Total	SEKI	Blood SEKI
P11680	PROP_447	0.335611	0.00105646	aceK	Total	SEKI	Blood SEKI
Q9R1P1	PSB3_77	0.578914	0.0255875	aceK	Total	SEKI	Blood SEKI
Q61838	PZP_1088	1.31056	0.181653	aceK	Total	SEKI	Blood SEKI
Q61838	PZP_1203	0.575428	0.0215546	aceK	Total	SEKI	Blood SEKI
Q61838	PZP_122	0.416992	0.00063726	aceK	Total	SEKI	Blood SEKI
Q61838	PZP_1251	0.645635	0.903039	aceK	Total	SEKI	Blood SEKI
Q61838	PZP_1254	0.590213	0.892969	aceK	Total	SEKI	Blood SEKI
Q61838	PZP_133	0.747317	0.103958	aceK	Total	SEKI	Blood SEKI
Q61838	PZP_1357	0.751451	0.0578903	aceK	Total	SEKI	Blood SEKI
Q61838	PZP_1373	0.666388	0.671109	aceK	Total	SEKI	Blood SEKI
Q61838	PZP_1412	0.501516	0.00275296	aceK	Total	SEKI	Blood SEKI
Q61838	PZP_1416	0.503582	0.00382266	aceK	Total	SEKI	Blood SEKI
Q61838	PZP_143	0.470962	0.453612	aceK	Total	SEKI	Blood SEKI
Q61838	PZP_207	0.671044	0.66618	aceK	Total	SEKI	Blood SEKI
Q61838	PZP_232	1.12318	0.0230846	aceK	Total	SEKI	Blood SEKI
Q61838	PZP_256	0.855554	0.000521574	aceK	Total	SEKI	Blood SEKI
Q61838	PZP_348	0.48029	0.00158314	aceK	Total	SEKI	Blood SEKI
Q61838	PZP_487	0.390404	0.0273967	aceK	Total	SEKI	Blood SEKI
Q61838	PZP_607	0.597587	0.418686	aceK	Total	SEKI	Blood SEKI
Q61838	PZP_637	0.349888	4.54671e-05	aceK	Total	SEKI	Blood SEKI
Q61838	PZP_908	1.05864	0.0316808	aceK	Total	SEKI	Blood SEKI
P97868	RBBP6_1010	1.16627	0.137502	aceK	Total	SEKI	Blood SEKI
P97868	RBBP6_1012	1.16627	0.137502	aceK	Total	SEKI	Blood SEKI
P97868	RBBP6_1014	1.16627	0.137502	aceK	Total	SEKI	Blood SEKI
P12246	SAMP_146	82.1505	0.000559224	aceK	Total	SEKI	Blood SEKI
P12246	SAMP_75	37.5884	0.000176275	aceK	Total	SEKI	Blood SEKI
P12246	SAMP_99	3.88594	0.00314729	aceK	Total	SEKI	Blood SEKI
Q61207	SAP_447	0.289865	0.076928	aceK	Total	SEKI	Blood SEKI
P07759	SPA3K_155	0.356297	0.000453082	aceK	Total	SEKI	Blood SEKI
P07759	SPA3K_239	0.501455	0.0661504	aceK	Total	SEKI	Blood SEKI
P07759	SPA3K_246	0.482627	0.00188286	aceK	Total	SEKI	Blood SEKI
P07759	SPA3K_314	7.10687	0.191552	aceK	Total	SEKI	Blood SEKI
P07759	SPA3K_360	0.633433	0.0624008	aceK	Total	SEKI	Blood SEKI
Q03734	SPA3M_154	0.318873	0.000453082	aceK	Total	SEKI	Blood SEKI
Q03734	SPA3M_238	0.448785	0.0661504	aceK	Total	SEKI	Blood SEKI
Q91WP6	SPA3N_226	8.64782	0.00523254	aceK	Total	SEKI	Blood SEKI
Q91WP6	SPA3N_233	0.625319	0.0010481	aceK	Total	SEKI	Blood SEKI
Q8BWT1	THIM_234	33.7794	0.00425798	aceK	Total	SEKI	Blood SEKI
Q921I1	TRFE_134	0.397838	0.00018661	aceK	Total	SEKI	Blood SEKI
Q921I1	TRFE_157	1.02182	0.788985	aceK	Total	SEKI	Blood SEKI
Q921I1	TRFE_167	0.399568	0.00538538	aceK	Total	SEKI	Blood SEKI
Q921I1	TRFE_212	0.269645	0.000696403	aceK	Total	SEKI	Blood SEKI
Q921I1	TRFE_225	0.530386	0.00473588	aceK	Total	SEKI	Blood SEKI
Q921I1	TRFE_236	0.385957	0.00225528	aceK	Total	SEKI	Blood SEKI
Q921I1	TRFE_26	0.387356	5.10035e-05	aceK	Total	SEKI	Blood SEKI
Q921I1	TRFE_287	1.40552	0.00804194	aceK	Total	SEKI	Blood SEKI
Q921I1	TRFE_315	0.512124	0.0309554	aceK	Total	SEKI	Blood SEKI
Q921I1	TRFE_361	0.586891	0.029859	aceK	Total	SEKI	Blood SEKI
Q921I1	TRFE_383	0.0992717	0.280872	aceK	Total	SEKI	Blood SEKI
Q921I1	TRFE_46	0.290902	0.00100093	aceK	Total	SEKI	Blood SEKI
Q921I1	TRFE_467	0.267582	3.82307e-07	aceK	Total	SEKI	Blood SEKI
Q921I1	TRFE_547	0.270267	8.78876e-08	aceK	Total	SEKI	Blood SEKI
Q921I1	TRFE_554	0.279397	0.000286186	aceK	Total	SEKI	Blood SEKI
Q921I1	TRFE_572	0.299579	0.00206193	aceK	Total	SEKI	Blood SEKI
Q921I1	TRFE_575	0.247954	0.00082462	aceK	Total	SEKI	Blood SEKI
Q921I1	TRFE_641	0.233395	0.0102437	aceK	Total	SEKI	Blood SEKI
Q921I1	TRFE_658	0.316566	0.00266375	aceK	Total	SEKI	Blood SEKI
Q921I1	TRFE_667	0.115392	4.62986e-05	aceK	Total	SEKI	Blood SEKI
Q921I1	TRFE_696	0.25498	0.00191633	aceK	Total	SEKI	Blood SEKI
P07309	TTHY_35	0.143285	4.09071e-05	aceK	Total	SEKI	Blood SEKI
Q0KK59	UNC79_1839	0.244067	0.00106152	aceK	Total	SEKI	Blood SEKI
P21614	VTDB_201	0.128767	0.00100717	aceK	Total	SEKI	Blood SEKI
P21614	VTDB_291	0.411961	0.000229788	aceK	Total	SEKI	Blood SEKI
P21614	VTDB_393	0.434669	0.00736453	aceK	Total	SEKI	Blood SEKI
P21614	VTDB_444	0.198748	0.0141428	aceK	Total	SEKI	Blood SEKI
P29788	VTNC_36	0.182755	0.413998	aceK	Total	SEKI	Blood SEKI
P62259	1433E_142	0.00274394	0.283119	malK	Total	SEKI	Blood SEKI
P62259	1433E_50	0.010708	0.075544	malK	Total	SEKI	Blood SEKI
P62259	1433E_69	0.162659	0.512146	malK	Total	SEKI	Blood SEKI
P63101	1433Z_11	0.161161	0.934589	malK	Total	SEKI	Blood SEKI
P63101	1433Z_158	0.713423	0.757897	malK	Total	SEKI	Blood SEKI
P63101	1433Z_49	0.721907	0.271815	malK	Total	SEKI	Blood SEKI
P63101	1433Z_68	0.0558565	0.348482	malK	Total	SEKI	Blood SEKI
P07758	A1AT1_292	0.502838	0.00301653	malK	Total	SEKI	Blood SEKI
P22599	A1AT2_292	0.380091	0.000587609	malK	Total	SEKI	Blood SEKI
P09470	ACE_740	0.0261932	0.506967	malK	Total	SEKI	Blood SEKI
P62737	ACTA_317	0.857152	0.694646	malK	Total	SEKI	Blood SEKI
P62737	ACTA_328	3065.93	0.923207	malK	Total	SEKI	Blood SEKI
P62737	ACTA_330	2.05565	0.00548589	malK	Total	SEKI	Blood SEKI
P62737	ACTA_52	2.941	0.684245	malK	Total	SEKI	Blood SEKI
P62737	ACTA_63	0.463985	0.662961	malK	Total	SEKI	Blood SEKI
P60710	ACTB_113	0.0296952	0.42266	malK	Total	SEKI	Blood SEKI
P60710	ACTB_291	1.21026	0.452658	malK	Total	SEKI	Blood SEKI
P60710	ACTB_315	0.892328	0.694646	malK	Total	SEKI	Blood SEKI
P60710	ACTB_326	3191.75	0.923207	malK	Total	SEKI	Blood SEKI
P60710	ACTB_328	2.14001	0.00548589	malK	Total	SEKI	Blood SEKI
P60710	ACTB_50	3.06169	0.684245	malK	Total	SEKI	Blood SEKI
P60710	ACTB_61	0.483026	0.662961	malK	Total	SEKI	Blood SEKI
Q8VC28	AK1CD_185	0.611629	0.00522479	malK	Total	SEKI	Blood SEKI
O08715	AKAP1_579	0.197377	0.113572	malK	Total	SEKI	Blood SEKI
P31750	AKT1_163	2.98662	0.797319	malK	Total	SEKI	Blood SEKI
P31750	AKT1_170	2.98662	0.797319	malK	Total	SEKI	Blood SEKI
P31750	AKT1_214	4.99487	0.706416	malK	Total	SEKI	Blood SEKI
P07724	ALBU_210	0.410288	7.76768e-06	malK	Total	SEKI	Blood SEKI
P07724	ALBU_212	0.379482	0.00226266	malK	Total	SEKI	Blood SEKI
P07724	ALBU_223	66.509	0.994896	malK	Total	SEKI	Blood SEKI
P07724	ALBU_229	160.773	0.0476612	malK	Total	SEKI	Blood SEKI
P07724	ALBU_236	0.460544	0.00012168	malK	Total	SEKI	Blood SEKI
P07724	ALBU_267	0.302049	0.0646695	malK	Total	SEKI	Blood SEKI
P07724	ALBU_28	4.43913	0.539011	malK	Total	SEKI	Blood SEKI
P07724	ALBU_305	0.298502	0.000319971	malK	Total	SEKI	Blood SEKI
P07724	ALBU_375	0.571392	0.00229278	malK	Total	SEKI	Blood SEKI
P07724	ALBU_376	0.565125	0.000102245	malK	Total	SEKI	Blood SEKI
P07724	ALBU_413	0.864333	0.000672003	malK	Total	SEKI	Blood SEKI
P07724	ALBU_421	0.426845	0.341861	malK	Total	SEKI	Blood SEKI
P07724	ALBU_438	0.262486	3.27738e-07	malK	Total	SEKI	Blood SEKI
P07724	ALBU_460	0.235856	9.58443e-06	malK	Total	SEKI	Blood SEKI
P07724	ALBU_490	0.626908	0.0322651	malK	Total	SEKI	Blood SEKI
P07724	ALBU_499	0.502692	0.000583833	malK	Total	SEKI	Blood SEKI
P07724	ALBU_549	0.278728	8.93136e-07	malK	Total	SEKI	Blood SEKI
P07724	ALBU_558	0.791595	0.0757161	malK	Total	SEKI	Blood SEKI
P07724	ALBU_560	0.568285	0.00149887	malK	Total	SEKI	Blood SEKI
P07724	ALBU_562	0.769298	0.0295483	malK	Total	SEKI	Blood SEKI
P07724	ALBU_588	1.28878	0.893455	malK	Total	SEKI	Blood SEKI
P07724	ALBU_65	0.104917	0.0567894	malK	Total	SEKI	Blood SEKI
P05064	ALDOA_108	0.748494	0.167717	malK	Total	SEKI	Blood SEKI
P05064	ALDOA_111	0.755933	0.492282	malK	Total	SEKI	Blood SEKI
P05064	ALDOA_14	0.000740196	0.654359	malK	Total	SEKI	Blood SEKI
P05064	ALDOA_140	3.19201	0.40618	malK	Total	SEKI	Blood SEKI
P05064	ALDOA_147	3.20804	0.188345	malK	Total	SEKI	Blood SEKI
P05064	ALDOA_153	0.177302	0.249901	malK	Total	SEKI	Blood SEKI
P05064	ALDOA_208	0.497604	0.620669	malK	Total	SEKI	Blood SEKI
P05064	ALDOA_230	3.2673	0.197702	malK	Total	SEKI	Blood SEKI
P05064	ALDOA_312	1.76707	0.425322	malK	Total	SEKI	Blood SEKI
P05064	ALDOA_317	0.223459	0.250065	malK	Total	SEKI	Blood SEKI
P05064	ALDOA_322	0.570389	0.483487	malK	Total	SEKI	Blood SEKI
P05064	ALDOA_42	0.220585	0.214998	malK	Total	SEKI	Blood SEKI
Q91Y97	ALDOB_108	0.00537849	0.29727	malK	Total	SEKI	Blood SEKI
Q91Y97	ALDOB_121	0.65023	0.53798	malK	Total	SEKI	Blood SEKI
Q91Y97	ALDOB_139	0.714648	0.931825	malK	Total	SEKI	Blood SEKI
Q91Y97	ALDOB_14	2.44747	0.0193019	malK	Total	SEKI	Blood SEKI
Q91Y97	ALDOB_140	0.0560238	0.180172	malK	Total	SEKI	Blood SEKI
Q91Y97	ALDOB_230	0.712739	0.687352	malK	Total	SEKI	Blood SEKI
Q91Y97	ALDOB_243	4.24372	0.254503	malK	Total	SEKI	Blood SEKI
Q91Y97	ALDOB_317	0.446862	0.0309744	malK	Total	SEKI	Blood SEKI
Q91Y97	ALDOB_322	0.630924	0.199389	malK	Total	SEKI	Blood SEKI
Q91Y97	ALDOB_48	1234.02	0.527032	malK	Total	SEKI	Blood SEKI
P32261	ANT3_15	124.881	0.265768	malK	Total	SEKI	Blood SEKI
P97429	ANXA4_259	2.00804	0.426719	malK	Total	SEKI	Blood SEKI
P97429	ANXA4_28	0.00830273	0.348274	malK	Total	SEKI	Blood SEKI
P97429	ANXA4_300	0.477116	0.781146	malK	Total	SEKI	Blood SEKI
E9Q414	APOB_3057	0.228614	0.0652784	malK	Total	SEKI	Blood SEKI
P34928	APOC1_62	2.05177	0.00651851	malK	Total	SEKI	Blood SEKI
Q99K28	ARFG2_24	0.479932	0.832381	malK	Total	SEKI	Blood SEKI
Q4VC17	ATS18_1078	3.21203	0.0131125	malK	Total	SEKI	Blood SEKI
Q4VC17	ATS18_1087	0.00214607	0.395509	malK	Total	SEKI	Blood SEKI
P20029	BIP_554	0.000487417	0.253795	malK	Total	SEKI	Blood SEKI
Q2VPD4	BMAL2_366	1.73592	0.388655	malK	Total	SEKI	Blood SEKI
Q2VPD4	BMAL2_368	1.73592	0.388655	malK	Total	SEKI	Blood SEKI
Q2VPD4	BMAL2_375	1.73592	0.388655	malK	Total	SEKI	Blood SEKI
P97929	BRCA2_1515	0.357465	0.657901	malK	Total	SEKI	Blood SEKI
P97929	BRCA2_2417	0.355166	0.304305	malK	Total	SEKI	Blood SEKI
P98086	C1QA_219	1.82622	0.0528579	malK	Total	SEKI	Blood SEKI
P16015	CAH3_135	0.0147013	0.267054	malK	Total	SEKI	Blood SEKI
P16015	CAH3_153	0.00541831	0.323859	malK	Total	SEKI	Blood SEKI
P16015	CAH3_171	5.30875	0.392058	malK	Total	SEKI	Blood SEKI
P16015	CAH3_39	41.7423	0.245962	malK	Total	SEKI	Blood SEKI
P16015	CAH3_57	0.362864	0.447274	malK	Total	SEKI	Blood SEKI
P16015	CAH3_64	0.00880023	0.386262	malK	Total	SEKI	Blood SEKI
Q6ZQ38	CAND1_577	0.465532	0.47515	malK	Total	SEKI	Blood SEKI
Q6ZQ38	CAND1_60	0.671512	0.000868475	malK	Total	SEKI	Blood SEKI
P24270	CATA_243	1.09688	0.609074	malK	Total	SEKI	Blood SEKI
P24270	CATA_449	0.0222685	0.771375	malK	Total	SEKI	Blood SEKI
P24270	CATA_480	1.13981	0.492639	malK	Total	SEKI	Blood SEKI
P24270	CATA_499	5.5008	0.237853	malK	Total	SEKI	Blood SEKI
Q5U465	CC125_340	0.0308889	0.697739	malK	Total	SEKI	Blood SEKI
Q0VG85	CC162_619	0.0210144	0.760753	malK	Total	SEKI	Blood SEKI
Q9QWK4	CD5L_291	2.48435	0.75203	malK	Total	SEKI	Blood SEKI
E9Q309	CE350_399	1141.06	0.197671	malK	Total	SEKI	Blood SEKI
E9Q309	CE350_409	1141.06	0.197671	malK	Total	SEKI	Blood SEKI
Q61147	CERU_707	1710.69	0.32756	malK	Total	SEKI	Blood SEKI
Q9D7S9	CHMP5_121	0.202979	0.208174	malK	Total	SEKI	Blood SEKI
Q9D7S9	CHMP5_44	11.8629	0.363594	malK	Total	SEKI	Blood SEKI
Q3UHX9	CI114_244	77.4654	0.517615	malK	Total	SEKI	Blood SEKI
Q01149	CO1A2_1325	0.248847	0.26276	malK	Total	SEKI	Blood SEKI
Q01149	CO1A2_1326	0.248847	0.26276	malK	Total	SEKI	Blood SEKI
Q01149	CO1A2_1332	0.248847	0.26276	malK	Total	SEKI	Blood SEKI
P01027	CO3_1050	6239.1	0.745616	malK	Total	SEKI	Blood SEKI
P01027	CO3_1051	6239.1	0.745616	malK	Total	SEKI	Blood SEKI
P01027	CO3_1060	6239.1	0.745616	malK	Total	SEKI	Blood SEKI
P01029	CO4B_615	1.15246	0.562551	malK	Total	SEKI	Blood SEKI
Q62036	CP131_781	0.28747	0.0647005	malK	Total	SEKI	Blood SEKI
O54749	CP2J5_135	1.16311	0.629003	malK	Total	SEKI	Blood SEKI
Q8C196	CPSM_1074	0.529745	0.034711	malK	Total	SEKI	Blood SEKI
Q8C196	CPSM_1168	0.334018	0.721038	malK	Total	SEKI	Blood SEKI
Q8C196	CPSM_1232	1.3988	0.348341	malK	Total	SEKI	Blood SEKI
Q8C196	CPSM_1291	0.301101	0.871051	malK	Total	SEKI	Blood SEKI
Q8C196	CPSM_1486	0.0304874	0.449887	malK	Total	SEKI	Blood SEKI
Q8C196	CPSM_157	15.1922	0.295548	malK	Total	SEKI	Blood SEKI
Q8C196	CPSM_197	0.0414648	0.000179089	malK	Total	SEKI	Blood SEKI
Q8C196	CPSM_210	1.01673	0.512316	malK	Total	SEKI	Blood SEKI
Q8C196	CPSM_214	0.467018	0.822872	malK	Total	SEKI	Blood SEKI
Q8C196	CPSM_219	0.00921951	0.000710053	malK	Total	SEKI	Blood SEKI
Q8C196	CPSM_228	0.00352823	0.000135986	malK	Total	SEKI	Blood SEKI
Q8C196	CPSM_287	0.0114117	0.236496	malK	Total	SEKI	Blood SEKI
Q8C196	CPSM_307	0.06049	0.167279	malK	Total	SEKI	Blood SEKI
Q8C196	CPSM_402	11.0103	0.00392386	malK	Total	SEKI	Blood SEKI
Q8C196	CPSM_412	440.352	0.0026906	malK	Total	SEKI	Blood SEKI
Q8C196	CPSM_44	0.346365	0.589883	malK	Total	SEKI	Blood SEKI
Q8C196	CPSM_458	0.115129	0.318324	malK	Total	SEKI	Blood SEKI
Q8C196	CPSM_527	3.12177	9.96638e-05	malK	Total	SEKI	Blood SEKI
Q8C196	CPSM_55	0.0122052	0.771572	malK	Total	SEKI	Blood SEKI
Q8C196	CPSM_553	2.02636	0.424886	malK	Total	SEKI	Blood SEKI
Q8C196	CPSM_603	11.6704	0.436828	malK	Total	SEKI	Blood SEKI
Q8C196	CPSM_728	55.5565	0.422649	malK	Total	SEKI	Blood SEKI
Q8C196	CPSM_751	7.89194	0.698138	malK	Total	SEKI	Blood SEKI
Q8C196	CPSM_757	4.35479	0.330935	malK	Total	SEKI	Blood SEKI
Q8C196	CPSM_831	0.350458	0.942305	malK	Total	SEKI	Blood SEKI
Q8C196	CPSM_840	0.0794879	0.0997024	malK	Total	SEKI	Blood SEKI
Q8C196	CPSM_841	1.76622	0.0151636	malK	Total	SEKI	Blood SEKI
Q8C196	CPSM_856	9.1515	0.117149	malK	Total	SEKI	Blood SEKI
Q8C196	CPSM_875	0.000415266	0.243557	malK	Total	SEKI	Blood SEKI
Q8C196	CPSM_908	0.0104698	0.00346793	malK	Total	SEKI	Blood SEKI
Q8C196	CPSM_915	0.429378	0.609417	malK	Total	SEKI	Blood SEKI
Q8C196	CPSM_919	0.0306529	0.287663	malK	Total	SEKI	Blood SEKI
Q8C196	CPSM_935	0.0186152	0.00227398	malK	Total	SEKI	Blood SEKI
B9EJA2	CTTB2_545	0.212121	0.000394309	malK	Total	SEKI	Blood SEKI
Q8C5N3	CWC22_542	0.655646	0.799084	malK	Total	SEKI	Blood SEKI
P62897	CYC_28	0.0880315	0.0524905	malK	Total	SEKI	Blood SEKI
P62897	CYC_40	0.94253	0.23752	malK	Total	SEKI	Blood SEKI
P62897	CYC_54	0.351784	0.834199	malK	Total	SEKI	Blood SEKI
P62897	CYC_74	0.440843	0.155757	malK	Total	SEKI	Blood SEKI
P62897	CYC_87	1.0867	0.254328	malK	Total	SEKI	Blood SEKI
P62897	CYC_89	0.00172358	0.0138227	malK	Total	SEKI	Blood SEKI
P62897	CYC_9	1.35637	0.36711	malK	Total	SEKI	Blood SEKI
Q80TQ2	CYLD_657	1.7887	0.814067	malK	Total	SEKI	Blood SEKI
O70566	DIAP2_670	4.33785	0.376968	malK	Total	SEKI	Blood SEKI
P11531	DMD_1151	3.75885	0.147795	malK	Total	SEKI	Blood SEKI
P17182	ENOA_193	144870	0.00653646	malK	Total	SEKI	Blood SEKI
P17182	ENOA_197	0.151497	0.415383	malK	Total	SEKI	Blood SEKI
P17182	ENOA_199	2.93015	0.197708	malK	Total	SEKI	Blood SEKI
P17182	ENOA_202	0.225905	0.000313491	malK	Total	SEKI	Blood SEKI
P17182	ENOA_221	0.354694	0.451409	malK	Total	SEKI	Blood SEKI
P17182	ENOA_228	0.0176822	0.675054	malK	Total	SEKI	Blood SEKI
P17182	ENOA_256	0.293624	0.289253	malK	Total	SEKI	Blood SEKI
P17182	ENOA_330	0.171065	0.444458	malK	Total	SEKI	Blood SEKI
P17182	ENOA_335	0.251992	0.399545	malK	Total	SEKI	Blood SEKI
P17182	ENOA_434	0.0117492	0.566009	malK	Total	SEKI	Blood SEKI
P17182	ENOA_60	0.806913	0.625164	malK	Total	SEKI	Blood SEKI
P17182	ENOA_71	0.132422	0.0441439	malK	Total	SEKI	Blood SEKI
P17182	ENOA_81	2.04133	0.0302239	malK	Total	SEKI	Blood SEKI
Q5XG69	F169A_650	57.0938	0.0230536	malK	Total	SEKI	Blood SEKI
Q5XG69	F169A_652	57.0938	0.0230536	malK	Total	SEKI	Blood SEKI
Q5XG69	F169A_655	57.0938	0.0230536	malK	Total	SEKI	Blood SEKI
O88783	FA5_2006	0.00180383	0.39871	malK	Total	SEKI	Blood SEKI
Q2PZL6	FAT4_3830	0.548163	0.640928	malK	Total	SEKI	Blood SEKI
E9PV24	FIBA_101	8.18694	7.17688e-05	malK	Total	SEKI	Blood SEKI
E9PV24	FIBA_149	0.223336	0.00642064	malK	Total	SEKI	Blood SEKI
E9PV24	FIBA_379	0.928332	0.268139	malK	Total	SEKI	Blood SEKI
E9PV24	FIBA_414	4.17821	0.00340518	malK	Total	SEKI	Blood SEKI
Q8K0E8	FIBB_343	1.147	0.0198187	malK	Total	SEKI	Blood SEKI
P16858	G3P_105	0.0611706	0.0654481	malK	Total	SEKI	Blood SEKI
P16858	G3P_111	0.0323384	0.561488	malK	Total	SEKI	Blood SEKI
P16858	G3P_184	4.2517	0.64233	malK	Total	SEKI	Blood SEKI
P16858	G3P_192	2.97644	0.00311154	malK	Total	SEKI	Blood SEKI
P16858	G3P_213	0.331833	0.65575	malK	Total	SEKI	Blood SEKI
P16858	G3P_217	5.84806	0.00326816	malK	Total	SEKI	Blood SEKI
P16858	G3P_249	0.942476	0.298349	malK	Total	SEKI	Blood SEKI
P16858	G3P_252	11.5441	0.0163496	malK	Total	SEKI	Blood SEKI
P16858	G3P_258	0.221377	0.415202	malK	Total	SEKI	Blood SEKI
P16858	G3P_261	2.2815	0.237133	malK	Total	SEKI	Blood SEKI
P16858	G3P_332	0.00658732	0.82413	malK	Total	SEKI	Blood SEKI
P16858	G3P_59	19.2163	0.439921	malK	Total	SEKI	Blood SEKI
P16858	G3P_64	1.68591	0.403578	malK	Total	SEKI	Blood SEKI
P16858	G3P_70	0.334883	0.480946	malK	Total	SEKI	Blood SEKI
Q8CFX1	G6PE_749	0.0848112	0.218768	malK	Total	SEKI	Blood SEKI
Q922P9	GLYR1_15	0.198667	0.136806	malK	Total	SEKI	Blood SEKI
Q922P9	GLYR1_25	0.198667	0.136806	malK	Total	SEKI	Blood SEKI
Q80SU7	GVIN1_1081	0.465826	0.309704	malK	Total	SEKI	Blood SEKI
P68433	H31_123	0.584594	0.758586	malK	Total	SEKI	Blood SEKI
P68433	H31_57	0.861408	0.408308	malK	Total	SEKI	Blood SEKI
P68433	H31_80	0.263475	0.352588	malK	Total	SEKI	Blood SEKI
P01942	HBA_12	2.05387	0.00889869	malK	Total	SEKI	Blood SEKI
P01942	HBA_17	0.0142335	0.556184	malK	Total	SEKI	Blood SEKI
P02088	HBB1_145	1.76416	0.33723	malK	Total	SEKI	Blood SEKI
P02088	HBB1_18	0.35029	0.488124	malK	Total	SEKI	Blood SEKI
P02088	HBB1_67	188.65	0.279203	malK	Total	SEKI	Blood SEKI
P02088	HBB1_83	0.0278754	0.295415	malK	Total	SEKI	Blood SEKI
P02089	HBB2_145	1.89615	0.33723	malK	Total	SEKI	Blood SEKI
P02089	HBB2_18	4.15299	0.568269	malK	Total	SEKI	Blood SEKI
P02089	HBB2_83	0.0708514	0.927612	malK	Total	SEKI	Blood SEKI
O88703	HCN2_160	1.02828	0.359458	malK	Total	SEKI	Blood SEKI
P49182	HEP2_247	0.809822	0.539019	malK	Total	SEKI	Blood SEKI
Q3TEA8	HP1B3_527	0.884095	0.964791	malK	Total	SEKI	Blood SEKI
P07901	HS90A_358	0.00749649	0.351114	malK	Total	SEKI	Blood SEKI
P07901	HS90A_359	0.00749649	0.351114	malK	Total	SEKI	Blood SEKI
P07901	HS90A_415	0.595215	0.497484	malK	Total	SEKI	Blood SEKI
P07901	HS90A_458	389.39	0.0133294	malK	Total	SEKI	Blood SEKI
P07901	HS90A_459	1.39224	0.11221	malK	Total	SEKI	Blood SEKI
P07901	HS90A_586	0.0161095	0.483559	malK	Total	SEKI	Blood SEKI
P07901	HS90A_69	3.18941	0.254432	malK	Total	SEKI	Blood SEKI
P63017	HSP7C_159	0.087036	0.385614	malK	Total	SEKI	Blood SEKI
P63017	HSP7C_246	0.053796	0.000709421	malK	Total	SEKI	Blood SEKI
P63017	HSP7C_250	0.537419	0.679728	malK	Total	SEKI	Blood SEKI
P63017	HSP7C_251	0.505429	0.945659	malK	Total	SEKI	Blood SEKI
P63017	HSP7C_325	0.147365	0.427871	malK	Total	SEKI	Blood SEKI
P63017	HSP7C_348	14.8484	0.955652	malK	Total	SEKI	Blood SEKI
P63017	HSP7C_601	240.645	0.819624	malK	Total	SEKI	Blood SEKI
P01867	IGG2B_321	0.718755	0.452166	malK	Total	SEKI	Blood SEKI
P07310	KCRM_101	0.360612	0.410534	malK	Total	SEKI	Blood SEKI
P07310	KCRM_105	0.00989493	0.753096	malK	Total	SEKI	Blood SEKI
P07310	KCRM_107	0.35385	0.467537	malK	Total	SEKI	Blood SEKI
P07310	KCRM_116	1.29165	0.388164	malK	Total	SEKI	Blood SEKI
P07310	KCRM_15	0.436644	0.367658	malK	Total	SEKI	Blood SEKI
P07310	KCRM_156	0.502596	0.856797	malK	Total	SEKI	Blood SEKI
P07310	KCRM_172	0.259179	0.422872	malK	Total	SEKI	Blood SEKI
P07310	KCRM_242	0.411056	0.42422	malK	Total	SEKI	Blood SEKI
P07310	KCRM_247	132.741	0.394914	malK	Total	SEKI	Blood SEKI
P07310	KCRM_25	0.00162189	0.454598	malK	Total	SEKI	Blood SEKI
P07310	KCRM_259	0.411294	0.509468	malK	Total	SEKI	Blood SEKI
P07310	KCRM_298	1.86462	0.485934	malK	Total	SEKI	Blood SEKI
P07310	KCRM_304	0.62176	0.55701	malK	Total	SEKI	Blood SEKI
P07310	KCRM_307	0.39751	0.508995	malK	Total	SEKI	Blood SEKI
P07310	KCRM_366	53.2302	0.82711	malK	Total	SEKI	Blood SEKI
P07310	KCRM_369	5.57532	0.374287	malK	Total	SEKI	Blood SEKI
P07310	KCRM_381	2.2033	0.439342	malK	Total	SEKI	Blood SEKI
P26262	KLKB1_102	0.0321986	0.641714	malK	Total	SEKI	Blood SEKI
P52480	KPYM_125	1.05282	0.634387	malK	Total	SEKI	Blood SEKI
P52480	KPYM_206	0.00418141	0.196215	malK	Total	SEKI	Blood SEKI
P52480	KPYM_207	0.616527	0.946557	malK	Total	SEKI	Blood SEKI
P52480	KPYM_247	0.0248535	0.442166	malK	Total	SEKI	Blood SEKI
P52480	KPYM_256	3.61681	0.21018	malK	Total	SEKI	Blood SEKI
P52480	KPYM_433	0.374174	0.00359896	malK	Total	SEKI	Blood SEKI
P52480	KPYM_62	45.9443	0.160415	malK	Total	SEKI	Blood SEKI
P52480	KPYM_66	0.846336	0.181298	malK	Total	SEKI	Blood SEKI
P06151	LDHA_118	757.486	0.187042	malK	Total	SEKI	Blood SEKI
P06151	LDHA_126	0.14477	0.033543	malK	Total	SEKI	Blood SEKI
P06151	LDHA_224	4.86782	0.262705	malK	Total	SEKI	Blood SEKI
P06151	LDHA_318	0.792726	0.969698	malK	Total	SEKI	Blood SEKI
P06151	LDHA_76	0.302916	0.513977	malK	Total	SEKI	Blood SEKI
P06151	LDHA_81	0.35747	0.405956	malK	Total	SEKI	Blood SEKI
P16125	LDHB_82	0.00718579	0.693079	malK	Total	SEKI	Blood SEKI
P34884	MIF_78	1.26549	0.458573	malK	Total	SEKI	Blood SEKI
Q9JLN9	MTOR_1218	0.0396147	0.826547	malK	Total	SEKI	Blood SEKI
Q5SX39	MYH4_1001	0.228402	0.133336	malK	Total	SEKI	Blood SEKI
Q5SX39	MYH4_1020	1.24169	0.820275	malK	Total	SEKI	Blood SEKI
Q5SX39	MYH4_1028	4142.16	0.317132	malK	Total	SEKI	Blood SEKI
Q5SX39	MYH4_1030	0.129543	1.34338e-05	malK	Total	SEKI	Blood SEKI
Q5SX39	MYH4_1058	5.26804	0.409097	malK	Total	SEKI	Blood SEKI
Q5SX39	MYH4_1085	0.00270271	0.24957	malK	Total	SEKI	Blood SEKI
Q5SX39	MYH4_1087	1.33337	0.338933	malK	Total	SEKI	Blood SEKI
Q5SX39	MYH4_1110	1.01903	0.376671	malK	Total	SEKI	Blood SEKI
Q5SX39	MYH4_1113	0.498977	0.532815	malK	Total	SEKI	Blood SEKI
Q5SX39	MYH4_1199	0.254865	0.0371105	malK	Total	SEKI	Blood SEKI
Q5SX39	MYH4_1218	2.20285	0.909381	malK	Total	SEKI	Blood SEKI
Q5SX39	MYH4_1246	0.885338	0.819928	malK	Total	SEKI	Blood SEKI
Q5SX39	MYH4_1298	0.0215072	0.306007	malK	Total	SEKI	Blood SEKI
Q5SX39	MYH4_1309	21.7077	0.929568	malK	Total	SEKI	Blood SEKI
Q5SX39	MYH4_1328	0.540838	0.999461	malK	Total	SEKI	Blood SEKI
Q5SX39	MYH4_1330	0.570068	0.892003	malK	Total	SEKI	Blood SEKI
Q5SX39	MYH4_1367	5.3776	0.206209	malK	Total	SEKI	Blood SEKI
Q5SX39	MYH4_1378	0.139295	0.396639	malK	Total	SEKI	Blood SEKI
Q5SX39	MYH4_1414	0.190493	0.24838	malK	Total	SEKI	Blood SEKI
Q5SX39	MYH4_1455	343945	0.00171588	malK	Total	SEKI	Blood SEKI
Q5SX39	MYH4_1463	0.151376	0.312511	malK	Total	SEKI	Blood SEKI
Q5SX39	MYH4_1476	1.37917	0.464109	malK	Total	SEKI	Blood SEKI
Q5SX39	MYH4_1489	0.0220755	0.458884	malK	Total	SEKI	Blood SEKI
Q5SX39	MYH4_1507	56.7465	0.243653	malK	Total	SEKI	Blood SEKI
Q5SX39	MYH4_1532	0.598379	0.758396	malK	Total	SEKI	Blood SEKI
Q5SX39	MYH4_1573	0.0007308	0.507272	malK	Total	SEKI	Blood SEKI
Q5SX39	MYH4_1579	0.364384	0.322759	malK	Total	SEKI	Blood SEKI
Q5SX39	MYH4_1583	0.363132	0.541099	malK	Total	SEKI	Blood SEKI
Q5SX39	MYH4_1591	0.704945	0.899321	malK	Total	SEKI	Blood SEKI
Q5SX39	MYH4_1621	0.99185	0.907135	malK	Total	SEKI	Blood SEKI
Q5SX39	MYH4_1731	0.589593	0.5039	malK	Total	SEKI	Blood SEKI
Q5SX39	MYH4_1733	0.634826	0.528679	malK	Total	SEKI	Blood SEKI
Q5SX39	MYH4_1761	14.1624	0.528233	malK	Total	SEKI	Blood SEKI
Q5SX39	MYH4_1774	1.20146	0.62195	malK	Total	SEKI	Blood SEKI
Q5SX39	MYH4_1788	0.628818	0.989577	malK	Total	SEKI	Blood SEKI
Q5SX39	MYH4_1795	1.11768	0.483852	malK	Total	SEKI	Blood SEKI
Q5SX39	MYH4_1810	0.60703	0.663784	malK	Total	SEKI	Blood SEKI
Q5SX39	MYH4_1813	2.42325	0.187603	malK	Total	SEKI	Blood SEKI
Q5SX39	MYH4_1814	80.1416	0.414778	malK	Total	SEKI	Blood SEKI
Q5SX39	MYH4_1818	2.84127	0.210854	malK	Total	SEKI	Blood SEKI
Q5SX39	MYH4_1835	0.00489469	0.164574	malK	Total	SEKI	Blood SEKI
Q5SX39	MYH4_1842	0.0251562	0.433441	malK	Total	SEKI	Blood SEKI
Q5SX39	MYH4_1852	2.77881	0.192912	malK	Total	SEKI	Blood SEKI
Q5SX39	MYH4_1874	0.00442531	0.0182628	malK	Total	SEKI	Blood SEKI
Q5SX39	MYH4_1878	81.6954	0.674786	malK	Total	SEKI	Blood SEKI
Q5SX39	MYH4_1880	0.00170134	0.00403328	malK	Total	SEKI	Blood SEKI
Q5SX39	MYH4_1899	50.6378	0.559744	malK	Total	SEKI	Blood SEKI
Q5SX39	MYH4_1923	1.09398	0.915786	malK	Total	SEKI	Blood SEKI
Q5SX39	MYH4_1934	4.05289	0.00309216	malK	Total	SEKI	Blood SEKI
Q5SX39	MYH4_22	0.241901	0.0215458	malK	Total	SEKI	Blood SEKI
Q5SX39	MYH4_249	0.624972	0.573087	malK	Total	SEKI	Blood SEKI
Q5SX39	MYH4_281	2.9213	0.556385	malK	Total	SEKI	Blood SEKI
Q5SX39	MYH4_30	0.518991	0.83359	malK	Total	SEKI	Blood SEKI
Q5SX39	MYH4_35	0.00566345	0.203273	malK	Total	SEKI	Blood SEKI
Q5SX39	MYH4_386	16.8461	0.60049	malK	Total	SEKI	Blood SEKI
Q5SX39	MYH4_408	15.0203	0.530984	malK	Total	SEKI	Blood SEKI
Q5SX39	MYH4_416	0.337341	0.144032	malK	Total	SEKI	Blood SEKI
Q5SX39	MYH4_44	150.941	0.10883	malK	Total	SEKI	Blood SEKI
Q5SX39	MYH4_453	0.0326706	0.481267	malK	Total	SEKI	Blood SEKI
Q5SX39	MYH4_49	0.608478	0.427333	malK	Total	SEKI	Blood SEKI
Q5SX39	MYH4_562	0.77556	0.646332	malK	Total	SEKI	Blood SEKI
Q5SX39	MYH4_568	0.318122	0.000576707	malK	Total	SEKI	Blood SEKI
Q5SX39	MYH4_570	1.02351	0.431312	malK	Total	SEKI	Blood SEKI
Q5SX39	MYH4_59	2.69935	0.423304	malK	Total	SEKI	Blood SEKI
Q5SX39	MYH4_601	0.631195	0.673783	malK	Total	SEKI	Blood SEKI
Q5SX39	MYH4_618	0.00463122	0.425418	malK	Total	SEKI	Blood SEKI
Q5SX39	MYH4_63	85.9425	0.0351693	malK	Total	SEKI	Blood SEKI
Q5SX39	MYH4_644	1.55433	0.438778	malK	Total	SEKI	Blood SEKI
Q5SX39	MYH4_661	6347.89	0.569552	malK	Total	SEKI	Blood SEKI
Q5SX39	MYH4_667	23.8106	0.448461	malK	Total	SEKI	Blood SEKI
Q5SX39	MYH4_683	0.689522	0.683563	malK	Total	SEKI	Blood SEKI
Q5SX39	MYH4_727	0.00122995	0.273154	malK	Total	SEKI	Blood SEKI
Q5SX39	MYH4_73	0.0223573	0.676207	malK	Total	SEKI	Blood SEKI
Q5SX39	MYH4_744	9.75322e-05	0.0295043	malK	Total	SEKI	Blood SEKI
Q5SX39	MYH4_748	0.12097	0.806498	malK	Total	SEKI	Blood SEKI
Q5SX39	MYH4_829	0.585064	0.526378	malK	Total	SEKI	Blood SEKI
Q5SX39	MYH4_839	58.6951	0.273377	malK	Total	SEKI	Blood SEKI
Q5SX39	MYH4_869	4.02971	0.212578	malK	Total	SEKI	Blood SEKI
Q5SX39	MYH4_875	0.162409	0.414027	malK	Total	SEKI	Blood SEKI
Q5SX39	MYH4_880	3.63265	0.371735	malK	Total	SEKI	Blood SEKI
Q5SX39	MYH4_916	0.568059	0.693528	malK	Total	SEKI	Blood SEKI
Q5SX39	MYH4_970	1.00288	0.977792	malK	Total	SEKI	Blood SEKI
Q5SX39	MYH4_972	1.17982	0.372315	malK	Total	SEKI	Blood SEKI
Q5SX39	MYH4_980	3.32648	0.170713	malK	Total	SEKI	Blood SEKI
Q01768	NDKB_100	0.00156194	0.00131304	malK	Total	SEKI	Blood SEKI
Q01768	NDKB_128	0.207386	0.31927	malK	Total	SEKI	Blood SEKI
Q01768	NDKB_56	0.0669091	0.0913424	malK	Total	SEKI	Blood SEKI
Q7TSC3	NEK5_592	0.171472	0.520657	malK	Total	SEKI	Blood SEKI
Q8R3N1	NOP14_271	0.00842134	0.714143	malK	Total	SEKI	Blood SEKI
Q9QYX7	PCLO_628	0.403877	0.557236	malK	Total	SEKI	Blood SEKI
Q9QYX7	PCLO_633	0.403877	0.557236	malK	Total	SEKI	Blood SEKI
Q80TJ7	PHF8_409	12.1303	0.00389238	malK	Total	SEKI	Blood SEKI
O70362	PHLD_357	0.335291	0.188652	malK	Total	SEKI	Blood SEKI
O70362	PHLD_807	56.3907	0.614061	malK	Total	SEKI	Blood SEKI
Q9Z280	PLD1_547	0.729526	0.733953	malK	Total	SEKI	Blood SEKI
Q61233	PLSL_468	5.56203	0.13176	malK	Total	SEKI	Blood SEKI
Q61233	PLSL_542	2.10254	0.69001	malK	Total	SEKI	Blood SEKI
Q62009	POSTN_737	3.56147	0.00251231	malK	Total	SEKI	Blood SEKI
Q62009	POSTN_749	3.56147	0.00251231	malK	Total	SEKI	Blood SEKI
P17742	PPIA_125	0.202162	0.000402836	malK	Total	SEKI	Blood SEKI
P17742	PPIA_131	0.459718	0.788751	malK	Total	SEKI	Blood SEKI
P17742	PPIA_133	0.63218	0.902639	malK	Total	SEKI	Blood SEKI
P17742	PPIA_44	0.846397	0.464161	malK	Total	SEKI	Blood SEKI
P17742	PPIA_82	0.0142144	0.0373434	malK	Total	SEKI	Blood SEKI
P62962	PROF1_54	0.676902	0.980083	malK	Total	SEKI	Blood SEKI
Q99PV0	PRP8_155	0.51334	0.661069	malK	Total	SEKI	Blood SEKI
P32848	PRVA_29	0.584438	0.43787	malK	Total	SEKI	Blood SEKI
P32848	PRVA_39	0.894052	0.63562	malK	Total	SEKI	Blood SEKI
Q9R1P4	PSA1_115	0.184449	0.204868	malK	Total	SEKI	Blood SEKI
Q9R1P4	PSA1_30	0.206825	0.0137376	malK	Total	SEKI	Blood SEKI
Q9R1P4	PSA1_50	0.140831	0.163537	malK	Total	SEKI	Blood SEKI
P49722	PSA2_53	16.7849	0.182344	malK	Total	SEKI	Blood SEKI
P49722	PSA2_92	0.42615	0.372681	malK	Total	SEKI	Blood SEKI
Q9R1P0	PSA4_229	0.510813	0.36668	malK	Total	SEKI	Blood SEKI
Q9R1P0	PSA4_239	0.169287	0.170597	malK	Total	SEKI	Blood SEKI
Q9QUM9	PSA6_30	0.0277304	0.742046	malK	Total	SEKI	Blood SEKI
Q9QUM9	PSA6_45	0.46236	0.00214643	malK	Total	SEKI	Blood SEKI
Q9Z2U0	PSA7_28	0.00575484	0.42265	malK	Total	SEKI	Blood SEKI
Q9Z2U0	PSA7_52	0.286495	0.0799618	malK	Total	SEKI	Blood SEKI
Q9R1P3	PSB2_162	0.326261	0.866993	malK	Total	SEKI	Blood SEKI
Q9R1P1	PSB3_17	1.33582	0.848127	malK	Total	SEKI	Blood SEKI
Q9R1P1	PSB3_77	0.655666	0.900603	malK	Total	SEKI	Blood SEKI
Q61838	PZP_116	1.94536	0.0507421	malK	Total	SEKI	Blood SEKI
Q61838	PZP_1417	1.0411	0.0981266	malK	Total	SEKI	Blood SEKI
Q61838	PZP_306	1.34323	0.00490239	malK	Total	SEKI	Blood SEKI
Q6PFE3	RA54B_113	0.748379	0.513168	malK	Total	SEKI	Blood SEKI
Q6PFE3	RA54B_116	0.748379	0.513168	malK	Total	SEKI	Blood SEKI
P97868	RBBP6_190	0.489168	0.271922	malK	Total	SEKI	Blood SEKI
P97868	RBBP6_191	0.489168	0.271922	malK	Total	SEKI	Blood SEKI
Q91YM2	RHG35_1373	0.655702	0.1197	malK	Total	SEKI	Blood SEKI
Q91YM2	RHG35_220	1.47331	0.912173	malK	Total	SEKI	Blood SEKI
Q68EF8	RPGFL_501	0.562421	0.436987	malK	Total	SEKI	Blood SEKI
Q68EF8	RPGFL_507	0.562421	0.436987	malK	Total	SEKI	Blood SEKI
P07759	SPA3K_246	1.52961	0.0328915	malK	Total	SEKI	Blood SEKI
Q91WP6	SPA3N_176	0.0798549	0.00105382	malK	Total	SEKI	Blood SEKI
Q5SSK3	TEFM_167	0.0395981	0.859897	malK	Total	SEKI	Blood SEKI
Q5SSK3	TEFM_170	0.0395981	0.859897	malK	Total	SEKI	Blood SEKI
Q01853	TERA_668	1.45077	0.355829	malK	Total	SEKI	Blood SEKI
Q8BWT1	THIM_137	0.015888	0.0708988	malK	Total	SEKI	Blood SEKI
Q8BWT1	THIM_209	0.0402876	0.392949	malK	Total	SEKI	Blood SEKI
Q8BWT1	THIM_234	0.147019	0.221473	malK	Total	SEKI	Blood SEKI
Q8BWT1	THIM_241	0.0399573	0.417927	malK	Total	SEKI	Blood SEKI
Q8BWT1	THIM_25	0.306856	0.945906	malK	Total	SEKI	Blood SEKI
Q8BWT1	THIM_270	0.497992	0.941913	malK	Total	SEKI	Blood SEKI
Q8BWT1	THIM_45	10.006	0.904919	malK	Total	SEKI	Blood SEKI
P40142	TKT_226	0.0744718	0.219529	malK	Total	SEKI	Blood SEKI
P40142	TKT_232	0.505804	0.0392944	malK	Total	SEKI	Blood SEKI
P40142	TKT_241	1.50778	0.332511	malK	Total	SEKI	Blood SEKI
P40142	TKT_254	0.435018	0.417085	malK	Total	SEKI	Blood SEKI
P40142	TKT_260	0.207112	0.424694	malK	Total	SEKI	Blood SEKI
P40142	TKT_314	1.02731	0.133179	malK	Total	SEKI	Blood SEKI
P40142	TKT_319	0.563697	0.832933	malK	Total	SEKI	Blood SEKI
P40142	TKT_499	0.954624	0.475648	malK	Total	SEKI	Blood SEKI
P40142	TKT_524	0.0109532	0.408825	malK	Total	SEKI	Blood SEKI
P40142	TKT_526	1.59485	0.427374	malK	Total	SEKI	Blood SEKI
P40142	TKT_543	1.69753	0.976862	malK	Total	SEKI	Blood SEKI
P40142	TKT_597	0.425397	0.313181	malK	Total	SEKI	Blood SEKI
P40142	TKT_609	0.130903	0.00497678	malK	Total	SEKI	Blood SEKI
Q921I1	TRFE_299	0.0853693	0.124984	malK	Total	SEKI	Blood SEKI
Q921I1	TRFE_315	0.225925	0.0762741	malK	Total	SEKI	Blood SEKI
Q921I1	TRFE_658	0.335207	0.0150477	malK	Total	SEKI	Blood SEKI
Q5NC05	TTF2_790	0.734534	0.309414	malK	Total	SEKI	Blood SEKI
P07309	TTHY_35	0.717302	0.00438326	malK	Total	SEKI	Blood SEKI
Q91ZJ5	UGPA_184	0.0156227	0.883022	malK	Total	SEKI	Blood SEKI
Q91ZJ5	UGPA_198	0.000347798	0.3896	malK	Total	SEKI	Blood SEKI
Q91ZJ5	UGPA_291	1.22666	0.469689	malK	Total	SEKI	Blood SEKI
Q91ZJ5	UGPA_312	3562.19	0.0134898	malK	Total	SEKI	Blood SEKI
Q91ZJ5	UGPA_319	0.855699	0.717285	malK	Total	SEKI	Blood SEKI
Q91ZJ5	UGPA_438	0.172117	0.376749	malK	Total	SEKI	Blood SEKI
Q91ZJ5	UGPA_69	0.101054	0.201537	malK	Total	SEKI	Blood SEKI
Q91ZJ5	UGPA_91	1719.78	0.384763	malK	Total	SEKI	Blood SEKI
Q91ZJ5	UGPA_93	0.542792	0.541053	malK	Total	SEKI	Blood SEKI
P35917	VGFR3_136	4.14982	0.693654	malK	Total	SEKI	Blood SEKI
P35917	VGFR3_142	4.14982	0.693654	malK	Total	SEKI	Blood SEKI
Q64727	VINC_59	48499.7	0.117963	malK	Total	SEKI	Blood SEKI
Q64727	VINC_956	19.0233	0.867941	malK	Total	SEKI	Blood SEKI
Q3UVV9	VWA3A_390	165913	0.0918778	malK	Total	SEKI	Blood SEKI
Q8CIZ8	VWF_1715	3.32661	0.0024328	malK	Total	SEKI	Blood SEKI
Q00519	XDH_1058	0.660702	0.055598	malK	Total	SEKI	Blood SEKI
Q00519	XDH_850	25.5175	0.00746878	malK	Total	SEKI	Blood SEKI
Q3UHF7	ZEP2_616	0.0927348	0.134444	malK	Total	SEKI	Blood SEKI
Q60590	A1AG1_136	1.12905	0.949627	aceK	Liver-derived	CRCA	Blood CRCA
Q60590	A1AG1_180	0.156895	0.0363908	aceK	Liver-derived	CRCA	Blood CRCA
Q60590	A1AG1_181	0.15212	0.0335659	aceK	Liver-derived	CRCA	Blood CRCA
Q60590	A1AG1_196	9.32821	0.427522	aceK	Liver-derived	CRCA	Blood CRCA
P07361	A1AG2_180	0.092647	0.0363908	aceK	Liver-derived	CRCA	Blood CRCA
P07361	A1AG2_181	0.089827	0.0335659	aceK	Liver-derived	CRCA	Blood CRCA
P07361	A1AG2_189	51.3091	0.83119	aceK	Liver-derived	CRCA	Blood CRCA
Q19LI2	A1BG_246	0.00121814	0.00158565	aceK	Liver-derived	CRCA	Blood CRCA
Q19LI2	A1BG_264	2.17415e-06	0.00364568	aceK	Liver-derived	CRCA	Blood CRCA
Q61247	A2AP_64	0.299466	0.0126622	aceK	Liver-derived	CRCA	Blood CRCA
Q6GQT1	A2MG_1031	0.608537	0.0280834	aceK	Liver-derived	CRCA	Blood CRCA
Q6GQT1	A2MG_129	0.035295	0.00520998	aceK	Liver-derived	CRCA	Blood CRCA
Q6GQT1	A2MG_1421	178774	0.197446	aceK	Liver-derived	CRCA	Blood CRCA
Q6GQT1	A2MG_311	165.293	0.0381983	aceK	Liver-derived	CRCA	Blood CRCA
Q6GQT1	A2MG_318	1.09144	0.000448972	aceK	Liver-derived	CRCA	Blood CRCA
Q6GQT1	A2MG_473	521.509	0.000297936	aceK	Liver-derived	CRCA	Blood CRCA
P07724	ALBU_117	0.243158	0.00532997	aceK	Liver-derived	CRCA	Blood CRCA
P07724	ALBU_198	0.239099	0.000234807	aceK	Liver-derived	CRCA	Blood CRCA
P07724	ALBU_210	0.000158917	0.00457975	aceK	Liver-derived	CRCA	Blood CRCA
P07724	ALBU_212	0.0613547	0.00100422	aceK	Liver-derived	CRCA	Blood CRCA
P07724	ALBU_229	0.050145	0.0040327	aceK	Liver-derived	CRCA	Blood CRCA
P07724	ALBU_236	0.133939	0.00850273	aceK	Liver-derived	CRCA	Blood CRCA
P07724	ALBU_257	0.189276	0.00500172	aceK	Liver-derived	CRCA	Blood CRCA
P07724	ALBU_264	0.193262	0.00312071	aceK	Liver-derived	CRCA	Blood CRCA
P07724	ALBU_267	0.0123402	0.00706334	aceK	Liver-derived	CRCA	Blood CRCA
P07724	ALBU_28	0.149006	0.0045017	aceK	Liver-derived	CRCA	Blood CRCA
P07724	ALBU_286	0.647638	0.289008	aceK	Liver-derived	CRCA	Blood CRCA
P07724	ALBU_298	0.132824	0.0100254	aceK	Liver-derived	CRCA	Blood CRCA
P07724	ALBU_305	0.134987	0.00423811	aceK	Liver-derived	CRCA	Blood CRCA
P07724	ALBU_309	0.106216	0.00170137	aceK	Liver-derived	CRCA	Blood CRCA
P07724	ALBU_310	0.32769	0.000783929	aceK	Liver-derived	CRCA	Blood CRCA
P07724	ALBU_341	0.019491	0.0108816	aceK	Liver-derived	CRCA	Blood CRCA
P07724	ALBU_383	0.13913	0.0135694	aceK	Liver-derived	CRCA	Blood CRCA
P07724	ALBU_413	0.158855	0.00749544	aceK	Liver-derived	CRCA	Blood CRCA
P07724	ALBU_421	0.0526683	0.0108632	aceK	Liver-derived	CRCA	Blood CRCA
P07724	ALBU_438	0.0764707	0.008755	aceK	Liver-derived	CRCA	Blood CRCA
P07724	ALBU_44	0.180592	0.00140657	aceK	Liver-derived	CRCA	Blood CRCA
P07724	ALBU_460	4.33131e-06	0.0384427	aceK	Liver-derived	CRCA	Blood CRCA
P07724	ALBU_490	0.23711	0.000464296	aceK	Liver-derived	CRCA	Blood CRCA
P07724	ALBU_499	0.213032	0.0572033	aceK	Liver-derived	CRCA	Blood CRCA
P07724	ALBU_524	0.26084	0.0170381	aceK	Liver-derived	CRCA	Blood CRCA
P07724	ALBU_527	0.179044	0.000661427	aceK	Liver-derived	CRCA	Blood CRCA
P07724	ALBU_543	0.198773	0.0162139	aceK	Liver-derived	CRCA	Blood CRCA
P07724	ALBU_545	0.0951782	0.00129145	aceK	Liver-derived	CRCA	Blood CRCA
P07724	ALBU_558	0.24627	0.0112348	aceK	Liver-derived	CRCA	Blood CRCA
P07724	ALBU_569	0.116037	0.0107466	aceK	Liver-derived	CRCA	Blood CRCA
P07724	ALBU_57	0.768888	0.612591	aceK	Liver-derived	CRCA	Blood CRCA
P07724	ALBU_584	0.131327	0.00359956	aceK	Liver-derived	CRCA	Blood CRCA
P07724	ALBU_588	0.19904	0.00223459	aceK	Liver-derived	CRCA	Blood CRCA
P07724	ALBU_65	0.139769	7.56576e-06	aceK	Liver-derived	CRCA	Blood CRCA
P07724	ALBU_75	0.241033	0.04421	aceK	Liver-derived	CRCA	Blood CRCA
P07724	ALBU_88	0.213462	0.0092846	aceK	Liver-derived	CRCA	Blood CRCA
P07724	ALBU_97	0.254647	0.0718348	aceK	Liver-derived	CRCA	Blood CRCA
Q07456	AMBP_325	1.32248	0.0365577	aceK	Liver-derived	CRCA	Blood CRCA
Q07456	AMBP_330	11.2636	0.459276	aceK	Liver-derived	CRCA	Blood CRCA
P32261	ANT3_72	0.290791	0.199368	aceK	Liver-derived	CRCA	Blood CRCA
Q00623	APOA1_117	0.39382	0.00313967	aceK	Liver-derived	CRCA	Blood CRCA
Q00623	APOA1_156	0.0314916	0.0233784	aceK	Liver-derived	CRCA	Blood CRCA
Q00623	APOA1_205	0.324347	0.00101872	aceK	Liver-derived	CRCA	Blood CRCA
Q00623	APOA1_222	0.714989	0.383486	aceK	Liver-derived	CRCA	Blood CRCA
Q00623	APOA1_227	0.255924	0.00572279	aceK	Liver-derived	CRCA	Blood CRCA
Q00623	APOA1_247	1.53011	0.103074	aceK	Liver-derived	CRCA	Blood CRCA
Q00623	APOA1_256	0.48202	0.00273582	aceK	Liver-derived	CRCA	Blood CRCA
P06728	APOA4_136	860.64	0.0498585	aceK	Liver-derived	CRCA	Blood CRCA
P06728	APOA4_154	860.64	0.0498585	aceK	Liver-derived	CRCA	Blood CRCA
P06728	APOA4_198	1.43603	0.00663866	aceK	Liver-derived	CRCA	Blood CRCA
P06728	APOA4_255	1.01364	0.0303505	aceK	Liver-derived	CRCA	Blood CRCA
P06728	APOA4_350	0.649643	0.11174	aceK	Liver-derived	CRCA	Blood CRCA
E9Q414	APOB_567	0.0698556	0.00460714	aceK	Liver-derived	CRCA	Blood CRCA
P08226	APOE_173	0.201177	0.0111753	aceK	Liver-derived	CRCA	Blood CRCA
P08226	APOE_252	39.7868	0.889199	aceK	Liver-derived	CRCA	Blood CRCA
Q01339	APOH_149	0.000582822	0.000171239	aceK	Liver-derived	CRCA	Blood CRCA
Q01339	APOH_295	0.322698	0.034732	aceK	Liver-derived	CRCA	Blood CRCA
P20029	BIP_269	1.74385	0.189019	aceK	Liver-derived	CRCA	Blood CRCA
Q06770	CBG_56	0.00965843	0.0950398	aceK	Liver-derived	CRCA	Blood CRCA
Q9JHH6	CBPB2_348	1.53938	0.00361169	aceK	Liver-derived	CRCA	Blood CRCA
Q9JJN5	CBPN_37	0.165123	0.00930139	aceK	Liver-derived	CRCA	Blood CRCA
Q61147	CERU_244	130.097	0.0159767	aceK	Liver-derived	CRCA	Blood CRCA
Q61147	CERU_835	1.6198	0.0451736	aceK	Liver-derived	CRCA	Blood CRCA
Q61147	CERU_939	79.4449	0.234206	aceK	Liver-derived	CRCA	Blood CRCA
P04186	CFAB_296	3.18218	0.02526	aceK	Liver-derived	CRCA	Blood CRCA
P04186	CFAB_353	0.27602	0.000319683	aceK	Liver-derived	CRCA	Blood CRCA
P04186	CFAB_489	0.0832074	0.000593768	aceK	Liver-derived	CRCA	Blood CRCA
P04186	CFAB_613	0.189245	0.0302905	aceK	Liver-derived	CRCA	Blood CRCA
P04186	CFAB_704	1.6919	0.432583	aceK	Liver-derived	CRCA	Blood CRCA
P04186	CFAB_88	0.00585949	0.0542465	aceK	Liver-derived	CRCA	Blood CRCA
P06909	CFAH_1193	0.0437662	0.0232655	aceK	Liver-derived	CRCA	Blood CRCA
P06909	CFAH_331	0.272826	0.0664957	aceK	Liver-derived	CRCA	Blood CRCA
P06909	CFAH_352	0.371916	0.615184	aceK	Liver-derived	CRCA	Blood CRCA
P06909	CFAH_655	0.202592	0.00893634	aceK	Liver-derived	CRCA	Blood CRCA
P06909	CFAH_659	0.30271	0.0457505	aceK	Liver-derived	CRCA	Blood CRCA
P06909	CFAH_70	1.47531	0.663372	aceK	Liver-derived	CRCA	Blood CRCA
P06909	CFAH_756	0.229524	0.00669987	aceK	Liver-derived	CRCA	Blood CRCA
P06909	CFAH_764	0.0898253	0.00221146	aceK	Liver-derived	CRCA	Blood CRCA
P06909	CFAH_851	0.186701	0.00359375	aceK	Liver-derived	CRCA	Blood CRCA
Q61129	CFAI_351	0.576759	0.327132	aceK	Liver-derived	CRCA	Blood CRCA
Q61129	CFAI_40	0.214787	0.000366588	aceK	Liver-derived	CRCA	Blood CRCA
Q61129	CFAI_65	0.649489	0.278991	aceK	Liver-derived	CRCA	Blood CRCA
Q06890	CLUS_122	5.02119	0.222552	aceK	Liver-derived	CRCA	Blood CRCA
Q06890	CLUS_285	0.417234	0.640613	aceK	Liver-derived	CRCA	Blood CRCA
Q06890	CLUS_61	0.45757	0.868483	aceK	Liver-derived	CRCA	Blood CRCA
P01027	CO3_101	51.2296	0.970479	aceK	Liver-derived	CRCA	Blood CRCA
P01027	CO3_1201	7078.11	0.351712	aceK	Liver-derived	CRCA	Blood CRCA
P01027	CO3_137	1.85044	0.0403244	aceK	Liver-derived	CRCA	Blood CRCA
P01027	CO3_1431	0.161178	0.0102298	aceK	Liver-derived	CRCA	Blood CRCA
P01027	CO3_1436	0.145504	0.00498791	aceK	Liver-derived	CRCA	Blood CRCA
P01027	CO3_1497	0.274366	2.70454e-05	aceK	Liver-derived	CRCA	Blood CRCA
P01027	CO3_1504	0.0894629	0.000964812	aceK	Liver-derived	CRCA	Blood CRCA
P01027	CO3_1546	6.54443	0.203398	aceK	Liver-derived	CRCA	Blood CRCA
P01027	CO3_1589	0.185322	0.00571041	aceK	Liver-derived	CRCA	Blood CRCA
P01027	CO3_1595	0.263322	0.0202685	aceK	Liver-derived	CRCA	Blood CRCA
P01027	CO3_360	0.150988	0.000103256	aceK	Liver-derived	CRCA	Blood CRCA
P01027	CO3_363	2.03647	0.0911556	aceK	Liver-derived	CRCA	Blood CRCA
P01027	CO3_366	0.629683	0.574943	aceK	Liver-derived	CRCA	Blood CRCA
P01027	CO3_466	0.618165	0.141644	aceK	Liver-derived	CRCA	Blood CRCA
P01027	CO3_486	0.313742	0.00292749	aceK	Liver-derived	CRCA	Blood CRCA
P01027	CO3_609	0.25977	0.0496206	aceK	Liver-derived	CRCA	Blood CRCA
P01027	CO3_688	0.757751	0.588508	aceK	Liver-derived	CRCA	Blood CRCA
P01027	CO3_692	0.218364	0.240056	aceK	Liver-derived	CRCA	Blood CRCA
P01027	CO3_722	0.402871	0.302052	aceK	Liver-derived	CRCA	Blood CRCA
P01027	CO3_733	0.398188	0.0070968	aceK	Liver-derived	CRCA	Blood CRCA
P01027	CO3_74	0.3413	0.0026738	aceK	Liver-derived	CRCA	Blood CRCA
P01027	CO3_779	0.775342	0.880574	aceK	Liver-derived	CRCA	Blood CRCA
P01027	CO3_796	1696.65	0.0705611	aceK	Liver-derived	CRCA	Blood CRCA
P01027	CO3_861	0.383542	0.00238908	aceK	Liver-derived	CRCA	Blood CRCA
P01027	CO3_90	0.450663	0.134065	aceK	Liver-derived	CRCA	Blood CRCA
P01027	CO3_930	0.280128	0.337456	aceK	Liver-derived	CRCA	Blood CRCA
P01029	CO4B_586	0.505531	0.0757417	aceK	Liver-derived	CRCA	Blood CRCA
P01029	CO4B_688	0.0706719	0.0255307	aceK	Liver-derived	CRCA	Blood CRCA
P06684	CO5_1276	0.292519	0.0510993	aceK	Liver-derived	CRCA	Blood CRCA
P06684	CO5_611	0.368025	0.00277717	aceK	Liver-derived	CRCA	Blood CRCA
O88947	FA10_310	0.408095	0.00459408	aceK	Liver-derived	CRCA	Blood CRCA
O88947	FA10_445	18.1893	0.407427	aceK	Liver-derived	CRCA	Blood CRCA
O88783	FA5_875	1.96384	0.212298	aceK	Liver-derived	CRCA	Blood CRCA
[truncated: 454 more rows]
