# Supplementary material for: Decreased liver B vitamin-related enzymes as a metabolic hallmark of cancer cachexia
Source: Nat Commun. 2023 Oct 6;14:6246. doi: 10.1038/s41467-023-41952-w (PMC10558488; doi:10.1038/s41467-023-41952-w)
Supplement: Supplementary file 4 — Source Data [file 41467_2023_41952_MOESM4_ESM.zip › source_data_ed3/Fig5b.xlsx]

## Sheet: Fig5b
up_ac	abd	fc	class	class2
A0JNU3	9.42768e-07	-0.207519	All_enzyme_mRNA	CRCA
A1Z198	2.56585e-11	-0.0413345	All_enzyme_mRNA	CRCA
A2A4P0	3.50713e-08	0.0196726	All_enzyme_mRNA	CRCA
A2A5Z6	3.65812e-08	0.0269398	All_enzyme_mRNA	CRCA
A2A8L5	1.03424e-07	0.0751238	All_enzyme_mRNA	CRCA
A2A974	5.25218e-07	0.138047	All_enzyme_mRNA	CRCA
A2ADA5	2.84732e-08	-0.0540643	All_enzyme_mRNA	CRCA
A2ADY9	5.71788e-07	-0.259126	All_enzyme_mRNA	CRCA
A2AJ88	8.20509e-08	0.0787757	All_enzyme_mRNA	CRCA
A2AJK6	1.39958e-09	0.416533	All_enzyme_mRNA	CRCA
A2AJL3	4.47795e-07	-0.270227	All_enzyme_mRNA	CRCA
A2AJQ3	1.33311e-08	0.049613	All_enzyme_mRNA	CRCA
A2AKK5	5.15464e-07	-0.391978	All_enzyme_mRNA	CRCA
A2AKX3	6.92148e-09	0.0654187	All_enzyme_mRNA	CRCA
A2ALK8	1.60464e-08	0.0258457	All_enzyme_mRNA	CRCA
A2AN08	1.36562e-06	-0.17892	All_enzyme_mRNA	CRCA
A2AR02	2.58307e-08	-0.0697087	All_enzyme_mRNA	CRCA
A2AS89	1.15069e-06	-0.274607	All_enzyme_mRNA	CRCA
A2ATU0	8.12844e-07	0.422937	All_enzyme_mRNA	CRCA
A2BDX3	3.14283e-07	0.150811	All_enzyme_mRNA	CRCA
A2CG49	2.93653e-08	0.056776	All_enzyme_mRNA	CRCA
A3KFM7	6.12099e-08	-0.116753	All_enzyme_mRNA	CRCA
A3KG59	2.10609e-09	-0.170677	All_enzyme_mRNA	CRCA
A3KGF7	7.14054e-09	0.143429	All_enzyme_mRNA	CRCA
A4FUP9	3.36361e-09	-0.114218	All_enzyme_mRNA	CRCA
A6H5Y3	5.27937e-08	0.104361	All_enzyme_mRNA	CRCA
A6H611	2.01427e-07	-0.329275	All_enzyme_mRNA	CRCA
A6X919	1.62308e-07	0.180172	All_enzyme_mRNA	CRCA
A7MCT6	2.49073e-07	-0.08726	All_enzyme_mRNA	CRCA
B1AQJ2	1.72831e-08	0.179094	All_enzyme_mRNA	CRCA
B1ARD6	1.62126e-08	-0.0853867	All_enzyme_mRNA	CRCA
B1AY10	8.98479e-08	0.175232	All_enzyme_mRNA	CRCA
B1AY13	3.38772e-07	-0.00584147	All_enzyme_mRNA	CRCA
B2RQC6	3.85764e-07	0.0719998	All_enzyme_mRNA	CRCA
B2RQR8	5.15995e-09	0.12171	All_enzyme_mRNA	CRCA
B2RR83	9.53894e-08	0.0627677	All_enzyme_mRNA	CRCA
B2RRE7	1.70468e-07	-0.269668	All_enzyme_mRNA	CRCA
B2RU80	1.6147e-07	-0.193286	All_enzyme_mRNA	CRCA
B2RUR8	8.50203e-08	0.290627	All_enzyme_mRNA	CRCA
B2RWS6	6.79799e-08	0.0527225	All_enzyme_mRNA	CRCA
B2RX12	2.98591e-07	-0.452535	All_enzyme_mRNA	CRCA
B2RX14	7.38588e-08	0.15355	All_enzyme_mRNA	CRCA
B7ZMP1	2.05761e-07	-0.00495728	All_enzyme_mRNA	CRCA
D3YXJ0	7.42459e-09	0.0650362	All_enzyme_mRNA	CRCA
D3YZG8	9.62043e-10	0.143851	All_enzyme_mRNA	CRCA
D3Z6H8	2.87361e-09	0.449412	All_enzyme_mRNA	CRCA
D3Z6P0	2.15274e-08	0.133954	All_enzyme_mRNA	CRCA
E0CYC6	1.38354e-07	-0.0126406	All_enzyme_mRNA	CRCA
E9PUQ8	4.32705e-09	0.137673	All_enzyme_mRNA	CRCA
E9PYH6	7.4875e-09	-0.0668064	All_enzyme_mRNA	CRCA
E9PYK3	1.82971e-07	0.054994	All_enzyme_mRNA	CRCA
E9PZJ8	1.99198e-07	-0.161979	All_enzyme_mRNA	CRCA
E9PZM4	1.10247e-06	0.0546571	All_enzyme_mRNA	CRCA
E9Q236	1.05505e-07	0.34545	All_enzyme_mRNA	CRCA
E9Q3E1	9.32165e-09	-0.0181027	All_enzyme_mRNA	CRCA
E9Q3L2	4.59588e-07	-0.134382	All_enzyme_mRNA	CRCA
E9Q4Z2	1.7535e-06	-0.352678	All_enzyme_mRNA	CRCA
E9Q5F9	7.55109e-08	0.0129989	All_enzyme_mRNA	CRCA
E9Q5K4	1.08291e-06	-0.922598	All_enzyme_mRNA	CRCA
E9Q612	1.31278e-09	-0.0171199	All_enzyme_mRNA	CRCA
E9Q735	2.0698e-07	-0.175995	All_enzyme_mRNA	CRCA
E9Q816	1.6842e-08	0.140924	All_enzyme_mRNA	CRCA
E9Q9A9	2.16051e-08	-0.498038	All_enzyme_mRNA	CRCA
E9Q9W4	1.92409e-09	0.106617	All_enzyme_mRNA	CRCA
F2Z461	1.63781e-09	-0.0605282	All_enzyme_mRNA	CRCA
F8VPZ5	1.96737e-08	0.0261134	All_enzyme_mRNA	CRCA
G3X982	3.32324e-06	-0.112159	All_enzyme_mRNA	CRCA
G5E829	4.5511e-07	0.0885365	All_enzyme_mRNA	CRCA
G5E870	1.91587e-07	-0.0063791	All_enzyme_mRNA	CRCA
G5E897	1.51319e-08	0.228098	All_enzyme_mRNA	CRCA
O08528	4.10738e-08	0.281192	All_enzyme_mRNA	CRCA
O08529	3.52033e-07	-0.125554	All_enzyme_mRNA	CRCA
O08550	3.981e-08	0.086777	All_enzyme_mRNA	CRCA
O08586	5.21489e-08	-0.133374	All_enzyme_mRNA	CRCA
O08600	2.55684e-07	0.0679493	All_enzyme_mRNA	CRCA
O08601	7.9314e-06	0.050219	All_enzyme_mRNA	CRCA
O08605	2.95551e-08	0.137803	All_enzyme_mRNA	CRCA
O08648	1.51536e-08	-0.0111757	All_enzyme_mRNA	CRCA
O08663	4.3992e-07	0.0211127	All_enzyme_mRNA	CRCA
O08688	3.69908e-08	0.127641	All_enzyme_mRNA	CRCA
O08691	5.66825e-09	-0.0225486	All_enzyme_mRNA	CRCA
O08736	1.08357e-08	-0.183945	All_enzyme_mRNA	CRCA
O08738	1.27778e-07	0.0788828	All_enzyme_mRNA	CRCA
O08739	2.52463e-08	-0.0697999	All_enzyme_mRNA	CRCA
O08749	5.91853e-06	-0.0629503	All_enzyme_mRNA	CRCA
O08756	5.61722e-06	0.00674295	All_enzyme_mRNA	CRCA
O08759	1.98628e-07	-0.0130354	All_enzyme_mRNA	CRCA
O08760	3.34262e-09	0.0587551	All_enzyme_mRNA	CRCA
O08785	1.20306e-08	-0.801609	All_enzyme_mRNA	CRCA
O08796	6.66445e-08	0.511486	All_enzyme_mRNA	CRCA
O08807	6.82135e-07	0.0154401	All_enzyme_mRNA	CRCA
O08811	2.14114e-08	-0.0378163	All_enzyme_mRNA	CRCA
O08832	1.06339e-08	0.0043092	All_enzyme_mRNA	CRCA
O08863	1.59314e-09	0.0235465	All_enzyme_mRNA	CRCA
O08901	2.18906e-08	-0.014953	All_enzyme_mRNA	CRCA
O08911	9.30128e-09	-0.0553809	All_enzyme_mRNA	CRCA
O08912	5.95505e-08	0.00947223	All_enzyme_mRNA	CRCA
O08914	8.39146e-07	-0.063328	All_enzyme_mRNA	CRCA
O08989	8.71643e-08	-0.0111235	All_enzyme_mRNA	CRCA
O09005	2.04e-08	-0.253984	All_enzyme_mRNA	CRCA
O09043	1.50264e-08	0.329875	All_enzyme_mRNA	CRCA
O09046	1.2699e-07	-0.0520724	All_enzyme_mRNA	CRCA
O09053	1.7072e-08	0.0098961	All_enzyme_mRNA	CRCA
O09106	8.44798e-08	-0.187175	All_enzyme_mRNA	CRCA
O09110	3.08368e-07	0.290193	All_enzyme_mRNA	CRCA
O09131	1.54895e-06	-0.672447	All_enzyme_mRNA	CRCA
O09158	2.49913e-07	-0.0866787	All_enzyme_mRNA	CRCA
O09159	4.86375e-07	0.0398658	All_enzyme_mRNA	CRCA
O09164	3.81826e-08	0.19909	All_enzyme_mRNA	CRCA
O09173	5.03213e-06	-0.311243	All_enzyme_mRNA	CRCA
O09174	1.4583e-06	0.0547482	All_enzyme_mRNA	CRCA
O35074	2.41334e-08	-0.145847	All_enzyme_mRNA	CRCA
O35083	1.24638e-08	0.15527	All_enzyme_mRNA	CRCA
O35099	3.4814e-08	-0.0319237	All_enzyme_mRNA	CRCA
O35130	6.91932e-08	0.122289	All_enzyme_mRNA	CRCA
O35134	5.68643e-08	-0.0295941	All_enzyme_mRNA	CRCA
O35215	7.44775e-06	-0.210358	All_enzyme_mRNA	CRCA
O35239	5.3775e-08	-0.43048	All_enzyme_mRNA	CRCA
O35280	1.43351e-08	-0.0500565	All_enzyme_mRNA	CRCA
O35286	2.9237e-07	-0.115902	All_enzyme_mRNA	CRCA
O35298	2.80037e-09	-0.0632566	All_enzyme_mRNA	CRCA
O35350	3.46853e-07	0.130961	All_enzyme_mRNA	CRCA
O35379	3.93964e-08	-0.076105	All_enzyme_mRNA	CRCA
O35386	1.17451e-06	-0.232925	All_enzyme_mRNA	CRCA
O35405	4.06039e-08	0.117889	All_enzyme_mRNA	CRCA
O35423	2.04656e-06	-0.187333	All_enzyme_mRNA	CRCA
O35435	9.12335e-08	-0.16436	All_enzyme_mRNA	CRCA
O35445	8.81643e-08	-0.0286503	All_enzyme_mRNA	CRCA
O35448	3.18517e-08	0.0197757	All_enzyme_mRNA	CRCA
O35453	9.23411e-08	0.0514213	All_enzyme_mRNA	CRCA
O35459	3.79262e-06	-0.128626	All_enzyme_mRNA	CRCA
O35488	1.09155e-05	0.0599635	All_enzyme_mRNA	CRCA
O35490	4.06024e-05	-0.216677	All_enzyme_mRNA	CRCA
O35492	7.56932e-09	-0.240293	All_enzyme_mRNA	CRCA
O35495	1.75345e-08	-0.172688	All_enzyme_mRNA	CRCA
O35593	4.16582e-07	-0.145455	All_enzyme_mRNA	CRCA
O35598	1.04986e-07	0.121065	All_enzyme_mRNA	CRCA
O35604	7.4438e-08	0.185503	All_enzyme_mRNA	CRCA
O35607	1.19132e-09	0.198805	All_enzyme_mRNA	CRCA
O35621	3.70081e-09	-0.00112527	All_enzyme_mRNA	CRCA
O35632	1.02524e-08	0.127477	All_enzyme_mRNA	CRCA
O35657	3.98698e-08	0.276927	All_enzyme_mRNA	CRCA
O35678	5.5078e-07	-0.10571	All_enzyme_mRNA	CRCA
O35704	7.41265e-08	-0.159757	All_enzyme_mRNA	CRCA
O35710	4.06457e-09	0.0706291	All_enzyme_mRNA	CRCA
O35728	7.81033e-06	-1.68774	All_enzyme_mRNA	CRCA
O35730	2.89144e-08	-0.0654211	All_enzyme_mRNA	CRCA
O35744	5.89956e-08	1.11949	All_enzyme_mRNA	CRCA
O35855	5.61229e-08	-0.185844	All_enzyme_mRNA	CRCA
O35864	2.29636e-07	-0.0147876	All_enzyme_mRNA	CRCA
O35904	1.20301e-08	0.0177218	All_enzyme_mRNA	CRCA
O35942	2.70538e-08	-0.225052	All_enzyme_mRNA	CRCA
O35943	1.29343e-07	-0.219112	All_enzyme_mRNA	CRCA
O35945	7.24419e-06	-0.190276	All_enzyme_mRNA	CRCA
O35949	1.76515e-10	-1.23162	All_enzyme_mRNA	CRCA
O35954	3.9941e-08	0.115545	All_enzyme_mRNA	CRCA
O35955	1.48571e-07	0.185273	All_enzyme_mRNA	CRCA
O35969	7.45677e-07	0.138264	All_enzyme_mRNA	CRCA
O54749	5.86361e-07	-0.131985	All_enzyme_mRNA	CRCA
O54750	9.904e-09	-0.0976097	All_enzyme_mRNA	CRCA
O54754	1.21686e-06	-0.593567	All_enzyme_mRNA	CRCA
O54781	4.82761e-08	0.195917	All_enzyme_mRNA	CRCA
O54782	9.79357e-08	0.231649	All_enzyme_mRNA	CRCA
O54784	2.40288e-08	-0.00140783	All_enzyme_mRNA	CRCA
O54785	1.65132e-08	-0.0884574	All_enzyme_mRNA	CRCA
O54804	2.90268e-08	-1.1056	All_enzyme_mRNA	CRCA
O54833	8.55276e-08	-0.165358	All_enzyme_mRNA	CRCA
O54864	4.97673e-09	0.112709	All_enzyme_mRNA	CRCA
O54865	4.18228e-08	-0.108756	All_enzyme_mRNA	CRCA
O54904	1.32606e-10	0.596952	All_enzyme_mRNA	CRCA
O54909	1.25125e-07	0.189958	All_enzyme_mRNA	CRCA
O54949	2.33155e-07	0.0801808	All_enzyme_mRNA	CRCA
O54965	3.5064e-08	-0.219035	All_enzyme_mRNA	CRCA
O54983	2.55349e-09	1.02316	All_enzyme_mRNA	CRCA
O54984	1.45744e-07	0.290046	All_enzyme_mRNA	CRCA
O54988	4.34696e-07	0.0662531	All_enzyme_mRNA	CRCA
O54998	2.61603e-09	0.213481	All_enzyme_mRNA	CRCA
O55023	4.715e-07	-0.0691083	All_enzyme_mRNA	CRCA
O55026	6.18591e-08	0.078466	All_enzyme_mRNA	CRCA
O55028	6.2316e-08	-0.0192877	All_enzyme_mRNA	CRCA
O55047	1.63073e-08	-0.126885	All_enzyme_mRNA	CRCA
O55060	4.1772e-07	1.0349	All_enzyme_mRNA	CRCA
O55070	4.60334e-09	-0.393751	All_enzyme_mRNA	CRCA
O55071	1.2249e-07	-0.0452369	All_enzyme_mRNA	CRCA
O55098	7.18137e-08	0.160907	All_enzyme_mRNA	CRCA
O55127	4.04889e-09	0.693487	All_enzyme_mRNA	CRCA
O55137	5.20465e-06	-2.05708	All_enzyme_mRNA	CRCA
O55143	2.87023e-06	-0.532282	All_enzyme_mRNA	CRCA
O55176	1.69158e-08	-0.17175	All_enzyme_mRNA	CRCA
O55222	2.01541e-07	-0.0396198	All_enzyme_mRNA	CRCA
O55229	2.75174e-07	-0.306347	All_enzyme_mRNA	CRCA
O55234	8.44945e-07	-0.0967387	All_enzyme_mRNA	CRCA
O55236	3.15472e-08	-0.332882	All_enzyme_mRNA	CRCA
O55239	4.56296e-08	-0.0718057	All_enzyme_mRNA	CRCA
O70126	1.4384e-09	0.0129073	All_enzyme_mRNA	CRCA
O70133	1.69008e-09	0.0897103	All_enzyme_mRNA	CRCA
O70138	9.0757e-09	0.654028	All_enzyme_mRNA	CRCA
O70152	8.47491e-08	-0.0731527	All_enzyme_mRNA	CRCA
O70161	1.98257e-08	-0.0425924	All_enzyme_mRNA	CRCA
O70172	1.10934e-07	0.0489902	All_enzyme_mRNA	CRCA
O70228	1.58081e-08	0.257226	All_enzyme_mRNA	CRCA
O70250	1.33781e-08	0.157969	All_enzyme_mRNA	CRCA
O70252	2.13448e-07	0.156976	All_enzyme_mRNA	CRCA
O70274	4.63038e-08	0.114488	All_enzyme_mRNA	CRCA
O70281	7.59348e-10	0.115517	All_enzyme_mRNA	CRCA
O70291	2.69741e-08	0.00760535	All_enzyme_mRNA	CRCA
O70293	2.69741e-08	-0.0572081	All_enzyme_mRNA	CRCA
O70310	4.49186e-07	-0.173706	All_enzyme_mRNA	CRCA
O70311	8.77615e-08	-0.217992	All_enzyme_mRNA	CRCA
O70325	5.43058e-07	0.0160103	All_enzyme_mRNA	CRCA
O70348	3.42173e-09	0.0718906	All_enzyme_mRNA	CRCA
O70362	1.0495e-07	0.121262	All_enzyme_mRNA	CRCA
O70370	1.88692e-07	0.0189276	All_enzyme_mRNA	CRCA
O70405	4.11686e-09	0.218817	All_enzyme_mRNA	CRCA
O70423	3.56907e-08	-0.0623078	All_enzyme_mRNA	CRCA
O70445	1.39004e-08	0.0895022	All_enzyme_mRNA	CRCA
O70475	7.30038e-06	-0.477681	All_enzyme_mRNA	CRCA
O70481	1.03068e-07	0.0980926	All_enzyme_mRNA	CRCA
O70496	2.73286e-08	0.0584488	All_enzyme_mRNA	CRCA
O70503	1.28648e-06	-0.217975	All_enzyme_mRNA	CRCA
O70546	3.98234e-08	-0.036056	All_enzyme_mRNA	CRCA
O70551	1.08245e-07	0.113334	All_enzyme_mRNA	CRCA
O70572	1.13527e-07	-0.199734	All_enzyme_mRNA	CRCA
O70583	1.10074e-08	0.0244502	All_enzyme_mRNA	CRCA
O70589	1.83183e-07	0.0622892	All_enzyme_mRNA	CRCA
O88196	3.77135e-08	0.0634797	All_enzyme_mRNA	CRCA
O88351	1.03746e-07	0.0752834	All_enzyme_mRNA	CRCA
O88425	3.82978e-09	-0.0875338	All_enzyme_mRNA	CRCA
O88428	1.94066e-06	-0.409517	All_enzyme_mRNA	CRCA
O88451	7.52286e-06	-0.194293	All_enzyme_mRNA	CRCA
O88455	5.15872e-07	0.271011	All_enzyme_mRNA	CRCA
O88491	1.25518e-08	-0.00825649	All_enzyme_mRNA	CRCA
O88502	2.87889e-08	0.187909	All_enzyme_mRNA	CRCA
O88508	1.30609e-08	-0.0654421	All_enzyme_mRNA	CRCA
O88531	2.3599e-07	0.0564295	All_enzyme_mRNA	CRCA
O88533	3.98411e-07	-0.832568	All_enzyme_mRNA	CRCA
O88554	7.28742e-09	-0.0913523	All_enzyme_mRNA	CRCA
O88587	3.04785e-06	-0.058263	All_enzyme_mRNA	CRCA
O88622	3.16268e-08	-0.083062	All_enzyme_mRNA	CRCA
O88623	3.66678e-10	1.55862	All_enzyme_mRNA	CRCA
O88643	1.28786e-08	-0.112434	All_enzyme_mRNA	CRCA
O88673	2.31698e-08	-0.305474	All_enzyme_mRNA	CRCA
O88693	5.41943e-08	0.366089	All_enzyme_mRNA	CRCA
O88696	5.27761e-07	0.0415019	All_enzyme_mRNA	CRCA
O88697	5.94469e-09	-0.0545044	All_enzyme_mRNA	CRCA
O88700	1.87364e-08	0.131199	All_enzyme_mRNA	CRCA
O88712	1.26301e-07	-0.049752	All_enzyme_mRNA	CRCA
O88736	3.65207e-07	0.0623653	All_enzyme_mRNA	CRCA
O88738	3.50136e-07	0.0598428	All_enzyme_mRNA	CRCA
O88829	4.57851e-08	0.167236	All_enzyme_mRNA	CRCA
O88833	4.90579e-06	-1.75505	All_enzyme_mRNA	CRCA
O88839	2.67385e-09	0.0223272	All_enzyme_mRNA	CRCA
O88844	1.39551e-05	0.0965667	All_enzyme_mRNA	CRCA
O88851	2.13832e-07	-0.125233	All_enzyme_mRNA	CRCA
O88856	3.89649e-08	0.115993	All_enzyme_mRNA	CRCA
O88876	5.14203e-08	-0.416	All_enzyme_mRNA	CRCA
O88895	2.34844e-08	0.0363966	All_enzyme_mRNA	CRCA
O88907	2.01631e-08	-0.0627636	All_enzyme_mRNA	CRCA
O88908	1.22725e-07	-0.142696	All_enzyme_mRNA	CRCA
O88947	5.81037e-08	0.00864951	All_enzyme_mRNA	CRCA
O88958	1.03315e-07	-0.113308	All_enzyme_mRNA	CRCA
O88962	8.99559e-07	-1.20672	All_enzyme_mRNA	CRCA
O88967	3.36974e-07	-0.0584098	All_enzyme_mRNA	CRCA
O88974	2.27562e-08	-0.17955	All_enzyme_mRNA	CRCA
O88986	7.61939e-07	-0.18632	All_enzyme_mRNA	CRCA
O89001	2.86305e-08	0.199301	All_enzyme_mRNA	CRCA
O89016	2.26826e-08	-0.0303847	All_enzyme_mRNA	CRCA
O89017	3.31317e-07	0.093268	All_enzyme_mRNA	CRCA
O89023	4.14348e-07	0.142534	All_enzyme_mRNA	CRCA
O89084	7.76172e-09	0.070998	All_enzyme_mRNA	CRCA
O89106	4.94972e-08	-0.0941548	All_enzyme_mRNA	CRCA
O89110	1.93684e-07	0.0141581	All_enzyme_mRNA	CRCA
O89112	9.83403e-08	0.0825073	All_enzyme_mRNA	CRCA
P00184	1.1509e-08	0.114387	All_enzyme_mRNA	CRCA
P00186	4.1017e-06	-0.30967	All_enzyme_mRNA	CRCA
P00329	3.31722e-05	-0.270164	All_enzyme_mRNA	CRCA
P00342	1.29412e-05	0.154753	All_enzyme_mRNA	CRCA
P00375	5.67965e-07	-0.07158	All_enzyme_mRNA	CRCA
P00405	9.50189e-07	-0.035471	All_enzyme_mRNA	CRCA
P00493	8.07222e-07	-0.0898792	All_enzyme_mRNA	CRCA
P00520	9.48851e-09	0.087934	All_enzyme_mRNA	CRCA
P00687	5.30136e-08	0.0972054	All_enzyme_mRNA	CRCA
P00920	4.5959e-07	-0.0251633	All_enzyme_mRNA	CRCA
P03953	1.3954e-09	0.0975452	All_enzyme_mRNA	CRCA
P03958	2.0768e-07	-0.0334401	All_enzyme_mRNA	CRCA
P04184	3.63501e-09	0.0862629	All_enzyme_mRNA	CRCA
P04186	2.24259e-07	0.150361	All_enzyme_mRNA	CRCA
P04187	1.30606e-08	-0.153005	All_enzyme_mRNA	CRCA
P04627	1.02729e-07	-0.173357	All_enzyme_mRNA	CRCA
P05063	3.59505e-07	0.777222	All_enzyme_mRNA	CRCA
P05064	1.47752e-06	0.261725	All_enzyme_mRNA	CRCA
P05132	3.4343e-08	-0.246115	All_enzyme_mRNA	CRCA
P05201	5.85879e-06	-0.269512	All_enzyme_mRNA	CRCA
P05202	1.76753e-05	0.0156452	All_enzyme_mRNA	CRCA
P05208	2.4925e-09	0.105377	All_enzyme_mRNA	CRCA
P05480	7.32128e-09	0.0253815	All_enzyme_mRNA	CRCA
P05532	8.36671e-08	-0.52928	All_enzyme_mRNA	CRCA
P05622	3.6238e-07	0.016894	All_enzyme_mRNA	CRCA
P06151	1.29412e-05	0.117253	All_enzyme_mRNA	CRCA
P06745	2.8032e-06	0.084876	All_enzyme_mRNA	CRCA
P06795	1.01813e-08	0.141692	All_enzyme_mRNA	CRCA
P06797	3.53279e-07	0.113713	All_enzyme_mRNA	CRCA
P06800	5.26249e-08	0.0531391	All_enzyme_mRNA	CRCA
P06801	9.73488e-06	-1.01947	All_enzyme_mRNA	CRCA
P06802	1.11448e-07	0.0804365	All_enzyme_mRNA	CRCA
P06869	1.06605e-09	0.142188	All_enzyme_mRNA	CRCA
P07310	7.40488e-09	-0.0909901	All_enzyme_mRNA	CRCA
P07607	1.72917e-08	0.0325939	All_enzyme_mRNA	CRCA
P07742	1.13282e-07	-0.0949183	All_enzyme_mRNA	CRCA
P07901	4.55805e-06	-0.29584	All_enzyme_mRNA	CRCA
P07934	1.38626e-07	0.15123	All_enzyme_mRNA	CRCA
P08003	7.92697e-06	0.155523	All_enzyme_mRNA	CRCA
P08030	2.68255e-07	0.140037	All_enzyme_mRNA	CRCA
P08071	9.21748e-08	1.33309	All_enzyme_mRNA	CRCA
P08074	1.37823e-08	-0.0866739	All_enzyme_mRNA	CRCA
P08103	6.72816e-08	0.0214659	All_enzyme_mRNA	CRCA
P08228	2.06819e-05	-0.198712	All_enzyme_mRNA	CRCA
P08249	1.55745e-05	-0.0675762	All_enzyme_mRNA	CRCA
P08556	1.85538e-08	0.00168056	All_enzyme_mRNA	CRCA
P08680	1.83648e-08	0.726074	All_enzyme_mRNA	CRCA
P08775	2.50939e-07	-0.142577	All_enzyme_mRNA	CRCA
P08905	2.61573e-08	-0.2198	All_enzyme_mRNA	CRCA
P08923	8.98928e-09	-0.0606313	All_enzyme_mRNA	CRCA
P09103	1.67991e-05	0.0436979	All_enzyme_mRNA	CRCA
P09411	1.42456e-05	-0.136308	All_enzyme_mRNA	CRCA
P09470	1.01661e-08	0.177167	All_enzyme_mRNA	CRCA
P09528	8.1601e-07	-0.228275	All_enzyme_mRNA	CRCA
P09581	6.90883e-08	-0.175327	All_enzyme_mRNA	CRCA
P09671	4.06061e-06	-0.0643541	All_enzyme_mRNA	CRCA
P0C027	5.19419e-08	-0.17399	All_enzyme_mRNA	CRCA
P0C028	5.19419e-08	0.0120171	All_enzyme_mRNA	CRCA
P0C090	3.69252e-09	0.205358	All_enzyme_mRNA	CRCA
P0C605	1.62635e-08	0.0677942	All_enzyme_mRNA	CRCA
P0C871	8.31013e-09	0.112315	All_enzyme_mRNA	CRCA
P10518	3.31256e-06	0.525198	All_enzyme_mRNA	CRCA
P10605	1.76986e-06	-0.088371	All_enzyme_mRNA	CRCA
P10630	5.14376e-07	-0.151313	All_enzyme_mRNA	CRCA
P10648	1.63792e-06	-2.46009	All_enzyme_mRNA	CRCA
P10649	2.39381e-05	-0.687695	All_enzyme_mRNA	CRCA
P10833	1.66375e-07	0.288906	All_enzyme_mRNA	CRCA
P11032	1.45237e-08	0.0189177	All_enzyme_mRNA	CRCA
P11103	3.5664e-07	-0.165514	All_enzyme_mRNA	CRCA
P11152	2.5329e-07	0.605686	All_enzyme_mRNA	CRCA
P11157	3.79978e-09	-0.44601	All_enzyme_mRNA	CRCA
P11214	1.60905e-09	0.110767	All_enzyme_mRNA	CRCA
P11247	3.94115e-08	1.37792	All_enzyme_mRNA	CRCA
P11352	1.1218e-05	-0.4046	All_enzyme_mRNA	CRCA
P11440	1.25909e-08	-0.108131	All_enzyme_mRNA	CRCA
P11714	2.09415e-06	0.0660592	All_enzyme_mRNA	CRCA
P11725	1.27595e-05	-0.315348	All_enzyme_mRNA	CRCA
P11928	3.13799e-08	-0.257209	All_enzyme_mRNA	CRCA
P11930	2.83188e-07	0.10936	All_enzyme_mRNA	CRCA
P12382	1.80321e-07	0.344658	All_enzyme_mRNA	CRCA
P12791	1.2249e-07	-0.587877	All_enzyme_mRNA	CRCA
P13439	2.2229e-07	0.0293743	All_enzyme_mRNA	CRCA
P13516	2.41844e-07	-0.866224	All_enzyme_mRNA	CRCA
P13634	5.33353e-07	-0.00208614	All_enzyme_mRNA	CRCA
P13707	7.30565e-06	-0.27319	All_enzyme_mRNA	CRCA
P13864	1.38206e-07	0.000843062	All_enzyme_mRNA	CRCA
P14142	1.61125e-09	0.821883	All_enzyme_mRNA	CRCA
P14152	1.58314e-05	-0.255585	All_enzyme_mRNA	CRCA
P14234	1.24014e-08	0.248833	All_enzyme_mRNA	CRCA
P14246	1.1985e-07	-0.153054	All_enzyme_mRNA	CRCA
P14404	5.92589e-09	0.129114	All_enzyme_mRNA	CRCA
P14901	1.02603e-07	0.133307	All_enzyme_mRNA	CRCA
P15089	2.78895e-09	-0.0908577	All_enzyme_mRNA	CRCA
P15105	1.51178e-05	-0.320552	All_enzyme_mRNA	CRCA
P15208	1.86015e-07	0.162515	All_enzyme_mRNA	CRCA
P15327	3.72844e-08	0.38071	All_enzyme_mRNA	CRCA
P15392	3.03184e-06	0.189775	All_enzyme_mRNA	CRCA
P15532	7.78156e-07	-0.223202	All_enzyme_mRNA	CRCA
P15535	8.60376e-09	0.54336	All_enzyme_mRNA	CRCA
P15626	9.36891e-07	-0.287128	All_enzyme_mRNA	CRCA
P16015	1.37181e-05	-1.30263	All_enzyme_mRNA	CRCA
P16054	2.58155e-08	0.411512	All_enzyme_mRNA	CRCA
P16056	6.61599e-08	0.304963	All_enzyme_mRNA	CRCA
P16092	1.20955e-07	0.0974269	All_enzyme_mRNA	CRCA
P16125	1.53957e-07	-0.0439528	All_enzyme_mRNA	CRCA
P16294	1.65505e-07	0.112377	All_enzyme_mRNA	CRCA
P16301	1.01617e-07	0.0520398	All_enzyme_mRNA	CRCA
P16330	1.08396e-07	0.236603	All_enzyme_mRNA	CRCA
P16331	1.05799e-05	-0.202767	All_enzyme_mRNA	CRCA
P16332	2.97472e-06	-0.136429	All_enzyme_mRNA	CRCA
P16381	1.11024e-06	-0.0371354	All_enzyme_mRNA	CRCA
P16406	3.80061e-07	-0.38442	All_enzyme_mRNA	CRCA
P16460	3.36554e-05	-0.418446	All_enzyme_mRNA	CRCA
P16675	4.75725e-07	0.0973683	All_enzyme_mRNA	CRCA
P16858	2.24553e-05	-0.181091	All_enzyme_mRNA	CRCA
P16879	1.27722e-08	0.0772621	All_enzyme_mRNA	CRCA
P17182	2.04799e-05	-0.339611	All_enzyme_mRNA	CRCA
P17183	2.74998e-09	-0.0995692	All_enzyme_mRNA	CRCA
P17439	2.10082e-07	0.207525	All_enzyme_mRNA	CRCA
P17563	9.38846e-07	0.0542079	All_enzyme_mRNA	CRCA
P17717	5.60678e-06	-0.452888	All_enzyme_mRNA	CRCA
P17742	9.01177e-06	0.00725163	All_enzyme_mRNA	CRCA
P17751	1.11949e-05	0.0301804	All_enzyme_mRNA	CRCA
P17809	4.47179e-09	0.152634	All_enzyme_mRNA	CRCA
P17897	2.32905e-09	-0.00900127	All_enzyme_mRNA	CRCA
P18052	5.00697e-08	-0.294538	All_enzyme_mRNA	CRCA
P18155	1.11762e-08	0.153353	All_enzyme_mRNA	CRCA
P18242	1.95578e-06	-0.127878	All_enzyme_mRNA	CRCA
P18293	1.75306e-08	-0.346652	All_enzyme_mRNA	CRCA
P18654	6.57499e-08	0.144768	All_enzyme_mRNA	CRCA
P19096	2.82043e-05	-0.218085	All_enzyme_mRNA	CRCA
P19157	1.72167e-05	-0.259127	All_enzyme_mRNA	CRCA
P19221	2.27629e-07	0.0285672	All_enzyme_mRNA	CRCA
P19639	2.07237e-06	-0.980393	All_enzyme_mRNA	CRCA
P20029	2.05996e-05	-0.113614	All_enzyme_mRNA	CRCA
P20060	1.6249e-07	0.28219	All_enzyme_mRNA	CRCA
P20108	1.89091e-06	-0.110805	All_enzyme_mRNA	CRCA
P20444	4.27801e-08	-0.0931707	All_enzyme_mRNA	CRCA
P20664	1.7387e-08	-0.320136	All_enzyme_mRNA	CRCA
P20918	8.26759e-07	0.160902	All_enzyme_mRNA	CRCA
P21180	2.60893e-09	0.168629	All_enzyme_mRNA	CRCA
P21440	6.84417e-07	-0.332407	All_enzyme_mRNA	CRCA
P21447	1.82808e-08	-0.00475954	All_enzyme_mRNA	CRCA
P21550	5.63437e-08	-0.0894319	All_enzyme_mRNA	CRCA
P21570	1.06802e-08	0.404131	All_enzyme_mRNA	CRCA
P21844	4.5447e-09	0.025204	All_enzyme_mRNA	CRCA
P21958	7.18628e-08	-0.260692	All_enzyme_mRNA	CRCA
P21981	2.99618e-06	0.385453	All_enzyme_mRNA	CRCA
P22315	8.25932e-07	0.310968	All_enzyme_mRNA	CRCA
P22437	1.34949e-07	-0.100965	All_enzyme_mRNA	CRCA
P22682	7.28878e-08	-0.0146408	All_enzyme_mRNA	CRCA
P22907	2.40714e-07	-0.0495139	All_enzyme_mRNA	CRCA
P23188	4.83617e-09	0.0481324	All_enzyme_mRNA	CRCA
P23249	2.48214e-07	0.159288	All_enzyme_mRNA	CRCA
P23298	7.08609e-09	0.138404	All_enzyme_mRNA	CRCA
P23336	2.72301e-09	0.217626	All_enzyme_mRNA	CRCA
P23475	1.53779e-07	-0.0771286	All_enzyme_mRNA	CRCA
P23492	1.04859e-06	-0.155035	All_enzyme_mRNA	CRCA
P23506	1.10062e-07	0.173271	All_enzyme_mRNA	CRCA
P23589	6.36513e-07	-0.257364	All_enzyme_mRNA	CRCA
P23591	4.29864e-07	0.16412	All_enzyme_mRNA	CRCA
P23780	3.57081e-07	0.167754	All_enzyme_mRNA	CRCA
P23953	6.96219e-07	-0.22738	All_enzyme_mRNA	CRCA
P24270	3.4152e-05	-0.36876	All_enzyme_mRNA	CRCA
P24369	3.20741e-06	0.39918	All_enzyme_mRNA	CRCA
P24456	5.27065e-06	-0.0855588	All_enzyme_mRNA	CRCA
P24472	8.30613e-07	-0.578366	All_enzyme_mRNA	CRCA
P24527	1.55021e-06	-0.132061	All_enzyme_mRNA	CRCA
P24547	3.37573e-07	0.174976	All_enzyme_mRNA	CRCA
P24549	4.4937e-05	-0.65005	All_enzyme_mRNA	CRCA
P24604	1.80159e-09	-0.532821	All_enzyme_mRNA	CRCA
P24638	4.6363e-08	-0.0570891	All_enzyme_mRNA	CRCA
P24788	6.76365e-08	-0.143055	All_enzyme_mRNA	CRCA
P24815	1.27707e-06	0.218588	All_enzyme_mRNA	CRCA
P25206	1.5792e-07	0.0591155	All_enzyme_mRNA	CRCA
P25688	2.41381e-05	0.197454	All_enzyme_mRNA	CRCA
P25911	1.98555e-07	-0.0568531	All_enzyme_mRNA	CRCA
P26150	1.27707e-06	-0.105028	All_enzyme_mRNA	CRCA
P26187	3.85457e-08	-0.0845721	All_enzyme_mRNA	CRCA
P26262	1.56837e-07	0.00943929	All_enzyme_mRNA	CRCA
P26443	3.01301e-05	-0.117004	All_enzyme_mRNA	CRCA
P26618	1.04005e-09	0.194044	All_enzyme_mRNA	CRCA
P26638	7.56093e-07	0.0594499	All_enzyme_mRNA	CRCA
P26883	3.84231e-07	0.0894836	All_enzyme_mRNA	CRCA
P27046	6.98889e-07	0.436914	All_enzyme_mRNA	CRCA
P27641	2.08235e-07	0.0890277	All_enzyme_mRNA	CRCA
P27656	3.03269e-08	-0.511704	All_enzyme_mRNA	CRCA
P27773	1.58022e-05	0.155972	All_enzyme_mRNA	CRCA
P27786	3.65393e-08	0.150459	All_enzyme_mRNA	CRCA
P27808	2.42025e-08	0.141856	All_enzyme_mRNA	CRCA
P28063	2.75784e-07	0.0996016	All_enzyme_mRNA	CRCA
P28076	7.01691e-08	0.0398523	All_enzyme_mRNA	CRCA
P28271	6.68511e-06	-0.156051	All_enzyme_mRNA	CRCA
P28293	1.46368e-09	1.24228	All_enzyme_mRNA	CRCA
P28352	6.19555e-07	-0.0440507	All_enzyme_mRNA	CRCA
P28474	9.30744e-06	-0.132802	All_enzyme_mRNA	CRCA
P28650	1.44139e-07	-0.208155	All_enzyme_mRNA	CRCA
P28828	7.90678e-09	0.0867407	All_enzyme_mRNA	CRCA
P28843	1.52986e-06	-0.0940982	All_enzyme_mRNA	CRCA
P28867	3.91376e-08	-0.0401727	All_enzyme_mRNA	CRCA
P29351	5.84382e-07	-0.141684	All_enzyme_mRNA	CRCA
P29416	1.04122e-07	-0.024149	All_enzyme_mRNA	CRCA
P29452	4.2564e-08	-0.0724975	All_enzyme_mRNA	CRCA
P29477	5.64609e-08	0.00390016	All_enzyme_mRNA	CRCA
P29594	1.77582e-08	-0.165078	All_enzyme_mRNA	CRCA
P29758	4.60137e-06	-0.819371	All_enzyme_mRNA	CRCA
P30115	1.3683e-05	-0.312134	All_enzyme_mRNA	CRCA
P30275	4.69525e-09	0.159673	All_enzyme_mRNA	CRCA
P30285	1.88839e-08	0.248355	All_enzyme_mRNA	CRCA
P30412	6.66259e-09	0.148304	All_enzyme_mRNA	CRCA
P30415	2.50056e-08	-0.262854	All_enzyme_mRNA	CRCA
P30416	2.07016e-06	-0.251877	All_enzyme_mRNA	CRCA
P31254	4.07534e-06	-0.103341	All_enzyme_mRNA	CRCA
P31428	1.15272e-08	0.207456	All_enzyme_mRNA	CRCA
P31750	7.34262e-08	0.143744	All_enzyme_mRNA	CRCA
P31938	2.48341e-07	-0.152242	All_enzyme_mRNA	CRCA
P32020	1.37659e-05	-0.112359	All_enzyme_mRNA	CRCA
P32037	2.48153e-08	0.397727	All_enzyme_mRNA	CRCA
P32233	2.49948e-07	0.0504729	All_enzyme_mRNA	CRCA
P32921	3.64258e-07	0.0352046	All_enzyme_mRNA	CRCA
P33267	3.63569e-06	-0.284854	All_enzyme_mRNA	CRCA
P33434	4.69583e-09	-0.301346	All_enzyme_mRNA	CRCA
P33435	3.9548e-09	-0.10855	All_enzyme_mRNA	CRCA
P33587	5.49237e-08	0.112833	All_enzyme_mRNA	CRCA
P33609	6.24947e-08	0.160556	All_enzyme_mRNA	CRCA
P34152	1.55517e-07	-0.162795	All_enzyme_mRNA	CRCA
P34884	1.54226e-06	-0.0951515	All_enzyme_mRNA	CRCA
P34914	1.27724e-05	-0.523315	All_enzyme_mRNA	CRCA
P35123	2.71585e-07	-0.145454	All_enzyme_mRNA	CRCA
P35235	2.16485e-07	0.0966425	All_enzyme_mRNA	CRCA
P35278	5.88029e-07	-0.277024	All_enzyme_mRNA	CRCA
P35486	1.96094e-06	-0.249156	All_enzyme_mRNA	CRCA
P35492	3.42973e-06	-0.604589	All_enzyme_mRNA	CRCA
P35505	1.18897e-05	-0.0198179	All_enzyme_mRNA	CRCA
P35550	4.18054e-07	0.104653	All_enzyme_mRNA	CRCA
P35576	1.16217e-07	-1.46526	All_enzyme_mRNA	CRCA
P35689	1.96772e-07	-0.184327	All_enzyme_mRNA	CRCA
P35700	1.95035e-05	-0.230897	All_enzyme_mRNA	CRCA
P35761	3.42892e-09	0.0469676	All_enzyme_mRNA	CRCA
P35821	8.76629e-08	0.248529	All_enzyme_mRNA	CRCA
P35822	7.09978e-08	-0.0772738	All_enzyme_mRNA	CRCA
P35831	1.46157e-07	-0.0371021	All_enzyme_mRNA	CRCA
P35917	2.9598e-08	0.0185636	All_enzyme_mRNA	CRCA
P35918	5.78324e-08	-0.0196976	All_enzyme_mRNA	CRCA
P35969	4.35509e-09	-0.0142348	All_enzyme_mRNA	CRCA
P35991	1.45372e-08	0.106121	All_enzyme_mRNA	CRCA
P36371	1.27171e-07	0.259869	All_enzyme_mRNA	CRCA
P36423	1.80511e-08	0.161505	All_enzyme_mRNA	CRCA
P36552	1.39174e-06	-0.276951	All_enzyme_mRNA	CRCA
P36895	8.8539e-09	-0.0707963	All_enzyme_mRNA	CRCA
P37040	4.86856e-06	0.419429	All_enzyme_mRNA	CRCA
P38060	2.75367e-06	0.0213479	All_enzyme_mRNA	CRCA
P38585	1.11669e-09	-0.0440408	All_enzyme_mRNA	CRCA
P39054	4.95739e-09	-0.0231036	All_enzyme_mRNA	CRCA
P39098	3.74704e-08	0.0230907	All_enzyme_mRNA	CRCA
P39429	4.06627e-08	-0.149502	All_enzyme_mRNA	CRCA
P39654	6.18702e-09	0.101455	All_enzyme_mRNA	CRCA
P39655	9.41949e-09	0.112741	All_enzyme_mRNA	CRCA
P39688	1.19991e-08	-0.088369	All_enzyme_mRNA	CRCA
P39749	4.14511e-08	0.122245	All_enzyme_mRNA	CRCA
P40142	6.47812e-06	-0.192314	All_enzyme_mRNA	CRCA
P40201	4.61057e-08	0.233492	All_enzyme_mRNA	CRCA
P40694	6.07471e-08	-0.285884	All_enzyme_mRNA	CRCA
P40936	9.33251e-06	-0.169577	All_enzyme_mRNA	CRCA
P41216	1.8894e-05	-0.532465	All_enzyme_mRNA	CRCA
P41230	4.31714e-08	-0.0449377	All_enzyme_mRNA	CRCA
P41233	1.37403e-07	0.458842	All_enzyme_mRNA	CRCA
P41234	6.6296e-10	-0.216231	All_enzyme_mRNA	CRCA
P41241	1.99437e-07	-0.0933764	All_enzyme_mRNA	CRCA
P41245	1.1362e-09	0.0930131	All_enzyme_mRNA	CRCA
P42125	4.07371e-06	-0.381478	All_enzyme_mRNA	CRCA
P42337	1.15058e-08	-0.0967234	All_enzyme_mRNA	CRCA
P42867	7.71978e-09	0.0267385	All_enzyme_mRNA	CRCA
P43346	8.03308e-08	-0.0455628	All_enzyme_mRNA	CRCA
P43430	5.17513e-09	-0.095864	All_enzyme_mRNA	CRCA
P45376	5.8122e-07	0.182837	All_enzyme_mRNA	CRCA
P45377	1.62254e-07	-0.149562	All_enzyme_mRNA	CRCA
P45481	4.51252e-08	0.274939	All_enzyme_mRNA	CRCA
P45700	1.91974e-07	-0.0983338	All_enzyme_mRNA	CRCA
P45878	5.26239e-07	-0.0704957	All_enzyme_mRNA	CRCA
P45952	6.68193e-06	-0.211205	All_enzyme_mRNA	CRCA
P46412	5.18557e-08	0.463114	All_enzyme_mRNA	CRCA
P46425	1.72167e-05	-0.270241	All_enzyme_mRNA	CRCA
P46460	4.63041e-07	-0.166516	All_enzyme_mRNA	CRCA
P46467	1.9956e-07	-0.160736	All_enzyme_mRNA	CRCA
P46638	1.03904e-06	0.0560481	All_enzyme_mRNA	CRCA
P46664	4.93377e-07	-0.114451	All_enzyme_mRNA	CRCA
P46737	1.49454e-07	0.104547	All_enzyme_mRNA	CRCA
P46935	4.20877e-07	0.0361551	All_enzyme_mRNA	CRCA
P46978	7.29256e-07	0.134568	All_enzyme_mRNA	CRCA
P47199	2.75995e-06	0.0247205	All_enzyme_mRNA	CRCA
P47713	4.31692e-08	0.161173	All_enzyme_mRNA	CRCA
P47738	3.17615e-05	-0.379158	All_enzyme_mRNA	CRCA
P47739	3.07046e-09	-0.147339	All_enzyme_mRNA	CRCA
P47740	5.17727e-06	-0.502171	All_enzyme_mRNA	CRCA
P47791	1.64569e-06	-0.166517	All_enzyme_mRNA	CRCA
P47809	1.42224e-07	0.0177529	All_enzyme_mRNA	CRCA
P47810	1.54274e-09	1.45054	All_enzyme_mRNA	CRCA
P47811	1.26083e-07	0.100191	All_enzyme_mRNA	CRCA
P47856	1.69557e-07	-0.0506893	All_enzyme_mRNA	CRCA
P47857	9.79913e-08	-0.0441794	All_enzyme_mRNA	CRCA
P47934	6.72164e-07	-0.591466	All_enzyme_mRNA	CRCA
P47968	2.49142e-08	0.054633	All_enzyme_mRNA	CRCA
P48025	7.87086e-08	0.0189655	All_enzyme_mRNA	CRCA
P48410	1.91548e-07	-0.32398	All_enzyme_mRNA	CRCA
P48441	4.50745e-09	-0.0536669	All_enzyme_mRNA	CRCA
P48453	1.77156e-08	0.00608908	All_enzyme_mRNA	CRCA
P48754	8.61096e-09	0.0334496	All_enzyme_mRNA	CRCA
P48758	4.18722e-06	0.00961348	All_enzyme_mRNA	CRCA
P48760	3.94481e-08	-0.437809	All_enzyme_mRNA	CRCA
P48774	1.17416e-07	-0.671609	All_enzyme_mRNA	CRCA
P48776	8.94415e-07	-0.192647	All_enzyme_mRNA	CRCA
P48962	2.14609e-07	-0.0692695	All_enzyme_mRNA	CRCA
P48999	1.36457e-08	0.443123	All_enzyme_mRNA	CRCA
P49135	4.53376e-08	0.0704812	All_enzyme_mRNA	CRCA
P49138	6.76808e-08	-0.0585141	All_enzyme_mRNA	CRCA
P49290	2.9627e-08	-0.0658036	All_enzyme_mRNA	CRCA
P49429	1.22692e-05	-0.435094	All_enzyme_mRNA	CRCA
P49442	1.36953e-07	0.248578	All_enzyme_mRNA	CRCA
P49443	4.23007e-07	0.0123299	All_enzyme_mRNA	CRCA
P49446	2.02604e-08	-0.0610468	All_enzyme_mRNA	CRCA
P49586	3.36842e-07	0.0168844	All_enzyme_mRNA	CRCA
P49615	7.66946e-08	-0.141307	All_enzyme_mRNA	CRCA
P49717	7.20803e-08	0.014189	All_enzyme_mRNA	CRCA
P49718	7.83788e-08	-0.180604	All_enzyme_mRNA	CRCA
P49769	1.74146e-08	0.059271	All_enzyme_mRNA	CRCA
P49935	6.62572e-07	0.0474494	All_enzyme_mRNA	CRCA
P50096	9.86702e-09	0.359545	All_enzyme_mRNA	CRCA
P50136	1.24687e-06	-0.0344021	All_enzyme_mRNA	CRCA
P50171	1.21666e-06	-0.0802013	All_enzyme_mRNA	CRCA
P50172	3.61184e-06	-0.19693	All_enzyme_mRNA	CRCA
P50247	2.24022e-05	-0.181618	All_enzyme_mRNA	CRCA
P50285	2.90292e-06	-0.455092	All_enzyme_mRNA	CRCA
P50295	2.65629e-07	0.0265485	All_enzyme_mRNA	CRCA
P50296	2.65629e-07	0.305168	All_enzyme_mRNA	CRCA
P50427	1.08532e-07	0.133586	All_enzyme_mRNA	CRCA
P50428	3.34675e-08	0.494417	All_enzyme_mRNA	CRCA
P50429	1.5244e-07	-0.114497	All_enzyme_mRNA	CRCA
P50431	4.14079e-06	-0.0892163	All_enzyme_mRNA	CRCA
P50516	5.5506e-07	-0.00209903	All_enzyme_mRNA	CRCA
P50544	8.48146e-06	-0.145793	All_enzyme_mRNA	CRCA
P51150	9.73902e-07	0.171368	All_enzyme_mRNA	CRCA
P51163	5.917e-08	-0.0874295	All_enzyme_mRNA	CRCA
P51174	5.08892e-06	-0.161568	All_enzyme_mRNA	CRCA
P51175	1.87032e-07	-0.324617	All_enzyme_mRNA	CRCA
P51432	6.59276e-08	-0.153999	All_enzyme_mRNA	CRCA
P51569	4.95327e-08	-0.105804	All_enzyme_mRNA	CRCA
P51658	7.47775e-07	-0.183452	All_enzyme_mRNA	CRCA
P51660	1.68874e-05	-0.248933	All_enzyme_mRNA	CRCA
P51829	1.0591e-08	0.0507425	All_enzyme_mRNA	CRCA
P51830	3.88908e-08	-0.157185	All_enzyme_mRNA	CRCA
P51855	7.07151e-07	0.318648	All_enzyme_mRNA	CRCA
P51881	1.32627e-05	-0.174293	All_enzyme_mRNA	CRCA
P51908	6.94127e-09	0.0878251	All_enzyme_mRNA	CRCA
P51954	3.01397e-07	-0.0554124	All_enzyme_mRNA	CRCA
P52019	1.27167e-07	-0.0121099	All_enzyme_mRNA	CRCA
P52196	4.17193e-06	-0.117611	All_enzyme_mRNA	CRCA
P52332	2.45547e-07	0.14266	All_enzyme_mRNA	CRCA
P52430	2.89012e-06	-0.348695	All_enzyme_mRNA	CRCA
P52431	4.2714e-08	-0.210298	All_enzyme_mRNA	CRCA
P52479	1.31769e-09	0.0213449	All_enzyme_mRNA	CRCA
P52480	1.29498e-06	0.307787	All_enzyme_mRNA	CRCA
P52483	5.04355e-08	0.0014875	All_enzyme_mRNA	CRCA
P52623	5.29006e-08	-0.275459	All_enzyme_mRNA	CRCA
P52624	1.05578e-08	0.0826807	All_enzyme_mRNA	CRCA
P52792	5.15852e-07	0.293827	All_enzyme_mRNA	CRCA
P52825	7.43174e-06	-0.408529	All_enzyme_mRNA	CRCA
P52840	1.4054e-06	-0.0546114	All_enzyme_mRNA	CRCA
P52850	6.42847e-09	0.128451	All_enzyme_mRNA	CRCA
P53368	1.84191e-08	-0.172919	All_enzyme_mRNA	CRCA
P53395	3.56179e-06	0.0233329	All_enzyme_mRNA	CRCA
P53612	1.20984e-07	-0.168226	All_enzyme_mRNA	CRCA
P53657	2.90412e-06	-0.288817	All_enzyme_mRNA	CRCA
P53668	2.01265e-08	-0.142929	All_enzyme_mRNA	CRCA
P53690	2.61745e-09	-0.09469	All_enzyme_mRNA	CRCA
P53702	1.63558e-07	-0.170402	All_enzyme_mRNA	CRCA
P53798	1.42151e-07	0.0572838	All_enzyme_mRNA	CRCA
P53810	3.10151e-07	-0.0330192	All_enzyme_mRNA	CRCA
P53811	6.85558e-07	0.0653163	All_enzyme_mRNA	CRCA
P54071	4.25878e-06	-0.274992	All_enzyme_mRNA	CRCA
P54099	4.96973e-09	-0.0396572	All_enzyme_mRNA	CRCA
P54279	1.26997e-08	0.0494638	All_enzyme_mRNA	CRCA
P54310	8.49186e-08	0.371164	All_enzyme_mRNA	CRCA
P54751	2.08961e-08	-0.423199	All_enzyme_mRNA	CRCA
P54761	2.28119e-08	0.304445	All_enzyme_mRNA	CRCA
P54818	1.54922e-08	0.164344	All_enzyme_mRNA	CRCA
P54822	3.12084e-07	-0.0756213	All_enzyme_mRNA	CRCA
P54823	3.34553e-07	0.142507	All_enzyme_mRNA	CRCA
P54869	3.23679e-05	-0.866106	All_enzyme_mRNA	CRCA
P54923	3.85962e-08	0.063269	All_enzyme_mRNA	CRCA
P54987	1.01339e-09	-0.0400552	All_enzyme_mRNA	CRCA
P55065	1.19602e-08	-0.510598	All_enzyme_mRNA	CRCA
P55096	1.37152e-05	-0.436568	All_enzyme_mRNA	CRCA
P55097	5.21449e-08	0.261288	All_enzyme_mRNA	CRCA
P55144	1.83831e-08	0.0388973	All_enzyme_mRNA	CRCA
P55200	4.3108e-07	0.172394	All_enzyme_mRNA	CRCA
P55264	7.37401e-06	0.00226837	All_enzyme_mRNA	CRCA
P55772	6.32749e-08	0.110188	All_enzyme_mRNA	CRCA
P56213	5.52199e-07	-0.0944146	All_enzyme_mRNA	CRCA
P56375	6.36577e-08	-0.7834	All_enzyme_mRNA	CRCA
P56376	1.38613e-07	-0.142646	All_enzyme_mRNA	CRCA
P56380	1.3337e-07	0.111049	All_enzyme_mRNA	CRCA
P56389	1.28159e-07	-0.592244	All_enzyme_mRNA	CRCA
P56399	1.81822e-06	0.0759492	All_enzyme_mRNA	CRCA
P56480	1.73673e-05	-0.168197	All_enzyme_mRNA	CRCA
P56528	2.29662e-07	0.0758621	All_enzyme_mRNA	CRCA
P56542	2.66492e-08	-0.209192	All_enzyme_mRNA	CRCA
P56581	4.96665e-09	0.0248765	All_enzyme_mRNA	CRCA
P56593	2.57446e-06	-0.027631	All_enzyme_mRNA	CRCA
P56654	4.19936e-07	-0.318656	All_enzyme_mRNA	CRCA
P56677	3.17214e-09	0.129479	All_enzyme_mRNA	CRCA
P56818	1.37819e-07	-0.221649	All_enzyme_mRNA	CRCA
P56960	2.05286e-07	-0.0248005	All_enzyme_mRNA	CRCA
P57080	1.28735e-07	-0.0527481	All_enzyme_mRNA	CRCA
P57791	1.55788e-08	-0.0484454	All_enzyme_mRNA	CRCA
P58006	5.81299e-09	-0.0850058	All_enzyme_mRNA	CRCA
P58044	1.23854e-06	0.00743464	All_enzyme_mRNA	CRCA
P58058	8.75744e-08	-0.213099	All_enzyme_mRNA	CRCA
P58137	5.60005e-07	-0.20316	All_enzyme_mRNA	CRCA
P58158	3.86536e-08	-0.38233	All_enzyme_mRNA	CRCA
P58242	7.14835e-09	0.109756	All_enzyme_mRNA	CRCA
P58281	1.45352e-06	-0.173733	All_enzyme_mRNA	CRCA
P58283	1.34603e-09	-0.194727	All_enzyme_mRNA	CRCA
P58389	2.01342e-07	0.145125	All_enzyme_mRNA	CRCA
P58465	7.99416e-09	-0.0712898	All_enzyme_mRNA	CRCA
P58466	3.0698e-08	-0.0319873	All_enzyme_mRNA	CRCA
P58710	2.36277e-06	0.072806	All_enzyme_mRNA	CRCA
P58801	8.72197e-09	0.313056	All_enzyme_mRNA	CRCA
P59114	2.14795e-08	-0.0410299	All_enzyme_mRNA	CRCA
P59266	2.78154e-08	-0.213494	All_enzyme_mRNA	CRCA
P59267	2.49611e-10	-0.0162771	All_enzyme_mRNA	CRCA
P59470	1.36978e-08	-0.0411509	All_enzyme_mRNA	CRCA
P59644	3.14906e-09	-0.108148	All_enzyme_mRNA	CRCA
P59941	3.28838e-08	0.0497295	All_enzyme_mRNA	CRCA
P59997	1.77956e-08	-0.125925	All_enzyme_mRNA	CRCA
P60122	3.71146e-07	-0.147007	All_enzyme_mRNA	CRCA
P60330	5.38349e-07	-0.180756	All_enzyme_mRNA	CRCA
P60334	7.4993e-07	-0.204958	All_enzyme_mRNA	CRCA
P60605	3.74371e-08	-0.162749	All_enzyme_mRNA	CRCA
P60766	8.29911e-07	0.104341	All_enzyme_mRNA	CRCA
P60843	2.92569e-06	0.16908	All_enzyme_mRNA	CRCA
P61021	1.24406e-07	-0.0109822	All_enzyme_mRNA	CRCA
P61027	3.95043e-07	-0.0852133	All_enzyme_mRNA	CRCA
P61079	3.86608e-07	0.0613345	All_enzyme_mRNA	CRCA
P61082	2.0992e-07	-0.154335	All_enzyme_mRNA	CRCA
P61087	4.57335e-07	-0.146647	All_enzyme_mRNA	CRCA
P61089	8.95084e-07	-0.0637247	All_enzyme_mRNA	CRCA
P61226	2.42411e-08	0.136459	All_enzyme_mRNA	CRCA
P61406	6.69192e-08	-0.0678977	All_enzyme_mRNA	CRCA
P61458	1.72665e-06	-0.143918	All_enzyme_mRNA	CRCA
P61600	7.93163e-09	0.0882833	All_enzyme_mRNA	CRCA
P61922	2.7041e-06	-0.225315	All_enzyme_mRNA	CRCA
P62069	3.43376e-09	-0.0741544	All_enzyme_mRNA	CRCA
P62071	9.49601e-08	0.239407	All_enzyme_mRNA	CRCA
P62137	5.59436e-08	-0.254074	All_enzyme_mRNA	CRCA
P62141	6.01942e-07	-0.0746776	All_enzyme_mRNA	CRCA
P62254	1.01811e-07	0.0372962	All_enzyme_mRNA	CRCA
P62482	1.23309e-08	0.123417	All_enzyme_mRNA	CRCA
P62715	3.42923e-07	0.0283949	All_enzyme_mRNA	CRCA
P62835	1.36118e-07	-0.18511	All_enzyme_mRNA	CRCA
P62878	2.32222e-07	0.0630555	All_enzyme_mRNA	CRCA
P62908	7.17341e-06	0.0816634	All_enzyme_mRNA	CRCA
P62915	1.1551e-07	0.0669105	All_enzyme_mRNA	CRCA
P63001	9.54689e-07	0.071977	All_enzyme_mRNA	CRCA
P63017	1.44547e-05	-0.113792	All_enzyme_mRNA	CRCA
P63038	2.59202e-05	-0.206068	All_enzyme_mRNA	CRCA
P63085	2.33155e-07	-0.143075	All_enzyme_mRNA	CRCA
P63087	7.71603e-08	0.0163081	All_enzyme_mRNA	CRCA
P63147	5.97273e-09	-0.0695311	All_enzyme_mRNA	CRCA
P63280	2.03302e-07	-0.23416	All_enzyme_mRNA	CRCA
P63321	9.48536e-08	-0.0328526	All_enzyme_mRNA	CRCA
P63328	8.15359e-08	-0.0835003	All_enzyme_mRNA	CRCA
P63330	1.02821e-07	-0.0523296	All_enzyme_mRNA	CRCA
P68037	6.42685e-07	0.0496959	All_enzyme_mRNA	CRCA
P70158	7.70896e-08	-0.198832	All_enzyme_mRNA	CRCA
P70195	9.35624e-07	-0.128791	All_enzyme_mRNA	CRCA
P70196	1.57736e-08	0.0596916	All_enzyme_mRNA	CRCA
P70218	7.29387e-09	0.463171	All_enzyme_mRNA	CRCA
P70236	3.76767e-08	0.472574	All_enzyme_mRNA	CRCA
P70245	5.92063e-07	-0.166244	All_enzyme_mRNA	CRCA
P70265	7.0295e-08	-0.204393	All_enzyme_mRNA	CRCA
P70266	7.07012e-07	0.0176189	All_enzyme_mRNA	CRCA
P70268	5.42235e-08	-0.122654	All_enzyme_mRNA	CRCA
P70269	6.79691e-10	1.09914	All_enzyme_mRNA	CRCA
P70288	4.21879e-08	-0.0665518	All_enzyme_mRNA	CRCA
P70303	5.42132e-08	0.0899478	All_enzyme_mRNA	CRCA
P70313	5.64609e-08	0.0145115	All_enzyme_mRNA	CRCA
P70335	3.95118e-07	-0.0467978	All_enzyme_mRNA	CRCA
P70336	2.79395e-07	0.0608561	All_enzyme_mRNA	CRCA
P70343	8.78462e-10	0.336565	All_enzyme_mRNA	CRCA
P70349	1.96752e-06	-0.144352	All_enzyme_mRNA	CRCA
P70351	4.2971e-09	-0.163316	All_enzyme_mRNA	CRCA
P70365	2.23428e-08	-0.00564948	All_enzyme_mRNA	CRCA
P70375	5.49095e-09	0.0953995	All_enzyme_mRNA	CRCA
P70388	2.09937e-07	-0.18423	All_enzyme_mRNA	CRCA
P70398	7.95154e-07	0.0889998	All_enzyme_mRNA	CRCA
P70419	2.36573e-08	0.393243	All_enzyme_mRNA	CRCA
P70424	1.83741e-09	0.0672134	All_enzyme_mRNA	CRCA
P70426	2.10819e-08	0.129698	All_enzyme_mRNA	CRCA
P70428	1.63424e-08	0.069177	All_enzyme_mRNA	CRCA
P70451	5.21553e-08	0.0510465	All_enzyme_mRNA	CRCA
P70665	6.55357e-08	-0.059051	All_enzyme_mRNA	CRCA
P70677	1.59276e-07	0.0823216	All_enzyme_mRNA	CRCA
P70694	8.98378e-06	-0.0618508	All_enzyme_mRNA	CRCA
P70697	3.96455e-07	0.00688156	All_enzyme_mRNA	CRCA
P70698	8.64605e-08	0.170537	All_enzyme_mRNA	CRCA
P70699	5.53219e-07	-0.292724	All_enzyme_mRNA	CRCA
P70700	2.79111e-08	-0.118953	All_enzyme_mRNA	CRCA
P70704	3.62482e-08	0.132133	All_enzyme_mRNA	CRCA
P82343	4.62622e-08	0.078878	All_enzyme_mRNA	CRCA
P83741	1.51324e-07	-0.0107321	All_enzyme_mRNA	CRCA
P84309	2.27943e-09	-0.145422	All_enzyme_mRNA	CRCA
P97310	7.72974e-08	-0.247552	All_enzyme_mRNA	CRCA
P97311	1.06563e-07	-0.326065	All_enzyme_mRNA	CRCA
P97313	1.36286e-07	0.00121481	All_enzyme_mRNA	CRCA
P97321	1.20913e-08	-0.135581	All_enzyme_mRNA	CRCA
P97325	6.10699e-09	0.13129	All_enzyme_mRNA	CRCA
P97328	1.22091e-08	-0.174902	All_enzyme_mRNA	CRCA
P97346	9.19847e-09	0.00475403	All_enzyme_mRNA	CRCA
P97355	1.94253e-08	-0.228342	All_enzyme_mRNA	CRCA
P97363	6.70843e-08	-0.0160077	All_enzyme_mRNA	CRCA
P97364	1.33709e-06	0.0145482	All_enzyme_mRNA	CRCA
P97377	3.67468e-08	0.0864949	All_enzyme_mRNA	CRCA
P97386	8.21336e-08	0.0442835	All_enzyme_mRNA	CRCA
P97425	1.48821e-08	0.368617	All_enzyme_mRNA	CRCA
P97426	7.73662e-09	0.185243	All_enzyme_mRNA	CRCA
P97449	8.16335e-07	0.336262	All_enzyme_mRNA	CRCA
P97467	5.22485e-08	-0.0263985	All_enzyme_mRNA	CRCA
P97470	9.51884e-08	0.0789119	All_enzyme_mRNA	CRCA
P97478	1.61086e-07	0.189818	All_enzyme_mRNA	CRCA
P97480	1.51178e-08	-0.0427656	All_enzyme_mRNA	CRCA
P97494	2.33842e-06	-0.721051	All_enzyme_mRNA	CRCA
P97504	3.39145e-08	-0.000254302	All_enzyme_mRNA	CRCA
P97742	1.77058e-06	0.1958	All_enzyme_mRNA	CRCA
P97789	1.66262e-07	0.0479258	All_enzyme_mRNA	CRCA
P97807	4.60371e-06	-0.0221738	All_enzyme_mRNA	CRCA
P97813	2.78737e-09	-0.120361	All_enzyme_mRNA	CRCA
P97819	7.3206e-08	0.287635	All_enzyme_mRNA	CRCA
P97821	2.59594e-07	0.0111212	All_enzyme_mRNA	CRCA
P97823	1.00157e-06	-0.0603367	All_enzyme_mRNA	CRCA
P97855	7.37552e-07	-0.0591475	All_enzyme_mRNA	CRCA
P97864	1.50206e-07	0.11184	All_enzyme_mRNA	CRCA
P97868	1.27177e-07	-0.00157154	All_enzyme_mRNA	CRCA
P97872	6.65749e-06	0.114491	All_enzyme_mRNA	CRCA
P97930	8.66435e-08	0.0922849	All_enzyme_mRNA	CRCA
P98063	4.13175e-09	-0.142339	All_enzyme_mRNA	CRCA
P98064	2.49611e-09	0.312714	All_enzyme_mRNA	CRCA
P98192	5.52031e-08	-0.279869	All_enzyme_mRNA	CRCA
P98195	1.13133e-07	-0.00804255	All_enzyme_mRNA	CRCA
P99029	7.84674e-06	-0.0658381	All_enzyme_mRNA	CRCA
Q00493	1.63226e-09	0.162978	All_enzyme_mRNA	CRCA
Q00519	2.05519e-06	-0.367294	All_enzyme_mRNA	CRCA
Q00612	2.8298e-07	-0.0065624	All_enzyme_mRNA	CRCA
Q00993	8.14796e-09	0.0947861	All_enzyme_mRNA	CRCA
Q01063	4.69248e-08	-0.0944052	All_enzyme_mRNA	CRCA
Q01237	2.51864e-08	0.355232	All_enzyme_mRNA	CRCA
Q01279	1.38324e-06	0.072665	All_enzyme_mRNA	CRCA
Q01320	1.30948e-07	-0.106018	All_enzyme_mRNA	CRCA
Q01341	3.99379e-09	0.202867	All_enzyme_mRNA	CRCA
Q01514	2.94209e-08	-0.234455	All_enzyme_mRNA	CRCA
Q01768	3.6483e-06	-0.010462	All_enzyme_mRNA	CRCA
Q01853	9.60022e-06	-0.213687	All_enzyme_mRNA	CRCA
Q02053	4.07534e-06	-0.152528	All_enzyme_mRNA	CRCA
Q02111	9.0934e-09	-0.185169	All_enzyme_mRNA	CRCA
Q02858	1.35086e-08	-0.141395	All_enzyme_mRNA	CRCA
Q02956	2.57418e-08	-0.085883	All_enzyme_mRNA	CRCA
Q03137	8.42903e-09	0.145527	All_enzyme_mRNA	CRCA
Q03141	6.36904e-08	-0.100399	All_enzyme_mRNA	CRCA
Q03145	3.28868e-08	0.0241382	All_enzyme_mRNA	CRCA
Q03147	2.88808e-08	-0.0406384	All_enzyme_mRNA	CRCA
Q03249	2.24478e-07	-0.532557	All_enzyme_mRNA	CRCA
Q03311	1.75829e-07	-0.261586	All_enzyme_mRNA	CRCA
Q03963	1.29014e-07	0.0241592	All_enzyme_mRNA	CRCA
Q04447	2.43067e-07	-0.137757	All_enzyme_mRNA	CRCA
Q04519	1.05052e-08	0.188917	All_enzyme_mRNA	CRCA
Q04692	1.16235e-08	0.0551806	All_enzyme_mRNA	CRCA
Q04736	1.20955e-07	0.0361913	All_enzyme_mRNA	CRCA
Q04750	4.28935e-07	0.0868577	All_enzyme_mRNA	CRCA
Q04841	2.39493e-09	0.201533	All_enzyme_mRNA	CRCA
Q04899	5.444e-09	0.207895	All_enzyme_mRNA	CRCA
Q05117	1.19577e-07	-0.109253	All_enzyme_mRNA	CRCA
Q05421	5.11707e-06	-0.080534	All_enzyme_mRNA	CRCA
Q05512	8.41979e-08	0.193671	All_enzyme_mRNA	CRCA
Q05769	1.05933e-08	0.00307944	All_enzyme_mRNA	CRCA
Q05816	6.04383e-07	0.840335	All_enzyme_mRNA	CRCA
Q05909	4.22598e-09	0.235154	All_enzyme_mRNA	CRCA
Q05910	3.48688e-09	0.395039	All_enzyme_mRNA	CRCA
Q05915	2.88159e-07	-0.377817	All_enzyme_mRNA	CRCA
Q05920	1.84211e-05	0.090641	All_enzyme_mRNA	CRCA
Q05921	4.99253e-08	0.0931021	All_enzyme_mRNA	CRCA
Q05A36	8.3379e-10	-0.0749982	All_enzyme_mRNA	CRCA
Q05D44	2.33918e-06	-0.383153	All_enzyme_mRNA	CRCA
Q06180	1.38294e-08	0.103757	All_enzyme_mRNA	CRCA
Q06806	2.67587e-08	-0.0339634	All_enzyme_mRNA	CRCA
Q07417	5.31448e-06	-0.565531	All_enzyme_mRNA	CRCA
Q07456	2.55275e-07	-0.00969836	All_enzyme_mRNA	CRCA
Q07646	1.4517e-09	-0.0747544	All_enzyme_mRNA	CRCA
Q07832	7.43206e-09	-0.389447	All_enzyme_mRNA	CRCA
Q08642	1.31053e-08	-0.0201912	All_enzyme_mRNA	CRCA
Q08857	2.18156e-07	-0.0749704	All_enzyme_mRNA	CRCA
Q09200	8.49339e-08	0.166668	All_enzyme_mRNA	CRCA
Q09324	3.97818e-09	-0.0934832	All_enzyme_mRNA	CRCA
Q09PK2	5.93506e-09	0.385526	All_enzyme_mRNA	CRCA
Q09XV5	7.07664e-08	0.0512088	All_enzyme_mRNA	CRCA
Q0KL02	4.98867e-08	0.138338	All_enzyme_mRNA	CRCA
Q0VGM9	6.06734e-09	-0.0258874	All_enzyme_mRNA	CRCA
Q11011	4.2946e-07	-0.0380847	All_enzyme_mRNA	CRCA
Q11136	3.00099e-07	-0.107252	All_enzyme_mRNA	CRCA
Q11204	3.22344e-09	-0.0002103	All_enzyme_mRNA	CRCA
Q148W0	1.39583e-08	0.194518	All_enzyme_mRNA	CRCA
Q14AI6	3.88267e-08	0.0880518	All_enzyme_mRNA	CRCA
Q14AX6	4.41637e-08	-0.0820674	All_enzyme_mRNA	CRCA
Q14CH1	3.702e-07	-0.466002	All_enzyme_mRNA	CRCA
Q14CH7	1.33765e-07	-0.484446	All_enzyme_mRNA	CRCA
Q14DH7	7.56023e-07	-0.735821	All_enzyme_mRNA	CRCA
Q1HFZ0	3.64955e-07	-0.164507	All_enzyme_mRNA	CRCA
Q1HKZ5	2.35943e-09	-0.134549	All_enzyme_mRNA	CRCA
Q283N4	4.31363e-07	0.152781	All_enzyme_mRNA	CRCA
Q2EMV9	2.90681e-07	-0.185302	All_enzyme_mRNA	CRCA
Q2HXL6	1.1245e-08	-0.0899641	All_enzyme_mRNA	CRCA
Q2LKU9	2.03125e-09	-0.257668	All_enzyme_mRNA	CRCA
Q2NL51	6.39131e-08	-0.0221876	All_enzyme_mRNA	CRCA
Q2TBA3	2.74851e-08	-0.151102	All_enzyme_mRNA	CRCA
Q2TBE6	2.01421e-07	-0.0331319	All_enzyme_mRNA	CRCA
Q2TPA8	3.93486e-06	-0.450021	All_enzyme_mRNA	CRCA
Q32M08	7.93902e-10	-0.0289627	All_enzyme_mRNA	CRCA
Q32MW3	4.50078e-08	0.0915708	All_enzyme_mRNA	CRCA
Q32Q92	4.99772e-09	-0.0922427	All_enzyme_mRNA	CRCA
Q33DR2	4.18082e-09	0.0696308	All_enzyme_mRNA	CRCA
Q33DR3	1.43886e-08	-0.0577979	All_enzyme_mRNA	CRCA
Q3KNM2	8.80568e-08	0.0945167	All_enzyme_mRNA	CRCA
Q3SXD3	8.76519e-09	0.215578	All_enzyme_mRNA	CRCA
Q3T9X0	1.02612e-07	-0.0842582	All_enzyme_mRNA	CRCA
Q3TC72	3.56821e-07	-0.0924285	All_enzyme_mRNA	CRCA
Q3TCN2	1.26347e-07	0.0381393	All_enzyme_mRNA	CRCA
Q3TDQ1	2.76916e-07	-0.23808	All_enzyme_mRNA	CRCA
Q3TDX8	1.1084e-08	-0.127764	All_enzyme_mRNA	CRCA
Q3TFD2	9.35996e-09	-0.0614456	All_enzyme_mRNA	CRCA
Q3THK7	6.85586e-07	-0.0474433	All_enzyme_mRNA	CRCA
Q3THS6	2.98308e-07	-0.0888587	All_enzyme_mRNA	CRCA
Q3TIU4	1.09793e-07	0.114825	All_enzyme_mRNA	CRCA
Q3TIW9	6.12748e-08	-0.0238129	All_enzyme_mRNA	CRCA
Q3TKT4	1.35998e-07	-0.252143	All_enzyme_mRNA	CRCA
Q3TL26	1.28594e-08	-0.146308	All_enzyme_mRNA	CRCA
Q3TMX7	3.69903e-08	0.236015	All_enzyme_mRNA	CRCA
Q3TNA1	1.01299e-06	0.266703	All_enzyme_mRNA	CRCA
Q3TQB2	3.62298e-08	0.0336347	All_enzyme_mRNA	CRCA
Q3TRM4	3.58368e-08	-0.334362	All_enzyme_mRNA	CRCA
Q3TRM8	1.05557e-07	-0.32849	All_enzyme_mRNA	CRCA
Q3TSG4	5.11348e-08	0.0939695	All_enzyme_mRNA	CRCA
Q3TW96	1.18577e-07	0.550929	All_enzyme_mRNA	CRCA
Q3TWL2	3.24794e-08	0.151237	All_enzyme_mRNA	CRCA
Q3TX08	7.56232e-08	-0.128599	All_enzyme_mRNA	CRCA
Q3TXU5	2.56408e-09	-0.097728	All_enzyme_mRNA	CRCA
Q3TYD4	1.83524e-08	0.203369	All_enzyme_mRNA	CRCA
Q3TYD6	1.21917e-08	-0.147282	All_enzyme_mRNA	CRCA
Q3TYX3	6.57735e-08	-0.224266	All_enzyme_mRNA	CRCA
Q3TZA2	1.89084e-08	0.107373	All_enzyme_mRNA	CRCA
Q3TZM9	2.4345e-08	0.0710707	All_enzyme_mRNA	CRCA
Q3TZX8	3.44412e-08	-0.0140682	All_enzyme_mRNA	CRCA
Q3U0B3	1.23167e-07	-0.0114184	All_enzyme_mRNA	CRCA
Q3U0D9	1.28611e-08	0.0259329	All_enzyme_mRNA	CRCA
Q3U0K8	2.51993e-08	-0.0378169	All_enzyme_mRNA	CRCA
Q3U186	1.27997e-07	-0.225934	All_enzyme_mRNA	CRCA
Q3U1G5	2.04852e-08	0.108729	All_enzyme_mRNA	CRCA
Q3U1V8	1.83741e-09	-0.0876964	All_enzyme_mRNA	CRCA
Q3U214	1.96074e-08	0.138941	All_enzyme_mRNA	CRCA
Q3U2A8	9.4453e-08	0.136272	All_enzyme_mRNA	CRCA
Q3U2C5	1.43808e-08	-0.0626332	All_enzyme_mRNA	CRCA
Q3U319	9.92388e-08	0.0352471	All_enzyme_mRNA	CRCA
Q3U3Q1	5.94638e-09	0.314446	All_enzyme_mRNA	CRCA
Q3U3W5	1.21673e-08	-0.0140333	All_enzyme_mRNA	CRCA
Q3U435	9.80588e-09	0.274219	All_enzyme_mRNA	CRCA
Q3U487	1.62057e-07	0.105738	All_enzyme_mRNA	CRCA
Q3U564	8.12347e-09	0.0932684	All_enzyme_mRNA	CRCA
Q3U5Q7	1.09198e-07	-1.06353	All_enzyme_mRNA	CRCA
Q3U9F6	9.62043e-09	0.0529309	All_enzyme_mRNA	CRCA
Q3U9G9	2.26137e-07	0.139574	All_enzyme_mRNA	CRCA
Q3UCV8	8.98178e-08	0.0757044	All_enzyme_mRNA	CRCA
Q3UDW8	3.18766e-08	0.211068	All_enzyme_mRNA	CRCA
Q3UE37	4.07208e-08	-0.0396533	All_enzyme_mRNA	CRCA
Q3UEG6	2.53639e-06	0.0564052	All_enzyme_mRNA	CRCA
Q3UEI1	4.15723e-09	-0.0767162	All_enzyme_mRNA	CRCA
Q3UFF7	2.79511e-07	-0.184291	All_enzyme_mRNA	CRCA
Q3UFY7	9.19946e-09	0.339664	All_enzyme_mRNA	CRCA
Q3UFY8	1.73453e-07	-0.198601	All_enzyme_mRNA	CRCA
Q3UG98	3.23351e-08	0.131045	All_enzyme_mRNA	CRCA
Q3UH66	1.11669e-09	-0.000302989	All_enzyme_mRNA	CRCA
Q3UHB1	5.38228e-08	0.132671	All_enzyme_mRNA	CRCA
Q3UHC2	1.76855e-08	0.0235847	All_enzyme_mRNA	CRCA
Q3UHD2	1.15891e-07	0.0114248	All_enzyme_mRNA	CRCA
Q3UHH8	6.71013e-09	0.159758	All_enzyme_mRNA	CRCA
Q3UHJ0	1.36887e-07	-0.0303337	All_enzyme_mRNA	CRCA
Q3UHN9	2.10783e-08	-0.0514306	All_enzyme_mRNA	CRCA
Q3UHX9	1.55906e-08	0.0529495	All_enzyme_mRNA	CRCA
Q3UIR3	3.59339e-07	-0.0311798	All_enzyme_mRNA	CRCA
Q3UJD6	1.58717e-07	-0.0559666	All_enzyme_mRNA	CRCA
Q3ULD5	1.47521e-06	-0.167035	All_enzyme_mRNA	CRCA
Q3ULF4	1.59676e-07	-0.173002	All_enzyme_mRNA	CRCA
Q3ULJ0	4.95849e-07	0.391438	All_enzyme_mRNA	CRCA
Q3ULW8	9.97906e-08	-0.177511	All_enzyme_mRNA	CRCA
Q3UM18	7.19185e-08	-0.102873	All_enzyme_mRNA	CRCA
Q3UMC0	9.61664e-08	0.0176534	All_enzyme_mRNA	CRCA
Q3UMM4	4.7609e-08	0.170095	All_enzyme_mRNA	CRCA
Q3UMW7	5.98e-09	-0.289046	All_enzyme_mRNA	CRCA
Q3UN02	8.76927e-08	0.0356876	All_enzyme_mRNA	CRCA
Q3UN04	5.30129e-08	0.0494247	All_enzyme_mRNA	CRCA
Q3UNX5	8.88897e-07	-0.259061	All_enzyme_mRNA	CRCA
Q3UP75	2.79265e-07	-0.285832	All_enzyme_mRNA	CRCA
Q3UP87	8.62809e-10	-0.0762159	All_enzyme_mRNA	CRCA
Q3UQ28	4.55642e-07	-0.280501	All_enzyme_mRNA	CRCA
Q3UQ84	1.69889e-07	-0.100773	All_enzyme_mRNA	CRCA
Q3UQI9	2.50678e-09	-0.090311	All_enzyme_mRNA	CRCA
Q3UR85	6.82011e-10	-0.047593	All_enzyme_mRNA	CRCA
Q3URE1	4.14696e-07	-0.294048	All_enzyme_mRNA	CRCA
Q3UU96	3.2079e-08	0.0376441	All_enzyme_mRNA	CRCA
Q3UUI3	1.56952e-07	0.0773505	All_enzyme_mRNA	CRCA
Q3UUQ7	9.5714e-08	0.177269	All_enzyme_mRNA	CRCA
Q3UV70	6.0724e-09	0.143946	All_enzyme_mRNA	CRCA
Q3UVK0	8.2567e-08	0.179727	All_enzyme_mRNA	CRCA
Q3UWQ3	3.17199e-08	-0.0093547	All_enzyme_mRNA	CRCA
Q3UX61	4.42724e-08	-0.0187042	All_enzyme_mRNA	CRCA
Q3UXZ9	2.63425e-08	0.0763648	All_enzyme_mRNA	CRCA
Q3UYC0	9.55301e-09	-0.0296133	All_enzyme_mRNA	CRCA
Q3UZ09	3.5162e-08	-0.00638374	All_enzyme_mRNA	CRCA
Q3UZW7	3.38882e-09	0.229596	All_enzyme_mRNA	CRCA
Q3UZZ6	1.2279e-06	-0.0514867	All_enzyme_mRNA	CRCA
Q3V0C5	1.25314e-07	-0.069125	All_enzyme_mRNA	CRCA
Q3V1D3	2.52463e-08	0.0824903	All_enzyme_mRNA	CRCA
Q3V1L4	7.4843e-08	0.0792945	All_enzyme_mRNA	CRCA
Q3V1T4	2.07026e-08	0.090338	All_enzyme_mRNA	CRCA
Q3V384	6.87656e-08	-0.130909	All_enzyme_mRNA	CRCA
Q3V3R1	1.12405e-07	0.820693	All_enzyme_mRNA	CRCA
Q497J1	5.8761e-09	-0.173454	All_enzyme_mRNA	CRCA
Q499X9	1.1685e-08	-0.401617	All_enzyme_mRNA	CRCA
Q4FZF3	1.7098e-08	0.0053532	All_enzyme_mRNA	CRCA
Q4KWH5	8.66513e-08	-0.00153701	All_enzyme_mRNA	CRCA
Q4LDG0	4.45073e-06	-0.292682	All_enzyme_mRNA	CRCA
Q4PZA2	9.91928e-08	0.302172	All_enzyme_mRNA	CRCA
Q4U2R1	5.00695e-08	0.0467076	All_enzyme_mRNA	CRCA
Q4VC33	8.15942e-08	-0.122712	All_enzyme_mRNA	CRCA
Q4VGL6	9.60712e-09	0.107453	All_enzyme_mRNA	CRCA
Q501J2	1.05599e-08	-0.00549009	All_enzyme_mRNA	CRCA
Q501J6	4.85177e-07	-0.210621	All_enzyme_mRNA	CRCA
Q566J8	3.35707e-08	0.556635	All_enzyme_mRNA	CRCA
Q569Z5	2.94123e-07	0.0197571	All_enzyme_mRNA	CRCA
Q571E4	1.33657e-07	0.154375	All_enzyme_mRNA	CRCA
Q571F8	1.30843e-06	-0.441682	All_enzyme_mRNA	CRCA
Q58NB6	2.05418e-09	-0.199684	All_enzyme_mRNA	CRCA
Q5BLK4	1.81493e-07	-0.00894043	All_enzyme_mRNA	CRCA
Q5DTM8	5.66092e-08	-0.0663904	All_enzyme_mRNA	CRCA
Q5DU41	5.94297e-09	-0.0528765	All_enzyme_mRNA	CRCA
Q5DW34	4.85421e-08	0.0350826	All_enzyme_mRNA	CRCA
Q5EG47	1.06759e-07	0.0888232	All_enzyme_mRNA	CRCA
Q5F2E8	5.60979e-08	-0.0753987	All_enzyme_mRNA	CRCA
Q5FW57	1.60729e-06	-0.825009	All_enzyme_mRNA	CRCA
Q5FWH2	1.85936e-08	-0.312395	All_enzyme_mRNA	CRCA
Q5FWI3	1.84273e-07	-0.18832	All_enzyme_mRNA	CRCA
Q5HZJ0	1.75941e-09	-0.0662259	All_enzyme_mRNA	CRCA
Q5I043	1.2532e-09	0.352746	All_enzyme_mRNA	CRCA
Q5M8N4	1.6713e-08	0.182895	All_enzyme_mRNA	CRCA
Q5MJS3	1.2358e-09	0.37504	All_enzyme_mRNA	CRCA
Q5NC05	1.76778e-08	-0.45156	All_enzyme_mRNA	CRCA
Q5NCC3	4.45236e-09	0.196641	All_enzyme_mRNA	CRCA
Q5NCQ5	4.8128e-08	-0.0818506	All_enzyme_mRNA	CRCA
Q5ND52	1.88576e-08	0.0829698	All_enzyme_mRNA	CRCA
Q5RJG7	3.96278e-08	-0.0666548	All_enzyme_mRNA	CRCA
Q5RKZ7	5.81848e-07	-0.137431	All_enzyme_mRNA	CRCA
Q5S006	1.84494e-08	-0.169262	All_enzyme_mRNA	CRCA
Q5SS80	1.07101e-07	0.175605	All_enzyme_mRNA	CRCA
Q5SUR0	2.14302e-07	0.108256	All_enzyme_mRNA	CRCA
Q5SVQ0	2.88738e-08	-0.0349941	All_enzyme_mRNA	CRCA
Q5SW75	1.31509e-09	0.1807	All_enzyme_mRNA	CRCA
Q5SWU9	1.98639e-06	-0.0488737	All_enzyme_mRNA	CRCA
Q5SXJ3	5.09413e-09	0.139221	All_enzyme_mRNA	CRCA
Q5U5V2	6.794e-07	0.0291916	All_enzyme_mRNA	CRCA
Q5XF89	1.519e-08	-0.0306801	All_enzyme_mRNA	CRCA
Q5XJV7	1.62074e-09	-0.189492	All_enzyme_mRNA	CRCA
Q5XJY4	2.62565e-08	0.0282065	All_enzyme_mRNA	CRCA
Q5XPI3	6.90073e-08	-0.0620137	All_enzyme_mRNA	CRCA
Q5Y5T1	1.01141e-08	0.0831605	All_enzyme_mRNA	CRCA
Q60597	2.77374e-06	-0.0194706	All_enzyme_mRNA	CRCA
Q60636	2.96877e-07	0.00541838	All_enzyme_mRNA	CRCA
Q60648	4.17425e-07	-0.209019	All_enzyme_mRNA	CRCA
Q60649	2.11786e-07	-0.100629	All_enzyme_mRNA	CRCA
Q60680	1.26295e-07	-0.0136373	All_enzyme_mRNA	CRCA
Q60692	1.29807e-06	0.0626449	All_enzyme_mRNA	CRCA
Q60710	4.60335e-07	-0.0357544	All_enzyme_mRNA	CRCA
Q60714	2.00855e-08	-0.0575014	All_enzyme_mRNA	CRCA
Q60716	1.30168e-08	0.630455	All_enzyme_mRNA	CRCA
Q60737	2.29659e-07	-0.106382	All_enzyme_mRNA	CRCA
Q60751	1.57393e-08	0.231364	All_enzyme_mRNA	CRCA
Q60759	2.60121e-06	-0.286136	All_enzyme_mRNA	CRCA
Q60766	2.78412e-07	-0.400815	All_enzyme_mRNA	CRCA
Q60769	1.08592e-08	0.478658	All_enzyme_mRNA	CRCA
Q60803	5.51681e-09	-0.131257	All_enzyme_mRNA	CRCA
Q60805	1.83831e-08	-0.19072	All_enzyme_mRNA	CRCA
Q60809	1.22647e-06	0.0604148	All_enzyme_mRNA	CRCA
Q60823	1.06383e-07	0.0852156	All_enzyme_mRNA	CRCA
Q60841	1.73373e-08	0.109121	All_enzyme_mRNA	CRCA
Q60848	5.88675e-09	-0.125021	All_enzyme_mRNA	CRCA
Q60855	1.35029e-07	0.0749188	All_enzyme_mRNA	CRCA
Q60866	6.99374e-07	0.0679736	All_enzyme_mRNA	CRCA
Q60936	8.7275e-07	-1.30154	All_enzyme_mRNA	CRCA
Q60963	1.00993e-08	0.619421	All_enzyme_mRNA	CRCA
Q60967	5.41986e-08	-0.0382406	All_enzyme_mRNA	CRCA
Q60989	9.96371e-08	0.061175	All_enzyme_mRNA	CRCA
Q60991	6.00173e-07	-0.163225	All_enzyme_mRNA	CRCA
Q61024	2.51067e-08	0.946664	All_enzyme_mRNA	CRCA
Q61035	6.05326e-07	0.489918	All_enzyme_mRNA	CRCA
Q61072	3.716e-08	-0.100326	All_enzyme_mRNA	CRCA
Q61074	2.83385e-07	0.0919245	All_enzyme_mRNA	CRCA
Q61083	2.90691e-08	0.130748	All_enzyme_mRNA	CRCA
Q61084	2.14408e-08	-0.147407	All_enzyme_mRNA	CRCA
Q61093	6.82887e-08	0.149083	All_enzyme_mRNA	CRCA
Q61096	1.34305e-08	1.59433	All_enzyme_mRNA	CRCA
Q61097	2.50579e-07	-0.191009	All_enzyme_mRNA	CRCA
Q61102	4.39298e-07	0.0841709	All_enzyme_mRNA	CRCA
Q61107	4.66172e-08	-0.444011	All_enzyme_mRNA	CRCA
Q61129	1.23724e-07	0.203236	All_enzyme_mRNA	CRCA
Q61133	7.51969e-07	-0.104149	All_enzyme_mRNA	CRCA
Q61136	1.58369e-07	-0.11383	All_enzyme_mRNA	CRCA
Q61144	2.37899e-09	-0.246541	All_enzyme_mRNA	CRCA
Q61152	3.65905e-09	0.0870383	All_enzyme_mRNA	CRCA
Q61153	2.00615e-08	-0.624375	All_enzyme_mRNA	CRCA
Q61161	5.49623e-08	-0.0221164	All_enzyme_mRNA	CRCA
Q61171	3.18532e-06	0.169625	All_enzyme_mRNA	CRCA
Q61176	1.75573e-05	-0.0835084	All_enzyme_mRNA	CRCA
Q61183	6.91023e-08	0.227648	All_enzyme_mRNA	CRCA
Q61188	8.99239e-09	0.0172504	All_enzyme_mRNA	CRCA
Q61194	2.13192e-07	-0.0297268	All_enzyme_mRNA	CRCA
Q61205	1.21028e-07	0.21674	All_enzyme_mRNA	CRCA
Q61206	1.22277e-07	0.142093	All_enzyme_mRNA	CRCA
Q61214	1.25068e-08	-0.0761225	All_enzyme_mRNA	CRCA
Q61216	2.81888e-08	-0.0297632	All_enzyme_mRNA	CRCA
Q61239	8.51296e-08	-0.106857	All_enzyme_mRNA	CRCA
Q61263	1.41246e-08	0.0556747	All_enzyme_mRNA	CRCA
Q61285	7.80013e-08	0.184018	All_enzyme_mRNA	CRCA
Q61391	6.33694e-09	-0.566099	All_enzyme_mRNA	CRCA
Q61409	1.65962e-07	0.0905285	All_enzyme_mRNA	CRCA
Q61410	1.62635e-08	0.10909	All_enzyme_mRNA	CRCA
Q61411	1.43048e-07	0.0336435	All_enzyme_mRNA	CRCA
Q61419	2.9847e-07	0.288241	All_enzyme_mRNA	CRCA
Q61425	5.29836e-06	-0.0514836	All_enzyme_mRNA	CRCA
Q61481	2.05786e-09	0.31827	All_enzyme_mRNA	CRCA
Q61496	1.11024e-06	-0.217619	All_enzyme_mRNA	CRCA
Q61503	8.16166e-08	-0.473074	All_enzyme_mRNA	CRCA
Q61510	3.56836e-07	-0.137481	All_enzyme_mRNA	CRCA
Q61526	9.14619e-09	-0.00565614	All_enzyme_mRNA	CRCA
Q61576	1.59066e-09	0.207951	All_enzyme_mRNA	CRCA
Q61578	4.62629e-07	-0.0611903	All_enzyme_mRNA	CRCA
Q61586	5.03226e-07	0.192478	All_enzyme_mRNA	CRCA
Q61655	4.53998e-07	0.302953	All_enzyme_mRNA	CRCA
Q61656	1.38086e-06	0.0548645	All_enzyme_mRNA	CRCA
Q61687	1.55129e-07	0.00762461	All_enzyme_mRNA	CRCA
Q61694	9.99089e-07	-0.404722	All_enzyme_mRNA	CRCA
Q61730	3.2232e-08	0.220565	All_enzyme_mRNA	CRCA
Q61753	6.16081e-08	0.354058	All_enzyme_mRNA	CRCA
Q61772	2.0339e-09	0.106192	All_enzyme_mRNA	CRCA
Q61846	1.48296e-08	-0.353168	All_enzyme_mRNA	CRCA
Q61851	1.20955e-07	0.322425	All_enzyme_mRNA	CRCA
Q61881	5.74753e-08	-0.219247	All_enzyme_mRNA	CRCA
Q61907	4.69009e-09	-0.0185236	All_enzyme_mRNA	CRCA
Q61941	4.00183e-06	-0.177502	All_enzyme_mRNA	CRCA
Q62073	2.17872e-08	0.113895	All_enzyme_mRNA	CRCA
Q62074	1.59653e-08	-0.151047	All_enzyme_mRNA	CRCA
Q62077	1.60949e-07	-0.0833996	All_enzyme_mRNA	CRCA
Q62086	2.92087e-07	-0.118243	All_enzyme_mRNA	CRCA
Q62087	5.88899e-07	-0.0567826	All_enzyme_mRNA	CRCA
Q62095	1.61031e-07	0.0829329	All_enzyme_mRNA	CRCA
Q62120	3.29864e-08	0.105373	All_enzyme_mRNA	CRCA
Q62130	6.26475e-09	0.187449	All_enzyme_mRNA	CRCA
Q62136	3.23508e-08	0.209806	All_enzyme_mRNA	CRCA
Q62137	1.08775e-07	0.121547	All_enzyme_mRNA	CRCA
Q62148	1.51423e-08	-0.136616	All_enzyme_mRNA	CRCA
Q62167	1.11024e-06	0.0140429	All_enzyme_mRNA	CRCA
Q62172	4.44779e-08	-0.0742735	All_enzyme_mRNA	CRCA
Q62191	4.06913e-08	-0.268095	All_enzyme_mRNA	CRCA
Q62270	7.32128e-09	0.148511	All_enzyme_mRNA	CRCA
Q62293	4.54245e-08	-0.015231	All_enzyme_mRNA	CRCA
Q62312	5.56753e-09	0.288089	All_enzyme_mRNA	CRCA
Q62318	8.2027e-07	0.15036	All_enzyme_mRNA	CRCA
Q62348	1.00445e-07	-0.0632158	All_enzyme_mRNA	CRCA
Q62388	4.95915e-08	0.0678345	All_enzyme_mRNA	CRCA
Q62406	4.6997e-09	-0.0268936	All_enzyme_mRNA	CRCA
Q62407	9.69842e-09	-0.0290489	All_enzyme_mRNA	CRCA
Q62446	9.66933e-07	-0.0402276	All_enzyme_mRNA	CRCA
Q62465	2.09859e-07	0.0594805	All_enzyme_mRNA	CRCA
Q62511	9.0276e-09	-0.0815168	All_enzyme_mRNA	CRCA
Q63739	4.83621e-09	0.192782	All_enzyme_mRNA	CRCA
Q63844	4.21616e-07	0.0623821	All_enzyme_mRNA	CRCA
Q63880	1.11283e-05	-0.214874	All_enzyme_mRNA	CRCA
Q63932	1.41038e-07	0.0649268	All_enzyme_mRNA	CRCA
Q64105	1.14405e-09	0.155217	All_enzyme_mRNA	CRCA
Q64127	4.85759e-08	0.0971962	All_enzyme_mRNA	CRCA
Q64133	1.99372e-07	0.0751024	All_enzyme_mRNA	CRCA
Q64176	2.26758e-06	-0.404309	All_enzyme_mRNA	CRCA
Q64191	1.65967e-07	0.0458081	All_enzyme_mRNA	CRCA
Q64261	1.34701e-07	0.00121316	All_enzyme_mRNA	CRCA
Q64277	3.29834e-09	0.317742	All_enzyme_mRNA	CRCA
Q64311	1.65677e-08	-0.0417046	All_enzyme_mRNA	CRCA
Q64343	2.78876e-08	0.199338	All_enzyme_mRNA	CRCA
Q64374	2.95012e-05	-0.0942992	All_enzyme_mRNA	CRCA
Q64378	3.34108e-07	0.0425151	All_enzyme_mRNA	CRCA
Q64430	1.87707e-08	-0.0190547	All_enzyme_mRNA	CRCA
Q64435	5.35482e-07	-0.323439	All_enzyme_mRNA	CRCA
Q64436	8.85047e-08	-0.155995	All_enzyme_mRNA	CRCA
Q64437	3.02471e-09	0.0419504	All_enzyme_mRNA	CRCA
Q64442	1.59587e-05	-0.24222	All_enzyme_mRNA	CRCA
Q64446	8.96876e-08	0.0171551	All_enzyme_mRNA	CRCA
Q64455	4.61181e-08	0.0382392	All_enzyme_mRNA	CRCA
Q64458	5.00716e-06	-0.330992	All_enzyme_mRNA	CRCA
Q64459	7.5037e-06	-0.375276	All_enzyme_mRNA	CRCA
Q64462	3.24396e-07	-0.213009	All_enzyme_mRNA	CRCA
Q64464	1.02432e-06	-0.343651	All_enzyme_mRNA	CRCA
Q64467	2.24553e-05	0.111355	All_enzyme_mRNA	CRCA
Q64471	2.85401e-06	-0.444871	All_enzyme_mRNA	CRCA
Q64481	7.5037e-06	-0.421569	All_enzyme_mRNA	CRCA
Q64505	1.09846e-07	-0.219665	All_enzyme_mRNA	CRCA
Q64511	5.10226e-07	0.0222739	All_enzyme_mRNA	CRCA
Q64512	2.13028e-08	0.12472	All_enzyme_mRNA	CRCA
Q64514	7.24073e-10	-0.210005	All_enzyme_mRNA	CRCA
Q64516	1.6873e-06	-0.27909	All_enzyme_mRNA	CRCA
Q64518	5.67705e-08	0.00149975	All_enzyme_mRNA	CRCA
Q64520	2.14329e-07	-0.0880621	All_enzyme_mRNA	CRCA
Q64521	1.26746e-06	-0.116196	All_enzyme_mRNA	CRCA
Q64669	1.72413e-07	-0.399218	All_enzyme_mRNA	CRCA
Q64674	2.5699e-07	0.313883	All_enzyme_mRNA	CRCA
Q64685	5.73946e-07	0.295425	All_enzyme_mRNA	CRCA
Q64692	2.80811e-09	0.320815	All_enzyme_mRNA	CRCA
Q64729	6.78587e-09	0.0570425	All_enzyme_mRNA	CRCA
Q64737	1.04136e-06	-0.0912375	All_enzyme_mRNA	CRCA
Q64FW2	2.54336e-06	-0.818423	All_enzyme_mRNA	CRCA
Q66GT5	7.64323e-08	-0.269055	All_enzyme_mRNA	CRCA
Q66JT0	1.54274e-09	0.0508641	All_enzyme_mRNA	CRCA
Q68ED3	1.55895e-08	-0.161436	All_enzyme_mRNA	CRCA
Q68FE2	4.69222e-08	-0.391826	All_enzyme_mRNA	CRCA
Q68FH4	1.24352e-07	-0.111695	All_enzyme_mRNA	CRCA
Q68FL4	3.81467e-07	-0.312587	All_enzyme_mRNA	CRCA
Q68G58	1.11805e-09	-0.0789144	All_enzyme_mRNA	CRCA
Q69ZA1	5.22646e-08	-0.105989	All_enzyme_mRNA	CRCA
Q69ZF3	4.57826e-08	0.0718656	All_enzyme_mRNA	CRCA
Q69ZI1	1.7131e-08	0.180671	All_enzyme_mRNA	CRCA
Q69ZK6	2.15843e-08	-0.242914	All_enzyme_mRNA	CRCA
Q69ZM6	1.89084e-08	0.0457065	All_enzyme_mRNA	CRCA
Q69ZN6	1.60803e-09	-0.104717	All_enzyme_mRNA	CRCA
Q69ZP3	1.09532e-07	-0.373256	All_enzyme_mRNA	CRCA
Q69ZR2	3.73736e-07	-0.066045	All_enzyme_mRNA	CRCA
Q69ZX6	2.4182e-08	-0.0276812	All_enzyme_mRNA	CRCA
Q6A009	1.52789e-07	-0.0741307	All_enzyme_mRNA	CRCA
Q6A037	2.17326e-08	0.0651818	All_enzyme_mRNA	CRCA
Q6A152	3.24396e-07	0.0666901	All_enzyme_mRNA	CRCA
Q6A4J8	3.53365e-07	-0.0226728	All_enzyme_mRNA	CRCA
Q6AXC6	3.25203e-09	0.101598	All_enzyme_mRNA	CRCA
Q6DFV5	1.50093e-08	-0.0901169	All_enzyme_mRNA	CRCA
Q6DFW5	1.42187e-08	-0.0248344	All_enzyme_mRNA	CRCA
Q6DIC0	7.03924e-08	0.223961	All_enzyme_mRNA	CRCA
Q6DTY7	6.78149e-09	0.00763736	All_enzyme_mRNA	CRCA
Q6DYE8	1.53427e-08	0.182153	All_enzyme_mRNA	CRCA
Q6GV12	1.84985e-07	-0.0745913	All_enzyme_mRNA	CRCA
Q6I6G8	6.19694e-09	-0.186397	All_enzyme_mRNA	CRCA
Q6J9G1	1.01119e-09	-0.0584855	All_enzyme_mRNA	CRCA
Q6NSQ9	5.80602e-09	-0.0686904	All_enzyme_mRNA	CRCA
Q6NSR8	3.20666e-07	-0.127372	All_enzyme_mRNA	CRCA
Q6NSU3	1.74208e-09	0.00665749	All_enzyme_mRNA	CRCA
Q6NT99	3.09165e-08	-0.698153	All_enzyme_mRNA	CRCA
Q6NTA4	6.60271e-08	-0.214922	All_enzyme_mRNA	CRCA
Q6NVE9	6.39579e-08	0.187411	All_enzyme_mRNA	CRCA
Q6NVF0	1.12447e-08	0.115897	All_enzyme_mRNA	CRCA
Q6NVF4	3.83605e-08	-0.062797	All_enzyme_mRNA	CRCA
Q6NVG1	8.61351e-09	0.0879607	All_enzyme_mRNA	CRCA
Q6NXH2	4.73927e-08	0.132686	All_enzyme_mRNA	CRCA
Q6NXL6	1.04871e-09	-0.0318755	All_enzyme_mRNA	CRCA
Q6NZM9	3.58568e-08	0.187487	All_enzyme_mRNA	CRCA
Q6NZQ2	1.67441e-08	0.120035	All_enzyme_mRNA	CRCA
Q6P073	2.7849e-09	-0.0798261	All_enzyme_mRNA	CRCA
Q6P1B1	4.43983e-07	0.0414773	All_enzyme_mRNA	CRCA
Q6P1G2	6.36003e-09	0.300938	All_enzyme_mRNA	CRCA
Q6P2L6	6.23709e-08	-0.141605	All_enzyme_mRNA	CRCA
Q6P3A8	1.57187e-06	0.277857	All_enzyme_mRNA	CRCA
Q6P3D0	5.52983e-08	0.0757573	All_enzyme_mRNA	CRCA
Q6P3E7	1.44191e-08	-0.394988	All_enzyme_mRNA	CRCA
Q6P4S6	5.91347e-08	-0.187834	All_enzyme_mRNA	CRCA
Q6P4T0	3.58648e-08	-0.0420717	All_enzyme_mRNA	CRCA
Q6P4T2	7.16537e-07	-0.173016	All_enzyme_mRNA	CRCA
Q6P549	1.15255e-07	0.0750696	All_enzyme_mRNA	CRCA
Q6P5C5	3.19339e-08	-0.00728812	All_enzyme_mRNA	CRCA
Q6P5D3	1.27007e-08	-0.154631	All_enzyme_mRNA	CRCA
Q6P5D8	1.94424e-07	-0.0254302	All_enzyme_mRNA	CRCA
Q6P5E4	1.18881e-06	0.0304748	All_enzyme_mRNA	CRCA
Q6P5E8	8.33231e-09	-0.103155	All_enzyme_mRNA	CRCA
Q6P6J0	1.57713e-08	-0.028157	All_enzyme_mRNA	CRCA
Q6P6J4	3.0015e-09	0.587425	All_enzyme_mRNA	CRCA
Q6P6M7	4.18147e-07	-0.0994434	All_enzyme_mRNA	CRCA
Q6P7W0	5.2943e-08	-0.334448	All_enzyme_mRNA	CRCA
Q6P7W5	1.36204e-08	0.00562583	All_enzyme_mRNA	CRCA
Q6P8H8	6.45435e-09	-0.15041	All_enzyme_mRNA	CRCA
Q6P8J2	6.28866e-08	0.166879	All_enzyme_mRNA	CRCA
Q6P8M1	6.28764e-08	-0.108149	All_enzyme_mRNA	CRCA
Q6P8U6	7.69634e-10	-0.163926	All_enzyme_mRNA	CRCA
Q6P9J9	2.47821e-08	-0.0985116	All_enzyme_mRNA	CRCA
Q6P9R1	4.75659e-08	-0.0401702	All_enzyme_mRNA	CRCA
Q6P9R2	3.12787e-07	-0.076236	All_enzyme_mRNA	CRCA
Q6PA06	3.74996e-07	0.00739522	All_enzyme_mRNA	CRCA
Q6PAJ1	4.71145e-08	-0.0163315	All_enzyme_mRNA	CRCA
Q6PAK3	1.70497e-08	0.11501	All_enzyme_mRNA	CRCA
Q6PAQ4	4.22998e-09	-0.00366512	All_enzyme_mRNA	CRCA
Q6PAV2	1.27395e-07	0.0183601	All_enzyme_mRNA	CRCA
Q6PB44	2.21301e-07	-0.101597	All_enzyme_mRNA	CRCA
Q6PB93	9.88081e-08	-0.073472	All_enzyme_mRNA	CRCA
Q6PCL9	3.53616e-09	-0.0031689	All_enzyme_mRNA	CRCA
Q6PCM1	1.96507e-08	-0.267676	All_enzyme_mRNA	CRCA
Q6PCN7	2.09129e-08	-0.135254	All_enzyme_mRNA	CRCA
Q6PD10	6.76713e-10	0.20807	All_enzyme_mRNA	CRCA
Q6PDE7	2.23527e-09	-0.171992	All_enzyme_mRNA	CRCA
Q6PDI6	3.26673e-08	0.0334075	All_enzyme_mRNA	CRCA
Q6PDK2	9.90172e-08	0.155563	All_enzyme_mRNA	CRCA
Q6PDN3	6.72863e-07	-0.293278	All_enzyme_mRNA	CRCA
Q6PDQ2	3.69608e-07	-0.070944	All_enzyme_mRNA	CRCA
Q6PDX6	7.66793e-10	-0.0242357	All_enzyme_mRNA	CRCA
Q6PDY2	7.7417e-08	-0.0660035	All_enzyme_mRNA	CRCA
Q6PE15	1.70941e-08	0.262665	All_enzyme_mRNA	CRCA
Q6PE54	1.40543e-08	-0.0260164	All_enzyme_mRNA	CRCA
Q6PEB4	3.11466e-09	0.0877235	All_enzyme_mRNA	CRCA
Q6PEE3	4.27477e-08	0.0185293	All_enzyme_mRNA	CRCA
Q6PF93	8.85983e-08	-0.17911	All_enzyme_mRNA	CRCA
Q6PFD9	2.48164e-08	0.0877894	All_enzyme_mRNA	CRCA
Q6PFE3	2.59924e-09	-0.0528456	All_enzyme_mRNA	CRCA
Q6PFX9	1.26148e-08	-0.0497312	All_enzyme_mRNA	CRCA
Q6PGB6	1.76812e-07	0.0622087	All_enzyme_mRNA	CRCA
Q6PGB8	3.59124e-07	0.0480436	All_enzyme_mRNA	CRCA
Q6PGC1	3.51038e-07	0.00223012	All_enzyme_mRNA	CRCA
Q6PHZ2	1.08787e-07	-0.0764399	All_enzyme_mRNA	CRCA
Q6PIC6	9.70562e-08	0.0486708	All_enzyme_mRNA	CRCA
Q6PIE5	8.85047e-08	0.0232928	All_enzyme_mRNA	CRCA
Q6Q899	3.77823e-07	-0.13591	All_enzyme_mRNA	CRCA
Q6R5N8	6.98033e-09	0.219031	All_enzyme_mRNA	CRCA
Q6SKR2	7.52204e-09	-0.0153194	All_enzyme_mRNA	CRCA
Q6TEK5	8.66061e-08	0.0789218	All_enzyme_mRNA	CRCA
Q6VVW5	8.48202e-09	-0.120955	All_enzyme_mRNA	CRCA
Q6WKZ8	2.12476e-07	0.0530974	All_enzyme_mRNA	CRCA
Q6WQJ1	1.02056e-08	0.0959879	All_enzyme_mRNA	CRCA
Q6XUX1	2.28849e-09	-0.0192422	All_enzyme_mRNA	CRCA
Q6XVG2	1.55126e-06	-0.362724	All_enzyme_mRNA	CRCA
Q6YGZ1	3.33541e-09	0.0381601	All_enzyme_mRNA	CRCA
Q6ZPJ3	8.55967e-08	0.0615601	All_enzyme_mRNA	CRCA
Q6ZPL9	7.47138e-08	-0.0391541	All_enzyme_mRNA	CRCA
Q6ZPR5	5.13193e-08	-0.125264	All_enzyme_mRNA	CRCA
Q6ZPS6	2.96694e-08	-0.100571	All_enzyme_mRNA	CRCA
Q6ZPV2	1.58044e-08	-0.0760771	All_enzyme_mRNA	CRCA
Q6ZPY7	1.18443e-07	0.0211055	All_enzyme_mRNA	CRCA
Q6ZQ88	7.99607e-08	-0.156814	All_enzyme_mRNA	CRCA
Q6ZQ89	4.69247e-08	-0.214991	All_enzyme_mRNA	CRCA
Q6ZQ93	4.08359e-08	-0.0728382	All_enzyme_mRNA	CRCA
Q6ZQF7	1.11712e-08	0.065077	All_enzyme_mRNA	CRCA
Q6ZQJ5	2.31466e-08	-0.0891982	All_enzyme_mRNA	CRCA
Q6ZQM0	2.43352e-09	0.00309966	All_enzyme_mRNA	CRCA
Q6ZWZ2	4.50575e-08	-0.138399	All_enzyme_mRNA	CRCA
Q711T7	9.88156e-08	0.177305	All_enzyme_mRNA	CRCA
Q71B07	8.93147e-09	0.252366	All_enzyme_mRNA	CRCA
Q71FD5	6.5925e-08	-0.0425424	All_enzyme_mRNA	CRCA
Q71KT5	4.23199e-07	-0.0377956	All_enzyme_mRNA	CRCA
Q71RI9	1.45233e-06	-0.200115	All_enzyme_mRNA	CRCA
Q75N73	4.69969e-08	0.605462	All_enzyme_mRNA	CRCA
Q76I79	2.92078e-08	-0.103538	All_enzyme_mRNA	CRCA
Q76LS9	3.15978e-07	-0.205706	All_enzyme_mRNA	CRCA
Q76N33	1.43699e-08	0.245643	All_enzyme_mRNA	CRCA
Q78J03	2.3772e-08	-0.047729	All_enzyme_mRNA	CRCA
Q78JT3	5.58965e-06	-0.225367	All_enzyme_mRNA	CRCA
Q78PY7	8.88978e-06	0.0364149	All_enzyme_mRNA	CRCA
Q7TMC8	1.32563e-07	0.0367053	All_enzyme_mRNA	CRCA
Q7TMF2	1.14355e-07	0.0614399	All_enzyme_mRNA	CRCA
Q7TMI3	2.0529e-08	-0.0159737	All_enzyme_mRNA	CRCA
Q7TMR0	1.50287e-07	-0.0237407	All_enzyme_mRNA	CRCA
Q7TMS5	3.80669e-07	-0.146141	All_enzyme_mRNA	CRCA
Q7TMV1	2.09968e-08	0.0838308	All_enzyme_mRNA	CRCA
Q7TMY8	6.24136e-07	-0.0633422	All_enzyme_mRNA	CRCA
Q7TNC9	4.13596e-08	0.0380194	All_enzyme_mRNA	CRCA
Q7TNG8	1.94962e-06	0.00211853	All_enzyme_mRNA	CRCA
Q7TPH6	1.06936e-07	-0.0386629	All_enzyme_mRNA	CRCA
Q7TPQ3	1.16333e-07	-0.0479312	All_enzyme_mRNA	CRCA
Q7TPV2	5.70134e-08	0.0637998	All_enzyme_mRNA	CRCA
Q7TQC5	1.59457e-08	-0.0481384	All_enzyme_mRNA	CRCA
Q7TQD2	6.4881e-08	0.499156	All_enzyme_mRNA	CRCA
Q7TQI3	3.96712e-07	0.0557798	All_enzyme_mRNA	CRCA
Q7TQK4	9.68609e-08	-0.0535413	All_enzyme_mRNA	CRCA
Q7TS68	8.3152e-09	-0.145485	All_enzyme_mRNA	CRCA
Q7TSE6	2.22293e-08	0.213986	All_enzyme_mRNA	CRCA
Q7TSG2	8.85877e-08	0.232177	All_enzyme_mRNA	CRCA
Q7TSS2	1.02208e-08	0.0982459	All_enzyme_mRNA	CRCA
Q7TSV4	3.6424e-07	0.127291	All_enzyme_mRNA	CRCA
Q7TT28	1.76377e-09	-0.0409028	All_enzyme_mRNA	CRCA
Q7TT45	1.61164e-07	-0.322158	All_enzyme_mRNA	CRCA
Q7TT50	4.40593e-07	-0.254647	All_enzyme_mRNA	CRCA
Q80SY4	2.83357e-07	0.151098	All_enzyme_mRNA	CRCA
Q80SY6	8.14447e-09	-0.0760305	All_enzyme_mRNA	CRCA
Q80T69	1.09401e-08	-0.0914885	All_enzyme_mRNA	CRCA
Q80TA1	4.86491e-07	-0.695681	All_enzyme_mRNA	CRCA
Q80TB8	6.82918e-09	-0.138116	All_enzyme_mRNA	CRCA
Q80TJ7	4.61713e-08	0.0650906	All_enzyme_mRNA	CRCA
Q80TL1	2.27943e-09	0.0044027	All_enzyme_mRNA	CRCA
Q80TN5	7.69812e-09	-0.0841641	All_enzyme_mRNA	CRCA
Q80TP3	8.30151e-08	0.10396	All_enzyme_mRNA	CRCA
Q80TQ2	5.69828e-08	0.0759184	All_enzyme_mRNA	CRCA
Q80TR8	3.19136e-08	0.012555	All_enzyme_mRNA	CRCA
Q80U04	5.99623e-09	-0.0906535	All_enzyme_mRNA	CRCA
Q80U63	2.1543e-07	-0.214343	All_enzyme_mRNA	CRCA
Q80U87	7.43283e-08	0.0691213	All_enzyme_mRNA	CRCA
Q80U95	5.79362e-08	0.00502245	All_enzyme_mRNA	CRCA
Q80UG1	3.44469e-08	0.00389851	All_enzyme_mRNA	CRCA
Q80UM7	5.5321e-07	0.104999	All_enzyme_mRNA	CRCA
Q80UN9	8.04016e-10	-0.0576625	All_enzyme_mRNA	CRCA
Q80UP3	4.1705e-08	-0.0576977	All_enzyme_mRNA	CRCA
Q80UV9	2.06454e-08	-0.0799355	All_enzyme_mRNA	CRCA
Q80UW5	6.4138e-08	0.0880365	All_enzyme_mRNA	CRCA
Q80UY2	5.89233e-08	-0.0120299	All_enzyme_mRNA	CRCA
Q80V03	9.27216e-08	-1.10941	All_enzyme_mRNA	CRCA
Q80V26	1.85289e-08	-0.0257539	All_enzyme_mRNA	CRCA
Q80V53	1.84515e-07	0.196662	All_enzyme_mRNA	CRCA
Q80V91	1.71226e-09	0.275638	All_enzyme_mRNA	CRCA
Q80VA0	3.22244e-08	0.0691949	All_enzyme_mRNA	CRCA
Q80VI1	9.79701e-08	0.024104	All_enzyme_mRNA	CRCA
Q80VQ0	9.32165e-09	0.184665	All_enzyme_mRNA	CRCA
Q80VR3	1.2279e-06	0.245521	All_enzyme_mRNA	CRCA
Q80VY9	8.52603e-09	0.0328452	All_enzyme_mRNA	CRCA
Q80W21	2.55975e-07	-0.11585	All_enzyme_mRNA	CRCA
Q80W22	8.5027e-07	-0.185927	All_enzyme_mRNA	CRCA
Q80W54	2.71487e-07	0.0522897	All_enzyme_mRNA	CRCA
Q80W65	4.15903e-09	0.34462	All_enzyme_mRNA	CRCA
Q80WB5	1.50351e-08	-0.0834745	All_enzyme_mRNA	CRCA
Q80WG5	5.16352e-08	0.0700187	All_enzyme_mRNA	CRCA
Q80WG7	3.70741e-09	0.218451	All_enzyme_mRNA	CRCA
Q80WV3	6.39712e-09	0.23383	All_enzyme_mRNA	CRCA
Q80X41	8.57014e-08	-0.0489139	All_enzyme_mRNA	CRCA
Q80X73	1.75067e-07	0.0404416	All_enzyme_mRNA	CRCA
Q80X95	6.60271e-08	0.0691656	All_enzyme_mRNA	CRCA
Q80XC2	1.43944e-08	0.154325	All_enzyme_mRNA	CRCA
Q80XI4	1.06434e-07	-0.151751	All_enzyme_mRNA	CRCA
Q80XI6	2.45275e-08	-0.0347913	All_enzyme_mRNA	CRCA
Q80XK6	5.73576e-08	0.0117767	All_enzyme_mRNA	CRCA
Q80XL6	4.20651e-06	-0.231586	All_enzyme_mRNA	CRCA
Q80XN0	2.67416e-06	-0.0143143	All_enzyme_mRNA	CRCA
Q80XR2	1.22616e-07	0.036064	All_enzyme_mRNA	CRCA
Q80Y20	1.4024e-08	-0.230409	All_enzyme_mRNA	CRCA
Q80Y44	7.44625e-08	-0.148268	All_enzyme_mRNA	CRCA
Q80Y81	1.76893e-07	-0.325857	All_enzyme_mRNA	CRCA
Q80Y84	9.1004e-09	-0.0169219	All_enzyme_mRNA	CRCA
Q80Y86	2.33155e-07	-0.351826	All_enzyme_mRNA	CRCA
Q80Y98	1.05238e-07	0.132007	All_enzyme_mRNA	CRCA
Q80YA3	2.58933e-08	-0.1693	All_enzyme_mRNA	CRCA
Q80YA7	2.77626e-08	0.0957812	All_enzyme_mRNA	CRCA
Q80YC5	1.64219e-08	-0.272386	All_enzyme_mRNA	CRCA
Q80YD1	2.19071e-07	-0.024834	All_enzyme_mRNA	CRCA
Q80YE7	1.15342e-07	-0.289747	All_enzyme_mRNA	CRCA
Q80YQ8	2.6849e-08	-0.135392	All_enzyme_mRNA	CRCA
Q80YR4	1.58333e-07	-0.0852747	All_enzyme_mRNA	CRCA
Q80YV4	3.18464e-08	-0.133808	All_enzyme_mRNA	CRCA
Q80ZI6	1.85955e-07	-0.141672	All_enzyme_mRNA	CRCA
Q80ZJ1	8.79002e-09	-0.0796158	All_enzyme_mRNA	CRCA
Q80ZM8	7.72958e-08	-0.345449	All_enzyme_mRNA	CRCA
Q810A7	1.67837e-07	-0.0294243	All_enzyme_mRNA	CRCA
Q810K9	9.0824e-10	0.0214831	All_enzyme_mRNA	CRCA
Q811B1	6.80866e-08	0.0918814	All_enzyme_mRNA	CRCA
Q811C2	1.17288e-08	0.0127613	All_enzyme_mRNA	CRCA
Q811L6	6.72776e-08	0.0391243	All_enzyme_mRNA	CRCA
Q811Q9	3.36842e-07	0.142955	All_enzyme_mRNA	CRCA
Q811U4	1.93569e-07	0.146525	All_enzyme_mRNA	CRCA
Q811W2	7.40299e-09	0.69819	All_enzyme_mRNA	CRCA
Q812C9	3.56907e-08	-0.104876	All_enzyme_mRNA	CRCA
Q812F8	4.50601e-09	0.234781	All_enzyme_mRNA	CRCA
Q8BFP9	1.50149e-07	-0.353735	All_enzyme_mRNA	CRCA
Q8BFR4	1.6218e-07	0.106935	All_enzyme_mRNA	CRCA
Q8BFS6	3.07198e-07	-0.0157838	All_enzyme_mRNA	CRCA
Q8BFX1	1.48892e-09	-0.016818	All_enzyme_mRNA	CRCA
Q8BG07	2.69944e-08	-0.1821	All_enzyme_mRNA	CRCA
Q8BG15	1.42161e-08	0.147278	All_enzyme_mRNA	CRCA
Q8BG19	1.45276e-09	-0.0231572	All_enzyme_mRNA	CRCA
Q8BG28	1.61207e-09	-0.130211	All_enzyme_mRNA	CRCA
Q8BG48	6.04705e-09	-0.11667	All_enzyme_mRNA	CRCA
Q8BG51	1.78628e-07	-0.0898268	All_enzyme_mRNA	CRCA
Q8BG87	2.03801e-09	0.0826056	All_enzyme_mRNA	CRCA
Q8BGA8	1.92672e-06	-0.0874558	All_enzyme_mRNA	CRCA
Q8BGB7	2.84865e-08	-0.00456206	All_enzyme_mRNA	CRCA
Q8BGC4	8.46238e-07	-0.0530321	All_enzyme_mRNA	CRCA
Q8BGE6	7.69969e-08	-0.0188335	All_enzyme_mRNA	CRCA
Q8BGF7	1.66975e-08	-0.132621	All_enzyme_mRNA	CRCA
Q8BGG7	2.72218e-08	0.026748	All_enzyme_mRNA	CRCA
Q8BGG9	3.05088e-09	-0.519584	All_enzyme_mRNA	CRCA
Q8BGL3	2.87125e-06	-0.815869	All_enzyme_mRNA	CRCA
Q8BGN3	9.49722e-09	-0.184897	All_enzyme_mRNA	CRCA
Q8BGQ4	3.57613e-09	0.12547	All_enzyme_mRNA	CRCA
Q8BGQ7	2.88094e-06	0.0960517	All_enzyme_mRNA	CRCA
Q8BGR2	5.06065e-08	-0.124397	All_enzyme_mRNA	CRCA
Q8BGR9	6.90181e-08	0.126385	All_enzyme_mRNA	CRCA
Q8BGS7	6.83674e-08	-0.411478	All_enzyme_mRNA	CRCA
Q8BGT5	1.00819e-06	-0.00340652	All_enzyme_mRNA	CRCA
Q8BGT9	3.88342e-09	0.0552756	All_enzyme_mRNA	CRCA
Q8BGV0	6.71587e-08	-0.111658	All_enzyme_mRNA	CRCA
Q8BGW1	5.43795e-08	-0.000957959	All_enzyme_mRNA	CRCA
Q8BGX0	2.43626e-07	0.0732479	All_enzyme_mRNA	CRCA
Q8BH00	5.93495e-06	-0.0214793	All_enzyme_mRNA	CRCA
Q8BH04	5.04273e-08	-0.0495175	All_enzyme_mRNA	CRCA
Q8BH61	1.12276e-07	0.531345	All_enzyme_mRNA	CRCA
Q8BH66	3.72293e-08	0.128487	All_enzyme_mRNA	CRCA
Q8BH69	7.0002e-07	0.136642	All_enzyme_mRNA	CRCA
Q8BH73	6.2011e-09	-0.0264069	All_enzyme_mRNA	CRCA
Q8BH95	4.48389e-06	-0.0165531	All_enzyme_mRNA	CRCA
Q8BH98	5.65092e-09	-0.0433934	All_enzyme_mRNA	CRCA
Q8BHC7	4.5564e-09	0.102553	All_enzyme_mRNA	CRCA
Q8BHC9	1.58878e-08	-0.423338	All_enzyme_mRNA	CRCA
Q8BHF7	6.70289e-09	0.0587326	All_enzyme_mRNA	CRCA
Q8BHG1	4.48002e-07	-0.272742	All_enzyme_mRNA	CRCA
Q8BHI7	4.58397e-08	-0.572468	All_enzyme_mRNA	CRCA
Q8BHK9	1.84214e-08	0.0607328	All_enzyme_mRNA	CRCA
Q8BHN0	7.45849e-09	0.32447	All_enzyme_mRNA	CRCA
Q8BHN3	3.0225e-09	-0.0187396	All_enzyme_mRNA	CRCA
Q8BHT6	1.69998e-08	0.14302	All_enzyme_mRNA	CRCA
Q8BIG7	1.6823e-07	-0.0721675	All_enzyme_mRNA	CRCA
Q8BIJ6	8.27901e-07	0.0293266	All_enzyme_mRNA	CRCA
Q8BIP0	6.16776e-08	-0.401316	All_enzyme_mRNA	CRCA
Q8BIW1	1.09313e-07	-0.0453166	All_enzyme_mRNA	CRCA
Q8BJ48	2.74655e-08	-0.266493	All_enzyme_mRNA	CRCA
Q8BJ56	2.86682e-08	-0.0181069	All_enzyme_mRNA	CRCA
Q8BJ64	3.73579e-06	-0.0153513	All_enzyme_mRNA	CRCA
Q8BJL0	8.61949e-08	-0.151882	All_enzyme_mRNA	CRCA
Q8BJM7	4.61306e-08	-0.157711	All_enzyme_mRNA	CRCA
Q8BJQ2	1.80245e-09	0.0450794	All_enzyme_mRNA	CRCA
Q8BK48	1.59856e-06	-0.452866	All_enzyme_mRNA	CRCA
Q8BK63	6.97163e-08	0.0270415	All_enzyme_mRNA	CRCA
Q8BKC8	3.8551e-08	0.147767	All_enzyme_mRNA	CRCA
Q8BKE6	1.83787e-07	0.050688	All_enzyme_mRNA	CRCA
Q8BKF1	2.48762e-08	-0.155879	All_enzyme_mRNA	CRCA
Q8BKJ9	2.89405e-08	-0.0483102	All_enzyme_mRNA	CRCA
Q8BKX6	8.77838e-08	0.14442	All_enzyme_mRNA	CRCA
Q8BL86	2.88824e-08	-0.0645774	All_enzyme_mRNA	CRCA
Q8BLF1	2.16219e-07	-0.0522959	All_enzyme_mRNA	CRCA
Q8BLF2	1.89084e-08	0.0679896	All_enzyme_mRNA	CRCA
Q8BLI4	2.58474e-08	-0.0220445	All_enzyme_mRNA	CRCA
Q8BLK9	6.70895e-08	0.0343586	All_enzyme_mRNA	CRCA
Q8BLN5	4.51261e-07	0.371831	All_enzyme_mRNA	CRCA
Q8BLR9	3.22016e-08	-0.152024	All_enzyme_mRNA	CRCA
Q8BLY2	1.48035e-07	-0.188866	All_enzyme_mRNA	CRCA
Q8BM88	2.05077e-08	-0.151126	All_enzyme_mRNA	CRCA
Q8BMD5	1.93619e-08	-0.088181	All_enzyme_mRNA	CRCA
Q8BMF4	2.30483e-06	-0.523308	All_enzyme_mRNA	CRCA
Q8BMI4	3.11341e-09	-0.0326389	All_enzyme_mRNA	CRCA
Q8BMJ2	8.78182e-07	0.105438	All_enzyme_mRNA	CRCA
Q8BMK1	3.51824e-08	-0.199673	All_enzyme_mRNA	CRCA
Q8BML1	2.72275e-08	-0.110194	All_enzyme_mRNA	CRCA
Q8BML9	8.79815e-07	-0.0132674	All_enzyme_mRNA	CRCA
Q8BMQ2	6.48049e-08	0.0767971	All_enzyme_mRNA	CRCA
Q8BMS1	1.61106e-05	-0.169885	All_enzyme_mRNA	CRCA
Q8BMS4	2.741e-07	-0.262167	All_enzyme_mRNA	CRCA
Q8BMZ5	1.97298e-08	-0.0870198	All_enzyme_mRNA	CRCA
Q8BN21	2.91709e-08	-0.0608271	All_enzyme_mRNA	CRCA
Q8BND5	2.69418e-08	0.217669	All_enzyme_mRNA	CRCA
Q8BNV1	8.46753e-08	-0.00251984	All_enzyme_mRNA	CRCA
Q8BP40	6.33074e-07	0.0675124	All_enzyme_mRNA	CRCA
Q8BP47	1.19983e-06	-0.137239	All_enzyme_mRNA	CRCA
Q8BP48	2.8727e-07	0.0330988	All_enzyme_mRNA	CRCA
Q8BP56	9.78529e-08	0.042996	All_enzyme_mRNA	CRCA
Q8BP74	2.48617e-08	0.10862	All_enzyme_mRNA	CRCA
Q8BPM2	6.97599e-08	0.0608606	All_enzyme_mRNA	CRCA
Q8BPT6	2.77346e-09	-0.111666	All_enzyme_mRNA	CRCA
Q8BPX9	4.41243e-09	-0.130704	All_enzyme_mRNA	CRCA
Q8BRH0	1.00045e-07	0.0159362	All_enzyme_mRNA	CRCA
Q8BRH4	1.19113e-08	-0.122189	All_enzyme_mRNA	CRCA
Q8BRK8	1.15323e-07	0.00485616	All_enzyme_mRNA	CRCA
Q8BS35	9.90186e-10	-0.314498	All_enzyme_mRNA	CRCA
Q8BSF4	3.73805e-08	-0.168859	All_enzyme_mRNA	CRCA
Q8BSK8	6.09151e-09	-0.0105475	All_enzyme_mRNA	CRCA
Q8BSY0	4.91292e-07	0.089661	All_enzyme_mRNA	CRCA
Q8BTI9	5.69492e-08	0.0438586	All_enzyme_mRNA	CRCA
Q8BTJ4	6.12748e-08	0.263313	All_enzyme_mRNA	CRCA
Q8BTR5	3.67674e-08	-0.132945	All_enzyme_mRNA	CRCA
Q8BTW8	3.01275e-09	-0.00834843	All_enzyme_mRNA	CRCA
Q8BTW9	2.31534e-08	-0.030886	All_enzyme_mRNA	CRCA
Q8BTY1	6.16417e-07	-0.0814378	All_enzyme_mRNA	CRCA
Q8BTZ7	2.09213e-07	0.209509	All_enzyme_mRNA	CRCA
Q8BU04	1.6602e-08	-0.0728178	All_enzyme_mRNA	CRCA
Q8BU27	4.87652e-09	0.110447	All_enzyme_mRNA	CRCA
Q8BU30	1.1377e-06	-0.214392	All_enzyme_mRNA	CRCA
Q8BU31	6.5539e-08	0.0264663	All_enzyme_mRNA	CRCA
Q8BU33	1.85686e-07	-0.132645	All_enzyme_mRNA	CRCA
Q8BU85	3.0896e-09	0.352323	All_enzyme_mRNA	CRCA
Q8BUE4	1.56432e-07	0.0753579	All_enzyme_mRNA	CRCA
Q8BUH8	4.21558e-08	-0.0237164	All_enzyme_mRNA	CRCA
Q8BUM3	4.09196e-09	0.0734618	All_enzyme_mRNA	CRCA
Q8BUV3	1.92359e-06	-0.291383	All_enzyme_mRNA	CRCA
Q8BUY9	5.2118e-08	0.203505	All_enzyme_mRNA	CRCA
Q8BVE8	1.29447e-08	-0.025389	All_enzyme_mRNA	CRCA
Q8BVG4	8.96282e-08	-0.391834	All_enzyme_mRNA	CRCA
Q8BVI4	4.20246e-06	-0.30792	All_enzyme_mRNA	CRCA
Q8BVN7	2.16678e-07	0.173687	All_enzyme_mRNA	CRCA
Q8BVQ5	1.74176e-07	0.0456509	All_enzyme_mRNA	CRCA
Q8BVU5	2.57224e-08	0.00264995	All_enzyme_mRNA	CRCA
Q8BVW0	6.94245e-08	-0.296611	All_enzyme_mRNA	CRCA
Q8BW10	4.17209e-08	-0.0992403	All_enzyme_mRNA	CRCA
Q8BW70	5.26385e-08	0.0919571	All_enzyme_mRNA	CRCA
Q8BW72	9.78069e-09	0.0796084	All_enzyme_mRNA	CRCA
Q8BW75	2.79742e-06	-0.304381	All_enzyme_mRNA	CRCA
Q8BW96	9.87675e-09	-0.67424	All_enzyme_mRNA	CRCA
Q8BWB6	9.1004e-10	0.0715398	All_enzyme_mRNA	CRCA
Q8BWC0	6.3666e-09	0.0655043	All_enzyme_mRNA	CRCA
Q8BWD8	4.39296e-08	0.132402	All_enzyme_mRNA	CRCA
Q8BWF0	2.51696e-06	-0.0567217	All_enzyme_mRNA	CRCA
Q8BWM0	2.72752e-07	-0.0165785	All_enzyme_mRNA	CRCA
Q8BWN8	2.34304e-06	-0.444564	All_enzyme_mRNA	CRCA
Q8BWP8	1.42243e-08	0.00556596	All_enzyme_mRNA	CRCA
Q8BWQ1	1.76085e-06	-0.287742	All_enzyme_mRNA	CRCA
Q8BWQ4	4.2658e-09	-0.0734111	All_enzyme_mRNA	CRCA
Q8BWR4	3.99877e-08	-0.147324	All_enzyme_mRNA	CRCA
Q8BWT1	3.5952e-05	-0.0706335	All_enzyme_mRNA	CRCA
Q8BWT5	4.11066e-08	-0.0141513	All_enzyme_mRNA	CRCA
Q8BWU5	8.54001e-08	0.090967	All_enzyme_mRNA	CRCA
Q8BWU8	4.55809e-07	-1.11953	All_enzyme_mRNA	CRCA
Q8BWW9	1.76239e-07	0.0800829	All_enzyme_mRNA	CRCA
Q8BWY4	1.51383e-08	0.218813	All_enzyme_mRNA	CRCA
Q8BX07	3.57083e-09	-0.0612168	All_enzyme_mRNA	CRCA
Q8BX10	9.26898e-08	0.045604	All_enzyme_mRNA	CRCA
Q8BX13	1.0917e-07	-0.174533	All_enzyme_mRNA	CRCA
Q8BX80	5.28398e-08	0.0613232	All_enzyme_mRNA	CRCA
Q8BXN7	1.99212e-08	-0.260969	All_enzyme_mRNA	CRCA
Q8BXZ1	2.57527e-07	0.0242132	All_enzyme_mRNA	CRCA
Q8BY71	1.4257e-08	-0.0223676	All_enzyme_mRNA	CRCA
Q8BY87	4.83202e-07	-0.0186632	All_enzyme_mRNA	CRCA
Q8BYB9	1.0055e-07	-0.0152268	All_enzyme_mRNA	CRCA
Q8BYC6	1.95456e-07	-0.239707	All_enzyme_mRNA	CRCA
Q8BYH8	3.06532e-09	0.292533	All_enzyme_mRNA	CRCA
Q8BYI6	1.32272e-08	0.108522	All_enzyme_mRNA	CRCA
Q8BYK4	8.27753e-09	0.102624	All_enzyme_mRNA	CRCA
Q8BYL4	1.32341e-07	-0.101317	All_enzyme_mRNA	CRCA
Q8BYM8	8.9121e-08	-0.261169	All_enzyme_mRNA	CRCA
Q8BYN3	1.14647e-09	-0.449488	All_enzyme_mRNA	CRCA
Q8BYR1	4.25637e-08	-0.152132	All_enzyme_mRNA	CRCA
Q8BYR2	1.3198e-08	0.319026	All_enzyme_mRNA	CRCA
Q8BZ03	1.89084e-08	-0.0279872	All_enzyme_mRNA	CRCA
Q8BZ20	9.04426e-08	-0.234615	All_enzyme_mRNA	CRCA
Q8BZ21	5.06965e-08	-0.0443545	All_enzyme_mRNA	CRCA
Q8BZ98	3.42218e-09	-0.178441	All_enzyme_mRNA	CRCA
Q8BZB2	1.12222e-08	-0.0634417	All_enzyme_mRNA	CRCA
Q8BZS9	1.18158e-08	-0.0981788	All_enzyme_mRNA	CRCA
Q8BZZ3	8.33752e-09	0.0283037	All_enzyme_mRNA	CRCA
Q8C025	1.30501e-07	-0.178185	All_enzyme_mRNA	CRCA
Q8C050	3.72313e-08	0.0534607	All_enzyme_mRNA	CRCA
Q8C078	9.98396e-09	-0.166422	All_enzyme_mRNA	CRCA
Q8C0C7	6.16345e-07	0.0100424	All_enzyme_mRNA	CRCA
Q8C0D0	1.44889e-08	-0.390197	All_enzyme_mRNA	CRCA
Q8C0E3	3.87747e-08	-0.00301654	All_enzyme_mRNA	CRCA
Q8C0I1	9.49726e-08	0.0673977	All_enzyme_mRNA	CRCA
Q8C0L6	1.27651e-08	-0.0608647	All_enzyme_mRNA	CRCA
Q8C0L9	1.32512e-07	0.329741	All_enzyme_mRNA	CRCA
Q8C0M9	1.42679e-07	0.13615	All_enzyme_mRNA	CRCA
Q8C0N2	2.51249e-08	0.400088	All_enzyme_mRNA	CRCA
Q8C0P0	7.5087e-09	-0.0603616	All_enzyme_mRNA	CRCA
Q8C0P7	1.48116e-08	0.105574	All_enzyme_mRNA	CRCA
Q8C0R0	7.73583e-09	-0.205044	All_enzyme_mRNA	CRCA
Q8C0S1	4.68911e-08	-0.149108	All_enzyme_mRNA	CRCA
Q8C0V0	1.69008e-09	0.0677137	All_enzyme_mRNA	CRCA
Q8C129	7.61315e-08	0.0119968	All_enzyme_mRNA	CRCA
Q8C163	2.8368e-08	-0.226581	All_enzyme_mRNA	CRCA
Q8C165	7.0835e-07	-0.00664072	All_enzyme_mRNA	CRCA
Q8C167	9.79405e-08	-0.177563	All_enzyme_mRNA	CRCA
Q8C172	5.46433e-10	0.143603	All_enzyme_mRNA	CRCA
Q8C196	0.000159344	-0.316172	All_enzyme_mRNA	CRCA
Q8C1A3	3.16647e-08	0.223351	All_enzyme_mRNA	CRCA
Q8C1A5	2.00994e-07	-0.0545421	All_enzyme_mRNA	CRCA
Q8C1F4	1.35206e-09	0.0808252	All_enzyme_mRNA	CRCA
Q8C1W1	2.49611e-09	-0.0559883	All_enzyme_mRNA	CRCA
Q8C2B3	1.45006e-08	0.0566441	All_enzyme_mRNA	CRCA
Q8C2P3	1.28791e-09	-0.17733	All_enzyme_mRNA	CRCA
Q8C3P7	3.48595e-08	-0.065176	All_enzyme_mRNA	CRCA
Q8C3Q9	3.23816e-08	0.105083	All_enzyme_mRNA	CRCA
Q8C3X4	6.30346e-08	-0.018819	All_enzyme_mRNA	CRCA
Q8C436	1.46544e-08	0.623372	All_enzyme_mRNA	CRCA
Q8C460	1.9304e-08	0.117826	All_enzyme_mRNA	CRCA
Q8C4X2	2.92398e-08	0.102472	All_enzyme_mRNA	CRCA
Q8C522	2.64742e-08	-0.29293	All_enzyme_mRNA	CRCA
Q8C5D8	1.42273e-08	0.147158	All_enzyme_mRNA	CRCA
Q8C5L6	4.33965e-08	0.0304756	All_enzyme_mRNA	CRCA
Q8C5P5	4.49727e-08	0.096099	All_enzyme_mRNA	CRCA
Q8C6M1	2.74705e-10	0.163673	All_enzyme_mRNA	CRCA
Q8C7H1	1.97062e-07	-0.157179	All_enzyme_mRNA	CRCA
Q8C7K6	1.07937e-08	-0.388265	All_enzyme_mRNA	CRCA
Q8C7R4	2.09864e-07	-0.0450367	All_enzyme_mRNA	CRCA
Q8C7U7	4.85406e-09	0.0522988	All_enzyme_mRNA	CRCA
Q8C863	4.8134e-07	0.247592	All_enzyme_mRNA	CRCA
Q8C878	1.89644e-07	-0.088748	All_enzyme_mRNA	CRCA
Q8C9S8	9.93452e-10	0.177439	All_enzyme_mRNA	CRCA
Q8CAA7	2.12629e-08	0.240574	All_enzyme_mRNA	CRCA
Q8CAS9	2.42944e-07	-0.206364	All_enzyme_mRNA	CRCA
Q8CAY6	3.72377e-06	-0.414519	All_enzyme_mRNA	CRCA
Q8CBB9	2.36716e-09	-0.98347	All_enzyme_mRNA	CRCA
Q8CBG9	3.63296e-09	-0.0823189	All_enzyme_mRNA	CRCA
Q8CBQ5	1.92496e-08	0.133181	All_enzyme_mRNA	CRCA
Q8CBY0	3.80396e-09	0.0819622	All_enzyme_mRNA	CRCA
Q8CC86	1.4676e-06	0.0163024	All_enzyme_mRNA	CRCA
Q8CD15	4.51947e-08	-0.0585012	All_enzyme_mRNA	CRCA
Q8CDA1	3.27217e-08	0.0618705	All_enzyme_mRNA	CRCA
Q8CDM1	3.86322e-08	-0.124014	All_enzyme_mRNA	CRCA
Q8CE46	5.22149e-08	0.169464	All_enzyme_mRNA	CRCA
Q8CE90	1.60669e-08	-0.101355	All_enzyme_mRNA	CRCA
Q8CEC6	6.62925e-08	0.181649	All_enzyme_mRNA	CRCA
Q8CEE6	2.557e-08	0.0820567	All_enzyme_mRNA	CRCA
Q8CEE7	1.5696e-07	0.0404745	All_enzyme_mRNA	CRCA
Q8CES0	6.66974e-08	0.0871287	All_enzyme_mRNA	CRCA
Q8CF93	5.95505e-08	0.186848	All_enzyme_mRNA	CRCA
Q8CFA2	3.23452e-07	-0.091618	All_enzyme_mRNA	CRCA
Q8CFB4	1.83464e-08	-0.0645659	All_enzyme_mRNA	CRCA
Q8CFG0	2.47476e-09	-0.273487	All_enzyme_mRNA	CRCA
Q8CFG8	5.33836e-08	0.0417355	All_enzyme_mRNA	CRCA
Q8CFG9	2.82172e-08	-0.0991369	All_enzyme_mRNA	CRCA
Q8CFH6	8.67765e-09	-0.0722277	All_enzyme_mRNA	CRCA
Q8CFI0	9.51733e-08	-1.0043	All_enzyme_mRNA	CRCA
Q8CFI2	5.61925e-08	-0.233358	All_enzyme_mRNA	CRCA
Q8CFI5	6.35541e-08	0.0736232	All_enzyme_mRNA	CRCA
Q8CFI7	2.00551e-07	0.0729613	All_enzyme_mRNA	CRCA
Q8CFQ3	3.63027e-08	-0.151073	All_enzyme_mRNA	CRCA
Q8CFV9	4.18311e-08	-0.00346279	All_enzyme_mRNA	CRCA
Q8CFX1	1.61643e-06	0.0812444	All_enzyme_mRNA	CRCA
Q8CG03	1.75321e-08	-0.519624	All_enzyme_mRNA	CRCA
Q8CG14	5.33836e-08	0.127071	All_enzyme_mRNA	CRCA
Q8CG16	2.82172e-08	0.0272834	All_enzyme_mRNA	CRCA
Q8CG64	2.24876e-08	0.0227035	All_enzyme_mRNA	CRCA
Q8CG71	2.49001e-08	-0.853265	All_enzyme_mRNA	CRCA
Q8CG72	7.38001e-08	-0.11122	All_enzyme_mRNA	CRCA
Q8CG76	2.19173e-06	-0.203654	All_enzyme_mRNA	CRCA
Q8CGA0	1.0306e-07	-0.281129	All_enzyme_mRNA	CRCA
Q8CGB6	2.06799e-07	0.372503	All_enzyme_mRNA	CRCA
Q8CGC7	3.25798e-06	0.0955032	All_enzyme_mRNA	CRCA
Q8CGK3	2.48059e-06	-0.0741439	All_enzyme_mRNA	CRCA
Q8CGR7	8.12556e-09	0.391607	All_enzyme_mRNA	CRCA
Q8CH72	6.06646e-08	-0.0341197	All_enzyme_mRNA	CRCA
Q8CHC4	1.59698e-07	-0.00722703	All_enzyme_mRNA	CRCA
Q8CHE4	6.55436e-09	-0.276054	All_enzyme_mRNA	CRCA
Q8CHI8	4.50905e-08	0.012349	All_enzyme_mRNA	CRCA
Q8CHK3	5.95661e-08	-0.0316177	All_enzyme_mRNA	CRCA
Q8CHP8	3.63931e-07	0.315612	All_enzyme_mRNA	CRCA
Q8CHQ9	6.53458e-07	-0.0126406	All_enzyme_mRNA	CRCA
Q8CHR6	2.76563e-06	-0.142059	All_enzyme_mRNA	CRCA
Q8CHT0	8.32323e-06	0.0258923	All_enzyme_mRNA	CRCA
Q8CHX6	9.88044e-10	0.0716247	All_enzyme_mRNA	CRCA
Q8CI59	1.49272e-07	-0.247298	All_enzyme_mRNA	CRCA
Q8CI75	1.19415e-07	0.0658903	All_enzyme_mRNA	CRCA
Q8CI94	2.13651e-07	0.308686	All_enzyme_mRNA	CRCA
Q8CIB9	8.97752e-09	-0.143793	All_enzyme_mRNA	CRCA
Q8CIE4	4.25773e-08	0.163962	All_enzyme_mRNA	CRCA
Q8CIF4	1.02881e-07	-0.117064	All_enzyme_mRNA	CRCA
Q8CIG3	2.70445e-08	-0.0531554	All_enzyme_mRNA	CRCA
Q8CIG8	1.61526e-07	-0.107465	All_enzyme_mRNA	CRCA
Q8CIH5	1.25024e-07	-0.0416331	All_enzyme_mRNA	CRCA
Q8CIM3	1.20673e-08	0.108908	All_enzyme_mRNA	CRCA
Q8CIM7	2.18212e-06	-0.0734958	All_enzyme_mRNA	CRCA
Q8CIN4	3.55559e-07	-0.0315857	All_enzyme_mRNA	CRCA
Q8CIP4	3.84828e-09	-0.0388026	All_enzyme_mRNA	CRCA
Q8CIW5	5.3079e-09	-0.0064037	All_enzyme_mRNA	CRCA
Q8CIZ9	6.82887e-08	0.131222	All_enzyme_mRNA	CRCA
Q8CJ19	8.27543e-08	0.307783	All_enzyme_mRNA	CRCA
Q8CJC5	2.64647e-09	-0.0956672	All_enzyme_mRNA	CRCA
Q8CJF9	3.73512e-08	-0.0256599	All_enzyme_mRNA	CRCA
Q8CJG0	1.69971e-07	0.195879	All_enzyme_mRNA	CRCA
Q8JZK9	3.586e-06	-0.267604	All_enzyme_mRNA	CRCA
Q8JZL3	1.50978e-07	-0.0111636	All_enzyme_mRNA	CRCA
Q8JZM0	1.69527e-08	0.130769	All_enzyme_mRNA	CRCA
Q8JZN5	1.06325e-06	-0.220835	All_enzyme_mRNA	CRCA
Q8JZN7	3.03463e-07	-0.0396343	All_enzyme_mRNA	CRCA
Q8JZQ2	7.07226e-07	0.0896625	All_enzyme_mRNA	CRCA
Q8JZR0	4.77734e-06	-0.44191	All_enzyme_mRNA	CRCA
Q8JZU0	6.06573e-09	-0.361658	All_enzyme_mRNA	CRCA
Q8JZV7	8.84372e-08	0.271913	All_enzyme_mRNA	CRCA
Q8JZV9	4.68124e-08	-0.0599432	All_enzyme_mRNA	CRCA
Q8JZZ0	1.45069e-06	-0.101399	All_enzyme_mRNA	CRCA
Q8K009	2.86374e-08	-0.250338	All_enzyme_mRNA	CRCA
Q8K010	2.52637e-06	-0.0755851	All_enzyme_mRNA	CRCA
Q8K023	1.91849e-09	0.138792	All_enzyme_mRNA	CRCA
Q8K0C4	1.10034e-06	-0.171403	All_enzyme_mRNA	CRCA
Q8K0C9	6.95029e-08	0.0652237	All_enzyme_mRNA	CRCA
Q8K0D0	3.62918e-08	-0.046888	All_enzyme_mRNA	CRCA
Q8K0D2	4.62958e-08	0.0587651	All_enzyme_mRNA	CRCA
Q8K0L2	8.35831e-09	-0.0559714	All_enzyme_mRNA	CRCA
Q8K0L3	3.24842e-08	0.0469009	All_enzyme_mRNA	CRCA
Q8K0T4	2.76943e-09	-0.089839	All_enzyme_mRNA	CRCA
Q8K157	1.56392e-06	-0.269175	All_enzyme_mRNA	CRCA
Q8K183	6.66795e-07	0.285291	All_enzyme_mRNA	CRCA
Q8K1A5	5.61897e-09	-0.127165	All_enzyme_mRNA	CRCA
Q8K1E6	2.91796e-08	-0.217162	All_enzyme_mRNA	CRCA
Q8K1J6	1.51877e-07	-0.0127329	All_enzyme_mRNA	CRCA
Q8K1L5	4.37223e-08	0.0452511	All_enzyme_mRNA	CRCA
Q8K1M6	3.22367e-08	-0.0780088	All_enzyme_mRNA	CRCA
Q8K1N1	2.7349e-07	-0.149381	All_enzyme_mRNA	CRCA
Q8K1R3	4.61095e-07	-0.175854	All_enzyme_mRNA	CRCA
Q8K1R7	1.52063e-07	-0.036508	All_enzyme_mRNA	CRCA
Q8K1Y2	4.41435e-08	-0.324559	All_enzyme_mRNA	CRCA
Q8K203	4.87088e-09	-0.0460981	All_enzyme_mRNA	CRCA
Q8K224	1.17008e-07	-0.136834	All_enzyme_mRNA	CRCA
Q8K274	6.12181e-08	0.00136696	All_enzyme_mRNA	CRCA
Q8K296	2.14895e-08	-0.104993	All_enzyme_mRNA	CRCA
Q8K297	1.27886e-07	-0.0688089	All_enzyme_mRNA	CRCA
Q8K2B3	7.43155e-06	-0.144039	All_enzyme_mRNA	CRCA
Q8K2C6	5.66154e-07	-0.0414814	All_enzyme_mRNA	CRCA
Q8K2C8	6.40617e-08	0.0652946	All_enzyme_mRNA	CRCA
Q8K2C9	1.03913e-06	0.108814	All_enzyme_mRNA	CRCA
Q8K2H2	4.69151e-08	0.2473	All_enzyme_mRNA	CRCA
Q8K2I1	2.21527e-08	0.00500777	All_enzyme_mRNA	CRCA
Q8K2I3	1.17344e-07	-0.141498	All_enzyme_mRNA	CRCA
Q8K2I4	3.40431e-07	0.0029225	All_enzyme_mRNA	CRCA
Q8K2J0	1.00118e-08	-0.178933	All_enzyme_mRNA	CRCA
Q8K2Q2	1.54895e-06	0.058144	All_enzyme_mRNA	CRCA
Q8K2U2	1.72993e-09	0.178371	All_enzyme_mRNA	CRCA
Q8K301	3.36617e-08	-0.124008	All_enzyme_mRNA	CRCA
Q8K304	1.42665e-08	0.0308305	All_enzyme_mRNA	CRCA
Q8K330	3.0976e-08	0.073819	All_enzyme_mRNA	CRCA
Q8K337	5.96994e-08	0.119061	All_enzyme_mRNA	CRCA
Q8K348	6.78587e-09	-0.0407954	All_enzyme_mRNA	CRCA
Q8K354	1.42151e-07	0.157172	All_enzyme_mRNA	CRCA
Q8K363	1.94602e-07	-0.0932251	All_enzyme_mRNA	CRCA
Q8K370	6.59293e-07	0.16589	All_enzyme_mRNA	CRCA
Q8K387	2.25418e-09	-0.0799294	All_enzyme_mRNA	CRCA
Q8K3A9	5.79955e-08	-0.106007	All_enzyme_mRNA	CRCA
Q8K3J1	4.46948e-07	-0.0215558	All_enzyme_mRNA	CRCA
Q8K3K7	7.79547e-07	-0.265854	All_enzyme_mRNA	CRCA
Q8K409	6.03331e-08	-0.0747915	All_enzyme_mRNA	CRCA
Q8K411	6.62413e-07	-0.383753	All_enzyme_mRNA	CRCA
Q8K440	1.44912e-07	0.0368293	All_enzyme_mRNA	CRCA
Q8K441	8.77713e-07	0.101901	All_enzyme_mRNA	CRCA
Q8K448	4.14067e-09	0.259409	All_enzyme_mRNA	CRCA
Q8K449	1.76513e-08	0.162592	All_enzyme_mRNA	CRCA
Q8K4F5	1.26161e-07	0.0475431	All_enzyme_mRNA	CRCA
Q8K4F6	5.3397e-08	-0.155771	All_enzyme_mRNA	CRCA
Q8K4H1	4.54583e-07	-0.306775	All_enzyme_mRNA	CRCA
Q8K4K6	1.20356e-07	0.0123156	All_enzyme_mRNA	CRCA
Q8K4L0	2.68626e-08	-0.00436302	All_enzyme_mRNA	CRCA
Q8K4Q7	4.04751e-09	0.105522	All_enzyme_mRNA	CRCA
Q8K4R4	4.41078e-08	0.292238	All_enzyme_mRNA	CRCA
Q8K4X7	3.35873e-08	0.0867559	All_enzyme_mRNA	CRCA
Q8K4Z3	7.04394e-07	-0.137545	All_enzyme_mRNA	CRCA
Q8QZR1	2.20586e-07	-0.352337	All_enzyme_mRNA	CRCA
Q8QZR3	2.9252e-06	-0.243468	All_enzyme_mRNA	CRCA
Q8QZR5	1.93511e-06	-0.0313643	All_enzyme_mRNA	CRCA
Q8QZS1	1.94034e-06	-0.312707	All_enzyme_mRNA	CRCA
Q8QZT1	1.39028e-05	0.0148655	All_enzyme_mRNA	CRCA
Q8QZY2	5.42798e-07	0.049301	All_enzyme_mRNA	CRCA
Q8R016	6.44505e-07	0.114171	All_enzyme_mRNA	CRCA
Q8R035	9.88113e-08	0.119759	All_enzyme_mRNA	CRCA
Q8R059	4.74594e-07	-0.210294	All_enzyme_mRNA	CRCA
Q8R086	2.64927e-06	-0.457803	All_enzyme_mRNA	CRCA
Q8R0F3	7.60073e-08	0.164089	All_enzyme_mRNA	CRCA
Q8R0F6	2.25831e-08	0.0850954	All_enzyme_mRNA	CRCA
Q8R0F8	6.53936e-07	0.0148274	All_enzyme_mRNA	CRCA
Q8R0N6	6.82992e-07	-0.207504	All_enzyme_mRNA	CRCA
Q8R0X7	5.72521e-07	-0.343453	All_enzyme_mRNA	CRCA
Q8R0Y6	3.37764e-05	-0.199043	All_enzyme_mRNA	CRCA
Q8R104	9.65562e-08	-0.0283264	All_enzyme_mRNA	CRCA
Q8R123	4.03945e-07	0.14755	All_enzyme_mRNA	CRCA
Q8R127	3.24032e-08	-0.0385196	All_enzyme_mRNA	CRCA
Q8R146	6.32743e-07	0.0517638	All_enzyme_mRNA	CRCA
Q8R164	3.13514e-06	-0.185118	All_enzyme_mRNA	CRCA
Q8R173	3.36508e-09	0.126982	All_enzyme_mRNA	CRCA
Q8R180	1.82181e-07	0.265567	All_enzyme_mRNA	CRCA
Q8R1F5	3.75283e-09	0.0634816	All_enzyme_mRNA	CRCA
Q8R1G2	4.29182e-06	-0.415367	All_enzyme_mRNA	CRCA
Q8R1K4	1.80068e-08	0.129306	All_enzyme_mRNA	CRCA
Q8R1Q9	1.43501e-07	0.000850532	All_enzyme_mRNA	CRCA
Q8R1S0	1.63184e-07	-0.0733979	All_enzyme_mRNA	CRCA
Q8R216	1.9068e-08	0.0381633	All_enzyme_mRNA	CRCA
Q8R238	1.2047e-07	0.18648	All_enzyme_mRNA	CRCA
Q8R242	7.54022e-08	-0.0109769	All_enzyme_mRNA	CRCA
Q8R2E9	1.85671e-07	-0.144786	All_enzyme_mRNA	CRCA
Q8R2G4	4.88822e-09	-0.150906	All_enzyme_mRNA	CRCA
Q8R2H9	2.37545e-08	-0.284369	All_enzyme_mRNA	CRCA
Q8R2R1	1.62941e-09	-0.400761	All_enzyme_mRNA	CRCA
Q8R2U4	2.82757e-08	0.215752	All_enzyme_mRNA	CRCA
Q8R2U6	5.19419e-08	-0.120965	All_enzyme_mRNA	CRCA
Q8R2W9	2.40736e-08	0.123097	All_enzyme_mRNA	CRCA
Q8R2Y0	4.10658e-07	-0.167008	All_enzyme_mRNA	CRCA
Q8R2Y8	2.18487e-07	-0.094832	All_enzyme_mRNA	CRCA
Q8R3B1	1.80678e-08	-0.135182	All_enzyme_mRNA	CRCA
Q8R3F5	1.97866e-07	0.0156956	All_enzyme_mRNA	CRCA
Q8R3F9	7.99861e-08	-0.0891097	All_enzyme_mRNA	CRCA
Q8R3H7	1.73583e-08	0.117075	All_enzyme_mRNA	CRCA
Q8R3P0	5.66966e-08	-0.0774933	All_enzyme_mRNA	CRCA
Q8R3P2	6.49706e-09	-0.153661	All_enzyme_mRNA	CRCA
Q8R3U1	5.05318e-09	0.184512	All_enzyme_mRNA	CRCA
Q8R3Y8	3.49457e-08	0.0250315	All_enzyme_mRNA	CRCA
Q8R418	5.19599e-08	-0.14067	All_enzyme_mRNA	CRCA
Q8R420	3.41468e-08	0.0784234	All_enzyme_mRNA	CRCA
Q8R4G6	7.47679e-09	-0.134924	All_enzyme_mRNA	CRCA
Q8R4H7	1.6722e-07	0.0287477	All_enzyme_mRNA	CRCA
Q8R4K2	5.47788e-08	-0.0350253	All_enzyme_mRNA	CRCA
Q8R4N0	1.82452e-06	-0.0143264	All_enzyme_mRNA	CRCA
Q8R4P9	8.78462e-09	-0.263747	All_enzyme_mRNA	CRCA
Q8R502	1.05468e-07	0.0275151	All_enzyme_mRNA	CRCA
Q8R516	7.32978e-08	-0.267222	All_enzyme_mRNA	CRCA
Q8R519	6.07107e-08	-0.256369	All_enzyme_mRNA	CRCA
Q8R5A0	2.578e-08	-0.108731	All_enzyme_mRNA	CRCA
Q8R5F7	1.50857e-07	-0.116297	All_enzyme_mRNA	CRCA
Q8R5H1	4.08412e-07	-0.183622	All_enzyme_mRNA	CRCA
Q8R5I6	4.28735e-07	-0.194241	All_enzyme_mRNA	CRCA
Q8R5K2	1.60881e-07	-0.132141	All_enzyme_mRNA	CRCA
Q8VBT2	3.60939e-06	0.262305	All_enzyme_mRNA	CRCA
Q8VBY2	1.78541e-09	0.116213	All_enzyme_mRNA	CRCA
Q8VBZ0	1.39194e-08	0.184488	All_enzyme_mRNA	CRCA
Q8VC12	4.48975e-06	-0.103502	All_enzyme_mRNA	CRCA
Q8VC19	9.11238e-08	0.421171	All_enzyme_mRNA	CRCA
Q8VC28	3.64175e-06	-0.200082	All_enzyme_mRNA	CRCA
Q8VC30	1.6776e-05	-0.296785	All_enzyme_mRNA	CRCA
Q8VC34	2.08876e-09	-0.125337	All_enzyme_mRNA	CRCA
Q8VC60	1.06785e-08	-0.0201964	All_enzyme_mRNA	CRCA
Q8VC97	9.92205e-07	0.0626465	All_enzyme_mRNA	CRCA
Q8VCB3	1.46513e-06	0.544944	All_enzyme_mRNA	CRCA
Q8VCC1	9.19178e-07	-0.520496	All_enzyme_mRNA	CRCA
Q8VCC2	1.25853e-05	-0.39025	All_enzyme_mRNA	CRCA
Q8VCE2	5.81498e-08	-0.0352012	All_enzyme_mRNA	CRCA
Q8VCF1	1.33528e-08	0.0908072	All_enzyme_mRNA	CRCA
Q8VCH0	6.59083e-06	-0.978504	All_enzyme_mRNA	CRCA
Q8VCH6	2.86829e-07	0.154061	All_enzyme_mRNA	CRCA
Q8VCH7	6.18439e-08	-0.298688	All_enzyme_mRNA	CRCA
Q8VCI0	2.8345e-07	-0.0689671	All_enzyme_mRNA	CRCA
Q8VCM4	1.26818e-07	-0.0680505	All_enzyme_mRNA	CRCA
Q8VCM5	1.08495e-07	0.13199	All_enzyme_mRNA	CRCA
Q8VCN5	6.6315e-06	-0.924792	All_enzyme_mRNA	CRCA
Q8VCQ6	2.9555e-09	-0.124135	All_enzyme_mRNA	CRCA
Q8VCR2	2.56943e-06	-0.111156	All_enzyme_mRNA	CRCA
Q8VCR7	9.8245e-09	-0.434335	All_enzyme_mRNA	CRCA
Q8VCS3	8.86324e-09	0.561127	All_enzyme_mRNA	CRCA
Q8VCT3	6.74426e-07	-0.109668	All_enzyme_mRNA	CRCA
Q8VCT4	2.00044e-05	-0.0586053	All_enzyme_mRNA	CRCA
Q8VCU1	2.42086e-06	-0.370002	All_enzyme_mRNA	CRCA
Q8VCW8	8.27724e-06	-0.0911092	All_enzyme_mRNA	CRCA
Q8VCX1	1.93161e-06	-0.387544	All_enzyme_mRNA	CRCA
Q8VCZ9	8.85639e-07	-0.21274	All_enzyme_mRNA	CRCA
Q8VD65	1.154e-07	-0.0722648	All_enzyme_mRNA	CRCA
Q8VD66	3.24468e-08	-0.355496	All_enzyme_mRNA	CRCA
Q8VDB2	4.46515e-09	-0.0507681	All_enzyme_mRNA	CRCA
Q8VDC0	1.69383e-07	-0.201224	All_enzyme_mRNA	CRCA
Q8VDF2	1.08285e-08	0.0482585	All_enzyme_mRNA	CRCA
Q8VDF3	2.21774e-08	0.268044	All_enzyme_mRNA	CRCA
Q8VDG3	5.83088e-08	-0.161013	All_enzyme_mRNA	CRCA
Q8VDG5	2.83516e-07	0.0863833	All_enzyme_mRNA	CRCA
Q8VDG7	4.86583e-07	-0.0767106	All_enzyme_mRNA	CRCA
Q8VDI9	2.50079e-08	-0.0909365	All_enzyme_mRNA	CRCA
Q8VDK1	1.72933e-06	-0.0723637	All_enzyme_mRNA	CRCA
Q8VDL4	1.18967e-07	-0.0730869	All_enzyme_mRNA	CRCA
Q8VDN2	5.80549e-06	-0.0271601	All_enzyme_mRNA	CRCA
Q8VDP3	3.77755e-08	0.0836208	All_enzyme_mRNA	CRCA
Q8VDP6	4.08462e-08	0.0709925	All_enzyme_mRNA	CRCA
Q8VDQ1	6.9705e-07	-0.0420233	All_enzyme_mRNA	CRCA
Q8VDQ8	1.8837e-07	-0.07302	All_enzyme_mRNA	CRCA
Q8VDU5	7.75104e-08	-0.0563534	All_enzyme_mRNA	CRCA
Q8VDW0	1.84577e-07	0.201075	All_enzyme_mRNA	CRCA
Q8VDW4	7.96571e-09	0.0762151	All_enzyme_mRNA	CRCA
Q8VDZ4	3.4687e-08	-0.0640432	All_enzyme_mRNA	CRCA
Q8VE10	7.68436e-09	0.151648	All_enzyme_mRNA	CRCA
Q8VE11	2.28559e-08	-0.0803725	All_enzyme_mRNA	CRCA
Q8VE38	1.01269e-07	-0.115602	All_enzyme_mRNA	CRCA
Q8VEB4	2.11348e-08	0.415701	All_enzyme_mRNA	CRCA
Q8VEB6	1.18369e-08	-0.28019	All_enzyme_mRNA	CRCA
Q8VEE0	1.16162e-07	-0.172043	All_enzyme_mRNA	CRCA
Q8VEG4	3.68949e-08	-0.0857706	All_enzyme_mRNA	CRCA
Q8VEG6	2.84429e-09	-0.0563514	All_enzyme_mRNA	CRCA
Q8VEJ9	4.62798e-08	-0.175732	All_enzyme_mRNA	CRCA
Q8VEL2	9.45067e-09	-0.040801	All_enzyme_mRNA	CRCA
Q8VEM1	7.04371e-09	0.0846242	All_enzyme_mRNA	CRCA
Q8VHB5	3.84321e-09	-0.152337	All_enzyme_mRNA	CRCA
Q8VHG0	6.62691e-08	0.196093	All_enzyme_mRNA	CRCA
Q8VHI3	1.66129e-08	0.0735362	All_enzyme_mRNA	CRCA
Q8VHK9	7.65907e-08	0.0213576	All_enzyme_mRNA	CRCA
Q8VHL1	1.07719e-08	0.126772	All_enzyme_mRNA	CRCA
Q8VHQ9	3.4347e-08	-0.0415171	All_enzyme_mRNA	CRCA
Q8VI47	9.42693e-07	-0.121307	All_enzyme_mRNA	CRCA
Q8VI93	1.47801e-08	-0.334057	All_enzyme_mRNA	CRCA
Q8VIB3	9.60093e-09	-0.678706	All_enzyme_mRNA	CRCA
Q8VID5	1.02924e-08	-0.0723816	All_enzyme_mRNA	CRCA
Q91UZ5	1.243e-08	-0.0199069	All_enzyme_mRNA	CRCA
Q91V01	4.18986e-07	0.061393	All_enzyme_mRNA	CRCA
Q91V12	6.83413e-10	0.0623524	All_enzyme_mRNA	CRCA
Q91VA0	6.92703e-06	-0.135916	All_enzyme_mRNA	CRCA
Q91VA3	3.52033e-07	-0.252237	All_enzyme_mRNA	CRCA
Q91VC3	2.84032e-07	-0.0849828	All_enzyme_mRNA	CRCA
Q91VD9	4.30527e-06	-0.179105	All_enzyme_mRNA	CRCA
Q91VE0	9.30965e-08	-0.299528	All_enzyme_mRNA	CRCA
Q91VF2	3.6751e-07	0.0713337	All_enzyme_mRNA	CRCA
Q91VJ4	9.40141e-08	0.0677261	All_enzyme_mRNA	CRCA
Q91VM4	1.59136e-08	0.110853	All_enzyme_mRNA	CRCA
Q91VM9	1.09728e-06	-0.0333651	All_enzyme_mRNA	CRCA
Q91VN6	3.44657e-08	0.0835365	All_enzyme_mRNA	CRCA
Q91VR5	9.89081e-07	0.080412	All_enzyme_mRNA	CRCA
Q91VS7	3.84304e-06	-0.159851	All_enzyme_mRNA	CRCA
Q91VT1	1.11961e-08	-0.048157	All_enzyme_mRNA	CRCA
Q91VT4	5.47749e-07	0.114253	All_enzyme_mRNA	CRCA
Q91VU7	4.61392e-08	-0.325921	All_enzyme_mRNA	CRCA
Q91W10	6.03403e-09	-0.181939	All_enzyme_mRNA	CRCA
Q91W36	2.52665e-08	-0.0934429	All_enzyme_mRNA	CRCA
Q91W43	2.60995e-06	-0.5965	All_enzyme_mRNA	CRCA
Q91W64	1.28875e-06	0.358697	All_enzyme_mRNA	CRCA
Q91W82	6.05715e-10	-0.00138501	All_enzyme_mRNA	CRCA
Q91W89	8.04591e-08	0.0654073	All_enzyme_mRNA	CRCA
Q91W97	8.5366e-08	-0.0115124	All_enzyme_mRNA	CRCA
Q91W98	1.33809e-08	0.366833	All_enzyme_mRNA	CRCA
Q91WC0	1.93032e-07	-0.0632805	All_enzyme_mRNA	CRCA
Q91WC3	5.88e-09	0.101604	All_enzyme_mRNA	CRCA
Q91WC9	2.02089e-08	0.109078	All_enzyme_mRNA	CRCA
Q91WD5	1.2297e-06	-0.171501	All_enzyme_mRNA	CRCA
Q91WE6	2.18201e-08	-0.0863161	All_enzyme_mRNA	CRCA
Q91WF3	1.18645e-08	-0.103863	All_enzyme_mRNA	CRCA
Q91WF7	2.37577e-08	-0.08601	All_enzyme_mRNA	CRCA
Q91WG0	9.16911e-07	-0.680864	All_enzyme_mRNA	CRCA
Q91WG3	1.10579e-07	0.0575199	All_enzyme_mRNA	CRCA
Q91WG7	3.56157e-09	-0.0870347	All_enzyme_mRNA	CRCA
Q91WG8	7.45915e-07	0.210409	All_enzyme_mRNA	CRCA
Q91WL5	3.31875e-06	0.0614893	All_enzyme_mRNA	CRCA
Q91WL8	6.15992e-08	0.145738	All_enzyme_mRNA	CRCA
Q91WN4	2.41677e-06	-0.269542	All_enzyme_mRNA	CRCA
Q91WP0	1.44004e-08	-0.0986376	All_enzyme_mRNA	CRCA
Q91WQ3	1.83924e-08	-0.0255277	All_enzyme_mRNA	CRCA
Q91WR5	8.98378e-06	-0.250926	All_enzyme_mRNA	CRCA
Q91WR8	5.18557e-08	-0.0128681	All_enzyme_mRNA	CRCA
Q91WS4	9.97635e-09	-0.0557758	All_enzyme_mRNA	CRCA
Q91WT9	1.54266e-06	-0.224652	All_enzyme_mRNA	CRCA
Q91WU5	9.6384e-07	-0.125509	All_enzyme_mRNA	CRCA
Q91X34	7.61581e-07	-0.425055	All_enzyme_mRNA	CRCA
Q91X52	1.56216e-06	-0.0691614	All_enzyme_mRNA	CRCA
Q91X77	3.10216e-06	-0.273148	All_enzyme_mRNA	CRCA
Q91X83	8.66249e-06	-0.0849874	All_enzyme_mRNA	CRCA
Q91X88	2.29418e-09	0.0245149	All_enzyme_mRNA	CRCA
Q91X91	1.56323e-06	0.229271	All_enzyme_mRNA	CRCA
[truncated: 2,201 more rows]
