# Supplementary material for: Decreased liver B vitamin-related enzymes as a metabolic hallmark of cancer cachexia
Source: Nat Commun. 2023 Oct 6;14:6246. doi: 10.1038/s41467-023-41952-w (PMC10558488; doi:10.1038/s41467-023-41952-w)
Supplement: Supplementary file 4 — Source Data [file 41467_2023_41952_MOESM4_ESM.zip › source_data_ed3/FigS1a_S2a.xlsx]

## Sheet: FigS1a
exp_code	class	sex	os	event	os_type
MEWO	MEWO	female	30	0	post_inoculation
MEWO	MEWO	female	30	0	post_inoculation
MEWO	MEWO	female	30	0	post_inoculation
MEWO	MEWO	female	30	0	post_inoculation
MEWO	MEWO	female	30	0	post_inoculation
MEWO	MEWO	female	30	0	post_inoculation
MEWO	MEWO	female	30	0	post_inoculation
MEWO	MEWO	female	30	0	post_inoculation
MEWO	MEWO	female	30	0	post_inoculation
MEWO	MEWO	female	30	0	post_inoculation
MEWO	MEWO	female	30	0	post_inoculation
MEWO	MEWO	female	30	0	post_inoculation
MEWO	MEWO	female	30	0	post_inoculation
MEWO	MEWO	female	30	0	post_inoculation
MEWO	CNT	female	30	0	post_inculation
MEWO	MEWO	female	30	0	post_inculation
MEWO	MEWO	female	30	0	post_inculation
MEWO	CNT	female	30	0	post_inculation
MEWO	MEWO	female	30	0	post_inculation
MEWO	CNT	female	30	0	post_inculation
MEWO	MEWO	female	30	0	post_inculation
MEWO	CNT	female	30	0	post_inculation
MEWO	MEWO	female	30	0	post_inculation
MEWO	CNT	female	30	0	post_inculation
MEWO	MEWO	female	30	0	post_inculation
MEWO	CNT	female	30	0	post_inculation
MEWO	MEWO	female	30	0	post_inculation
MEWO	CNT	female	30	0	post_inculation
MEWO	MEWO	female	30	0	post_inculation
MEWO	CNT	female	30	0	post_inculation
MEWO	MEWO	female	30	0	post_inculation
MEWO	CNT	female	30	0	post_inculation
MEWO	MEWO	female	30	0	post_inculation
MEWO	CNT	female	30	0	post_inculation
MEWO	MEWO	male	30	0	post_inculation
MEWO	CNT	male	30	0	post_inculation
MEWO	MEWO	male	30	0	post_inculation
MEWO	CNT	male	30	0	post_inculation
MEWO	MEWO	male	30	0	post_inculation
MEWO	CNT	male	30	0	post_inculation
MEWO	MEWO	male	30	0	post_inculation
MEWO	CNT	male	30	0	post_inculation
MEWO	MEWO	male	30	0	post_inculation
MEWO	CNT	male	30	0	post_inculation
MEWO	MEWO	male	30	0	post_inculation
MEWO	CNT	male	30	0	post_inculation
MEWO	CNT	female	31	0	post_inculation
MEWO	MEWO	female	31	0	post_inculation
MEWO	CNT	female	31	0	post_inculation
MEWO	MEWO	female	31	0	post_inculation
MEWO	CNT	female	31	0	post_inculation
MEWO	MEWO	female	31	0	post_inculation
MEWO	CNT	male	31	0	post_inculation
MEWO	MEWO	male	31	0	post_inculation
MEWO	CNT	male	31	0	post_inculation
MEWO	MEWO	male	31	0	post_inculation
MEWO	CNT	male	31	0	post_inculation
MEWO	MEWO	male	31	0	post_inculation
MEWO	CNT	female	30	0	post_inculation
MEWO	MEWO	female	30	0	post_inculation
MEWO	CNT	female	30	0	post_inculation
MEWO	MEWO	female	30	0	post_inculation
MEWO	CNT	female	30	0	post_inculation
MEWO	MEWO	female	30	0	post_inculation
MEWO	CNT	male	30	0	post_inculation
MEWO	MEWO	male	30	0	post_inculation
MEWO	CNT	male	30	0	post_inculation
MEWO	MEWO	male	30	0	post_inculation
MEWO	CNT	male	30	0	post_inculation
MEWO	MEWO	male	30	0	post_inculation
MEWO	CNT	female	30	0	post_inculation
MEWO	MEWO	female	30	0	post_inculation
MEWO	CNT	female	30	0	post_inculation
MEWO	MEWO	female	30	0	post_inculation
MEWO	CNT	male	30	0	post_inculation
MEWO	MEWO	male	30	0	post_inculation
MEWO	CNT	male	30	0	post_inculation
MEWO	MEWO	male	30	0	post_inculation
SEKI	CNT	female	16	0	post_inculation
SEKI	CNT	female	18	0	post_inculation
SEKI	CNT	male	20	0	post_inculation
SEKI	CNT	male	20	0	post_inculation
SEKI	CNT	female	21	0	post_inculation
SEKI	CNT	male	23	0	post_inculation
SEKI	CNT	male	23	0	post_inculation
SEKI	CNT	male	23	0	post_inculation
SEKI	CNT	female	24	0	post_inculation
SEKI	CNT	female	29	0	post_inculation
SEKI	CNT	female	44	0	post_inculation
SEKI	CNT	male	45	0	post_inculation
SEKI	CNT	female	47	0	post_inculation
SEKI	CNT	female	47	0	post_inculation
SEKI	CNT	male	22	0	post_inculation
SEKI	CNT	male	22	0	post_inculation
SEKI	CNT	female	22	0	post_inculation
SEKI	CNT	female	22	0	post_inculation
SEKI	CNT	female	22	0	post_inculation
SEKI	CNT	male	25	0	post_inculation
SEKI	CNT	female	25	0	post_inculation
SEKI	CNT	male	25	0	post_inculation
SEKI	CNT	male	36	0	post_inculation
SEKI	SEKI	female	16	1	post_inculation
SEKI	SEKI	female	18	1	post_inculation
SEKI	SEKI	male	20	1	post_inculation
SEKI	SEKI	male	20	1	post_inculation
SEKI	SEKI	female	21	1	post_inculation
SEKI	SEKI	female	21	1	post_inculation
SEKI	SEKI	male	21	1	post_inculation
SEKI	CNT	male	21	0	post_inculation
SEKI	SEKI	male	23	1	post_inculation
SEKI	SEKI	male	23	1	post_inculation
SEKI	SEKI	male	23	1	post_inculation
SEKI	SEKI	female	24	1	post_inculation
SEKI	CNT	male	28	0	post_inculation
SEKI	SEKI	male	28	1	post_inculation
SEKI	SEKI	female	29	1	post_inculation
SEKI	SEKI	female	44	1	post_inculation
SEKI	SEKI	male	45	1	post_inculation
SEKI	SEKI	female	47	1	post_inculation
SEKI	SEKI	female	16	1	post_inculation
SEKI	SEKI	female	20	1	post_inculation
SEKI	SEKI	male	20	1	post_inculation
SEKI	SEKI	male	20	1	post_inculation
SEKI	SEKI	female	21	1	post_inculation
SEKI	SEKI	female	21	1	post_inculation
SEKI	SEKI	male	21	1	post_inculation
SEKI	SEKI	male	22	1	post_inculation
SEKI	SEKI	female	25	1	post_inculation
SEKI	SEKI	male	36	1	post_inculation
LNCA	CNT	male	44	0	post_infection
LNCA	CNT	male	44	0	post_infection
LNCA	CNT	male	44	0	post_infection
LNCA	CNT	female	120	0	post_infection
LNCA	CNT	female	120	0	post_infection
LNCA	CNT	male	86	0	post_infection
LNCA	CNT	male	89	0	post_infection
LNCA	CNT	male	89	0	post_infection
LNCA	CNT	male	86	0	post_infection
LNCA	CNT	male	44	0	post_infection
LNCA	CNT	male	44	0	post_infection
LNCA	CNT	male	86	0	post_infection
LNCA	CNT	female	120	0	post_infection
LNCA	CNT	female	106	0	post_infection
LNCA	CNT	female	120	0	post_infection
LNCA	CNT	female	120	0	post_infection
LNCA	LNCA	male	89	0	post_infection
LNCA	CNT	male	73	0	post_infection
LNCA	CNT	female	73	0	post_infection
LNCA	CNT	female	67	0	post_infection
LNCA	CNT	female	63	0	post_infection
LNCA	CNT	female	74	0	post_infection
LNCA	CNT	male	74	0	post_infection
LNCA	CNT	male	74	0	post_infection
LNCA	CNT	male	68	0	post_infection
LNCA	CNT	male	75	0	post_infection
LNCA	CNT	female	75	0	post_infection
LNCA	CNT	male	82	0	post_infection
LNCA	LNCA	male	33	0	post_infection
LNCA	CNT	male	33	0	post_infection
LNCA	CNT	male	91	0	post_infection
LNCA	CNT	female	41	0	post_infection
LNCA	CNT	male	97	0	post_infection
LNCA	CNT	male	48	0	post_infection
LNCA	CNT	female	59	0	post_infection
LNCA	CNT	female	59	0	post_infection
LNCA	CNT	female	59	0	post_infection
LNCA	CNT	male	59	0	post_infection
LNCA	CNT	male	60	0	post_infection
LNCA	CNT	female	61	0	post_infection
LNCA	CNT	female	61	0	post_infection
LNCA	CNT	female	61	0	post_infection
LNCA	CNT	male	61	0	post_infection
LNCA	CNT	male	62	0	post_infection
LNCA	CNT	male	62	0	post_infection
LNCA	CNT	male	62	0	post_infection
LNCA	CNT	female	64	0	post_infection
LNCA	CNT	female	86	0	post_infection
LNCA	CNT	female	70	0	post_infection
LNCA	CNT	male	86	0	post_infection
LNCA	CNT	male	74	0	post_infection
LNCA	CNT	female	84	0	post_infection
LNCA	CNT	male	84	0	post_infection
LNCA	CNT	male	86	0	post_infection
LNCA	CNT	male	94	0	post_infection
LNCA	CNT	female	85	0	post_infection
LNCA	CNT	male	90	0	post_infection
LNCA	CNT	male	97	0	post_infection
LNCA	CNT	female	82	0	post_infection
LNCA	CNT	female	95	0	post_infection
LNCA	LNCA	male	44	1	post_infection
LNCA	LNCA	male	44	1	post_infection
LNCA	LNCA	female	96	1	post_infection
LNCA	LNCA	female	120	0	post_infection
LNCA	LNCA	male	89	1	post_infection
LNCA	LNCA	male	89	1	post_infection
LNCA	LNCA	male	89	1	post_infection
LNCA	LNCA	male	89	1	post_infection
LNCA	LNCA	female	120	0	post_infection
LNCA	LNCA	female	120	0	post_infection
LNCA	LNCA	female	106	1	post_infection
LNCA	LNCA	male	73	1	post_infection
LNCA	LNCA	female	73	1	post_infection
LNCA	LNCA	female	67	1	post_infection
LNCA	LNCA	female	63	1	post_infection
LNCA	LNCA	female	74	1	post_infection
LNCA	LNCA	male	74	1	post_infection
LNCA	LNCA	male	74	1	post_infection
LNCA	LNCA	male	68	1	post_infection
LNCA	LNCA	male	75	1	post_infection
LNCA	LNCA	female	75	1	post_infection
LNCA	LNCA	male	82	1	post_infection
LNCA	LNCA	male	91	1	post_infection
LNCA	LNCA	female	41	1	post_infection
LNCA	LNCA	male	97	1	post_infection
LNCA	LNCA	male	48	1	post_infection
LNCA	LNCA	female	59	1	post_infection
LNCA	LNCA	female	59	1	post_infection
LNCA	LNCA	female	59	1	post_infection
LNCA	LNCA	male	59	1	post_infection
LNCA	LNCA	male	60	1	post_infection
LNCA	LNCA	female	61	1	post_infection
LNCA	LNCA	female	61	1	post_infection
LNCA	LNCA	female	61	1	post_infection
LNCA	LNCA	male	61	1	post_infection
LNCA	LNCA	male	62	1	post_infection
LNCA	LNCA	male	62	1	post_infection
LNCA	LNCA	male	62	1	post_infection
LNCA	LNCA	female	64	1	post_infection
LNCA	LNCA	female	86	1	post_infection
LNCA	LNCA	female	70	1	post_infection
LNCA	LNCA	male	86	1	post_infection
LNCA	LNCA	male	74	1	post_infection
LNCA	LNCA	female	84	1	post_infection
LNCA	LNCA	male	84	1	post_infection
LNCA	LNCA	male	86	1	post_infection
LNCA	LNCA	male	94	1	post_infection
LNCA	LNCA	female	85	1	post_infection
LNCA	LNCA	male	90	1	post_infection
LNCA	LNCA	male	97	1	post_infection
LNCA	LNCA	female	82	1	post_infection
LNCA	LNCA	female	95	1	post_infection
CRCA	CNT	female	119	0	age
CRCA	CNT	female	98	0	age
CRCA	CNT	female	108	0	age
CRCA	CNT	female	93	0	age
CRCA	CNT	female	93	0	age
CRCA	CNT	female	120	0	age
CRCA	CNT	female	120	0	age
CRCA	CNT	female	88	0	age
CRCA	CNT	female	81	0	age
CRCA	CNT	female	91	0	age
CRCA	CNT	female	81	0	age
CRCA	CNT	female	118	0	age
CRCA	CNT	female	118	0	age
CRCA	CNT	female	116	0	age
CRCA	CNT	female	116	0	age
CRCA	CNT	female	97	0	age
CRCA	CNT	female	97	0	age
CRCA	CNT	female	97	0	age
CRCA	CNT	female	93	0	age
CRCA	CNT	female	37	0	age
CRCA	CNT	female	93	0	age
CRCA	CNT	female	62	0	age
CRCA	CNT	female	97	0	age
CRCA	CNT	female	92	0	age
CRCA	CNT	female	89	0	age
CRCA	CNT	female	69	0	age
CRCA	CNT	female	85	0	age
CRCA	CNT	female	91	0	age
CRCA	CNT	female	91	0	age
CRCA	CNT	female	76	0	age
CRCA	CNT	female	76	0	age
CRCA	CNT	female	59	0	age
CRCA	CNT	female	60	0	age
CRCA	CNT	female	60	0	age
CRCA	CNT	female	60	0	age
CRCA	CNT	female	68	0	age
CRCA	CNT	female	64	0	age
CRCA	CNT	male	94	0	age
CRCA	CNT	male	120	0	age
CRCA	CNT	male	120	0	age
CRCA	CNT	male	120	0	age
CRCA	CNT	male	120	0	age
CRCA	CNT	male	92	0	age
CRCA	CNT	male	92	0	age
CRCA	CNT	male	105	0	age
CRCA	CNT	male	105	0	age
CRCA	CNT	male	105	0	age
CRCA	CNT	male	120	0	age
CRCA	CNT	male	120	0	age
CRCA	CNT	male	120	0	age
CRCA	CNT	male	120	0	age
CRCA	CNT	male	107	0	age
CRCA	CNT	male	107	0	age
CRCA	CNT	male	107	0	age
CRCA	CNT	male	107	0	age
CRCA	CNT	male	85	0	age
CRCA	CNT	male	109	0	age
CRCA	CNT	male	114	0	age
CRCA	CNT	male	109	0	age
CRCA	CNT	male	101	0	age
CRCA	CNT	male	115	0	age
CRCA	CNT	male	115	0	age
CRCA	CNT	male	115	0	age
CRCA	CNT	male	115	0	age
CRCA	CNT	male	85	0	age
CRCA	CNT	male	93	0	age
CRCA	CNT	male	91	0	age
CRCA	CNT	male	101	0	age
CRCA	CNT	male	101	0	age
CRCA	CNT	male	97	0	age
CRCA	CNT	male	97	0	age
CRCA	CNT	male	82	0	age
CRCA	CNT	male	82	0	age
CRCA	CNT	male	82	0	age
CRCA	CNT	male	82	0	age
CRCA	CNT	male	82	0	age
CRCA	CNT	male	95	0	age
CRCA	CNT	male	95	0	age
CRCA	CNT	male	76	0	age
CRCA	CNT	male	76	0	age
CRCA	CNT	male	76	0	age
CRCA	CNT	male	76	0	age
CRCA	CNT	male	64	0	age
CRCA	CNT	female	103	0	age
CRCA	CNT	female	103	0	age
CRCA	CNT	female	103	0	age
CRCA	CNT	female	47	0	age
CRCA	CNT	female	47	0	age
CRCA	CNT	female	105	0	age
CRCA	CNT	female	105	0	age
CRCA	CNT	male	54	0	age
CRCA	CNT	male	54	0	age
CRCA	CNT	male	47	0	age
CRCA	CNT	male	47	0	age
CRCA	CNT	male	47	0	age
CRCA	CNT	male	105	0	age
CRCA	CNT	male	105	0	age
CRCA	CRCA	female	118	0	age
CRCA	CRCA	female	76	0	age
CRCA	CRCA	female	76	0	age
CRCA	CRCA	female	76	0	age
CRCA	CRCA	female	59	0	age
CRCA	CRCA	female	59	0	age
CRCA	CRCA	female	59	0	age
CRCA	CRCA	female	59	0	age
CRCA	CRCA	female	60	0	age
CRCA	CRCA	female	68	0	age
CRCA	CRCA	female	64	0	age
CRCA	CRCA	male	33	0	age
CRCA	CRCA	male	32	0	age
CRCA	CRCA	male	83	0	age
CRCA	CRCA	male	95	0	age
CRCA	CRCA	male	105	0	age
CRCA	CRCA	male	85	0	age
CRCA	CRCA	male	75	0	age
CRCA	CRCA	male	72	0	age
CRCA	CRCA	male	68	0	age
CRCA	CRCA	male	68	0	age
CRCA	CRCA	male	68	0	age
CRCA	CRCA	male	68	0	age
CRCA	CRCA	male	67	0	age
CRCA	CRCA	male	64	0	age
CRCA	CRCA	male	64	0	age
CRCA	CRCA	female	90	1	age
CRCA	CRCA	female	89	1	age
CRCA	CRCA	female	120	0	age
CRCA	CRCA	female	77	1	age
CRCA	CRCA	female	88	1	age
CRCA	CRCA	female	81	1	age
CRCA	CRCA	female	91	1	age
CRCA	CRCA	female	81	1	age
CRCA	CRCA	female	76	1	age
CRCA	CRCA	female	76	1	age
CRCA	CRCA	female	62	1	age
CRCA	CRCA	female	90	1	age
CRCA	CRCA	female	89	1	age
CRCA	CRCA	female	89	1	age
CRCA	CRCA	female	89	1	age
CRCA	CRCA	female	89	1	age
CRCA	CRCA	female	89	1	age
CRCA	CRCA	female	82	1	age
CRCA	CRCA	female	103	1	age
CRCA	CRCA	female	70	1	age
CRCA	CRCA	female	105	1	age
CRCA	CRCA	female	97	1	age
CRCA	CRCA	female	85	1	age
CRCA	CRCA	male	89	1	age
CRCA	CRCA	male	109	1	age
CRCA	CRCA	male	118	1	age
CRCA	CRCA	male	85	1	age
CRCA	CRCA	male	95	1	age
CRCA	CRCA	male	101	1	age
CRCA	CRCA	male	88	1	age
CRCA	CRCA	male	89	1	age
CRCA	CRCA	male	89	1	age
CRCA	CRCA	male	89	1	age
CRCA	CRCA	male	85	1	age
CRCA	CRCA	male	84	1	age
CRCA	CRCA	male	84	1	age
CRCA	CRCA	male	94	1	age
CRCA	CRCA	male	100	1	age
CRCA	CRCA	male	96	1	age
CRCA	CRCA	male	77	1	age
CRCA	CRCA	male	82	1	age
CRCA	CRCA	male	95	1	age
CRCA	CRCA	male	96	1	age
CRCA	CRCA	male	92	1	age
CRCA	CRCA	male	94	1	age
CRCA	CRCA	male	63	1	age
