# Supplementary material for: Decreased liver B vitamin-related enzymes as a metabolic hallmark of cancer cachexia
Source: Nat Commun. 2023 Oct 6;14:6246. doi: 10.1038/s41467-023-41952-w (PMC10558488; doi:10.1038/s41467-023-41952-w)
Supplement: Supplementary file 4 — Source Data [file 41467_2023_41952_MOESM4_ESM.zip › source_data_ed3/Fig4d.xlsx]

## Sheet: Fig4d
class	abd	metabolite	class2
B1	1.53061e-05	3.92639e-05	M.musculus
B12	8.33712e-06	4.43e-07	M.musculus
B2	0.000149515	6.75967e-05	M.musculus
B6	7.88089e-05	4.17221e-05	M.musculus
Biotin	9.6205e-06	2.3e-06	M.musculus
Folate	3.90814e-05	2e-05	M.musculus
NIA	0.000604666	0.00143053	M.musculus
PA	0.000300351	0.000267368	M.musculus
SAM	4.60407e-05	5.70034e-05	M.musculus
B1	9.42057e-05	8.32847e-05	S.cerevisiae
B2	7.86334e-05	4.72951e-05	S.cerevisiae
B6	8.00622e-05	3.48741e-05	S.cerevisiae
Biotin	1.10745e-05	4.0686e-06	S.cerevisiae
Folate	2.61047e-05	4.30449e-05	S.cerevisiae
NIA	0.000478293	0.00187636	S.cerevisiae
PA	9.13629e-05	0.000104457	S.cerevisiae
B1	4.73332e-06	9.57208e-06	B.taurus
B12	1.37127e-06	1.60987e-07	B.taurus
B2	4.16361e-05	2.77925e-05	B.taurus
B6	1.33235e-05	2.48256e-05	B.taurus
Biotin	9.68648e-07	1.35647e-06	B.taurus
Folate	4.02703e-06	5.84504e-06	B.taurus
NIA	0.000126094	0.000540975	B.taurus
PA	5.1468e-05	0.0001404	B.taurus
B1	3.65131e-05	5.27595e-06	A.thaliana
B2	8.18061e-05	6.99685e-06	A.thaliana
B6	6.51619e-05	1.57623e-05	A.thaliana
Biotin	3.50995e-06	2.49683e-07	A.thaliana
Folate	1.4657e-05	5.73931e-06	A.thaliana
NIA	0.000288132	8.39351e-05	A.thaliana
PA	4.07263e-05	3.99884e-05	A.thaliana
