# Supplementary material for: Decreased liver B vitamin-related enzymes as a metabolic hallmark of cancer cachexia
Source: Nat Commun. 2023 Oct 6;14:6246. doi: 10.1038/s41467-023-41952-w (PMC10558488; doi:10.1038/s41467-023-41952-w)
Supplement: Supplementary file 4 — Source Data [file 41467_2023_41952_MOESM4_ESM.zip › source_data_ed3/FigS3a.xlsx]

## Sheet: FigS3a
exp	class	os	event
Bvit	Bvit	31	1
Bvit	Bvit	28	1
Bvit	Bvit	19	1
Bvit	Bvit	61	1
Bvit	Bvit	46	1
Bvit	Bvit	20	1
Bvit	Bvit	37	1
Bvit	Bvit	23	1
Bvit	Bvit	19	1
Bvit	Bvit	24	1
Bvit	Bvit	21	1
Bvit	Bvit	20	1
Bvit	Cnt	30	1
Bvit	Cnt	19	1
Bvit	Cnt	21	1
Bvit	Cnt	19	1
Bvit	Cnt	22	1
Bvit	Cnt	60	1
Bvit	Cnt	49	1
Bvit	Cnt	22	1
Bvit	Cnt	22	1
Bvit	Cnt	27	1
Bvit	Cnt	18	1
Bvit	Cnt	22	1
