# Supplementary material for: Decreased liver B vitamin-related enzymes as a metabolic hallmark of cancer cachexia
Source: Nat Commun. 2023 Oct 6;14:6246. doi: 10.1038/s41467-023-41952-w (PMC10558488; doi:10.1038/s41467-023-41952-w)
Supplement: Supplementary file 4 — Source Data [file 41467_2023_41952_MOESM4_ESM.zip › source_data_ed3/Fig1c.xlsx]

## Sheet: Fig1c
class	class2	mb	x_axis	y_axis
MEWO	Liver	SPD	-0.324057	0.00694383
MEWO	Liver	GlcNAc	1.87381	0.0071578
MEWO	Liver	ProBet	0.866085	0.00767088
MEWO	Liver	OxPro	0.907437	0.00875678
MEWO	Liver	GAA	0.774948	0.00886131
MEWO	Liver	NAM	0.515869	0.00889541
MEWO	Liver	Urea	0.614051	0.00966988
MEWO	Liver	G3P	-0.538977	0.0111734
MEWO	Liver	Glutarate	0.675926	0.0130526
MEWO	Liver	HB	0.578654	0.0150543
MEWO	Liver	Carnitine	0.550613	0.0181065
MEWO	Liver	SAM	-0.812357	0.0182287
MEWO	Liver	NAD	-0.664536	0.0197267
MEWO	Liver	DHAP	-0.754561	0.019902
MEWO	Liver	betaAla	1.05686	0.0199354
MEWO	Liver	Ornith	1.32584	0.0201496
MEWO	Liver	MeHis	0.361003	0.0222533
MEWO	Liver	Ado	0.598878	0.0227109
MEWO	Liver	Met	0.748381	0.0234367
MEWO	Liver	Azelate	0.688411	0.0264832
MEWO	Liver	GBA	0.774152	0.0272394
MEWO	Liver	Pipecolate	0.663699	0.0273085
MEWO	Liver	Pterin	0.941663	0.0273126
MEWO	Liver	NAc1SPD	-0.386757	0.0312323
MEWO	Liver	FAD	0.268774	0.0313783
MEWO	Liver	AIB	0.776143	0.0315308
MEWO	Liver	Betaine	0.874229	0.0323945
MEWO	Liver	gammaGlucys	0.365588	0.0325874
MEWO	Liver	HTAU	0.595251	0.035702
MEWO	Liver	AB	0.768802	0.0363036
MEWO	Liver	NMNA	0.40629	0.0386509
MEWO	Liver	GABA	0.680712	0.0388256
MEWO	Liver	TMP	0.335422	0.0413028
MEWO	Liver	HyBA	0.722001	0.0430903
MEWO	Liver	HMG	2.24711	0.0434157
MEWO	Liver	CRNS	-1.364	0.0450298
MEWO	Liver	GlyGly	0.508391	0.0488427
MEWO	Liver	Xanthosine	-1.09578	0.050876
MEWO	Liver	AminoAdp	1.1464	0.0523802
MEWO	Liver	HX	1.02626	0.0530236
MEWO	Liver	Pro	0.506884	0.0543347
MEWO	Liver	MTA	-0.563243	0.0556848
MEWO	Liver	Guanosine	1.09189	0.0561102
MEWO	Liver	GlcNAc1P	0.486699	0.057148
MEWO	Liver	GDP	1.58091	0.0599612
MEWO	Liver	Thr	0.395168	0.0604099
MEWO	Liver	UDP	0.436521	0.0612291
MEWO	Liver	OPH	0.849069	0.0613508
MEWO	Liver	G6P	-0.851643	0.063596
MEWO	Liver	GluNAc	0.764231	0.0684636
MEWO	Liver	Kyn	0.497017	0.072234
MEWO	Liver	Tyr	0.333297	0.0723407
MEWO	Liver	oAcetylcarnitine	-0.54198	0.0724662
MEWO	Liver	EAP	0.472871	0.0758863
MEWO	Liver	Hyp	0.582447	0.0761431
MEWO	Liver	Asp	0.608552	0.0786904
MEWO	Liver	OrnithNAc	1.33856	0.0794458
MEWO	Liver	CHOCDP	0.400689	0.0801646
MEWO	Liver	Threonate	0.531081	0.0854481
MEWO	Liver	FP	-0.738566	0.0884112
MEWO	Liver	PTRS	0.346783	0.0960049
MEWO	Liver	GSSG	0.21813	0.0963747
MEWO	Liver	Creatinine	0.327522	0.100267
MEWO	Liver	G1P	-0.588224	0.101547
MEWO	Liver	Adenine	0.318232	0.106915
MEWO	Liver	Ala	0.296471	0.108695
MEWO	Liver	Cys	-0.542376	0.114635
MEWO	Liver	ADP	-0.356221	0.118391
MEWO	Liver	UDPglucuronate	0.908381	0.122074
MEWO	Liver	NADP	-0.311182	0.123756
MEWO	Liver	Adesuc	2.14788	0.126035
MEWO	Liver	GSA	-0.256731	0.129387
MEWO	Liver	PEP	-0.833974	0.130856
MEWO	Liver	CHO	0.311201	0.141189
MEWO	Liver	GlcNAc6P	0.331255	0.143912
MEWO	Liver	Glu	0.394816	0.147134
MEWO	Liver	Inosine	0.633169	0.147902
MEWO	Liver	SAR	0.310056	0.148396
MEWO	Liver	Cr	0.180439	0.160183
MEWO	Liver	UDPglucose	-0.397151	0.160285
MEWO	Liver	Uridine	0.34034	0.16609
MEWO	Liver	N6AceLysine	0.281328	0.16762
MEWO	Liver	Cit	0.312211	0.168481
MEWO	Liver	Leu	0.28047	0.169374
MEWO	Liver	Val	0.331549	0.172605
MEWO	Liver	Glucuronate	0.324229	0.176295
MEWO	Liver	Isethionate	-0.258893	0.181035
MEWO	Liver	Phe	0.179957	0.181251
MEWO	Liver	Lys	0.321484	0.205207
MEWO	Liver	TAUCHO	0.487804	0.208518
MEWO	Liver	ADPRib	-0.181852	0.211595
MEWO	Liver	SP	-0.300267	0.214254
MEWO	Liver	Glc	0.49478	0.230463
MEWO	Liver	Fumarate	0.248449	0.235694
MEWO	Liver	Xanthine	0.273074	0.236672
MEWO	Liver	GMP	0.148919	0.237961
MEWO	Liver	TMAO	0.376405	0.241653
MEWO	Liver	ATP	-0.872301	0.245918
MEWO	Liver	PGthree	-0.450251	0.246305
MEWO	Liver	GPC	-0.509902	0.250889
MEWO	Liver	Thiamine	0.223174	0.255247
MEWO	Liver	DMGly	0.191502	0.264509
MEWO	Liver	SAH	0.214347	0.268865
MEWO	Liver	RuP	0.141883	0.276788
MEWO	Liver	Fponesix	-0.743695	0.277272
MEWO	Liver	SPM	-0.190879	0.290336
MEWO	Liver	HisNAc	0.213641	0.294727
MEWO	Liver	NADH	-0.344919	0.317459
MEWO	Liver	HG	0.437873	0.331809
MEWO	Liver	gBtybetaine	0.163172	0.342919
MEWO	Liver	UDPGlcNAc	0.0700978	0.354925
MEWO	Liver	ValNAc	-0.248238	0.359506
MEWO	Liver	Cyst	0.279964	0.36344
MEWO	Liver	GDPmannose	-0.549213	0.369951
MEWO	Liver	CHOP	-0.125732	0.377
MEWO	Liver	PG	0.202812	0.385187
MEWO	Liver	TAU	0.136959	0.392283
MEWO	Liver	MNA	0.136973	0.405297
MEWO	Liver	UMP	0.0743614	0.451569
MEWO	Liver	IMP	0.0633949	0.470186
MEWO	Liver	Lactate	-0.122104	0.476992
MEWO	Liver	Succinate	-0.112544	0.479494
MEWO	Liver	Ser	0.120695	0.483294
MEWO	Liver	His	-0.0630275	0.505407
MEWO	Liver	Ile	0.144689	0.523377
MEWO	Liver	Malate	0.102846	0.531114
MEWO	Liver	Isocitrate	-0.20686	0.575638
MEWO	Liver	Arg	-0.0917921	0.610077
MEWO	Liver	Cytidine	0.347236	0.614111
MEWO	Liver	CMP	-0.0933143	0.624211
MEWO	Liver	Gly	0.041	0.631295
MEWO	Liver	Trp	0.0518152	0.688019
MEWO	Liver	DEA	0.123892	0.700689
MEWO	Liver	AMP	0.0283993	0.798254
MEWO	Liver	AMeSer	0.112376	0.823691
MEWO	Liver	TML	-0.0321491	0.839342
MEWO	Liver	CysGSD	-0.058256	0.85023
MEWO	Liver	PMP	0.0224888	0.869894
MEWO	Liver	GSH	-0.0431489	0.8734
MEWO	Liver	Gln	-0.00855058	0.903072
MEWO	Liver	SCCP	0.0447976	0.922173
MEWO	Liver	Asn	0.00864549	0.935352
MEWO	Liver	Citrate	0.015476	0.947997
MEWO	Liver	CoA	0.0533895	0.957373
MEWO	Muscle	AMP	-1.33814	0.00228403
MEWO	Muscle	Ornith	0.415625	0.00397729
MEWO	Muscle	Urea	0.600331	0.00516836
MEWO	Muscle	CDP	-2.59855	0.00585151
MEWO	Muscle	ADP	-0.60962	0.00586624
MEWO	Muscle	UDP	-1.07804	0.00699658
MEWO	Muscle	DMGly	0.427541	0.00754274
MEWO	Muscle	Pipecolate	0.621202	0.00798205
MEWO	Muscle	ProBet	0.294272	0.0127739
MEWO	Muscle	gBtybetaine	-0.254252	0.013113
MEWO	Muscle	Gly	-0.400513	0.0132189
MEWO	Muscle	Hyp	-0.581463	0.0152407
MEWO	Muscle	Phe	0.424825	0.0176382
MEWO	Muscle	ANSR	0.287848	0.0185276
MEWO	Muscle	Betaine	0.326155	0.0185918
MEWO	Muscle	Citrate	-0.618992	0.0240745
MEWO	Muscle	Asp	-0.778189	0.0255829
MEWO	Muscle	CRNS	0.226242	0.0277554
MEWO	Muscle	cisAconitate	-1.45814	0.0311047
MEWO	Muscle	SAM	-0.194985	0.0332854
MEWO	Muscle	Val	0.327335	0.0391812
MEWO	Muscle	NAD	-0.324879	0.0426832
MEWO	Muscle	Trp	0.345735	0.0456643
MEWO	Muscle	Creatinine	0.208741	0.046048
MEWO	Muscle	Thr	0.274923	0.0460512
MEWO	Muscle	Pro	0.305538	0.0482077
MEWO	Muscle	Azelate	-1.10722	0.0498852
MEWO	Muscle	Leu	0.329277	0.0538404
MEWO	Muscle	Fponesix	-0.833338	0.0584671
MEWO	Muscle	UDPGlcNAc	-0.254216	0.0667133
MEWO	Muscle	EAP	-0.275715	0.0700798
MEWO	Muscle	SPD	0.295903	0.0705367
MEWO	Muscle	OxPro	0.445021	0.0745847
MEWO	Muscle	MNA	0.518194	0.0791488
MEWO	Muscle	Pantothenate	-0.182593	0.0835732
MEWO	Muscle	CHOP	0.212717	0.0888582
MEWO	Muscle	TMAO	-0.26263	0.0920187
MEWO	Muscle	GSH	-0.269116	0.0927112
MEWO	Muscle	Met	0.265603	0.0981012
MEWO	Muscle	UDPglucose	-0.653032	0.115176
MEWO	Muscle	Ile	0.267447	0.116183
MEWO	Muscle	Ser	-0.202097	0.125992
MEWO	Muscle	MetSOx	1.64394	0.135652
MEWO	Muscle	PGthree	-0.277318	0.14021
MEWO	Muscle	Tyr	0.227736	0.141026
MEWO	Muscle	NAM	0.789619	0.14333
MEWO	Muscle	AB	0.336786	0.147201
MEWO	Muscle	RuP	1.14648	0.18188
MEWO	Muscle	SAH	0.84826	0.182327
MEWO	Muscle	Gln	-0.180217	0.185686
MEWO	Muscle	Glu	-0.355595	0.218027
MEWO	Muscle	HIST	0.259508	0.222148
MEWO	Muscle	GABA	-0.881082	0.239126
MEWO	Muscle	PMP	-0.429278	0.250028
MEWO	Muscle	TAU	0.163293	0.270024
MEWO	Muscle	Lactate	0.529781	0.272203
MEWO	Muscle	Malate	-0.219231	0.276435
MEWO	Muscle	Inosine	0.949667	0.277031
MEWO	Muscle	Succinate	-0.376275	0.27855
MEWO	Muscle	HTAU	-0.126283	0.302734
MEWO	Muscle	ADPRib	0.9726	0.315951
MEWO	Muscle	AminoAdp	-0.442276	0.32645
MEWO	Muscle	GSSG	-0.385996	0.331909
MEWO	Muscle	Arg	0.201255	0.337516
MEWO	Muscle	Ado	-0.278292	0.342368
MEWO	Muscle	SAR	-0.150479	0.360068
MEWO	Muscle	His	-0.10005	0.363935
MEWO	Muscle	Fumarate	-0.222842	0.409041
MEWO	Muscle	GBA	-0.40326	0.469024
MEWO	Muscle	Lys	-0.159132	0.48379
MEWO	Muscle	ATP	0.568568	0.496712
MEWO	Muscle	betaAla	0.0769823	0.512326
MEWO	Muscle	Cit	0.072672	0.53849
MEWO	Muscle	oAcetylcarnitine	0.132645	0.539143
MEWO	Muscle	HyLys	-0.491471	0.541641
MEWO	Muscle	HX	0.378456	0.556469
MEWO	Muscle	AspNAc	-0.273613	0.559811
MEWO	Muscle	HG	0.244075	0.565704
MEWO	Muscle	PEP	-0.126383	0.57662
MEWO	Muscle	Asn	-0.0818504	0.60302
MEWO	Muscle	DEA	-0.158607	0.614889
MEWO	Muscle	CHO	-0.102489	0.61505
MEWO	Muscle	G6P	0.189757	0.632959
MEWO	Muscle	G3P	-0.0917208	0.634483
MEWO	Muscle	GTP	0.435477	0.635937
MEWO	Muscle	DHAP	-0.140282	0.636904
MEWO	Muscle	GMP	0.32904	0.647464
MEWO	Muscle	Isethionate	0.265945	0.657469
MEWO	Muscle	PTRS	-0.166525	0.659918
MEWO	Muscle	GPC	-0.06486	0.715879
MEWO	Muscle	FP	0.157462	0.721012
MEWO	Muscle	Cr	0.0296631	0.725542
MEWO	Muscle	NMNA	0.164633	0.801022
MEWO	Muscle	HyBA	0.0724456	0.83212
MEWO	Muscle	SPM	0.0744926	0.859176
MEWO	Muscle	MeHis	-0.0162927	0.873646
MEWO	Muscle	UMP	-0.0804658	0.887752
MEWO	Muscle	MethylHist	0.0381191	0.89437
MEWO	Muscle	TML	-0.0228411	0.894568
MEWO	Muscle	UTP	-0.0700224	0.905973
MEWO	Muscle	Cytidine	0.0810635	0.933122
MEWO	Muscle	IMP	0.0496739	0.938139
MEWO	Muscle	G1P	-0.0248316	0.941033
MEWO	Muscle	Ala	0.00502365	0.961783
MEWO	Muscle	Carnitine	0.0035187	0.978922
MEWO	Muscle	GlyGly	-0.00862846	0.988938
MEWO	Muscle	CTP	0.00226318	0.997146
LNCA	Liver	HB	1.06616	0.00261266
LNCA	Liver	betaAla	0.925287	0.0027371
LNCA	Liver	GAA	0.97503	0.00378071
LNCA	Liver	Tyr	0.735744	0.00429619
LNCA	Liver	SAH	0.624386	0.00472029
LNCA	Liver	FAD	-0.321899	0.00475101
LNCA	Liver	ValNAc	0.715956	0.00483552
LNCA	Liver	SAR	1.39481	0.00543967
LNCA	Liver	CysGSD	1.01449	0.00654443
LNCA	Liver	DMGly	1.09655	0.00663109
LNCA	Liver	Succinate	0.558245	0.00668621
LNCA	Liver	MTA	-1.18773	0.00702683
LNCA	Liver	Phe	0.683799	0.00841015
LNCA	Liver	SAM	-1.0104	0.00990328
LNCA	Liver	UDPglucose	-1.25251	0.0103778
LNCA	Liver	Uridine	1.12168	0.0111126
LNCA	Liver	PTRS	0.717714	0.0112125
LNCA	Liver	Kyn	2.38817	0.0124843
LNCA	Liver	Trp	0.64504	0.012686
LNCA	Liver	Pipecolate	0.6345	0.016121
LNCA	Liver	Leu	0.614127	0.0161378
LNCA	Liver	Thr	0.675262	0.0175407
LNCA	Liver	Ornith	1.19818	0.017957
LNCA	Liver	Met	0.508302	0.019048
LNCA	Liver	GSA	-1.00968	0.0191605
LNCA	Liver	CHOP	0.751819	0.0219845
LNCA	Liver	AB	0.663759	0.0253439
LNCA	Liver	NADP	-0.320769	0.0261639
LNCA	Liver	MeHis	0.480934	0.0264327
LNCA	Liver	AminoAdp	1.51462	0.0266465
LNCA	Liver	SCCP	1.36116	0.0272585
LNCA	Liver	N6AceLysine	0.289675	0.0287718
LNCA	Liver	Pro	0.868462	0.029486
LNCA	Liver	Val	0.443316	0.0297237
LNCA	Liver	Citrate	-0.545576	0.0309897
LNCA	Liver	Lys	0.420095	0.0310335
LNCA	Liver	UDPglucuronate	-1.22788	0.0321499
LNCA	Liver	Glutarate	1.87418	0.0361679
LNCA	Liver	Ile	0.536186	0.0371993
LNCA	Liver	Asn	0.612108	0.0400467
LNCA	Liver	GlcNAc1P	0.544217	0.040783
LNCA	Liver	gBtybetaine	0.45448	0.0435957
LNCA	Liver	Cyst	1.09916	0.0442192
LNCA	Liver	CoA	-1.77758	0.0505247
LNCA	Liver	IMP	-0.670159	0.0589882
LNCA	Liver	Isocitrate	-0.745931	0.0626447
LNCA	Liver	CMP	-0.266022	0.0628877
LNCA	Liver	Cit	0.947193	0.0634551
LNCA	Liver	NMNA	0.863968	0.0666699
LNCA	Liver	GlcNAc6P	0.959515	0.0673856
LNCA	Liver	PEP	1.44446	0.0676637
LNCA	Liver	Urea	0.351802	0.0720071
LNCA	Liver	AIB	0.842319	0.0724172
LNCA	Liver	Cr	0.396746	0.0725661
LNCA	Liver	Pterin	-0.478823	0.0758933
LNCA	Liver	ProBet	0.880187	0.0816487
LNCA	Liver	GABA	0.633896	0.0850672
LNCA	Liver	Xanthine	0.527289	0.0863101
LNCA	Liver	Xanthosine	0.878349	0.0909826
LNCA	Liver	Creatinine	0.352884	0.0952254
LNCA	Liver	oAcetylcarnitine	-0.402547	0.0959401
LNCA	Liver	GDP	-0.273327	0.106994
LNCA	Liver	GPC	-0.490345	0.109556
LNCA	Liver	Glu	-0.461595	0.11242
LNCA	Liver	NAD	-0.290463	0.11851
LNCA	Liver	Betaine	0.645139	0.124169
LNCA	Liver	CHOCDP	0.312178	0.126503
LNCA	Liver	His	0.28646	0.128545
LNCA	Liver	Cytidine	0.50411	0.130191
LNCA	Liver	TAUCHO	0.431906	0.130293
LNCA	Liver	Isethionate	0.561598	0.133347
LNCA	Liver	Ala	0.30467	0.134749
LNCA	Liver	Arg	0.485195	0.141198
LNCA	Liver	Carnitine	-0.309058	0.144911
LNCA	Liver	NADH	-0.321937	0.156395
LNCA	Liver	TMAO	-1.5306	0.167974
LNCA	Liver	Lactate	0.382284	0.177325
LNCA	Liver	ATP	-0.571655	0.182452
LNCA	Liver	ADP	-0.180443	0.182675
LNCA	Liver	Thiamine	0.225029	0.18581
LNCA	Liver	HyBA	-0.268416	0.196391
LNCA	Liver	GMP	-0.116374	0.196903
LNCA	Liver	PMP	-0.140363	0.200181
LNCA	Liver	TML	0.289809	0.200957
LNCA	Liver	G3P	0.2424	0.206274
LNCA	Liver	GSSG	-0.297778	0.206359
LNCA	Liver	Adenine	-0.158851	0.21095
LNCA	Liver	DHAP	0.40323	0.21437
LNCA	Liver	AMP	-0.163106	0.223576
LNCA	Liver	Glc	-1.75742	0.24201
LNCA	Liver	EAP	0.257975	0.245946
LNCA	Liver	GlyGly	0.301874	0.24613
LNCA	Liver	DEA	0.918223	0.255717
LNCA	Liver	Hyp	0.60716	0.283744
LNCA	Liver	Cys	0.510098	0.290918
LNCA	Liver	PG	-0.260184	0.306202
LNCA	Liver	GBA	0.41808	0.329028
LNCA	Liver	TMP	-0.227549	0.332315
LNCA	Liver	NAc1SPD	-0.198166	0.348252
LNCA	Liver	Guanosine	0.24632	0.349106
LNCA	Liver	HTAU	0.517918	0.354552
LNCA	Liver	Azelate	0.435002	0.366005
LNCA	Liver	Inosine	0.356645	0.387061
LNCA	Liver	MNA	0.212238	0.414705
LNCA	Liver	UMP	-0.0808629	0.441154
LNCA	Liver	TAU	0.16418	0.449435
LNCA	Liver	AMeSer	-0.230031	0.459029
LNCA	Liver	G1P	0.28424	0.462601
LNCA	Liver	SPD	-0.0632892	0.469796
LNCA	Liver	G6P	0.299378	0.473013
LNCA	Liver	HG	0.27215	0.49341
LNCA	Liver	GDPmannose	-0.185072	0.527986
LNCA	Liver	HMG	0.212234	0.534431
LNCA	Liver	CRNS	-0.114749	0.558613
LNCA	Liver	GSH	-0.206248	0.560442
LNCA	Liver	UDP	-0.158126	0.562678
LNCA	Liver	SPM	0.149115	0.57476
LNCA	Liver	OrnithNAc	0.507963	0.585517
LNCA	Liver	gammaGlucys	0.12619	0.592012
LNCA	Liver	Adesuc	-0.515007	0.611284
LNCA	Liver	FP	0.20604	0.615471
LNCA	Liver	HX	0.17188	0.617566
LNCA	Liver	UDPGlcNAc	-0.0593206	0.649303
LNCA	Liver	GluNAc	0.162993	0.669971
LNCA	Liver	Ado	0.117804	0.683911
LNCA	Liver	HisNAc	0.108744	0.697134
LNCA	Liver	GlcNAc	0.103835	0.700488
LNCA	Liver	Asp	-0.117453	0.713902
LNCA	Liver	Fumarate	0.0765007	0.726119
LNCA	Liver	Gly	0.0406652	0.737212
LNCA	Liver	Malate	0.0453404	0.769081
LNCA	Liver	Glucuronate	0.0487595	0.776882
LNCA	Liver	OxPro	-0.0468196	0.791323
LNCA	Liver	NAM	-0.0617332	0.79357
LNCA	Liver	Ser	-0.0740697	0.798541
LNCA	Liver	Fponesix	0.106637	0.829021
LNCA	Liver	Gln	-0.0339418	0.85088
LNCA	Liver	PGthree	-0.0426668	0.85488
LNCA	Liver	SP	0.0598756	0.869915
LNCA	Liver	Threonate	0.0132589	0.931393
LNCA	Liver	RuP	0.0150499	0.936118
LNCA	Liver	ADPRib	0.0240245	0.948908
LNCA	Liver	OPH	-0.0144419	0.969146
LNCA	Liver	CHO	-0.0045145	0.985388
LNCA	Muscle	GTP	-1.26246	0.00254213
LNCA	Muscle	GSSG	-0.723015	0.00304098
LNCA	Muscle	AMP	1.53557	0.00325189
LNCA	Muscle	ATP	-1.30832	0.003529
LNCA	Muscle	CTP	-0.927636	0.00368422
LNCA	Muscle	UTP	-0.866326	0.00485187
LNCA	Muscle	Lactate	0.628561	0.00569892
LNCA	Muscle	Ado	1.35414	0.00592493
LNCA	Muscle	ADP	0.539577	0.0063745
LNCA	Muscle	NAD	-0.315142	0.0128348
LNCA	Muscle	UMP	1.39868	0.0132681
LNCA	Muscle	GMP	2.58633	0.0134836
LNCA	Muscle	GABA	1.3529	0.0153235
LNCA	Muscle	UDP	1.01274	0.0161974
LNCA	Muscle	Inosine	1.13568	0.0183689
LNCA	Muscle	Fponesix	-0.722638	0.0188664
LNCA	Muscle	SPM	-1.21224	0.021961
LNCA	Muscle	Glu	-0.541561	0.0223297
LNCA	Muscle	IMP	1.41795	0.0240149
LNCA	Muscle	GPC	0.672487	0.027521
LNCA	Muscle	RuP	1.10525	0.0300915
LNCA	Muscle	oAcetylcarnitine	0.6546	0.0361514
LNCA	Muscle	CDP	2.77002	0.0366327
LNCA	Muscle	ADPRib	1.77601	0.0386714
LNCA	Muscle	Gly	-0.507472	0.0399781
LNCA	Muscle	PEP	-0.484883	0.0615885
LNCA	Muscle	Citrate	-0.627203	0.0748378
LNCA	Muscle	NMNA	0.614294	0.0819529
LNCA	Muscle	Phe	0.34191	0.0835576
LNCA	Muscle	TMAO	-1.31628	0.083803
LNCA	Muscle	gBtybetaine	0.42578	0.0960811
LNCA	Muscle	Pantothenate	-0.362981	0.0976192
LNCA	Muscle	Malate	-0.3668	0.0977887
LNCA	Muscle	betaAla	0.800054	0.101244
LNCA	Muscle	Leu	0.506531	0.117664
LNCA	Muscle	AspNAc	0.872774	0.118742
LNCA	Muscle	Pipecolate	0.383414	0.124401
LNCA	Muscle	Fumarate	-0.414399	0.127164
LNCA	Muscle	NAM	0.388592	0.127757
LNCA	Muscle	PGthree	-0.338597	0.129661
LNCA	Muscle	Urea	0.304203	0.143161
LNCA	Muscle	Ile	0.437061	0.154596
LNCA	Muscle	cisAconitate	-1.06109	0.160596
LNCA	Muscle	SAH	1.17896	0.170355
LNCA	Muscle	Cr	0.12336	0.170907
LNCA	Muscle	TML	0.267999	0.183903
LNCA	Muscle	SAM	-0.200916	0.186757
LNCA	Muscle	ProBet	0.326668	0.19644
LNCA	Muscle	ANSR	0.163724	0.199972
LNCA	Muscle	Hyp	-0.42117	0.21743
LNCA	Muscle	Thr	0.443	0.220477
LNCA	Muscle	Isethionate	-0.34748	0.222076
LNCA	Muscle	Val	0.293365	0.225793
LNCA	Muscle	UDPglucose	0.471491	0.228751
LNCA	Muscle	FP	0.380229	0.237915
LNCA	Muscle	CRNS	0.398618	0.239412
LNCA	Muscle	PTRS	1.75288	0.240292
LNCA	Muscle	Met	0.28988	0.242885
LNCA	Muscle	DMGly	0.232089	0.250698
LNCA	Muscle	HyBA	-0.441344	0.252263
LNCA	Muscle	Succinate	0.352295	0.284738
LNCA	Muscle	Lys	0.190988	0.290061
LNCA	Muscle	MeHis	0.148477	0.299514
LNCA	Muscle	MethylHist	-0.58606	0.310861
LNCA	Muscle	HG	-0.397094	0.311591
LNCA	Muscle	Carnitine	-0.142894	0.32302
LNCA	Muscle	SAR	-0.421381	0.340096
LNCA	Muscle	TAU	-0.113871	0.350717
LNCA	Muscle	MetSOx	0.695284	0.353272
LNCA	Muscle	Ala	0.190796	0.356661
LNCA	Muscle	Betaine	0.159098	0.356879
LNCA	Muscle	Azelate	-0.462592	0.382572
LNCA	Muscle	G6P	0.269649	0.386491
LNCA	Muscle	Cit	-0.112198	0.388585
LNCA	Muscle	Asp	-0.319045	0.416525
LNCA	Muscle	PMP	0.165243	0.423361
LNCA	Muscle	Asn	0.200544	0.440183
LNCA	Muscle	Ornith	0.300451	0.442045
LNCA	Muscle	G1P	0.210399	0.453353
LNCA	Muscle	DEA	-0.319866	0.489785
LNCA	Muscle	DHAP	0.340703	0.508942
LNCA	Muscle	EAP	0.0742648	0.531824
LNCA	Muscle	MNA	-0.518936	0.538319
LNCA	Muscle	Gln	0.112545	0.538945
LNCA	Muscle	Pro	0.133636	0.545209
LNCA	Muscle	SPD	0.130895	0.548525
LNCA	Muscle	Tyr	-0.106253	0.585166
LNCA	Muscle	Trp	0.0783849	0.600158
LNCA	Muscle	Cytidine	0.170653	0.607252
LNCA	Muscle	CHO	0.173507	0.640113
LNCA	Muscle	OxPro	0.106424	0.642588
LNCA	Muscle	HTAU	0.107347	0.643045
LNCA	Muscle	GlyGly	-0.280939	0.655181
LNCA	Muscle	GBA	-0.366788	0.689115
LNCA	Muscle	CHOP	-0.0847734	0.694995
LNCA	Muscle	HIST	0.105783	0.705933
LNCA	Muscle	Arg	0.0576931	0.709719
LNCA	Muscle	GSH	-0.0397852	0.763974
LNCA	Muscle	Ser	0.0704395	0.791866
LNCA	Muscle	His	0.0339962	0.828361
LNCA	Muscle	AminoAdp	-0.036071	0.909809
LNCA	Muscle	Adesuc	0.0706571	0.910357
LNCA	Muscle	Creatinine	0.00738579	0.956223
LNCA	Muscle	G3P	-0.0100768	0.962113
LNCA	Muscle	AB	0.0101639	0.970381
LNCA	Muscle	HyLys	-0.00559214	0.99582
LNCA	Muscle	UDPGlcNAc	0.00114695	0.995884
SEKI	Liver	CMP	1.32806	0.000128742
SEKI	Liver	GlcNAc1P	1.76792	0.000170635
SEKI	Liver	UDPGlcNAc	0.62697	0.000234105
SEKI	Liver	GPC	-2.39569	0.000264336
SEKI	Liver	PTRS	1.63836	0.000347905
SEKI	Liver	G3P	-0.838714	0.000348995
SEKI	Liver	RuP	-1.11656	0.000353949
SEKI	Liver	OPH	1.76357	0.000388549
SEKI	Liver	FAD	-0.503137	0.00049929
SEKI	Liver	CoA	-0.871444	0.000712817
SEKI	Liver	MNA	1.24788	0.000941684
SEKI	Liver	NMNA	1.3878	0.000988324
SEKI	Liver	Glutarate	1.32624	0.00102282
SEKI	Liver	NAM	-0.533868	0.00122628
SEKI	Liver	HG	2.19969	0.00127852
SEKI	Liver	ValNAc	-2.76121	0.00136447
SEKI	Liver	Ser	-0.979595	0.00214917
SEKI	Liver	PMP	-0.46723	0.00254088
SEKI	Liver	Cr	0.733235	0.00293168
SEKI	Liver	Glucuronate	-1.03719	0.0032339
SEKI	Liver	Adenine	-0.407128	0.00342012
SEKI	Liver	Glc	-1.02164	0.00347873
SEKI	Liver	Gly	-0.587744	0.00356358
SEKI	Liver	NADP	-0.937843	0.00383363
SEKI	Liver	ADPRib	-1.32265	0.00424071
SEKI	Liver	GSSG	-0.2593	0.00615319
SEKI	Liver	GlcNAc	0.953397	0.00623632
SEKI	Liver	GSA	-0.724623	0.00627803
SEKI	Liver	Inosine	-1.23691	0.00672541
SEKI	Liver	CHOP	1.39893	0.00852967
SEKI	Liver	NAD	-1.10661	0.00867696
SEKI	Liver	CRNS	2.40098	0.00898511
SEKI	Liver	G1P	-0.802543	0.00964
SEKI	Liver	ProBet	1.05205	0.0109145
SEKI	Liver	oAcetylcarnitine	1.5101	0.0115284
SEKI	Liver	HB	1.08636	0.0122482
SEKI	Liver	Cytidine	1.27847	0.0127335
SEKI	Liver	ADP	-0.444569	0.013533
SEKI	Liver	MeHis	0.931793	0.0139534
SEKI	Liver	NAc1SPD	2.15266	0.0143518
SEKI	Liver	TMP	-0.244316	0.014986
SEKI	Liver	AMeSer	2.94184	0.0161445
SEKI	Liver	Pterin	-0.619556	0.0166542
SEKI	Liver	GDPmannose	-1.23607	0.0174089
SEKI	Liver	HisNAc	-0.809424	0.0176306
SEKI	Liver	NADH	-1.51468	0.0194515
SEKI	Liver	ATP	-0.560491	0.0197977
SEKI	Liver	TAU	0.485981	0.0205741
SEKI	Liver	SPD	0.271818	0.0223369
SEKI	Liver	GBA	1.20319	0.0262157
SEKI	Liver	N6AceLysine	-0.891485	0.027563
SEKI	Liver	SPM	-1.55289	0.0278308
SEKI	Liver	SP	-0.334392	0.027983
SEKI	Liver	Urea	0.925772	0.0285299
SEKI	Liver	UDPglucose	0.481136	0.0301744
SEKI	Liver	HTAU	0.877817	0.0339525
SEKI	Liver	AB	0.802916	0.0345399
SEKI	Liver	Pipecolate	2.37764	0.0351567
SEKI	Liver	G6P	-0.767752	0.0392348
SEKI	Liver	GlcNAc6P	0.826063	0.0414693
SEKI	Liver	gBtybetaine	0.738096	0.0423514
SEKI	Liver	Thr	-0.410654	0.0424094
SEKI	Liver	AminoAdp	1.75048	0.0430145
SEKI	Liver	Isocitrate	-0.991877	0.0443278
SEKI	Liver	Arg	-0.506632	0.0462391
SEKI	Liver	Ala	-0.821058	0.0522636
SEKI	Liver	CHOCDP	0.58514	0.0543141
SEKI	Liver	PEP	-0.733216	0.0598132
SEKI	Liver	Thiamine	-0.447475	0.0600243
SEKI	Liver	FP	-0.793043	0.0612547
SEKI	Liver	Lactate	-0.5716	0.0640799
SEKI	Liver	Xanthosine	-1.09469	0.0652395
SEKI	Liver	GAA	-0.467563	0.0668105
SEKI	Liver	Cys	-0.78313	0.0777571
SEKI	Liver	Citrate	0.591327	0.0790269
SEKI	Liver	TMAO	-1.01504	0.0853531
SEKI	Liver	Ado	0.314589	0.0961569
SEKI	Liver	Asp	0.410159	0.0974463
SEKI	Liver	Isethionate	-0.206359	0.0986969
SEKI	Liver	Uridine	-0.339088	0.099375
SEKI	Liver	OrnithNAc	-2.29523	0.101468
SEKI	Liver	PG	-0.343332	0.102865
SEKI	Liver	Betaine	-0.333751	0.105501
SEKI	Liver	Tyr	-0.405912	0.106535
SEKI	Liver	Azelate	0.941224	0.114325
SEKI	Liver	EAP	0.783138	0.116882
SEKI	Liver	PGthree	-0.45369	0.119884
SEKI	Liver	Succinate	-0.369774	0.132803
SEKI	Liver	TAUCHO	0.509576	0.144144
SEKI	Liver	Adesuc	-0.318663	0.160492
SEKI	Liver	His	-0.291152	0.163036
SEKI	Liver	Carnitine	0.355598	0.17153
SEKI	Liver	Pro	-0.506219	0.189818
SEKI	Liver	GDP	0.119329	0.206837
SEKI	Liver	Lys	-0.437731	0.218832
SEKI	Liver	Met	-0.266556	0.220724
SEKI	Liver	Asn	-0.243972	0.222245
SEKI	Liver	TML	0.513695	0.224176
SEKI	Liver	Guanosine	0.503563	0.229154
SEKI	Liver	Cyst	-0.566887	0.233967
SEKI	Liver	CysGSD	-0.614341	0.255126
SEKI	Liver	UMP	0.135023	0.261418
SEKI	Liver	Trp	-0.232569	0.271785
SEKI	Liver	HMG	0.210177	0.290457
SEKI	Liver	SAR	-0.352836	0.294584
SEKI	Liver	GMP	-0.0786768	0.297683
SEKI	Liver	Creatinine	0.285494	0.30279
SEKI	Liver	Gln	-0.151847	0.3089
SEKI	Liver	SCCP	0.606537	0.33761
SEKI	Liver	OxPro	0.172867	0.402695
SEKI	Liver	Ornith	0.405185	0.404743
SEKI	Liver	AMP	0.147922	0.41034
SEKI	Liver	Malate	0.0882605	0.448644
SEKI	Liver	Val	0.304054	0.477913
SEKI	Liver	GSH	-0.193371	0.480383
SEKI	Liver	Xanthine	0.182495	0.485569
SEKI	Liver	SAH	-0.154589	0.490296
SEKI	Liver	HyBA	0.0973086	0.492943
SEKI	Liver	SAM	-0.158473	0.510532
SEKI	Liver	betaAla	0.17372	0.514119
SEKI	Liver	AIB	0.225575	0.537773
SEKI	Liver	IMP	-0.114701	0.554838
SEKI	Liver	UDP	-0.0892839	0.559495
SEKI	Liver	GlyGly	0.12439	0.5646
SEKI	Liver	CHO	-0.0901792	0.623825
SEKI	Liver	UDPglucuronate	-0.21642	0.64074
SEKI	Liver	Threonate	0.0732754	0.666346
SEKI	Liver	Fumarate	0.0501498	0.691769
SEKI	Liver	Ile	0.144587	0.714872
SEKI	Liver	Phe	-0.079787	0.721536
SEKI	Liver	HX	-0.140529	0.722451
SEKI	Liver	Leu	0.109	0.755341
SEKI	Liver	Cit	0.0767208	0.801176
SEKI	Liver	GABA	0.0587179	0.835603
SEKI	Liver	DEA	0.109997	0.852095
SEKI	Liver	Hyp	-0.0778133	0.862953
SEKI	Liver	Fponesix	0.073741	0.877331
SEKI	Liver	Glu	0.0324715	0.905355
SEKI	Liver	GluNAc	-0.0244593	0.929477
SEKI	Liver	DMGly	0.00460107	0.981848
SEKI	Liver	MTA	-0.0043154	0.984604
SEKI	Muscle	Hyp	-1.75714	0.000667216
SEKI	Muscle	HTAU	-0.523188	0.00091215
SEKI	Muscle	TML	1.44483	0.00101229
SEKI	Muscle	ANSR	0.398397	0.00142295
SEKI	Muscle	PTRS	0.746718	0.00146131
SEKI	Muscle	UDPGlcNAc	0.835035	0.00166227
SEKI	Muscle	GSH	-0.575816	0.00206195
SEKI	Muscle	SAM	-0.477336	0.00207346
SEKI	Muscle	DMGly	0.716068	0.00287674
SEKI	Muscle	Phe	0.656199	0.00327419
SEKI	Muscle	EAP	0.753823	0.00355353
SEKI	Muscle	SAR	-1.53843	0.00395145
SEKI	Muscle	HyLys	-1.26785	0.00425541
SEKI	Muscle	GABA	0.340691	0.00491425
SEKI	Muscle	Trp	0.357088	0.00507062
SEKI	Muscle	GBA	-0.708799	0.00525337
SEKI	Muscle	Asn	0.49453	0.00544134
SEKI	Muscle	NAD	-0.737321	0.00553484
SEKI	Muscle	cisAconitate	-2.0479	0.0062222
SEKI	Muscle	OxPro	0.727163	0.00674943
SEKI	Muscle	NMNA	0.941449	0.00754964
SEKI	Muscle	Pro	0.37281	0.00984956
SEKI	Muscle	MeHis	0.457436	0.0101285
SEKI	Muscle	MNA	1.33975	0.0101511
SEKI	Muscle	TAU	0.276177	0.0108843
SEKI	Muscle	GlyGly	0.596471	0.0111257
SEKI	Muscle	CHO	1.61655	0.0132012
SEKI	Muscle	CHOP	0.880817	0.0139672
SEKI	Muscle	Malate	-0.496898	0.0158119
SEKI	Muscle	Ile	0.717042	0.0160878
SEKI	Muscle	Leu	0.794719	0.0164697
SEKI	Muscle	SAH	-0.525037	0.0174164
SEKI	Muscle	Gly	-0.490562	0.01761
SEKI	Muscle	GMP	0.740265	0.0183026
SEKI	Muscle	Cr	0.141175	0.0193597
SEKI	Muscle	Pantothenate	-0.386941	0.0198656
SEKI	Muscle	Val	0.653203	0.0202271
SEKI	Muscle	HIST	0.493091	0.020655
SEKI	Muscle	Fumarate	-0.470806	0.022806
SEKI	Muscle	GPC	0.866863	0.0229224
SEKI	Muscle	Thr	0.451591	0.0248353
SEKI	Muscle	Pipecolate	0.547055	0.0259364
SEKI	Muscle	ProBet	0.721041	0.0260325
SEKI	Muscle	Glu	-0.527125	0.02908
SEKI	Muscle	MetSOx	-1.04626	0.029406
SEKI	Muscle	UMP	0.590071	0.0331285
SEKI	Muscle	Isethionate	0.249435	0.0339696
SEKI	Muscle	UTP	-1.28318	0.0352265
SEKI	Muscle	G6P	-1.08418	0.0411197
SEKI	Muscle	Urea	0.827571	0.041723
SEKI	Muscle	FP	-0.994831	0.0470069
SEKI	Muscle	DHAP	-2.37036	0.0499524
SEKI	Muscle	AMP	0.732793	0.056017
SEKI	Muscle	SPM	-1.08562	0.0598997
SEKI	Muscle	Succinate	-0.60635	0.0615649
SEKI	Muscle	CTP	-1.57137	0.0618714
SEKI	Muscle	G1P	-0.86399	0.0653406
SEKI	Muscle	Lactate	-0.502415	0.0665899
SEKI	Muscle	Carnitine	-0.138746	0.0671046
SEKI	Muscle	CRNS	0.188196	0.0680177
SEKI	Muscle	NAM	0.266475	0.0696428
SEKI	Muscle	Gln	-0.214484	0.0701981
SEKI	Muscle	Cit	-0.15266	0.0714245
SEKI	Muscle	PGthree	-0.812548	0.0753856
SEKI	Muscle	Ser	-0.23079	0.0888619
SEKI	Muscle	GTP	-0.845225	0.0971558
SEKI	Muscle	AspNAc	0.510637	0.10283
SEKI	Muscle	ADPRib	-1.29551	0.104407
SEKI	Muscle	Ala	-0.28199	0.119411
SEKI	Muscle	ATP	-1.07051	0.14399
SEKI	Muscle	Betaine	-0.250976	0.146552
SEKI	Muscle	Met	0.165089	0.146743
SEKI	Muscle	TMAO	-0.301117	0.151111
SEKI	Muscle	Adesuc	-0.528917	0.157534
SEKI	Muscle	Azelate	0.275549	0.170183
SEKI	Muscle	Cytidine	0.683154	0.170971
SEKI	Muscle	UDPglucose	0.414847	0.209576
SEKI	Muscle	Lys	-0.251714	0.215703
SEKI	Muscle	IMP	0.141913	0.226796
SEKI	Muscle	gBtybetaine	0.238402	0.234717
SEKI	Muscle	Creatinine	0.479848	0.258904
SEKI	Muscle	betaAla	-0.132469	0.273193
SEKI	Muscle	Fponesix	-0.502118	0.288181
SEKI	Muscle	PEP	-0.530298	0.289086
SEKI	Muscle	Tyr	0.101229	0.353745
SEKI	Muscle	CDP	-0.339932	0.359004
SEKI	Muscle	UDP	-0.30318	0.376672
SEKI	Muscle	RuP	0.237905	0.379901
SEKI	Muscle	HX	0.358948	0.40129
SEKI	Muscle	DEA	0.293466	0.496086
SEKI	Muscle	PMP	0.103435	0.510523
SEKI	Muscle	Arg	-0.109708	0.570886
SEKI	Muscle	Ado	-0.189265	0.57114
SEKI	Muscle	SPD	-0.122882	0.625232
SEKI	Muscle	ADP	0.123826	0.625248
SEKI	Muscle	MethylHist	-0.0840688	0.642773
SEKI	Muscle	G3P	-0.165711	0.66277
SEKI	Muscle	Citrate	0.0774441	0.676155
SEKI	Muscle	Ornith	0.0690718	0.731192
SEKI	Muscle	His	-0.031167	0.778292
SEKI	Muscle	AminoAdp	-0.033636	0.802433
SEKI	Muscle	GSSG	-0.0703114	0.809735
SEKI	Muscle	Inosine	-0.0673092	0.849642
SEKI	Muscle	AB	-0.0222305	0.889378
SEKI	Muscle	HG	0.0739265	0.905447
SEKI	Muscle	HyBA	0.0102926	0.945293
SEKI	Muscle	Asp	-0.0123339	0.947647
SEKI	Muscle	oAcetylcarnitine	-0.0114182	0.949925
CRCA	Liver	Urea	1.48254	4.13887e-05
CRCA	Liver	Pro	1.33933	5.63203e-05
CRCA	Liver	IMP	-1.74529	8.80359e-05
CRCA	Liver	N6AceLysine	2.50805	8.93409e-05
CRCA	Liver	Cyst	1.86456	0.000100615
CRCA	Liver	Gly	-0.773731	0.000101541
CRCA	Liver	NADP	-0.975795	0.000103452
CRCA	Liver	Phe	0.907204	0.000127715
CRCA	Liver	TML	1.05146	0.000138855
CRCA	Liver	GBA	2.06821	0.00014461
CRCA	Liver	NAD	-1.02957	0.0001739
CRCA	Liver	Glutarate	1.82749	0.000176566
CRCA	Liver	Hyp	1.38405	0.000189946
CRCA	Liver	MNA	1.2802	0.000220042
CRCA	Liver	NADH	-1.05252	0.000222945
CRCA	Liver	Betaine	-1.51775	0.000244149
CRCA	Liver	RuP	-0.940136	0.00025686
CRCA	Liver	Tyr	0.964464	0.000274445
CRCA	Liver	AminoAdp	1.3429	0.000435151
CRCA	Liver	Asn	0.668699	0.000487679
CRCA	Liver	Met	1.05252	0.000570642
CRCA	Liver	Thr	0.858752	0.000636169
CRCA	Liver	gBtybetaine	1.46467	0.00071038
CRCA	Liver	GSH	-0.770117	0.000756559
CRCA	Liver	GAA	1.23169	0.000773477
CRCA	Liver	His	0.499184	0.000779859
CRCA	Liver	GSSG	-0.515633	0.00103419
CRCA	Liver	AMeSer	1.89154	0.0011861
CRCA	Liver	Lys	0.68151	0.00127748
CRCA	Liver	UDPglucose	-0.858703	0.00131573
CRCA	Liver	SAH	-0.631691	0.00155352
CRCA	Liver	Glu	1.18605	0.00160025
CRCA	Liver	UDPglucuronate	2.21672	0.00162103
CRCA	Liver	UMP	-0.718008	0.00197447
CRCA	Liver	EAP	0.881245	0.00317212
CRCA	Liver	PMP	-0.480544	0.00322116
CRCA	Liver	GPC	-0.556881	0.00324826
CRCA	Liver	betaAla	1.03158	0.00348555
CRCA	Liver	AIB	1.56807	0.0037257
CRCA	Liver	Ornith	0.643829	0.0041592
CRCA	Liver	Gln	-0.439891	0.00430902
CRCA	Liver	Succinate	0.621696	0.0050532
CRCA	Liver	HX	0.840669	0.00528472
CRCA	Liver	Malate	0.421623	0.00586045
CRCA	Liver	Kyn	2.01118	0.00728784
CRCA	Liver	Glc	-0.861937	0.00825325
CRCA	Liver	Xanthosine	-1.11232	0.00848042
CRCA	Liver	Pipecolate	0.462863	0.00970697
CRCA	Liver	PGthree	0.801205	0.010027
CRCA	Liver	Trp	0.406214	0.0102823
CRCA	Liver	Citrate	1.47532	0.0110633
CRCA	Liver	Carnitine	0.581662	0.0116777
CRCA	Liver	HB	0.42322	0.0122396
CRCA	Liver	TMP	-0.57762	0.0130743
CRCA	Liver	TMAO	1.43821	0.0131736
CRCA	Liver	TAUCHO	2.15122	0.0138352
CRCA	Liver	GSA	0.882132	0.0142655
CRCA	Liver	HisNAc	-0.340377	0.0153595
CRCA	Liver	GluNAc	0.998311	0.0156524
CRCA	Liver	NMNA	0.739767	0.0192066
CRCA	Liver	Cit	1.17562	0.0195525
CRCA	Liver	GlcNAc1P	1.61486	0.0199536
CRCA	Liver	FAD	-1.67263	0.0217577
CRCA	Liver	Fumarate	0.332306	0.0259964
CRCA	Liver	GlyGly	0.49646	0.0285362
CRCA	Liver	NAc1SPD	2.82831	0.036367
CRCA	Liver	TAU	0.278506	0.037152
CRCA	Liver	SPM	-1.66082	0.0430516
CRCA	Liver	PEP	0.530531	0.0432435
CRCA	Liver	AMP	-0.289539	0.0493132
CRCA	Liver	Creatinine	0.444209	0.0509257
CRCA	Liver	Ala	0.270421	0.0598659
CRCA	Liver	Pterin	-0.943763	0.0628111
CRCA	Liver	Guanosine	0.767141	0.0696237
CRCA	Liver	Ado	0.376447	0.0714463
CRCA	Liver	Isethionate	-0.604774	0.0739513
CRCA	Liver	GlcNAc	1.69516	0.0762132
CRCA	Liver	Thiamine	-0.493204	0.084476
CRCA	Liver	Cys	0.992474	0.0922053
CRCA	Liver	DMGly	0.335102	0.0975161
CRCA	Liver	G3P	-0.258296	0.113482
CRCA	Liver	DHAP	-0.400156	0.12078
CRCA	Liver	SPD	0.384582	0.125191
CRCA	Liver	PG	0.514109	0.128479
CRCA	Liver	oAcetylcarnitine	0.285359	0.130716
CRCA	Liver	HG	-0.257012	0.154378
CRCA	Liver	Leu	0.270055	0.156194
CRCA	Liver	CysGSD	0.476795	0.157008
CRCA	Liver	Ser	0.329346	0.163312
CRCA	Liver	AB	0.295498	0.164228
CRCA	Liver	Inosine	-0.322895	0.198013
CRCA	Liver	SP	0.458617	0.20024
CRCA	Liver	Uridine	0.369864	0.209946
CRCA	Liver	Xanthine	0.314384	0.226119
CRCA	Liver	Azelate	0.484337	0.238904
CRCA	Liver	ATP	1.05373	0.242335
CRCA	Liver	Adenine	-0.122351	0.242659
CRCA	Liver	Cr	0.221043	0.244518
CRCA	Liver	ADP	0.298283	0.254363
CRCA	Liver	SAM	0.174849	0.268922
CRCA	Liver	DEA	1.91718	0.279995
CRCA	Liver	ProBet	0.286895	0.281205
CRCA	Liver	Glucuronate	-0.261042	0.284136
CRCA	Liver	Isocitrate	0.870074	0.322061
CRCA	Liver	OxPro	0.277154	0.327155
CRCA	Liver	MTA	0.320317	0.33282
CRCA	Liver	Asp	0.143305	0.337928
CRCA	Liver	gammaGlucys	0.448524	0.358672
CRCA	Liver	SCCP	0.497928	0.362825
CRCA	Liver	GlcNAc6P	0.224984	0.372267
CRCA	Liver	GABA	0.111832	0.384013
CRCA	Liver	NAM	-0.152281	0.413324
CRCA	Liver	G6P	0.330684	0.41813
CRCA	Liver	OPH	0.265664	0.422534
CRCA	Liver	GMP	-0.102706	0.465511
CRCA	Liver	Lactate	-0.0864497	0.482741
CRCA	Liver	UDP	0.14905	0.486932
CRCA	Liver	MeHis	0.106188	0.515726
CRCA	Liver	CHOCDP	-0.163552	0.535164
CRCA	Liver	Fponesix	0.491289	0.546262
CRCA	Liver	Ile	0.11513	0.554337
CRCA	Liver	SAR	0.0824987	0.59698
CRCA	Liver	ADPRib	-0.224176	0.662033
CRCA	Liver	HMG	-0.24773	0.664979
CRCA	Liver	G1P	0.128295	0.683005
CRCA	Liver	UDPGlcNAc	0.0614069	0.691349
CRCA	Liver	CRNS	-0.20898	0.712096
CRCA	Liver	CoA	-0.348146	0.716074
CRCA	Liver	FP	-0.0967839	0.75028
CRCA	Liver	GDPmannose	-0.207514	0.775473
CRCA	Liver	Threonate	-0.0719122	0.806669
CRCA	Liver	Arg	-0.0504608	0.810364
CRCA	Liver	CHO	0.0187916	0.900949
CRCA	Liver	GDP	-0.0481873	0.917704
CRCA	Liver	CMP	0.0147947	0.949251
CRCA	Liver	HyBA	-0.0137136	0.954629
CRCA	Liver	CHOP	-0.0230223	0.956974
CRCA	Liver	Val	0.00817505	0.961652
CRCA	Muscle	Asp	-1.30586	5.35478e-05
CRCA	Muscle	Urea	1.45257	5.50648e-05
CRCA	Muscle	Phe	1.04728	7.33758e-05
CRCA	Muscle	Glu	-1.86328	7.84546e-05
CRCA	Muscle	Malate	-1.08002	8.26604e-05
CRCA	Muscle	Pro	0.887734	0.000124503
CRCA	Muscle	Ser	-0.697978	0.000184902
CRCA	Muscle	HIST	0.607951	0.000265004
CRCA	Muscle	G3P	-1.27307	0.000275632
CRCA	Muscle	PGthree	-1.68585	0.000309179
CRCA	Muscle	Succinate	-1.35895	0.000347115
CRCA	Muscle	GSH	-0.653034	0.000363186
CRCA	Muscle	Ala	-0.827749	0.000388996
CRCA	Muscle	UDPGlcNAc	1.10453	0.00064921
CRCA	Muscle	UMP	0.960091	0.000697184
CRCA	Muscle	Fumarate	-0.923854	0.000908233
CRCA	Muscle	Gly	-1.00979	0.000916615
CRCA	Muscle	PEP	-1.34836	0.00107992
CRCA	Muscle	GSSG	-1.20887	0.00125821
CRCA	Muscle	SAM	-0.594518	0.0012757
CRCA	Muscle	Thr	-0.712859	0.00146573
CRCA	Muscle	Carnitine	-0.366808	0.00146655
CRCA	Muscle	Gln	-0.493139	0.00180667
CRCA	Muscle	CHO	0.927426	0.00216153
CRCA	Muscle	G1P	-1.44204	0.00387911
CRCA	Muscle	G6P	-1.51775	0.00436582
CRCA	Muscle	Pantothenate	-0.442481	0.00477277
CRCA	Muscle	GPC	0.705715	0.0051151
CRCA	Muscle	ATP	-1.88366	0.005138
CRCA	Muscle	NMNA	2.92885	0.00720468
CRCA	Muscle	MNA	2.11699	0.00732609
CRCA	Muscle	GBA	-1.64785	0.00762847
CRCA	Muscle	GTP	-1.70566	0.0089901
CRCA	Muscle	CTP	-1.57972	0.00979739
CRCA	Muscle	Tyr	0.497834	0.010513
CRCA	Muscle	Cytidine	1.16645	0.0114549
CRCA	Muscle	Arg	-0.605134	0.0122861
CRCA	Muscle	AminoAdp	-0.644454	0.0125233
CRCA	Muscle	Inosine	1.16128	0.0146599
CRCA	Muscle	FP	-1.31551	0.0146784
CRCA	Muscle	SAR	-0.647401	0.0157178
CRCA	Muscle	MethylHist	1.4878	0.0167636
CRCA	Muscle	NAD	-0.452735	0.0176585
CRCA	Muscle	HTAU	-1.89017	0.0183189
CRCA	Muscle	GlyGly	1.11303	0.0195509
CRCA	Muscle	UDPglucose	1.97791	0.0195798
CRCA	Muscle	ProBet	0.526628	0.019599
CRCA	Muscle	TML	1.06998	0.0218072
CRCA	Muscle	UTP	-0.901328	0.0221421
CRCA	Muscle	PMP	-0.42607	0.0228907
CRCA	Muscle	SAH	-0.408791	0.0260076
CRCA	Muscle	CHOP	0.376367	0.0263962
CRCA	Muscle	EAP	0.301077	0.0272435
CRCA	Muscle	HX	0.78138	0.0278293
CRCA	Muscle	DMGly	0.411512	0.0292773
CRCA	Muscle	Hyp	-0.854668	0.0358258
CRCA	Muscle	CRNS	-0.310132	0.0475994
CRCA	Muscle	GABA	-0.386866	0.0494637
CRCA	Muscle	Val	-0.252065	0.0576192
CRCA	Muscle	RuP	0.712561	0.0594725
CRCA	Muscle	ADP	-0.374867	0.0598155
CRCA	Muscle	Lactate	-0.301656	0.0660296
CRCA	Muscle	oAcetylcarnitine	-0.157954	0.0713728
CRCA	Muscle	UDP	0.324281	0.0735869
CRCA	Muscle	TMAO	0.421073	0.082277
CRCA	Muscle	AspNAc	0.573187	0.0837677
CRCA	Muscle	AMP	0.634939	0.094021
CRCA	Muscle	NAM	0.356648	0.0959212
CRCA	Muscle	HG	0.300842	0.0964638
CRCA	Muscle	HyBA	0.256783	0.101536
CRCA	Muscle	TAU	-0.152349	0.112237
CRCA	Muscle	SPM	-1.61492	0.112958
CRCA	Muscle	Betaine	-0.235677	0.119826
CRCA	Muscle	Trp	0.262105	0.129756
CRCA	Muscle	CDP	0.777424	0.168432
CRCA	Muscle	ANSR	0.177403	0.18503
CRCA	Muscle	Cr	-0.0672447	0.19475
CRCA	Muscle	GMP	0.698812	0.196041
CRCA	Muscle	AB	0.396063	0.203741
CRCA	Muscle	gBtybetaine	0.120045	0.2228
CRCA	Muscle	ADPRib	-2.18801	0.240634
CRCA	Muscle	IMP	-0.154483	0.303766
CRCA	Muscle	Ado	0.323641	0.327337
CRCA	Muscle	Ornith	-0.225073	0.328623
CRCA	Muscle	Citrate	-0.264919	0.334338
CRCA	Muscle	Met	-0.0745056	0.42167
CRCA	Muscle	OxPro	-0.126541	0.427185
CRCA	Muscle	Lys	0.137932	0.437333
CRCA	Muscle	Azelate	-0.202247	0.471419
CRCA	Muscle	Isethionate	0.406722	0.478319
CRCA	Muscle	Pipecolate	-0.100739	0.514328
CRCA	Muscle	Leu	0.0693974	0.52416
CRCA	Muscle	Ile	0.0683893	0.565185
CRCA	Muscle	SPD	-0.100828	0.583588
CRCA	Muscle	Asn	-0.0890653	0.583909
CRCA	Muscle	betaAla	-0.0561337	0.703303
CRCA	Muscle	Cit	-0.0310873	0.731461
CRCA	Muscle	Creatinine	0.040822	0.780765
CRCA	Muscle	cisAconitate	-0.189247	0.783674
CRCA	Muscle	MeHis	0.0377688	0.801736
CRCA	Muscle	His	0.01741	0.86453
STRV	Liver	AB	2.30401	1.28348e-05
STRV	Liver	HyBA	2.5578	1.57883e-05
STRV	Liver	GSH	-1.56244	2.76374e-05
STRV	Liver	Carnitine	0.856345	3.41621e-05
STRV	Liver	gBtybetaine	-1.7715	3.88636e-05
STRV	Liver	G1P	-2.14481	4.84951e-05
STRV	Liver	Lactate	-1.20914	5.82881e-05
STRV	Liver	CHOP	-2.52559	8.80254e-05
STRV	Liver	GSA	-1.15626	0.000101929
STRV	Liver	CoA	2.47358	0.000108204
STRV	Liver	Adesuc	1.78726	0.000132591
STRV	Liver	HMG	2.9906	0.00015039
STRV	Liver	Cr	0.74099	0.000206103
STRV	Liver	FP	-2.17193	0.000209446
STRV	Liver	G6P	-2.34172	0.000216937
STRV	Liver	CMP	-0.95153	0.000271745
STRV	Liver	HB	0.928269	0.000275313
STRV	Liver	GPC	-2.17452	0.000304407
STRV	Liver	PEP	-1.27917	0.000492277
STRV	Liver	Ala	-0.657163	0.00053622
STRV	Liver	Ornith	-1.21228	0.00054455
STRV	Liver	G3P	-0.421699	0.000663023
STRV	Liver	Arg	-0.867815	0.00068837
STRV	Liver	Hyp	-2.20157	0.000745819
STRV	Liver	SPD	-0.647779	0.000772866
STRV	Liver	Citrate	0.957956	0.000773974
STRV	Liver	GABA	-1.18622	0.0007758
STRV	Liver	PMP	0.435466	0.00094361
STRV	Liver	UDPGlcNAc	-0.502044	0.000976422
STRV	Liver	AIB	1.54818	0.00163478
STRV	Liver	Malate	-0.518544	0.00169421
STRV	Liver	PGthree	-1.3435	0.00193965
STRV	Liver	UDPglucose	-0.750759	0.00199348
STRV	Liver	Fumarate	-0.497765	0.00221579
STRV	Liver	PG	-0.712237	0.00274217
STRV	Liver	Gly	-0.449621	0.00274509
STRV	Liver	Cyst	-1.09255	0.00275888
STRV	Liver	OPH	2.88391	0.00282243
STRV	Liver	GAA	-0.708611	0.00317777
STRV	Liver	Pro	-0.881972	0.00324253
STRV	Liver	Cys	-1.73021	0.00333902
STRV	Liver	Ser	-0.610629	0.00352851
STRV	Liver	TAU	0.846871	0.00418619
STRV	Liver	HTAU	-1.19838	0.00471419
STRV	Liver	ATP	1.99565	0.00544752
STRV	Liver	HisNAc	-0.821358	0.00597152
STRV	Liver	Glutarate	0.845407	0.00600506
STRV	Liver	MNA	-0.343858	0.00726587
STRV	Liver	SP	-0.581665	0.0078202
STRV	Liver	Xanthosine	-0.900976	0.00895104
STRV	Liver	Isethionate	1.20688	0.00909491
STRV	Liver	Fponesix	-1.82551	0.00917861
STRV	Liver	Lys	-0.67611	0.0100826
STRV	Liver	Thiamine	-0.785905	0.0109488
STRV	Liver	DHAP	-1.96443	0.0113368
STRV	Liver	Betaine	-0.844917	0.0116216
STRV	Liver	betaAla	0.169227	0.0124223
STRV	Liver	GDPmannose	-0.249217	0.0129051
STRV	Liver	HX	0.674511	0.0147321
STRV	Liver	Creatinine	-0.288018	0.0153133
STRV	Liver	AminoAdp	1.25033	0.0163829
STRV	Liver	Trp	-0.396672	0.0214003
STRV	Liver	GlcNAc1P	0.329579	0.0237847
STRV	Liver	CHOCDP	0.382891	0.0308798
STRV	Liver	Adenine	0.112995	0.0373073
STRV	Liver	UDP	-0.232883	0.0399283
STRV	Liver	GSSG	-0.212278	0.0426737
STRV	Liver	Ado	0.565664	0.043798
STRV	Liver	GDP	0.592759	0.0493226
STRV	Liver	OrnithNAc	-1.57422	0.0522688
STRV	Liver	Cit	-0.572234	0.052429
STRV	Liver	CHO	0.350346	0.0524466
STRV	Liver	SAR	-0.846999	0.0605641
STRV	Liver	TML	0.225492	0.0626016
STRV	Liver	Guanosine	0.658087	0.0630263
STRV	Liver	SAM	-0.502768	0.0660913
STRV	Liver	TMAO	-1.13217	0.0665451
STRV	Liver	TMP	-0.232895	0.0667592
STRV	Liver	ADPRib	-1.41589	0.0803387
STRV	Liver	OxPro	0.542554	0.0817458
STRV	Liver	FAD	0.150913	0.0847202
STRV	Liver	DMGly	-0.498574	0.0935629
STRV	Liver	EAP	0.124192	0.108419
STRV	Liver	NAD	-0.421642	0.108737
STRV	Liver	MTA	-0.428691	0.126203
STRV	Liver	Thr	-0.249621	0.127657
STRV	Liver	AMeSer	-1.58207	0.128778
STRV	Liver	Glu	0.383386	0.139074
STRV	Liver	Asn	-0.252047	0.175993
STRV	Liver	oAcetylcarnitine	0.414031	0.176562
STRV	Liver	gammaGlucys	-0.185499	0.180802
STRV	Liver	His	-0.192514	0.189488
STRV	Liver	NADH	-0.388182	0.195338
STRV	Liver	IMP	0.206003	0.197192
STRV	Liver	TAUCHO	0.387461	0.200636
STRV	Liver	DEA	-0.707173	0.207538
STRV	Liver	NAM	-0.230192	0.253124
STRV	Liver	Tyr	-0.236551	0.26501
STRV	Liver	Isocitrate	0.154231	0.281663
STRV	Liver	Gln	0.153049	0.304329
STRV	Liver	UMP	0.0986413	0.319032
STRV	Liver	Urea	-0.179076	0.319843
STRV	Liver	Asp	0.182728	0.335404
STRV	Liver	Val	-0.201302	0.335898
STRV	Liver	Inosine	0.318116	0.364852
STRV	Liver	MeHis	0.142758	0.377587
STRV	Liver	SAH	0.222168	0.381045
STRV	Liver	Pterin	0.520252	0.386697
STRV	Liver	ADP	-0.128012	0.387035
STRV	Liver	GlcNAc	0.983858	0.481829
STRV	Liver	Kyn	0.696611	0.482626
STRV	Liver	Ile	-0.146126	0.496711
STRV	Liver	GlyGly	0.125941	0.537756
STRV	Liver	NADP	0.121431	0.553882
STRV	Liver	NAc1SPD	-0.478899	0.566883
STRV	Liver	GlcNAc6P	0.0613749	0.593218
STRV	Liver	CRNS	0.139833	0.601491
STRV	Liver	Uridine	-0.0880989	0.602414
STRV	Liver	HG	0.0983086	0.608112
STRV	Liver	RuP	0.0809136	0.610516
STRV	Liver	UDPglucuronate	0.141784	0.62566
STRV	Liver	Pipecolate	-0.0944819	0.647767
STRV	Liver	Threonate	0.0303859	0.655047
STRV	Liver	SCCP	0.165865	0.715409
STRV	Liver	Cytidine	0.322602	0.723539
STRV	Liver	Leu	0.0586315	0.743743
STRV	Liver	GluNAc	-0.0757765	0.771918
STRV	Liver	ValNAc	0.42871	0.777899
STRV	Liver	N6AceLysine	-0.129551	0.794494
STRV	Liver	Met	0.0643175	0.827032
STRV	Liver	SPM	0.0801478	0.830206
STRV	Liver	CysGSD	0.168211	0.835048
STRV	Liver	Glc	-0.0904084	0.835085
STRV	Liver	Phe	-0.032543	0.844249
STRV	Liver	GMP	0.0107968	0.849443
STRV	Liver	Azelate	0.0359893	0.86694
STRV	Liver	Glucuronate	-0.0218032	0.883578
STRV	Liver	Xanthine	-0.0356786	0.884792
STRV	Liver	AMP	-0.0139109	0.897496
STRV	Liver	PTRS	0.117154	0.900976
STRV	Liver	Succinate	0.0160459	0.943025
STRV	Muscle	Gly	-0.900766	4.10037e-06
STRV	Muscle	Cit	-0.817705	5.76175e-06
STRV	Muscle	Hyp	-2.41229	7.49694e-06
STRV	Muscle	SAM	-0.641477	7.75125e-06
STRV	Muscle	Betaine	-0.905064	7.99564e-06
STRV	Muscle	TML	1.34645	1.04524e-05
STRV	Muscle	GPC	0.837823	1.53312e-05
STRV	Muscle	Ornith	-1.95669	2.73484e-05
STRV	Muscle	Ser	-0.572104	8.06531e-05
STRV	Muscle	AB	1.65418	0.000102519
STRV	Muscle	Pro	0.575556	0.000123899
STRV	Muscle	Pipecolate	-0.752586	0.000126489
STRV	Muscle	Thr	-0.495817	0.000163651
STRV	Muscle	Lys	-0.841906	0.000169631
STRV	Muscle	AminoAdp	-0.815612	0.000188186
STRV	Muscle	Ile	0.892427	0.000254953
STRV	Muscle	Arg	-0.851436	0.000314392
STRV	Muscle	Pantothenate	-0.592787	0.000570061
STRV	Muscle	CHO	1.08107	0.000692157
STRV	Muscle	Malate	0.436619	0.000780839
STRV	Muscle	HTAU	-0.618902	0.000881682
STRV	Muscle	SAH	-0.609973	0.00145776
STRV	Muscle	gBtybetaine	0.204465	0.00153024
STRV	Muscle	betaAla	-0.395198	0.00199295
STRV	Muscle	PTRS	1.54786	0.00207729
STRV	Muscle	Phe	0.36148	0.00219433
STRV	Muscle	Leu	0.764907	0.00250991
STRV	Muscle	Tyr	-0.601883	0.00258226
STRV	Muscle	Ala	-0.518008	0.00275616
STRV	Muscle	Cytidine	1.54683	0.00329079
STRV	Muscle	Asp	0.830389	0.0041392
STRV	Muscle	Asn	0.417964	0.00486874
STRV	Muscle	UDPGlcNAc	0.275059	0.00507995
STRV	Muscle	GABA	1.75783	0.00591326
STRV	Muscle	Fumarate	0.439289	0.00639329
STRV	Muscle	AspNAc	0.733675	0.00778698
STRV	Muscle	GSH	0.301512	0.0172672
STRV	Muscle	Inosine	0.653874	0.0193565
STRV	Muscle	SPD	0.60048	0.0246735
STRV	Muscle	Cr	0.0949648	0.0403418
STRV	Muscle	GBA	-2.48453	0.0415661
STRV	Muscle	TAU	-0.163675	0.0419274
STRV	Muscle	PGthree	-1.11097	0.0427345
STRV	Muscle	DEA	-1.32164	0.0441676
STRV	Muscle	TMAO	-0.700502	0.0712136
STRV	Muscle	AMP	0.809164	0.0908551
STRV	Muscle	Met	-0.152661	0.0981279
STRV	Muscle	HX	0.42354	0.111166
STRV	Muscle	ADPRib	1.28975	0.112376
STRV	Muscle	RuP	0.460013	0.119757
STRV	Muscle	SPM	-1.21955	0.129064
STRV	Muscle	Ado	1.25748	0.129451
STRV	Muscle	UMP	0.790303	0.137886
STRV	Muscle	G1P	-0.751253	0.146196
STRV	Muscle	oAcetylcarnitine	0.210971	0.15123
STRV	Muscle	HG	0.340364	0.169053
STRV	Muscle	G6P	-0.95429	0.169232
STRV	Muscle	FP	-0.893295	0.180114
STRV	Muscle	DMGly	0.218156	0.201228
STRV	Muscle	ADP	-0.93269	0.207062
STRV	Muscle	PEP	-0.821359	0.209778
STRV	Muscle	Carnitine	0.0729566	0.212693
STRV	Muscle	MeHis	0.0749147	0.215003
STRV	Muscle	MethylHist	0.942391	0.219171
STRV	Muscle	MNA	0.418674	0.247669
STRV	Muscle	NAM	0.221467	0.264644
STRV	Muscle	Creatinine	-0.36261	0.27821
STRV	Muscle	GMP	0.47849	0.280032
STRV	Muscle	Val	0.171161	0.302361
STRV	Muscle	ANSR	0.142084	0.303877
STRV	Muscle	Gln	0.0832836	0.317266
STRV	Muscle	Fponesix	-1.38252	0.335898
STRV	Muscle	G3P	-0.710284	0.375504
STRV	Muscle	Urea	0.233857	0.384175
STRV	Muscle	OxPro	-0.0775298	0.389507
STRV	Muscle	IMP	0.325812	0.403476
STRV	Muscle	cisAconitate	0.103107	0.427599
STRV	Muscle	Citrate	0.216059	0.434935
STRV	Muscle	DHAP	-0.73373	0.462263
STRV	Muscle	CTP	-0.834612	0.508668
STRV	Muscle	UDP	-0.320574	0.512296
STRV	Muscle	Succinate	0.175398	0.529739
STRV	Muscle	Lactate	-0.123549	0.537088
STRV	Muscle	UTP	-0.778012	0.540415
STRV	Muscle	CHOP	-0.0839823	0.541256
STRV	Muscle	CDP	-0.32508	0.56096
STRV	Muscle	ATP	-0.818174	0.578331
STRV	Muscle	His	-0.0268335	0.578653
STRV	Muscle	Azelate	-0.153196	0.579789
STRV	Muscle	Glu	-0.0971717	0.585575
STRV	Muscle	Trp	0.0498184	0.607779
STRV	Muscle	UDPglucose	-0.0680597	0.619494
STRV	Muscle	GTP	-0.742598	0.624059
STRV	Muscle	Adesuc	-0.510079	0.687242
STRV	Muscle	EAP	0.0225206	0.774502
STRV	Muscle	GSSG	-0.0773941	0.799022
STRV	Muscle	CRNS	0.0292589	0.819243
STRV	Muscle	PMP	0.0280902	0.835017
STRV	Muscle	Isethionate	0.0804057	0.846681
STRV	Muscle	HIST	-0.0154409	0.949911
STRV	Muscle	NAD	-0.00151457	0.991035

## Sheet: KEGG_metabolite_name
kegg_id	metabolite_name
C07091	AAA
C02356	AB
C01670	ABARG
C01234	ACC
C00024	AcCoA
C05135	AceHist
C02129	Acetylbutyrate
C01996	Ach
C00147	Adenine
C00054	AdeP
C03794	Adesuc
C06104	Adipate
C03626	ADMA
C00212	Ado
C00008	ADP
C00498	ADPglucose
C00301	ADPRib
C00179	Agmatine
C03678	AHydrxyBtyr
C05145	AIB
C04677	AICAR
C04677	AICAR
C03782	AIEPone
C03557	AIEPtwo
C00041	Ala
C00993	AlaAla
C01073	AlaNAc
C00499	Allantoate
C01551	Allantoin
C08265	Alliin
C00248	alphaLipoamide
C00248	alphaLipoamide
C06818	Amantadine
C02115	AMeSer
C00956	AminoAdp
C10901	Aminobenzimidazole
C02378	Aminohexanoate
C06057	Aminopropanediol
C02518	Aminosalicylate
C00020	AMP
C01367	AMPthree
C00292	Aniline
C01262	ANSR
C00108	Anthranilate
C01987	AP
C05672	APPP
C00224	APS
C00062	Arg
C01404	Arginineethylester
C03406	ARGS
C00152	Asn
C00049	Asp
C01042	AspNAc
C00002	ATP
C08261	Azelate
C05670	BAPN
C00813	Barbiturate
C02512	BCAla
C09815	Benzamide
C01784	Benzamidine
C02009	Benzimidazole
C00180	Benzoate
C02137	Benzoylformate
C09816	Benzylsuccinate
C00099	betaAla
C05341	betaAlaLys
C05568	betaImidazolelactate
C00719	Betaine
C02486	betaLeu
C08269	Betonicine
C00120	Biotin
C03375	Bisaminopropylamine
C00576	BTL
C00246	Butanoate
C00246	Butanoate
C00438	CAA
C01672	Cadaverine
C00575	cAMP
C00308	Canavanine
C00318	Carnitine
C02256	Castanospermine
C02354	cCMP
C00112	CDP
C00942	cGMP
C00571	CHA
C00114	CHO
C00307	CHOCDP
C00695	Cholate
C00588	CHOP
C00943	cIMP
C00417	cisAconitate
C00327	Cit
C02226	Citraconate
C02614	Citramalate
C00158	Citrate
C02635	ClAla
C03969	cLeu
C00055	CMP
C00128	CMPNeuNAc
C00010	CoA
C00300	Cr
C00169	CRBMP
C00791	Creatinine
C00386	CRNS
C01771	Crotonate
C00606	Csulfinate
C00063	CTP
C00968	CyclicdAMP
C00097	Cys
C01419	CysGly
NA	CysGSD
NA	CysGSD
NA	CysGSD
C05824	CysSsulf
C02291	Cyst
C01678	Cystea
C00506	Cysteate
C00491	Cystine
C00475	Cytidine
C00380	Cytosine
C03413	D12SPD
C01260	D5TP
NA	D8SPD
C03758	DA
C00206	dADP
C00360	dAMP
C00986	DAPonethree
C06393	DAPtwothree
C00131	dATP
C00431	DAVA
C03283	DButy
C00705	dCDP
C00239	dCMP
C00458	dCTP
C06772	DEA
C01571	Decanoate
C00881	Deocytidine
C00330	Deoguanosine
C05512	Deoinosine
C00672	DeoRibP
C05198	Deoxyadenosine
C06369	DeoxyG6P
C02627	Deoxystreptamine
C01909	Desthiobiotin
C00286	dGTP
C00111	DHAP
C00337	DHO
C02273	Digalacturonate
C02953	Dihydrobiopterin
C04874	Dihydroneopterin
C00628	Dihydroxybenzoate
C00429	Dihyura
C11003	Dimethylaniline
C03114	Dimethylbenzimidazole
C11016	Diphenylamine
C01345	dITP
C01060	DITyr
C01026	DMGly
C04259	DMHit
C02678	Dodecanedioate
C02679	Dodecanoate
C00355	DOPA
C01159	DPG
C00363	dTDP
C00364	dTMP
C00459	dTTP
C01346	dUDP
C00365	dUMP
C00460	dUTP
C00346	EAP
C06231	Ectoine
C00279	EP
C00788	Epinephrine
C00016	FAD
C00430	FALA
C00440	FMTHF
C00504	Folate
C00085	FP
C00354	Fponesix
C03145	FrmMet
C00122	Fumarate
C01546	Furoate
NA	FUsaricAcid
C00103	G1P
C00093	G3P
C00092	G6P
C00258	GA
C00581	GAA
C00334	GABA
C04037	Galacturonate1P
NA	gammaGluAB
C00669	gammaGlucys
C01035	GBA
C01181	gBtybetaine
C00035	GDP
C00096	GDPmannose
C00048	GLA
C00329	Glc
C00140	GlcNAc
C01239	GlcsyNAc
C04501	GlcNAc1P
C00357	GlcNAc6P
C00352	GlcNP
C00064	Gln
C00025	Glu
C00025	Glu
C00257	Gluconate
C03752	Glucosaminate
C00031	Glucose
C00191	Glucuronate
C01425	GluGlu
C00624	GluNAc
C05829	GluNCbmy
C00489	Glutarate
C00037	Gly
C01921	Glycocholate
C00160	Glycolate
C02037	GlyGly
C02155	GlyLeu
C00144	GMP
C00661	GP
C00670	GPC
C08304	Gramine
C03139	GSA
C00051	GSH
C00127	GSSG
C00044	GTP
C10898	Guanidinobenzimidazole
C00242	Guanine
C00387	Guanosine
C08306	HA
C09209	Harman
C05984	HB
C05984	HB
C05984	HB
C05984	HB
C05984	HB
C01817	HCY
C02774	Hdecanoate
C17714	Heptanoate
C01585	Hexanoate
C00155	Hey
C02630	HG
C01586	Hippurate
C00135	His
C02997	HisNAc
C00388	HIST
C00860	Histidinol
C02794	Hkyn
C06672	HMBU
C03761	HMG
C05584	HMOMAN
C01020	HNA
C00884	Homocarnosine
NA	HPA
C01744	HPPthreefour
C01198	HPPthreetwo
C00263	HSer
C00519	HTAU
C05582	HVNL
C05582	HVNL
C00262	HX
C01089	HyBA
C00632	Hydroxyanthranilate
C06103	Hydroxyhexanoate
C05635	Hydroxyindoleacetate
C11527	Hydroxymandelate
NA	Hydroxyoctanoate
C05852	Hydroxyphenylacetate
C01013	Hydroxyprop
C16741	HyLys
C05562	HyMeIMD
C01015	Hyp
C00643	HyTrp
C07044	HyUrea
C02640	IAA
C02787	IBA
C10600	Ibotenate
C00104	IDP
C00407	Ile
C02835	Imdace
C00130	IMP
C02421	INA
C00637	Indoleacetaldehyde
C02693	Indoleacetamide
C00954	Indoleacetate
C11284	Indolebutyrate
C00955	Indoleethanol
NA	IndoSulf
C00294	Inosine
C05771	IPA
C05123	Isethionate
C00630	IsobutyrylCoA
C00311	Isocitrate
C02504	Isopropylmalate
C00490	Itaconate
C00081	ITP
C02515	Ityr
C00109	KBA
C00233	Ketoleucine
C00328	Kyn
C00186	Lactate
C00123	Leu
C03264	LeucicAcid
C11331	LeuLeuTyr
C02710	LeuNAc
C00047	Lys
C01930	Lysinamide
C00913	MA
C00711	Malate
C00383	Malonate
C00083	MalonylCoA
C03570	Mannosamine
C08434	MAP
C08262	MBA
C03795	MDAdeno
C08309	MDMTRP
C02721	MeAla
C02376	MeCyt
C01046	MeGlu
C02294	MeGx
C01152	MeHis
C08737	Melamine
C01598	Melatonin
C02704	MeSulfate
C00073	Met
C07151	Metformin
C03173	MethioAce
C05659	Methoxytryptamine
C05587	Methoxytyramine
C03592	Methyldeoxycytidine
C05127	MethylHist
C02557	MethylmaloCoA
C04294	Methylthiazoleethanol
C05660	Metida
C02712	MetNAc
C02989	MetSOx
C03510	MetSOxm
C02242	Mgseven
C02230	Mgthree
C00587	mHydroxybenzoate
C02918	MNA
C02494	mOneAdeno
C00170	MTA
C11145	MTSF
C00879	Mucate
C02713	MumNAc
C06470	Muramate
C08311	Muscimol
C02727	N6AceLysine
C00857	NAADP
C00612	NAc1SPD
C01029	NAc8SPD
C00003	NAD
C00004	NADH
C00006	NADP
C00005	NADPH
C00153	NAM
C00270	NeumNAc
C01044	NFormylaspartate
C01047	NgammaEthylglutamine
C00253	Nicotinate
C00745	Nicotine
C02299	NMethylaniline
C01004	NMNA
C11118	NMP
C06213	NMTRP
C00547	Noradrenaline
C06524	Nornicotine
C02571	oAcetylcarnitine
C00979	OAS
C01772	oCoumarate
C06423	Octanoate
C04137	Octopine
C01740	Octylamine
C00026	OGA
C00805	oHydroxybenzoate
C07588	oHydroxyhippurate
C01103	OMP
C01180	OMTA
NA	OPA
C21016	OPH
C00077	Ornith
C00437	OrnithNAc
C00295	Orotate
C00322	Oxoadipate
NA	Oxohexanoate
C00141	Oxoisopentanoate
NA	Oxooctanoate
C01879	OxPro
C05682	PACE
C05598	PAG
C00568	pAminobenzoate
C00864	Pantothenate
C05942	PCA
C00811	pCoumarate
C05332	PEA
C01601	Pelargonate
C00803	Pentanoate
C00074	PEP
C00345	PG
C00639	PGF2alpha
C00197	PGthree
C00631	Pgtwo
C00079	Phe
C03519	PheNAc
C02735	Phenylethanolamine
C05607	Phenyllactate
C02734	Phenylphosphate
C05629	Phenylpropionate
C00166	Phenylpyruvate
C02455	PhenylTha
NA	PhePhe
C01606	Phthalate
C00156	pHydroxybenzoate
C00642	pHydroxyphenylacetate
C01204	Phytate
C01950	Picolinamide
C02656	Pimelate
C00408	Pipecolate
C00647	PMP
C00931	Porphobilinogen
C00148	Pro
C10172	ProBet
C00163	Propionate
C00584	ProstaglandinE
C00119	PRPP
C01005	PSer
C10865	Pseudopelletierine
C00715	Pterin
C00134	PTRS
C02714	PTRSNAc
C15587	Purine
C01736	Purineriboside
C00481	Pyrazole
C00250	Pyridoxal
C00534	Pyridoxamine
C00847	Pyridoxate
C00314	Pyridoxine
C00022	Pyruvate
C03722	QA
C00296	Quinate
C06325	Quinolinecarboxylate
C00255	Riboflavin
C00117	RP
C01182	RuDP
C00199	RuP
C00818	Saccharate
C00021	SAH
C00019	SAM
C00019	SAM
C00213	SAR
C00449	SCCP
NA	SDMA
C08277	Sebacate
C00835	Sepiapterin
C00065	Ser
C02703	SerOsulf
C00780	SERT
C00493	Shikimate
C00482	Sinapate
C03451	SLactoGlutath
C03172	SMM
C01096	Sorbitolphosphate
C05382	SP
C00315	SPD
C00750	SPM
C02567	SPMNAc
C00042	Succinate
C00091	SucCoA
C01118	SucHSer
C04548	Synephrine
C10833	Syringate
C00898	Tartrate
C00245	TAU
C05122	TAUCHO
C01959	Taurocyamine
C03618	TBMethylAsp
C00842	TDPglucose
C06337	Terephthalate
C02890	Tetrahydropalmatine
C00378	Thiamine
C02595	Thiopheneacetate
C01494	THMCIN
C00188	Thr
C01620	Threonate
C00214	Thymidine
C00178	Thymine
C08279	Tiglate
C02465	TITyr
C01104	TMAO
C03793	TML
C01081	TMP
C01008	TMS
C02341	transAconitate
C00423	transCinnamate
C00371	transZeatin
C00689	Trehalosephosphate
C03958	TRH
C07166	Trientine
C00729	Tropine
C00783	Tropinone
C00078	Trp
C00398	Tryptamine
C00483	TYA
C00082	Tyr
C03404	Tyrosinemethylester
C00015	UDP
C00043	UDPGlcNAc
C00029	UDPglucose
C00167	UDPglucuronate
C00105	UMP
C17715	Undecanoate
C02642	UPA
C00106	Uracil
C03030	Uracil5CA
C00366	Urate
C00086	Urea
C00299	Uridine
C00785	Urocanate
C00075	UTP
C00183	Val
NA	ValNAc
C00385	Xanthine
NA	Xanthopterin
C01762	Xanthosine
C02470	Xanthurenate
C00655	XMP
C00700	XTP
