# Supplementary material for: Decreased liver B vitamin-related enzymes as a metabolic hallmark of cancer cachexia
Source: Nat Commun. 2023 Oct 6;14:6246. doi: 10.1038/s41467-023-41952-w (PMC10558488; doi:10.1038/s41467-023-41952-w)
Supplement: Supplementary file 4 — Source Data [file 41467_2023_41952_MOESM4_ESM.zip › source_data_ed3/FigS9c.xlsx]

## Sheet: muscle
up_ac	up_id_ProteinPos	ratio_adj	pvalue	class	class2	molar	class3	class4	mM
Q99L13	3HIDH_241	1.05357	0.334072	aceK	Muscle	7.64994e-07	CRCA	Muscle CRCA	0.000764994
Q99L13	3HIDH_296	0.785124	0.0408911	aceK	Muscle	7.64994e-07	CRCA	Muscle CRCA	0.000764994
P22599	A1AT2_292	0.0480508	0.00119699	aceK	Muscle	2.24474e-06	CRCA	Muscle CRCA	0.00224474
P05201	AATC_290	1.04063	0.0515354	aceK	Muscle	1.2885e-06	CRCA	Muscle CRCA	0.0012885
P05201	AATC_346	0.700428	0.561801	aceK	Muscle	1.2885e-06	CRCA	Muscle CRCA	0.0012885
P05202	AATM_107	1.32625	0.364155	aceK	Muscle	2.92545e-06	CRCA	Muscle CRCA	0.00292545
P05202	AATM_122	1.15819	0.122568	aceK	Muscle	2.92545e-06	CRCA	Muscle CRCA	0.00292545
P05202	AATM_150	0.984519	0.305914	aceK	Muscle	2.92545e-06	CRCA	Muscle CRCA	0.00292545
P05202	AATM_200	1.54113	0.0630136	aceK	Muscle	2.92545e-06	CRCA	Muscle CRCA	0.00292545
P05202	AATM_234	0.778215	0.0307536	aceK	Muscle	2.92545e-06	CRCA	Muscle CRCA	0.00292545
P05202	AATM_256	1.90309	0.168996	aceK	Muscle	2.92545e-06	CRCA	Muscle CRCA	0.00292545
P05202	AATM_296	0.954907	0.0642435	aceK	Muscle	2.92545e-06	CRCA	Muscle CRCA	0.00292545
P05202	AATM_302	0.896511	0.00233734	aceK	Muscle	2.92545e-06	CRCA	Muscle CRCA	0.00292545
P05202	AATM_309	0.901232	0.001	aceK	Muscle	2.92545e-06	CRCA	Muscle CRCA	0.00292545
P05202	AATM_345	1.23689	0.875997	aceK	Muscle	2.92545e-06	CRCA	Muscle CRCA	0.00292545
P05202	AATM_363	0.906246	0.00215506	aceK	Muscle	2.92545e-06	CRCA	Muscle CRCA	0.00292545
P05202	AATM_387	1.10512	0.250977	aceK	Muscle	2.92545e-06	CRCA	Muscle CRCA	0.00292545
P05202	AATM_404	0.982467	0.0810432	aceK	Muscle	2.92545e-06	CRCA	Muscle CRCA	0.00292545
P05202	AATM_90	0.582338	0.346063	aceK	Muscle	2.92545e-06	CRCA	Muscle CRCA	0.00292545
P05202	AATM_94	1.43796	0.13897	aceK	Muscle	2.92545e-06	CRCA	Muscle CRCA	0.00292545
Q6P542	ABCF1_554	1.30567	0.127639	aceK	Muscle	8.26582e-10	CRCA	Muscle CRCA	8.26582e-07
Q6P542	ABCF1_558	1.30567	0.127639	aceK	Muscle	8.26582e-10	CRCA	Muscle CRCA	8.26582e-07
Q6P542	ABCF1_561	1.30567	0.127639	aceK	Muscle	8.26582e-10	CRCA	Muscle CRCA	8.26582e-07
P51174	ACADL_156	1.34632	0.761218	aceK	Muscle	4.23826e-06	CRCA	Muscle CRCA	0.00423826
P51174	ACADL_315	1.03524	0.306793	aceK	Muscle	4.23826e-06	CRCA	Muscle CRCA	0.00423826
P51174	ACADL_318	1.53142	0.479794	aceK	Muscle	4.23826e-06	CRCA	Muscle CRCA	0.00423826
P51174	ACADL_358	1.12429	0.946014	aceK	Muscle	4.23826e-06	CRCA	Muscle CRCA	0.00423826
P51174	ACADL_42	1.02912	0.131432	aceK	Muscle	4.23826e-06	CRCA	Muscle CRCA	0.00423826
P51174	ACADL_81	1.03054	0.119538	aceK	Muscle	4.23826e-06	CRCA	Muscle CRCA	0.00423826
P51174	ACADL_92	0.883628	0.00324621	aceK	Muscle	4.23826e-06	CRCA	Muscle CRCA	0.00423826
P45952	ACADM_178	0.953211	0.0070147	aceK	Muscle	1.17504e-06	CRCA	Muscle CRCA	0.00117504
P45952	ACADM_179	0.916986	0.0313821	aceK	Muscle	1.17504e-06	CRCA	Muscle CRCA	0.00117504
P45952	ACADM_79	0.993152	0.0594599	aceK	Muscle	1.17504e-06	CRCA	Muscle CRCA	0.00117504
Q07417	ACADS_129	1.37547	0.0385207	aceK	Muscle	6.95302e-07	CRCA	Muscle CRCA	0.000695302
Q07417	ACADS_292	3.1045	0.0141502	aceK	Muscle	6.95302e-07	CRCA	Muscle CRCA	0.000695302
Q07417	ACADS_306	0.597316	0.543372	aceK	Muscle	6.95302e-07	CRCA	Muscle CRCA	0.000695302
Q07417	ACADS_51	0.649014	0.0398705	aceK	Muscle	6.95302e-07	CRCA	Muscle CRCA	0.000695302
P50544	ACADV_279	1.50674	0.198477	aceK	Muscle	2.43112e-06	CRCA	Muscle CRCA	0.00243112
P50544	ACADV_52	0.993628	0.749658	aceK	Muscle	2.43112e-06	CRCA	Muscle CRCA	0.00243112
P50544	ACADV_551	1.13345	0.504422	aceK	Muscle	2.43112e-06	CRCA	Muscle CRCA	0.00243112
P50544	ACADV_65	1.15916	0.450042	aceK	Muscle	2.43112e-06	CRCA	Muscle CRCA	0.00243112
P31786	ACBP_51	0.837228	0.650591	aceK	Muscle	5.10536e-06	CRCA	Muscle CRCA	0.00510536
Q9DBL1	ACDSB_278	4.54518	0.223333	aceK	Muscle	1.70989e-07	CRCA	Muscle CRCA	0.000170989
Q9DBL1	ACDSB_284	1.23766	0.0116407	aceK	Muscle	1.70989e-07	CRCA	Muscle CRCA	0.000170989
Q9CQR4	ACO13_17	0.50006	0.322417	aceK	Muscle	2.71476e-06	CRCA	Muscle CRCA	0.00271476
Q9CQR4	ACO13_37	1.06023	0.724467	aceK	Muscle	2.71476e-06	CRCA	Muscle CRCA	0.00271476
Q9CQR4	ACO13_43	1.08911	0.718586	aceK	Muscle	2.71476e-06	CRCA	Muscle CRCA	0.00271476
Q99KI0	ACON_138	1.75832	0.0578737	aceK	Muscle	2.05916e-05	CRCA	Muscle CRCA	0.0205916
Q99KI0	ACON_233	2.67295	0.0644317	aceK	Muscle	2.05916e-05	CRCA	Muscle CRCA	0.0205916
Q99KI0	ACON_250	3.01626	0.056264	aceK	Muscle	2.05916e-05	CRCA	Muscle CRCA	0.0205916
Q99KI0	ACON_304	1.545	0.114956	aceK	Muscle	2.05916e-05	CRCA	Muscle CRCA	0.0205916
Q99KI0	ACON_305	1.54198	0.0105724	aceK	Muscle	2.05916e-05	CRCA	Muscle CRCA	0.0205916
Q99KI0	ACON_309	0.840673	0.013092	aceK	Muscle	2.05916e-05	CRCA	Muscle CRCA	0.0205916
Q99KI0	ACON_401	1.62449	0.0113228	aceK	Muscle	2.05916e-05	CRCA	Muscle CRCA	0.0205916
Q99KI0	ACON_462	1.4952	0.166828	aceK	Muscle	2.05916e-05	CRCA	Muscle CRCA	0.0205916
Q99KI0	ACON_465	1.49284	0.168378	aceK	Muscle	2.05916e-05	CRCA	Muscle CRCA	0.0205916
Q99KI0	ACON_50	1.2388	0.837807	aceK	Muscle	2.05916e-05	CRCA	Muscle CRCA	0.0205916
Q99KI0	ACON_517	1.08148	0.057549	aceK	Muscle	2.05916e-05	CRCA	Muscle CRCA	0.0205916
Q99KI0	ACON_520	1.27219	0.763683	aceK	Muscle	2.05916e-05	CRCA	Muscle CRCA	0.0205916
Q99KI0	ACON_573	268.657	0.135849	aceK	Muscle	2.05916e-05	CRCA	Muscle CRCA	0.0205916
Q99KI0	ACON_605	2.33635	0.000133393	aceK	Muscle	2.05916e-05	CRCA	Muscle CRCA	0.0205916
Q99KI0	ACON_652	0.861549	0.0220631	aceK	Muscle	2.05916e-05	CRCA	Muscle CRCA	0.0205916
Q99KI0	ACON_689	2.34465	0.000856014	aceK	Muscle	2.05916e-05	CRCA	Muscle CRCA	0.0205916
Q99KI0	ACON_700	2.44132	0.00509367	aceK	Muscle	2.05916e-05	CRCA	Muscle CRCA	0.0205916
Q99KI0	ACON_723	0.617745	0.0371888	aceK	Muscle	2.05916e-05	CRCA	Muscle CRCA	0.0205916
Q99KI0	ACON_739	1.22671	0.572768	aceK	Muscle	2.05916e-05	CRCA	Muscle CRCA	0.0205916
Q99KI0	ACON_743	1.58307	0.0148821	aceK	Muscle	2.05916e-05	CRCA	Muscle CRCA	0.0205916
Q9QYR9	ACOT2_83	1.14308	0.0630546	aceK	Muscle	2.24474e-08	CRCA	Muscle CRCA	2.24474e-05
Q9CR21	ACPM_88	0.91062	0.0190184	aceK	Muscle	2.44733e-06	CRCA	Muscle CRCA	0.00244733
Q9CR21	ACPM_97	1.08933	0.0293547	aceK	Muscle	2.44733e-06	CRCA	Muscle CRCA	0.00244733
Q9JI91	ACTN2_311	1.23991	0.0278599	aceK	Muscle	4.09239e-06	CRCA	Muscle CRCA	0.00409239
Q9JI91	ACTN2_499	0.978281	0.0261697	aceK	Muscle	4.09239e-06	CRCA	Muscle CRCA	0.00409239
Q9JI91	ACTN2_509	1.08136	0.190793	aceK	Muscle	4.09239e-06	CRCA	Muscle CRCA	0.00409239
Q9JI91	ACTN2_584	1.38669	0.013005	aceK	Muscle	4.09239e-06	CRCA	Muscle CRCA	0.00409239
Q9JI91	ACTN2_842	1.48527	0.0647592	aceK	Muscle	4.09239e-06	CRCA	Muscle CRCA	0.00409239
Q9JI91	ACTN2_864	0.972861	0.461534	aceK	Muscle	4.09239e-06	CRCA	Muscle CRCA	0.00409239
Q9JI91	ACTN2_96	1.08066	0.140748	aceK	Muscle	4.09239e-06	CRCA	Muscle CRCA	0.00409239
O88990	ACTN3_102	1.23029	0.140748	aceK	Muscle	1.23987e-05	CRCA	Muscle CRCA	0.0123987
O88990	ACTN3_208	1.13803	0.0414122	aceK	Muscle	1.23987e-05	CRCA	Muscle CRCA	0.0123987
O88990	ACTN3_227	1.38508	0.00100183	aceK	Muscle	1.23987e-05	CRCA	Muscle CRCA	0.0123987
O88990	ACTN3_389	1.52112	0.0896457	aceK	Muscle	1.23987e-05	CRCA	Muscle CRCA	0.0123987
O88990	ACTN3_411	1.05464	0.351542	aceK	Muscle	1.23987e-05	CRCA	Muscle CRCA	0.0123987
O88990	ACTN3_505	1.44354	0.00625194	aceK	Muscle	1.23987e-05	CRCA	Muscle CRCA	0.0123987
O88990	ACTN3_590	1.15363	0.0504603	aceK	Muscle	1.23987e-05	CRCA	Muscle CRCA	0.0123987
O88990	ACTN3_754	1.26667	0.115559	aceK	Muscle	1.23987e-05	CRCA	Muscle CRCA	0.0123987
O88990	ACTN3_842	1.69902	0.00158627	aceK	Muscle	1.23987e-05	CRCA	Muscle CRCA	0.0123987
P68134	ACTS_115	0.699578	0.0181284	aceK	Muscle	0.000121418	CRCA	Muscle CRCA	0.121418
P68134	ACTS_193	1.17048	0.732037	aceK	Muscle	0.000121418	CRCA	Muscle CRCA	0.121418
P68134	ACTS_215	1.48638	0.00548818	aceK	Muscle	0.000121418	CRCA	Muscle CRCA	0.121418
P68134	ACTS_217	1.40323	0.00798978	aceK	Muscle	0.000121418	CRCA	Muscle CRCA	0.121418
P68134	ACTS_240	1.55487	0.0269447	aceK	Muscle	0.000121418	CRCA	Muscle CRCA	0.121418
P68134	ACTS_286	1.44526	0.0099752	aceK	Muscle	0.000121418	CRCA	Muscle CRCA	0.121418
P68134	ACTS_328	1.21107	0.0081533	aceK	Muscle	0.000121418	CRCA	Muscle CRCA	0.121418
P68134	ACTS_330	0.701773	0.168969	aceK	Muscle	0.000121418	CRCA	Muscle CRCA	0.121418
P68134	ACTS_338	2.24518	0.0168251	aceK	Muscle	0.000121418	CRCA	Muscle CRCA	0.121418
P68134	ACTS_361	2.83018	0.00473898	aceK	Muscle	0.000121418	CRCA	Muscle CRCA	0.121418
P68134	ACTS_52	1.67933	0.217821	aceK	Muscle	0.000121418	CRCA	Muscle CRCA	0.121418
P68134	ACTS_63	1.28495	0.0120174	aceK	Muscle	0.000121418	CRCA	Muscle CRCA	0.121418
P68134	ACTS_70	0.574327	0.227053	aceK	Muscle	0.000121418	CRCA	Muscle CRCA	0.121418
P28474	ADHX_113	3.30911	0.057393	aceK	Muscle	1.06159e-06	CRCA	Muscle CRCA	0.00106159
P48962	ADT1_163	1.06219	0.0169524	aceK	Muscle	6.66128e-06	CRCA	Muscle CRCA	0.00666128
P48962	ADT1_23	0.826049	0.000843656	aceK	Muscle	6.66128e-06	CRCA	Muscle CRCA	0.00666128
P48962	ADT1_272	1.27904	0.157294	aceK	Muscle	6.66128e-06	CRCA	Muscle CRCA	0.00666128
P48962	ADT1_92	0.924505	0.00337831	aceK	Muscle	6.66128e-06	CRCA	Muscle CRCA	0.00666128
P48962	ADT1_94	0.797008	0.805562	aceK	Muscle	6.66128e-06	CRCA	Muscle CRCA	0.00666128
P51881	ADT2_23	0.887073	0.00198001	aceK	Muscle	8.26582e-07	CRCA	Muscle CRCA	0.000826582
P51881	ADT2_92	1.04131	0.00337831	aceK	Muscle	8.26582e-07	CRCA	Muscle CRCA	0.000826582
P51881	ADT2_94	0.897705	0.805562	aceK	Muscle	8.26582e-07	CRCA	Muscle CRCA	0.000826582
Q9WTQ5	AKA12_705	0.842781	0.0119249	aceK	Muscle	2.55268e-07	CRCA	Muscle CRCA	0.000255268
Q9DCT1	AKCL2_13	0.391971	0.0587022	aceK	Muscle	9.64346e-08	CRCA	Muscle CRCA	9.64346e-05
Q9DCT1	AKCL2_24	0.391971	0.0587022	aceK	Muscle	9.64346e-08	CRCA	Muscle CRCA	9.64346e-05
Q8CHT0	AL4A1_401	1.45282	0.0118915	aceK	Muscle	4.33551e-07	CRCA	Muscle CRCA	0.000433551
Q8CHT0	AL4A1_92	1.27367	0.659698	aceK	Muscle	4.33551e-07	CRCA	Muscle CRCA	0.000433551
P07724	ALBU_212	0.102881	0.000589053	aceK	Muscle	5.04134e-05	CRCA	Muscle CRCA	0.0504134
P07724	ALBU_229	0.149166	0.00252038	aceK	Muscle	5.04134e-05	CRCA	Muscle CRCA	0.0504134
P07724	ALBU_236	0.251873	0.00111715	aceK	Muscle	5.04134e-05	CRCA	Muscle CRCA	0.0504134
P07724	ALBU_28	0.268453	0.0152016	aceK	Muscle	5.04134e-05	CRCA	Muscle CRCA	0.0504134
P07724	ALBU_305	0.887227	0.00193364	aceK	Muscle	5.04134e-05	CRCA	Muscle CRCA	0.0504134
P07724	ALBU_413	0.133536	0.027751	aceK	Muscle	5.04134e-05	CRCA	Muscle CRCA	0.0504134
P07724	ALBU_44	0.00341912	0.0144099	aceK	Muscle	5.04134e-05	CRCA	Muscle CRCA	0.0504134
P07724	ALBU_490	0.29908	0.00129816	aceK	Muscle	5.04134e-05	CRCA	Muscle CRCA	0.0504134
P07724	ALBU_499	0.548081	1.11164e-05	aceK	Muscle	5.04134e-05	CRCA	Muscle CRCA	0.0504134
P07724	ALBU_558	0.205437	0.000394331	aceK	Muscle	5.04134e-05	CRCA	Muscle CRCA	0.0504134
P07724	ALBU_569	1.19175	0.768825	aceK	Muscle	5.04134e-05	CRCA	Muscle CRCA	0.0504134
P07724	ALBU_65	81.0681	0.483077	aceK	Muscle	5.04134e-05	CRCA	Muscle CRCA	0.0504134
P07724	ALBU_75	0.675568	0.000813248	aceK	Muscle	5.04134e-05	CRCA	Muscle CRCA	0.0504134
P47738	ALDH2_83	0.937916	0.642305	aceK	Muscle	1.19935e-06	CRCA	Muscle CRCA	0.00119935
P05064	ALDOA_108	0.716162	0.469962	aceK	Muscle	4.1321e-05	CRCA	Muscle CRCA	0.041321
P05064	ALDOA_147	1.55419	0.000659838	aceK	Muscle	4.1321e-05	CRCA	Muscle CRCA	0.041321
P05064	ALDOA_153	1.32867	0.315182	aceK	Muscle	4.1321e-05	CRCA	Muscle CRCA	0.041321
P05064	ALDOA_200	1.06479	0.944033	aceK	Muscle	4.1321e-05	CRCA	Muscle CRCA	0.041321
P05064	ALDOA_208	1.29637	0.0675347	aceK	Muscle	4.1321e-05	CRCA	Muscle CRCA	0.041321
P05064	ALDOA_230	1.15051	0.406059	aceK	Muscle	4.1321e-05	CRCA	Muscle CRCA	0.041321
P05064	ALDOA_312	1.14891	0.11168	aceK	Muscle	4.1321e-05	CRCA	Muscle CRCA	0.041321
P05064	ALDOA_330	1.21628	0.00638082	aceK	Muscle	4.1321e-05	CRCA	Muscle CRCA	0.041321
P05064	ALDOA_342	1.25372	0.501443	aceK	Muscle	4.1321e-05	CRCA	Muscle CRCA	0.041321
P05064	ALDOA_42	1.09271	0.500751	aceK	Muscle	4.1321e-05	CRCA	Muscle CRCA	0.041321
P05064	ALDOA_99	1.0487	0.648269	aceK	Muscle	4.1321e-05	CRCA	Muscle CRCA	0.041321
P45376	ALDR_195	1.18999	0.00344288	aceK	Muscle	6.87198e-06	CRCA	Muscle CRCA	0.00687198
P45376	ALDR_78	0.628462	0.441756	aceK	Muscle	6.87198e-06	CRCA	Muscle CRCA	0.00687198
Q3V1D3	AMPD1_263	0.73976	0.0641854	aceK	Muscle	1.01864e-05	CRCA	Muscle CRCA	0.0101864
Q9CPY7	AMPL_221	0.699843	0.46055	aceK	Muscle	2.8201e-07	CRCA	Muscle CRCA	0.00028201
Q9WV06	ANKR2_26	10.6166	0.847404	aceK	Muscle	5.71314e-09	CRCA	Muscle CRCA	5.71314e-06
P07356	ANXA2_104	1.88317	0.03973	aceK	Muscle	1.23987e-06	CRCA	Muscle CRCA	0.00123987
P07356	ANXA2_227	1.27469	1.19098e-05	aceK	Muscle	1.23987e-06	CRCA	Muscle CRCA	0.00123987
P07356	ANXA2_302	1.48981	0.0218099	aceK	Muscle	1.23987e-06	CRCA	Muscle CRCA	0.00123987
P14824	ANXA6_442	0.810364	0.0233967	aceK	Muscle	4.48137e-06	CRCA	Muscle CRCA	0.00448137
P14824	ANXA6_607	1.05257	0.345294	aceK	Muscle	4.48137e-06	CRCA	Muscle CRCA	0.00448137
P14824	ANXA6_610	1.271	0.076786	aceK	Muscle	4.48137e-06	CRCA	Muscle CRCA	0.00448137
P14824	ANXA6_620	1.29671	0.0574061	aceK	Muscle	4.48137e-06	CRCA	Muscle CRCA	0.00448137
P14824	ANXA6_81	0.925822	0.534844	aceK	Muscle	4.48137e-06	CRCA	Muscle CRCA	0.00448137
Q8VDN2	AT1A1_727	2.23181	0.0275317	aceK	Muscle	5.77797e-07	CRCA	Muscle CRCA	0.000577797
Q8VDN2	AT1A1_743	2.23181	0.0275317	aceK	Muscle	5.77797e-07	CRCA	Muscle CRCA	0.000577797
Q8R429	AT2A1_169	1.04253	0.929512	aceK	Muscle	1.45786e-05	CRCA	Muscle CRCA	0.0145786
Q8R429	AT2A1_189	1.51983	0.370703	aceK	Muscle	1.45786e-05	CRCA	Muscle CRCA	0.0145786
Q8R429	AT2A1_205	0.890054	0.0223089	aceK	Muscle	1.45786e-05	CRCA	Muscle CRCA	0.0145786
Q8R429	AT2A1_30	1.00569	0.568913	aceK	Muscle	1.45786e-05	CRCA	Muscle CRCA	0.0145786
Q8R429	AT2A1_35	0.817122	0.0119797	aceK	Muscle	1.45786e-05	CRCA	Muscle CRCA	0.0145786
Q8R429	AT2A1_371	2.75082	0.0896889	aceK	Muscle	1.45786e-05	CRCA	Muscle CRCA	0.0145786
Q8R429	AT2A1_400	2.00249	0.433789	aceK	Muscle	1.45786e-05	CRCA	Muscle CRCA	0.0145786
Q8R429	AT2A1_451	0.999992	0.853398	aceK	Muscle	1.45786e-05	CRCA	Muscle CRCA	0.0145786
Q8R429	AT2A1_464	0.816573	0.0157258	aceK	Muscle	1.45786e-05	CRCA	Muscle CRCA	0.0145786
Q8R429	AT2A1_502	0.707865	0.10688	aceK	Muscle	1.45786e-05	CRCA	Muscle CRCA	0.0145786
Q8R429	AT2A1_544	1.00144	0.622753	aceK	Muscle	1.45786e-05	CRCA	Muscle CRCA	0.0145786
Q8R429	AT2A1_550	0.829664	0.225635	aceK	Muscle	1.45786e-05	CRCA	Muscle CRCA	0.0145786
Q8R429	AT2A1_684	1.60133	0.184155	aceK	Muscle	1.45786e-05	CRCA	Muscle CRCA	0.0145786
Q8R429	AT2A1_7	1.43923	0.000663403	aceK	Muscle	1.45786e-05	CRCA	Muscle CRCA	0.0145786
Q8R429	AT2A1_758	1.20362	0.0592304	aceK	Muscle	1.45786e-05	CRCA	Muscle CRCA	0.0145786
O55143	AT2A2_189	1.54622	0.370703	aceK	Muscle	6.59645e-06	CRCA	Muscle CRCA	0.00659645
O55143	AT2A2_205	0.905507	0.0223089	aceK	Muscle	6.59645e-06	CRCA	Muscle CRCA	0.00659645
O55143	AT2A2_451	0.705492	0.0435117	aceK	Muscle	6.59645e-06	CRCA	Muscle CRCA	0.00659645
O55143	AT2A2_628	6.23757	0.375936	aceK	Muscle	6.59645e-06	CRCA	Muscle CRCA	0.00659645
O55143	AT2A2_683	1.62913	0.184155	aceK	Muscle	6.59645e-06	CRCA	Muscle CRCA	0.00659645
O55143	AT2A2_757	1.22452	0.0592304	aceK	Muscle	6.59645e-06	CRCA	Muscle CRCA	0.00659645
Q64518	AT2A3_758	1.03827	0.0592304	aceK	Muscle	4.9676e-09	CRCA	Muscle CRCA	4.9676e-06
Q9CQQ7	AT5F1_139	1.08	0.814301	aceK	Muscle	9.88657e-07	CRCA	Muscle CRCA	0.000988657
Q9CQQ7	AT5F1_154	1.11221	0.877002	aceK	Muscle	9.88657e-07	CRCA	Muscle CRCA	0.000988657
Q9CQQ7	AT5F1_162	1.14668	0.211789	aceK	Muscle	9.88657e-07	CRCA	Muscle CRCA	0.000988657
Q9CQQ7	AT5F1_194	0.96311	0.0230884	aceK	Muscle	9.88657e-07	CRCA	Muscle CRCA	0.000988657
Q9CQQ7	AT5F1_221	1.09958	0.880848	aceK	Muscle	9.88657e-07	CRCA	Muscle CRCA	0.000988657
Q9CQQ7	AT5F1_225	0.82938	0.00149651	aceK	Muscle	9.88657e-07	CRCA	Muscle CRCA	0.000988657
Q9CQQ7	AT5F1_233	1.00289	0.0175234	aceK	Muscle	9.88657e-07	CRCA	Muscle CRCA	0.000988657
Q9CQQ7	AT5F1_238	0.835505	0.0119972	aceK	Muscle	9.88657e-07	CRCA	Muscle CRCA	0.000988657
Q9CQQ7	AT5F1_244	0.997451	0.093562	aceK	Muscle	9.88657e-07	CRCA	Muscle CRCA	0.000988657
Q9CQQ7	AT5F1_248	1.43377	0.0549181	aceK	Muscle	9.88657e-07	CRCA	Muscle CRCA	0.000988657
P97450	ATP5J_105	0.909092	0.102277	aceK	Muscle	2.63372e-06	CRCA	Muscle CRCA	0.00263372
P97450	ATP5J_46	1.60018	0.0169681	aceK	Muscle	2.63372e-06	CRCA	Muscle CRCA	0.00263372
P97450	ATP5J_51	1.70517	0.0527161	aceK	Muscle	2.63372e-06	CRCA	Muscle CRCA	0.00263372
P97450	ATP5J_94	0.997612	9.50775e-05	aceK	Muscle	2.63372e-06	CRCA	Muscle CRCA	0.00263372
Q9CPQ8	ATP5L_24	1.1017	0.404892	aceK	Muscle	5.13778e-07	CRCA	Muscle CRCA	0.000513778
Q9CPQ8	ATP5L_35	1.51268	0.0131611	aceK	Muscle	5.13778e-07	CRCA	Muscle CRCA	0.000513778
Q9CPQ8	ATP5L_54	1.22418	0.265387	aceK	Muscle	5.13778e-07	CRCA	Muscle CRCA	0.000513778
Q9CPQ8	ATP5L_61	0.993082	0.0534279	aceK	Muscle	5.13778e-07	CRCA	Muscle CRCA	0.000513778
P03930	ATP8_46	0.756024	0.113922	aceK	Muscle	5.45382e-08	CRCA	Muscle CRCA	5.45382e-05
P03930	ATP8_48	0.755971	0.113927	aceK	Muscle	5.45382e-08	CRCA	Muscle CRCA	5.45382e-05
P03930	ATP8_54	1.21893	0.0357485	aceK	Muscle	5.45382e-08	CRCA	Muscle CRCA	5.45382e-05
Q03265	ATPA_126	0.400774	0.202337	aceK	Muscle	7.09888e-06	CRCA	Muscle CRCA	0.00709888
Q03265	ATPA_132	1.28145	0.00839069	aceK	Muscle	7.09888e-06	CRCA	Muscle CRCA	0.00709888
Q03265	ATPA_167	1.02599	0.231932	aceK	Muscle	7.09888e-06	CRCA	Muscle CRCA	0.00709888
Q03265	ATPA_230	1.33453	0.144842	aceK	Muscle	7.09888e-06	CRCA	Muscle CRCA	0.00709888
Q03265	ATPA_239	1.10281	0.538778	aceK	Muscle	7.09888e-06	CRCA	Muscle CRCA	0.00709888
Q03265	ATPA_240	1.09067	0.221549	aceK	Muscle	7.09888e-06	CRCA	Muscle CRCA	0.00709888
Q03265	ATPA_261	1.21517	0.130577	aceK	Muscle	7.09888e-06	CRCA	Muscle CRCA	0.00709888
Q03265	ATPA_427	1.01993	0.278897	aceK	Muscle	7.09888e-06	CRCA	Muscle CRCA	0.00709888
Q03265	ATPA_434	1.79025	0.845958	aceK	Muscle	7.09888e-06	CRCA	Muscle CRCA	0.00709888
Q03265	ATPA_498	4.18586	0.0973576	aceK	Muscle	7.09888e-06	CRCA	Muscle CRCA	0.00709888
Q03265	ATPA_506	1.49732	0.62909	aceK	Muscle	7.09888e-06	CRCA	Muscle CRCA	0.00709888
Q03265	ATPA_531	0.877835	0.286926	aceK	Muscle	7.09888e-06	CRCA	Muscle CRCA	0.00709888
Q03265	ATPA_539	1.01173	0.0580724	aceK	Muscle	7.09888e-06	CRCA	Muscle CRCA	0.00709888
Q03265	ATPA_541	2.55159	0.0303329	aceK	Muscle	7.09888e-06	CRCA	Muscle CRCA	0.00709888
P56480	ATPB_133	1.21671	0.810582	aceK	Muscle	1.91248e-05	CRCA	Muscle CRCA	0.0191248
P56480	ATPB_159	1.13153	0.205598	aceK	Muscle	1.91248e-05	CRCA	Muscle CRCA	0.0191248
P56480	ATPB_259	0.821569	0.11582	aceK	Muscle	1.91248e-05	CRCA	Muscle CRCA	0.0191248
P56480	ATPB_480	0.889226	0.00373876	aceK	Muscle	1.91248e-05	CRCA	Muscle CRCA	0.0191248
P56480	ATPB_485	0.945261	0.142094	aceK	Muscle	1.91248e-05	CRCA	Muscle CRCA	0.0191248
P56480	ATPB_519	237.352	0.151148	aceK	Muscle	1.91248e-05	CRCA	Muscle CRCA	0.0191248
P56480	ATPB_522	0.973101	0.00584259	aceK	Muscle	1.91248e-05	CRCA	Muscle CRCA	0.0191248
Q91VR2	ATPG_154	0.424522	0.00176211	aceK	Muscle	1.81524e-06	CRCA	Muscle CRCA	0.00181524
Q91VR2	ATPG_43	0.875947	0.00553148	aceK	Muscle	1.81524e-06	CRCA	Muscle CRCA	0.00181524
Q91VR2	ATPG_49	0.483299	0.00203233	aceK	Muscle	1.81524e-06	CRCA	Muscle CRCA	0.00181524
Q91VR2	ATPG_55	0.797784	0.0258991	aceK	Muscle	1.81524e-06	CRCA	Muscle CRCA	0.00181524
Q91VR2	ATPG_64	1.2845	0.573317	aceK	Muscle	1.81524e-06	CRCA	Muscle CRCA	0.00181524
Q91VR2	ATPG_89	1.05247	0.11404	aceK	Muscle	1.81524e-06	CRCA	Muscle CRCA	0.00181524
Q9DB20	ATPO_100	0.998275	0.0052741	aceK	Muscle	1.0778e-06	CRCA	Muscle CRCA	0.0010778
Q9DB20	ATPO_158	1.35505	0.564497	aceK	Muscle	1.0778e-06	CRCA	Muscle CRCA	0.0010778
Q9DB20	ATPO_162	1.02888	0.0133328	aceK	Muscle	1.0778e-06	CRCA	Muscle CRCA	0.0010778
Q9DB20	ATPO_172	1.09134	0.0315062	aceK	Muscle	1.0778e-06	CRCA	Muscle CRCA	0.0010778
Q9DB20	ATPO_176	2.43214	0.030324	aceK	Muscle	1.0778e-06	CRCA	Muscle CRCA	0.0010778
Q9DB20	ATPO_192	1.15746	0.0540952	aceK	Muscle	1.0778e-06	CRCA	Muscle CRCA	0.0010778
Q9DB20	ATPO_199	6.35677	0.819787	aceK	Muscle	1.0778e-06	CRCA	Muscle CRCA	0.0010778
Q9DB20	ATPO_204	1.10803	0.252177	aceK	Muscle	1.0778e-06	CRCA	Muscle CRCA	0.0010778
Q9DB20	ATPO_53	1.04251	0.0028086	aceK	Muscle	1.0778e-06	CRCA	Muscle CRCA	0.0010778
Q9DB20	ATPO_54	1.04308	0.0210582	aceK	Muscle	1.0778e-06	CRCA	Muscle CRCA	0.0010778
Q9DB20	ATPO_60	1.35099	0.472458	aceK	Muscle	1.0778e-06	CRCA	Muscle CRCA	0.0010778
Q9DB20	ATPO_70	1.21358	0.0158855	aceK	Muscle	1.0778e-06	CRCA	Muscle CRCA	0.0010778
Q9JLZ3	AUHM_135	1.81698	0.101099	aceK	Muscle	6.39386e-07	CRCA	Muscle CRCA	0.000639386
Q9JLZ3	AUHM_179	1.10798	0.000550939	aceK	Muscle	6.39386e-07	CRCA	Muscle CRCA	0.000639386
Q9JLZ3	AUHM_186	1.18	0.047481	aceK	Muscle	6.39386e-07	CRCA	Muscle CRCA	0.000639386
Q9JLZ3	AUHM_84	0.869053	0.336673	aceK	Muscle	6.39386e-07	CRCA	Muscle CRCA	0.000639386
O35855	BCAT2_322	0.910929	0.38276	aceK	Muscle	3.57375e-07	CRCA	Muscle CRCA	0.000357375
Q8R164	BPHL_243	1.00619	0.876397	aceK	Muscle	2.95787e-07	CRCA	Muscle CRCA	0.000295787
P47934	CACP_261	1.4274	0.0153185	aceK	Muscle	6.76663e-07	CRCA	Muscle CRCA	0.000676663
P47934	CACP_268	0.968274	0.0185906	aceK	Muscle	6.76663e-07	CRCA	Muscle CRCA	0.000676663
P47934	CACP_270	1.08546	0.0423413	aceK	Muscle	6.76663e-07	CRCA	Muscle CRCA	0.000676663
P47934	CACP_281	1.05357	0.0754852	aceK	Muscle	6.76663e-07	CRCA	Muscle CRCA	0.000676663
P47934	CACP_315	1.12197	0.0606054	aceK	Muscle	6.76663e-07	CRCA	Muscle CRCA	0.000676663
P47934	CACP_395	1.22485	0.821942	aceK	Muscle	6.76663e-07	CRCA	Muscle CRCA	0.000676663
P47934	CACP_426	488.211	0.0462293	aceK	Muscle	6.76663e-07	CRCA	Muscle CRCA	0.000676663
P47934	CACP_609	1.15664	0.110398	aceK	Muscle	6.76663e-07	CRCA	Muscle CRCA	0.000676663
P16015	CAH3_135	1.14535	0.0409826	aceK	Muscle	4.74718e-05	CRCA	Muscle CRCA	0.0474718
P16015	CAH3_153	1.41451	0.0156341	aceK	Muscle	4.74718e-05	CRCA	Muscle CRCA	0.0474718
P16015	CAH3_165	1.17138	0.0274262	aceK	Muscle	4.74718e-05	CRCA	Muscle CRCA	0.0474718
P16015	CAH3_167	1.34348	0.00525423	aceK	Muscle	4.74718e-05	CRCA	Muscle CRCA	0.0474718
P16015	CAH3_212	4.7013	0.00423546	aceK	Muscle	4.74718e-05	CRCA	Muscle CRCA	0.0474718
P16015	CAH3_39	1.10316	0.0183262	aceK	Muscle	4.74718e-05	CRCA	Muscle CRCA	0.0474718
P16015	CAH3_57	2.31512	0.676395	aceK	Muscle	4.74718e-05	CRCA	Muscle CRCA	0.0474718
O09165	CASQ1_58	1.45575	0.00381667	aceK	Muscle	5.26906e-05	CRCA	Muscle CRCA	0.0526906
O54724	CAVN1_115	1.30592	0.000376162	aceK	Muscle	3.91411e-06	CRCA	Muscle CRCA	0.00391411
O54724	CAVN1_274	0.923631	0.669987	aceK	Muscle	3.91411e-06	CRCA	Muscle CRCA	0.00391411
P47754	CAZA2_86	1.75889	0.00365817	aceK	Muscle	3.66289e-06	CRCA	Muscle CRCA	0.00366289
P47754	CAZA2_97	3.82528	0.388706	aceK	Muscle	3.66289e-06	CRCA	Muscle CRCA	0.00366289
Q6AW69	CGNL1_945	0.817476	0.875464	aceK	Muscle	6.02109e-09	CRCA	Muscle CRCA	6.02109e-06
P63038	CH60_130	0.947502	0.0632402	aceK	Muscle	7.81201e-06	CRCA	Muscle CRCA	0.00781201
P63038	CH60_156	2.70121	0.274019	aceK	Muscle	7.81201e-06	CRCA	Muscle CRCA	0.00781201
P63038	CH60_369	2.36717	5.34783e-05	aceK	Muscle	7.81201e-06	CRCA	Muscle CRCA	0.00781201
P63038	CH60_389	1.16608	0.376077	aceK	Muscle	7.81201e-06	CRCA	Muscle CRCA	0.00781201
P63038	CH60_396	1.66243	0.0760437	aceK	Muscle	7.81201e-06	CRCA	Muscle CRCA	0.00781201
P63038	CH60_462	1.22314	0.257931	aceK	Muscle	7.81201e-06	CRCA	Muscle CRCA	0.00781201
P63038	CH60_469	1.05733	0.631101	aceK	Muscle	7.81201e-06	CRCA	Muscle CRCA	0.00781201
P63038	CH60_473	1.01559	0.230916	aceK	Muscle	7.81201e-06	CRCA	Muscle CRCA	0.00781201
Q91WS0	CISD1_79	0.295065	0.801664	aceK	Muscle	3.6791e-07	CRCA	Muscle CRCA	0.00036791
Q9CZU6	CISY_103	1.20557	0.149907	aceK	Muscle	1.5073e-06	CRCA	Muscle CRCA	0.0015073
Q9CZU6	CISY_193	0.407102	0.916368	aceK	Muscle	1.5073e-06	CRCA	Muscle CRCA	0.0015073
Q9CZU6	CISY_208	1.35923	0.588208	aceK	Muscle	1.5073e-06	CRCA	Muscle CRCA	0.0015073
Q9CZU6	CISY_327	0.935914	7.52729e-05	aceK	Muscle	1.5073e-06	CRCA	Muscle CRCA	0.0015073
Q9CZU6	CISY_370	1.75519	0.00409923	aceK	Muscle	1.5073e-06	CRCA	Muscle CRCA	0.0015073
Q9CZU6	CISY_375	1.18582	0.307753	aceK	Muscle	1.5073e-06	CRCA	Muscle CRCA	0.0015073
Q9CZU6	CISY_382	1.59234	0.00668724	aceK	Muscle	1.5073e-06	CRCA	Muscle CRCA	0.0015073
Q9CZU6	CISY_393	1.13708	0.242668	aceK	Muscle	1.5073e-06	CRCA	Muscle CRCA	0.0015073
Q9CZU6	CISY_459	2.18299	0.039641	aceK	Muscle	1.5073e-06	CRCA	Muscle CRCA	0.0015073
Q9CZU6	CISY_52	2.02913	0.00160193	aceK	Muscle	1.5073e-06	CRCA	Muscle CRCA	0.0015073
Q06890	CLUS_436	49.1075	0.850854	aceK	Muscle	2.73907e-06	CRCA	Muscle CRCA	0.00273907
Q8R4N0	CLYBL_55	1.44381	0.0598626	aceK	Muscle	2.28526e-07	CRCA	Muscle CRCA	0.000228526
Q8BH59	CMC1_351	0.93035	0.0810074	aceK	Muscle	7.28527e-07	CRCA	Muscle CRCA	0.000728527
Q8BH59	CMC1_403	0.3942	0.392333	aceK	Muscle	7.28527e-07	CRCA	Muscle CRCA	0.000728527
Q8BH59	CMC1_406	1.18275	0.558541	aceK	Muscle	7.28527e-07	CRCA	Muscle CRCA	0.000728527
Q8BH59	CMC1_482	1.47865	0.340804	aceK	Muscle	7.28527e-07	CRCA	Muscle CRCA	0.000728527
Q8BH59	CMC1_543	0.794935	0.00497119	aceK	Muscle	7.28527e-07	CRCA	Muscle CRCA	0.000728527
Q8CIE6	COPA_508	0.996071	0.221218	aceK	Muscle	2.03404e-07	CRCA	Muscle CRCA	0.000203404
Q8CIE6	COPA_517	0.996071	0.221218	aceK	Muscle	2.03404e-07	CRCA	Muscle CRCA	0.000203404
Q8K1Z0	COQ9_161	0.822857	0.315109	aceK	Muscle	3.6791e-07	CRCA	Muscle CRCA	0.00036791
P19783	COX41_60	0.939341	0.116463	aceK	Muscle	2.69855e-06	CRCA	Muscle CRCA	0.00269855
P19783	COX41_65	1.33204	0.930443	aceK	Muscle	2.69855e-06	CRCA	Muscle CRCA	0.00269855
P19783	COX41_67	1.17033	0.0558441	aceK	Muscle	2.69855e-06	CRCA	Muscle CRCA	0.00269855
P19783	COX41_78	1.17176	0.626386	aceK	Muscle	2.69855e-06	CRCA	Muscle CRCA	0.00269855
P12787	COX5A_145	2.38663	0.125498	aceK	Muscle	2.30146e-06	CRCA	Muscle CRCA	0.00230146
P19536	COX5B_120	1.02751	0.0116647	aceK	Muscle	2.91735e-06	CRCA	Muscle CRCA	0.00291735
P19536	COX5B_85	0.72752	0.0783662	aceK	Muscle	2.91735e-06	CRCA	Muscle CRCA	0.00291735
P17665	COX7C_62	0.858536	0.00249935	aceK	Muscle	4.91898e-07	CRCA	Muscle CRCA	0.000491898
P52825	CPT2_239	1.18261	0.326243	aceK	Muscle	4.95949e-07	CRCA	Muscle CRCA	0.000495949
P52825	CPT2_414	1.13719	0.679788	aceK	Muscle	4.95949e-07	CRCA	Muscle CRCA	0.000495949
P52825	CPT2_418	1.04042	0.785426	aceK	Muscle	4.95949e-07	CRCA	Muscle CRCA	0.000495949
P52825	CPT2_424	1.24586	0.00878223	aceK	Muscle	4.95949e-07	CRCA	Muscle CRCA	0.000495949
P52825	CPT2_69	0.938871	0.781227	aceK	Muscle	4.95949e-07	CRCA	Muscle CRCA	0.000495949
P63254	CRIP1_30	1.10702	0.392639	aceK	Muscle	7.63373e-07	CRCA	Muscle CRCA	0.000763373
P23927	CRYAB_166	1.24983	0.00263044	aceK	Muscle	1.59158e-05	CRCA	Muscle CRCA	0.0159158
P23927	CRYAB_90	1.35494	0.0119933	aceK	Muscle	1.59158e-05	CRCA	Muscle CRCA	0.0159158
Q9D0M3	CY1_310	1.23873	0.525969	aceK	Muscle	5.44572e-07	CRCA	Muscle CRCA	0.000544572
P62897	CYC_87	0.880497	0.0212733	aceK	Muscle	2.51216e-06	CRCA	Muscle CRCA	0.00251216
Q62167	DDX3X_118	1.68297	0.00688644	aceK	Muscle	8.58997e-08	CRCA	Muscle CRCA	8.58997e-05
Q62167	DDX3X_230	0.623651	0.0346768	aceK	Muscle	8.58997e-08	CRCA	Muscle CRCA	8.58997e-05
Q9CQ62	DECR_133	1.2686	0.10827	aceK	Muscle	8.75205e-07	CRCA	Muscle CRCA	0.000875205
Q9CQ62	DECR_185	0.777933	0.00248928	aceK	Muscle	8.75205e-07	CRCA	Muscle CRCA	0.000875205
Q9CQ62	DECR_260	0.948111	0.0908493	aceK	Muscle	8.75205e-07	CRCA	Muscle CRCA	0.000875205
Q9CQ62	DECR_42	1.00029	0.0387551	aceK	Muscle	8.75205e-07	CRCA	Muscle CRCA	0.000875205
Q9CQ62	DECR_97	1.04397	0.52856	aceK	Muscle	8.75205e-07	CRCA	Muscle CRCA	0.000875205
Q9DBB8	DHDH_48	1.24849	0.164846	aceK	Muscle	2.60941e-07	CRCA	Muscle CRCA	0.000260941
Q9DBB8	DHDH_97	1.42359	0.102478	aceK	Muscle	2.60941e-07	CRCA	Muscle CRCA	0.000260941
P26443	DHE3_457	1.47239	0.0273079	aceK	Muscle	1.58023e-06	CRCA	Muscle CRCA	0.00158023
P26443	DHE3_503	0.756423	0.0410067	aceK	Muscle	1.58023e-06	CRCA	Muscle CRCA	0.00158023
P26443	DHE3_527	0.833359	0.0246571	aceK	Muscle	1.58023e-06	CRCA	Muscle CRCA	0.00158023
P26443	DHE3_84	0.786258	0.00232116	aceK	Muscle	1.58023e-06	CRCA	Muscle CRCA	0.00158023
Q8BVI4	DHPR_121	0.935058	0.828815	aceK	Muscle	1.31281e-06	CRCA	Muscle CRCA	0.00131281
Q99LB2	DHRS4_106	0.869444	0.395646	aceK	Muscle	1.32901e-06	CRCA	Muscle CRCA	0.00132901
Q99LB2	DHRS4_159	0.864964	0.285915	aceK	Muscle	1.32901e-06	CRCA	Muscle CRCA	0.00132901
O08749	DLDH_122	0.792616	0.0632273	aceK	Muscle	8.88981e-06	CRCA	Muscle CRCA	0.00888981
O08749	DLDH_127	0.663268	0.692305	aceK	Muscle	8.88981e-06	CRCA	Muscle CRCA	0.00888981
O08749	DLDH_132	0.824965	0.00293099	aceK	Muscle	8.88981e-06	CRCA	Muscle CRCA	0.00888981
O08749	DLDH_143	0.904766	0.031124	aceK	Muscle	8.88981e-06	CRCA	Muscle CRCA	0.00888981
O08749	DLDH_271	1.05408	0.0493615	aceK	Muscle	8.88981e-06	CRCA	Muscle CRCA	0.00888981
O08749	DLDH_273	1.08172	0.129846	aceK	Muscle	8.88981e-06	CRCA	Muscle CRCA	0.00888981
O08749	DLDH_277	1.1084	0.0111255	aceK	Muscle	8.88981e-06	CRCA	Muscle CRCA	0.00888981
O08749	DLDH_505	0.965857	0.278838	aceK	Muscle	8.88981e-06	CRCA	Muscle CRCA	0.00888981
O08749	DLDH_66	0.649094	0.1098	aceK	Muscle	8.88981e-06	CRCA	Muscle CRCA	0.00888981
O35459	ECH1_76	1.16159	0.41606	aceK	Muscle	3.95463e-07	CRCA	Muscle CRCA	0.000395463
Q8BMS1	ECHA_129	1.41866	0.0267006	aceK	Muscle	3.04701e-06	CRCA	Muscle CRCA	0.00304701
Q8BMS1	ECHA_163	2.33739	0.000182545	aceK	Muscle	3.04701e-06	CRCA	Muscle CRCA	0.00304701
Q8BMS1	ECHA_166	2.29203	0.000764037	aceK	Muscle	3.04701e-06	CRCA	Muscle CRCA	0.00304701
Q8BMS1	ECHA_213	2.57894	0.00417147	aceK	Muscle	3.04701e-06	CRCA	Muscle CRCA	0.00304701
Q8BMS1	ECHA_214	2.49178	0.0158298	aceK	Muscle	3.04701e-06	CRCA	Muscle CRCA	0.00304701
Q8BMS1	ECHA_267	0.952247	0.0358913	aceK	Muscle	3.04701e-06	CRCA	Muscle CRCA	0.00304701
Q8BMS1	ECHA_289	1.85771	0.00190108	aceK	Muscle	3.04701e-06	CRCA	Muscle CRCA	0.00304701
Q8BMS1	ECHA_303	0.824106	0.028991	aceK	Muscle	3.04701e-06	CRCA	Muscle CRCA	0.00304701
Q8BMS1	ECHA_326	1.09296	0.215155	aceK	Muscle	3.04701e-06	CRCA	Muscle CRCA	0.00304701
Q8BMS1	ECHA_337	0.537587	0.597272	aceK	Muscle	3.04701e-06	CRCA	Muscle CRCA	0.00304701
Q8BMS1	ECHA_353	1.40092	0.00251223	aceK	Muscle	3.04701e-06	CRCA	Muscle CRCA	0.00304701
Q8BMS1	ECHA_383	9.40567	0.106565	aceK	Muscle	3.04701e-06	CRCA	Muscle CRCA	0.00304701
Q8BMS1	ECHA_406	2.3515	9.26984e-05	aceK	Muscle	3.04701e-06	CRCA	Muscle CRCA	0.00304701
Q8BMS1	ECHA_411	2.2437	0.00320034	aceK	Muscle	3.04701e-06	CRCA	Muscle CRCA	0.00304701
Q8BMS1	ECHA_413	3.24811	0.0105478	aceK	Muscle	3.04701e-06	CRCA	Muscle CRCA	0.00304701
Q8BMS1	ECHA_460	0.808883	0.159963	aceK	Muscle	3.04701e-06	CRCA	Muscle CRCA	0.00304701
Q8BMS1	ECHA_505	0.937875	0.0057755	aceK	Muscle	3.04701e-06	CRCA	Muscle CRCA	0.00304701
Q8BMS1	ECHA_540	1.22138	0.506868	aceK	Muscle	3.04701e-06	CRCA	Muscle CRCA	0.00304701
Q8BMS1	ECHA_60	1.40193	0.293146	aceK	Muscle	3.04701e-06	CRCA	Muscle CRCA	0.00304701
Q8BMS1	ECHA_728	1.58213	0.170373	aceK	Muscle	3.04701e-06	CRCA	Muscle CRCA	0.00304701
Q8BMS1	ECHA_759	1.27019	0.560029	aceK	Muscle	3.04701e-06	CRCA	Muscle CRCA	0.00304701
Q8BH95	ECHM_115	1.24811	0.0363747	aceK	Muscle	8.91412e-07	CRCA	Muscle CRCA	0.000891412
Q8BH95	ECHM_217	1.56834	0.209713	aceK	Muscle	8.91412e-07	CRCA	Muscle CRCA	0.000891412
Q8BH95	ECHM_228	0.966787	0.352817	aceK	Muscle	8.91412e-07	CRCA	Muscle CRCA	0.000891412
Q8BH95	ECHM_234	1.08634	0.671352	aceK	Muscle	8.91412e-07	CRCA	Muscle CRCA	0.000891412
P42125	ECI1_158	0.710712	0.602963	aceK	Muscle	1.36143e-06	CRCA	Muscle CRCA	0.00136143
P42125	ECI1_206	1.41307	0.0137822	aceK	Muscle	1.36143e-06	CRCA	Muscle CRCA	0.00136143
P42125	ECI1_222	1.11785	0.921995	aceK	Muscle	1.36143e-06	CRCA	Muscle CRCA	0.00136143
P42125	ECI1_229	1.20611	0.123305	aceK	Muscle	1.36143e-06	CRCA	Muscle CRCA	0.00136143
P42125	ECI1_255	1.37415	0.0394982	aceK	Muscle	1.36143e-06	CRCA	Muscle CRCA	0.00136143
P42125	ECI1_48	0.922748	0.0120591	aceK	Muscle	1.36143e-06	CRCA	Muscle CRCA	0.00136143
P42125	ECI1_71	2.45771	0.0146287	aceK	Muscle	1.36143e-06	CRCA	Muscle CRCA	0.00136143
P42125	ECI1_76	2.21539	0.0200187	aceK	Muscle	1.36143e-06	CRCA	Muscle CRCA	0.00136143
Q9WUR2	ECI2_90	2.47427	0.0065248	aceK	Muscle	1.2966e-07	CRCA	Muscle CRCA	0.00012966
P10126	EF1A1_179	0.691874	0.319252	aceK	Muscle	9.46518e-06	CRCA	Muscle CRCA	0.00946518
P10126	EF1A1_41	0.53117	0.00697604	aceK	Muscle	9.46518e-06	CRCA	Muscle CRCA	0.00946518
P10126	EF1A1_44	0.512689	0.00229848	aceK	Muscle	9.46518e-06	CRCA	Muscle CRCA	0.00946518
P62631	EF1A2_179	0.942172	0.090962	aceK	Muscle	7.40683e-06	CRCA	Muscle CRCA	0.00740683
P62631	EF1A2_41	0.875486	0.00697604	aceK	Muscle	7.40683e-06	CRCA	Muscle CRCA	0.00740683
P62631	EF1A2_44	0.845024	0.00229848	aceK	Muscle	7.40683e-06	CRCA	Muscle CRCA	0.00740683
Q9D8N0	EF1G_147	0.803044	0.10813	aceK	Muscle	4.06808e-07	CRCA	Muscle CRCA	0.000406808
Q9D8N0	EF1G_434	0.63617	0.00381176	aceK	Muscle	4.06808e-07	CRCA	Muscle CRCA	0.000406808
P58252	EF2_42	0.0987861	0.0518108	aceK	Muscle	3.61427e-06	CRCA	Muscle CRCA	0.00361427
Q8BFR5	EFTU_256	1.03124	0.0790768	aceK	Muscle	2.44733e-06	CRCA	Muscle CRCA	0.00244733
P17182	ENOA_126	1.58499	0.0364679	aceK	Muscle	1.35171e-05	CRCA	Muscle CRCA	0.0135171
P17182	ENOA_193	0.931095	0.0219339	aceK	Muscle	1.35171e-05	CRCA	Muscle CRCA	0.0135171
P17182	ENOA_228	1.29257	0.0195903	aceK	Muscle	1.35171e-05	CRCA	Muscle CRCA	0.0135171
P17182	ENOA_358	0.225604	0.426702	aceK	Muscle	1.35171e-05	CRCA	Muscle CRCA	0.0135171
P21550	ENOB_120	1.09892	0.504616	aceK	Muscle	9.37361e-05	CRCA	Muscle CRCA	0.0937361
P21550	ENOB_126	1.09253	0.14457	aceK	Muscle	9.37361e-05	CRCA	Muscle CRCA	0.0937361
P21550	ENOB_193	0.957244	0.51033	aceK	Muscle	9.37361e-05	CRCA	Muscle CRCA	0.0937361
P21550	ENOB_197	1.44071	0.00100985	aceK	Muscle	9.37361e-05	CRCA	Muscle CRCA	0.0937361
P21550	ENOB_199	2.69112	0.0463962	aceK	Muscle	9.37361e-05	CRCA	Muscle CRCA	0.0937361
P21550	ENOB_239	1.11364	0.738041	aceK	Muscle	9.37361e-05	CRCA	Muscle CRCA	0.0937361
P21550	ENOB_256	1.09675	0.356947	aceK	Muscle	9.37361e-05	CRCA	Muscle CRCA	0.0937361
P21550	ENOB_275	0.973165	0.36332	aceK	Muscle	9.37361e-05	CRCA	Muscle CRCA	0.0937361
P21550	ENOB_28	0.856067	0.0840064	aceK	Muscle	9.37361e-05	CRCA	Muscle CRCA	0.0937361
P21550	ENOB_334	1.14329	0.873521	aceK	Muscle	9.37361e-05	CRCA	Muscle CRCA	0.0937361
P21550	ENOB_343	2.06624	0.0265785	aceK	Muscle	9.37361e-05	CRCA	Muscle CRCA	0.0937361
P21550	ENOB_358	0.301708	0.426702	aceK	Muscle	9.37361e-05	CRCA	Muscle CRCA	0.0937361
P21550	ENOB_406	1.22286	0.000650857	aceK	Muscle	9.37361e-05	CRCA	Muscle CRCA	0.0937361
P21550	ENOB_420	1.0287	0.592409	aceK	Muscle	9.37361e-05	CRCA	Muscle CRCA	0.0937361
P21550	ENOB_54	1.23468	0.0203313	aceK	Muscle	9.37361e-05	CRCA	Muscle CRCA	0.0937361
P21550	ENOB_64	1.00876	0.893423	aceK	Muscle	9.37361e-05	CRCA	Muscle CRCA	0.0937361
P21550	ENOB_71	1.01088	0.868582	aceK	Muscle	9.37361e-05	CRCA	Muscle CRCA	0.0937361
P21550	ENOB_80	1.40632	0.00176693	aceK	Muscle	9.37361e-05	CRCA	Muscle CRCA	0.0937361
P21550	ENOB_89	0.898834	0.391118	aceK	Muscle	9.37361e-05	CRCA	Muscle CRCA	0.0937361
P17183	ENOG_406	1.11272	0.000650857	aceK	Muscle	2.69044e-07	CRCA	Muscle CRCA	0.000269044
Q99LC5	ETFA_126	240.286	0.2703	aceK	Muscle	4.50568e-06	CRCA	Muscle CRCA	0.00450568
Q99LC5	ETFA_139	1.09494	0.721702	aceK	Muscle	4.50568e-06	CRCA	Muscle CRCA	0.00450568
Q99LC5	ETFA_158	1.01374	0.407144	aceK	Muscle	4.50568e-06	CRCA	Muscle CRCA	0.00450568
Q99LC5	ETFA_162	1.41998	0.0255059	aceK	Muscle	4.50568e-06	CRCA	Muscle CRCA	0.00450568
Q99LC5	ETFA_62	1.64685	0.156594	aceK	Muscle	4.50568e-06	CRCA	Muscle CRCA	0.00450568
Q99LC5	ETFA_69	1.37594	0.40409	aceK	Muscle	4.50568e-06	CRCA	Muscle CRCA	0.00450568
Q99LC5	ETFA_75	5.70518	0.360003	aceK	Muscle	4.50568e-06	CRCA	Muscle CRCA	0.00450568
Q99LC5	ETFA_85	1.02392	0.326211	aceK	Muscle	4.50568e-06	CRCA	Muscle CRCA	0.00450568
Q9DCW4	ETFB_110	2.50342	0.107674	aceK	Muscle	5.4133e-06	CRCA	Muscle CRCA	0.0054133
Q9DCW4	ETFB_114	1.12941	0.95949	aceK	Muscle	5.4133e-06	CRCA	Muscle CRCA	0.0054133
Q921G7	ETFD_124	0.942165	0.0074954	aceK	Muscle	1.28039e-06	CRCA	Muscle CRCA	0.00128039
Q921G7	ETFD_356	0.702186	0.146744	aceK	Muscle	1.28039e-06	CRCA	Muscle CRCA	0.00128039
Q921G7	ETFD_415	1.06568	0.934319	aceK	Muscle	1.28039e-06	CRCA	Muscle CRCA	0.00128039
Q99L47	F10A1_41	0.372675	0.243501	aceK	Muscle	1.40195e-06	CRCA	Muscle CRCA	0.00140195
P70266	F261_114	83.2701	0.559233	aceK	Muscle	4.9757e-09	CRCA	Muscle CRCA	4.9757e-06
P04117	FABP4_121	1.14969	0.0573577	aceK	Muscle	2.56078e-06	CRCA	Muscle CRCA	0.00256078
P04117	FABP4_59	1.32132	0.089915	aceK	Muscle	2.56078e-06	CRCA	Muscle CRCA	0.00256078
Q3TC72	FAHD2_233	0.944205	0.373429	aceK	Muscle	1.81524e-07	CRCA	Muscle CRCA	0.000181524
P19096	FAS_1234	3.86147	0.917549	aceK	Muscle	3.27391e-06	CRCA	Muscle CRCA	0.00327391
P19096	FAS_1575	0.607912	0.463772	aceK	Muscle	3.27391e-06	CRCA	Muscle CRCA	0.00327391
P19096	FAS_993	1.16914	0.529562	aceK	Muscle	3.27391e-06	CRCA	Muscle CRCA	0.00327391
Q8VCM7	FIBG_198	0.510192	0.164484	aceK	Muscle	1.16694e-07	CRCA	Muscle CRCA	0.000116694
P97807	FUMH_128	1.12573	0.157174	aceK	Muscle	1.74231e-06	CRCA	Muscle CRCA	0.00174231
P97807	FUMH_202	0.803593	0.00108471	aceK	Muscle	1.74231e-06	CRCA	Muscle CRCA	0.00174231
P97807	FUMH_210	0.752441	0.0161466	aceK	Muscle	1.74231e-06	CRCA	Muscle CRCA	0.00174231
P97807	FUMH_470	1.78801	0.113858	aceK	Muscle	1.74231e-06	CRCA	Muscle CRCA	0.00174231
P97807	FUMH_499	0.933191	0.055661	aceK	Muscle	1.74231e-06	CRCA	Muscle CRCA	0.00174231
P97807	FUMH_77	1.11782	0.00328593	aceK	Muscle	1.74231e-06	CRCA	Muscle CRCA	0.00174231
P06745	G6PI_12	1.0081	0.445753	aceK	Muscle	7.01785e-06	CRCA	Muscle CRCA	0.00701785
P06745	G6PI_142	0.889506	0.643986	aceK	Muscle	7.01785e-06	CRCA	Muscle CRCA	0.00701785
P06745	G6PI_25	1.59186	0.0679455	aceK	Muscle	7.01785e-06	CRCA	Muscle CRCA	0.00701785
P06745	G6PI_252	0.934667	0.680885	aceK	Muscle	7.01785e-06	CRCA	Muscle CRCA	0.00701785
P06745	G6PI_461	0.684113	0.217426	aceK	Muscle	7.01785e-06	CRCA	Muscle CRCA	0.00701785
P06745	G6PI_550	2.37981	0.0215552	aceK	Muscle	7.01785e-06	CRCA	Muscle CRCA	0.00701785
Q9D172	GAL3A_201	1.00617	0.387727	aceK	Muscle	2.17991e-06	CRCA	Muscle CRCA	0.00217991
E9PVA8	GCN1_840	0.0202768	0.450774	aceK	Muscle	1.36953e-08	CRCA	Muscle CRCA	1.36953e-05
Q8R0H9	GGA1_87	0.00810711	0.812051	aceK	Muscle	1.53971e-07	CRCA	Muscle CRCA	0.000153971
P13707	GPDA_318	3.84585	0.00224726	aceK	Muscle	8.39548e-06	CRCA	Muscle CRCA	0.00839548
P13707	GPDA_327	3.84443	0.00491756	aceK	Muscle	8.39548e-06	CRCA	Muscle CRCA	0.00839548
P38647	GRP75_135	0.80122	0.0166301	aceK	Muscle	5.25123e-06	CRCA	Muscle CRCA	0.00525123
P38647	GRP75_143	1.33259	0.300667	aceK	Muscle	5.25123e-06	CRCA	Muscle CRCA	0.00525123
P38647	GRP75_288	0.519554	0.00530683	aceK	Muscle	5.25123e-06	CRCA	Muscle CRCA	0.00525123
P38647	GRP75_291	0.991872	0.365608	aceK	Muscle	5.25123e-06	CRCA	Muscle CRCA	0.00525123
P38647	GRP75_345	0.886696	0.0268157	aceK	Muscle	5.25123e-06	CRCA	Muscle CRCA	0.00525123
P38647	GRP75_360	0.872092	0.0242759	aceK	Muscle	5.25123e-06	CRCA	Muscle CRCA	0.00525123
Q9DCM2	GSTK1_158	1.03105	0.00199747	aceK	Muscle	1.19125e-07	CRCA	Muscle CRCA	0.000119125
Q9DCM2	GSTK1_93	0.720072	0.303703	aceK	Muscle	1.19125e-07	CRCA	Muscle CRCA	0.000119125
P10649	GSTM1_52	1.93845	0.014777	aceK	Muscle	5.6159e-07	CRCA	Muscle CRCA	0.00056159
P15626	GSTM2_52	1.65	0.014777	aceK	Muscle	3.84118e-06	CRCA	Muscle CRCA	0.00384118
P43277	H13_137	9.19028	0.00352642	aceK	Muscle	1.31281e-06	CRCA	Muscle CRCA	0.00131281
P43277	H13_138	1.0274	0.292733	aceK	Muscle	1.31281e-06	CRCA	Muscle CRCA	0.00131281
P43277	H13_169	1.25812	0.000846182	aceK	Muscle	1.31281e-06	CRCA	Muscle CRCA	0.00131281
P43277	H13_33	0.934277	0.0358576	aceK	Muscle	1.31281e-06	CRCA	Muscle CRCA	0.00131281
P43274	H14_136	12.9261	0.00352642	aceK	Muscle	1.09401e-07	CRCA	Muscle CRCA	0.000109401
P43274	H14_137	1.44503	0.292733	aceK	Muscle	1.09401e-07	CRCA	Muscle CRCA	0.000109401
P43274	H14_148	0.346993	0.300634	aceK	Muscle	1.09401e-07	CRCA	Muscle CRCA	0.000109401
P43274	H14_168	1.76954	0.000846182	aceK	Muscle	1.09401e-07	CRCA	Muscle CRCA	0.000109401
P43274	H14_177	2.37452	0.00060043	aceK	Muscle	1.09401e-07	CRCA	Muscle CRCA	0.000109401
P43274	H14_182	2.37452	0.00060043	aceK	Muscle	1.09401e-07	CRCA	Muscle CRCA	0.000109401
P43276	H15_165	0.942636	0.0910731	aceK	Muscle	1.85576e-08	CRCA	Muscle CRCA	1.85576e-05
Q6ZWY9	H2B1C_109	0.861606	0.0149611	aceK	Muscle	6.28851e-07	CRCA	Muscle CRCA	0.000628851
Q6ZWY9	H2B1C_12	0.454688	0.0209657	aceK	Muscle	6.28851e-07	CRCA	Muscle CRCA	0.000628851
Q6ZWY9	H2B1C_121	1.15393	0.00178866	aceK	Muscle	6.28851e-07	CRCA	Muscle CRCA	0.000628851
Q6ZWY9	H2B1C_13	0.613458	0.0939542	aceK	Muscle	6.28851e-07	CRCA	Muscle CRCA	0.000628851
Q6ZWY9	H2B1C_16	0.61724	0.210821	aceK	Muscle	6.28851e-07	CRCA	Muscle CRCA	0.000628851
Q6ZWY9	H2B1C_17	0.731846	0.00105911	aceK	Muscle	6.28851e-07	CRCA	Muscle CRCA	0.000628851
Q6ZWY9	H2B1C_21	0.918874	0.00243723	aceK	Muscle	6.28851e-07	CRCA	Muscle CRCA	0.000628851
Q6ZWY9	H2B1C_24	1.01486	0.0020914	aceK	Muscle	6.28851e-07	CRCA	Muscle CRCA	0.000628851
Q6ZWY9	H2B1C_86	1.15984	0.00378074	aceK	Muscle	6.28851e-07	CRCA	Muscle CRCA	0.000628851
P62806	H4_13	0.738025	0.0173848	aceK	Muscle	2.35009e-06	CRCA	Muscle CRCA	0.00235009
P62806	H4_17	0.741477	0.0167634	aceK	Muscle	2.35009e-06	CRCA	Muscle CRCA	0.00235009
P62806	H4_6	0.804156	0.00196445	aceK	Muscle	2.35009e-06	CRCA	Muscle CRCA	0.00235009
P62806	H4_9	0.858004	0.00410534	aceK	Muscle	2.35009e-06	CRCA	Muscle CRCA	0.00235009
P62806	H4_92	1.64651	3.18729e-05	aceK	Muscle	2.35009e-06	CRCA	Muscle CRCA	0.00235009
P01942	HBA_17	0.803852	0.00028814	aceK	Muscle	4.94329e-06	CRCA	Muscle CRCA	0.00494329
P01942	HBA_91	2.46834	0.00171867	aceK	Muscle	4.94329e-06	CRCA	Muscle CRCA	0.00494329
P02088	HBB1_121	0.637352	0.00447989	aceK	Muscle	5.44572e-06	CRCA	Muscle CRCA	0.00544572
P02088	HBB1_133	1.32856	0.799206	aceK	Muscle	5.44572e-06	CRCA	Muscle CRCA	0.00544572
P02088	HBB1_145	6.69108	0.163613	aceK	Muscle	5.44572e-06	CRCA	Muscle CRCA	0.00544572
P02088	HBB1_18	0.807316	0.343252	aceK	Muscle	5.44572e-06	CRCA	Muscle CRCA	0.00544572
P02088	HBB1_60	0.00262021	0.30303	aceK	Muscle	5.44572e-06	CRCA	Muscle CRCA	0.00544572
P02088	HBB1_96	0.568034	0.00331268	aceK	Muscle	5.44572e-06	CRCA	Muscle CRCA	0.00544572
Q61425	HCDH_136	1.23487	0.852324	aceK	Muscle	8.67101e-07	CRCA	Muscle CRCA	0.000867101
Q61425	HCDH_179	1.65501	0.111697	aceK	Muscle	8.67101e-07	CRCA	Muscle CRCA	0.000867101
Q61425	HCDH_185	1.31061	0.710342	aceK	Muscle	8.67101e-07	CRCA	Muscle CRCA	0.000867101
Q61425	HCDH_192	1.16851	0.47037	aceK	Muscle	8.67101e-07	CRCA	Muscle CRCA	0.000867101
Q61425	HCDH_202	1.03694	0.120056	aceK	Muscle	8.67101e-07	CRCA	Muscle CRCA	0.000867101
Q61425	HCDH_206	1.11278	0.199639	aceK	Muscle	8.67101e-07	CRCA	Muscle CRCA	0.000867101
Q61425	HCDH_249	0.940139	0.433675	aceK	Muscle	8.67101e-07	CRCA	Muscle CRCA	0.000867101
Q61425	HCDH_65	1.62637	0.0419119	aceK	Muscle	8.67101e-07	CRCA	Muscle CRCA	0.000867101
Q61425	HCDH_75	1.45635	0.063482	aceK	Muscle	8.67101e-07	CRCA	Muscle CRCA	0.000867101
Q61425	HCDH_81	1.14022	0.418044	aceK	Muscle	8.67101e-07	CRCA	Muscle CRCA	0.000867101
P10518	HEM2_265	0.919103	0.00690938	aceK	Muscle	2.22043e-08	CRCA	Muscle CRCA	2.22043e-05
Q8QZS1	HIBCH_220	0.938324	0.430945	aceK	Muscle	7.32579e-07	CRCA	Muscle CRCA	0.000732579
Q8QZS1	HIBCH_232	0.741418	0.0777291	aceK	Muscle	7.32579e-07	CRCA	Muscle CRCA	0.000732579
Q8QZS1	HIBCH_300	1.65787	0.00169519	aceK	Muscle	7.32579e-07	CRCA	Muscle CRCA	0.000732579
Q8QZS1	HIBCH_54	0.818454	0.0477493	aceK	Muscle	7.32579e-07	CRCA	Muscle CRCA	0.000732579
P38060	HMGCL_48	1.08445	0.594772	aceK	Muscle	1.75851e-07	CRCA	Muscle CRCA	0.000175851
Q8VEK3	HNRPU_578	0.903449	0.935129	aceK	Muscle	5.8428e-07	CRCA	Muscle CRCA	0.00058428
P11499	HS90B_438	0.969122	0.0780077	aceK	Muscle	2.60941e-06	CRCA	Muscle CRCA	0.00260941
P63017	HSP7C_246	1.09481	0.847219	aceK	Muscle	1.32091e-05	CRCA	Muscle CRCA	0.0132091
P63017	HSP7C_248	1.2012	0.426301	aceK	Muscle	1.32091e-05	CRCA	Muscle CRCA	0.0132091
P63017	HSP7C_348	1.19535	0.367463	aceK	Muscle	1.32091e-05	CRCA	Muscle CRCA	0.0132091
Q9D6R2	IDH3A_100	1.01094	0.188213	aceK	Muscle	2.00973e-06	CRCA	Muscle CRCA	0.00200973
Q9D6R2	IDH3A_177	1.15706	0.252361	aceK	Muscle	2.00973e-06	CRCA	Muscle CRCA	0.00200973
Q9D6R2	IDH3A_200	0.912284	0.0281477	aceK	Muscle	2.00973e-06	CRCA	Muscle CRCA	0.00200973
Q9D6R2	IDH3A_214	1.58857	0.204678	aceK	Muscle	2.00973e-06	CRCA	Muscle CRCA	0.00200973
Q9D6R2	IDH3A_326	2.16784	0.732702	aceK	Muscle	2.00973e-06	CRCA	Muscle CRCA	0.00200973
Q9D6R2	IDH3A_336	1.58261	0.00336059	aceK	Muscle	2.00973e-06	CRCA	Muscle CRCA	0.00200973
Q9D6R2	IDH3A_58	0.877928	0.00526175	aceK	Muscle	2.00973e-06	CRCA	Muscle CRCA	0.00200973
P70404	IDHG1_149	0.928779	0.0187679	aceK	Muscle	6.88819e-07	CRCA	Muscle CRCA	0.000688819
P70404	IDHG1_206	0.898672	0.0976865	aceK	Muscle	6.88819e-07	CRCA	Muscle CRCA	0.000688819
P70404	IDHG1_221	1.27562	0.700951	aceK	Muscle	6.88819e-07	CRCA	Muscle CRCA	0.000688819
P70404	IDHG1_226	0.615836	0.0381053	aceK	Muscle	6.88819e-07	CRCA	Muscle CRCA	0.000688819
P70404	IDHG1_340	1.91658	0.393705	aceK	Muscle	6.88819e-07	CRCA	Muscle CRCA	0.000688819
P54071	IDHP_106	1.27194	0.00986614	aceK	Muscle	3.78445e-06	CRCA	Muscle CRCA	0.00378445
P54071	IDHP_133	1.00176	0.00473762	aceK	Muscle	3.78445e-06	CRCA	Muscle CRCA	0.00378445
P54071	IDHP_155	0.983439	0.10421	aceK	Muscle	3.78445e-06	CRCA	Muscle CRCA	0.00378445
P54071	IDHP_180	1.11748	0.000396331	aceK	Muscle	3.78445e-06	CRCA	Muscle CRCA	0.00378445
P54071	IDHP_193	0.894389	0.978929	aceK	Muscle	3.78445e-06	CRCA	Muscle CRCA	0.00378445
P54071	IDHP_256	0.797192	0.144001	aceK	Muscle	3.78445e-06	CRCA	Muscle CRCA	0.00378445
P54071	IDHP_272	0.734447	0.118264	aceK	Muscle	3.78445e-06	CRCA	Muscle CRCA	0.00378445
P54071	IDHP_275	0.874657	0.866051	aceK	Muscle	3.78445e-06	CRCA	Muscle CRCA	0.00378445
P54071	IDHP_280	0.85235	0.676893	aceK	Muscle	3.78445e-06	CRCA	Muscle CRCA	0.00378445
P54071	IDHP_299	0.679052	0.284382	aceK	Muscle	3.78445e-06	CRCA	Muscle CRCA	0.00378445
P54071	IDHP_309	0.680462	0.031354	aceK	Muscle	3.78445e-06	CRCA	Muscle CRCA	0.00378445
P54071	IDHP_384	1.15762	0.0231931	aceK	Muscle	3.78445e-06	CRCA	Muscle CRCA	0.00378445
P54071	IDHP_400	1.09828	0.00518837	aceK	Muscle	3.78445e-06	CRCA	Muscle CRCA	0.00378445
P54071	IDHP_442	0.944997	0.403951	aceK	Muscle	3.78445e-06	CRCA	Muscle CRCA	0.00378445
P54071	IDHP_48	1.061	0.0299554	aceK	Muscle	3.78445e-06	CRCA	Muscle CRCA	0.00378445
P54071	IDHP_69	0.860766	0.943844	aceK	Muscle	3.78445e-06	CRCA	Muscle CRCA	0.00378445
P54071	IDHP_80	1.5202	0.0170932	aceK	Muscle	3.78445e-06	CRCA	Muscle CRCA	0.00378445
P10630	IF4A2_382	1.17619	0.449575	aceK	Muscle	1.36143e-06	CRCA	Muscle CRCA	0.00136143
P63242	IF5A1_47	0.29008	0.00365676	aceK	Muscle	5.05674e-06	CRCA	Muscle CRCA	0.00505674
Q9D819	IPYR_228	1.24489	0.736751	aceK	Muscle	1.56402e-06	CRCA	Muscle CRCA	0.00156402
Q91VM9	IPYR2_211	1.83234	0.106807	aceK	Muscle	3.14425e-07	CRCA	Muscle CRCA	0.000314425
Q9JHI5	IVD_260	1.15243	0.924345	aceK	Muscle	1.27229e-06	CRCA	Muscle CRCA	0.00127229
Q9JHI5	IVD_56	1.05423	0.141938	aceK	Muscle	1.27229e-06	CRCA	Muscle CRCA	0.00127229
Q9JHI5	IVD_76	0.982064	0.172059	aceK	Muscle	1.27229e-06	CRCA	Muscle CRCA	0.00127229
Q9R0Y5	KAD1_148	1.59137	0.0132138	aceK	Muscle	0.000120219	CRCA	Muscle CRCA	0.120219
Q9R0Y5	KAD1_166	1.33951	0.165735	aceK	Muscle	0.000120219	CRCA	Muscle CRCA	0.120219
Q9R0Y5	KAD1_27	1.47032	0.0078954	aceK	Muscle	0.000120219	CRCA	Muscle CRCA	0.120219
Q9R0Y5	KAD1_31	1.64129	0.0365433	aceK	Muscle	0.000120219	CRCA	Muscle CRCA	0.120219
P05132	KAPCA_193	0.682798	0.270179	aceK	Muscle	5.51055e-08	CRCA	Muscle CRCA	5.51055e-05
P05132	KAPCA_214	0.682798	0.270179	aceK	Muscle	5.51055e-08	CRCA	Muscle CRCA	5.51055e-05
Q6PHZ2	KCC2D_268	1.2851	0.0114385	aceK	Muscle	1.78282e-09	CRCA	Muscle CRCA	1.78282e-06
Q6PHZ2	KCC2D_445	0.731554	0.109431	aceK	Muscle	1.78282e-09	CRCA	Muscle CRCA	1.78282e-06
Q04447	KCRB_196	0.784794	0.819975	aceK	Muscle	7.77149e-07	CRCA	Muscle CRCA	0.000777149
P07310	KCRM_105	1.12463	0.360065	aceK	Muscle	0.000367732	CRCA	Muscle CRCA	0.367732
P07310	KCRM_107	1.01941	0.772187	aceK	Muscle	0.000367732	CRCA	Muscle CRCA	0.367732
P07310	KCRM_11	0.952366	0.882827	aceK	Muscle	0.000367732	CRCA	Muscle CRCA	0.367732
P07310	KCRM_116	1.18549	0.079983	aceK	Muscle	0.000367732	CRCA	Muscle CRCA	0.367732
P07310	KCRM_15	1.051	0.523378	aceK	Muscle	0.000367732	CRCA	Muscle CRCA	0.367732
P07310	KCRM_156	1.06779	0.448985	aceK	Muscle	0.000367732	CRCA	Muscle CRCA	0.367732
P07310	KCRM_170	0.99841	0.921975	aceK	Muscle	0.000367732	CRCA	Muscle CRCA	0.367732
P07310	KCRM_172	0.947532	0.910451	aceK	Muscle	0.000367732	CRCA	Muscle CRCA	0.367732
P07310	KCRM_177	2.11223	0.00410688	aceK	Muscle	0.000367732	CRCA	Muscle CRCA	0.367732
P07310	KCRM_196	1.13476	0.0634922	aceK	Muscle	0.000367732	CRCA	Muscle CRCA	0.367732
P07310	KCRM_223	1.03813	0.662881	aceK	Muscle	0.000367732	CRCA	Muscle CRCA	0.367732
P07310	KCRM_242	1.18226	0.0312764	aceK	Muscle	0.000367732	CRCA	Muscle CRCA	0.367732
P07310	KCRM_247	1.36258	0.126492	aceK	Muscle	0.000367732	CRCA	Muscle CRCA	0.367732
P07310	KCRM_25	1.05163	0.486355	aceK	Muscle	0.000367732	CRCA	Muscle CRCA	0.367732
P07310	KCRM_259	0.955307	0.333778	aceK	Muscle	0.000367732	CRCA	Muscle CRCA	0.367732
P07310	KCRM_265	1.17797	0.0574835	aceK	Muscle	0.000367732	CRCA	Muscle CRCA	0.367732
P07310	KCRM_298	1.2105	0.00446944	aceK	Muscle	0.000367732	CRCA	Muscle CRCA	0.367732
P07310	KCRM_304	1.36614	0.0138377	aceK	Muscle	0.000367732	CRCA	Muscle CRCA	0.367732
P07310	KCRM_307	1.32454	0.0171283	aceK	Muscle	0.000367732	CRCA	Muscle CRCA	0.367732
P07310	KCRM_32	0.939255	0.301371	aceK	Muscle	0.000367732	CRCA	Muscle CRCA	0.367732
P07310	KCRM_366	1.69232	0.000626831	aceK	Muscle	0.000367732	CRCA	Muscle CRCA	0.367732
P07310	KCRM_369	0.985194	0.495191	aceK	Muscle	0.000367732	CRCA	Muscle CRCA	0.367732
P07310	KCRM_41	0.776832	0.118609	aceK	Muscle	0.000367732	CRCA	Muscle CRCA	0.367732
Q6P8J7	KCRS_128	0.945941	0.519069	aceK	Muscle	1.20746e-06	CRCA	Muscle CRCA	0.00120746
Q6P8J7	KCRS_230	0.665121	2.50737e-06	aceK	Muscle	1.20746e-06	CRCA	Muscle CRCA	0.00120746
Q6P8J7	KCRS_276	1.19367	0.286141	aceK	Muscle	1.20746e-06	CRCA	Muscle CRCA	0.00120746
P52480	KPYM_135	0.967996	0.336773	aceK	Muscle	2.12642e-05	CRCA	Muscle CRCA	0.0212642
P52480	KPYM_151	1.08588	0.736234	aceK	Muscle	2.12642e-05	CRCA	Muscle CRCA	0.0212642
P52480	KPYM_162	1.07962	0.800082	aceK	Muscle	2.12642e-05	CRCA	Muscle CRCA	0.0212642
P52480	KPYM_188	0.90798	0.0599815	aceK	Muscle	2.12642e-05	CRCA	Muscle CRCA	0.0212642
P52480	KPYM_261	1.04006	0.253584	aceK	Muscle	2.12642e-05	CRCA	Muscle CRCA	0.0212642
P52480	KPYM_305	0.93443	0.418706	aceK	Muscle	2.12642e-05	CRCA	Muscle CRCA	0.0212642
P52480	KPYM_311	1.14663	0.80836	aceK	Muscle	2.12642e-05	CRCA	Muscle CRCA	0.0212642
P52480	KPYM_89	1.11408	0.920139	aceK	Muscle	2.12642e-05	CRCA	Muscle CRCA	0.0212642
P97927	LAMA4_698	0.775485	0.57708	aceK	Muscle	6.19937e-08	CRCA	Muscle CRCA	6.19937e-05
P06151	LDHA_118	3.65724	0.210139	aceK	Muscle	7.16777e-05	CRCA	Muscle CRCA	0.0716777
P06151	LDHA_126	1.1841	0.0530866	aceK	Muscle	7.16777e-05	CRCA	Muscle CRCA	0.0716777
P06151	LDHA_228	1.02687	0.866131	aceK	Muscle	7.16777e-05	CRCA	Muscle CRCA	0.0716777
P06151	LDHA_243	0.782024	0.00547502	aceK	Muscle	7.16777e-05	CRCA	Muscle CRCA	0.0716777
P06151	LDHA_245	1.54965	0.283586	aceK	Muscle	7.16777e-05	CRCA	Muscle CRCA	0.0716777
P06151	LDHA_73	0.588116	0.673755	aceK	Muscle	7.16777e-05	CRCA	Muscle CRCA	0.0716777
P16125	LDHB_119	0.599266	0.0536617	aceK	Muscle	1.47488e-06	CRCA	Muscle CRCA	0.00147488
P16125	LDHB_82	0.811274	0.080975	aceK	Muscle	1.47488e-06	CRCA	Muscle CRCA	0.00147488
P16045	LEG1_37	1.50636	0.179193	aceK	Muscle	8.90602e-06	CRCA	Muscle CRCA	0.00890602
P48678	LMNA_114	1.02799	0.0156701	aceK	Muscle	3.03891e-06	CRCA	Muscle CRCA	0.00303891
P14733	LMNB1_484	1.4562	0.00149573	aceK	Muscle	7.47166e-06	CRCA	Muscle CRCA	0.00747166
Q6PB66	LPPRC_462	0.474988	0.00318798	aceK	Muscle	5.51055e-07	CRCA	Muscle CRCA	0.000551055
Q8CI70	LRC20_43	1.23132	0.61853	aceK	Muscle	4.95949e-07	CRCA	Muscle CRCA	0.000495949
P97823	LYPA1_224	0.674404	0.00986468	aceK	Muscle	3.15236e-07	CRCA	Muscle CRCA	0.000315236
Q8K3C3	LZIC_11	1.02787	0.816252	aceK	Muscle	7.70666e-08	CRCA	Muscle CRCA	7.70666e-05
Q8K3C3	LZIC_13	1.02787	0.816252	aceK	Muscle	7.70666e-08	CRCA	Muscle CRCA	7.70666e-05
Q922B1	MACD1_127	1.44569	0.0564892	aceK	Muscle	6.12643e-07	CRCA	Muscle CRCA	0.000612643
Q922B1	MACD1_146	1.25201	0.0139782	aceK	Muscle	6.12643e-07	CRCA	Muscle CRCA	0.000612643
Q922B1	MACD1_161	3.74071	0.0186989	aceK	Muscle	6.12643e-07	CRCA	Muscle CRCA	0.000612643
Q8BMF3	MAON_558	1.55831	0.322391	aceK	Muscle	6.88008e-09	CRCA	Muscle CRCA	6.88008e-06
P27546	MAP4_673	31.3279	0.968685	aceK	Muscle	6.31282e-07	CRCA	Muscle CRCA	0.000631282
P27546	MAP4_682	31.3279	0.968685	aceK	Muscle	6.31282e-07	CRCA	Muscle CRCA	0.000631282
Q99MR8	MCCA_297	0.00857269	0.952738	aceK	Muscle	3.35495e-07	CRCA	Muscle CRCA	0.000335495
Q99MR8	MCCA_363	4.78405	0.0109959	aceK	Muscle	3.35495e-07	CRCA	Muscle CRCA	0.000335495
Q3ULD5	MCCB_433	0.753686	0.038696	aceK	Muscle	2.04214e-07	CRCA	Muscle CRCA	0.000204214
Q9D1I5	MCEE_152	0.576733	0.0284929	aceK	Muscle	4.30309e-07	CRCA	Muscle CRCA	0.000430309
Q3UMR5	MCU_218	0.914884	0.988988	aceK	Muscle	5.03243e-08	CRCA	Muscle CRCA	5.03243e-05
Q3UMR5	MCU_331	0.979047	0.900161	aceK	Muscle	5.03243e-08	CRCA	Muscle CRCA	5.03243e-05
P14152	MDHC_107	0.896876	0.0289923	aceK	Muscle	7.52838e-06	CRCA	Muscle CRCA	0.00752838
P14152	MDHC_118	1.04521	0.339104	aceK	Muscle	7.52838e-06	CRCA	Muscle CRCA	0.00752838
P14152	MDHC_236	1.09737	0.214319	aceK	Muscle	7.52838e-06	CRCA	Muscle CRCA	0.00752838
P14152	MDHC_295	0.8358	0.465294	aceK	Muscle	7.52838e-06	CRCA	Muscle CRCA	0.00752838
P14152	MDHC_298	0.991958	0.889966	aceK	Muscle	7.52838e-06	CRCA	Muscle CRCA	0.00752838
P08249	MDHM_185	0.889621	0.000208698	aceK	Muscle	6.20747e-06	CRCA	Muscle CRCA	0.00620747
P08249	MDHM_203	0.955273	0.0115837	aceK	Muscle	6.20747e-06	CRCA	Muscle CRCA	0.00620747
P08249	MDHM_239	0.818091	7.8534e-05	aceK	Muscle	6.20747e-06	CRCA	Muscle CRCA	0.00620747
P08249	MDHM_301	0.906319	0.0472102	aceK	Muscle	6.20747e-06	CRCA	Muscle CRCA	0.00620747
P08249	MDHM_307	0.956816	0.0641415	aceK	Muscle	6.20747e-06	CRCA	Muscle CRCA	0.00620747
P08249	MDHM_314	1.01369	0.0145081	aceK	Muscle	6.20747e-06	CRCA	Muscle CRCA	0.00620747
P08249	MDHM_324	1.15233	0.151861	aceK	Muscle	6.20747e-06	CRCA	Muscle CRCA	0.00620747
P08249	MDHM_335	0.840352	0.000727747	aceK	Muscle	6.20747e-06	CRCA	Muscle CRCA	0.00620747
P08249	MDHM_91	1.27392	0.883273	aceK	Muscle	6.20747e-06	CRCA	Muscle CRCA	0.00620747
P97457	MLRS_105	0.857214	0.187878	aceK	Muscle	0.000621809	CRCA	Muscle CRCA	0.621809
P97457	MLRS_116	1.86305	0.00243753	aceK	Muscle	0.000621809	CRCA	Muscle CRCA	0.621809
P97457	MLRS_31	8.44775	2.18943e-05	aceK	Muscle	0.000621809	CRCA	Muscle CRCA	0.621809
P97457	MLRS_63	1.13433	0.12083	aceK	Muscle	0.000621809	CRCA	Muscle CRCA	0.621809
P97457	MLRS_72	2.04798	0.0278854	aceK	Muscle	0.000621809	CRCA	Muscle CRCA	0.621809
P51667	MLRV_165	1.03244	0.109054	aceK	Muscle	2.23663e-06	CRCA	Muscle CRCA	0.00223663
P26041	MOES_278	0.419083	0.0250684	aceK	Muscle	3.26581e-07	CRCA	Muscle CRCA	0.000326581
Q9D023	MPC2_49	1.6745	0.0792659	aceK	Muscle	7.11509e-08	CRCA	Muscle CRCA	7.11509e-05
Q9D023	MPC2_66	1.61677	0.0962683	aceK	Muscle	7.11509e-08	CRCA	Muscle CRCA	7.11509e-05
Q8VEM8	MPCP_107	0.902078	0.577674	aceK	Muscle	8.58997e-08	CRCA	Muscle CRCA	8.58997e-05
Q8VEM8	MPCP_204	0.981056	0.0134433	aceK	Muscle	8.58997e-08	CRCA	Muscle CRCA	8.58997e-05
Q8VEM8	MPCP_229	0.958853	0.133351	aceK	Muscle	8.58997e-08	CRCA	Muscle CRCA	8.58997e-05
Q8VEM8	MPCP_94	0.915446	0.0161595	aceK	Muscle	8.58997e-08	CRCA	Muscle CRCA	8.58997e-05
P28665	MUG1_332	0.0943812	0.715906	aceK	Muscle	3.70341e-08	CRCA	Muscle CRCA	3.70341e-05
P28665	MUG1_339	0.0943812	0.715906	aceK	Muscle	3.70341e-08	CRCA	Muscle CRCA	3.70341e-05
P28665	MUG1_344	0.0943812	0.715906	aceK	Muscle	3.70341e-08	CRCA	Muscle CRCA	3.70341e-05
O08638	MYH11_244	1.26523	0.000630659	aceK	Muscle	1.45867e-06	CRCA	Muscle CRCA	0.00145867
Q6URW6	MYH14_268	1.10965	0.000630659	aceK	Muscle	7.03405e-08	CRCA	Muscle CRCA	7.03405e-05
Q5SX39	MYH4_1020	1.18525	0.28772	aceK	Muscle	0.00029419	CRCA	Muscle CRCA	0.29419
Q5SX39	MYH4_1026	1.29509	0.0593333	aceK	Muscle	0.00029419	CRCA	Muscle CRCA	0.29419
Q5SX39	MYH4_1030	1.29325	0.0155903	aceK	Muscle	0.00029419	CRCA	Muscle CRCA	0.29419
Q5SX39	MYH4_1046	1.3896	0.0210248	aceK	Muscle	0.00029419	CRCA	Muscle CRCA	0.29419
Q5SX39	MYH4_1047	1.84705	0.00156974	aceK	Muscle	0.00029419	CRCA	Muscle CRCA	0.29419
Q5SX39	MYH4_1058	1.18755	0.369753	aceK	Muscle	0.00029419	CRCA	Muscle CRCA	0.29419
Q5SX39	MYH4_1064	1.17603	0.630432	aceK	Muscle	0.00029419	CRCA	Muscle CRCA	0.29419
Q5SX39	MYH4_1077	1.03182	0.278644	aceK	Muscle	0.00029419	CRCA	Muscle CRCA	0.29419
Q5SX39	MYH4_1083	0.953639	0.0390872	aceK	Muscle	0.00029419	CRCA	Muscle CRCA	0.29419
Q5SX39	MYH4_1110	1.38905	0.0385597	aceK	Muscle	0.00029419	CRCA	Muscle CRCA	0.29419
Q5SX39	MYH4_1169	2.19244	0.0412619	aceK	Muscle	0.00029419	CRCA	Muscle CRCA	0.29419
Q5SX39	MYH4_1170	1.97587	0.0125379	aceK	Muscle	0.00029419	CRCA	Muscle CRCA	0.29419
Q5SX39	MYH4_1177	1.37816	0.0124756	aceK	Muscle	0.00029419	CRCA	Muscle CRCA	0.29419
Q5SX39	MYH4_1229	0.798895	0.118393	aceK	Muscle	0.00029419	CRCA	Muscle CRCA	0.29419
Q5SX39	MYH4_1244	1.28859	0.0361733	aceK	Muscle	0.00029419	CRCA	Muscle CRCA	0.29419
Q5SX39	MYH4_1251	1.05587	0.396823	aceK	Muscle	0.00029419	CRCA	Muscle CRCA	0.29419
Q5SX39	MYH4_1264	1.23402	0.196802	aceK	Muscle	0.00029419	CRCA	Muscle CRCA	0.29419
Q5SX39	MYH4_1281	1.19245	0.0670939	aceK	Muscle	0.00029419	CRCA	Muscle CRCA	0.29419
Q5SX39	MYH4_1298	1.29035	0.0214108	aceK	Muscle	0.00029419	CRCA	Muscle CRCA	0.29419
Q5SX39	MYH4_1320	1.21928	0.219953	aceK	Muscle	0.00029419	CRCA	Muscle CRCA	0.29419
Q5SX39	MYH4_1328	1.16859	0.2484	aceK	Muscle	0.00029419	CRCA	Muscle CRCA	0.29419
Q5SX39	MYH4_1330	1.15854	0.371492	aceK	Muscle	0.00029419	CRCA	Muscle CRCA	0.29419
Q5SX39	MYH4_1358	0.99822	0.590278	aceK	Muscle	0.00029419	CRCA	Muscle CRCA	0.29419
Q5SX39	MYH4_1367	0.316145	0.187042	aceK	Muscle	0.00029419	CRCA	Muscle CRCA	0.29419
Q5SX39	MYH4_1378	1.2621	0.0137617	aceK	Muscle	0.00029419	CRCA	Muscle CRCA	0.29419
Q5SX39	MYH4_1394	1.33062	0.000486845	aceK	Muscle	0.00029419	CRCA	Muscle CRCA	0.29419
Q5SX39	MYH4_1395	1.61127	0.0036663	aceK	Muscle	0.00029419	CRCA	Muscle CRCA	0.29419
Q5SX39	MYH4_1414	1.00741	0.37726	aceK	Muscle	0.00029419	CRCA	Muscle CRCA	0.29419
Q5SX39	MYH4_1420	1.2013	0.150721	aceK	Muscle	0.00029419	CRCA	Muscle CRCA	0.29419
Q5SX39	MYH4_1448	1.48309	0.00132776	aceK	Muscle	0.00029419	CRCA	Muscle CRCA	0.29419
Q5SX39	MYH4_1449	1.31481	0.00342367	aceK	Muscle	0.00029419	CRCA	Muscle CRCA	0.29419
Q5SX39	MYH4_1455	1.01465	0.279275	aceK	Muscle	0.00029419	CRCA	Muscle CRCA	0.29419
Q5SX39	MYH4_1461	1.31083	0.0953876	aceK	Muscle	0.00029419	CRCA	Muscle CRCA	0.29419
Q5SX39	MYH4_1463	1.82562	0.000133314	aceK	Muscle	0.00029419	CRCA	Muscle CRCA	0.29419
Q5SX39	MYH4_1476	1.12264	0.914349	aceK	Muscle	0.00029419	CRCA	Muscle CRCA	0.29419
Q5SX39	MYH4_1487	1.27961	0.0123358	aceK	Muscle	0.00029419	CRCA	Muscle CRCA	0.29419
Q5SX39	MYH4_1503	1.23992	0.0903915	aceK	Muscle	0.00029419	CRCA	Muscle CRCA	0.29419
Q5SX39	MYH4_1532	1.10899	0.970511	aceK	Muscle	0.00029419	CRCA	Muscle CRCA	0.29419
Q5SX39	MYH4_1541	0.977846	0.579353	aceK	Muscle	0.00029419	CRCA	Muscle CRCA	0.29419
Q5SX39	MYH4_1561	1.19075	0.398469	aceK	Muscle	0.00029419	CRCA	Muscle CRCA	0.29419
Q5SX39	MYH4_1573	1.01724	0.569359	aceK	Muscle	0.00029419	CRCA	Muscle CRCA	0.29419
Q5SX39	MYH4_1579	1.37609	0.00922158	aceK	Muscle	0.00029419	CRCA	Muscle CRCA	0.29419
Q5SX39	MYH4_1583	1.40494	0.000308363	aceK	Muscle	0.00029419	CRCA	Muscle CRCA	0.29419
Q5SX39	MYH4_1591	0.894636	0.536001	aceK	Muscle	0.00029419	CRCA	Muscle CRCA	0.29419
Q5SX39	MYH4_1731	1.14665	0.267021	aceK	Muscle	0.00029419	CRCA	Muscle CRCA	0.29419
Q5SX39	MYH4_1733	1.47139	0.065766	aceK	Muscle	0.00029419	CRCA	Muscle CRCA	0.29419
Q5SX39	MYH4_1758	1.43803	0.241695	aceK	Muscle	0.00029419	CRCA	Muscle CRCA	0.29419
Q5SX39	MYH4_1774	1.26941	0.0865386	aceK	Muscle	0.00029419	CRCA	Muscle CRCA	0.29419
Q5SX39	MYH4_1775	1.31239	0.00553256	aceK	Muscle	0.00029419	CRCA	Muscle CRCA	0.29419
Q5SX39	MYH4_1795	1.02613	0.241357	aceK	Muscle	0.00029419	CRCA	Muscle CRCA	0.29419
Q5SX39	MYH4_1810	1.25543	0.0628237	aceK	Muscle	0.00029419	CRCA	Muscle CRCA	0.29419
Q5SX39	MYH4_1818	1.23515	0.0133038	aceK	Muscle	0.00029419	CRCA	Muscle CRCA	0.29419
Q5SX39	MYH4_1835	1.31574	0.0227198	aceK	Muscle	0.00029419	CRCA	Muscle CRCA	0.29419
Q5SX39	MYH4_1842	1.0521	0.189389	aceK	Muscle	0.00029419	CRCA	Muscle CRCA	0.29419
Q5SX39	MYH4_1863	1.29835	0.00366301	aceK	Muscle	0.00029419	CRCA	Muscle CRCA	0.29419
Q5SX39	MYH4_1874	1.19406	0.168546	aceK	Muscle	0.00029419	CRCA	Muscle CRCA	0.29419
Q5SX39	MYH4_1878	1.20008	0.298662	aceK	Muscle	0.00029419	CRCA	Muscle CRCA	0.29419
Q5SX39	MYH4_1883	1.3437	0.0624139	aceK	Muscle	0.00029419	CRCA	Muscle CRCA	0.29419
Q5SX39	MYH4_1899	1.34636	0.218231	aceK	Muscle	0.00029419	CRCA	Muscle CRCA	0.29419
Q5SX39	MYH4_1923	1.35098	0.0430677	aceK	Muscle	0.00029419	CRCA	Muscle CRCA	0.29419
Q5SX39	MYH4_22	1.42785	0.017029	aceK	Muscle	0.00029419	CRCA	Muscle CRCA	0.29419
Q5SX39	MYH4_237	1.28446	0.218765	aceK	Muscle	0.00029419	CRCA	Muscle CRCA	0.29419
Q5SX39	MYH4_249	1.47575	0.000630659	aceK	Muscle	0.00029419	CRCA	Muscle CRCA	0.29419
Q5SX39	MYH4_260	1.43963	0.318079	aceK	Muscle	0.00029419	CRCA	Muscle CRCA	0.29419
Q5SX39	MYH4_273	1.26669	0.221497	aceK	Muscle	0.00029419	CRCA	Muscle CRCA	0.29419
Q5SX39	MYH4_281	1.14631	0.741024	aceK	Muscle	0.00029419	CRCA	Muscle CRCA	0.29419
Q5SX39	MYH4_35	1.3072	0.00483192	aceK	Muscle	0.00029419	CRCA	Muscle CRCA	0.29419
Q5SX39	MYH4_354	1.03708	0.666378	aceK	Muscle	0.00029419	CRCA	Muscle CRCA	0.29419
Q5SX39	MYH4_366	1.45677	8.3952e-05	aceK	Muscle	0.00029419	CRCA	Muscle CRCA	0.29419
Q5SX39	MYH4_370	1.26757	0.286749	aceK	Muscle	0.00029419	CRCA	Muscle CRCA	0.29419
Q5SX39	MYH4_386	0.98309	0.682998	aceK	Muscle	0.00029419	CRCA	Muscle CRCA	0.29419
Q5SX39	MYH4_400	1.26262	0.0144378	aceK	Muscle	0.00029419	CRCA	Muscle CRCA	0.29419
Q5SX39	MYH4_416	1.61949	0.320696	aceK	Muscle	0.00029419	CRCA	Muscle CRCA	0.29419
Q5SX39	MYH4_44	1.20907	0.116621	aceK	Muscle	0.00029419	CRCA	Muscle CRCA	0.29419
Q5SX39	MYH4_453	1.03977	0.318411	aceK	Muscle	0.00029419	CRCA	Muscle CRCA	0.29419
Q5SX39	MYH4_49	1.09571	0.620554	aceK	Muscle	0.00029419	CRCA	Muscle CRCA	0.29419
Q5SX39	MYH4_505	1.15712	0.421405	aceK	Muscle	0.00029419	CRCA	Muscle CRCA	0.29419
Q5SX39	MYH4_562	1.20522	0.319986	aceK	Muscle	0.00029419	CRCA	Muscle CRCA	0.29419
Q5SX39	MYH4_568	1.02896	0.0550375	aceK	Muscle	0.00029419	CRCA	Muscle CRCA	0.29419
Q5SX39	MYH4_618	0.213024	0.168124	aceK	Muscle	0.00029419	CRCA	Muscle CRCA	0.29419
Q5SX39	MYH4_661	0.829865	0.362281	aceK	Muscle	0.00029419	CRCA	Muscle CRCA	0.29419
Q5SX39	MYH4_667	1.1911	0.154365	aceK	Muscle	0.00029419	CRCA	Muscle CRCA	0.29419
Q5SX39	MYH4_683	1.55569	0.142641	aceK	Muscle	0.00029419	CRCA	Muscle CRCA	0.29419
Q5SX39	MYH4_723	1.24175	0.107655	aceK	Muscle	0.00029419	CRCA	Muscle CRCA	0.29419
Q5SX39	MYH4_743	1.20955	0.159556	aceK	Muscle	0.00029419	CRCA	Muscle CRCA	0.29419
Q5SX39	MYH4_748	1.3642	0.0187892	aceK	Muscle	0.00029419	CRCA	Muscle CRCA	0.29419
Q5SX39	MYH4_761	1.57134	0.00186766	aceK	Muscle	0.00029419	CRCA	Muscle CRCA	0.29419
Q5SX39	MYH4_770	1.70217	0.0325642	aceK	Muscle	0.00029419	CRCA	Muscle CRCA	0.29419
Q5SX39	MYH4_784	1.15975	0.189964	aceK	Muscle	0.00029419	CRCA	Muscle CRCA	0.29419
Q5SX39	MYH4_806	1.31653	0.0588649	aceK	Muscle	0.00029419	CRCA	Muscle CRCA	0.29419
Q5SX39	MYH4_829	1.63351	0.00176276	aceK	Muscle	0.00029419	CRCA	Muscle CRCA	0.29419
Q5SX39	MYH4_835	2.51514	0.0510055	aceK	Muscle	0.00029419	CRCA	Muscle CRCA	0.29419
Q5SX39	MYH4_839	1.1905	0.276669	aceK	Muscle	0.00029419	CRCA	Muscle CRCA	0.29419
Q5SX39	MYH4_857	1.24436	0.0457248	aceK	Muscle	0.00029419	CRCA	Muscle CRCA	0.29419
Q5SX39	MYH4_862	1.05315	0.181346	aceK	Muscle	0.00029419	CRCA	Muscle CRCA	0.29419
Q5SX39	MYH4_869	0.965345	0.0266117	aceK	Muscle	0.00029419	CRCA	Muscle CRCA	0.29419
Q5SX39	MYH4_880	0.828418	0.11737	aceK	Muscle	0.00029419	CRCA	Muscle CRCA	0.29419
Q5SX39	MYH4_888	0.840058	0.267502	aceK	Muscle	0.00029419	CRCA	Muscle CRCA	0.29419
Q5SX39	MYH4_914	1.36292	0.0054101	aceK	Muscle	0.00029419	CRCA	Muscle CRCA	0.29419
Q5SX39	MYH4_922	1.01131	0.210813	aceK	Muscle	0.00029419	CRCA	Muscle CRCA	0.29419
Q5SX39	MYH4_943	1.05064	0.468342	aceK	Muscle	0.00029419	CRCA	Muscle CRCA	0.29419
Q5SX39	MYH4_946	1.2828	0.561811	aceK	Muscle	0.00029419	CRCA	Muscle CRCA	0.29419
Q5SX39	MYH4_955	1.1299	0.762841	aceK	Muscle	0.00029419	CRCA	Muscle CRCA	0.29419
Q5SX39	MYH4_956	1.20667	0.939774	aceK	Muscle	0.00029419	CRCA	Muscle CRCA	0.29419
Q5SX39	MYH4_967	0.996681	0.354478	aceK	Muscle	0.00029419	CRCA	Muscle CRCA	0.29419
Q5SX39	MYH4_972	1.19177	0.171417	aceK	Muscle	0.00029419	CRCA	Muscle CRCA	0.29419
Q5SX39	MYH4_978	1.22209	0.252786	aceK	Muscle	0.00029419	CRCA	Muscle CRCA	0.29419
Q5SX39	MYH4_995	1.69959	0.156192	aceK	Muscle	0.00029419	CRCA	Muscle CRCA	0.29419
Q5SX39	MYH4_998	1.97763	0.00191383	aceK	Muscle	0.00029419	CRCA	Muscle CRCA	0.29419
Q02566	MYH6_1044	3.28268	0.695366	aceK	Muscle	1.74231e-06	CRCA	Muscle CRCA	0.00174231
Q02566	MYH6_1056	1.07851	0.0559573	aceK	Muscle	1.74231e-06	CRCA	Muscle CRCA	0.00174231
Q02566	MYH6_1136	1.27479	0.00530589	aceK	Muscle	1.74231e-06	CRCA	Muscle CRCA	0.00174231
Q02566	MYH6_1175	1.22879	0.0124756	aceK	Muscle	1.74231e-06	CRCA	Muscle CRCA	0.00174231
Q02566	MYH6_1376	1.1253	0.0137617	aceK	Muscle	1.74231e-06	CRCA	Muscle CRCA	0.00174231
Q02566	MYH6_1392	1.1864	0.000486845	aceK	Muscle	1.74231e-06	CRCA	Muscle CRCA	0.00174231
Q02566	MYH6_1393	1.43663	0.0036663	aceK	Muscle	1.74231e-06	CRCA	Muscle CRCA	0.00174231
Q02566	MYH6_1418	1.26128	0.00150317	aceK	Muscle	1.74231e-06	CRCA	Muscle CRCA	0.00174231
Q02566	MYH6_1447	0.976313	0.882913	aceK	Muscle	1.74231e-06	CRCA	Muscle CRCA	0.00174231
Q02566	MYH6_1453	1.33517	0.147199	aceK	Muscle	1.74231e-06	CRCA	Muscle CRCA	0.00174231
Q02566	MYH6_146	1.53011	0.260511	aceK	Muscle	1.74231e-06	CRCA	Muscle CRCA	0.00174231
Q02566	MYH6_1485	0.20919	0.186547	aceK	Muscle	1.74231e-06	CRCA	Muscle CRCA	0.00174231
Q02566	MYH6_1501	1.1554	0.30849	aceK	Muscle	1.74231e-06	CRCA	Muscle CRCA	0.00174231
Q02566	MYH6_1581	0.724709	0.508917	aceK	Muscle	1.74231e-06	CRCA	Muscle CRCA	0.00174231
Q02566	MYH6_1589	1.22085	0.0462989	aceK	Muscle	1.74231e-06	CRCA	Muscle CRCA	0.00174231
Q02566	MYH6_1729	0.95477	0.936627	aceK	Muscle	1.74231e-06	CRCA	Muscle CRCA	0.00174231
Q02566	MYH6_1756	1.28217	0.241695	aceK	Muscle	1.74231e-06	CRCA	Muscle CRCA	0.00174231
Q02566	MYH6_1772	1.13183	0.0865386	aceK	Muscle	1.74231e-06	CRCA	Muscle CRCA	0.00174231
Q02566	MYH6_1773	1.17015	0.00553256	aceK	Muscle	1.74231e-06	CRCA	Muscle CRCA	0.00174231
Q02566	MYH6_1808	1.11936	0.0628237	aceK	Muscle	1.74231e-06	CRCA	Muscle CRCA	0.00174231
Q02566	MYH6_1816	1.10128	0.0133038	aceK	Muscle	1.74231e-06	CRCA	Muscle CRCA	0.00174231
Q02566	MYH6_1833	1.56246	0.0195977	aceK	Muscle	1.74231e-06	CRCA	Muscle CRCA	0.00174231
Q02566	MYH6_1840	1.10539	0.391476	aceK	Muscle	1.74231e-06	CRCA	Muscle CRCA	0.00174231
Q02566	MYH6_1876	1.22219	0.26262	aceK	Muscle	1.74231e-06	CRCA	Muscle CRCA	0.00174231
Q02566	MYH6_1881	1.19807	0.0624139	aceK	Muscle	1.74231e-06	CRCA	Muscle CRCA	0.00174231
Q02566	MYH6_1897	0.840785	0.0064615	aceK	Muscle	1.74231e-06	CRCA	Muscle CRCA	0.00174231
Q02566	MYH6_1921	0.925678	0.143956	aceK	Muscle	1.74231e-06	CRCA	Muscle CRCA	0.00174231
Q02566	MYH6_247	1.31581	0.000630659	aceK	Muscle	1.74231e-06	CRCA	Muscle CRCA	0.00174231
Q02566	MYH6_258	1.2836	0.318079	aceK	Muscle	1.74231e-06	CRCA	Muscle CRCA	0.00174231
Q02566	MYH6_271	1.1294	0.221497	aceK	Muscle	1.74231e-06	CRCA	Muscle CRCA	0.00174231
Q02566	MYH6_364	0.761302	0.501852	aceK	Muscle	1.74231e-06	CRCA	Muscle CRCA	0.00174231
Q02566	MYH6_368	1.51078	0.33514	aceK	Muscle	1.74231e-06	CRCA	Muscle CRCA	0.00174231
Q02566	MYH6_503	1.0317	0.421405	aceK	Muscle	1.74231e-06	CRCA	Muscle CRCA	0.00174231
Q02566	MYH6_612	1.0781	0.702446	aceK	Muscle	1.74231e-06	CRCA	Muscle CRCA	0.00174231
Q02566	MYH6_659	0.917767	0.0721882	aceK	Muscle	1.74231e-06	CRCA	Muscle CRCA	0.00174231
Q02566	MYH6_742	1.19331	0.185594	aceK	Muscle	1.74231e-06	CRCA	Muscle CRCA	0.00174231
Q02566	MYH6_746	1.20726	0.142649	aceK	Muscle	1.74231e-06	CRCA	Muscle CRCA	0.00174231
Q02566	MYH6_759	1.33277	0.0600513	aceK	Muscle	1.74231e-06	CRCA	Muscle CRCA	0.00174231
Q02566	MYH6_837	1.06147	0.276669	aceK	Muscle	1.74231e-06	CRCA	Muscle CRCA	0.00174231
Q02566	MYH6_867	1.13739	0.094713	aceK	Muscle	1.74231e-06	CRCA	Muscle CRCA	0.00174231
Q02566	MYH6_878	1.15415	0.140417	aceK	Muscle	1.74231e-06	CRCA	Muscle CRCA	0.00174231
Q02566	MYH6_941	1.38515	0.0574723	aceK	Muscle	1.74231e-06	CRCA	Muscle CRCA	0.00174231
Q02566	MYH6_944	1.14376	0.561811	aceK	Muscle	1.74231e-06	CRCA	Muscle CRCA	0.00174231
Q02566	MYH6_953	1.00743	0.762841	aceK	Muscle	1.74231e-06	CRCA	Muscle CRCA	0.00174231
Q02566	MYH6_954	1.07588	0.939774	aceK	Muscle	1.74231e-06	CRCA	Muscle CRCA	0.00174231
Q02566	MYH6_965	0.888657	0.354478	aceK	Muscle	1.74231e-06	CRCA	Muscle CRCA	0.00174231
Q02566	MYH6_970	1.0626	0.171417	aceK	Muscle	1.74231e-06	CRCA	Muscle CRCA	0.00174231
Q02566	MYH6_976	1.08964	0.252786	aceK	Muscle	1.74231e-06	CRCA	Muscle CRCA	0.00174231
Q91Z83	MYH7_1042	2.55196	0.695366	aceK	Muscle	2.44733e-07	CRCA	Muscle CRCA	0.000244733
Q91Z83	MYH7_1043	1.51173	0.029297	aceK	Muscle	2.44733e-07	CRCA	Muscle CRCA	0.000244733
Q91Z83	MYH7_1054	0.838438	0.0559573	aceK	Muscle	2.44733e-07	CRCA	Muscle CRCA	0.000244733
Q91Z83	MYH7_1073	0.801251	0.772646	aceK	Muscle	2.44733e-07	CRCA	Muscle CRCA	0.000244733
Q91Z83	MYH7_1106	0.864244	0.617044	aceK	Muscle	2.44733e-07	CRCA	Muscle CRCA	0.000244733
Q91Z83	MYH7_1134	0.991025	0.00530589	aceK	Muscle	2.44733e-07	CRCA	Muscle CRCA	0.000244733
Q91Z83	MYH7_1173	0.955264	0.0124756	aceK	Muscle	2.44733e-07	CRCA	Muscle CRCA	0.000244733
Q91Z83	MYH7_1247	0.89728	0.279389	aceK	Muscle	2.44733e-07	CRCA	Muscle CRCA	0.000244733
Q91Z83	MYH7_1294	0.939183	0.304273	aceK	Muscle	2.44733e-07	CRCA	Muscle CRCA	0.000244733
Q91Z83	MYH7_1305	0.903954	0.0590832	aceK	Muscle	2.44733e-07	CRCA	Muscle CRCA	0.000244733
Q91Z83	MYH7_1316	1.01753	0.0028814	aceK	Muscle	2.44733e-07	CRCA	Muscle CRCA	0.000244733
Q91Z83	MYH7_1324	0.874356	0.0220922	aceK	Muscle	2.44733e-07	CRCA	Muscle CRCA	0.000244733
Q91Z83	MYH7_1374	0.874813	0.0137617	aceK	Muscle	2.44733e-07	CRCA	Muscle CRCA	0.000244733
Q91Z83	MYH7_1390	0.922312	0.000486845	aceK	Muscle	2.44733e-07	CRCA	Muscle CRCA	0.000244733
Q91Z83	MYH7_1391	1.11684	0.0036663	aceK	Muscle	2.44733e-07	CRCA	Muscle CRCA	0.000244733
Q91Z83	MYH7_1416	0.980523	0.00150317	aceK	Muscle	2.44733e-07	CRCA	Muscle CRCA	0.000244733
Q91Z83	MYH7_1445	0.758987	0.882913	aceK	Muscle	2.44733e-07	CRCA	Muscle CRCA	0.000244733
Q91Z83	MYH7_1451	1.03796	0.147199	aceK	Muscle	2.44733e-07	CRCA	Muscle CRCA	0.000244733
Q91Z83	MYH7_146	1.18951	0.260511	aceK	Muscle	2.44733e-07	CRCA	Muscle CRCA	0.000244733
Q91Z83	MYH7_1483	0.162625	0.186547	aceK	Muscle	2.44733e-07	CRCA	Muscle CRCA	0.000244733
Q91Z83	MYH7_1499	0.898208	0.30849	aceK	Muscle	2.44733e-07	CRCA	Muscle CRCA	0.000244733
Q91Z83	MYH7_1528	0.866913	0.0170263	aceK	Muscle	2.44733e-07	CRCA	Muscle CRCA	0.000244733
Q91Z83	MYH7_1579	0.563389	0.508917	aceK	Muscle	2.44733e-07	CRCA	Muscle CRCA	0.000244733
Q91Z83	MYH7_1587	0.949086	0.0462989	aceK	Muscle	2.44733e-07	CRCA	Muscle CRCA	0.000244733
Q91Z83	MYH7_1641	0.848741	0.160829	aceK	Muscle	2.44733e-07	CRCA	Muscle CRCA	0.000244733
Q91Z83	MYH7_1727	0.742239	0.936627	aceK	Muscle	2.44733e-07	CRCA	Muscle CRCA	0.000244733
Q91Z83	MYH7_1754	0.996761	0.241695	aceK	Muscle	2.44733e-07	CRCA	Muscle CRCA	0.000244733
Q91Z83	MYH7_1770	0.879882	0.0865386	aceK	Muscle	2.44733e-07	CRCA	Muscle CRCA	0.000244733
Q91Z83	MYH7_1771	0.909674	0.00553256	aceK	Muscle	2.44733e-07	CRCA	Muscle CRCA	0.000244733
Q91Z83	MYH7_1806	0.870195	0.0628237	aceK	Muscle	2.44733e-07	CRCA	Muscle CRCA	0.000244733
Q91Z83	MYH7_1814	0.856134	0.0133038	aceK	Muscle	2.44733e-07	CRCA	Muscle CRCA	0.000244733
Q91Z83	MYH7_1831	1.21466	0.0195977	aceK	Muscle	2.44733e-07	CRCA	Muscle CRCA	0.000244733
Q91Z83	MYH7_1838	0.859334	0.391476	aceK	Muscle	2.44733e-07	CRCA	Muscle CRCA	0.000244733
Q91Z83	MYH7_1859	0.843183	0.193153	aceK	Muscle	2.44733e-07	CRCA	Muscle CRCA	0.000244733
Q91Z83	MYH7_1874	0.950135	0.26262	aceK	Muscle	2.44733e-07	CRCA	Muscle CRCA	0.000244733
Q91Z83	MYH7_1879	0.931379	0.0624139	aceK	Muscle	2.44733e-07	CRCA	Muscle CRCA	0.000244733
Q91Z83	MYH7_1895	0.653627	0.0064615	aceK	Muscle	2.44733e-07	CRCA	Muscle CRCA	0.000244733
Q91Z83	MYH7_1919	0.719623	0.143956	aceK	Muscle	2.44733e-07	CRCA	Muscle CRCA	0.000244733
Q91Z83	MYH7_246	1.02291	0.000630659	aceK	Muscle	2.44733e-07	CRCA	Muscle CRCA	0.000244733
Q91Z83	MYH7_257	0.99787	0.318079	aceK	Muscle	2.44733e-07	CRCA	Muscle CRCA	0.000244733
Q91Z83	MYH7_270	0.877999	0.221497	aceK	Muscle	2.44733e-07	CRCA	Muscle CRCA	0.000244733
Q91Z83	MYH7_351	1.72138	0.114918	aceK	Muscle	2.44733e-07	CRCA	Muscle CRCA	0.000244733
Q91Z83	MYH7_367	1.17448	0.33514	aceK	Muscle	2.44733e-07	CRCA	Muscle CRCA	0.000244733
Q91Z83	MYH7_502	0.802049	0.421405	aceK	Muscle	2.44733e-07	CRCA	Muscle CRCA	0.000244733
Q91Z83	MYH7_572	1.38523	0.019564	aceK	Muscle	2.44733e-07	CRCA	Muscle CRCA	0.000244733
Q91Z83	MYH7_611	0.838117	0.702446	aceK	Muscle	2.44733e-07	CRCA	Muscle CRCA	0.000244733
Q91Z83	MYH7_657	0.915482	0.0777022	aceK	Muscle	2.44733e-07	CRCA	Muscle CRCA	0.000244733
Q91Z83	MYH7_740	0.927677	0.185594	aceK	Muscle	2.44733e-07	CRCA	Muscle CRCA	0.000244733
Q91Z83	MYH7_744	0.938529	0.142649	aceK	Muscle	2.44733e-07	CRCA	Muscle CRCA	0.000244733
Q91Z83	MYH7_757	1.0361	0.0600513	aceK	Muscle	2.44733e-07	CRCA	Muscle CRCA	0.000244733
Q91Z83	MYH7_835	0.825186	0.276669	aceK	Muscle	2.44733e-07	CRCA	Muscle CRCA	0.000244733
Q91Z83	MYH7_865	0.884208	0.094713	aceK	Muscle	2.44733e-07	CRCA	Muscle CRCA	0.000244733
Q91Z83	MYH7_876	0.897241	0.140417	aceK	Muscle	2.44733e-07	CRCA	Muscle CRCA	0.000244733
Q91Z83	MYH7_939	1.07682	0.0574723	aceK	Muscle	2.44733e-07	CRCA	Muscle CRCA	0.000244733
Q91Z83	MYH7_951	0.95726	0.212732	aceK	Muscle	2.44733e-07	CRCA	Muscle CRCA	0.000244733
Q91Z83	MYH7_968	0.826068	0.171417	aceK	Muscle	2.44733e-07	CRCA	Muscle CRCA	0.000244733
Q91Z83	MYH7_974	0.847087	0.252786	aceK	Muscle	2.44733e-07	CRCA	Muscle CRCA	0.000244733
Q91Z83	MYH7_991	0.929755	0.00400252	aceK	Muscle	2.44733e-07	CRCA	Muscle CRCA	0.000244733
Q91Z83	MYH7_994	0.926814	0.00430968	aceK	Muscle	2.44733e-07	CRCA	Muscle CRCA	0.000244733
P13542	MYH8_1019	1.08275	0.28772	aceK	Muscle	2.32578e-06	CRCA	Muscle CRCA	0.00232578
P13542	MYH8_1025	1.1831	0.0593333	aceK	Muscle	2.32578e-06	CRCA	Muscle CRCA	0.00232578
P13542	MYH8_1029	1.18142	0.0155903	aceK	Muscle	2.32578e-06	CRCA	Muscle CRCA	0.00232578
P13542	MYH8_1045	1.26943	0.0210248	aceK	Muscle	2.32578e-06	CRCA	Muscle CRCA	0.00232578
P13542	MYH8_1046	1.68732	0.00156974	aceK	Muscle	2.32578e-06	CRCA	Muscle CRCA	0.00232578
P13542	MYH8_1057	1.08486	0.369753	aceK	Muscle	2.32578e-06	CRCA	Muscle CRCA	0.00232578
P13542	MYH8_1063	1.07433	0.630432	aceK	Muscle	2.32578e-06	CRCA	Muscle CRCA	0.00232578
P13542	MYH8_1076	0.942596	0.278644	aceK	Muscle	2.32578e-06	CRCA	Muscle CRCA	0.00232578
P13542	MYH8_1082	0.871173	0.0390872	aceK	Muscle	2.32578e-06	CRCA	Muscle CRCA	0.00232578
P13542	MYH8_1250	0.96456	0.396823	aceK	Muscle	2.32578e-06	CRCA	Muscle CRCA	0.00232578
P13542	MYH8_1263	1.30638	0.0339518	aceK	Muscle	2.32578e-06	CRCA	Muscle CRCA	0.00232578
P13542	MYH8_1377	1.15296	0.0137617	aceK	Muscle	2.32578e-06	CRCA	Muscle CRCA	0.00232578
P13542	MYH8_1393	1.21556	0.000486845	aceK	Muscle	2.32578e-06	CRCA	Muscle CRCA	0.00232578
P13542	MYH8_1394	1.47193	0.0036663	aceK	Muscle	2.32578e-06	CRCA	Muscle CRCA	0.00232578
P13542	MYH8_1419	1.09742	0.150721	aceK	Muscle	2.32578e-06	CRCA	Muscle CRCA	0.00232578
P13542	MYH8_1447	1.54136	0.0069254	aceK	Muscle	2.32578e-06	CRCA	Muscle CRCA	0.00232578
P13542	MYH8_1448	1.42925	0.00508452	aceK	Muscle	2.32578e-06	CRCA	Muscle CRCA	0.00232578
P13542	MYH8_1531	1.01309	0.970511	aceK	Muscle	2.32578e-06	CRCA	Muscle CRCA	0.00232578
P13542	MYH8_1540	2.62821	0.93955	aceK	Muscle	2.32578e-06	CRCA	Muscle CRCA	0.00232578
P13542	MYH8_1560	1.49088	0.0225358	aceK	Muscle	2.32578e-06	CRCA	Muscle CRCA	0.00232578
P13542	MYH8_1572	0.929273	0.569359	aceK	Muscle	2.32578e-06	CRCA	Muscle CRCA	0.00232578
P13542	MYH8_1578	1.25709	0.00922158	aceK	Muscle	2.32578e-06	CRCA	Muscle CRCA	0.00232578
P13542	MYH8_1582	1.28345	0.000308363	aceK	Muscle	2.32578e-06	CRCA	Muscle CRCA	0.00232578
P13542	MYH8_1590	0.817272	0.536001	aceK	Muscle	2.32578e-06	CRCA	Muscle CRCA	0.00232578
P13542	MYH8_1730	0.95462	0.122975	aceK	Muscle	2.32578e-06	CRCA	Muscle CRCA	0.00232578
P13542	MYH8_1757	1.31368	0.241695	aceK	Muscle	2.32578e-06	CRCA	Muscle CRCA	0.00232578
P13542	MYH8_1773	1.15964	0.0865386	aceK	Muscle	2.32578e-06	CRCA	Muscle CRCA	0.00232578
P13542	MYH8_1774	1.1989	0.00553256	aceK	Muscle	2.32578e-06	CRCA	Muscle CRCA	0.00232578
P13542	MYH8_1794	0.937394	0.241357	aceK	Muscle	2.32578e-06	CRCA	Muscle CRCA	0.00232578
P13542	MYH8_1809	1.14687	0.0628237	aceK	Muscle	2.32578e-06	CRCA	Muscle CRCA	0.00232578
P13542	MYH8_1817	1.12834	0.0133038	aceK	Muscle	2.32578e-06	CRCA	Muscle CRCA	0.00232578
P13542	MYH8_1834	1.64193	0.000698136	aceK	Muscle	2.32578e-06	CRCA	Muscle CRCA	0.00232578
P13542	MYH8_1841	1.01686	0.908551	aceK	Muscle	2.32578e-06	CRCA	Muscle CRCA	0.00232578
P13542	MYH8_1862	1.18607	0.00366301	aceK	Muscle	2.32578e-06	CRCA	Muscle CRCA	0.00232578
P13542	MYH8_1873	1.11783	0.499149	aceK	Muscle	2.32578e-06	CRCA	Muscle CRCA	0.00232578
P13542	MYH8_1877	1.15813	0.0817139	aceK	Muscle	2.32578e-06	CRCA	Muscle CRCA	0.00232578
P13542	MYH8_1922	1.23415	0.0430677	aceK	Muscle	2.32578e-06	CRCA	Muscle CRCA	0.00232578
P13542	MYH8_237	1.17339	0.218765	aceK	Muscle	2.32578e-06	CRCA	Muscle CRCA	0.00232578
P13542	MYH8_24	1.30438	0.017029	aceK	Muscle	2.32578e-06	CRCA	Muscle CRCA	0.00232578
P13542	MYH8_249	1.34814	0.000630659	aceK	Muscle	2.32578e-06	CRCA	Muscle CRCA	0.00232578
P13542	MYH8_273	1.15715	0.221497	aceK	Muscle	2.32578e-06	CRCA	Muscle CRCA	0.00232578
P13542	MYH8_281	1.04718	0.741024	aceK	Muscle	2.32578e-06	CRCA	Muscle CRCA	0.00232578
P13542	MYH8_354	1.4508	0.724838	aceK	Muscle	2.32578e-06	CRCA	Muscle CRCA	0.00232578
P13542	MYH8_366	1.3308	8.3952e-05	aceK	Muscle	2.32578e-06	CRCA	Muscle CRCA	0.00232578
P13542	MYH8_370	1.5479	0.33514	aceK	Muscle	2.32578e-06	CRCA	Muscle CRCA	0.00232578
P13542	MYH8_453	0.949855	0.318411	aceK	Muscle	2.32578e-06	CRCA	Muscle CRCA	0.00232578
P13542	MYH8_505	1.05706	0.421405	aceK	Muscle	2.32578e-06	CRCA	Muscle CRCA	0.00232578
P13542	MYH8_660	1.20655	0.0777022	aceK	Muscle	2.32578e-06	CRCA	Muscle CRCA	0.00232578
P13542	MYH8_682	1.42116	0.142641	aceK	Muscle	2.32578e-06	CRCA	Muscle CRCA	0.00232578
P13542	MYH8_742	1.10496	0.159556	aceK	Muscle	2.32578e-06	CRCA	Muscle CRCA	0.00232578
P13542	MYH8_747	1.24623	0.0187892	aceK	Muscle	2.32578e-06	CRCA	Muscle CRCA	0.00232578
P13542	MYH8_760	1.43546	0.00186766	aceK	Muscle	2.32578e-06	CRCA	Muscle CRCA	0.00232578
P13542	MYH8_828	1.49225	0.00176276	aceK	Muscle	2.32578e-06	CRCA	Muscle CRCA	0.00232578
P13542	MYH8_838	0.965371	0.693774	aceK	Muscle	2.32578e-06	CRCA	Muscle CRCA	0.00232578
P13542	MYH8_921	0.923854	0.210813	aceK	Muscle	2.32578e-06	CRCA	Muscle CRCA	0.00232578
P13542	MYH8_942	1.36713	0.0232839	aceK	Muscle	2.32578e-06	CRCA	Muscle CRCA	0.00232578
P13542	MYH8_945	1.17187	0.561811	aceK	Muscle	2.32578e-06	CRCA	Muscle CRCA	0.00232578
P13542	MYH8_954	1.03219	0.762841	aceK	Muscle	2.32578e-06	CRCA	Muscle CRCA	0.00232578
P13542	MYH8_955	1.10232	0.939774	aceK	Muscle	2.32578e-06	CRCA	Muscle CRCA	0.00232578
P13542	MYH8_966	0.910493	0.354478	aceK	Muscle	2.32578e-06	CRCA	Muscle CRCA	0.00232578
P13542	MYH8_971	1.08871	0.171417	aceK	Muscle	2.32578e-06	CRCA	Muscle CRCA	0.00232578
P13542	MYH8_977	1.11641	0.252786	aceK	Muscle	2.32578e-06	CRCA	Muscle CRCA	0.00232578
P13542	MYH8_994	1.55262	0.156192	aceK	Muscle	2.32578e-06	CRCA	Muscle CRCA	0.00232578
P13542	MYH8_997	1.80661	0.00191383	aceK	Muscle	2.32578e-06	CRCA	Muscle CRCA	0.00232578
Q8VDD5	MYH9_237	1.08951	0.000630659	aceK	Muscle	2.69855e-06	CRCA	Muscle CRCA	0.00269855
P05977	MYL1_135	1.15311	0.247677	aceK	Muscle	0.000320268	CRCA	Muscle CRCA	0.320268
P05977	MYL1_156	0.73472	0.00102946	aceK	Muscle	0.000320268	CRCA	Muscle CRCA	0.320268
P05977	MYL1_26	1.84883	0.000211144	aceK	Muscle	0.000320268	CRCA	Muscle CRCA	0.320268
P05977	MYL1_50	2.57683	0.00145859	aceK	Muscle	0.000320268	CRCA	Muscle CRCA	0.320268
P05977	MYL1_63	1.87599	0.0129472	aceK	Muscle	0.000320268	CRCA	Muscle CRCA	0.320268
P05977	MYL1_86	1.58808	0.000195171	aceK	Muscle	0.000320268	CRCA	Muscle CRCA	0.320268
Q62082	MYL10_107	3.52409	0.00587387	aceK	Muscle	1.48299e-07	CRCA	Muscle CRCA	0.000148299
P09542	MYL3_151	0.934261	0.247677	aceK	Muscle	1.3047e-06	CRCA	Muscle CRCA	0.0013047
P09542	MYL3_79	1.17935	0.000639131	aceK	Muscle	1.3047e-06	CRCA	Muscle CRCA	0.0013047
P09541	MYL4_161	0.462058	0.00102946	aceK	Muscle	2.03404e-07	CRCA	Muscle CRCA	0.000203404
Q60605	MYL6_98	1.02258	0.247677	aceK	Muscle	1.58833e-06	CRCA	Muscle CRCA	0.00158833
Q99104	MYO5A_1419	2.70686	0.495436	aceK	Muscle	1.0778e-08	CRCA	Muscle CRCA	1.0778e-05
Q62234	MYOM1_1080	1.21125	0.221457	aceK	Muscle	2.58104e-05	CRCA	Muscle CRCA	0.0258104
Q62234	MYOM1_1413	1.06683	0.302482	aceK	Muscle	2.58104e-05	CRCA	Muscle CRCA	0.0258104
Q62234	MYOM1_276	1.57699	0.0924968	aceK	Muscle	2.58104e-05	CRCA	Muscle CRCA	0.0258104
Q9JK37	MYOZ1_69	0.992957	0.805009	aceK	Muscle	3.49028e-05	CRCA	Muscle CRCA	0.0349028
Q5XKE0	MYPC2_1044	1.04974	0.211469	aceK	Muscle	4.29256e-05	CRCA	Muscle CRCA	0.0429256
Q5XKE0	MYPC2_135	0.753509	0.00493804	aceK	Muscle	4.29256e-05	CRCA	Muscle CRCA	0.0429256
Q5XKE0	MYPC2_194	0.769333	0.275373	aceK	Muscle	4.29256e-05	CRCA	Muscle CRCA	0.0429256
Q5XKE0	MYPC2_454	0.914658	0.0454689	aceK	Muscle	4.29256e-05	CRCA	Muscle CRCA	0.0429256
Q5XKE0	MYPC2_477	0.963943	0.384404	aceK	Muscle	4.29256e-05	CRCA	Muscle CRCA	0.0429256
Q5XKE0	MYPC2_83	1.31883	0.194791	aceK	Muscle	4.29256e-05	CRCA	Muscle CRCA	0.0429256
Q5XKE0	MYPC2_927	1.4415	0.126411	aceK	Muscle	4.29256e-05	CRCA	Muscle CRCA	0.0429256
Q01768	NDKB_135	1.12895	0.23678	aceK	Muscle	7.86064e-10	CRCA	Muscle CRCA	7.86064e-07
Q01768	NDKB_39	0.896912	0.963872	aceK	Muscle	7.86064e-10	CRCA	Muscle CRCA	7.86064e-07
Q9CQ75	NDUA2_13	1.0105	0.0596321	aceK	Muscle	7.16371e-08	CRCA	Muscle CRCA	7.16371e-05
Q9CQ75	NDUA2_75	1.14732	0.748349	aceK	Muscle	7.16371e-08	CRCA	Muscle CRCA	7.16371e-05
Q9CPP6	NDUA5_36	1.00421	0.00853759	aceK	Muscle	6.08592e-07	CRCA	Muscle CRCA	0.000608592
Q9CPP6	NDUA5_96	1.02022	0.583624	aceK	Muscle	6.08592e-07	CRCA	Muscle CRCA	0.000608592
Q9Z1P6	NDUA7_48	0.940711	0.398447	aceK	Muscle	7.42303e-07	CRCA	Muscle CRCA	0.000742303
Q9DC69	NDUA9_175	0.958526	0.0170991	aceK	Muscle	5.4133e-08	CRCA	Muscle CRCA	5.4133e-05
Q9DC69	NDUA9_189	1.01516	0.0187822	aceK	Muscle	5.4133e-08	CRCA	Muscle CRCA	5.4133e-05
Q99LC3	NDUAA_228	1.03902	0.26807	aceK	Muscle	2.30957e-06	CRCA	Muscle CRCA	0.00230957
Q99LC3	NDUAA_243	1.15481	0.323369	aceK	Muscle	2.30957e-06	CRCA	Muscle CRCA	0.00230957
Q99LC3	NDUAA_285	1.55639	0.362869	aceK	Muscle	2.30957e-06	CRCA	Muscle CRCA	0.00230957
Q9CQZ6	NDUB3_29	0.678651	0.975937	aceK	Muscle	1.89628e-07	CRCA	Muscle CRCA	0.000189628
Q9CQZ6	NDUB3_40	1.26492	0.786599	aceK	Muscle	1.89628e-07	CRCA	Muscle CRCA	0.000189628
Q9CQJ8	NDUB9_126	0.963514	0.139925	aceK	Muscle	9.80554e-07	CRCA	Muscle CRCA	0.000980554
Q9CQJ8	NDUB9_138	0.625284	0.108121	aceK	Muscle	9.80554e-07	CRCA	Muscle CRCA	0.000980554
Q91VD9	NDUS1_311	1.00278	0.11955	aceK	Muscle	3.20908e-06	CRCA	Muscle CRCA	0.00320908
Q91VD9	NDUS1_467	1.07183	0.350109	aceK	Muscle	3.20908e-06	CRCA	Muscle CRCA	0.00320908
Q91VD9	NDUS1_499	1.24076	0.491755	aceK	Muscle	3.20908e-06	CRCA	Muscle CRCA	0.00320908
Q91VD9	NDUS1_84	0.93021	0.0661121	aceK	Muscle	3.20908e-06	CRCA	Muscle CRCA	0.00320908
Q91VD9	NDUS1_98	0.486793	0.128043	aceK	Muscle	3.20908e-06	CRCA	Muscle CRCA	0.00320908
Q91WD5	NDUS2_350	2.78932	0.743119	aceK	Muscle	8.50894e-07	CRCA	Muscle CRCA	0.000850894
Q9DCT2	NDUS3_55	0.675297	0.0986816	aceK	Muscle	2.48785e-07	CRCA	Muscle CRCA	0.000248785
P52503	NDUS6_112	2.10017	0.986603	aceK	Muscle	8.78446e-06	CRCA	Muscle CRCA	0.00878446
Q91YT0	NDUV1_36	1.13137	0.626256	aceK	Muscle	5.14588e-07	CRCA	Muscle CRCA	0.000514588
Q91YT0	NDUV1_64	1.13766	0.0728444	aceK	Muscle	5.14588e-07	CRCA	Muscle CRCA	0.000514588
Q91YT0	NDUV1_81	0.782268	0.0157735	aceK	Muscle	5.14588e-07	CRCA	Muscle CRCA	0.000514588
P08551	NFL_268	1.48334	0.00231673	aceK	Muscle	6.52352e-07	CRCA	Muscle CRCA	0.000652352
P08553	NFM_296	1.61743	3.33756e-05	aceK	Muscle	5.47003e-07	CRCA	Muscle CRCA	0.000547003
O55126	NIPS2_138	0.747789	0.0409312	aceK	Muscle	2.84442e-06	CRCA	Muscle CRCA	0.00284442
O55126	NIPS2_276	1.02656	0.28951	aceK	Muscle	2.84442e-06	CRCA	Muscle CRCA	0.00284442
O55126	NIPS2_62	1.12621	0.329479	aceK	Muscle	2.84442e-06	CRCA	Muscle CRCA	0.00284442
O55126	NIPS2_77	1.25865	0.358049	aceK	Muscle	2.84442e-06	CRCA	Muscle CRCA	0.00284442
O55126	NIPS2_86	1.20618	0.189097	aceK	Muscle	2.84442e-06	CRCA	Muscle CRCA	0.00284442
O55126	NIPS2_99	279.604	0.053225	aceK	Muscle	2.84442e-06	CRCA	Muscle CRCA	0.00284442
Q9JHW2	NIT2_68	0.737266	0.0193283	aceK	Muscle	4.26257e-07	CRCA	Muscle CRCA	0.000426257
Q9CZ42	NNRD_136	0.728169	0.231224	aceK	Muscle	4.86225e-08	CRCA	Muscle CRCA	4.86225e-05
Q8K4Z3	NNRE_263	0.699101	0.46138	aceK	Muscle	2.95787e-07	CRCA	Muscle CRCA	0.000295787
Q61941	NNTM_100	1.05838	0.0238461	aceK	Muscle	4.1167e-06	CRCA	Muscle CRCA	0.0041167
Q61941	NNTM_117	1.13962	0.434393	aceK	Muscle	4.1167e-06	CRCA	Muscle CRCA	0.0041167
Q61941	NNTM_224	1.03878	0.26879	aceK	Muscle	4.1167e-06	CRCA	Muscle CRCA	0.0041167
Q61941	NNTM_394	0.97743	0.489989	aceK	Muscle	4.1167e-06	CRCA	Muscle CRCA	0.0041167
Q61941	NNTM_430	1.05112	0.532782	aceK	Muscle	4.1167e-06	CRCA	Muscle CRCA	0.0041167
Q61941	NNTM_70	1.22738	0.00224401	aceK	Muscle	4.1167e-06	CRCA	Muscle CRCA	0.0041167
Q61941	NNTM_84	4.07495	0.000610842	aceK	Muscle	4.1167e-06	CRCA	Muscle CRCA	0.0041167
P09405	NUCL_124	1.06947	0.105836	aceK	Muscle	1.70179e-06	CRCA	Muscle CRCA	0.00170179
P09405	NUCL_87	1.01293	0.144503	aceK	Muscle	1.70179e-06	CRCA	Muscle CRCA	0.00170179
A2AAJ9	OBSCN_681	0.792512	0.0718183	aceK	Muscle	9.23827e-07	CRCA	Muscle CRCA	0.000923827
P53395	ODB2_272	1.18148	0.644973	aceK	Muscle	2.19612e-07	CRCA	Muscle CRCA	0.000219612
P53395	ODB2_440	0.792064	0.0174943	aceK	Muscle	2.19612e-07	CRCA	Muscle CRCA	0.000219612
Q9D2G2	ODO2_268	1.63902	0.00316857	aceK	Muscle	1.47488e-06	CRCA	Muscle CRCA	0.00147488
Q9D2G2	ODO2_273	1.27606	0.145993	aceK	Muscle	1.47488e-06	CRCA	Muscle CRCA	0.00147488
Q9D2G2	ODO2_274	1.68369	0.00684277	aceK	Muscle	1.47488e-06	CRCA	Muscle CRCA	0.00147488
Q9D2G2	ODO2_278	1.45393	0.103384	aceK	Muscle	1.47488e-06	CRCA	Muscle CRCA	0.00147488
Q9D2G2	ODO2_287	59.1663	0.654296	aceK	Muscle	1.47488e-06	CRCA	Muscle CRCA	0.00147488
Q8BMF4	ODP2_357	0.748256	0.00149021	aceK	Muscle	3.35495e-06	CRCA	Muscle CRCA	0.00335495
Q8BMF4	ODP2_461	1.61988	0.701981	aceK	Muscle	3.35495e-06	CRCA	Muscle CRCA	0.00335495
Q8BMF4	ODP2_468	1.91805	0.0280441	aceK	Muscle	3.35495e-06	CRCA	Muscle CRCA	0.00335495
Q8BMF4	ODP2_485	0.701298	0.0202572	aceK	Muscle	3.35495e-06	CRCA	Muscle CRCA	0.00335495
Q8BMF4	ODP2_636	1.26884	0.885693	aceK	Muscle	3.35495e-06	CRCA	Muscle CRCA	0.00335495
P35486	ODPA_147	0.877177	0.00228827	aceK	Muscle	2.94166e-06	CRCA	Muscle CRCA	0.00294166
P35486	ODPA_149	0.877177	0.00228827	aceK	Muscle	2.94166e-06	CRCA	Muscle CRCA	0.00294166
P35486	ODPA_244	1.11393	0.735635	aceK	Muscle	2.94166e-06	CRCA	Muscle CRCA	0.00294166
P35486	ODPA_267	1.27313	0.309087	aceK	Muscle	2.94166e-06	CRCA	Muscle CRCA	0.00294166
P35486	ODPA_313	1.07819	0.55965	aceK	Muscle	2.94166e-06	CRCA	Muscle CRCA	0.00294166
P35486	ODPA_321	1.15449	0.685045	aceK	Muscle	2.94166e-06	CRCA	Muscle CRCA	0.00294166
P35486	ODPA_336	1.62308	0.780023	aceK	Muscle	2.94166e-06	CRCA	Muscle CRCA	0.00294166
P35486	ODPA_77	1.02938	0.661353	aceK	Muscle	2.94166e-06	CRCA	Muscle CRCA	0.00294166
P35486	ODPA_83	0.947364	0.00111211	aceK	Muscle	2.94166e-06	CRCA	Muscle CRCA	0.00294166
Q9D051	ODPB_354	2.06664	0.000250428	aceK	Muscle	1.87197e-06	CRCA	Muscle CRCA	0.00187197
Q9D051	ODPB_52	1.85319	0.671679	aceK	Muscle	1.87197e-06	CRCA	Muscle CRCA	0.00187197
Q8BKZ9	ODPX_314	0.984125	0.814857	aceK	Muscle	5.59969e-07	CRCA	Muscle CRCA	0.000559969
Q8BKZ9	ODPX_325	1.19972	0.151811	aceK	Muscle	5.59969e-07	CRCA	Muscle CRCA	0.000559969
Q8BKZ9	ODPX_394	1.52648	0.482077	aceK	Muscle	5.59969e-07	CRCA	Muscle CRCA	0.000559969
Q8BKZ9	ODPX_75	0.532811	0.0606945	aceK	Muscle	5.59969e-07	CRCA	Muscle CRCA	0.000559969
Q91ZA3	PCCA_150	1.17587	0.795881	aceK	Muscle	1.36143e-06	CRCA	Muscle CRCA	0.00136143
Q91ZA3	PCCA_460	1.26428	0.398014	aceK	Muscle	1.36143e-06	CRCA	Muscle CRCA	0.00136143
Q99MN9	PCCB_62	1.38458	0.316813	aceK	Muscle	2.43112e-07	CRCA	Muscle CRCA	0.000243112
Q7TSQ8	PDPR_140	1.1379	0.0682892	aceK	Muscle	2.76338e-08	CRCA	Muscle CRCA	2.76338e-05
Q7TSQ8	PDPR_853	0.868007	0.433962	aceK	Muscle	2.76338e-08	CRCA	Muscle CRCA	2.76338e-05
P47857	PFKAM_107	0.925127	0.278747	aceK	Muscle	5.28364e-06	CRCA	Muscle CRCA	0.00528364
P47857	PFKAM_372	0.623707	0.000367052	aceK	Muscle	5.28364e-06	CRCA	Muscle CRCA	0.00528364
P47857	PFKAM_386	0.502522	0.000477581	aceK	Muscle	5.28364e-06	CRCA	Muscle CRCA	0.00528364
P47857	PFKAM_564	0.432568	0.0977467	aceK	Muscle	5.28364e-06	CRCA	Muscle CRCA	0.00528364
P47857	PFKAM_615	1.0491	0.296309	aceK	Muscle	5.28364e-06	CRCA	Muscle CRCA	0.00528364
P47857	PFKAM_630	0.770644	0.00927699	aceK	Muscle	5.28364e-06	CRCA	Muscle CRCA	0.00528364
P47857	PFKAM_678	1.04567	0.00880836	aceK	Muscle	5.28364e-06	CRCA	Muscle CRCA	0.00528364
P47857	PFKAM_727	0.533489	0.023546	aceK	Muscle	5.28364e-06	CRCA	Muscle CRCA	0.00528364
P47857	PFKAM_744	0.858762	0.0523089	aceK	Muscle	5.28364e-06	CRCA	Muscle CRCA	0.00528364
O70250	PGAM2_106	0.993636	0.950998	aceK	Muscle	3.1556e-05	CRCA	Muscle CRCA	0.031556
O70250	PGAM2_113	1.17691	0.11039	aceK	Muscle	3.1556e-05	CRCA	Muscle CRCA	0.031556
O70250	PGAM2_129	1.293	0.00146326	aceK	Muscle	3.1556e-05	CRCA	Muscle CRCA	0.031556
O70250	PGAM2_138	1.15688	0.0304828	aceK	Muscle	3.1556e-05	CRCA	Muscle CRCA	0.031556
O70250	PGAM2_157	0.905713	0.484143	aceK	Muscle	3.1556e-05	CRCA	Muscle CRCA	0.031556
O70250	PGAM2_33	1.60289	0.0127822	aceK	Muscle	3.1556e-05	CRCA	Muscle CRCA	0.031556
O70250	PGAM2_39	1.40478	0.0914688	aceK	Muscle	3.1556e-05	CRCA	Muscle CRCA	0.031556
O70250	PGAM2_46	0.906684	0.104889	aceK	Muscle	3.1556e-05	CRCA	Muscle CRCA	0.031556
P09411	PGK1_156	1.14136	0.114772	aceK	Muscle	3.2496e-05	CRCA	Muscle CRCA	0.032496
P09411	PGK1_199	1.41088	0.0924968	aceK	Muscle	3.2496e-05	CRCA	Muscle CRCA	0.032496
P09411	PGK1_230	20.9744	0.0318947	aceK	Muscle	3.2496e-05	CRCA	Muscle CRCA	0.032496
P09411	PGK1_291	0.940781	0.483212	aceK	Muscle	3.2496e-05	CRCA	Muscle CRCA	0.032496
P09411	PGK1_30	1.06383	0.00372151	aceK	Muscle	3.2496e-05	CRCA	Muscle CRCA	0.032496
P09411	PGK1_323	1.40329	0.0663804	aceK	Muscle	3.2496e-05	CRCA	Muscle CRCA	0.032496
P09411	PGK1_382	7.1387	0.00258926	aceK	Muscle	3.2496e-05	CRCA	Muscle CRCA	0.032496
P09411	PGK1_48	1.24405	0.00349774	aceK	Muscle	3.2496e-05	CRCA	Muscle CRCA	0.032496
P09411	PGK1_75	1.33183	0.0022572	aceK	Muscle	3.2496e-05	CRCA	Muscle CRCA	0.032496
Q9D0F9	PGM1_234	1.01228	0.408322	aceK	Muscle	1.07942e-05	CRCA	Muscle CRCA	0.0107942
Q9D0F9	PGM1_419	1.33956	0.079697	aceK	Muscle	1.07942e-05	CRCA	Muscle CRCA	0.0107942
Q9D0F9	PGM1_440	1.07243	0.71336	aceK	Muscle	1.07942e-05	CRCA	Muscle CRCA	0.0107942
Q9D0F9	PGM1_545	7.0099	0.0574941	aceK	Muscle	1.07942e-05	CRCA	Muscle CRCA	0.0107942
P28654	PGS2_142	1.08119	0.0820249	aceK	Muscle	1.70179e-06	CRCA	Muscle CRCA	0.00170179
Q9Z2Y8	PLPHP_125	1.11498	0.621762	aceK	Muscle	7.48786e-07	CRCA	Muscle CRCA	0.000748786
P17742	PPIA_82	1.65183	0.00860971	aceK	Muscle	2.44733e-06	CRCA	Muscle CRCA	0.00244733
P20108	PRDX3_84	1.14195	0.44309	aceK	Muscle	1.58833e-06	CRCA	Muscle CRCA	0.00158833
P20108	PRDX3_92	1.11892	0.369968	aceK	Muscle	1.58833e-06	CRCA	Muscle CRCA	0.00158833
P99029	PRDX5_79	0.660806	0.114398	aceK	Muscle	2.75527e-06	CRCA	Muscle CRCA	0.00275527
O08709	PRDX6_56	0.317044	0.0127037	aceK	Muscle	1.20746e-06	CRCA	Muscle CRCA	0.00120746
Q8K411	PREP_431	0.0158424	0.94004	aceK	Muscle	7.07457e-08	CRCA	Muscle CRCA	7.07457e-05
Q8K411	PREP_883	1.53881	0.113639	aceK	Muscle	7.07457e-08	CRCA	Muscle CRCA	7.07457e-05
P54822	PUR8_295	0.765252	0.0220038	aceK	Muscle	4.91087e-07	CRCA	Muscle CRCA	0.000491087
P42669	PURA_272	1.16533	0.0929453	aceK	Muscle	3.37926e-07	CRCA	Muscle CRCA	0.000337926
Q8CI94	PYGB_290	0.67412	0.00418586	aceK	Muscle	5.85901e-08	CRCA	Muscle CRCA	5.85901e-05
Q8CI94	PYGB_42	0.810929	0.0148893	aceK	Muscle	5.85901e-08	CRCA	Muscle CRCA	5.85901e-05
Q8CI94	PYGB_575	0.869355	0.0140289	aceK	Muscle	5.85901e-08	CRCA	Muscle CRCA	5.85901e-05
Q8CI94	PYGB_618	0.800182	0.000760865	aceK	Muscle	5.85901e-08	CRCA	Muscle CRCA	5.85901e-05
Q9WUB3	PYGM_192	0.749069	0.0211783	aceK	Muscle	2.68801e-05	CRCA	Muscle CRCA	0.0268801
Q9WUB3	PYGM_29	0.770373	0.0050047	aceK	Muscle	2.68801e-05	CRCA	Muscle CRCA	0.0268801
Q9WUB3	PYGM_290	0.699885	0.00418586	aceK	Muscle	2.68801e-05	CRCA	Muscle CRCA	0.0268801
Q9WUB3	PYGM_316	0.776447	0.000640276	aceK	Muscle	2.68801e-05	CRCA	Muscle CRCA	0.0268801
Q9WUB3	PYGM_333	1.01452	0.0144043	aceK	Muscle	2.68801e-05	CRCA	Muscle CRCA	0.0268801
Q9WUB3	PYGM_42	0.841923	0.0148893	aceK	Muscle	2.68801e-05	CRCA	Muscle CRCA	0.0268801
Q9WUB3	PYGM_438	0.854855	6.80063e-05	aceK	Muscle	2.68801e-05	CRCA	Muscle CRCA	0.0268801
Q9WUB3	PYGM_465	0.848673	0.000105935	aceK	Muscle	2.68801e-05	CRCA	Muscle CRCA	0.0268801
Q9WUB3	PYGM_470	0.6908	0.0171089	aceK	Muscle	2.68801e-05	CRCA	Muscle CRCA	0.0268801
Q9WUB3	PYGM_479	0.690472	0.0170491	aceK	Muscle	2.68801e-05	CRCA	Muscle CRCA	0.0268801
Q9WUB3	PYGM_545	0.866344	0.1132	aceK	Muscle	2.68801e-05	CRCA	Muscle CRCA	0.0268801
Q9WUB3	PYGM_575	0.902582	0.0140289	aceK	Muscle	2.68801e-05	CRCA	Muscle CRCA	0.0268801
Q9WUB3	PYGM_618	0.830766	0.000760865	aceK	Muscle	2.68801e-05	CRCA	Muscle CRCA	0.0268801
Q9WUB3	PYGM_622	0.744836	0.00931007	aceK	Muscle	2.68801e-05	CRCA	Muscle CRCA	0.0268801
Q9WUB3	PYGM_656	0.508305	0.016102	aceK	Muscle	2.68801e-05	CRCA	Muscle CRCA	0.0268801
Q9WUB3	PYGM_78	0.706874	0.00178373	aceK	Muscle	2.68801e-05	CRCA	Muscle CRCA	0.0268801
Q9WUB3	PYGM_783	0.798309	0.0253631	aceK	Muscle	2.68801e-05	CRCA	Muscle CRCA	0.0268801
Q9WUB3	PYGM_787	0.882119	0.0131816	aceK	Muscle	2.68801e-05	CRCA	Muscle CRCA	0.0268801
Q9WUB3	PYGM_793	1.24786	0.949387	aceK	Muscle	2.68801e-05	CRCA	Muscle CRCA	0.0268801
Q9WUB3	PYGM_811	0.836728	0.000255917	aceK	Muscle	2.68801e-05	CRCA	Muscle CRCA	0.0268801
Q9CZ13	QCR1_111	0.92489	0.125939	aceK	Muscle	9.80554e-07	CRCA	Muscle CRCA	0.000980554
Q9CZ13	QCR1_163	1.51505	0.438436	aceK	Muscle	9.80554e-07	CRCA	Muscle CRCA	0.000980554
Q9CZ13	QCR1_248	0.848841	0.0456488	aceK	Muscle	9.80554e-07	CRCA	Muscle CRCA	0.000980554
Q9CZ13	QCR1_447	0.149344	0.00747367	aceK	Muscle	9.80554e-07	CRCA	Muscle CRCA	0.000980554
Q9CZ13	QCR1_85	1.01983	0.815372	aceK	Muscle	9.80554e-07	CRCA	Muscle CRCA	0.000980554
Q9DB77	QCR2_159	0.796269	0.000883139	aceK	Muscle	3.34685e-06	CRCA	Muscle CRCA	0.00334685
Q9DB77	QCR2_231	1.10641	0.407342	aceK	Muscle	3.34685e-06	CRCA	Muscle CRCA	0.00334685
Q9DB77	QCR2_250	0.971373	0.0317477	aceK	Muscle	3.34685e-06	CRCA	Muscle CRCA	0.00334685
Q9DB77	QCR2_42	1.4331	0.0749389	aceK	Muscle	3.34685e-06	CRCA	Muscle CRCA	0.00334685
Q9DB77	QCR2_435	0.402582	0.181778	aceK	Muscle	3.34685e-06	CRCA	Muscle CRCA	0.00334685
Q9DB77	QCR2_66	1.42404	0.380608	aceK	Muscle	3.34685e-06	CRCA	Muscle CRCA	0.00334685
Q9DB77	QCR2_98	0.850645	0.000106282	aceK	Muscle	3.34685e-06	CRCA	Muscle CRCA	0.00334685
Q9D855	QCR7_110	0.814487	0.00542969	aceK	Muscle	8.50083e-06	CRCA	Muscle CRCA	0.00850083
Q9D855	QCR7_12	0.95344	0.0239701	aceK	Muscle	8.50083e-06	CRCA	Muscle CRCA	0.00850083
Q9D855	QCR7_83	0.942062	0.0100663	aceK	Muscle	8.50083e-06	CRCA	Muscle CRCA	0.00850083
Q9D855	QCR7_88	0.938989	0.0100353	aceK	Muscle	8.50083e-06	CRCA	Muscle CRCA	0.00850083
Q9D855	QCR7_96	0.838624	0.000974581	aceK	Muscle	8.50083e-06	CRCA	Muscle CRCA	0.00850083
P26043	RADI_278	0.540565	0.0250684	aceK	Muscle	6.99354e-07	CRCA	Muscle CRCA	0.000699354
P14148	RL7_62	0.685974	0.0370761	aceK	Muscle	3.35495e-08	CRCA	Muscle CRCA	3.35495e-05
P62264	RS14_61	0.826264	0.0181073	aceK	Muscle	2.65803e-07	CRCA	Muscle CRCA	0.000265803
P62264	RS14_63	0.826264	0.0181073	aceK	Muscle	2.65803e-07	CRCA	Muscle CRCA	0.000265803
P62852	RS25_37	1.2908	0.696643	aceK	Muscle	5.1783e-07	CRCA	Muscle CRCA	0.00051783
P62852	RS25_39	1.2908	0.696643	aceK	Muscle	5.1783e-07	CRCA	Muscle CRCA	0.00051783
P97351	RS3A_187	2.28446	0.200642	aceK	Muscle	2.50406e-07	CRCA	Muscle CRCA	0.000250406
P62754	RS6_218	1.24935	0.707541	aceK	Muscle	1.91248e-07	CRCA	Muscle CRCA	0.000191248
Q3U2P1	SC24A_448	3.16127	0.29716	aceK	Muscle	4.5381e-09	CRCA	Muscle CRCA	4.5381e-06
Q9D0K2	SCOT1_274	1.18768	0.897999	aceK	Muscle	9.96761e-07	CRCA	Muscle CRCA	0.000996761
Q9D0K2	SCOT1_418	2.79805	0.0102463	aceK	Muscle	9.96761e-07	CRCA	Muscle CRCA	0.000996761
Q9D0K2	SCOT1_455	1.54796	0.0073145	aceK	Muscle	9.96761e-07	CRCA	Muscle CRCA	0.000996761
Q9D0K2	SCOT1_473	1.37404	0.0491442	aceK	Muscle	9.96761e-07	CRCA	Muscle CRCA	0.000996761
Q3TMH2	SCRN3_243	1.21454	0.0241792	aceK	Muscle	8.58997e-07	CRCA	Muscle CRCA	0.000858997
Q8K2B3	SDHA_179	0.640844	0.163638	aceK	Muscle	3.37116e-06	CRCA	Muscle CRCA	0.00337116
Q8K2B3	SDHA_485	3.60934	0.199121	aceK	Muscle	3.37116e-06	CRCA	Muscle CRCA	0.00337116
Q8K2B3	SDHA_498	1.04857	0.427997	aceK	Muscle	3.37116e-06	CRCA	Muscle CRCA	0.00337116
Q8K2B3	SDHA_517	1.03475	0.00686771	aceK	Muscle	3.37116e-06	CRCA	Muscle CRCA	0.00337116
Q8K2B3	SDHA_538	1.03966	0.0326236	aceK	Muscle	3.37116e-06	CRCA	Muscle CRCA	0.00337116
Q8K2B3	SDHA_547	1.09273	0.0213841	aceK	Muscle	3.37116e-06	CRCA	Muscle CRCA	0.00337116
Q8K2B3	SDHA_598	1.09061	0.0327981	aceK	Muscle	3.37116e-06	CRCA	Muscle CRCA	0.00337116
Q8K2B3	SDHA_633	0.978071	0.0742943	aceK	Muscle	3.37116e-06	CRCA	Muscle CRCA	0.00337116
Q9CQA3	SDHB_235	1.06524	0.268025	aceK	Muscle	2.04214e-06	CRCA	Muscle CRCA	0.00204214
Q9CQA3	SDHB_43	1.44954	0.888593	aceK	Muscle	2.04214e-06	CRCA	Muscle CRCA	0.00204214
Q9CQA3	SDHB_57	1.65071	0.0307261	aceK	Muscle	2.04214e-06	CRCA	Muscle CRCA	0.00204214
P97443	SMYD1_330	1.02252	0.0993206	aceK	Muscle	5.20261e-06	CRCA	Muscle CRCA	0.00520261
P97443	SMYD1_61	1.63354	0.0348917	aceK	Muscle	5.20261e-06	CRCA	Muscle CRCA	0.00520261
P09671	SODM_122	1.10563	0.108649	aceK	Muscle	7.24475e-06	CRCA	Muscle CRCA	0.00724475
P09671	SODM_130	0.997888	0.00310031	aceK	Muscle	7.24475e-06	CRCA	Muscle CRCA	0.00724475
P09671	SODM_202	2.03012	0.0598433	aceK	Muscle	7.24475e-06	CRCA	Muscle CRCA	0.00724475
P09671	SODM_68	0.86418	0.000751027	aceK	Muscle	7.24475e-06	CRCA	Muscle CRCA	0.00724475
P09671	SODM_75	0.910491	0.0329481	aceK	Muscle	7.24475e-06	CRCA	Muscle CRCA	0.00724475
Q91WP6	SPA3N_298	0.401036	0.391088	aceK	Muscle	1.24798e-09	CRCA	Muscle CRCA	1.24798e-06
Q91WP6	SPA3N_313	0.401036	0.391088	aceK	Muscle	1.24798e-09	CRCA	Muscle CRCA	1.24798e-06
P15508	SPTB1_1868	23.8232	0.0319991	aceK	Muscle	1.00486e-07	CRCA	Muscle CRCA	0.000100486
Q7TQ48	SRCA_513	2.00453	0.000598085	aceK	Muscle	1.36386e-05	CRCA	Muscle CRCA	0.0136386
Q7TQ48	SRCA_609	1.87045	0.000755293	aceK	Muscle	1.36386e-05	CRCA	Muscle CRCA	0.0136386
Q7TQ48	SRCA_618	2.30152	0.00495938	aceK	Muscle	1.36386e-05	CRCA	Muscle CRCA	0.0136386
Q60864	STIP1_13	1.97701	0.389758	aceK	Muscle	1.5073e-06	CRCA	Muscle CRCA	0.0015073
Q9WUM5	SUCA_105	1.07722	0.0165315	aceK	Muscle	9.31931e-07	CRCA	Muscle CRCA	0.000931931
Q9WUM5	SUCA_192	1.08343	0.00359578	aceK	Muscle	9.31931e-07	CRCA	Muscle CRCA	0.000931931
Q9WUM5	SUCA_54	1.01414	0.00337188	aceK	Muscle	9.31931e-07	CRCA	Muscle CRCA	0.000931931
Q9WUM5	SUCA_57	1.3905	0.0822657	aceK	Muscle	9.31931e-07	CRCA	Muscle CRCA	0.000931931
Q9WUM5	SUCA_66	2.5407	0.34931	aceK	Muscle	9.31931e-07	CRCA	Muscle CRCA	0.000931931
Q9Z2I8	SUCB2_425	1.55956	0.00198192	aceK	Muscle	7.75529e-07	CRCA	Muscle CRCA	0.000775529
Q9Z2I8	SUCB2_432	1.55956	0.00198192	aceK	Muscle	7.75529e-07	CRCA	Muscle CRCA	0.000775529
Q8BIJ6	SYIM_725	0.805287	0.0221201	aceK	Muscle	1.77877e-05	CRCA	Muscle CRCA	0.0177877
Q8BIJ6	SYIM_74	0.775909	0.300941	aceK	Muscle	1.77877e-05	CRCA	Muscle CRCA	0.0177877
P68369	TBA1A_401	1.44458	0.0132032	aceK	Muscle	1.2885e-07	CRCA	Muscle CRCA	0.00012885
Q9JJZ2	TBA8_401	2.12519	0.0132032	aceK	Muscle	1.35333e-07	CRCA	Muscle CRCA	0.000135333
P11983	TCPA_400	1.0665	0.746925	aceK	Muscle	5.75366e-07	CRCA	Muscle CRCA	0.000575366
Q8QZT1	THIL_121	0.561614	0.023401	aceK	Muscle	1.66127e-06	CRCA	Muscle CRCA	0.00166127
Q8QZT1	THIL_171	1.27166	0.0809196	aceK	Muscle	1.66127e-06	CRCA	Muscle CRCA	0.00166127
Q8QZT1	THIL_187	0.977782	0.0180818	aceK	Muscle	1.66127e-06	CRCA	Muscle CRCA	0.00166127
Q8QZT1	THIL_199	0.551332	0.00722937	aceK	Muscle	1.66127e-06	CRCA	Muscle CRCA	0.00166127
Q8QZT1	THIL_227	1.38452	0.0353081	aceK	Muscle	1.66127e-06	CRCA	Muscle CRCA	0.00166127
Q8QZT1	THIL_254	1.33657	0.169642	aceK	Muscle	1.66127e-06	CRCA	Muscle CRCA	0.00166127
Q8QZT1	THIL_304	1.06239	0.706343	aceK	Muscle	1.66127e-06	CRCA	Muscle CRCA	0.00166127
Q8QZT1	THIL_335	1.23251	0.439645	aceK	Muscle	1.66127e-06	CRCA	Muscle CRCA	0.00166127
Q8QZT1	THIL_63	1.53045	0.0399663	aceK	Muscle	1.66127e-06	CRCA	Muscle CRCA	0.00166127
Q8QZT1	THIL_75	1.20167	0.371937	aceK	Muscle	1.66127e-06	CRCA	Muscle CRCA	0.00166127
Q8BWT1	THIM_13	1.09681	0.203985	aceK	Muscle	1.85576e-06	CRCA	Muscle CRCA	0.00185576
Q8BWT1	THIM_137	0.669387	0.00471951	aceK	Muscle	1.85576e-06	CRCA	Muscle CRCA	0.00185576
Q8BWT1	THIM_158	4.0699	0.259132	aceK	Muscle	1.85576e-06	CRCA	Muscle CRCA	0.00185576
Q8BWT1	THIM_171	0.876443	0.0534976	aceK	Muscle	1.85576e-06	CRCA	Muscle CRCA	0.00185576
Q8BWT1	THIM_234	0.92711	0.185823	aceK	Muscle	1.85576e-06	CRCA	Muscle CRCA	0.00185576
Q8BWT1	THIM_240	0.506509	0.286724	aceK	Muscle	1.85576e-06	CRCA	Muscle CRCA	0.00185576
Q8BWT1	THIM_25	1.28888	0.303713	aceK	Muscle	1.85576e-06	CRCA	Muscle CRCA	0.00185576
Q8BWT1	THIM_269	0.896226	0.01452	aceK	Muscle	1.85576e-06	CRCA	Muscle CRCA	0.00185576
Q8BWT1	THIM_270	1.30839	0.356122	aceK	Muscle	1.85576e-06	CRCA	Muscle CRCA	0.00185576
Q8BWT1	THIM_305	1.03189	0.00944253	aceK	Muscle	1.85576e-06	CRCA	Muscle CRCA	0.00185576
Q99J99	THTM_230	2.7305	0.000363452	aceK	Muscle	4.40034e-08	CRCA	Muscle CRCA	4.40034e-05
P52196	THTR_14	0.669182	0.515024	aceK	Muscle	1.62885e-07	CRCA	Muscle CRCA	0.000162885
P26039	TLN1_157	0.712814	0.00276194	aceK	Muscle	1.96921e-06	CRCA	Muscle CRCA	0.00196921
P26039	TLN1_160	0.712814	0.00276194	aceK	Muscle	1.96921e-06	CRCA	Muscle CRCA	0.00196921
P20801	TNNC2_137	0.161023	0.0810979	aceK	Muscle	3.18234e-05	CRCA	Muscle CRCA	0.0318234
P17751	TPIS_119	1.27099	0.0824749	aceK	Muscle	0.000123696	CRCA	Muscle CRCA	0.123696
P17751	TPIS_181	1.20999	0.0854729	aceK	Muscle	0.000123696	CRCA	Muscle CRCA	0.123696
P17751	TPIS_192	1.56887	0.0712589	aceK	Muscle	0.000123696	CRCA	Muscle CRCA	0.123696
P17751	TPIS_238	1.37144	0.0186422	aceK	Muscle	0.000123696	CRCA	Muscle CRCA	0.123696
P17751	TPIS_244	1.22134	0.00738797	aceK	Muscle	0.000123696	CRCA	Muscle CRCA	0.123696
P17751	TPIS_288	1.74598	0.00133051	aceK	Muscle	0.000123696	CRCA	Muscle CRCA	0.123696
P17751	TPIS_298	1.40314	0.151259	aceK	Muscle	0.000123696	CRCA	Muscle CRCA	0.123696
P17751	TPIS_56	1.0756	0.133611	aceK	Muscle	0.000123696	CRCA	Muscle CRCA	0.123696
P17751	TPIS_64	1.35173	0.00178259	aceK	Muscle	0.000123696	CRCA	Muscle CRCA	0.123696
Q921I1	TRFE_287	0.278026	0.0881124	aceK	Muscle	2.32578e-06	CRCA	Muscle CRCA	0.00232578
P61089	UBE2N_92	1.03636	0.105997	aceK	Muscle	1.2885e-06	CRCA	Muscle CRCA	0.0012885
Q9CR68	UCRI_46	1.07545	0.282987	aceK	Muscle	3.35495e-07	CRCA	Muscle CRCA	0.000335495
Q91ZJ5	UGPA_319	0.771733	0.307575	aceK	Muscle	5.20261e-06	CRCA	Muscle CRCA	0.00520261
Q91ZJ5	UGPA_431	0.946932	0.775841	aceK	Muscle	5.20261e-06	CRCA	Muscle CRCA	0.00520261
Q91ZJ5	UGPA_69	0.990526	0.0705473	aceK	Muscle	5.20261e-06	CRCA	Muscle CRCA	0.00520261
P50518	VATE1_156	1.0996	0.640715	aceK	Muscle	2.46354e-07	CRCA	Muscle CRCA	0.000246354
P50518	VATE1_160	1.0996	0.640715	aceK	Muscle	2.46354e-07	CRCA	Muscle CRCA	0.000246354
P50518	VATE1_161	1.0996	0.640715	aceK	Muscle	2.46354e-07	CRCA	Muscle CRCA	0.000246354
Q60932	VDAC1_132	0.84684	0.0704488	aceK	Muscle	1.14101e-05	CRCA	Muscle CRCA	0.0114101
Q60932	VDAC1_237	0.879497	0.00531133	aceK	Muscle	1.14101e-05	CRCA	Muscle CRCA	0.0114101
Q60932	VDAC1_265	0.821753	0.00413008	aceK	Muscle	1.14101e-05	CRCA	Muscle CRCA	0.0114101
Q60932	VDAC1_41	0.764587	6.74431e-05	aceK	Muscle	1.14101e-05	CRCA	Muscle CRCA	0.0114101
Q60930	VDAC2_75	0.847059	0.0123728	aceK	Muscle	2.44733e-06	CRCA	Muscle CRCA	0.00244733
P20152	VIME_445	0.0173245	0.676686	aceK	Muscle	1.70179e-06	CRCA	Muscle CRCA	0.00170179
Q8CC88	VWA8_403	0.623445	0.24334	aceK	Muscle	1.83145e-07	CRCA	Muscle CRCA	0.000183145
Q9CQV8	1433B_13	10.9452	0.496494	malK	Muscle	6.53973e-07	CRCA	Muscle CRCA	0.000653973
Q9CQV8	1433B_160	80.2098	0.395896	malK	Muscle	6.53973e-07	CRCA	Muscle CRCA	0.000653973
Q9CQV8	1433B_51	0.580932	0.0411939	malK	Muscle	6.53973e-07	CRCA	Muscle CRCA	0.000653973
P62259	1433E_142	45.7501	0.466288	malK	Muscle	5.47003e-06	CRCA	Muscle CRCA	0.00547003
P62259	1433E_50	0.00913198	0.000123983	malK	Muscle	5.47003e-06	CRCA	Muscle CRCA	0.00547003
P62259	1433E_69	0.431917	0.0156884	malK	Muscle	5.47003e-06	CRCA	Muscle CRCA	0.00547003
P68510	1433F_50	0.586144	0.0411939	malK	Muscle	2.19612e-07	CRCA	Muscle CRCA	0.000219612
P61982	1433G_50	0.584505	0.0411939	malK	Muscle	1.3047e-06	CRCA	Muscle CRCA	0.0013047
P61982	1433G_69	0.00406426	0.199255	malK	Muscle	1.3047e-06	CRCA	Muscle CRCA	0.0013047
P68254	1433T_11	9.52255	0.496494	malK	Muscle	1.97731e-07	CRCA	Muscle CRCA	0.000197731
P68254	1433T_158	69.7844	0.395896	malK	Muscle	1.97731e-07	CRCA	Muscle CRCA	0.000197731
P63101	1433Z_11	9.75197	0.496494	malK	Muscle	7.90115e-07	CRCA	Muscle CRCA	0.000790115
P63101	1433Z_158	71.4657	0.395896	malK	Muscle	7.90115e-07	CRCA	Muscle CRCA	0.000790115
P63101	1433Z_49	0.517601	0.0411939	malK	Muscle	7.90115e-07	CRCA	Muscle CRCA	0.000790115
P63101	1433Z_68	0.237025	0.421067	malK	Muscle	7.90115e-07	CRCA	Muscle CRCA	0.000790115
Q99L13	3HIDH_241	2.59826	0.461033	malK	Muscle	7.64994e-07	CRCA	Muscle CRCA	0.000764994
Q99L13	3HIDH_296	61.7178	0.18778	malK	Muscle	7.64994e-07	CRCA	Muscle CRCA	0.000764994
Q9DCD0	6PGD_38	0.0568196	0.424547	malK	Muscle	5.28364e-07	CRCA	Muscle CRCA	0.000528364
Q9DCD0	6PGD_59	1.08744	0.539519	malK	Muscle	5.28364e-07	CRCA	Muscle CRCA	0.000528364
Q9DCD0	6PGD_76	255.585	0.338812	malK	Muscle	5.28364e-07	CRCA	Muscle CRCA	0.000528364
Q9CQ60	6PGL_180	0.235933	0.00462507	malK	Muscle	1.66127e-08	CRCA	Muscle CRCA	1.66127e-05
P22599	A1AT2_292	0.271061	0.156912	malK	Muscle	2.24474e-06	CRCA	Muscle CRCA	0.00224474
Q8BRK8	AAPK2_411	1.51668	0.0230971	malK	Muscle	1.34522e-08	CRCA	Muscle CRCA	1.34522e-05
Q8BRK8	AAPK2_424	1.47706	0.0680086	malK	Muscle	1.34522e-08	CRCA	Muscle CRCA	1.34522e-05
Q8BRK8	AAPK2_431	1.54937	0.0387342	malK	Muscle	1.34522e-08	CRCA	Muscle CRCA	1.34522e-05
P05201	AATC_290	0.463246	0.0645422	malK	Muscle	1.2885e-06	CRCA	Muscle CRCA	0.0012885
P05201	AATC_318	3.05279	0.0322193	malK	Muscle	1.2885e-06	CRCA	Muscle CRCA	0.0012885
P05201	AATC_396	63.1821	0.692917	malK	Muscle	1.2885e-06	CRCA	Muscle CRCA	0.0012885
P05201	AATC_411	0.00189185	0.460238	malK	Muscle	1.2885e-06	CRCA	Muscle CRCA	0.0012885
P05202	AATM_122	0.697672	0.0131483	malK	Muscle	2.92545e-06	CRCA	Muscle CRCA	0.00292545
P05202	AATM_150	0.470344	0.00979549	malK	Muscle	2.92545e-06	CRCA	Muscle CRCA	0.00292545
P05202	AATM_159	5.32809	0.029857	malK	Muscle	2.92545e-06	CRCA	Muscle CRCA	0.00292545
P05202	AATM_296	0.851967	0.0443352	malK	Muscle	2.92545e-06	CRCA	Muscle CRCA	0.00292545
P05202	AATM_309	11.0175	0.00971662	malK	Muscle	2.92545e-06	CRCA	Muscle CRCA	0.00292545
P05202	AATM_338	0.22284	0.00357699	malK	Muscle	2.92545e-06	CRCA	Muscle CRCA	0.00292545
P05202	AATM_396	0.382448	0.115513	malK	Muscle	2.92545e-06	CRCA	Muscle CRCA	0.00292545
P05202	AATM_59	0.783232	0.0142502	malK	Muscle	2.92545e-06	CRCA	Muscle CRCA	0.00292545
P05202	AATM_73	0.901698	0.296712	malK	Muscle	2.92545e-06	CRCA	Muscle CRCA	0.00292545
P05202	AATM_82	0.179311	0.00465011	malK	Muscle	2.92545e-06	CRCA	Muscle CRCA	0.00292545
P61222	ABCE1_121	0.00503948	0.233092	malK	Muscle	8.99516e-08	CRCA	Muscle CRCA	8.99516e-05
P61222	ABCE1_126	0.591204	0.80378	malK	Muscle	8.99516e-08	CRCA	Muscle CRCA	8.99516e-05
P61222	ABCE1_178	0.855208	0.936933	malK	Muscle	8.99516e-08	CRCA	Muscle CRCA	8.99516e-05
P61222	ABCE1_27	1.46982	0.493292	malK	Muscle	8.99516e-08	CRCA	Muscle CRCA	8.99516e-05
P61222	ABCE1_397	2.64368	0.0430332	malK	Muscle	8.99516e-08	CRCA	Muscle CRCA	8.99516e-05
P61222	ABCE1_64	280.677	0.520819	malK	Muscle	8.99516e-08	CRCA	Muscle CRCA	8.99516e-05
P51174	ACADL_322	1.01992	0.557278	malK	Muscle	4.23826e-06	CRCA	Muscle CRCA	0.00423826
P51174	ACADL_95	0.239172	5.28164e-05	malK	Muscle	4.23826e-06	CRCA	Muscle CRCA	0.00423826
P45952	ACADM_217	5.22588	0.0152784	malK	Muscle	1.17504e-06	CRCA	Muscle CRCA	0.00117504
Q07417	ACADS_208	0.133613	0.436844	malK	Muscle	6.95302e-07	CRCA	Muscle CRCA	0.000695302
Q07417	ACADS_306	2.63331	0.353107	malK	Muscle	6.95302e-07	CRCA	Muscle CRCA	0.000695302
P50544	ACADV_138	0.0820975	0.185329	malK	Muscle	2.43112e-06	CRCA	Muscle CRCA	0.00243112
P31786	ACBP_51	0.622379	0.193742	malK	Muscle	5.10536e-06	CRCA	Muscle CRCA	0.00510536
P31786	ACBP_53	788.032	0.236544	malK	Muscle	5.10536e-06	CRCA	Muscle CRCA	0.00510536
P31786	ACBP_55	1.01872	0.499401	malK	Muscle	5.10536e-06	CRCA	Muscle CRCA	0.00510536
P31786	ACBP_77	0.696117	0.694381	malK	Muscle	5.10536e-06	CRCA	Muscle CRCA	0.00510536
Q80XL6	ACD11_715	0.133692	0.414777	malK	Muscle	1.01297e-08	CRCA	Muscle CRCA	1.01297e-05
Q9CQR4	ACO13_127	0.210706	0.00320605	malK	Muscle	2.71476e-06	CRCA	Muscle CRCA	0.00271476
Q99KI0	ACON_228	28.0032	0.829385	malK	Muscle	2.05916e-05	CRCA	Muscle CRCA	0.0205916
Q99KI0	ACON_628	55.2617	0.052946	malK	Muscle	2.05916e-05	CRCA	Muscle CRCA	0.0205916
Q99KI0	ACON_736	0.310427	0.00323757	malK	Muscle	2.05916e-05	CRCA	Muscle CRCA	0.0205916
Q99KI0	ACON_86	0.354074	0.00348555	malK	Muscle	2.05916e-05	CRCA	Muscle CRCA	0.0205916
Q9QYR9	ACOT2_83	0.870684	0.377423	malK	Muscle	2.24474e-08	CRCA	Muscle CRCA	2.24474e-05
P41216	ACSL1_208	0.334881	0.0225187	malK	Muscle	7.85253e-07	CRCA	Muscle CRCA	0.000785253
P41216	ACSL1_217	0.205158	0.236034	malK	Muscle	7.85253e-07	CRCA	Muscle CRCA	0.000785253
P41216	ACSL1_241	1.24446	0.785882	malK	Muscle	7.85253e-07	CRCA	Muscle CRCA	0.000785253
P41216	ACSL1_262	0.618449	0.305719	malK	Muscle	7.85253e-07	CRCA	Muscle CRCA	0.000785253
P41216	ACSL1_264	0.465698	0.0509751	malK	Muscle	7.85253e-07	CRCA	Muscle CRCA	0.000785253
P41216	ACSL1_357	29.0205	0.0859171	malK	Muscle	7.85253e-07	CRCA	Muscle CRCA	0.000785253
P41216	ACSL1_533	47.0823	0.805098	malK	Muscle	7.85253e-07	CRCA	Muscle CRCA	0.000785253
P41216	ACSL1_544	24.015	0.510413	malK	Muscle	7.85253e-07	CRCA	Muscle CRCA	0.000785253
P41216	ACSL1_633	49.4123	0.941308	malK	Muscle	7.85253e-07	CRCA	Muscle CRCA	0.000785253
P41216	ACSL1_644	0.328036	0.00209235	malK	Muscle	7.85253e-07	CRCA	Muscle CRCA	0.000785253
P41216	ACSL1_649	0.0987112	0.132095	malK	Muscle	7.85253e-07	CRCA	Muscle CRCA	0.000785253
Q9JI91	ACTN2_164	0.0573052	0.000113241	malK	Muscle	4.09239e-06	CRCA	Muscle CRCA	0.00409239
Q9JI91	ACTN2_318	1.40876	0.421777	malK	Muscle	4.09239e-06	CRCA	Muscle CRCA	0.00409239
Q9JI91	ACTN2_331	0.452324	0.25096	malK	Muscle	4.09239e-06	CRCA	Muscle CRCA	0.00409239
Q9JI91	ACTN2_748	0.476029	0.0335078	malK	Muscle	4.09239e-06	CRCA	Muscle CRCA	0.00409239
Q9JI91	ACTN2_96	0.242341	0.00422694	malK	Muscle	4.09239e-06	CRCA	Muscle CRCA	0.00409239
O88990	ACTN3_102	0.275896	0.00422694	malK	Muscle	1.23987e-05	CRCA	Muscle CRCA	0.0123987
O88990	ACTN3_170	0.0652397	0.000113241	malK	Muscle	1.23987e-05	CRCA	Muscle CRCA	0.0123987
O88990	ACTN3_411	0.342793	0.0951203	malK	Muscle	1.23987e-05	CRCA	Muscle CRCA	0.0123987
O88990	ACTN3_754	0.477464	3.61292e-05	malK	Muscle	1.23987e-05	CRCA	Muscle CRCA	0.0123987
P57780	ACTN4_109	0.117574	0.371813	malK	Muscle	7.31768e-06	CRCA	Muscle CRCA	0.00731768
P57780	ACTN4_633	0.213483	0.12622	malK	Muscle	7.31768e-06	CRCA	Muscle CRCA	0.00731768
P68134	ACTS_293	0.291096	0.00333009	malK	Muscle	0.000121418	CRCA	Muscle CRCA	0.121418
P68134	ACTS_317	0.350363	0.0076672	malK	Muscle	0.000121418	CRCA	Muscle CRCA	0.121418
P68134	ACTS_330	0.24744	0.0070587	malK	Muscle	0.000121418	CRCA	Muscle CRCA	0.121418
P68134	ACTS_52	0.735805	0.0334669	malK	Muscle	0.000121418	CRCA	Muscle CRCA	0.121418
P68134	ACTS_63	0.747943	0.0597	malK	Muscle	0.000121418	CRCA	Muscle CRCA	0.121418
P56376	ACYP1_25	1.76923	0.437134	malK	Muscle	1.49919e-07	CRCA	Muscle CRCA	0.000149919
P00329	ADH1_105	0.235005	0.328569	malK	Muscle	3.84928e-06	CRCA	Muscle CRCA	0.00384928
P00329	ADH1_136	1.51138	0.405791	malK	Muscle	3.84928e-06	CRCA	Muscle CRCA	0.00384928
P00329	ADH1_169	0.000991355	0.233489	malK	Muscle	3.84928e-06	CRCA	Muscle CRCA	0.00384928
P00329	ADH1_20	3.86565	0.323181	malK	Muscle	3.84928e-06	CRCA	Muscle CRCA	0.00384928
P00329	ADH1_227	0.784937	0.514886	malK	Muscle	3.84928e-06	CRCA	Muscle CRCA	0.00384928
P00329	ADH1_316	0.394707	0.61869	malK	Muscle	3.84928e-06	CRCA	Muscle CRCA	0.00384928
P00329	ADH1_326	0.288192	0.0323314	malK	Muscle	3.84928e-06	CRCA	Muscle CRCA	0.00384928
P00329	ADH1_33	0.0170755	0.430712	malK	Muscle	3.84928e-06	CRCA	Muscle CRCA	0.00384928
P00329	ADH1_331	0.336129	0.0376597	malK	Muscle	3.84928e-06	CRCA	Muscle CRCA	0.00384928
P00329	ADH1_340	29.1921	0.423768	malK	Muscle	3.84928e-06	CRCA	Muscle CRCA	0.00384928
P00329	ADH1_40	2.09402	0.06655	malK	Muscle	3.84928e-06	CRCA	Muscle CRCA	0.00384928
P00329	ADH1_85	679.805	0.159347	malK	Muscle	3.84928e-06	CRCA	Muscle CRCA	0.00384928
P28474	ADHX_107	93.2759	0.123114	malK	Muscle	1.06159e-06	CRCA	Muscle CRCA	0.00106159
P28474	ADHX_120	0.555339	0.402303	malK	Muscle	1.06159e-06	CRCA	Muscle CRCA	0.00106159
P28474	ADHX_233	598.049	0.689115	malK	Muscle	1.06159e-06	CRCA	Muscle CRCA	0.00106159
P28474	ADHX_84	13.97	0.614593	malK	Muscle	1.06159e-06	CRCA	Muscle CRCA	0.00106159
P55264	ADK_118	0.693243	0.723968	malK	Muscle	3.61427e-07	CRCA	Muscle CRCA	0.000361427
P55264	ADK_164	0.879271	0.432044	malK	Muscle	3.61427e-07	CRCA	Muscle CRCA	0.000361427
P55264	ADK_177	0.408643	0.317339	malK	Muscle	3.61427e-07	CRCA	Muscle CRCA	0.000361427
P55264	ADK_255	0.875661	0.0340226	malK	Muscle	3.61427e-07	CRCA	Muscle CRCA	0.000361427
P55264	ADK_263	84.0347	0.0478449	malK	Muscle	3.61427e-07	CRCA	Muscle CRCA	0.000361427
P55264	ADK_357	0.4085	0.142945	malK	Muscle	3.61427e-07	CRCA	Muscle CRCA	0.000361427
P55264	ADK_73	0.0292681	0.930427	malK	Muscle	3.61427e-07	CRCA	Muscle CRCA	0.000361427
P48962	ADT1_107	0.579671	0.00114673	malK	Muscle	6.66128e-06	CRCA	Muscle CRCA	0.00666128
P48962	ADT1_166	0.34512	0.00984536	malK	Muscle	6.66128e-06	CRCA	Muscle CRCA	0.00666128
P48962	ADT1_199	0.973358	0.00676907	malK	Muscle	6.66128e-06	CRCA	Muscle CRCA	0.00666128
P48962	ADT1_23	3.76069	0.11515	malK	Muscle	6.66128e-06	CRCA	Muscle CRCA	0.00666128
P48962	ADT1_263	0.128128	0.0100365	malK	Muscle	6.66128e-06	CRCA	Muscle CRCA	0.00666128
P48962	ADT1_33	0.218942	0.0103499	malK	Muscle	6.66128e-06	CRCA	Muscle CRCA	0.00666128
P48962	ADT1_92	20.0499	0.0100148	malK	Muscle	6.66128e-06	CRCA	Muscle CRCA	0.00666128
P48962	ADT1_96	0.508082	9.16373e-06	malK	Muscle	6.66128e-06	CRCA	Muscle CRCA	0.00666128
P51881	ADT2_105	0.88441	0.00602889	malK	Muscle	8.26582e-07	CRCA	Muscle CRCA	0.000826582
P51881	ADT2_155	1.73343	0.585782	malK	Muscle	8.26582e-07	CRCA	Muscle CRCA	0.000826582
P51881	ADT2_199	4.19085	0.412121	malK	Muscle	8.26582e-07	CRCA	Muscle CRCA	0.000826582
P51881	ADT2_23	4.20878	0.0904925	malK	Muscle	8.26582e-07	CRCA	Muscle CRCA	0.000826582
P51881	ADT2_272	99.6694	0.741405	malK	Muscle	8.26582e-07	CRCA	Muscle CRCA	0.000826582
P51881	ADT2_33	0.246604	0.0103499	malK	Muscle	8.26582e-07	CRCA	Muscle CRCA	0.000826582
P51881	ADT2_92	22.583	0.0100148	malK	Muscle	8.26582e-07	CRCA	Muscle CRCA	0.000826582
P51881	ADT2_96	0.453784	0.0933765	malK	Muscle	8.26582e-07	CRCA	Muscle CRCA	0.000826582
Q8BK64	AHSA1_198	0.199629	0.234171	malK	Muscle	2.79579e-09	CRCA	Muscle CRCA	2.79579e-06
Q9Z0X1	AIFM1_243	0.0845523	4.70022e-05	malK	Muscle	1.11832e-06	CRCA	Muscle CRCA	0.00111832
Q9Z0X1	AIFM1_336	7.70469	0.00993179	malK	Muscle	1.11832e-06	CRCA	Muscle CRCA	0.00111832
Q9Z0X1	AIFM1_381	0.973588	0.322452	malK	Muscle	1.11832e-06	CRCA	Muscle CRCA	0.00111832
Q9Z0X1	AIFM1_387	0.532769	0.39655	malK	Muscle	1.11832e-06	CRCA	Muscle CRCA	0.00111832
Q9Z0X1	AIFM1_517	0.00250661	0.00676889	malK	Muscle	1.11832e-06	CRCA	Muscle CRCA	0.00111832
Q9Z0X1	AIFM1_589	0.418787	0.012242	malK	Muscle	1.11832e-06	CRCA	Muscle CRCA	0.00111832
Q9Z0X1	AIFM1_592	0.236788	9.26995e-05	malK	Muscle	1.11832e-06	CRCA	Muscle CRCA	0.00111832
P31230	AIMP1_212	7.22198	0.300827	malK	Muscle	4.1086e-07	CRCA	Muscle CRCA	0.00041086
Q9JII6	AK1A1_127	0.164296	0.000326665	malK	Muscle	1.17504e-06	CRCA	Muscle CRCA	0.00117504
Q9JII6	AK1A1_153	0.655677	0.74872	malK	Muscle	1.17504e-06	CRCA	Muscle CRCA	0.00117504
Q9JII6	AK1A1_23	0.00180556	0.206571	malK	Muscle	1.17504e-06	CRCA	Muscle CRCA	0.00117504
Q9JII6	AK1A1_257	2.75356	0.000321689	malK	Muscle	1.17504e-06	CRCA	Muscle CRCA	0.00117504
Q9JII6	AK1A1_263	1.40326	0.450644	malK	Muscle	1.17504e-06	CRCA	Muscle CRCA	0.00117504
Q9JII6	AK1A1_34	0.356882	0.0507967	malK	Muscle	1.17504e-06	CRCA	Muscle CRCA	0.00117504
Q9JII6	AK1A1_61	0.701293	0.186721	malK	Muscle	1.17504e-06	CRCA	Muscle CRCA	0.00117504
P24549	AL1A1_22	1.25858	0.264191	malK	Muscle	6.79094e-07	CRCA	Muscle CRCA	0.000679094
P24549	AL1A1_255	1.31458	0.811646	malK	Muscle	6.79094e-07	CRCA	Muscle CRCA	0.000679094
P24549	AL1A1_260	0.00686454	0.00102583	malK	Muscle	6.79094e-07	CRCA	Muscle CRCA	0.000679094
P24549	AL1A1_367	0.599311	0.901287	malK	Muscle	6.79094e-07	CRCA	Muscle CRCA	0.000679094
P24549	AL1A1_412	0.608197	0.00168828	malK	Muscle	6.79094e-07	CRCA	Muscle CRCA	0.000679094
P24549	AL1A1_419	0.702935	0.383851	malK	Muscle	6.79094e-07	CRCA	Muscle CRCA	0.000679094
P24549	AL1A1_499	5.04148	0.430345	malK	Muscle	6.79094e-07	CRCA	Muscle CRCA	0.000679094
P24549	AL1A1_57	0.711369	0.867404	malK	Muscle	6.79094e-07	CRCA	Muscle CRCA	0.000679094
P24549	AL1A1_91	0.396247	0.00105658	malK	Muscle	6.79094e-07	CRCA	Muscle CRCA	0.000679094
Q8CHT0	AL4A1_317	1.23894	0.760337	malK	Muscle	4.33551e-07	CRCA	Muscle CRCA	0.000433551
Q8CHT0	AL4A1_357	1.26089	0.830931	malK	Muscle	4.33551e-07	CRCA	Muscle CRCA	0.000433551
Q8CHT0	AL4A1_551	0.054762	0.0138784	malK	Muscle	4.33551e-07	CRCA	Muscle CRCA	0.000433551
Q8CHT0	AL4A1_92	0.0342081	0.184651	malK	Muscle	4.33551e-07	CRCA	Muscle CRCA	0.000433551
P07724	ALBU_210	0.112471	0.000594721	malK	Muscle	5.04134e-05	CRCA	Muscle CRCA	0.0504134
P07724	ALBU_212	2.72786	0.992562	malK	Muscle	5.04134e-05	CRCA	Muscle CRCA	0.0504134
P07724	ALBU_223	1.45762	0.246937	malK	Muscle	5.04134e-05	CRCA	Muscle CRCA	0.0504134
P07724	ALBU_229	0.00638157	0.00225609	malK	Muscle	5.04134e-05	CRCA	Muscle CRCA	0.0504134
P07724	ALBU_236	0.313531	0.00753712	malK	Muscle	5.04134e-05	CRCA	Muscle CRCA	0.0504134
P07724	ALBU_267	0.0884684	0.920065	malK	Muscle	5.04134e-05	CRCA	Muscle CRCA	0.0504134
P07724	ALBU_28	0.445122	0.337577	malK	Muscle	5.04134e-05	CRCA	Muscle CRCA	0.0504134
P07724	ALBU_305	0.915128	0.00779207	malK	Muscle	5.04134e-05	CRCA	Muscle CRCA	0.0504134
P07724	ALBU_375	0.0647343	0.00530068	malK	Muscle	5.04134e-05	CRCA	Muscle CRCA	0.0504134
P07724	ALBU_376	3.94153	0.336585	malK	Muscle	5.04134e-05	CRCA	Muscle CRCA	0.0504134
P07724	ALBU_413	54.1254	0.490629	malK	Muscle	5.04134e-05	CRCA	Muscle CRCA	0.0504134
P07724	ALBU_421	23.0062	0.204552	malK	Muscle	5.04134e-05	CRCA	Muscle CRCA	0.0504134
P07724	ALBU_438	0.093302	0.0173116	malK	Muscle	5.04134e-05	CRCA	Muscle CRCA	0.0504134
P07724	ALBU_460	4.98858	0.495396	malK	Muscle	5.04134e-05	CRCA	Muscle CRCA	0.0504134
P07724	ALBU_490	6.32398	0.372346	malK	Muscle	5.04134e-05	CRCA	Muscle CRCA	0.0504134
P07724	ALBU_499	0.105794	0.296849	malK	Muscle	5.04134e-05	CRCA	Muscle CRCA	0.0504134
P07724	ALBU_549	0.226904	4.00354e-05	malK	Muscle	5.04134e-05	CRCA	Muscle CRCA	0.0504134
P07724	ALBU_558	4.24627	0.805202	malK	Muscle	5.04134e-05	CRCA	Muscle CRCA	0.0504134
P07724	ALBU_560	0.0180979	0.304644	malK	Muscle	5.04134e-05	CRCA	Muscle CRCA	0.0504134
P07724	ALBU_562	1.21423	0.87553	malK	Muscle	5.04134e-05	CRCA	Muscle CRCA	0.0504134
P07724	ALBU_588	0.104804	0.198177	malK	Muscle	5.04134e-05	CRCA	Muscle CRCA	0.0504134
P47738	ALDH2_385	11.6089	0.431302	malK	Muscle	1.19935e-06	CRCA	Muscle CRCA	0.00119935
P47738	ALDH2_443	12.4659	0.436491	malK	Muscle	1.19935e-06	CRCA	Muscle CRCA	0.00119935
P47738	ALDH2_54	21.6754	0.790408	malK	Muscle	1.19935e-06	CRCA	Muscle CRCA	0.00119935
P05064	ALDOA_108	0.865815	0.657158	malK	Muscle	4.1321e-05	CRCA	Muscle CRCA	0.041321
P05064	ALDOA_111	0.816965	0.322509	malK	Muscle	4.1321e-05	CRCA	Muscle CRCA	0.041321
P05064	ALDOA_14	1.03301	0.428073	malK	Muscle	4.1321e-05	CRCA	Muscle CRCA	0.041321
P05064	ALDOA_140	0.117026	0.000674044	malK	Muscle	4.1321e-05	CRCA	Muscle CRCA	0.041321
P05064	ALDOA_147	0.663499	0.00143164	malK	Muscle	4.1321e-05	CRCA	Muscle CRCA	0.041321
P05064	ALDOA_153	2.70375	0.092737	malK	Muscle	4.1321e-05	CRCA	Muscle CRCA	0.041321
P05064	ALDOA_208	2.97145	0.0295124	malK	Muscle	4.1321e-05	CRCA	Muscle CRCA	0.041321
P05064	ALDOA_230	1.01643	0.792506	malK	Muscle	4.1321e-05	CRCA	Muscle CRCA	0.041321
P05064	ALDOA_312	0.121348	0.000875063	malK	Muscle	4.1321e-05	CRCA	Muscle CRCA	0.041321
P05064	ALDOA_317	0.264506	2.17675e-05	malK	Muscle	4.1321e-05	CRCA	Muscle CRCA	0.041321
P05064	ALDOA_322	0.418423	0.0127259	malK	Muscle	4.1321e-05	CRCA	Muscle CRCA	0.041321
P05064	ALDOA_42	0.114675	0.0032971	malK	Muscle	4.1321e-05	CRCA	Muscle CRCA	0.041321
P45376	ALDR_263	0.123207	0.000335983	malK	Muscle	6.87198e-06	CRCA	Muscle CRCA	0.00687198
Q3V1D3	AMPD1_391	4.79016	0.457972	malK	Muscle	1.01864e-05	CRCA	Muscle CRCA	0.0101864
Q3V1D3	AMPD1_467	0.208722	0.00594518	malK	Muscle	1.01864e-05	CRCA	Muscle CRCA	0.0101864
Q9CPY7	AMPL_221	0.245355	0.3568	malK	Muscle	2.8201e-07	CRCA	Muscle CRCA	0.00028201
Q9CPY7	AMPL_224	0.185174	0.202157	malK	Muscle	2.8201e-07	CRCA	Muscle CRCA	0.00028201
Q9CPY7	AMPL_231	0.816317	0.927878	malK	Muscle	2.8201e-07	CRCA	Muscle CRCA	0.00028201
Q9CPY7	AMPL_455	0.0104524	0.387046	malK	Muscle	2.8201e-07	CRCA	Muscle CRCA	0.00028201
Q9CPY7	AMPL_61	12.5065	0.12883	malK	Muscle	2.8201e-07	CRCA	Muscle CRCA	0.00028201
P97822	AN32E_12	0.0167832	0.716061	malK	Muscle	1.48299e-07	CRCA	Muscle CRCA	0.000148299
P97384	ANX11_313	0.0361013	0.72718	malK	Muscle	2.812e-07	CRCA	Muscle CRCA	0.0002812
P07356	ANXA2_169	0.06888	0.0361428	malK	Muscle	1.23987e-06	CRCA	Muscle CRCA	0.00123987
P07356	ANXA2_227	1.23011	0.0112871	malK	Muscle	1.23987e-06	CRCA	Muscle CRCA	0.00123987
P07356	ANXA2_81	0.124808	0.000235295	malK	Muscle	1.23987e-06	CRCA	Muscle CRCA	0.00123987
P48036	ANXA5_106	0.213196	0.578947	malK	Muscle	8.83309e-07	CRCA	Muscle CRCA	0.000883309
P48036	ANXA5_27	0.00710033	0.391887	malK	Muscle	8.83309e-07	CRCA	Muscle CRCA	0.000883309
P48036	ANXA5_288	23.5057	0.875099	malK	Muscle	8.83309e-07	CRCA	Muscle CRCA	0.000883309
P48036	ANXA5_68	0.0276391	0.748227	malK	Muscle	8.83309e-07	CRCA	Muscle CRCA	0.000883309
P48036	ANXA5_95	0.00633025	0.653139	malK	Muscle	8.83309e-07	CRCA	Muscle CRCA	0.000883309
P48036	ANXA5_99	0.608655	0.976217	malK	Muscle	8.83309e-07	CRCA	Muscle CRCA	0.000883309
P14824	ANXA6_102	0.0723914	0.326163	malK	Muscle	4.48137e-06	CRCA	Muscle CRCA	0.00448137
P14824	ANXA6_265	0.222197	0.0139661	malK	Muscle	4.48137e-06	CRCA	Muscle CRCA	0.00448137
P14824	ANXA6_299	0.331779	0.0129249	malK	Muscle	4.48137e-06	CRCA	Muscle CRCA	0.00448137
P14824	ANXA6_306	0.831757	0.554033	malK	Muscle	4.48137e-06	CRCA	Muscle CRCA	0.00448137
P14824	ANXA6_377	3.43308	0.105493	malK	Muscle	4.48137e-06	CRCA	Muscle CRCA	0.00448137
P14824	ANXA6_406	0.19609	0.000388472	malK	Muscle	4.48137e-06	CRCA	Muscle CRCA	0.00448137
P14824	ANXA6_418	4.77079	0.261617	malK	Muscle	4.48137e-06	CRCA	Muscle CRCA	0.00448137
P14824	ANXA6_446	0.529423	0.277194	malK	Muscle	4.48137e-06	CRCA	Muscle CRCA	0.00448137
P14824	ANXA6_456	2.3611	0.628033	malK	Muscle	4.48137e-06	CRCA	Muscle CRCA	0.00448137
P14824	ANXA6_613	0.200434	0.161523	malK	Muscle	4.48137e-06	CRCA	Muscle CRCA	0.00448137
P14824	ANXA6_620	0.386811	0.152069	malK	Muscle	4.48137e-06	CRCA	Muscle CRCA	0.00448137
O35643	AP1B1_318	0.192701	0.414514	malK	Muscle	6.61266e-08	CRCA	Muscle CRCA	6.61266e-05
O35643	AP1B1_725	13.0612	0.0734296	malK	Muscle	6.61266e-08	CRCA	Muscle CRCA	6.61266e-05
O35643	AP1B1_727	13.0612	0.0734296	malK	Muscle	6.61266e-08	CRCA	Muscle CRCA	6.61266e-05
P17427	AP2A2_35	1.07007	0.707174	malK	Muscle	7.10699e-08	CRCA	Muscle CRCA	7.10699e-05
P28352	APEX1_227	1.1106	0.508962	malK	Muscle	1.77472e-08	CRCA	Muscle CRCA	1.77472e-05
A6H630	ARMT1_402	5.77798	0.185469	malK	Muscle	3.11994e-08	CRCA	Muscle CRCA	3.11994e-05
Q8C0M9	ASGL1_181	1.32208	0.0467701	malK	Muscle	7.44734e-07	CRCA	Muscle CRCA	0.000744734
Q8VDN2	AT1A1_487	0.00694349	0.188923	malK	Muscle	5.77797e-07	CRCA	Muscle CRCA	0.000577797
Q8VDN2	AT1A1_840	0.132822	0.202646	malK	Muscle	5.77797e-07	CRCA	Muscle CRCA	0.000577797
Q8VDN2	AT1A1_843	0.132822	0.202646	malK	Muscle	5.77797e-07	CRCA	Muscle CRCA	0.000577797
Q8R429	AT2A1_204	0.41664	0.469814	malK	Muscle	1.45786e-05	CRCA	Muscle CRCA	0.0145786
Q8R429	AT2A1_205	0.281603	0.00680686	malK	Muscle	1.45786e-05	CRCA	Muscle CRCA	0.0145786
Q8R429	AT2A1_35	0.384313	5.55269e-05	malK	Muscle	1.45786e-05	CRCA	Muscle CRCA	0.0145786
Q8R429	AT2A1_400	0.0202067	0.0081089	malK	Muscle	1.45786e-05	CRCA	Muscle CRCA	0.0145786
Q8R429	AT2A1_464	0.265091	0.0051092	malK	Muscle	1.45786e-05	CRCA	Muscle CRCA	0.0145786
Q8R429	AT2A1_511	0.335628	0.0102119	malK	Muscle	1.45786e-05	CRCA	Muscle CRCA	0.0145786
Q8R429	AT2A1_515	0.657098	0.182064	malK	Muscle	1.45786e-05	CRCA	Muscle CRCA	0.0145786
Q8R429	AT2A1_542	0.32213	0.015226	malK	Muscle	1.45786e-05	CRCA	Muscle CRCA	0.0145786
Q8R429	AT2A1_550	0.0483625	2.35852e-05	malK	Muscle	1.45786e-05	CRCA	Muscle CRCA	0.0145786
Q8R429	AT2A1_713	0.414525	0.450653	malK	Muscle	1.45786e-05	CRCA	Muscle CRCA	0.0145786
O55143	AT2A2_204	0.423874	0.469814	malK	Muscle	6.59645e-06	CRCA	Muscle CRCA	0.00659645
O55143	AT2A2_205	0.286492	0.00680686	malK	Muscle	6.59645e-06	CRCA	Muscle CRCA	0.00659645
O55143	AT2A2_514	0.668507	0.182064	malK	Muscle	6.59645e-06	CRCA	Muscle CRCA	0.00659645
Q64518	AT2A3_713	0.357579	0.450653	malK	Muscle	4.9676e-09	CRCA	Muscle CRCA	4.9676e-06
Q64518	AT2A3_728	1.07781	0.632635	malK	Muscle	4.9676e-09	CRCA	Muscle CRCA	4.9676e-06
Q9CQQ7	AT5F1_154	0.720923	0.0157407	malK	Muscle	9.88657e-07	CRCA	Muscle CRCA	0.000988657
Q9CQQ7	AT5F1_188	0.175448	0.000123632	malK	Muscle	9.88657e-07	CRCA	Muscle CRCA	0.000988657
Q9CQQ7	AT5F1_191	0.330015	0.00855975	malK	Muscle	9.88657e-07	CRCA	Muscle CRCA	0.000988657
Q9CQQ7	AT5F1_221	1.20827	0.348289	malK	Muscle	9.88657e-07	CRCA	Muscle CRCA	0.000988657
Q9CQQ7	AT5F1_225	0.328755	0.0189443	malK	Muscle	9.88657e-07	CRCA	Muscle CRCA	0.000988657
Q9CQQ7	AT5F1_233	0.632266	0.0131491	malK	Muscle	9.88657e-07	CRCA	Muscle CRCA	0.000988657
Q9CQQ7	AT5F1_244	0.760884	0.00525285	malK	Muscle	9.88657e-07	CRCA	Muscle CRCA	0.000988657
O08997	ATOX1_25	6.15939	0.0174311	malK	Muscle	4.61103e-06	CRCA	Muscle CRCA	0.00461103
O08997	ATOX1_60	0.217602	0.0103122	malK	Muscle	4.61103e-06	CRCA	Muscle CRCA	0.00461103
Q9CPQ8	ATP5L_55	0.0626818	0.00101447	malK	Muscle	5.13778e-07	CRCA	Muscle CRCA	0.000513778
Q9CPQ8	ATP5L_61	0.358337	0.0350048	malK	Muscle	5.13778e-07	CRCA	Muscle CRCA	0.000513778
Q9CPQ8	ATP5L_66	0.424253	0.0105999	malK	Muscle	5.13778e-07	CRCA	Muscle CRCA	0.000513778
P56379	ATP68_46	5.0138	0.764976	malK	Muscle	2.27715e-07	CRCA	Muscle CRCA	0.000227715
P56379	ATP68_49	0.771303	0.514477	malK	Muscle	2.27715e-07	CRCA	Muscle CRCA	0.000227715
Q03265	ATPA_161	0.488966	0.024578	malK	Muscle	7.09888e-06	CRCA	Muscle CRCA	0.00709888
Q03265	ATPA_239	1.43041	0.876444	malK	Muscle	7.09888e-06	CRCA	Muscle CRCA	0.00709888
Q03265	ATPA_531	0.486538	0.00247895	malK	Muscle	7.09888e-06	CRCA	Muscle CRCA	0.00709888
P56480	ATPB_124	0.608777	0.0130978	malK	Muscle	1.91248e-05	CRCA	Muscle CRCA	0.0191248
P56480	ATPB_133	0.406101	0.000356425	malK	Muscle	1.91248e-05	CRCA	Muscle CRCA	0.0191248
P56480	ATPB_259	3.13641	0.0301613	malK	Muscle	1.91248e-05	CRCA	Muscle CRCA	0.0191248
Q9DB20	ATPO_100	19.3171	0.084724	malK	Muscle	1.0778e-06	CRCA	Muscle CRCA	0.0010778
Q9DB20	ATPO_162	0.842027	0.106975	malK	Muscle	1.0778e-06	CRCA	Muscle CRCA	0.0010778
Q9DB20	ATPO_192	0.761227	0.0188594	malK	Muscle	1.0778e-06	CRCA	Muscle CRCA	0.0010778
Q9DB20	ATPO_199	1.31613	0.553962	malK	Muscle	1.0778e-06	CRCA	Muscle CRCA	0.0010778
Q9DB20	ATPO_53	0.346739	0.0402445	malK	Muscle	1.0778e-06	CRCA	Muscle CRCA	0.0010778
Q9DB20	ATPO_54	0.240314	0.000155749	malK	Muscle	1.0778e-06	CRCA	Muscle CRCA	0.0010778
Q9DB20	ATPO_60	1.00523	0.0213566	malK	Muscle	1.0778e-06	CRCA	Muscle CRCA	0.0010778
Q9DB20	ATPO_70	0.46415	0.00870322	malK	Muscle	1.0778e-06	CRCA	Muscle CRCA	0.0010778
Q9DB20	ATPO_73	0.958903	0.368687	malK	Muscle	1.0778e-06	CRCA	Muscle CRCA	0.0010778
Q9JLZ3	AUHM_179	0.353318	0.328947	malK	Muscle	6.39386e-07	CRCA	Muscle CRCA	0.000639386
Q9JLZ3	AUHM_84	0.333527	0.0368836	malK	Muscle	6.39386e-07	CRCA	Muscle CRCA	0.000639386
Q9Z1R2	BAG6_1053	0.00181225	0.251051	malK	Muscle	5.75366e-09	CRCA	Muscle CRCA	5.75366e-06
Q9Z1R2	BAG6_1055	0.00181225	0.251051	malK	Muscle	5.75366e-09	CRCA	Muscle CRCA	5.75366e-06
O35855	BCAT2_322	0.0434954	0.0178478	malK	Muscle	3.57375e-07	CRCA	Muscle CRCA	0.000357375
O35490	BHMT1_11	0.666509	0.0564223	malK	Muscle	1.41005e-07	CRCA	Muscle CRCA	0.000141005
O35490	BHMT1_207	1.15786	0.442664	malK	Muscle	1.41005e-07	CRCA	Muscle CRCA	0.000141005
O35490	BHMT1_232	1.15067	0.848299	malK	Muscle	1.41005e-07	CRCA	Muscle CRCA	0.000141005
O35490	BHMT1_241	1.60934	0.724447	malK	Muscle	1.41005e-07	CRCA	Muscle CRCA	0.000141005
O35490	BHMT1_349	0.632238	0.102472	malK	Muscle	1.41005e-07	CRCA	Muscle CRCA	0.000141005
O35490	BHMT1_40	0.466173	0.511362	malK	Muscle	1.41005e-07	CRCA	Muscle CRCA	0.000141005
O35490	BHMT1_93	0.0194559	0.509887	malK	Muscle	1.41005e-07	CRCA	Muscle CRCA	0.000141005
O35490	BHMT1_98	0.740384	0.0113963	malK	Muscle	1.41005e-07	CRCA	Muscle CRCA	0.000141005
Q8R164	BPHL_191	0.184213	0.0275538	malK	Muscle	2.95787e-07	CRCA	Muscle CRCA	0.000295787
Q8R164	BPHL_271	0.705466	0.270796	malK	Muscle	2.95787e-07	CRCA	Muscle CRCA	0.000295787
Q8R164	BPHL_74	37.9643	0.242359	malK	Muscle	2.95787e-07	CRCA	Muscle CRCA	0.000295787
O35658	C1QBP_276	0.652831	0.0106851	malK	Muscle	4.69207e-07	CRCA	Muscle CRCA	0.000469207
Q922D8	C1TC_262	0.46797	2.55962e-05	malK	Muscle	4.7488e-07	CRCA	Muscle CRCA	0.00047488
Q922D8	C1TC_299	0.44491	0.0293461	malK	Muscle	4.7488e-07	CRCA	Muscle CRCA	0.00047488
Q922D8	C1TC_313	1.06894	0.648986	malK	Muscle	4.7488e-07	CRCA	Muscle CRCA	0.00047488
Q922D8	C1TC_473	0.157844	0.21111	malK	Muscle	4.7488e-07	CRCA	Muscle CRCA	0.00047488
Q922D8	C1TC_488	0.00273001	0.340928	malK	Muscle	4.7488e-07	CRCA	Muscle CRCA	0.00047488
Q922D8	C1TC_543	0.385807	0.663002	malK	Muscle	4.7488e-07	CRCA	Muscle CRCA	0.00047488
Q922D8	C1TC_553	0.137356	0.00399993	malK	Muscle	4.7488e-07	CRCA	Muscle CRCA	0.00047488
Q922D8	C1TC_58	0.15265	0.307816	malK	Muscle	4.7488e-07	CRCA	Muscle CRCA	0.00047488
P47934	CACP_186	0.512203	0.00267762	malK	Muscle	6.76663e-07	CRCA	Muscle CRCA	0.000676663
P47934	CACP_261	0.619058	0.0319061	malK	Muscle	6.76663e-07	CRCA	Muscle CRCA	0.000676663
P47934	CACP_315	0.480072	0.0290814	malK	Muscle	6.76663e-07	CRCA	Muscle CRCA	0.000676663
P47934	CACP_609	1.12742	0.421823	malK	Muscle	6.76663e-07	CRCA	Muscle CRCA	0.000676663
P16015	CAH3_135	38.5126	0.0472615	malK	Muscle	4.74718e-05	CRCA	Muscle CRCA	0.0474718
P16015	CAH3_153	1.15414	0.367199	malK	Muscle	4.74718e-05	CRCA	Muscle CRCA	0.0474718
P16015	CAH3_171	5.011	0.0933545	malK	Muscle	4.74718e-05	CRCA	Muscle CRCA	0.0474718
P16015	CAH3_39	0.592509	0.00282808	malK	Muscle	4.74718e-05	CRCA	Muscle CRCA	0.0474718
P16015	CAH3_57	3.58987	0.00466563	malK	Muscle	4.74718e-05	CRCA	Muscle CRCA	0.0474718
P16015	CAH3_64	0.530817	0.0997823	malK	Muscle	4.74718e-05	CRCA	Muscle CRCA	0.0474718
P14211	CALR_143	628.786	0.00963872	malK	Muscle	6.72611e-06	CRCA	Muscle CRCA	0.00672611
O08529	CAN2_260	83.3825	0.515097	malK	Muscle	1.0859e-07	CRCA	Muscle CRCA	0.00010859
Q6ZQ38	CAND1_577	0.631101	0.079613	malK	Muscle	7.32579e-07	CRCA	Muscle CRCA	0.000732579
Q6ZQ38	CAND1_60	0.105811	0.162073	malK	Muscle	7.32579e-07	CRCA	Muscle CRCA	0.000732579
P47757	CAPZB_145	253.275	0.388067	malK	Muscle	2.61751e-06	CRCA	Muscle CRCA	0.00261751
P47757	CAPZB_95	93.7608	0.0698308	malK	Muscle	2.61751e-06	CRCA	Muscle CRCA	0.00261751
P24270	CATA_243	0.152014	0.192063	malK	Muscle	4.3193e-06	CRCA	Muscle CRCA	0.0043193
P24270	CATA_480	0.598206	0.0397712	malK	Muscle	4.3193e-06	CRCA	Muscle CRCA	0.0043193
P24270	CATA_499	0.684481	0.437846	malK	Muscle	4.3193e-06	CRCA	Muscle CRCA	0.0043193
O54724	CAVN1_100	0.34762	0.163955	malK	Muscle	3.91411e-06	CRCA	Muscle CRCA	0.00391411
O54724	CAVN1_111	0.360867	0.0123243	malK	Muscle	3.91411e-06	CRCA	Muscle CRCA	0.00391411
O54724	CAVN1_124	0.568912	0.119746	malK	Muscle	3.91411e-06	CRCA	Muscle CRCA	0.00391411
O54724	CAVN1_278	0.0261093	0.285439	malK	Muscle	3.91411e-06	CRCA	Muscle CRCA	0.00391411
Q63918	CAVN2_102	1.08657	0.19698	malK	Muscle	2.22043e-07	CRCA	Muscle CRCA	0.000222043
P47754	CAZA2_147	0.656922	0.000834577	malK	Muscle	3.66289e-06	CRCA	Muscle CRCA	0.00366289
P48758	CBR1_181	18.1451	0.403653	malK	Muscle	6.19126e-07	CRCA	Muscle CRCA	0.000619126
P48758	CBR1_211	3.12728	0.24267	malK	Muscle	6.19126e-07	CRCA	Muscle CRCA	0.000619126
P48758	CBR1_49	1.96373	0.319168	malK	Muscle	6.19126e-07	CRCA	Muscle CRCA	0.000619126
Q9CXS4	CENPV_173	0.0147875	0.937992	malK	Muscle	1.15884e-08	CRCA	Muscle CRCA	1.15884e-05
Q6AW69	CGNL1_1179	0.488381	0.450444	malK	Muscle	6.02109e-09	CRCA	Muscle CRCA	6.02109e-06
Q6AW69	CGNL1_1181	0.488381	0.450444	malK	Muscle	6.02109e-09	CRCA	Muscle CRCA	6.02109e-06
Q6AW69	CGNL1_188	1.62193	0.579004	malK	Muscle	6.02109e-09	CRCA	Muscle CRCA	6.02109e-06
Q64433	CH10_40	65.5248	0.271365	malK	Muscle	6.58024e-06	CRCA	Muscle CRCA	0.00658024
Q64433	CH10_8	0.0873729	0.158974	malK	Muscle	6.58024e-06	CRCA	Muscle CRCA	0.00658024
P63038	CH60_130	0.460387	0.256162	malK	Muscle	7.81201e-06	CRCA	Muscle CRCA	0.00781201
P63038	CH60_361	14.6767	0.509413	malK	Muscle	7.81201e-06	CRCA	Muscle CRCA	0.00781201
P63038	CH60_473	0.199493	0.0265561	malK	Muscle	7.81201e-06	CRCA	Muscle CRCA	0.00781201
Q91WS0	CISD1_104	0.240719	0.355359	malK	Muscle	3.6791e-07	CRCA	Muscle CRCA	0.00036791
Q91WS0	CISD1_37	143.14	0.337019	malK	Muscle	3.6791e-07	CRCA	Muscle CRCA	0.00036791
Q91WS0	CISD1_55	1.47238	0.795413	malK	Muscle	3.6791e-07	CRCA	Muscle CRCA	0.00036791
Q91WS0	CISD1_68	0.0293103	0.184991	malK	Muscle	3.6791e-07	CRCA	Muscle CRCA	0.00036791
Q91WS0	CISD1_78	0.0193352	0.449009	malK	Muscle	3.6791e-07	CRCA	Muscle CRCA	0.00036791
Q91WS0	CISD1_79	2.65294	0.29502	malK	Muscle	3.6791e-07	CRCA	Muscle CRCA	0.00036791
Q91WS0	CISD1_89	2.81684	0.547733	malK	Muscle	3.6791e-07	CRCA	Muscle CRCA	0.00036791
Q9CZU6	CISY_321	0.822392	0.721799	malK	Muscle	1.5073e-06	CRCA	Muscle CRCA	0.0015073
Q9CZU6	CISY_370	0.374171	0.00555822	malK	Muscle	1.5073e-06	CRCA	Muscle CRCA	0.0015073
Q9CZU6	CISY_375	2.62485	0.0319202	malK	Muscle	1.5073e-06	CRCA	Muscle CRCA	0.0015073
Q9CZU6	CISY_382	56.3505	0.114759	malK	Muscle	1.5073e-06	CRCA	Muscle CRCA	0.0015073
Q9CZU6	CISY_49	0.591906	0.00149245	malK	Muscle	1.5073e-06	CRCA	Muscle CRCA	0.0015073
Q9CZU6	CISY_76	1.87951	0.18974	malK	Muscle	1.5073e-06	CRCA	Muscle CRCA	0.0015073
Q68FD5	CLH1_1443	0.134462	0.211344	malK	Muscle	2.30146e-06	CRCA	Muscle CRCA	0.00230146
Q68FD5	CLH1_1501	10.9452	0.390293	malK	Muscle	2.30146e-06	CRCA	Muscle CRCA	0.00230146
Q68FD5	CLH1_189	0.00646346	0.27146	malK	Muscle	2.30146e-06	CRCA	Muscle CRCA	0.00230146
Q68FD5	CLH1_227	7.96335	0.00201783	malK	Muscle	2.30146e-06	CRCA	Muscle CRCA	0.00230146
Q68FD5	CLH1_245	360.214	0.370087	malK	Muscle	2.30146e-06	CRCA	Muscle CRCA	0.00230146
Q68FD5	CLH1_453	0.0173696	0.908854	malK	Muscle	2.30146e-06	CRCA	Muscle CRCA	0.00230146
Q68FD5	CLH1_500	1.57138	0.378001	malK	Muscle	2.30146e-06	CRCA	Muscle CRCA	0.00230146
Q68FD5	CLH1_737	251.956	0.353085	malK	Muscle	2.30146e-06	CRCA	Muscle CRCA	0.00230146
Q68FD5	CLH1_742	0.170374	0.349417	malK	Muscle	2.30146e-06	CRCA	Muscle CRCA	0.00230146
Q68FD5	CLH1_856	2.58085	0.787101	malK	Muscle	2.30146e-06	CRCA	Muscle CRCA	0.00230146
Q68FD5	CLH1_911	0.769628	0.116099	malK	Muscle	2.30146e-06	CRCA	Muscle CRCA	0.00230146
Q922J3	CLIP1_470	0.00467983	0.368734	malK	Muscle	9.7245e-07	CRCA	Muscle CRCA	0.00097245
Q922J3	CLIP1_955	0.478661	0.00362713	malK	Muscle	9.7245e-07	CRCA	Muscle CRCA	0.00097245
Q8R1G2	CMBL_105	0.342886	0.362802	malK	Muscle	1.58023e-06	CRCA	Muscle CRCA	0.00158023
Q8R1G2	CMBL_195	0.661804	0.00154955	malK	Muscle	1.58023e-06	CRCA	Muscle CRCA	0.00158023
Q8R1G2	CMBL_218	0.00720196	0.233945	malK	Muscle	1.58023e-06	CRCA	Muscle CRCA	0.00158023
Q8R1G2	CMBL_227	0.875829	0.659417	malK	Muscle	1.58023e-06	CRCA	Muscle CRCA	0.00158023
Q8BH59	CMC1_661	0.407806	0.0164449	malK	Muscle	7.28527e-07	CRCA	Muscle CRCA	0.000728527
Q70KF4	CMYA5_2163	0.2614	0.191408	malK	Muscle	7.15561e-08	CRCA	Muscle CRCA	7.15561e-05
P16330	CN37_177	0.500519	0.00247078	malK	Muscle	4.22205e-06	CRCA	Muscle CRCA	0.00422205
P01027	CO3_1050	0.0744353	0.0900568	malK	Muscle	2.71476e-07	CRCA	Muscle CRCA	0.000271476
P01027	CO3_1051	0.0744353	0.0900568	malK	Muscle	2.71476e-07	CRCA	Muscle CRCA	0.000271476
P01027	CO3_1060	0.0744353	0.0900568	malK	Muscle	2.71476e-07	CRCA	Muscle CRCA	0.000271476
Q60847	COCA1_1336	0.230635	0.369626	malK	Muscle	1.53971e-08	CRCA	Muscle CRCA	1.53971e-05
P18760	COF1_132	1.75771	0.00113879	malK	Muscle	3.31443e-06	CRCA	Muscle CRCA	0.00331443
Q8CIE6	COPA_362	1.41419	0.716423	malK	Muscle	2.03404e-07	CRCA	Muscle CRCA	0.000203404
Q8CIE6	COPA_441	0.372109	0.814202	malK	Muscle	2.03404e-07	CRCA	Muscle CRCA	0.000203404
Q8CIE6	COPA_447	8.28033	0.278564	malK	Muscle	2.03404e-07	CRCA	Muscle CRCA	0.000203404
Q8CIE6	COPA_718	0.00302459	0.175917	malK	Muscle	2.03404e-07	CRCA	Muscle CRCA	0.000203404
Q8CIE6	COPA_721	0.930797	0.604051	malK	Muscle	2.03404e-07	CRCA	Muscle CRCA	0.000203404
Q8CIE6	COPA_993	0.75215	0.6736	malK	Muscle	2.03404e-07	CRCA	Muscle CRCA	0.000203404
P56394	COX17_21	3.18777	0.0227347	malK	Muscle	2.03404e-08	CRCA	Muscle CRCA	2.03404e-05
Q9CPQ1	COX6C_68	0.606784	0.201992	malK	Muscle	1.64506e-08	CRCA	Muscle CRCA	1.64506e-05
Q8C196	CPSM_1074	212.389	0.0100692	malK	Muscle	1.41816e-06	CRCA	Muscle CRCA	0.00141816
Q8C196	CPSM_1168	0.549116	0.419466	malK	Muscle	1.41816e-06	CRCA	Muscle CRCA	0.00141816
Q8C196	CPSM_1291	1.44337	0.888117	malK	Muscle	1.41816e-06	CRCA	Muscle CRCA	0.00141816
Q8C196	CPSM_1486	0.423716	0.432528	malK	Muscle	1.41816e-06	CRCA	Muscle CRCA	0.00141816
Q8C196	CPSM_157	274.875	0.0827445	malK	Muscle	1.41816e-06	CRCA	Muscle CRCA	0.00141816
Q8C196	CPSM_197	21.2759	0.0398751	malK	Muscle	1.41816e-06	CRCA	Muscle CRCA	0.00141816
Q8C196	CPSM_210	0.00610418	0.0141073	malK	Muscle	1.41816e-06	CRCA	Muscle CRCA	0.00141816
Q8C196	CPSM_214	2.0796	0.633991	malK	Muscle	1.41816e-06	CRCA	Muscle CRCA	0.00141816
Q8C196	CPSM_219	0.578181	0.471753	malK	Muscle	1.41816e-06	CRCA	Muscle CRCA	0.00141816
Q8C196	CPSM_228	0.444709	0.115679	malK	Muscle	1.41816e-06	CRCA	Muscle CRCA	0.00141816
Q8C196	CPSM_287	1.1464	0.411436	malK	Muscle	1.41816e-06	CRCA	Muscle CRCA	0.00141816
Q8C196	CPSM_307	1.00342	0.329639	malK	Muscle	1.41816e-06	CRCA	Muscle CRCA	0.00141816
Q8C196	CPSM_402	2.20247	0.210598	malK	Muscle	1.41816e-06	CRCA	Muscle CRCA	0.00141816
Q8C196	CPSM_412	1.19059	0.00949649	malK	Muscle	1.41816e-06	CRCA	Muscle CRCA	0.00141816
Q8C196	CPSM_44	1.07287	0.402846	malK	Muscle	1.41816e-06	CRCA	Muscle CRCA	0.00141816
Q8C196	CPSM_458	20.9178	0.0433083	malK	Muscle	1.41816e-06	CRCA	Muscle CRCA	0.00141816
Q8C196	CPSM_527	0.425133	0.192818	malK	Muscle	1.41816e-06	CRCA	Muscle CRCA	0.00141816
Q8C196	CPSM_55	58.1141	0.49604	malK	Muscle	1.41816e-06	CRCA	Muscle CRCA	0.00141816
Q8C196	CPSM_553	1.42654	0.929073	malK	Muscle	1.41816e-06	CRCA	Muscle CRCA	0.00141816
Q8C196	CPSM_603	64.6825	0.92241	malK	Muscle	1.41816e-06	CRCA	Muscle CRCA	0.00141816
Q8C196	CPSM_728	1.07642	0.908146	malK	Muscle	1.41816e-06	CRCA	Muscle CRCA	0.00141816
Q8C196	CPSM_751	2.46001	0.346641	malK	Muscle	1.41816e-06	CRCA	Muscle CRCA	0.00141816
Q8C196	CPSM_831	1.97748	0.976319	malK	Muscle	1.41816e-06	CRCA	Muscle CRCA	0.00141816
Q8C196	CPSM_840	23.5439	0.121144	malK	Muscle	1.41816e-06	CRCA	Muscle CRCA	0.00141816
Q8C196	CPSM_841	0.544629	0.0980359	malK	Muscle	1.41816e-06	CRCA	Muscle CRCA	0.00141816
Q8C196	CPSM_856	13.3518	0.0609999	malK	Muscle	1.41816e-06	CRCA	Muscle CRCA	0.00141816
Q8C196	CPSM_875	0.00347589	0.163724	malK	Muscle	1.41816e-06	CRCA	Muscle CRCA	0.00141816
Q8C196	CPSM_908	10.9789	0.480798	malK	Muscle	1.41816e-06	CRCA	Muscle CRCA	0.00141816
Q8C196	CPSM_915	2.43177	0.454486	malK	Muscle	1.41816e-06	CRCA	Muscle CRCA	0.00141816
Q8C196	CPSM_919	1.36763	0.627187	malK	Muscle	1.41816e-06	CRCA	Muscle CRCA	0.00141816
Q8C196	CPSM_935	1.12395	0.756272	malK	Muscle	1.41816e-06	CRCA	Muscle CRCA	0.00141816
Q924X2	CPT1B_144	0.0244506	0.874744	malK	Muscle	1.58023e-07	CRCA	Muscle CRCA	0.000158023
P52825	CPT2_305	0.376279	0.0047334	malK	Muscle	4.95949e-07	CRCA	Muscle CRCA	0.000495949
P52825	CPT2_418	0.210484	0.00999448	malK	Muscle	4.95949e-07	CRCA	Muscle CRCA	0.000495949
P52825	CPT2_424	0.144679	0.0930998	malK	Muscle	4.95949e-07	CRCA	Muscle CRCA	0.000495949
P23927	CRYAB_166	0.305455	0.0346111	malK	Muscle	1.59158e-05	CRCA	Muscle CRCA	0.0159158
Q9JLV5	CUL3_235	4.7253	0.00285381	malK	Muscle	5.99677e-09	CRCA	Muscle CRCA	5.99677e-06
Q9JLV5	CUL3_236	4.7253	0.00285381	malK	Muscle	5.99677e-09	CRCA	Muscle CRCA	5.99677e-06
Q9JLV5	CUL3_397	3.40859	0.613374	malK	Muscle	5.99677e-09	CRCA	Muscle CRCA	5.99677e-06
Q9JLV5	CUL3_398	3.40859	0.613374	malK	Muscle	5.99677e-09	CRCA	Muscle CRCA	5.99677e-06
Q9JLV5	CUL3_401	3.40859	0.613374	malK	Muscle	5.99677e-09	CRCA	Muscle CRCA	5.99677e-06
P56395	CYB5_19	0.00375704	0.349196	malK	Muscle	7.26096e-07	CRCA	Muscle CRCA	0.000726096
P56395	CYB5_24	0.0362637	0.00463694	malK	Muscle	7.26096e-07	CRCA	Muscle CRCA	0.000726096
P56395	CYB5_33	2.16074	0.357843	malK	Muscle	7.26096e-07	CRCA	Muscle CRCA	0.000726096
P56395	CYB5_39	0.0225449	0.579549	malK	Muscle	7.26096e-07	CRCA	Muscle CRCA	0.000726096
P56395	CYB5_77	1.09739	0.585395	malK	Muscle	7.26096e-07	CRCA	Muscle CRCA	0.000726096
P62897	CYC_28	0.252119	0.117132	malK	Muscle	2.51216e-06	CRCA	Muscle CRCA	0.00251216
P62897	CYC_40	0.1653	0.012191	malK	Muscle	2.51216e-06	CRCA	Muscle CRCA	0.00251216
P62897	CYC_54	0.0185946	0.41774	malK	Muscle	2.51216e-06	CRCA	Muscle CRCA	0.00251216
P62897	CYC_74	0.0863723	0.00466277	malK	Muscle	2.51216e-06	CRCA	Muscle CRCA	0.00251216
P62897	CYC_87	0.415444	2.812e-05	malK	Muscle	2.51216e-06	CRCA	Muscle CRCA	0.00251216
P62897	CYC_89	0.74415	0.0364684	malK	Muscle	2.51216e-06	CRCA	Muscle CRCA	0.00251216
P62897	CYC_9	0.146437	0.00234725	malK	Muscle	2.51216e-06	CRCA	Muscle CRCA	0.00251216
Q61655	DD19A_434	4.53254	0.1857	malK	Muscle	8.34686e-08	CRCA	Muscle CRCA	8.34686e-05
Q3U1J4	DDB1_1067	0.00378924	0.236285	malK	Muscle	1.45867e-07	CRCA	Muscle CRCA	0.000145867
Q91VR5	DDX1_516	195.4	0.106148	malK	Muscle	2.3825e-07	CRCA	Muscle CRCA	0.00023825
Q91VR5	DDX1_555	46.2038	0.0048929	malK	Muscle	2.3825e-07	CRCA	Muscle CRCA	0.00023825
Q62167	DDX3X_335	1.96018	0.582456	malK	Muscle	8.58997e-08	CRCA	Muscle CRCA	8.58997e-05
Q9CQ62	DECR_106	207.817	0.283272	malK	Muscle	8.75205e-07	CRCA	Muscle CRCA	0.000875205
Q9CQ62	DECR_110	0.132159	0.00716269	malK	Muscle	8.75205e-07	CRCA	Muscle CRCA	0.000875205
Q9CQ62	DECR_244	0.641279	0.68577	malK	Muscle	8.75205e-07	CRCA	Muscle CRCA	0.000875205
Q9CQ62	DECR_246	0.382772	0.000538569	malK	Muscle	8.75205e-07	CRCA	Muscle CRCA	0.000875205
Q9R0P5	DEST_127	0.154914	0.0033009	malK	Muscle	1.77472e-06	CRCA	Muscle CRCA	0.00177472
Q9R0P5	DEST_132	0.150891	0.00323682	malK	Muscle	1.77472e-06	CRCA	Muscle CRCA	0.00177472
P50171	DHB8_66	0.266013	0.059794	malK	Muscle	1.91248e-07	CRCA	Muscle CRCA	0.000191248
P26443	DHE3_110	2.15635	0.341595	malK	Muscle	1.58023e-06	CRCA	Muscle CRCA	0.00158023
P26443	DHE3_162	1.61201	0.524942	malK	Muscle	1.58023e-06	CRCA	Muscle CRCA	0.00158023
P26443	DHE3_183	0.356976	0.33731	malK	Muscle	1.58023e-06	CRCA	Muscle CRCA	0.00158023
P26443	DHE3_187	0.0477348	0.00317543	malK	Muscle	1.58023e-06	CRCA	Muscle CRCA	0.00158023
P26443	DHE3_191	0.558205	0.448098	malK	Muscle	1.58023e-06	CRCA	Muscle CRCA	0.00158023
P26443	DHE3_390	0.35963	0.271548	malK	Muscle	1.58023e-06	CRCA	Muscle CRCA	0.00158023
P26443	DHE3_415	28.4684	0.515879	malK	Muscle	1.58023e-06	CRCA	Muscle CRCA	0.00158023
P26443	DHE3_503	6.56089	0.0132365	malK	Muscle	1.58023e-06	CRCA	Muscle CRCA	0.00158023
P26443	DHE3_527	0.038281	0.136398	malK	Muscle	1.58023e-06	CRCA	Muscle CRCA	0.00158023
P26443	DHE3_84	0.458502	0.897488	malK	Muscle	1.58023e-06	CRCA	Muscle CRCA	0.00158023
Q8BVI4	DHPR_164	10.4797	0.0876023	malK	Muscle	1.31281e-06	CRCA	Muscle CRCA	0.00131281
Q8BVI4	DHPR_93	0.791747	0.373682	malK	Muscle	1.31281e-06	CRCA	Muscle CRCA	0.00131281
Q8BVI4	DHPR_99	0.567455	0.546534	malK	Muscle	1.31281e-06	CRCA	Muscle CRCA	0.00131281
O70133	DHX9_1013	0.0360402	0.185102	malK	Muscle	4.62724e-08	CRCA	Muscle CRCA	4.62724e-05
O70133	DHX9_1026	112.301	0.290723	malK	Muscle	4.62724e-08	CRCA	Muscle CRCA	4.62724e-05
O70133	DHX9_238	24.8142	0.0219904	malK	Muscle	4.62724e-08	CRCA	Muscle CRCA	4.62724e-05
O08749	DLDH_132	0.445661	0.216121	malK	Muscle	8.88981e-06	CRCA	Muscle CRCA	0.00888981
O08749	DLDH_146	0.287208	0.00618222	malK	Muscle	8.88981e-06	CRCA	Muscle CRCA	0.00888981
O08749	DLDH_159	0.30484	0.00700922	malK	Muscle	8.88981e-06	CRCA	Muscle CRCA	0.00888981
O08749	DLDH_166	0.323657	0.0060495	malK	Muscle	8.88981e-06	CRCA	Muscle CRCA	0.00888981
O08749	DLDH_273	0.370211	0.598872	malK	Muscle	8.88981e-06	CRCA	Muscle CRCA	0.00888981
O08749	DLDH_277	0.260832	0.00968319	malK	Muscle	8.88981e-06	CRCA	Muscle CRCA	0.00888981
O08749	DLDH_420	0.855896	0.00532172	malK	Muscle	8.88981e-06	CRCA	Muscle CRCA	0.00888981
P11531	DMD_1151	0.598606	0.482592	malK	Muscle	2.00973e-07	CRCA	Muscle CRCA	0.000200973
Q9QYJ0	DNJA2_158	3.0865	0.797298	malK	Muscle	5.79418e-07	CRCA	Muscle CRCA	0.000579418
Q99KK7	DPP3_209	0.243594	0.0187454	malK	Muscle	4.93518e-08	CRCA	Muscle CRCA	4.93518e-05
O08553	DPYL2_368	3.24035	0.206546	malK	Muscle	2.1637e-07	CRCA	Muscle CRCA	0.00021637
Q9JHU4	DYHC1_3603	1.5669	0.366664	malK	Muscle	5.37279e-07	CRCA	Muscle CRCA	0.000537279
Q9D0M5	DYL2_36	1.61918	0.723688	malK	Muscle	1.45867e-07	CRCA	Muscle CRCA	0.000145867
P39054	DYN2_257	0.202514	0.117039	malK	Muscle	6.66128e-08	CRCA	Muscle CRCA	6.66128e-05
O35459	ECH1_230	1.57545	0.750974	malK	Muscle	3.95463e-07	CRCA	Muscle CRCA	0.000395463
Q8BMS1	ECHA_214	0.976676	0.405433	malK	Muscle	3.04701e-06	CRCA	Muscle CRCA	0.00304701
Q8BMS1	ECHA_353	0.412416	0.0645122	malK	Muscle	3.04701e-06	CRCA	Muscle CRCA	0.00304701
Q8BMS1	ECHA_406	1.37054	0.53317	malK	Muscle	3.04701e-06	CRCA	Muscle CRCA	0.00304701
Q8BMS1	ECHA_411	0.366557	0.00308262	malK	Muscle	3.04701e-06	CRCA	Muscle CRCA	0.00304701
Q8BMS1	ECHA_414	106.065	0.850508	malK	Muscle	3.04701e-06	CRCA	Muscle CRCA	0.00304701
Q8BMS1	ECHA_415	0.407424	0.0401989	malK	Muscle	3.04701e-06	CRCA	Muscle CRCA	0.00304701
Q8BMS1	ECHA_505	26.2206	0.0476789	malK	Muscle	3.04701e-06	CRCA	Muscle CRCA	0.00304701
Q8BMS1	ECHA_60	0.292443	0.0166005	malK	Muscle	3.04701e-06	CRCA	Muscle CRCA	0.00304701
Q8BMS1	ECHA_728	9.6724	0.0264301	malK	Muscle	3.04701e-06	CRCA	Muscle CRCA	0.00304701
Q8BH95	ECHM_101	0.885874	0.997395	malK	Muscle	8.91412e-07	CRCA	Muscle CRCA	0.000891412
Q8BH95	ECHM_43	0.222849	0.00533633	malK	Muscle	8.91412e-07	CRCA	Muscle CRCA	0.000891412
P42125	ECI1_229	45.1159	0.413899	malK	Muscle	1.36143e-06	CRCA	Muscle CRCA	0.00136143
P42125	ECI1_247	0.264509	0.0020996	malK	Muscle	1.36143e-06	CRCA	Muscle CRCA	0.00136143
P42125	ECI1_255	0.344365	0.00103231	malK	Muscle	1.36143e-06	CRCA	Muscle CRCA	0.00136143
P42125	ECI1_48	8.62296	0.480078	malK	Muscle	1.36143e-06	CRCA	Muscle CRCA	0.00136143
Q9WUR2	ECI2_159	0.12556	0.147921	malK	Muscle	1.2966e-07	CRCA	Muscle CRCA	0.00012966
Q6PDI5	ECM29_1437	2.909	0.328765	malK	Muscle	3.35495e-08	CRCA	Muscle CRCA	3.35495e-05
Q6PDI5	ECM29_40	1.06073	0.968255	malK	Muscle	3.35495e-08	CRCA	Muscle CRCA	3.35495e-05
P10126	EF1A1_146	1.55262	0.705275	malK	Muscle	9.46518e-06	CRCA	Muscle CRCA	0.00946518
P10126	EF1A1_172	0.278979	0.413572	malK	Muscle	9.46518e-06	CRCA	Muscle CRCA	0.00946518
P10126	EF1A1_179	1.52196	0.260912	malK	Muscle	9.46518e-06	CRCA	Muscle CRCA	0.00946518
P10126	EF1A1_180	10.4964	0.95217	malK	Muscle	9.46518e-06	CRCA	Muscle CRCA	0.00946518
P10126	EF1A1_219	447.47	0.108681	malK	Muscle	9.46518e-06	CRCA	Muscle CRCA	0.00946518
P10126	EF1A1_255	1.3548	0.186998	malK	Muscle	9.46518e-06	CRCA	Muscle CRCA	0.00946518
P10126	EF1A1_273	0.038908	0.690318	malK	Muscle	9.46518e-06	CRCA	Muscle CRCA	0.00946518
P10126	EF1A1_385	0.598507	0.494451	malK	Muscle	9.46518e-06	CRCA	Muscle CRCA	0.00946518
P10126	EF1A1_392	0.499748	0.334502	malK	Muscle	9.46518e-06	CRCA	Muscle CRCA	0.00946518
P10126	EF1A1_395	23.4757	0.112672	malK	Muscle	9.46518e-06	CRCA	Muscle CRCA	0.00946518
P10126	EF1A1_41	0.417527	0.471004	malK	Muscle	9.46518e-06	CRCA	Muscle CRCA	0.00946518
P10126	EF1A1_439	0.171057	0.241101	malK	Muscle	9.46518e-06	CRCA	Muscle CRCA	0.00946518
P10126	EF1A1_444	0.0330434	0.115071	malK	Muscle	9.46518e-06	CRCA	Muscle CRCA	0.00946518
P62631	EF1A2_146	77.4995	0.497697	malK	Muscle	7.40683e-06	CRCA	Muscle CRCA	0.00740683
P62631	EF1A2_179	2.34883	0.101855	malK	Muscle	7.40683e-06	CRCA	Muscle CRCA	0.00740683
P62631	EF1A2_255	2.23301	0.186998	malK	Muscle	7.40683e-06	CRCA	Muscle CRCA	0.00740683
P62631	EF1A2_385	0.0977995	0.00463733	malK	Muscle	7.40683e-06	CRCA	Muscle CRCA	0.00740683
P62631	EF1A2_41	0.688176	0.471004	malK	Muscle	7.40683e-06	CRCA	Muscle CRCA	0.00740683
O70251	EF1B_176	0.00951497	0.328577	malK	Muscle	9.0762e-07	CRCA	Muscle CRCA	0.00090762
P57776	EF1D_117	0.0767549	0.0083364	malK	Muscle	2.65803e-06	CRCA	Muscle CRCA	0.00265803
P57776	EF1D_189	2.87357	0.423515	malK	Muscle	2.65803e-06	CRCA	Muscle CRCA	0.00265803
Q9D8N0	EF1G_132	0.275551	0.423166	malK	Muscle	4.06808e-07	CRCA	Muscle CRCA	0.000406808
Q9D8N0	EF1G_147	0.0150043	0.278969	malK	Muscle	4.06808e-07	CRCA	Muscle CRCA	0.000406808
Q9D8N0	EF1G_212	1.57294	0.709211	malK	Muscle	4.06808e-07	CRCA	Muscle CRCA	0.000406808
Q9D8N0	EF1G_243	0.804753	0.807702	malK	Muscle	4.06808e-07	CRCA	Muscle CRCA	0.000406808
Q9D8N0	EF1G_277	1.15439	0.77315	malK	Muscle	4.06808e-07	CRCA	Muscle CRCA	0.000406808
Q9D8N0	EF1G_285	0.680041	0.897944	malK	Muscle	4.06808e-07	CRCA	Muscle CRCA	0.000406808
Q9D8N0	EF1G_434	0.276505	0.0103574	malK	Muscle	4.06808e-07	CRCA	Muscle CRCA	0.000406808
P58252	EF2_251	1.23037	0.821314	malK	Muscle	3.61427e-06	CRCA	Muscle CRCA	0.00361427
P58252	EF2_252	0.500886	0.358294	malK	Muscle	3.61427e-06	CRCA	Muscle CRCA	0.00361427
P58252	EF2_259	0.200932	0.173789	malK	Muscle	3.61427e-06	CRCA	Muscle CRCA	0.00361427
P58252	EF2_275	0.512418	0.160438	malK	Muscle	3.61427e-06	CRCA	Muscle CRCA	0.00361427
P58252	EF2_314	1.38983	0.65104	malK	Muscle	3.61427e-06	CRCA	Muscle CRCA	0.00361427
P58252	EF2_42	64.8597	0.072284	malK	Muscle	3.61427e-06	CRCA	Muscle CRCA	0.00361427
P58252	EF2_445	47.4075	0.494793	malK	Muscle	3.61427e-06	CRCA	Muscle CRCA	0.00361427
P58252	EF2_512	0.903889	0.646776	malK	Muscle	3.61427e-06	CRCA	Muscle CRCA	0.00361427
P58252	EF2_648	0.113248	0.638395	malK	Muscle	3.61427e-06	CRCA	Muscle CRCA	0.00361427
Q8BFR5	EFTU_286	56.2728	0.678488	malK	Muscle	2.44733e-06	CRCA	Muscle CRCA	0.00244733
Q9WVK4	EHD1_220	0.135438	0.100196	malK	Muscle	6.50731e-08	CRCA	Muscle CRCA	6.50731e-05
P23116	EIF3A_196	0.0987286	0.178444	malK	Muscle	3.8898e-07	CRCA	Muscle CRCA	0.00038898
P23116	EIF3A_68	1.29606	0.159656	malK	Muscle	3.8898e-07	CRCA	Muscle CRCA	0.00038898
P23116	EIF3A_694	0.943392	0.291208	malK	Muscle	3.8898e-07	CRCA	Muscle CRCA	0.00038898
Q8QZY1	EIF3L_347	2.31482	0.811939	malK	Muscle	1.28039e-07	CRCA	Muscle CRCA	0.000128039
Q8QZY1	EIF3L_549	0.119884	0.207615	malK	Muscle	1.28039e-07	CRCA	Muscle CRCA	0.000128039
P17182	ENOA_193	0.849981	0.981208	malK	Muscle	1.35171e-05	CRCA	Muscle CRCA	0.0135171
P17182	ENOA_197	0.156353	0.000471422	malK	Muscle	1.35171e-05	CRCA	Muscle CRCA	0.0135171
P17182	ENOA_199	3.59133	0.191747	malK	Muscle	1.35171e-05	CRCA	Muscle CRCA	0.0135171
P17182	ENOA_202	3.07343	0.148871	malK	Muscle	1.35171e-05	CRCA	Muscle CRCA	0.0135171
P17182	ENOA_221	2.64784	0.381982	malK	Muscle	1.35171e-05	CRCA	Muscle CRCA	0.0135171
P17182	ENOA_228	20.0385	0.00895314	malK	Muscle	1.35171e-05	CRCA	Muscle CRCA	0.0135171
P17182	ENOA_256	0.679141	0.95921	malK	Muscle	1.35171e-05	CRCA	Muscle CRCA	0.0135171
P17182	ENOA_330	3.15162	0.546218	malK	Muscle	1.35171e-05	CRCA	Muscle CRCA	0.0135171
P17182	ENOA_335	28.9853	0.572704	malK	Muscle	1.35171e-05	CRCA	Muscle CRCA	0.0135171
P17182	ENOA_434	0.0566265	0.418422	malK	Muscle	1.35171e-05	CRCA	Muscle CRCA	0.0135171
P17182	ENOA_60	0.516513	0.0947775	malK	Muscle	1.35171e-05	CRCA	Muscle CRCA	0.0135171
P17182	ENOA_71	1.11489	0.466203	malK	Muscle	1.35171e-05	CRCA	Muscle CRCA	0.0135171
P17182	ENOA_81	0.211708	0.092764	malK	Muscle	1.35171e-05	CRCA	Muscle CRCA	0.0135171
P21550	ENOB_126	0.494158	0.00898711	malK	Muscle	9.37361e-05	CRCA	Muscle CRCA	0.0937361
P21550	ENOB_193	0.68208	0.154164	malK	Muscle	9.37361e-05	CRCA	Muscle CRCA	0.0937361
P21550	ENOB_202	36.4067	0.313472	malK	Muscle	9.37361e-05	CRCA	Muscle CRCA	0.0937361
P21550	ENOB_239	12.112	0.046757	malK	Muscle	9.37361e-05	CRCA	Muscle CRCA	0.0937361
P21550	ENOB_256	0.409992	2.25416e-05	malK	Muscle	9.37361e-05	CRCA	Muscle CRCA	0.0937361
P21550	ENOB_262	0.738587	0.893908	malK	Muscle	9.37361e-05	CRCA	Muscle CRCA	0.0937361
P21550	ENOB_275	0.43218	0.000340739	malK	Muscle	9.37361e-05	CRCA	Muscle CRCA	0.0937361
P21550	ENOB_334	0.435848	0.00198408	malK	Muscle	9.37361e-05	CRCA	Muscle CRCA	0.0937361
P21550	ENOB_335	0.429417	0.000525433	malK	Muscle	9.37361e-05	CRCA	Muscle CRCA	0.0937361
P21550	ENOB_406	0.242139	0.00938891	malK	Muscle	9.37361e-05	CRCA	Muscle CRCA	0.0937361
P21550	ENOB_420	0.714927	0.00259576	malK	Muscle	9.37361e-05	CRCA	Muscle CRCA	0.0937361
P21550	ENOB_60	0.365303	0.00571354	malK	Muscle	9.37361e-05	CRCA	Muscle CRCA	0.0937361
P21550	ENOB_64	0.219892	0.00275058	malK	Muscle	9.37361e-05	CRCA	Muscle CRCA	0.0937361
P21550	ENOB_71	0.399525	0.000573494	malK	Muscle	9.37361e-05	CRCA	Muscle CRCA	0.0937361
P17183	ENOG_406	0.220331	0.00938891	malK	Muscle	2.69044e-07	CRCA	Muscle CRCA	0.000269044
P17183	ENOG_60	0.332401	0.00571354	malK	Muscle	2.69044e-07	CRCA	Muscle CRCA	0.000269044
Q9EQH2	ERAP1_888	1.24373	0.387864	malK	Muscle	1.31281e-07	CRCA	Muscle CRCA	0.000131281
Q9R0P3	ESTD_17	25.449	0.4966	malK	Muscle	7.15561e-07	CRCA	Muscle CRCA	0.000715561
Q9R0P3	ESTD_185	7.9117	0.473583	malK	Muscle	7.15561e-07	CRCA	Muscle CRCA	0.000715561
Q9R0P3	ESTD_200	1.10488	0.9831	malK	Muscle	7.15561e-07	CRCA	Muscle CRCA	0.000715561
Q9R0P3	ESTD_247	0.88347	0.746162	malK	Muscle	7.15561e-07	CRCA	Muscle CRCA	0.000715561
Q3U7R1	ESYT1_660	6.19424	5.32115e-05	malK	Muscle	3.40357e-10	CRCA	Muscle CRCA	3.40357e-07
Q99LC5	ETFA_162	1.50777	0.297139	malK	Muscle	4.50568e-06	CRCA	Muscle CRCA	0.00450568
Q99LC5	ETFA_164	0.0129001	0.270042	malK	Muscle	4.50568e-06	CRCA	Muscle CRCA	0.00450568
Q99LC5	ETFA_59	0.635797	0.336626	malK	Muscle	4.50568e-06	CRCA	Muscle CRCA	0.00450568
Q99LC5	ETFA_62	0.491057	0.430099	malK	Muscle	4.50568e-06	CRCA	Muscle CRCA	0.00450568
Q9DCW4	ETFB_205	0.0554005	0.00672332	malK	Muscle	5.4133e-06	CRCA	Muscle CRCA	0.0054133
Q9DCW4	ETFB_210	0.311055	0.375073	malK	Muscle	5.4133e-06	CRCA	Muscle CRCA	0.0054133
Q9DCW4	ETFB_23	0.139734	0.827028	malK	Muscle	5.4133e-06	CRCA	Muscle CRCA	0.0054133
Q9DCW4	ETFB_56	6.94791	0.00027119	malK	Muscle	5.4133e-06	CRCA	Muscle CRCA	0.0054133
Q9DCW4	ETFB_59	6.99757	0.000498054	malK	Muscle	5.4133e-06	CRCA	Muscle CRCA	0.0054133
Q99L47	F10A1_117	0.486543	0.434759	malK	Muscle	1.40195e-06	CRCA	Muscle CRCA	0.00140195
P70266	F261_357	0.0127317	0.435677	malK	Muscle	4.9757e-09	CRCA	Muscle CRCA	4.9757e-06
P04117	FABP4_101	0.435949	0.139326	malK	Muscle	2.56078e-06	CRCA	Muscle CRCA	0.00256078
P04117	FABP4_121	0.965971	0.0340331	malK	Muscle	2.56078e-06	CRCA	Muscle CRCA	0.00256078
P04117	FABP4_32	1.20604	0.0516749	malK	Muscle	2.56078e-06	CRCA	Muscle CRCA	0.00256078
P11404	FABPH_38	0.261858	0.00875197	malK	Muscle	1.71151e-05	CRCA	Muscle CRCA	0.0171151
Q8R0F8	FAHD1_118	2.3908	0.846629	malK	Muscle	1.31281e-07	CRCA	Muscle CRCA	0.000131281
Q3TC72	FAHD2_202	0.187129	0.15688	malK	Muscle	1.81524e-07	CRCA	Muscle CRCA	0.000181524
P19096	FAS_1071	181.188	0.424799	malK	Muscle	3.27391e-06	CRCA	Muscle CRCA	0.00327391
P19096	FAS_1516	2.42734	0.371134	malK	Muscle	3.27391e-06	CRCA	Muscle CRCA	0.00327391
P19096	FAS_1518	0.0127287	0.551416	malK	Muscle	3.27391e-06	CRCA	Muscle CRCA	0.00327391
P19096	FAS_1575	0.0354229	0.0247127	malK	Muscle	3.27391e-06	CRCA	Muscle CRCA	0.00327391
P19096	FAS_1826	0.400694	0.329292	malK	Muscle	3.27391e-06	CRCA	Muscle CRCA	0.00327391
P19096	FAS_1840	0.787332	0.455994	malK	Muscle	3.27391e-06	CRCA	Muscle CRCA	0.00327391
P19096	FAS_528	0.488902	0.953291	malK	Muscle	3.27391e-06	CRCA	Muscle CRCA	0.00327391
P19096	FAS_673	0.756202	0.0663184	malK	Muscle	3.27391e-06	CRCA	Muscle CRCA	0.00327391
P19096	FAS_70	0.0436225	0.73291	malK	Muscle	3.27391e-06	CRCA	Muscle CRCA	0.00327391
P19096	FAS_790	362.747	0.0752626	malK	Muscle	3.27391e-06	CRCA	Muscle CRCA	0.00327391
E9PV24	FIBA_101	0.398092	0.402686	malK	Muscle	2.71476e-07	CRCA	Muscle CRCA	0.000271476
E9PV24	FIBA_149	1.38318	0.102706	malK	Muscle	2.71476e-07	CRCA	Muscle CRCA	0.000271476
E9PV24	FIBA_379	1.20586	0.843975	malK	Muscle	2.71476e-07	CRCA	Muscle CRCA	0.000271476
E9PV24	FIBA_414	1.36328	0.468479	malK	Muscle	2.71476e-07	CRCA	Muscle CRCA	0.000271476
Q8K0E8	FIBB_343	1.1564	0.561278	malK	Muscle	6.66939e-08	CRCA	Muscle CRCA	6.66939e-05
Q9CQ92	FIS1_46	0.124101	0.191568	malK	Muscle	2.54458e-07	CRCA	Muscle CRCA	0.000254458
P26883	FKB1A_45	0.304786	0.0781522	malK	Muscle	5.80228e-06	CRCA	Muscle CRCA	0.00580228
P26883	FKB1A_48	0.00360084	0.177641	malK	Muscle	5.80228e-06	CRCA	Muscle CRCA	0.00580228
P26883	FKB1A_53	1.90219	0.0818437	malK	Muscle	5.80228e-06	CRCA	Muscle CRCA	0.00580228
Q62446	FKBP3_160	0.673364	0.696427	malK	Muscle	2.46354e-06	CRCA	Muscle CRCA	0.00246354
Q62446	FKBP3_165	0.0211421	0.707385	malK	Muscle	2.46354e-06	CRCA	Muscle CRCA	0.00246354
Q920E5	FPPS_14	62.5585	0.787039	malK	Muscle	7.5689e-08	CRCA	Muscle CRCA	7.5689e-05
Q920E5	FPPS_31	0.606566	0.472875	malK	Muscle	7.5689e-08	CRCA	Muscle CRCA	7.5689e-05
Q920E5	FPPS_57	0.0105027	0.161548	malK	Muscle	7.5689e-08	CRCA	Muscle CRCA	7.5689e-05
P97807	FUMH_112	0.725713	0.00153724	malK	Muscle	1.74231e-06	CRCA	Muscle CRCA	0.00174231
P97807	FUMH_170	1.02096	0.55251	malK	Muscle	1.74231e-06	CRCA	Muscle CRCA	0.00174231
P97807	FUMH_220	0.434926	0.00847068	malK	Muscle	1.74231e-06	CRCA	Muscle CRCA	0.00174231
P97807	FUMH_260	1.48755	0.522918	malK	Muscle	1.74231e-06	CRCA	Muscle CRCA	0.00174231
P97807	FUMH_289	0.508518	0.00777956	malK	Muscle	1.74231e-06	CRCA	Muscle CRCA	0.00174231
P97807	FUMH_77	0.491577	0.0156573	malK	Muscle	1.74231e-06	CRCA	Muscle CRCA	0.00174231
P06745	G6PI_112	0.348127	0.00120701	malK	Muscle	7.01785e-06	CRCA	Muscle CRCA	0.00701785
P06745	G6PI_12	8.9891	0.00317725	malK	Muscle	7.01785e-06	CRCA	Muscle CRCA	0.00701785
P06745	G6PI_252	0.170914	0.0103695	malK	Muscle	7.01785e-06	CRCA	Muscle CRCA	0.00701785
P06745	G6PI_447	0.388747	0.00470594	malK	Muscle	7.01785e-06	CRCA	Muscle CRCA	0.00701785
P06745	G6PI_454	0.210011	0.00574312	malK	Muscle	7.01785e-06	CRCA	Muscle CRCA	0.00701785
P06745	G6PI_524	0.55068	0.51279	malK	Muscle	7.01785e-06	CRCA	Muscle CRCA	0.00701785
Q9D172	GAL3A_221	0.178029	0.414283	malK	Muscle	2.17991e-06	CRCA	Muscle CRCA	0.00217991
Q9CZD3	GARS_491	0.450175	0.209083	malK	Muscle	1.56402e-07	CRCA	Muscle CRCA	0.000156402
E9PVA8	GCN1_590	0.267538	0.33797	malK	Muscle	1.36953e-08	CRCA	Muscle CRCA	1.36953e-05
Q61598	GDIB_142	2.32153	0.377217	malK	Muscle	2.24474e-06	CRCA	Muscle CRCA	0.00224474
Q99PT1	GDIR1_138	0.945815	0.0944717	malK	Muscle	3.18477e-07	CRCA	Muscle CRCA	0.000318477
Q99PT1	GDIR1_141	0.0938417	0.185721	malK	Muscle	3.18477e-07	CRCA	Muscle CRCA	0.000318477
Q8BUV3	GEPH_748	38.908	0.488797	malK	Muscle	2.47164e-07	CRCA	Muscle CRCA	0.000247164
P15105	GLNA_107	0.316677	0.437114	malK	Muscle	5.14588e-07	CRCA	Muscle CRCA	0.000514588
P15105	GLNA_268	0.233686	0.427849	malK	Muscle	5.14588e-07	CRCA	Muscle CRCA	0.000514588
P15105	GLNA_334	0.00111274	0.0566144	malK	Muscle	5.14588e-07	CRCA	Muscle CRCA	0.000514588
P15105	GLNA_91	3.63509	0.413493	malK	Muscle	5.14588e-07	CRCA	Muscle CRCA	0.000514588
P15105	GLNA_95	0.50422	0.666475	malK	Muscle	5.14588e-07	CRCA	Muscle CRCA	0.000514588
Q99KB8	GLO2_117	0.479727	0.569055	malK	Muscle	2.61751e-06	CRCA	Muscle CRCA	0.00261751
Q99KB8	GLO2_230	15.0939	0.389947	malK	Muscle	2.61751e-06	CRCA	Muscle CRCA	0.00261751
Q99KB8	GLO2_301	0.450981	0.0141419	malK	Muscle	2.61751e-06	CRCA	Muscle CRCA	0.00261751
Q9QUH0	GLRX1_100	2.10709	0.20231	malK	Muscle	5.94815e-07	CRCA	Muscle CRCA	0.000594815
Q9QUH0	GLRX1_20	165.567	0.193179	malK	Muscle	5.94815e-07	CRCA	Muscle CRCA	0.000594815
Q9QUH0	GLRX1_28	1.92744	0.0803646	malK	Muscle	5.94815e-07	CRCA	Muscle CRCA	0.000594815
D3Z7P3	GLSK_369	4.51198	0.4607	malK	Muscle	4.02756e-07	CRCA	Muscle CRCA	0.000402756
Q9DCZ1	GMPR1_325	0.152687	0.0188438	malK	Muscle	4.03567e-07	CRCA	Muscle CRCA	0.000403567
P13707	GPDA_272	0.0791671	0.00369095	malK	Muscle	8.39548e-06	CRCA	Muscle CRCA	0.00839548
P13707	GPDA_296	62.5538	0.00688838	malK	Muscle	8.39548e-06	CRCA	Muscle CRCA	0.00839548
P13707	GPDA_318	1.18939	0.485946	malK	Muscle	8.39548e-06	CRCA	Muscle CRCA	0.00839548
P11352	GPX1_112	0.180525	0.089222	malK	Muscle	4.18153e-07	CRCA	Muscle CRCA	0.000418153
P11352	GPX1_119	0.0134254	0.332804	malK	Muscle	4.18153e-07	CRCA	Muscle CRCA	0.000418153
P11352	GPX1_146	0.0703156	0.600939	malK	Muscle	4.18153e-07	CRCA	Muscle CRCA	0.000418153
P11352	GPX1_86	25.1421	0.807892	malK	Muscle	4.18153e-07	CRCA	Muscle CRCA	0.000418153
Q91Z53	GRHPR_43	0.260821	0.315907	malK	Muscle	9.31931e-08	CRCA	Muscle CRCA	9.31931e-05
Q91Z53	GRHPR_66	2.56695	0.558542	malK	Muscle	9.31931e-08	CRCA	Muscle CRCA	9.31931e-05
P38647	GRP75_135	1.61346	0.421421	malK	Muscle	5.25123e-06	CRCA	Muscle CRCA	0.00525123
P38647	GRP75_206	0.380119	0.0194849	malK	Muscle	5.25123e-06	CRCA	Muscle CRCA	0.00525123
P38647	GRP75_288	0.198486	0.00241163	malK	Muscle	5.25123e-06	CRCA	Muscle CRCA	0.00525123
P38647	GRP75_300	0.177191	0.00276929	malK	Muscle	5.25123e-06	CRCA	Muscle CRCA	0.00525123
P47791	GSHR_75	75.8342	0.424811	malK	Muscle	3.80066e-07	CRCA	Muscle CRCA	0.000380066
P24472	GSTA4_196	1.03429	0.986493	malK	Muscle	1.79093e-07	CRCA	Muscle CRCA	0.000179093
Q9DCM2	GSTK1_68	19.3503	0.000724853	malK	Muscle	1.19125e-07	CRCA	Muscle CRCA	0.000119125
P10649	GSTM1_124	142.925	0.419478	malK	Muscle	5.6159e-07	CRCA	Muscle CRCA	0.00056159
P10649	GSTM1_129	0.327139	0.382494	malK	Muscle	5.6159e-07	CRCA	Muscle CRCA	0.00056159
P10649	GSTM1_134	5.8304	0.199864	malK	Muscle	5.6159e-07	CRCA	Muscle CRCA	0.00056159
P10649	GSTM1_136	13.237	0.186357	malK	Muscle	5.6159e-07	CRCA	Muscle CRCA	0.00056159
P10649	GSTM1_173	0.344022	0.526607	malK	Muscle	5.6159e-07	CRCA	Muscle CRCA	0.00056159
P10649	GSTM1_192	0.431134	0.284534	malK	Muscle	5.6159e-07	CRCA	Muscle CRCA	0.00056159
P10649	GSTM1_193	1.05215	0.785333	malK	Muscle	5.6159e-07	CRCA	Muscle CRCA	0.00056159
P10649	GSTM1_199	0.400045	0.29636	malK	Muscle	5.6159e-07	CRCA	Muscle CRCA	0.00056159
P10649	GSTM1_218	0.724115	0.958822	malK	Muscle	5.6159e-07	CRCA	Muscle CRCA	0.00056159
P10649	GSTM1_31	11.0166	0.413563	malK	Muscle	5.6159e-07	CRCA	Muscle CRCA	0.00056159
P10649	GSTM1_52	2.01498	0.430846	malK	Muscle	5.6159e-07	CRCA	Muscle CRCA	0.00056159
P10649	GSTM1_83	0.117561	0.186	malK	Muscle	5.6159e-07	CRCA	Muscle CRCA	0.00056159
P15626	GSTM2_136	11.2673	0.186357	malK	Muscle	3.84118e-06	CRCA	Muscle CRCA	0.00384118
P15626	GSTM2_206	87.4012	0.761389	malK	Muscle	3.84118e-06	CRCA	Muscle CRCA	0.00384118
P15626	GSTM2_52	1.71514	0.430846	malK	Muscle	3.84118e-06	CRCA	Muscle CRCA	0.00384118
P15626	GSTM2_83	0.317337	0.459623	malK	Muscle	3.84118e-06	CRCA	Muscle CRCA	0.00384118
P19639	GSTM3_124	144.399	0.419478	malK	Muscle	3.54944e-08	CRCA	Muscle CRCA	3.54944e-05
P19639	GSTM3_136	13.3735	0.186357	malK	Muscle	3.54944e-08	CRCA	Muscle CRCA	3.54944e-05
P19639	GSTM3_173	0.347569	0.526607	malK	Muscle	3.54944e-08	CRCA	Muscle CRCA	3.54944e-05
P19639	GSTM3_192	0.43558	0.284534	malK	Muscle	3.54944e-08	CRCA	Muscle CRCA	3.54944e-05
P19639	GSTM3_193	1.063	0.785333	malK	Muscle	3.54944e-08	CRCA	Muscle CRCA	3.54944e-05
P19639	GSTM3_199	0.40417	0.29636	malK	Muscle	3.54944e-08	CRCA	Muscle CRCA	3.54944e-05
P19639	GSTM3_83	0.376659	0.459623	malK	Muscle	3.54944e-08	CRCA	Muscle CRCA	3.54944e-05
P48774	GSTM5_214	0.224527	0.0578338	malK	Muscle	1.9368e-07	CRCA	Muscle CRCA	0.00019368
O09131	GSTO1_11	0.256873	0.249547	malK	Muscle	3.55025e-05	CRCA	Muscle CRCA	0.0355025
O09131	GSTO1_114	7.9607	0.301634	malK	Muscle	3.55025e-05	CRCA	Muscle CRCA	0.0355025
O09131	GSTO1_134	7.9607	0.301634	malK	Muscle	3.55025e-05	CRCA	Muscle CRCA	0.0355025
O09131	GSTO1_189	0.720399	0.540113	malK	Muscle	3.55025e-05	CRCA	Muscle CRCA	0.0355025
P19157	GSTP1_103	0.19602	0.424627	malK	Muscle	3.34685e-07	CRCA	Muscle CRCA	0.000334685
P19157	GSTP1_116	0.0438953	0.537289	malK	Muscle	3.34685e-07	CRCA	Muscle CRCA	0.000334685
P19157	GSTP1_128	1.19086	0.338682	malK	Muscle	3.34685e-07	CRCA	Muscle CRCA	0.000334685
P19157	GSTP1_191	0.224946	0.000183876	malK	Muscle	3.34685e-07	CRCA	Muscle CRCA	0.000334685
P19157	GSTP1_82	6.84721	0.471201	malK	Muscle	3.34685e-07	CRCA	Muscle CRCA	0.000334685
Q9Z1E4	GYS1_286	0.171384	0.0031199	malK	Muscle	3.54134e-07	CRCA	Muscle CRCA	0.000354134
P43277	H13_182	0.228088	0.468759	malK	Muscle	1.31281e-06	CRCA	Muscle CRCA	0.00131281
Q9QZQ8	H2AY_159	0.569753	0.720968	malK	Muscle	5.13778e-07	CRCA	Muscle CRCA	0.000513778
Q9QZQ8	H2AY_160	0.569753	0.720968	malK	Muscle	5.13778e-07	CRCA	Muscle CRCA	0.000513778
Q9QZQ8	H2AY_161	0.569753	0.720968	malK	Muscle	5.13778e-07	CRCA	Muscle CRCA	0.000513778
Q9QZQ8	H2AY_307	0.2188	0.276156	malK	Muscle	5.13778e-07	CRCA	Muscle CRCA	0.000513778
Q6ZWY9	H2B1C_109	0.741137	0.00643312	malK	Muscle	6.28851e-07	CRCA	Muscle CRCA	0.000628851
Q6ZWY9	H2B1C_117	0.447371	0.0733056	malK	Muscle	6.28851e-07	CRCA	Muscle CRCA	0.000628851
Q6ZWY9	H2B1C_121	0.334306	0.0106048	malK	Muscle	6.28851e-07	CRCA	Muscle CRCA	0.000628851
Q6ZWY9	H2B1C_126	0.643532	0.272387	malK	Muscle	6.28851e-07	CRCA	Muscle CRCA	0.000628851
Q6ZWY9	H2B1C_35	0.340661	0.0482006	malK	Muscle	6.28851e-07	CRCA	Muscle CRCA	0.000628851
P62806	H4_32	0.455546	0.143847	malK	Muscle	2.35009e-06	CRCA	Muscle CRCA	0.00235009
P62806	H4_78	0.275333	0.951372	malK	Muscle	2.35009e-06	CRCA	Muscle CRCA	0.00235009
P62806	H4_80	0.0301021	0.146675	malK	Muscle	2.35009e-06	CRCA	Muscle CRCA	0.00235009
P62806	H4_92	0.0559708	0.18805	malK	Muscle	2.35009e-06	CRCA	Muscle CRCA	0.00235009
P01942	HBA_12	0.86606	0.125323	malK	Muscle	4.94329e-06	CRCA	Muscle CRCA	0.00494329
P01942	HBA_17	2.57947	0.7818	malK	Muscle	4.94329e-06	CRCA	Muscle CRCA	0.00494329
P02088	HBB1_145	0.0612743	0.476859	malK	Muscle	5.44572e-06	CRCA	Muscle CRCA	0.00544572
P02088	HBB1_18	1.89074	0.583773	malK	Muscle	5.44572e-06	CRCA	Muscle CRCA	0.00544572
P02088	HBB1_83	3.06504	0.31379	malK	Muscle	5.44572e-06	CRCA	Muscle CRCA	0.00544572
O08756	HCD2_107	0.563822	0.0100364	malK	Muscle	1.27229e-07	CRCA	Muscle CRCA	0.000127229
O08756	HCD2_53	122.003	0.551918	malK	Muscle	1.27229e-07	CRCA	Muscle CRCA	0.000127229
Q61425	HCDH_136	6.32095	0.149605	malK	Muscle	8.67101e-07	CRCA	Muscle CRCA	0.000867101
Q61425	HCDH_185	0.916826	0.169206	malK	Muscle	8.67101e-07	CRCA	Muscle CRCA	0.000867101
Q61425	HCDH_206	2.90658	0.366944	malK	Muscle	8.67101e-07	CRCA	Muscle CRCA	0.000867101
Q61425	HCDH_212	2.67424	0.0336317	malK	Muscle	8.67101e-07	CRCA	Muscle CRCA	0.000867101
Q61425	HCDH_241	0.737163	0.0583229	malK	Muscle	8.67101e-07	CRCA	Muscle CRCA	0.000867101
Q61425	HCDH_67	1.83868	0.387707	malK	Muscle	8.67101e-07	CRCA	Muscle CRCA	0.000867101
Q61425	HCDH_68	0.550323	0.0185886	malK	Muscle	8.67101e-07	CRCA	Muscle CRCA	0.000867101
Q61425	HCDH_81	0.108655	0.191604	malK	Muscle	8.67101e-07	CRCA	Muscle CRCA	0.000867101
P10518	HEM2_184	0.245899	0.00487672	malK	Muscle	2.22043e-08	CRCA	Muscle CRCA	2.22043e-05
Q8QZS1	HIBCH_352	0.421081	0.97776	malK	Muscle	7.32579e-07	CRCA	Muscle CRCA	0.000732579
Q8QZS1	HIBCH_91	0.229298	0.424005	malK	Muscle	7.32579e-07	CRCA	Muscle CRCA	0.000732579
P70349	HINT1_30	0.479698	0.436464	malK	Muscle	3.50082e-06	CRCA	Muscle CRCA	0.00350082
P38060	HMGCL_137	0.00795393	0.0813613	malK	Muscle	1.75851e-07	CRCA	Muscle CRCA	0.000175851
P38060	HMGCL_48	0.317103	0.232514	malK	Muscle	1.75851e-07	CRCA	Muscle CRCA	0.000175851
Q9Z204	HNRPC_29	0.731839	0.21155	malK	Muscle	3.62238e-07	CRCA	Muscle CRCA	0.000362238
Q9Z204	HNRPC_30	0.731839	0.21155	malK	Muscle	3.62238e-07	CRCA	Muscle CRCA	0.000362238
P61979	HNRPK_60	2.23724	0.412202	malK	Muscle	2.46354e-07	CRCA	Muscle CRCA	0.000246354
Q9D0E1	HNRPM_697	0.377941	0.166068	malK	Muscle	2.73096e-08	CRCA	Muscle CRCA	2.73096e-05
Q8VEK3	HNRPU_602	263.236	0.336718	malK	Muscle	5.8428e-07	CRCA	Muscle CRCA	0.00058428
P48722	HS74L_707	0.0177424	0.480343	malK	Muscle	2.8201e-08	CRCA	Muscle CRCA	2.8201e-05
P48722	HS74L_708	0.0177424	0.480343	malK	Muscle	2.8201e-08	CRCA	Muscle CRCA	2.8201e-05
P11499	HS90B_349	0.197057	0.20583	malK	Muscle	2.60941e-06	CRCA	Muscle CRCA	0.00260941
P11499	HS90B_350	0.197057	0.20583	malK	Muscle	2.60941e-06	CRCA	Muscle CRCA	0.00260941
P11499	HS90B_406	5.29359	0.235304	malK	Muscle	2.60941e-06	CRCA	Muscle CRCA	0.00260941
P11499	HS90B_411	8.8816	0.358636	malK	Muscle	2.60941e-06	CRCA	Muscle CRCA	0.00260941
P11499	HS90B_574	0.637393	0.191366	malK	Muscle	2.60941e-06	CRCA	Muscle CRCA	0.00260941
P11499	HS90B_577	0.383448	0.28651	malK	Muscle	2.60941e-06	CRCA	Muscle CRCA	0.00260941
P11499	HS90B_64	0.784118	0.341036	malK	Muscle	2.60941e-06	CRCA	Muscle CRCA	0.00260941
Q61316	HSP74_430	0.00430947	0.180545	malK	Muscle	4.41654e-07	CRCA	Muscle CRCA	0.000441654
Q61316	HSP74_53	0.600384	0.734024	malK	Muscle	4.41654e-07	CRCA	Muscle CRCA	0.000441654
P63017	HSP7C_159	0.00646925	0.333492	malK	Muscle	1.32091e-05	CRCA	Muscle CRCA	0.0132091
P63017	HSP7C_246	0.221427	0.00850646	malK	Muscle	1.32091e-05	CRCA	Muscle CRCA	0.0132091
P63017	HSP7C_250	49.4775	0.625128	malK	Muscle	1.32091e-05	CRCA	Muscle CRCA	0.0132091
P63017	HSP7C_251	1.52707	0.500852	malK	Muscle	1.32091e-05	CRCA	Muscle CRCA	0.0132091
P63017	HSP7C_325	4.65394	0.421421	malK	Muscle	1.32091e-05	CRCA	Muscle CRCA	0.0132091
P63017	HSP7C_348	0.451843	0.25036	malK	Muscle	1.32091e-05	CRCA	Muscle CRCA	0.0132091
P63017	HSP7C_601	0.0104546	0.211932	malK	Muscle	1.32091e-05	CRCA	Muscle CRCA	0.0132091
O08528	HXK2_401	1.08984	0.853923	malK	Muscle	3.51703e-07	CRCA	Muscle CRCA	0.000351703
P34914	HYES_176	2.26096	0.344356	malK	Muscle	4.35982e-07	CRCA	Muscle CRCA	0.000435982
P34914	HYES_215	44.568	0.445578	malK	Muscle	4.35982e-07	CRCA	Muscle CRCA	0.000435982
P34914	HYES_508	3.00305	0.0562119	malK	Muscle	4.35982e-07	CRCA	Muscle CRCA	0.000435982
Q9JHR7	IDE_436	0.00681987	0.202318	malK	Muscle	1.75041e-07	CRCA	Muscle CRCA	0.000175041
Q9JHR7	IDE_656	2.21126	0.280699	malK	Muscle	1.75041e-07	CRCA	Muscle CRCA	0.000175041
Q9JHR7	IDE_899	0.787589	0.114853	malK	Muscle	1.75041e-07	CRCA	Muscle CRCA	0.000175041
Q9D6R2	IDH3A_100	0.359801	0.000363069	malK	Muscle	2.00973e-06	CRCA	Muscle CRCA	0.00200973
Q9D6R2	IDH3A_58	1.61398	0.530028	malK	Muscle	2.00973e-06	CRCA	Muscle CRCA	0.00200973
O88844	IDHC_115	18.1649	0.813437	malK	Muscle	4.52189e-07	CRCA	Muscle CRCA	0.000452189
O88844	IDHC_126	47.9109	0.094181	malK	Muscle	4.52189e-07	CRCA	Muscle CRCA	0.000452189
O88844	IDHC_151	2.64483	0.161898	malK	Muscle	4.52189e-07	CRCA	Muscle CRCA	0.000452189
O88844	IDHC_217	0.125301	0.425079	malK	Muscle	4.52189e-07	CRCA	Muscle CRCA	0.000452189
O88844	IDHC_224	0.614422	0.467707	malK	Muscle	4.52189e-07	CRCA	Muscle CRCA	0.000452189
O88844	IDHC_236	2.48943	0.191852	malK	Muscle	4.52189e-07	CRCA	Muscle CRCA	0.000452189
O88844	IDHC_243	0.0771716	0.422027	malK	Muscle	4.52189e-07	CRCA	Muscle CRCA	0.000452189
O88844	IDHC_321	0.0220732	0.165052	malK	Muscle	4.52189e-07	CRCA	Muscle CRCA	0.000452189
O88844	IDHC_345	0.00294696	0.394846	malK	Muscle	4.52189e-07	CRCA	Muscle CRCA	0.000452189
O88844	IDHC_381	42.203	0.549644	malK	Muscle	4.52189e-07	CRCA	Muscle CRCA	0.000452189
O88844	IDHC_58	0.770713	0.696279	malK	Muscle	4.52189e-07	CRCA	Muscle CRCA	0.000452189
O88844	IDHC_66	0.788454	0.537233	malK	Muscle	4.52189e-07	CRCA	Muscle CRCA	0.000452189
O88844	IDHC_93	0.209424	0.407317	malK	Muscle	4.52189e-07	CRCA	Muscle CRCA	0.000452189
P54071	IDHP_106	1.31312	0.238184	malK	Muscle	3.78445e-06	CRCA	Muscle CRCA	0.00378445
P54071	IDHP_133	0.359359	6.30316e-05	malK	Muscle	3.78445e-06	CRCA	Muscle CRCA	0.00378445
P54071	IDHP_166	0.528709	0.000326666	malK	Muscle	3.78445e-06	CRCA	Muscle CRCA	0.00378445
P54071	IDHP_180	0.818965	0.0622765	malK	Muscle	3.78445e-06	CRCA	Muscle CRCA	0.00378445
[truncated: 7,875 more rows]

## Sheet: liver
up_ac	up_id_ProteinPos	ratio_adj	pvalue	class	class2	molar	class3	class4	mM
Q9CQV8	1433B_122	1.42079	0.0118405	aceK	Liver	2.31771e-06	CRCA	Liver CRCA	0.00231771
Q9CQV8	1433B_159	3.97317	3.76489e-05	aceK	Liver	2.31771e-06	CRCA	Liver CRCA	0.00231771
Q9CQV8	1433B_51	2.17391	0.0227732	aceK	Liver	2.31771e-06	CRCA	Liver CRCA	0.00231771
P62259	1433E_106	5.37444	0.121293	aceK	Liver	6.35651e-06	CRCA	Liver CRCA	0.00635651
P62259	1433E_123	1.47228	0.0138861	aceK	Liver	6.35651e-06	CRCA	Liver CRCA	0.00635651
P62259	1433E_125	1.4725	0.0137829	aceK	Liver	6.35651e-06	CRCA	Liver CRCA	0.00635651
P62259	1433E_153	2.02402	0.0490005	aceK	Liver	6.35651e-06	CRCA	Liver CRCA	0.00635651
P62259	1433E_50	1.33049	0.158378	aceK	Liver	6.35651e-06	CRCA	Liver CRCA	0.00635651
P62259	1433E_78	2.27094	0.0191889	aceK	Liver	6.35651e-06	CRCA	Liver CRCA	0.00635651
P68510	1433F_125	1.32398	0.0118405	aceK	Liver	1.73945e-06	CRCA	Liver CRCA	0.00173945
P68510	1433F_142	1.74238	0.00101011	aceK	Liver	1.73945e-06	CRCA	Liver CRCA	0.00173945
P68510	1433F_50	2.02578	0.0227732	aceK	Liver	1.73945e-06	CRCA	Liver CRCA	0.00173945
P61982	1433G_125	1.64579	0.0118405	aceK	Liver	3.14532e-06	CRCA	Liver CRCA	0.00314532
P61982	1433G_142	1.54714	0.001623	aceK	Liver	3.14532e-06	CRCA	Liver CRCA	0.00314532
P61982	1433G_50	2.51817	0.0227732	aceK	Liver	3.14532e-06	CRCA	Liver CRCA	0.00314532
P61982	1433G_77	1.49045	0.00360515	aceK	Liver	3.14532e-06	CRCA	Liver CRCA	0.00314532
P68254	1433T_11	2.17683	0.00247636	aceK	Liver	1.55003e-06	CRCA	Liver CRCA	0.00155003
P68254	1433T_120	1.51113	0.0118405	aceK	Liver	1.55003e-06	CRCA	Liver CRCA	0.00155003
P68254	1433T_3	3.68811	0.0625813	aceK	Liver	1.55003e-06	CRCA	Liver CRCA	0.00155003
P68254	1433T_85	2.25566	0.0107143	aceK	Liver	1.55003e-06	CRCA	Liver CRCA	0.00155003
P68254	1433T_9	3.35845	0.00179509	aceK	Liver	1.55003e-06	CRCA	Liver CRCA	0.00155003
P63101	1433Z_120	1.26146	0.0118405	aceK	Liver	3.68228e-06	CRCA	Liver CRCA	0.00368228
P63101	1433Z_138	2.02287	0.0244456	aceK	Liver	3.68228e-06	CRCA	Liver CRCA	0.00368228
P63101	1433Z_3	1.86764	9.00685e-05	aceK	Liver	3.68228e-06	CRCA	Liver CRCA	0.00368228
P63101	1433Z_49	1.93012	0.0227732	aceK	Liver	3.68228e-06	CRCA	Liver CRCA	0.00368228
P63101	1433Z_74	0.803207	0.037992	aceK	Liver	3.68228e-06	CRCA	Liver CRCA	0.00368228
P63101	1433Z_9	1.8649	9.33836e-05	aceK	Liver	3.68228e-06	CRCA	Liver CRCA	0.00368228
Q6PD03	2A5A_181	2.6659	0.00142699	aceK	Liver	2.92252e-07	CRCA	Liver CRCA	0.000292252
Q76MZ3	2AAA_472	1.76909	0.00462971	aceK	Liver	1.52218e-06	CRCA	Liver CRCA	0.00152218
P26150	3BHS3_209	0.567817	0.0136279	aceK	Liver	1.27707e-06	CRCA	Liver CRCA	0.00127707
Q78JT3	3HAO_130	5.735	0.00985678	aceK	Liver	5.58965e-06	CRCA	Liver CRCA	0.00558965
Q78JT3	3HAO_184	1.52359	0.639206	aceK	Liver	5.58965e-06	CRCA	Liver CRCA	0.00558965
Q78JT3	3HAO_25	1.58529	0.64875	aceK	Liver	5.58965e-06	CRCA	Liver CRCA	0.00558965
Q99L13	3HIDH_120	0.457756	0.00419233	aceK	Liver	5.38071e-06	CRCA	Liver CRCA	0.00538071
Q99L13	3HIDH_148	0.68783	0.00415025	aceK	Liver	5.38071e-06	CRCA	Liver CRCA	0.00538071
Q99L13	3HIDH_241	0.792031	0.00181639	aceK	Liver	5.38071e-06	CRCA	Liver CRCA	0.00538071
Q99L13	3HIDH_296	0.71966	0.00208817	aceK	Liver	5.38071e-06	CRCA	Liver CRCA	0.00538071
Q99L13	3HIDH_59	0.870894	0.153679	aceK	Liver	5.38071e-06	CRCA	Liver CRCA	0.00538071
Q99L13	3HIDH_75	0.555729	0.0195193	aceK	Liver	5.38071e-06	CRCA	Liver CRCA	0.00538071
Q99L13	3HIDH_78	0.591975	0.0880443	aceK	Liver	5.38071e-06	CRCA	Liver CRCA	0.00538071
Q99L13	3HIDH_94	0.738171	0.0294961	aceK	Liver	5.38071e-06	CRCA	Liver CRCA	0.00538071
Q9DCD0	6PGD_303	1.90615	0.0216389	aceK	Liver	1.70068e-06	CRCA	Liver CRCA	0.00170068
Q9DCD0	6PGD_64	1.62681	0.00968931	aceK	Liver	1.70068e-06	CRCA	Liver CRCA	0.00170068
Q60590	A1AG1_136	1.22164	0.275907	aceK	Liver	6.19119e-09	CRCA	Liver CRCA	6.19119e-06
Q60590	A1AG1_180	2.23184	0.00877691	aceK	Liver	6.19119e-09	CRCA	Liver CRCA	6.19119e-06
Q60590	A1AG1_181	3.21162	0.00119296	aceK	Liver	6.19119e-09	CRCA	Liver CRCA	6.19119e-06
Q60590	A1AG1_196	0.455449	0.391732	aceK	Liver	6.19119e-09	CRCA	Liver CRCA	6.19119e-06
P07758	A1AT1_147	1.07007	0.526996	aceK	Liver	4.34813e-07	CRCA	Liver CRCA	0.000434813
P07758	A1AT1_181	2.26544	0.000485814	aceK	Liver	4.34813e-07	CRCA	Liver CRCA	0.000434813
P07758	A1AT1_186	1.49601	0.126828	aceK	Liver	4.34813e-07	CRCA	Liver CRCA	0.000434813
P07758	A1AT1_192	1.49601	0.126828	aceK	Liver	4.34813e-07	CRCA	Liver CRCA	0.000434813
P07758	A1AT1_193	4.22639	0.964146	aceK	Liver	4.34813e-07	CRCA	Liver CRCA	0.000434813
P07758	A1AT1_287	0.00400622	0.102267	aceK	Liver	4.34813e-07	CRCA	Liver CRCA	0.000434813
P07758	A1AT1_292	2.13295	0.019005	aceK	Liver	4.34813e-07	CRCA	Liver CRCA	0.000434813
P07758	A1AT1_347	0.510983	0.367306	aceK	Liver	4.34813e-07	CRCA	Liver CRCA	0.000434813
P22599	A1AT2_147	1.10575	0.526996	aceK	Liver	2.05407e-07	CRCA	Liver CRCA	0.000205407
P22599	A1AT2_181	2.34097	0.000485814	aceK	Liver	2.05407e-07	CRCA	Liver CRCA	0.000205407
P22599	A1AT2_287	1.24311	0.449452	aceK	Liver	2.05407e-07	CRCA	Liver CRCA	0.000205407
P22599	A1AT2_292	1.45106	0.446495	aceK	Liver	2.05407e-07	CRCA	Liver CRCA	0.000205407
P22599	A1AT2_318	0.68375	0.366699	aceK	Liver	2.05407e-07	CRCA	Liver CRCA	0.000205407
P22599	A1AT2_347	0.72551	0.336241	aceK	Liver	2.05407e-07	CRCA	Liver CRCA	0.000205407
P22599	A1AT2_350	1.2196	0.745689	aceK	Liver	2.05407e-07	CRCA	Liver CRCA	0.000205407
Q00897	A1AT4_147	1.24864	0.526996	aceK	Liver	1.84115e-06	CRCA	Liver CRCA	0.00184115
Q00897	A1AT4_181	2.64348	0.000485814	aceK	Liver	1.84115e-06	CRCA	Liver CRCA	0.00184115
Q00897	A1AT4_193	0.244134	0.953835	aceK	Liver	1.84115e-06	CRCA	Liver CRCA	0.00184115
Q00897	A1AT4_347	0.819265	0.336241	aceK	Liver	1.84115e-06	CRCA	Liver CRCA	0.00184115
Q00897	A1AT4_350	1.3772	0.745689	aceK	Liver	1.84115e-06	CRCA	Liver CRCA	0.00184115
Q00898	A1AT5_147	0.260032	0.526996	aceK	Liver	1.46407e-07	CRCA	Liver CRCA	0.000146407
Q00898	A1AT5_181	0.550511	0.000485814	aceK	Liver	1.46407e-07	CRCA	Liver CRCA	0.000146407
Q00898	A1AT5_287	0.76565	0.0298912	aceK	Liver	1.46407e-07	CRCA	Liver CRCA	0.000146407
Q00898	A1AT5_292	0.599208	0.0228828	aceK	Liver	1.46407e-07	CRCA	Liver CRCA	0.000146407
Q00898	A1AT5_347	0.177151	0.0419543	aceK	Liver	1.46407e-07	CRCA	Liver CRCA	0.000146407
Q61247	A2AP_244	9.23933	0.0836867	aceK	Liver	9.53053e-08	CRCA	Liver CRCA	9.53053e-05
Q61247	A2AP_64	101.704	0.074371	aceK	Liver	9.53053e-08	CRCA	Liver CRCA	9.53053e-05
Q99PG0	AAAD_134	2.17919	0.345307	aceK	Liver	5.81782e-06	CRCA	Liver CRCA	0.00581782
Q99PG0	AAAD_174	0.336199	0.110229	aceK	Liver	5.81782e-06	CRCA	Liver CRCA	0.00581782
Q9D2R0	AACS_391	0.173231	0.0218551	aceK	Liver	9.92692e-07	CRCA	Liver CRCA	0.000992692
Q9D2R0	AACS_394	0.164155	0.0257113	aceK	Liver	9.92692e-07	CRCA	Liver CRCA	0.000992692
Q9D2R0	AACS_601	0.827752	0.00578638	aceK	Liver	9.92692e-07	CRCA	Liver CRCA	0.000992692
Q9WVM8	AADAT_179	0.375169	0.00143848	aceK	Liver	1.42435e-06	CRCA	Liver CRCA	0.00142435
Q9WVM8	AADAT_188	0.949207	0.985709	aceK	Liver	1.42435e-06	CRCA	Liver CRCA	0.00142435
Q9WVM8	AADAT_189	0.298094	4.4545e-05	aceK	Liver	1.42435e-06	CRCA	Liver CRCA	0.00142435
Q9WVM8	AADAT_263	0.969531	0.0517586	aceK	Liver	1.42435e-06	CRCA	Liver CRCA	0.00142435
Q9WVM8	AADAT_339	0.66944	0.325965	aceK	Liver	1.42435e-06	CRCA	Liver CRCA	0.00142435
Q9WVM8	AADAT_422	0.248408	0.000157681	aceK	Liver	1.42435e-06	CRCA	Liver CRCA	0.00142435
Q9WVM8	AADAT_69	0.227617	0.000679001	aceK	Liver	1.42435e-06	CRCA	Liver CRCA	0.00142435
O54950	AAKG1_173	2.43469	0.00429696	aceK	Liver	1.50838e-07	CRCA	Liver CRCA	0.000150838
Q99K67	AASS_114	0.475774	0.0464944	aceK	Liver	7.56641e-06	CRCA	Liver CRCA	0.00756641
Q99K67	AASS_128	0.567116	0.065082	aceK	Liver	7.56641e-06	CRCA	Liver CRCA	0.00756641
Q99K67	AASS_138	1.09497	0.882112	aceK	Liver	7.56641e-06	CRCA	Liver CRCA	0.00756641
Q99K67	AASS_253	0.522839	0.0534632	aceK	Liver	7.56641e-06	CRCA	Liver CRCA	0.00756641
Q99K67	AASS_286	0.850695	0.0155738	aceK	Liver	7.56641e-06	CRCA	Liver CRCA	0.00756641
Q99K67	AASS_458	0.883203	0.038708	aceK	Liver	7.56641e-06	CRCA	Liver CRCA	0.00756641
Q99K67	AASS_464	0.578768	0.0231062	aceK	Liver	7.56641e-06	CRCA	Liver CRCA	0.00756641
Q99K67	AASS_48	0.627407	0.000718792	aceK	Liver	7.56641e-06	CRCA	Liver CRCA	0.00756641
Q99K67	AASS_52	0.906649	0.108464	aceK	Liver	7.56641e-06	CRCA	Liver CRCA	0.00756641
Q99K67	AASS_535	1.00458	0.160203	aceK	Liver	7.56641e-06	CRCA	Liver CRCA	0.00756641
Q99K67	AASS_539	0.0491503	0.465692	aceK	Liver	7.56641e-06	CRCA	Liver CRCA	0.00756641
Q99K67	AASS_56	0.837529	0.0110636	aceK	Liver	7.56641e-06	CRCA	Liver CRCA	0.00756641
Q99K67	AASS_584	0.841925	0.380639	aceK	Liver	7.56641e-06	CRCA	Liver CRCA	0.00756641
Q99K67	AASS_70	0.804674	0.0514635	aceK	Liver	7.56641e-06	CRCA	Liver CRCA	0.00756641
Q99K67	AASS_707	0.958852	0.483223	aceK	Liver	7.56641e-06	CRCA	Liver CRCA	0.00756641
Q99K67	AASS_739	0.711984	0.153391	aceK	Liver	7.56641e-06	CRCA	Liver CRCA	0.00756641
Q99K67	AASS_761	0.2899	0.0159613	aceK	Liver	7.56641e-06	CRCA	Liver CRCA	0.00756641
Q99K67	AASS_778	0.611348	0.00354356	aceK	Liver	7.56641e-06	CRCA	Liver CRCA	0.00756641
Q99K67	AASS_93	0.878941	0.662657	aceK	Liver	7.56641e-06	CRCA	Liver CRCA	0.00756641
Q99K67	AASS_99	1.0204	0.498519	aceK	Liver	7.56641e-06	CRCA	Liver CRCA	0.00756641
P05201	AATC_166	1.30172	0.0666711	aceK	Liver	5.85879e-06	CRCA	Liver CRCA	0.00585879
P05201	AATC_290	1.82262	0.0336438	aceK	Liver	5.85879e-06	CRCA	Liver CRCA	0.00585879
P05201	AATC_318	0.812573	0.0466258	aceK	Liver	5.85879e-06	CRCA	Liver CRCA	0.00585879
P05201	AATC_325	2.43711	0.0257891	aceK	Liver	5.85879e-06	CRCA	Liver CRCA	0.00585879
P05201	AATC_346	0.59527	0.119934	aceK	Liver	5.85879e-06	CRCA	Liver CRCA	0.00585879
P05201	AATC_378	0.749695	0.00806708	aceK	Liver	5.85879e-06	CRCA	Liver CRCA	0.00585879
P05201	AATC_411	0.953421	0.449578	aceK	Liver	5.85879e-06	CRCA	Liver CRCA	0.00585879
P05202	AATM_107	0.533744	0.175739	aceK	Liver	1.76753e-05	CRCA	Liver CRCA	0.0176753
P05202	AATM_122	0.619189	0.032051	aceK	Liver	1.76753e-05	CRCA	Liver CRCA	0.0176753
P05202	AATM_150	27.9481	0.422652	aceK	Liver	1.76753e-05	CRCA	Liver CRCA	0.0176753
P05202	AATM_200	0.373389	0.203386	aceK	Liver	1.76753e-05	CRCA	Liver CRCA	0.0176753
P05202	AATM_234	1.20396	0.339727	aceK	Liver	1.76753e-05	CRCA	Liver CRCA	0.0176753
P05202	AATM_256	0.290894	0.0139025	aceK	Liver	1.76753e-05	CRCA	Liver CRCA	0.0176753
P05202	AATM_296	0.675717	0.0581839	aceK	Liver	1.76753e-05	CRCA	Liver CRCA	0.0176753
P05202	AATM_302	0.820253	0.0317771	aceK	Liver	1.76753e-05	CRCA	Liver CRCA	0.0176753
P05202	AATM_309	0.184217	0.0188739	aceK	Liver	1.76753e-05	CRCA	Liver CRCA	0.0176753
P05202	AATM_345	1.01385	0.953228	aceK	Liver	1.76753e-05	CRCA	Liver CRCA	0.0176753
P05202	AATM_363	0.802041	0.0118512	aceK	Liver	1.76753e-05	CRCA	Liver CRCA	0.0176753
P05202	AATM_387	0.659777	0.0684617	aceK	Liver	1.76753e-05	CRCA	Liver CRCA	0.0176753
P05202	AATM_396	0.375849	0.0106305	aceK	Liver	1.76753e-05	CRCA	Liver CRCA	0.0176753
P05202	AATM_404	0.685446	0.0114713	aceK	Liver	1.76753e-05	CRCA	Liver CRCA	0.0176753
P05202	AATM_52	0.49119	0.0331855	aceK	Liver	1.76753e-05	CRCA	Liver CRCA	0.0176753
P05202	AATM_94	0.665552	0.0861789	aceK	Liver	1.76753e-05	CRCA	Liver CRCA	0.0176753
Q9DC29	ABCB6_726	0.342283	0.00272168	aceK	Liver	1.09306e-07	CRCA	Liver CRCA	0.000109306
Q61102	ABCB7_350	0.827317	0.567417	aceK	Liver	4.39298e-07	CRCA	Liver CRCA	0.000439298
Q61102	ABCB7_361	0.441439	0.0820657	aceK	Liver	4.39298e-07	CRCA	Liver CRCA	0.000439298
Q61102	ABCB7_608	0.611968	0.00272168	aceK	Liver	4.39298e-07	CRCA	Liver CRCA	0.000439298
Q61102	ABCB7_745	2.35223	0.00331948	aceK	Liver	4.39298e-07	CRCA	Liver CRCA	0.000439298
P55096	ABCD3_260	1.65747	0.677929	aceK	Liver	1.37152e-05	CRCA	Liver CRCA	0.0137152
P55096	ABCD3_399	0.716779	0.111624	aceK	Liver	1.37152e-05	CRCA	Liver CRCA	0.0137152
P55096	ABCD3_533	1.86718	0.101957	aceK	Liver	1.37152e-05	CRCA	Liver CRCA	0.0137152
P55096	ABCD3_6	4.7143	0.126236	aceK	Liver	1.37152e-05	CRCA	Liver CRCA	0.0137152
P61222	ABCE1_121	2.50825	0.0112329	aceK	Liver	9.0178e-07	CRCA	Liver CRCA	0.00090178
P61222	ABCE1_343	2.04921	0.424767	aceK	Liver	9.0178e-07	CRCA	Liver CRCA	0.00090178
P61222	ABCE1_415	2.00722	0.000772106	aceK	Liver	9.0178e-07	CRCA	Liver CRCA	0.00090178
P61222	ABCE1_431	1.94992	0.000742177	aceK	Liver	9.0178e-07	CRCA	Liver CRCA	0.00090178
Q6P542	ABCF1_734	1.71587	0.00140967	aceK	Liver	5.59666e-07	CRCA	Liver CRCA	0.000559666
Q8K4F5	ABHDB_294	0.446007	0.0387572	aceK	Liver	1.26161e-07	CRCA	Liver CRCA	0.000126161
Q8K4F5	ABHDB_79	0.891782	0.113789	aceK	Liver	1.26161e-07	CRCA	Liver CRCA	0.000126161
Q8VCR7	ABHEB_141	1.34113	0.427316	aceK	Liver	9.8245e-09	CRCA	Liver CRCA	9.8245e-06
Q8VCR7	ABHEB_173	1.66126	0.0119746	aceK	Liver	9.8245e-09	CRCA	Liver CRCA	9.8245e-06
Q4KML4	ABRAL_51	8.68196	0.00392473	aceK	Liver	1.50378e-08	CRCA	Liver CRCA	1.50378e-05
Q5SWU9	ACACA_1075	1.06182	0.492971	aceK	Liver	1.98639e-06	CRCA	Liver CRCA	0.00198639
Q5SWU9	ACACA_1362	1.58341	0.0175892	aceK	Liver	1.98639e-06	CRCA	Liver CRCA	0.00198639
Q5SWU9	ACACA_1758	1.05774	0.555448	aceK	Liver	1.98639e-06	CRCA	Liver CRCA	0.00198639
Q9D7B6	ACAD8_220	0.693865	0.00233572	aceK	Liver	1.03728e-06	CRCA	Liver CRCA	0.00103728
Q9D7B6	ACAD8_229	1.31889	0.272745	aceK	Liver	1.03728e-06	CRCA	Liver CRCA	0.00103728
Q8JZN5	ACAD9_104	0.759619	0.424427	aceK	Liver	1.06325e-06	CRCA	Liver CRCA	0.00106325
Q8JZN5	ACAD9_206	0.364503	0.0349427	aceK	Liver	1.06325e-06	CRCA	Liver CRCA	0.00106325
Q8JZN5	ACAD9_207	0.106477	0.419869	aceK	Liver	1.06325e-06	CRCA	Liver CRCA	0.00106325
Q8JZN5	ACAD9_245	3.38774	0.069051	aceK	Liver	1.06325e-06	CRCA	Liver CRCA	0.00106325
Q8JZN5	ACAD9_612	1.98731	0.00921174	aceK	Liver	1.06325e-06	CRCA	Liver CRCA	0.00106325
Q8JZN5	ACAD9_90	0.545441	0.00704289	aceK	Liver	1.06325e-06	CRCA	Liver CRCA	0.00106325
Q8JZN5	ACAD9_96	0.565701	0.00859791	aceK	Liver	1.06325e-06	CRCA	Liver CRCA	0.00106325
P51174	ACADL_156	0.800377	0.00282475	aceK	Liver	5.08892e-06	CRCA	Liver CRCA	0.00508892
P51174	ACADL_240	0.471066	0.0979256	aceK	Liver	5.08892e-06	CRCA	Liver CRCA	0.00508892
P51174	ACADL_315	0.658782	0.0114764	aceK	Liver	5.08892e-06	CRCA	Liver CRCA	0.00508892
P51174	ACADL_318	0.107656	0.0272999	aceK	Liver	5.08892e-06	CRCA	Liver CRCA	0.00508892
P51174	ACADL_358	0.859928	0.0461419	aceK	Liver	5.08892e-06	CRCA	Liver CRCA	0.00508892
P51174	ACADL_42	1.20717	0.35381	aceK	Liver	5.08892e-06	CRCA	Liver CRCA	0.00508892
P51174	ACADL_81	0.620888	0.00567751	aceK	Liver	5.08892e-06	CRCA	Liver CRCA	0.00508892
P51174	ACADL_92	0.861289	0.0212967	aceK	Liver	5.08892e-06	CRCA	Liver CRCA	0.00508892
P45952	ACADM_144	0.715857	0.246967	aceK	Liver	6.68193e-06	CRCA	Liver CRCA	0.00668193
P45952	ACADM_178	0.881305	0.0275761	aceK	Liver	6.68193e-06	CRCA	Liver CRCA	0.00668193
P45952	ACADM_179	0.900752	0.0594318	aceK	Liver	6.68193e-06	CRCA	Liver CRCA	0.00668193
P45952	ACADM_271	0.515117	0.0155797	aceK	Liver	6.68193e-06	CRCA	Liver CRCA	0.00668193
P45952	ACADM_301	0.90965	0.135345	aceK	Liver	6.68193e-06	CRCA	Liver CRCA	0.00668193
P45952	ACADM_307	0.102303	3.28833e-05	aceK	Liver	6.68193e-06	CRCA	Liver CRCA	0.00668193
P45952	ACADM_311	0.431418	0.00951329	aceK	Liver	6.68193e-06	CRCA	Liver CRCA	0.00668193
P45952	ACADM_420	0.766495	0.0619436	aceK	Liver	6.68193e-06	CRCA	Liver CRCA	0.00668193
P45952	ACADM_79	0.612178	0.00549378	aceK	Liver	6.68193e-06	CRCA	Liver CRCA	0.00668193
Q07417	ACADS_129	0.377989	0.147659	aceK	Liver	5.31448e-06	CRCA	Liver CRCA	0.00531448
Q07417	ACADS_226	2.20911	0.0776896	aceK	Liver	5.31448e-06	CRCA	Liver CRCA	0.00531448
Q07417	ACADS_262	0.19448	0.0160832	aceK	Liver	5.31448e-06	CRCA	Liver CRCA	0.00531448
Q07417	ACADS_292	1.06973	0.552064	aceK	Liver	5.31448e-06	CRCA	Liver CRCA	0.00531448
Q07417	ACADS_306	0.770835	0.12043	aceK	Liver	5.31448e-06	CRCA	Liver CRCA	0.00531448
Q07417	ACADS_335	0.672598	0.00349091	aceK	Liver	5.31448e-06	CRCA	Liver CRCA	0.00531448
Q07417	ACADS_51	0.469665	0.0129761	aceK	Liver	5.31448e-06	CRCA	Liver CRCA	0.00531448
Q07417	ACADS_72	1.1696	0.850452	aceK	Liver	5.31448e-06	CRCA	Liver CRCA	0.00531448
P50544	ACADV_128	0.823638	0.890691	aceK	Liver	8.48146e-06	CRCA	Liver CRCA	0.00848146
P50544	ACADV_196	0.981617	0.734323	aceK	Liver	8.48146e-06	CRCA	Liver CRCA	0.00848146
P50544	ACADV_240	1.38149	0.00911827	aceK	Liver	8.48146e-06	CRCA	Liver CRCA	0.00848146
P50544	ACADV_265	0.752823	0.543794	aceK	Liver	8.48146e-06	CRCA	Liver CRCA	0.00848146
P50544	ACADV_279	0.557999	0.141674	aceK	Liver	8.48146e-06	CRCA	Liver CRCA	0.00848146
P50544	ACADV_299	1.70343	0.0491708	aceK	Liver	8.48146e-06	CRCA	Liver CRCA	0.00848146
P50544	ACADV_300	0.375259	0.00732975	aceK	Liver	8.48146e-06	CRCA	Liver CRCA	0.00848146
P50544	ACADV_317	2.38952	0.0292085	aceK	Liver	8.48146e-06	CRCA	Liver CRCA	0.00848146
P50544	ACADV_359	2.28267	0.00358151	aceK	Liver	8.48146e-06	CRCA	Liver CRCA	0.00848146
P50544	ACADV_52	0.933683	0.297466	aceK	Liver	8.48146e-06	CRCA	Liver CRCA	0.00848146
P50544	ACADV_551	0.62339	0.246257	aceK	Liver	8.48146e-06	CRCA	Liver CRCA	0.00848146
P50544	ACADV_65	0.403438	0.121226	aceK	Liver	8.48146e-06	CRCA	Liver CRCA	0.00848146
Q5XG73	ACBD5_446	1.48645	0.309944	aceK	Liver	1.98756e-06	CRCA	Liver CRCA	0.00198756
P31786	ACBP_51	5.59036	2.65808e-06	aceK	Liver	9.83581e-06	CRCA	Liver CRCA	0.00983581
P31786	ACBP_55	4.12966	7.29833e-05	aceK	Liver	9.83581e-06	CRCA	Liver CRCA	0.00983581
P31786	ACBP_61	4.84755	8.08626e-06	aceK	Liver	9.83581e-06	CRCA	Liver CRCA	0.00983581
P31786	ACBP_77	4.33783	0.0074128	aceK	Liver	9.83581e-06	CRCA	Liver CRCA	0.00983581
P31786	ACBP_82	1.78618	0.0197995	aceK	Liver	9.83581e-06	CRCA	Liver CRCA	0.00983581
P31786	ACBP_83	2.27979	0.000756994	aceK	Liver	9.83581e-06	CRCA	Liver CRCA	0.00983581
Q8K370	ACD10_1052	0.425388	0.00396705	aceK	Liver	6.59293e-07	CRCA	Liver CRCA	0.000659293
Q8K370	ACD10_1056	0.814485	0.0496975	aceK	Liver	6.59293e-07	CRCA	Liver CRCA	0.000659293
Q8K370	ACD10_427	1.083	0.314801	aceK	Liver	6.59293e-07	CRCA	Liver CRCA	0.000659293
Q8K370	ACD10_707	0.338361	0.0042117	aceK	Liver	6.59293e-07	CRCA	Liver CRCA	0.000659293
Q8K370	ACD10_776	0.632123	0.00609109	aceK	Liver	6.59293e-07	CRCA	Liver CRCA	0.000659293
Q80XL6	ACD11_163	0.944043	0.00537187	aceK	Liver	4.20651e-06	CRCA	Liver CRCA	0.00420651
Q80XL6	ACD11_166	0.93739	0.0103478	aceK	Liver	4.20651e-06	CRCA	Liver CRCA	0.00420651
Q80XL6	ACD11_175	1.0482	0.00910093	aceK	Liver	4.20651e-06	CRCA	Liver CRCA	0.00420651
Q80XL6	ACD11_675	0.753402	0.000585138	aceK	Liver	4.20651e-06	CRCA	Liver CRCA	0.00420651
Q80XL6	ACD11_765	0.728637	0.00825797	aceK	Liver	4.20651e-06	CRCA	Liver CRCA	0.00420651
Q80XL6	ACD11_87	1.11747	0.00247794	aceK	Liver	4.20651e-06	CRCA	Liver CRCA	0.00420651
Q9DBL1	ACDSB_189	0.436289	0.0168253	aceK	Liver	1.30008e-06	CRCA	Liver CRCA	0.00130008
Q9DBL1	ACDSB_194	0.351097	0.00348335	aceK	Liver	1.30008e-06	CRCA	Liver CRCA	0.00130008
Q9DBL1	ACDSB_278	1.42259	0.776565	aceK	Liver	1.30008e-06	CRCA	Liver CRCA	0.00130008
Q9DBL1	ACDSB_284	0.529577	0.0243038	aceK	Liver	1.30008e-06	CRCA	Liver CRCA	0.00130008
Q9DBL1	ACDSB_88	0.476331	0.00216261	aceK	Liver	1.30008e-06	CRCA	Liver CRCA	0.00130008
Q9JIX8	ACINU_235	2.76026	0.0543436	aceK	Liver	6.1538e-07	CRCA	Liver CRCA	0.00061538
Q8R519	ACMSD_41	0.227899	0.661766	aceK	Liver	6.07107e-08	CRCA	Liver CRCA	6.07107e-05
Q8R519	ACMSD_44	0.227899	0.661766	aceK	Liver	6.07107e-08	CRCA	Liver CRCA	6.07107e-05
A2AKK5	ACNT1_138	3.55383	0.00014454	aceK	Liver	5.15464e-07	CRCA	Liver CRCA	0.000515464
A2AKK5	ACNT1_312	1.37863	0.00383751	aceK	Liver	5.15464e-07	CRCA	Liver CRCA	0.000515464
A2AKK5	ACNT1_403	2.96091	0.00459528	aceK	Liver	5.15464e-07	CRCA	Liver CRCA	0.000515464
A2AKK5	ACNT1_415	3.84342	0.00834548	aceK	Liver	5.15464e-07	CRCA	Liver CRCA	0.000515464
Q8BGG9	ACNT2_138	2.04674	0.00014454	aceK	Liver	3.05088e-09	CRCA	Liver CRCA	3.05088e-06
Q8BGG9	ACNT2_305	0.909627	0.0194967	aceK	Liver	3.05088e-09	CRCA	Liver CRCA	3.05088e-06
Q8BGG9	ACNT2_316	6.83823	1.69884e-05	aceK	Liver	3.05088e-09	CRCA	Liver CRCA	3.05088e-06
Q8BGG9	ACNT2_340	0.668486	0.729576	aceK	Liver	3.05088e-09	CRCA	Liver CRCA	3.05088e-06
Q8BGG9	ACNT2_407	1.70526	0.00459528	aceK	Liver	3.05088e-09	CRCA	Liver CRCA	3.05088e-06
Q8BGG9	ACNT2_419	2.21352	0.00834548	aceK	Liver	3.05088e-09	CRCA	Liver CRCA	3.05088e-06
Q32MW3	ACO10_64	0.903862	0.101627	aceK	Liver	4.50078e-08	CRCA	Liver CRCA	4.50078e-05
Q9DBK0	ACO12_235	1.35984	0.338845	aceK	Liver	1.79524e-06	CRCA	Liver CRCA	0.00179524
Q9CQR4	ACO13_108	0.147188	0.021759	aceK	Liver	1.81018e-06	CRCA	Liver CRCA	0.00181018
Q9CQR4	ACO13_127	1.22051	0.192281	aceK	Liver	1.81018e-06	CRCA	Liver CRCA	0.00181018
Q9CQR4	ACO13_17	0.472482	0.00559181	aceK	Liver	1.81018e-06	CRCA	Liver CRCA	0.00181018
Q9CQR4	ACO13_27	0.861394	0.0451557	aceK	Liver	1.81018e-06	CRCA	Liver CRCA	0.00181018
Q9CQR4	ACO13_37	1.05239	0.494778	aceK	Liver	1.81018e-06	CRCA	Liver CRCA	0.00181018
Q9CQR4	ACO13_43	0.962407	0.217997	aceK	Liver	1.81018e-06	CRCA	Liver CRCA	0.00181018
Q99KI0	ACON_138	0.69814	0.00759645	aceK	Liver	8.77784e-06	CRCA	Liver CRCA	0.00877784
Q99KI0	ACON_233	0.340314	0.000945116	aceK	Liver	8.77784e-06	CRCA	Liver CRCA	0.00877784
Q99KI0	ACON_305	0.185108	0.00190703	aceK	Liver	8.77784e-06	CRCA	Liver CRCA	0.00877784
Q99KI0	ACON_401	1.6025	0.244963	aceK	Liver	8.77784e-06	CRCA	Liver CRCA	0.00877784
Q99KI0	ACON_465	0.812893	0.16297	aceK	Liver	8.77784e-06	CRCA	Liver CRCA	0.00877784
Q99KI0	ACON_50	0.59944	0.0254339	aceK	Liver	8.77784e-06	CRCA	Liver CRCA	0.00877784
Q99KI0	ACON_506	0.0388791	0.00493194	aceK	Liver	8.77784e-06	CRCA	Liver CRCA	0.00877784
Q99KI0	ACON_517	2.56908	0.0321117	aceK	Liver	8.77784e-06	CRCA	Liver CRCA	0.00877784
Q99KI0	ACON_520	0.79265	0.00187694	aceK	Liver	8.77784e-06	CRCA	Liver CRCA	0.00877784
Q99KI0	ACON_521	0.628195	0.0420488	aceK	Liver	8.77784e-06	CRCA	Liver CRCA	0.00877784
Q99KI0	ACON_523	0.628195	0.0420488	aceK	Liver	8.77784e-06	CRCA	Liver CRCA	0.00877784
Q99KI0	ACON_605	0.950368	0.0107204	aceK	Liver	8.77784e-06	CRCA	Liver CRCA	0.00877784
Q99KI0	ACON_689	1.76952	0.0761017	aceK	Liver	8.77784e-06	CRCA	Liver CRCA	0.00877784
Q99KI0	ACON_700	1.62972	0.321707	aceK	Liver	8.77784e-06	CRCA	Liver CRCA	0.00877784
Q99KI0	ACON_723	0.441718	0.0142262	aceK	Liver	8.77784e-06	CRCA	Liver CRCA	0.00877784
Q99KI0	ACON_739	0.634502	0.0270922	aceK	Liver	8.77784e-06	CRCA	Liver CRCA	0.00877784
Q99KI0	ACON_743	0.569735	0.0626698	aceK	Liver	8.77784e-06	CRCA	Liver CRCA	0.00877784
Q9QYR9	ACOT2_447	0.437013	0.0220833	aceK	Liver	1.17998e-06	CRCA	Liver CRCA	0.00117998
Q9QYR9	ACOT2_83	0.687741	4.70278e-05	aceK	Liver	1.17998e-06	CRCA	Liver CRCA	0.00117998
Q9QYR7	ACOT3_360	0.100651	0.00676345	aceK	Liver	1.36151e-09	CRCA	Liver CRCA	1.36151e-06
Q9QYR7	ACOT3_53	0.372877	0.00268238	aceK	Liver	1.36151e-09	CRCA	Liver CRCA	1.36151e-06
Q8BWN8	ACOT4_42	0.253559	0.00268238	aceK	Liver	2.34304e-06	CRCA	Liver CRCA	0.00234304
Q9R0H0	ACOX1_174	0.522306	0.0344399	aceK	Liver	1.21577e-07	CRCA	Liver CRCA	0.000121577
Q9R0H0	ACOX1_267	0.429565	0.00325222	aceK	Liver	1.21577e-07	CRCA	Liver CRCA	0.000121577
Q9R0H0	ACOX1_272	0.314596	0.00579854	aceK	Liver	1.21577e-07	CRCA	Liver CRCA	0.000121577
Q9R0H0	ACOX1_313	0.45131	0.000185697	aceK	Liver	1.21577e-07	CRCA	Liver CRCA	0.000121577
Q9R0H0	ACOX1_437	0.618809	0.0164267	aceK	Liver	1.21577e-07	CRCA	Liver CRCA	0.000121577
Q9R0H0	ACOX1_542	1.54963	0.0904279	aceK	Liver	1.21577e-07	CRCA	Liver CRCA	0.000121577
Q9R0H0	ACOX1_638	0.541567	0.00976191	aceK	Liver	1.21577e-07	CRCA	Liver CRCA	0.000121577
Q9R0H0	ACOX1_643	1.2459	0.324131	aceK	Liver	1.21577e-07	CRCA	Liver CRCA	0.000121577
Q9R0H0	ACOX1_65	0.739721	0.000220615	aceK	Liver	1.21577e-07	CRCA	Liver CRCA	0.000121577
Q9R0H0	ACOX1_66	0.754618	0.00133835	aceK	Liver	1.21577e-07	CRCA	Liver CRCA	0.000121577
Q9R0H0	ACOX1_660	0.723329	0.0117923	aceK	Liver	1.21577e-07	CRCA	Liver CRCA	0.000121577
Q9R0H0	ACOX1_72	2.7142	0.38795	aceK	Liver	1.21577e-07	CRCA	Liver CRCA	0.000121577
Q9QXD1	ACOX2_137	1.97062	0.000755914	aceK	Liver	3.58338e-06	CRCA	Liver CRCA	0.00358338
Q9QXD1	ACOX2_655	1.4634	0.000332178	aceK	Liver	3.58338e-06	CRCA	Liver CRCA	0.00358338
Q9QXD1	ACOX2_667	1.30721	0.00257543	aceK	Liver	3.58338e-06	CRCA	Liver CRCA	0.00358338
Q9QXD1	ACOX2_89	0.589276	0.531307	aceK	Liver	3.58338e-06	CRCA	Liver CRCA	0.00358338
Q9QXG4	ACSA_418	3.08361	0.00871233	aceK	Liver	2.58324e-06	CRCA	Liver CRCA	0.00258324
Q9QXG4	ACSA_542	1.99787	0.0200445	aceK	Liver	2.58324e-06	CRCA	Liver CRCA	0.00258324
Q8VCW8	ACSF2_179	0.731038	0.014182	aceK	Liver	8.27724e-06	CRCA	Liver CRCA	0.00827724
Q8VCW8	ACSF2_182	0.974708	0.0318682	aceK	Liver	8.27724e-06	CRCA	Liver CRCA	0.00827724
Q8VCW8	ACSF2_191	1.17717	0.616616	aceK	Liver	8.27724e-06	CRCA	Liver CRCA	0.00827724
Q8VCW8	ACSF2_199	2.91223	0.00184676	aceK	Liver	8.27724e-06	CRCA	Liver CRCA	0.00827724
Q8VCW8	ACSF2_206	4.05568	0.177695	aceK	Liver	8.27724e-06	CRCA	Liver CRCA	0.00827724
Q8VCW8	ACSF2_398	0.849075	0.00157028	aceK	Liver	8.27724e-06	CRCA	Liver CRCA	0.00827724
Q8VCW8	ACSF2_531	0.482264	0.0183797	aceK	Liver	8.27724e-06	CRCA	Liver CRCA	0.00827724
Q8VCW8	ACSF2_544	0.384051	0.0241427	aceK	Liver	8.27724e-06	CRCA	Liver CRCA	0.00827724
Q8VCW8	ACSF2_614	0.55694	0.00420437	aceK	Liver	8.27724e-06	CRCA	Liver CRCA	0.00827724
Q3URE1	ACSF3_181	0.301809	0.0226696	aceK	Liver	4.14696e-07	CRCA	Liver CRCA	0.000414696
Q3URE1	ACSF3_419	0.311599	0.0647165	aceK	Liver	4.14696e-07	CRCA	Liver CRCA	0.000414696
Q3URE1	ACSF3_62	0.918764	0.0463662	aceK	Liver	4.14696e-07	CRCA	Liver CRCA	0.000414696
P41216	ACSL1_387	2.49504	0.478268	aceK	Liver	1.8894e-05	CRCA	Liver CRCA	0.018894
P41216	ACSL1_396	145.16	0.556619	aceK	Liver	1.8894e-05	CRCA	Liver CRCA	0.018894
P41216	ACSL1_420	1.08807	0.0622825	aceK	Liver	1.8894e-05	CRCA	Liver CRCA	0.018894
P41216	ACSL1_544	0.583188	0.0258632	aceK	Liver	1.8894e-05	CRCA	Liver CRCA	0.018894
P41216	ACSL1_552	1.95846	0.948188	aceK	Liver	1.8894e-05	CRCA	Liver CRCA	0.018894
P41216	ACSL1_573	2.15386	0.706744	aceK	Liver	1.8894e-05	CRCA	Liver CRCA	0.018894
P41216	ACSL1_641	1.28427	0.348089	aceK	Liver	1.8894e-05	CRCA	Liver CRCA	0.018894
P41216	ACSL1_676	0.441171	0.0334528	aceK	Liver	1.8894e-05	CRCA	Liver CRCA	0.018894
P41216	ACSL1_698	0.401674	0.147745	aceK	Liver	1.8894e-05	CRCA	Liver CRCA	0.018894
Q8JZR0	ACSL5_104	0.230611	0.425054	aceK	Liver	4.77734e-06	CRCA	Liver CRCA	0.00477734
Q8JZR0	ACSL5_361	3.33964	0.0290377	aceK	Liver	4.77734e-06	CRCA	Liver CRCA	0.00477734
Q8JZR0	ACSL5_367	2.65465	0.00810361	aceK	Liver	4.77734e-06	CRCA	Liver CRCA	0.00477734
Q8JZR0	ACSL5_536	3.64549	0.00568735	aceK	Liver	4.77734e-06	CRCA	Liver CRCA	0.00477734
Q8JZR0	ACSL5_668	1.28719	0.72837	aceK	Liver	4.77734e-06	CRCA	Liver CRCA	0.00477734
Q91VA0	ACSM1_142	0.694878	0.00596574	aceK	Liver	6.92703e-06	CRCA	Liver CRCA	0.00692703
Q91VA0	ACSM1_179	0.624679	0.105766	aceK	Liver	6.92703e-06	CRCA	Liver CRCA	0.00692703
Q91VA0	ACSM1_200	0.446757	0.0259255	aceK	Liver	6.92703e-06	CRCA	Liver CRCA	0.00692703
Q91VA0	ACSM1_210	0.694112	0.000250348	aceK	Liver	6.92703e-06	CRCA	Liver CRCA	0.00692703
Q91VA0	ACSM1_212	0.822663	0.00240774	aceK	Liver	6.92703e-06	CRCA	Liver CRCA	0.00692703
Q91VA0	ACSM1_249	0.697433	0.00746723	aceK	Liver	6.92703e-06	CRCA	Liver CRCA	0.00692703
Q91VA0	ACSM1_252	0.697433	0.00746723	aceK	Liver	6.92703e-06	CRCA	Liver CRCA	0.00692703
Q91VA0	ACSM1_304	0.63946	0.554716	aceK	Liver	6.92703e-06	CRCA	Liver CRCA	0.00692703
Q91VA0	ACSM1_352	0.656498	0.00494372	aceK	Liver	6.92703e-06	CRCA	Liver CRCA	0.00692703
Q91VA0	ACSM1_379	1.26008	0.0242367	aceK	Liver	6.92703e-06	CRCA	Liver CRCA	0.00692703
Q91VA0	ACSM1_400	0.61299	0.206925	aceK	Liver	6.92703e-06	CRCA	Liver CRCA	0.00692703
Q91VA0	ACSM1_501	0.405393	0.000215811	aceK	Liver	6.92703e-06	CRCA	Liver CRCA	0.00692703
Q91VA0	ACSM1_534	0.85111	0.0160185	aceK	Liver	6.92703e-06	CRCA	Liver CRCA	0.00692703
Q91VA0	ACSM1_541	0.615685	0.000746139	aceK	Liver	6.92703e-06	CRCA	Liver CRCA	0.00692703
Q91VA0	ACSM1_63	0.452873	0.0319264	aceK	Liver	6.92703e-06	CRCA	Liver CRCA	0.00692703
Q91VA0	ACSM1_81	0.730305	0.0306521	aceK	Liver	6.92703e-06	CRCA	Liver CRCA	0.00692703
Q3UNX5	ACSM3_151	1.01355	0.81683	aceK	Liver	8.88897e-07	CRCA	Liver CRCA	0.000888897
Q3UNX5	ACSM3_207	0.74133	0.0960354	aceK	Liver	8.88897e-07	CRCA	Liver CRCA	0.000888897
Q3UNX5	ACSM3_311	0.427426	0.00254935	aceK	Liver	8.88897e-07	CRCA	Liver CRCA	0.000888897
Q3UNX5	ACSM3_336	0.479968	0.00403999	aceK	Liver	8.88897e-07	CRCA	Liver CRCA	0.000888897
Q8BGA8	ACSM5_151	0.429243	0.00155886	aceK	Liver	1.92672e-06	CRCA	Liver CRCA	0.00192672
Q8BGA8	ACSM5_302	3.5694	0.338659	aceK	Liver	1.92672e-06	CRCA	Liver CRCA	0.00192672
Q8BGA8	ACSM5_335	0.979692	0.00624345	aceK	Liver	1.92672e-06	CRCA	Liver CRCA	0.00192672
Q8BGA8	ACSM5_88	0.164945	0.0508911	aceK	Liver	1.92672e-06	CRCA	Liver CRCA	0.00192672
Q8BGA8	ACSM5_96	1.56082	0.790119	aceK	Liver	1.92672e-06	CRCA	Liver CRCA	0.00192672
Q14DH7	ACSS3_150	0.0749725	0.152321	aceK	Liver	7.56023e-07	CRCA	Liver CRCA	0.000756023
Q14DH7	ACSS3_157	0.259731	0.00268993	aceK	Liver	7.56023e-07	CRCA	Liver CRCA	0.000756023
P63260	ACTG_191	3.07286	0.0714337	aceK	Liver	1.65227e-06	CRCA	Liver CRCA	0.00165227
P63260	ACTG_213	0.665519	0.681905	aceK	Liver	1.65227e-06	CRCA	Liver CRCA	0.00165227
P63260	ACTG_215	0.890584	0.0905468	aceK	Liver	1.65227e-06	CRCA	Liver CRCA	0.00165227
P63260	ACTG_326	2.13028	0.00875236	aceK	Liver	1.65227e-06	CRCA	Liver CRCA	0.00165227
P63260	ACTG_50	0.978433	0.00929467	aceK	Liver	1.65227e-06	CRCA	Liver CRCA	0.00165227
P63260	ACTG_61	1.29342	0.00191264	aceK	Liver	1.65227e-06	CRCA	Liver CRCA	0.00165227
Q7TPR4	ACTN1_195	1.62894	0.00225625	aceK	Liver	7.74846e-07	CRCA	Liver CRCA	0.000774846
Q7TPR4	ACTN1_398	1.63721	0.00885458	aceK	Liver	7.74846e-07	CRCA	Liver CRCA	0.000774846
Q7TPR4	ACTN1_420	3.0795	0.0116498	aceK	Liver	7.74846e-07	CRCA	Liver CRCA	0.000774846
Q7TPR4	ACTN1_492	3.08355	0.000810879	aceK	Liver	7.74846e-07	CRCA	Liver CRCA	0.000774846
Q7TPR4	ACTN1_502	3.92664	0.0312156	aceK	Liver	7.74846e-07	CRCA	Liver CRCA	0.000774846
Q7TPR4	ACTN1_676	3.37697	0.0170332	aceK	Liver	7.74846e-07	CRCA	Liver CRCA	0.000774846
P57780	ACTN4_109	1.80345	0.0311626	aceK	Liver	4.95076e-06	CRCA	Liver CRCA	0.00495076
P57780	ACTN4_234	4.28913	0.00899077	aceK	Liver	4.95076e-06	CRCA	Liver CRCA	0.00495076
P57780	ACTN4_418	1.75705	0.00885458	aceK	Liver	4.95076e-06	CRCA	Liver CRCA	0.00495076
P57780	ACTN4_438	1.77016	0.00834636	aceK	Liver	4.95076e-06	CRCA	Liver CRCA	0.00495076
P57780	ACTN4_623	1.24992	0.0168172	aceK	Liver	4.95076e-06	CRCA	Liver CRCA	0.00495076
Q99JW2	ACY1_288	1.73844	0.0427522	aceK	Liver	5.02272e-07	CRCA	Liver CRCA	0.000502272
Q91XE4	ACY3_296	1.334	0.911138	aceK	Liver	7.83553e-07	CRCA	Liver CRCA	0.000783553
Q91XE4	ACY3_299	0.877154	0.0623611	aceK	Liver	7.83553e-07	CRCA	Liver CRCA	0.000783553
P00329	ADH1_160	2.37543	0.116171	aceK	Liver	3.31722e-05	CRCA	Liver CRCA	0.0331722
P00329	ADH1_169	1.85723	0.0259598	aceK	Liver	3.31722e-05	CRCA	Liver CRCA	0.0331722
P00329	ADH1_186	1.70667	0.234476	aceK	Liver	3.31722e-05	CRCA	Liver CRCA	0.0331722
P00329	ADH1_20	2.11304	0.258025	aceK	Liver	3.31722e-05	CRCA	Liver CRCA	0.0331722
P00329	ADH1_227	2.29207	0.00421423	aceK	Liver	3.31722e-05	CRCA	Liver CRCA	0.0331722
P00329	ADH1_232	1.86414	0.00900739	aceK	Liver	3.31722e-05	CRCA	Liver CRCA	0.0331722
P00329	ADH1_324	0.831791	0.0358338	aceK	Liver	3.31722e-05	CRCA	Liver CRCA	0.0331722
P00329	ADH1_326	1.6097	0.136728	aceK	Liver	3.31722e-05	CRCA	Liver CRCA	0.0331722
P00329	ADH1_331	2.21004	6.54917e-05	aceK	Liver	3.31722e-05	CRCA	Liver CRCA	0.0331722
P00329	ADH1_339	3.08404	0.00776882	aceK	Liver	3.31722e-05	CRCA	Liver CRCA	0.0331722
P00329	ADH1_340	19.6344	0.00796342	aceK	Liver	3.31722e-05	CRCA	Liver CRCA	0.0331722
P00329	ADH1_355	0.230304	0.223319	aceK	Liver	3.31722e-05	CRCA	Liver CRCA	0.0331722
P00329	ADH1_40	3.15491	0.00149222	aceK	Liver	3.31722e-05	CRCA	Liver CRCA	0.0331722
P00329	ADH1_85	0.944506	0.483769	aceK	Liver	3.31722e-05	CRCA	Liver CRCA	0.0331722
P28474	ADHX_101	0.640037	0.019118	aceK	Liver	9.30744e-06	CRCA	Liver CRCA	0.00930744
P28474	ADHX_113	1.76351	0.00221911	aceK	Liver	9.30744e-06	CRCA	Liver CRCA	0.00930744
P28474	ADHX_226	0.870513	0.72675	aceK	Liver	9.30744e-06	CRCA	Liver CRCA	0.00930744
P28474	ADHX_228	0.870535	0.72662	aceK	Liver	9.30744e-06	CRCA	Liver CRCA	0.00930744
P28474	ADHX_231	1.84083	0.00168434	aceK	Liver	9.30744e-06	CRCA	Liver CRCA	0.00930744
P28474	ADHX_315	0.676672	0.470166	aceK	Liver	9.30744e-06	CRCA	Liver CRCA	0.00930744
P28474	ADHX_339	1.80759	0.000179396	aceK	Liver	9.30744e-06	CRCA	Liver CRCA	0.00930744
P55264	ADK_110	1.5008	0.168234	aceK	Liver	7.37401e-06	CRCA	Liver CRCA	0.00737401
P55264	ADK_116	0.580848	0.596334	aceK	Liver	7.37401e-06	CRCA	Liver CRCA	0.00737401
P55264	ADK_164	13.657	0.00231002	aceK	Liver	7.37401e-06	CRCA	Liver CRCA	0.00737401
P55264	ADK_177	2.42742	0.000101296	aceK	Liver	7.37401e-06	CRCA	Liver CRCA	0.00737401
P55264	ADK_255	1.97094	0.000139209	aceK	Liver	7.37401e-06	CRCA	Liver CRCA	0.00737401
P55264	ADK_357	2.30295	0.000999001	aceK	Liver	7.37401e-06	CRCA	Liver CRCA	0.00737401
P55264	ADK_70	7.1873	0.0018671	aceK	Liver	7.37401e-06	CRCA	Liver CRCA	0.00737401
P55264	ADK_71	6.34731	0.00157589	aceK	Liver	7.37401e-06	CRCA	Liver CRCA	0.00737401
P55264	ADK_73	2.03627	0.217668	aceK	Liver	7.37401e-06	CRCA	Liver CRCA	0.00737401
Q61578	ADRO_207	0.226721	0.0206332	aceK	Liver	4.62629e-07	CRCA	Liver CRCA	0.000462629
Q61578	ADRO_242	0.184253	0.0198195	aceK	Liver	4.62629e-07	CRCA	Liver CRCA	0.000462629
Q61578	ADRO_290	0.362467	0.0005792	aceK	Liver	4.62629e-07	CRCA	Liver CRCA	0.000462629
P48962	ADT1_23	0.286769	0.727465	aceK	Liver	2.14609e-07	CRCA	Liver CRCA	0.000214609
P48962	ADT1_295	2.02974	0.243725	aceK	Liver	2.14609e-07	CRCA	Liver CRCA	0.000214609
P48962	ADT1_92	0.754443	0.308378	aceK	Liver	2.14609e-07	CRCA	Liver CRCA	0.000214609
P48962	ADT1_94	0.327298	0.500346	aceK	Liver	2.14609e-07	CRCA	Liver CRCA	0.000214609
P51881	ADT2_105	2.52386	2.35998e-05	aceK	Liver	1.32627e-05	CRCA	Liver CRCA	0.0132627
P51881	ADT2_155	0.421727	0.0075962	aceK	Liver	1.32627e-05	CRCA	Liver CRCA	0.0132627
P51881	ADT2_163	0.738173	0.00281388	aceK	Liver	1.32627e-05	CRCA	Liver CRCA	0.0132627
P51881	ADT2_166	1.37853	0.0125542	aceK	Liver	1.32627e-05	CRCA	Liver CRCA	0.0132627
P51881	ADT2_23	1.37591	0.192766	aceK	Liver	1.32627e-05	CRCA	Liver CRCA	0.0132627
P51881	ADT2_272	1.31492	0.0186288	aceK	Liver	1.32627e-05	CRCA	Liver CRCA	0.0132627
P51881	ADT2_295	1.3199	0.533923	aceK	Liver	1.32627e-05	CRCA	Liver CRCA	0.0132627
P51881	ADT2_296	0.600972	0.239364	aceK	Liver	1.32627e-05	CRCA	Liver CRCA	0.0132627
P51881	ADT2_92	0.869543	0.308378	aceK	Liver	1.32627e-05	CRCA	Liver CRCA	0.0132627
P51881	ADT2_94	0.377231	0.500346	aceK	Liver	1.32627e-05	CRCA	Liver CRCA	0.0132627
P51881	ADT2_96	7.36785	0.0116756	aceK	Liver	1.32627e-05	CRCA	Liver CRCA	0.0132627
Q9QZQ1	AFAD_172	13.7935	0.00102029	aceK	Liver	6.87663e-07	CRCA	Liver CRCA	0.000687663
Q8JZQ2	AFG32_192	1.71318	0.049159	aceK	Liver	7.07226e-07	CRCA	Liver CRCA	0.000707226
Q8JZQ2	AFG32_501	0.68597	0.0430256	aceK	Liver	7.07226e-07	CRCA	Liver CRCA	0.000707226
Q8JZQ2	AFG32_503	0.855416	0.309928	aceK	Liver	7.07226e-07	CRCA	Liver CRCA	0.000707226
Q8JZQ2	AFG32_542	0.74266	0.192603	aceK	Liver	7.07226e-07	CRCA	Liver CRCA	0.000707226
Q8JZQ2	AFG32_567	0.274065	0.00315929	aceK	Liver	7.07226e-07	CRCA	Liver CRCA	0.000707226
Q8JZQ2	AFG32_718	0.962842	0.304016	aceK	Liver	7.07226e-07	CRCA	Liver CRCA	0.000707226
Q9CYR6	AGM1_350	2.9957	0.00198855	aceK	Liver	4.08437e-07	CRCA	Liver CRCA	0.000408437
Q3UEG6	AGT2_368	0.575127	0.00599285	aceK	Liver	2.53639e-06	CRCA	Liver CRCA	0.00253639
Q3UEG6	AGT2_416	0.430659	0.0277288	aceK	Liver	2.53639e-06	CRCA	Liver CRCA	0.00253639
Q3UEG6	AGT2_419	0.365796	0.0641069	aceK	Liver	2.53639e-06	CRCA	Liver CRCA	0.00253639
Q3UEG6	AGT2_490	0.415982	0.130978	aceK	Liver	2.53639e-06	CRCA	Liver CRCA	0.00253639
Q3UEG6	AGT2_70	0.531337	0.000442405	aceK	Liver	2.53639e-06	CRCA	Liver CRCA	0.00253639
Q9Z0X1	AIFM1_243	1.00092	0.0759536	aceK	Liver	4.46202e-06	CRCA	Liver CRCA	0.00446202
Q9Z0X1	AIFM1_294	1.89556	0.0107064	aceK	Liver	4.46202e-06	CRCA	Liver CRCA	0.00446202
Q9Z0X1	AIFM1_321	1.78955	0.0674843	aceK	Liver	4.46202e-06	CRCA	Liver CRCA	0.00446202
Q9Z0X1	AIFM1_336	1.68938	0.00254685	aceK	Liver	4.46202e-06	CRCA	Liver CRCA	0.00446202
Q9Z0X1	AIFM1_341	1.62642	0.00225615	aceK	Liver	4.46202e-06	CRCA	Liver CRCA	0.00446202
Q9Z0X1	AIFM1_381	1.24236	0.678535	aceK	Liver	4.46202e-06	CRCA	Liver CRCA	0.00446202
Q9Z0X1	AIFM1_445	0.888643	0.11288	aceK	Liver	4.46202e-06	CRCA	Liver CRCA	0.00446202
P31230	AIMP1_33	4.20317	0.103069	aceK	Liver	7.09429e-07	CRCA	Liver CRCA	0.000709429
P31230	AIMP1_46	3.0215	0.000342857	aceK	Liver	7.09429e-07	CRCA	Liver CRCA	0.000709429
P31230	AIMP1_63	1.49143	0.660072	aceK	Liver	7.09429e-07	CRCA	Liver CRCA	0.000709429
Q9JII6	AK1A1_141	1.415	0.147692	aceK	Liver	5.77781e-06	CRCA	Liver CRCA	0.00577781
Q9JII6	AK1A1_153	2.17844	0.0126178	aceK	Liver	5.77781e-06	CRCA	Liver CRCA	0.00577781
Q9JII6	AK1A1_23	2.16867	0.0095277	aceK	Liver	5.77781e-06	CRCA	Liver CRCA	0.00577781
Q9JII6	AK1A1_240	2.56565	0.0805505	aceK	Liver	5.77781e-06	CRCA	Liver CRCA	0.00577781
Q9JII6	AK1A1_287	2.65773	0.17693	aceK	Liver	5.77781e-06	CRCA	Liver CRCA	0.00577781
Q9JII6	AK1A1_308	2.118	0.694008	aceK	Liver	5.77781e-06	CRCA	Liver CRCA	0.00577781
Q9JII6	AK1A1_34	1.72452	0.0145132	aceK	Liver	5.77781e-06	CRCA	Liver CRCA	0.00577781
Q9JII6	AK1A1_61	4.3119	0.00461252	aceK	Liver	5.77781e-06	CRCA	Liver CRCA	0.00577781
Q9JII6	AK1A1_80	1.46703	0.242473	aceK	Liver	5.77781e-06	CRCA	Liver CRCA	0.00577781
Q9JII6	AK1A1_85	2.03668	0.0187165	aceK	Liver	5.77781e-06	CRCA	Liver CRCA	0.00577781
Q8VC28	AK1CD_101	1.29158	0.84455	aceK	Liver	3.64175e-06	CRCA	Liver CRCA	0.00364175
Q8VC28	AK1CD_183	0.527716	0.0113856	aceK	Liver	3.64175e-06	CRCA	Liver CRCA	0.00364175
Q8VC28	AK1CD_246	0.515403	0.587394	aceK	Liver	3.64175e-06	CRCA	Liver CRCA	0.00364175
Q8VC28	AK1CD_273	2.3075	0.00765394	aceK	Liver	3.64175e-06	CRCA	Liver CRCA	0.00364175
Q8VC28	AK1CD_294	1.79099	0.29971	aceK	Liver	3.64175e-06	CRCA	Liver CRCA	0.00364175
Q8VC28	AK1CD_68	3.97445	0.080279	aceK	Liver	3.64175e-06	CRCA	Liver CRCA	0.00364175
Q8VC28	AK1CD_9	2.12588	0.145836	aceK	Liver	3.64175e-06	CRCA	Liver CRCA	0.00364175
Q8VCX1	AK1D1_109	0.904627	0.524091	aceK	Liver	1.93161e-06	CRCA	Liver CRCA	0.00193161
Q8VCX1	AK1D1_203	2.17242	0.000731552	aceK	Liver	1.93161e-06	CRCA	Liver CRCA	0.00193161
Q8VCX1	AK1D1_206	1.02363	0.556622	aceK	Liver	1.93161e-06	CRCA	Liver CRCA	0.00193161
Q8VCX1	AK1D1_41	3.3975	0.00078688	aceK	Liver	1.93161e-06	CRCA	Liver CRCA	0.00193161
Q8K023	AKC1H_161	2.74847	0.000505598	aceK	Liver	1.91849e-09	CRCA	Liver CRCA	1.91849e-06
P24549	AL1A1_128	1.00825	0.00171365	aceK	Liver	4.4937e-05	CRCA	Liver CRCA	0.044937
P24549	AL1A1_179	0.414573	0.0657274	aceK	Liver	4.4937e-05	CRCA	Liver CRCA	0.044937
P24549	AL1A1_22	1.7252	0.211032	aceK	Liver	4.4937e-05	CRCA	Liver CRCA	0.044937
P24549	AL1A1_321	0.558367	0.003517	aceK	Liver	4.4937e-05	CRCA	Liver CRCA	0.044937
P24549	AL1A1_36	2.5208	0.951494	aceK	Liver	4.4937e-05	CRCA	Liver CRCA	0.044937
P24549	AL1A1_410	1.1783	0.00295266	aceK	Liver	4.4937e-05	CRCA	Liver CRCA	0.044937
P24549	AL1A1_419	1.35389	0.0112448	aceK	Liver	4.4937e-05	CRCA	Liver CRCA	0.044937
P24549	AL1A1_495	1.21194	0.000285364	aceK	Liver	4.4937e-05	CRCA	Liver CRCA	0.044937
P24549	AL1A1_57	0.832024	0.100417	aceK	Liver	4.4937e-05	CRCA	Liver CRCA	0.044937
P24549	AL1A1_65	0.716669	0.216117	aceK	Liver	4.4937e-05	CRCA	Liver CRCA	0.044937
P24549	AL1A1_91	2.08637	0.216936	aceK	Liver	4.4937e-05	CRCA	Liver CRCA	0.044937
O35945	AL1A7_410	0.502674	0.00295266	aceK	Liver	7.24419e-06	CRCA	Liver CRCA	0.00724419
O35945	AL1A7_419	1.92845	0.0087138	aceK	Liver	7.24419e-06	CRCA	Liver CRCA	0.00724419
O35945	AL1A7_57	0.35495	0.100417	aceK	Liver	7.24419e-06	CRCA	Liver CRCA	0.00724419
O35945	AL1A7_65	0.305738	0.216117	aceK	Liver	7.24419e-06	CRCA	Liver CRCA	0.00724419
O35945	AL1A7_91	0.890066	0.216936	aceK	Liver	7.24419e-06	CRCA	Liver CRCA	0.00724419
Q9CZS1	AL1B1_157	0.429364	0.000881833	aceK	Liver	2.25831e-06	CRCA	Liver CRCA	0.00225831
Q9CZS1	AL1B1_282	0.767061	0.303476	aceK	Liver	2.25831e-06	CRCA	Liver CRCA	0.00225831
Q9CZS1	AL1B1_366	0.577327	0.0166874	aceK	Liver	2.25831e-06	CRCA	Liver CRCA	0.00225831
Q9CZS1	AL1B1_385	0.645915	0.0710508	aceK	Liver	2.25831e-06	CRCA	Liver CRCA	0.00225831
Q9CZS1	AL1B1_428	0.648292	0.139398	aceK	Liver	2.25831e-06	CRCA	Liver CRCA	0.00225831
Q9CZS1	AL1B1_513	0.727347	0.0140165	aceK	Liver	2.25831e-06	CRCA	Liver CRCA	0.00225831
Q9CZS1	AL1B1_517	0.605132	0.0227991	aceK	Liver	2.25831e-06	CRCA	Liver CRCA	0.00225831
Q9CZS1	AL1B1_53	0.694162	0.0172464	aceK	Liver	2.25831e-06	CRCA	Liver CRCA	0.00225831
Q9CZS1	AL1B1_83	0.0344419	0.0809274	aceK	Liver	2.25831e-06	CRCA	Liver CRCA	0.00225831
Q8R0Y6	AL1L1_128	1.78645	0.00935098	aceK	Liver	3.37764e-05	CRCA	Liver CRCA	0.0337764
Q8R0Y6	AL1L1_205	1.40672	0.320967	aceK	Liver	3.37764e-05	CRCA	Liver CRCA	0.0337764
Q8R0Y6	AL1L1_229	2.62591	0.00167267	aceK	Liver	3.37764e-05	CRCA	Liver CRCA	0.0337764
Q8R0Y6	AL1L1_290	2.04071	0.01026	aceK	Liver	3.37764e-05	CRCA	Liver CRCA	0.0337764
Q8R0Y6	AL1L1_35	0.310581	0.171272	aceK	Liver	3.37764e-05	CRCA	Liver CRCA	0.0337764
Q8R0Y6	AL1L1_411	0.850089	0.0296003	aceK	Liver	3.37764e-05	CRCA	Liver CRCA	0.0337764
Q8R0Y6	AL1L1_414	0.941575	0.11346	aceK	Liver	3.37764e-05	CRCA	Liver CRCA	0.0337764
Q8R0Y6	AL1L1_479	1.17134	0.453717	aceK	Liver	3.37764e-05	CRCA	Liver CRCA	0.0337764
Q8R0Y6	AL1L1_520	0.00267337	0.0021695	aceK	Liver	3.37764e-05	CRCA	Liver CRCA	0.0337764
Q8R0Y6	AL1L1_539	1.83948	0.138397	aceK	Liver	3.37764e-05	CRCA	Liver CRCA	0.0337764
Q8R0Y6	AL1L1_560	1.43695	0.47107	aceK	Liver	3.37764e-05	CRCA	Liver CRCA	0.0337764
Q8R0Y6	AL1L1_583	0.462197	0.0402881	aceK	Liver	3.37764e-05	CRCA	Liver CRCA	0.0337764
Q8R0Y6	AL1L1_597	0.00243227	0.049157	aceK	Liver	3.37764e-05	CRCA	Liver CRCA	0.0337764
Q8R0Y6	AL1L1_615	0.721982	0.026972	aceK	Liver	3.37764e-05	CRCA	Liver CRCA	0.0337764
Q8R0Y6	AL1L1_656	0.71533	0.000971379	aceK	Liver	3.37764e-05	CRCA	Liver CRCA	0.0337764
Q8R0Y6	AL1L1_660	2.26022	0.00703099	aceK	Liver	3.37764e-05	CRCA	Liver CRCA	0.0337764
Q8R0Y6	AL1L1_72	0.16874	0.302611	aceK	Liver	3.37764e-05	CRCA	Liver CRCA	0.0337764
Q8R0Y6	AL1L1_733	1.2835	0.959168	aceK	Liver	3.37764e-05	CRCA	Liver CRCA	0.0337764
Q8R0Y6	AL1L1_852	0.192168	0.118736	aceK	Liver	3.37764e-05	CRCA	Liver CRCA	0.0337764
Q8R0Y6	AL1L1_876	0.970762	0.0234554	aceK	Liver	3.37764e-05	CRCA	Liver CRCA	0.0337764
Q8R0Y6	AL1L1_882	0.970762	0.0234554	aceK	Liver	3.37764e-05	CRCA	Liver CRCA	0.0337764
P47740	AL3A2_296	0.557865	0.00650182	aceK	Liver	5.17727e-06	CRCA	Liver CRCA	0.00517727
P47740	AL3A2_369	0.848845	0.0288611	aceK	Liver	5.17727e-06	CRCA	Liver CRCA	0.00517727
P47740	AL3A2_372	2.83825	0.570606	aceK	Liver	5.17727e-06	CRCA	Liver CRCA	0.00517727
Q8CHT0	AL4A1_118	1.20998	0.0570211	aceK	Liver	8.32323e-06	CRCA	Liver CRCA	0.00832323
Q8CHT0	AL4A1_129	0.590249	0.0076242	aceK	Liver	8.32323e-06	CRCA	Liver CRCA	0.00832323
Q8CHT0	AL4A1_145	0.844264	0.0105416	aceK	Liver	8.32323e-06	CRCA	Liver CRCA	0.00832323
Q8CHT0	AL4A1_174	0.180992	0.115742	aceK	Liver	8.32323e-06	CRCA	Liver CRCA	0.00832323
Q8CHT0	AL4A1_394	0.208921	0.0434913	aceK	Liver	8.32323e-06	CRCA	Liver CRCA	0.00832323
Q8CHT0	AL4A1_400	1.07942	0.104915	aceK	Liver	8.32323e-06	CRCA	Liver CRCA	0.00832323
Q8CHT0	AL4A1_401	0.752913	0.00266619	aceK	Liver	8.32323e-06	CRCA	Liver CRCA	0.00832323
Q8CHT0	AL4A1_51	1.12752	0.110824	aceK	Liver	8.32323e-06	CRCA	Liver CRCA	0.00832323
Q8CHT0	AL4A1_530	0.585141	0.0067246	aceK	Liver	8.32323e-06	CRCA	Liver CRCA	0.00832323
Q8CHT0	AL4A1_92	0.389871	0.00434454	aceK	Liver	8.32323e-06	CRCA	Liver CRCA	0.00832323
Q8CHT0	AL4A1_98	0.75604	0.0157958	aceK	Liver	8.32323e-06	CRCA	Liver CRCA	0.00832323
Q8BH00	AL8A1_196	2.86512	0.0653309	aceK	Liver	5.93495e-06	CRCA	Liver CRCA	0.00593495
Q8BH00	AL8A1_305	1.72331	0.0104564	aceK	Liver	5.93495e-06	CRCA	Liver CRCA	0.00593495
Q8BH00	AL8A1_337	2.02742	0.000446448	aceK	Liver	5.93495e-06	CRCA	Liver CRCA	0.00593495
Q8BH00	AL8A1_344	2.67236	0.00335528	aceK	Liver	5.93495e-06	CRCA	Liver CRCA	0.00593495
Q8BH00	AL8A1_38	1.04867	0.922132	aceK	Liver	5.93495e-06	CRCA	Liver CRCA	0.00593495
Q9JLJ2	AL9A1_180	0.444587	0.0460626	aceK	Liver	1.58087e-05	CRCA	Liver CRCA	0.0158087
Q9JLJ2	AL9A1_30	0.866072	0.00900392	aceK	Liver	1.58087e-05	CRCA	Liver CRCA	0.0158087
Q9JLJ2	AL9A1_303	0.654372	0.0044689	aceK	Liver	1.58087e-05	CRCA	Liver CRCA	0.0158087
Q9JLJ2	AL9A1_310	0.635113	0.0142689	aceK	Liver	1.58087e-05	CRCA	Liver CRCA	0.0158087
Q9JLJ2	AL9A1_344	0.926437	0.0247588	aceK	Liver	1.58087e-05	CRCA	Liver CRCA	0.0158087
Q9JLJ2	AL9A1_49	0.803342	4.56284e-05	aceK	Liver	1.58087e-05	CRCA	Liver CRCA	0.0158087
Q8QZR5	ALAT1_338	1.93359	0.267787	aceK	Liver	1.93511e-06	CRCA	Liver CRCA	0.00193511
Q8QZR5	ALAT1_476	1.4813	0.34601	aceK	Liver	1.93511e-06	CRCA	Liver CRCA	0.00193511
Q8QZR5	ALAT1_483	1.35778	0.236529	aceK	Liver	1.93511e-06	CRCA	Liver CRCA	0.00193511
Q8QZR5	ALAT1_490	1.27594	0.614785	aceK	Liver	1.93511e-06	CRCA	Liver CRCA	0.00193511
Q8BGT5	ALAT2_414	0.895497	0.927763	aceK	Liver	1.00819e-06	CRCA	Liver CRCA	0.00100819
Q8BGT5	ALAT2_417	0.0908798	0.0766788	aceK	Liver	1.00819e-06	CRCA	Liver CRCA	0.00100819
Q8BGT5	ALAT2_504	0.559853	0.209884	aceK	Liver	1.00819e-06	CRCA	Liver CRCA	0.00100819
Q8BGT5	ALAT2_509	1.04347	0.140259	aceK	Liver	1.00819e-06	CRCA	Liver CRCA	0.00100819
P07724	ALBU_117	0.0306833	0.608448	aceK	Liver	2.6662e-05	CRCA	Liver CRCA	0.026662
P07724	ALBU_198	0.0028971	0.196001	aceK	Liver	2.6662e-05	CRCA	Liver CRCA	0.026662
P07724	ALBU_210	1.15246	0.899101	aceK	Liver	2.6662e-05	CRCA	Liver CRCA	0.026662
P07724	ALBU_212	0.603083	0.00150029	aceK	Liver	2.6662e-05	CRCA	Liver CRCA	0.026662
P07724	ALBU_229	0.597574	0.00570524	aceK	Liver	2.6662e-05	CRCA	Liver CRCA	0.026662
P07724	ALBU_236	0.885935	0.0793982	aceK	Liver	2.6662e-05	CRCA	Liver CRCA	0.026662
P07724	ALBU_257	0.20167	0.104644	aceK	Liver	2.6662e-05	CRCA	Liver CRCA	0.026662
P07724	ALBU_264	1.9643	0.179402	aceK	Liver	2.6662e-05	CRCA	Liver CRCA	0.026662
P07724	ALBU_267	314.389	0.121696	aceK	Liver	2.6662e-05	CRCA	Liver CRCA	0.026662
P07724	ALBU_28	1.02131	0.212885	aceK	Liver	2.6662e-05	CRCA	Liver CRCA	0.026662
P07724	ALBU_286	0.47454	0.0385789	aceK	Liver	2.6662e-05	CRCA	Liver CRCA	0.026662
P07724	ALBU_298	0.688769	0.00191078	aceK	Liver	2.6662e-05	CRCA	Liver CRCA	0.026662
P07724	ALBU_305	3.30581	0.00417046	aceK	Liver	2.6662e-05	CRCA	Liver CRCA	0.026662
P07724	ALBU_309	0.622317	0.0049866	aceK	Liver	2.6662e-05	CRCA	Liver CRCA	0.026662
P07724	ALBU_310	266.339	0.958922	aceK	Liver	2.6662e-05	CRCA	Liver CRCA	0.026662
P07724	ALBU_341	1.91817	0.640023	aceK	Liver	2.6662e-05	CRCA	Liver CRCA	0.026662
P07724	ALBU_383	0.820648	0.129645	aceK	Liver	2.6662e-05	CRCA	Liver CRCA	0.026662
P07724	ALBU_413	0.95094	0.260391	aceK	Liver	2.6662e-05	CRCA	Liver CRCA	0.026662
P07724	ALBU_421	0.47749	0.0875976	aceK	Liver	2.6662e-05	CRCA	Liver CRCA	0.026662
P07724	ALBU_438	0.460751	0.0519892	aceK	Liver	2.6662e-05	CRCA	Liver CRCA	0.026662
P07724	ALBU_44	0.667509	0.0183916	aceK	Liver	2.6662e-05	CRCA	Liver CRCA	0.026662
P07724	ALBU_490	0.555688	0.000758484	aceK	Liver	2.6662e-05	CRCA	Liver CRCA	0.026662
P07724	ALBU_499	0.623718	0.0173066	aceK	Liver	2.6662e-05	CRCA	Liver CRCA	0.026662
P07724	ALBU_524	2.34822	0.69125	aceK	Liver	2.6662e-05	CRCA	Liver CRCA	0.026662
P07724	ALBU_527	1.07124	0.457641	aceK	Liver	2.6662e-05	CRCA	Liver CRCA	0.026662
P07724	ALBU_543	0.484375	0.00353736	aceK	Liver	2.6662e-05	CRCA	Liver CRCA	0.026662
P07724	ALBU_545	0.77631	0.423982	aceK	Liver	2.6662e-05	CRCA	Liver CRCA	0.026662
P07724	ALBU_558	0.717552	0.00373018	aceK	Liver	2.6662e-05	CRCA	Liver CRCA	0.026662
P07724	ALBU_569	0.329149	0.155321	aceK	Liver	2.6662e-05	CRCA	Liver CRCA	0.026662
P07724	ALBU_57	0.742592	0.0370189	aceK	Liver	2.6662e-05	CRCA	Liver CRCA	0.026662
P07724	ALBU_584	0.303044	0.140911	aceK	Liver	2.6662e-05	CRCA	Liver CRCA	0.026662
P07724	ALBU_588	1.40782	0.622901	aceK	Liver	2.6662e-05	CRCA	Liver CRCA	0.026662
P07724	ALBU_65	1.03483	0.446776	aceK	Liver	2.6662e-05	CRCA	Liver CRCA	0.026662
P07724	ALBU_75	0.705184	0.0484788	aceK	Liver	2.6662e-05	CRCA	Liver CRCA	0.026662
P07724	ALBU_88	3.64765	0.573575	aceK	Liver	2.6662e-05	CRCA	Liver CRCA	0.026662
P07724	ALBU_97	0.90618	0.314829	aceK	Liver	2.6662e-05	CRCA	Liver CRCA	0.026662
P47738	ALDH2_131	2.49966	0.539116	aceK	Liver	3.17615e-05	CRCA	Liver CRCA	0.0317615
P47738	ALDH2_157	0.89484	0.0345826	aceK	Liver	3.17615e-05	CRCA	Liver CRCA	0.0317615
P47738	ALDH2_370	0.455939	0.00155627	aceK	Liver	3.17615e-05	CRCA	Liver CRCA	0.0317615
P47738	ALDH2_428	5.13808	0.314805	aceK	Liver	3.17615e-05	CRCA	Liver CRCA	0.0317615
P47738	ALDH2_443	1.13948	0.446314	aceK	Liver	3.17615e-05	CRCA	Liver CRCA	0.0317615
P47738	ALDH2_513	0.741818	0.0210616	aceK	Liver	3.17615e-05	CRCA	Liver CRCA	0.0317615
P47738	ALDH2_80	0.673801	0.000107256	aceK	Liver	3.17615e-05	CRCA	Liver CRCA	0.0317615
P47738	ALDH2_83	0.513032	0.000405197	aceK	Liver	3.17615e-05	CRCA	Liver CRCA	0.0317615
P05064	ALDOA_108	3.81084	0.00718199	aceK	Liver	1.47752e-06	CRCA	Liver CRCA	0.00147752
P05064	ALDOA_147	1.22709	0.000342637	aceK	Liver	1.47752e-06	CRCA	Liver CRCA	0.00147752
P05064	ALDOA_153	1.81338	0.0546313	aceK	Liver	1.47752e-06	CRCA	Liver CRCA	0.00147752
P05064	ALDOA_200	3.09121	0.0158998	aceK	Liver	1.47752e-06	CRCA	Liver CRCA	0.00147752
P05064	ALDOA_208	1.91116	0.0782598	aceK	Liver	1.47752e-06	CRCA	Liver CRCA	0.00147752
P05064	ALDOA_230	0.86994	0.00837781	aceK	Liver	1.47752e-06	CRCA	Liver CRCA	0.00147752
P05064	ALDOA_312	6.70592	0.00070688	aceK	Liver	1.47752e-06	CRCA	Liver CRCA	0.00147752
P05064	ALDOA_42	2.68881	0.00296885	aceK	Liver	1.47752e-06	CRCA	Liver CRCA	0.00147752
P05064	ALDOA_99	3.02775	0.00142791	aceK	Liver	1.47752e-06	CRCA	Liver CRCA	0.00147752
Q91Y97	ALDOB_101	0.520984	0.00052626	aceK	Liver	3.27129e-05	CRCA	Liver CRCA	0.0327129
Q91Y97	ALDOB_108	0.627069	0.134011	aceK	Liver	3.27129e-05	CRCA	Liver CRCA	0.0327129
Q91Y97	ALDOB_13	1.63189	0.0335495	aceK	Liver	3.27129e-05	CRCA	Liver CRCA	0.0327129
Q91Y97	ALDOB_147	1.86328	0.000376283	aceK	Liver	3.27129e-05	CRCA	Liver CRCA	0.0327129
Q91Y97	ALDOB_208	1.00057	0.787783	aceK	Liver	3.27129e-05	CRCA	Liver CRCA	0.0327129
Q91Y97	ALDOB_230	0.827834	0.0766908	aceK	Liver	3.27129e-05	CRCA	Liver CRCA	0.0327129
Q91Y97	ALDOB_242	2.87125	0.0246463	aceK	Liver	3.27129e-05	CRCA	Liver CRCA	0.0327129
Q91Y97	ALDOB_297	0.219177	0.00362039	aceK	Liver	3.27129e-05	CRCA	Liver CRCA	0.0327129
Q91Y97	ALDOB_330	1.59175	0.00493327	aceK	Liver	3.27129e-05	CRCA	Liver CRCA	0.0327129
P05063	ALDOC_147	2.18083	0.000342637	aceK	Liver	3.59505e-07	CRCA	Liver CRCA	0.000359505
P05063	ALDOC_200	5.49381	0.0158998	aceK	Liver	3.59505e-07	CRCA	Liver CRCA	0.000359505
P05063	ALDOC_208	3.39657	0.0782598	aceK	Liver	3.59505e-07	CRCA	Liver CRCA	0.000359505
P05063	ALDOC_42	0.943471	0.441566	aceK	Liver	3.59505e-07	CRCA	Liver CRCA	0.000359505
P45376	ALDR_195	1.44385	0.116508	aceK	Liver	5.8122e-07	CRCA	Liver CRCA	0.00058122
Q9DB25	ALG5_126	1.34045	0.00701652	aceK	Liver	1.11628e-07	CRCA	Liver CRCA	0.000111628
Q9DB25	ALG5_93	1.68215	0.104024	aceK	Liver	1.11628e-07	CRCA	Liver CRCA	0.000111628
O09174	AMACR_134	0.239623	0.132494	aceK	Liver	1.4583e-06	CRCA	Liver CRCA	0.0014583
O09174	AMACR_204	1.65958	0.0105751	aceK	Liver	1.4583e-06	CRCA	Liver CRCA	0.0014583
O09174	AMACR_269	0.829711	0.392146	aceK	Liver	1.4583e-06	CRCA	Liver CRCA	0.0014583
O09174	AMACR_57	0.579473	0.028091	aceK	Liver	1.4583e-06	CRCA	Liver CRCA	0.0014583
O09174	AMACR_86	0.732081	0.19187	aceK	Liver	1.4583e-06	CRCA	Liver CRCA	0.0014583
Q07456	AMBP_325	0.134295	0.521725	aceK	Liver	2.55275e-07	CRCA	Liver CRCA	0.000255275
Q07456	AMBP_330	11.2126	0.662927	aceK	Liver	2.55275e-07	CRCA	Liver CRCA	0.000255275
Q9CPY7	AMPL_103	0.623828	0.0942311	aceK	Liver	6.37117e-06	CRCA	Liver CRCA	0.00637117
Q9CPY7	AMPL_176	1.13632	0.632488	aceK	Liver	6.37117e-06	CRCA	Liver CRCA	0.00637117
Q9CPY7	AMPL_188	0.610008	0.103765	aceK	Liver	6.37117e-06	CRCA	Liver CRCA	0.00637117
Q9CPY7	AMPL_221	0.887466	0.0012975	aceK	Liver	6.37117e-06	CRCA	Liver CRCA	0.00637117
Q9CPY7	AMPL_224	0.693681	0.00704284	aceK	Liver	6.37117e-06	CRCA	Liver CRCA	0.00637117
Q9CPY7	AMPL_455	1.31042	0.615333	aceK	Liver	6.37117e-06	CRCA	Liver CRCA	0.00637117
Q9CPY7	AMPL_476	0.504767	0.0994142	aceK	Liver	6.37117e-06	CRCA	Liver CRCA	0.00637117
Q9CPY7	AMPL_489	0.279159	0.0804949	aceK	Liver	6.37117e-06	CRCA	Liver CRCA	0.00637117
Q9CPY7	AMPL_66	1.45623	0.787096	aceK	Liver	6.37117e-06	CRCA	Liver CRCA	0.00637117
Q9CPY7	AMPL_79	1.29808	0.411835	aceK	Liver	6.37117e-06	CRCA	Liver CRCA	0.00637117
Q9CPY7	AMPL_82	1.72894	0.0801224	aceK	Liver	6.37117e-06	CRCA	Liver CRCA	0.00637117
P55302	AMRP_293	7.01477	0.0110699	aceK	Liver	4.33033e-07	CRCA	Liver CRCA	0.000433033
P55302	AMRP_307	5.48691	5.26582e-06	aceK	Liver	4.33033e-07	CRCA	Liver CRCA	0.000433033
P32261	ANT3_72	2.19783	0.0141518	aceK	Liver	6.79305e-07	CRCA	Liver CRCA	0.000679305
P97384	ANX11_250	4.76208	1.32036e-05	aceK	Liver	3.06165e-07	CRCA	Liver CRCA	0.000306165
P97384	ANX11_253	10.415	0.104137	aceK	Liver	3.06165e-07	CRCA	Liver CRCA	0.000306165
P97384	ANX11_269	2.65769	0.0110566	aceK	Liver	3.06165e-07	CRCA	Liver CRCA	0.000306165
P07356	ANXA2_227	3.25459	0.0213117	aceK	Liver	1.25663e-06	CRCA	Liver CRCA	0.00125663
P07356	ANXA2_302	1.11017	0.0405165	aceK	Liver	1.25663e-06	CRCA	Liver CRCA	0.00125663
P97429	ANXA4_213	3.33436	0.0714942	aceK	Liver	8.87289e-07	CRCA	Liver CRCA	0.000887289
P97429	ANXA4_256	5.44033	0.000759983	aceK	Liver	8.87289e-07	CRCA	Liver CRCA	0.000887289
P97429	ANXA4_57	4.16987	0.0271967	aceK	Liver	8.87289e-07	CRCA	Liver CRCA	0.000887289
P48036	ANXA5_307	1.22559	0.00397479	aceK	Liver	2.93098e-06	CRCA	Liver CRCA	0.00293098
P48036	ANXA5_56	0.57108	0.40503	aceK	Liver	2.93098e-06	CRCA	Liver CRCA	0.00293098
P48036	ANXA5_68	1.86013	0.137333	aceK	Liver	2.93098e-06	CRCA	Liver CRCA	0.00293098
P48036	ANXA5_74	3.00475	0.164051	aceK	Liver	2.93098e-06	CRCA	Liver CRCA	0.00293098
P48036	ANXA5_77	2.41922	0.102622	aceK	Liver	2.93098e-06	CRCA	Liver CRCA	0.00293098
P48036	ANXA5_84	3.57371	0.00705752	aceK	Liver	2.93098e-06	CRCA	Liver CRCA	0.00293098
P48036	ANXA5_95	5.74396	3.87924e-07	aceK	Liver	2.93098e-06	CRCA	Liver CRCA	0.00293098
P14824	ANXA6_113	4.10225	0.0926199	aceK	Liver	9.18761e-08	CRCA	Liver CRCA	9.18761e-05
P14824	ANXA6_299	3.21879	0.0158284	aceK	Liver	9.18761e-08	CRCA	Liver CRCA	9.18761e-05
P14824	ANXA6_314	0.200311	0.29858	aceK	Liver	9.18761e-08	CRCA	Liver CRCA	9.18761e-05
P14824	ANXA6_370	11.8831	0.385415	aceK	Liver	9.18761e-08	CRCA	Liver CRCA	9.18761e-05
P14824	ANXA6_406	1.70738	0.0289407	aceK	Liver	9.18761e-08	CRCA	Liver CRCA	9.18761e-05
P14824	ANXA6_418	1.20531	0.73574	aceK	Liver	9.18761e-08	CRCA	Liver CRCA	9.18761e-05
P14824	ANXA6_442	1.94181	0.000909155	aceK	Liver	9.18761e-08	CRCA	Liver CRCA	9.18761e-05
P14824	ANXA6_456	1.11784	0.797089	aceK	Liver	9.18761e-08	CRCA	Liver CRCA	9.18761e-05
P14824	ANXA6_478	2.38801	0.000292383	aceK	Liver	9.18761e-08	CRCA	Liver CRCA	9.18761e-05
P14824	ANXA6_568	2.12457	0.014453	aceK	Liver	9.18761e-08	CRCA	Liver CRCA	9.18761e-05
P14824	ANXA6_579	1.46592	0.077471	aceK	Liver	9.18761e-08	CRCA	Liver CRCA	9.18761e-05
P14824	ANXA6_607	1.15256	0.652672	aceK	Liver	9.18761e-08	CRCA	Liver CRCA	9.18761e-05
P14824	ANXA6_610	1.54068	0.00647731	aceK	Liver	9.18761e-08	CRCA	Liver CRCA	9.18761e-05
P14824	ANXA6_620	1.55016	0.0195168	aceK	Liver	9.18761e-08	CRCA	Liver CRCA	9.18761e-05
P14824	ANXA6_75	1.44731	0.82703	aceK	Liver	9.18761e-08	CRCA	Liver CRCA	9.18761e-05
P14824	ANXA6_81	0.324014	0.360898	aceK	Liver	9.18761e-08	CRCA	Liver CRCA	9.18761e-05
Q07076	ANXA7_203	3.14324	0.00429959	aceK	Liver	8.79746e-07	CRCA	Liver CRCA	0.000879746
Q07076	ANXA7_212	4.00555	1.32036e-05	aceK	Liver	8.79746e-07	CRCA	Liver CRCA	0.000879746
Q8BW75	AOFB_248	0.589865	0.0920352	aceK	Liver	2.79742e-06	CRCA	Liver CRCA	0.00279742
Q8BW75	AOFB_258	0.732821	0.302475	aceK	Liver	2.79742e-06	CRCA	Liver CRCA	0.00279742
Q8BW75	AOFB_302	2.48933	0.00355314	aceK	Liver	2.79742e-06	CRCA	Liver CRCA	0.00279742
Q8BW75	AOFB_363	0.574204	0.00278457	aceK	Liver	2.79742e-06	CRCA	Liver CRCA	0.00279742
Q8BW75	AOFB_370	1.4629	0.741956	aceK	Liver	2.79742e-06	CRCA	Liver CRCA	0.00279742
Q8BW75	AOFB_456	1.6151	0.648672	aceK	Liver	2.79742e-06	CRCA	Liver CRCA	0.00279742
Q8BW75	AOFB_49	0.298047	0.424452	aceK	Liver	2.79742e-06	CRCA	Liver CRCA	0.00279742
Q8BW75	AOFB_52	1.82497	0.00980835	aceK	Liver	2.79742e-06	CRCA	Liver CRCA	0.00279742
Q8BW75	AOFB_81	2.7952	0.00389744	aceK	Liver	2.79742e-06	CRCA	Liver CRCA	0.00279742
O54754	AOXA_227	0.348578	0.00537937	aceK	Liver	1.21686e-06	CRCA	Liver CRCA	0.00121686
O54754	AOXA_805	0.634901	0.0692323	aceK	Liver	1.21686e-06	CRCA	Liver CRCA	0.00121686
G3X982	AOXC_1104	1.13031	0.0112427	aceK	Liver	3.32324e-06	CRCA	Liver CRCA	0.00332324
G3X982	AOXC_330	2.13008	0.0164742	aceK	Liver	3.32324e-06	CRCA	Liver CRCA	0.00332324
G3X982	AOXC_421	0.535728	0.0017814	aceK	Liver	3.32324e-06	CRCA	Liver CRCA	0.00332324
P22892	AP1G1_571	5.87909	0.00180116	aceK	Liver	3.52035e-07	CRCA	Liver CRCA	0.000352035
P35585	AP1M1_324	1.76235	0.0042691	aceK	Liver	3.69225e-07	CRCA	Liver CRCA	0.000369225
Q9DBG3	AP2B1_139	12.6374	0.00774109	aceK	Liver	6.29609e-07	CRCA	Liver CRCA	0.000629609
Q9DBG3	AP2B1_147	12.6374	0.00774109	aceK	Liver	6.29609e-07	CRCA	Liver CRCA	0.000629609
Q9DBG3	AP2B1_265	2.6534	0.158949	aceK	Liver	6.29609e-07	CRCA	Liver CRCA	0.000629609
Q9DBG3	AP2B1_318	4.03734	0.000842754	aceK	Liver	6.29609e-07	CRCA	Liver CRCA	0.000629609
Q9DBG3	AP2B1_721	3.24233	0.00350836	aceK	Liver	6.29609e-07	CRCA	Liver CRCA	0.000629609
P84091	AP2M1_167	0.623414	0.530444	aceK	Liver	6.80521e-07	CRCA	Liver CRCA	0.000680521
P84091	AP2M1_256	1.92307	0.00142534	aceK	Liver	6.80521e-07	CRCA	Liver CRCA	0.000680521
P84091	AP2M1_354	1.71918	0.00629821	aceK	Liver	6.80521e-07	CRCA	Liver CRCA	0.000680521
P84091	AP2M1_400	1.67153	0.0304707	aceK	Liver	6.80521e-07	CRCA	Liver CRCA	0.000680521
P84091	AP2M1_410	1.45248	0.025646	aceK	Liver	6.80521e-07	CRCA	Liver CRCA	0.000680521
Q9Z1T1	AP3B1_564	0.169842	0.0760996	aceK	Liver	4.16501e-07	CRCA	Liver CRCA	0.000416501
O54774	AP3D1_584	2.27242	0.000305184	aceK	Liver	3.53508e-07	CRCA	Liver CRCA	0.000353508
P56380	AP4A_129	1.20432	0.531403	aceK	Liver	1.3337e-07	CRCA	Liver CRCA	0.00013337
O35841	API5_158	1.95547	0.010261	aceK	Liver	3.37688e-07	CRCA	Liver CRCA	0.000337688
Q00623	APOA1_117	0.558964	0.152133	aceK	Liver	1.75858e-06	CRCA	Liver CRCA	0.00175858
Q00623	APOA1_156	57.8235	0.184745	aceK	Liver	1.75858e-06	CRCA	Liver CRCA	0.00175858
Q00623	APOA1_205	0.342099	0.340539	aceK	Liver	1.75858e-06	CRCA	Liver CRCA	0.00175858
Q00623	APOA1_222	0.730264	0.639566	aceK	Liver	1.75858e-06	CRCA	Liver CRCA	0.00175858
Q00623	APOA1_227	0.982612	0.379337	aceK	Liver	1.75858e-06	CRCA	Liver CRCA	0.00175858
Q00623	APOA1_247	0.329736	0.0929494	aceK	Liver	1.75858e-06	CRCA	Liver CRCA	0.00175858
Q00623	APOA1_256	0.260399	0.161036	aceK	Liver	1.75858e-06	CRCA	Liver CRCA	0.00175858
P09813	APOA2_67	0.138242	0.00250144	aceK	Liver	8.47642e-07	CRCA	Liver CRCA	0.000847642
P06728	APOA4_136	0.090909	0.757284	aceK	Liver	2.1838e-07	CRCA	Liver CRCA	0.00021838
P06728	APOA4_154	0.090909	0.757284	aceK	Liver	2.1838e-07	CRCA	Liver CRCA	0.00021838
P06728	APOA4_198	0.995853	0.00903235	aceK	Liver	2.1838e-07	CRCA	Liver CRCA	0.00021838
P06728	APOA4_255	0.61185	0.166713	aceK	Liver	2.1838e-07	CRCA	Liver CRCA	0.00021838
P06728	APOA4_350	0.57858	0.153161	aceK	Liver	2.1838e-07	CRCA	Liver CRCA	0.00021838
E9Q414	APOB_567	0.4877	0.805073	aceK	Liver	1.9745e-06	CRCA	Liver CRCA	0.0019745
P34928	APOC1_60	0.449632	0.411355	aceK	Liver	1.76494e-07	CRCA	Liver CRCA	0.000176494
P34928	APOC1_67	7.15961	0.0857193	aceK	Liver	1.76494e-07	CRCA	Liver CRCA	0.000176494
P34928	APOC1_78	0.883473	0.27091	aceK	Liver	1.76494e-07	CRCA	Liver CRCA	0.000176494
P34928	APOC1_80	0.766849	0.0523551	aceK	Liver	1.76494e-07	CRCA	Liver CRCA	0.000176494
P08226	APOE_173	0.960954	0.427887	aceK	Liver	4.80892e-06	CRCA	Liver CRCA	0.00480892
P08226	APOE_252	100.559	0.619081	aceK	Liver	4.80892e-06	CRCA	Liver CRCA	0.00480892
Q01339	APOH_149	14.8986	0.1949	aceK	Liver	5.06794e-07	CRCA	Liver CRCA	0.000506794
Q01339	APOH_295	125.581	0.330582	aceK	Liver	5.06794e-07	CRCA	Liver CRCA	0.000506794
Q01339	APOH_301	5.00035	0.146703	aceK	Liver	5.06794e-07	CRCA	Liver CRCA	0.000506794
Q02013	AQP1_6	9.89018	0.00161891	aceK	Liver	2.37421e-07	CRCA	Liver CRCA	0.000237421
Q9JKW0	AR6P1_193	302.071	0.315487	aceK	Liver	1.01308e-07	CRCA	Liver CRCA	0.000101308
Q9JKW0	AR6P1_196	302.071	0.315487	aceK	Liver	1.01308e-07	CRCA	Liver CRCA	0.000101308
Q9JKW0	AR6P1_198	302.071	0.315487	aceK	Liver	1.01308e-07	CRCA	Liver CRCA	0.000101308
Q9WV32	ARC1B_110	0.0210488	0.327253	aceK	Liver	7.95852e-07	CRCA	Liver CRCA	0.000795852
Q9WV32	ARC1B_37	2.40949	0.00342694	aceK	Liver	7.95852e-07	CRCA	Liver CRCA	0.000795852
Q9WV32	ARC1B_41	1.34544	0.00171798	aceK	Liver	7.95852e-07	CRCA	Liver CRCA	0.000795852
Q9WV32	ARC1B_82	1.32821	0.00234653	aceK	Liver	7.95852e-07	CRCA	Liver CRCA	0.000795852
P84078	ARF1_36	2.1485	0.0105116	aceK	Liver	9.2752e-07	CRCA	Liver CRCA	0.00092752
P61750	ARF4_36	1.71924	0.0105116	aceK	Liver	2.91549e-07	CRCA	Liver CRCA	0.000291549
P62331	ARF6_32	2.20013	0.0105116	aceK	Liver	2.43626e-07	CRCA	Liver CRCA	0.000243626
Q61176	ARGI1_155	1.47757	0.00050333	aceK	Liver	1.75573e-05	CRCA	Liver CRCA	0.0175573
Q61176	ARGI1_191	2.22592	0.0372604	aceK	Liver	1.75573e-05	CRCA	Liver CRCA	0.0175573
Q61176	ARGI1_196	1.73577	0.00575557	aceK	Liver	1.75573e-05	CRCA	Liver CRCA	0.0175573
Q61176	ARGI1_205	0.606303	0.268851	aceK	Liver	1.75573e-05	CRCA	Liver CRCA	0.0175573
Q61176	ARGI1_210	0.00223266	0.443598	aceK	Liver	1.75573e-05	CRCA	Liver CRCA	0.0175573
Q61176	ARGI1_26	1.90176	0.00420872	aceK	Liver	1.75573e-05	CRCA	Liver CRCA	0.0175573
Q61176	ARGI1_290	2.32568	0.0202645	aceK	Liver	1.75573e-05	CRCA	Liver CRCA	0.0175573
Q61176	ARGI1_320	2.34058	0.00434389	aceK	Liver	1.75573e-05	CRCA	Liver CRCA	0.0175573
Q61176	ARGI1_33	2.15833	0.132774	aceK	Liver	1.75573e-05	CRCA	Liver CRCA	0.0175573
Q61176	ARGI1_39	2.08513	0.0754684	aceK	Liver	1.75573e-05	CRCA	Liver CRCA	0.0175573
Q61176	ARGI1_68	2.59623	0.00262263	aceK	Liver	1.75573e-05	CRCA	Liver CRCA	0.0175573
Q61176	ARGI1_89	1.87405	7.91076e-06	aceK	Liver	1.75573e-05	CRCA	Liver CRCA	0.0175573
Q8CG76	ARK72_136	0.80457	0.0359034	aceK	Liver	2.19173e-06	CRCA	Liver CRCA	0.00219173
Q8CG76	ARK72_286	0.87316	0.453508	aceK	Liver	2.19173e-06	CRCA	Liver CRCA	0.00219173
Q9CQW2	ARL8B_146	4.33318	0.00570822	aceK	Liver	3.18558e-07	CRCA	Liver CRCA	0.000318558
Q91YI0	ARLY_131	3.75286	0.0017244	aceK	Liver	9.48e-06	CRCA	Liver CRCA	0.00948
Q91YI0	ARLY_192	1.2761	0.169672	aceK	Liver	9.48e-06	CRCA	Liver CRCA	0.00948
Q91YI0	ARLY_23	0.946729	0.504009	aceK	Liver	9.48e-06	CRCA	Liver CRCA	0.00948
Q91YI0	ARLY_51	1.39502	0.0453839	aceK	Liver	9.48e-06	CRCA	Liver CRCA	0.00948
Q91YI0	ARLY_69	1.72323	0.291998	aceK	Liver	9.48e-06	CRCA	Liver CRCA	0.00948
Q91YI0	ARLY_80	1.9327	0.000325116	aceK	Liver	9.48e-06	CRCA	Liver CRCA	0.00948
P61161	ARP2_299	1.34819	0.00864304	aceK	Liver	7.48879e-07	CRCA	Liver CRCA	0.000748879
P61161	ARP2_339	1.13539	0.0980574	aceK	Liver	7.48879e-07	CRCA	Liver CRCA	0.000748879
Q99JY9	ARP3_251	1.6033	0.00750431	aceK	Liver	1.48997e-06	CRCA	Liver CRCA	0.00148997
Q99JY9	ARP3_254	0.883139	0.236128	aceK	Liver	1.48997e-06	CRCA	Liver CRCA	0.00148997
Q99JY9	ARP3_348	1.73222	0.0130732	aceK	Liver	1.48997e-06	CRCA	Liver CRCA	0.00148997
Q99JY9	ARP3_75	2.48585	0.0910845	aceK	Liver	1.48997e-06	CRCA	Liver CRCA	0.00148997
Q9CVB6	ARPC2_186	1.36923	0.0199287	aceK	Liver	6.11368e-07	CRCA	Liver CRCA	0.000611368
Q9CVB6	ARPC2_77	1.76469	0.00309923	aceK	Liver	6.11368e-07	CRCA	Liver CRCA	0.000611368
Q9JM76	ARPC3_165	1.01621	0.0856765	aceK	Liver	2.94846e-07	CRCA	Liver CRCA	0.000294846
P59999	ARPC4_166	1.25497	0.524289	aceK	Liver	5.40769e-07	CRCA	Liver CRCA	0.000540769
P59999	ARPC4_89	0.947146	0.334305	aceK	Liver	5.40769e-07	CRCA	Liver CRCA	0.000540769
Q9CPW4	ARPC5_108	0.183631	0.0223305	aceK	Liver	8.02946e-07	CRCA	Liver CRCA	0.000802946
Q91WU5	AS3MT_223	1.03561	0.10086	aceK	Liver	9.6384e-07	CRCA	Liver CRCA	0.00096384
E9PZJ8	ASCC3_541	4.38095	0.101055	aceK	Liver	1.99198e-07	CRCA	Liver CRCA	0.000199198
E9PZJ8	ASCC3_573	4.16201	0.000588364	aceK	Liver	1.99198e-07	CRCA	Liver CRCA	0.000199198
Q9DCQ2	ASPD_119	1.75485	0.0262656	aceK	Liver	3.72735e-06	CRCA	Liver CRCA	0.00372735
Q8BSY0	ASPH_319	1.02478	0.036367	aceK	Liver	4.91292e-07	CRCA	Liver CRCA	0.000491292
Q8BSY0	ASPH_333	1.1928	0.647212	aceK	Liver	4.91292e-07	CRCA	Liver CRCA	0.000491292
Q8BSY0	ASPH_535	10.9813	0.000728875	aceK	Liver	4.91292e-07	CRCA	Liver CRCA	0.000491292
P16460	ASSY_112	2.12359	0.00867272	aceK	Liver	3.36554e-05	CRCA	Liver CRCA	0.0336554
P16460	ASSY_140	1.86964	0.589894	aceK	Liver	3.36554e-05	CRCA	Liver CRCA	0.0336554
P16460	ASSY_165	1.78309	0.0637639	aceK	Liver	3.36554e-05	CRCA	Liver CRCA	0.0336554
P16460	ASSY_215	4.28045	0.272759	aceK	Liver	3.36554e-05	CRCA	Liver CRCA	0.0336554
P16460	ASSY_228	1.14138	0.0902295	aceK	Liver	3.36554e-05	CRCA	Liver CRCA	0.0336554
P16460	ASSY_239	1.81811	0.146098	aceK	Liver	3.36554e-05	CRCA	Liver CRCA	0.0336554
P16460	ASSY_260	2.06269	0.423187	aceK	Liver	3.36554e-05	CRCA	Liver CRCA	0.0336554
P16460	ASSY_277	1.01106	0.0153883	aceK	Liver	3.36554e-05	CRCA	Liver CRCA	0.0336554
P16460	ASSY_340	1.87255	0.0264542	aceK	Liver	3.36554e-05	CRCA	Liver CRCA	0.0336554
P16460	ASSY_41	3.68512	0.0311265	aceK	Liver	3.36554e-05	CRCA	Liver CRCA	0.0336554
P16460	ASSY_53	1.20092	0.164483	aceK	Liver	3.36554e-05	CRCA	Liver CRCA	0.0336554
Q9EPE9	AT131_290	1.15697	0.051998	aceK	Liver	4.858e-07	CRCA	Liver CRCA	0.0004858
Q9EPE9	AT131_971	2.29177	0.000891555	aceK	Liver	4.858e-07	CRCA	Liver CRCA	0.0004858
Q8VDN2	AT1A1_1019	2.24467	0.0637109	aceK	Liver	5.80549e-06	CRCA	Liver CRCA	0.00580549
Q8VDN2	AT1A1_22	0.611137	0.0803772	aceK	Liver	5.80549e-06	CRCA	Liver CRCA	0.00580549
Q8VDN2	AT1A1_25	0.611137	0.0803772	aceK	Liver	5.80549e-06	CRCA	Liver CRCA	0.00580549
Q8VDN2	AT1A1_27	0.611137	0.0803772	aceK	Liver	5.80549e-06	CRCA	Liver CRCA	0.00580549
Q8VDN2	AT1A1_444	2.58885	0.0065244	aceK	Liver	5.80549e-06	CRCA	Liver CRCA	0.00580549
Q8VDN2	AT1A1_487	0.972921	0.487293	aceK	Liver	5.80549e-06	CRCA	Liver CRCA	0.00580549
Q8VDN2	AT1A1_494	0.974412	0.48461	aceK	Liver	5.80549e-06	CRCA	Liver CRCA	0.00580549
O55143	AT2A2_205	1.95583	0.13966	aceK	Liver	2.87023e-06	CRCA	Liver CRCA	0.00287023
O55143	AT2A2_436	3.99178	0.148072	aceK	Liver	2.87023e-06	CRCA	Liver CRCA	0.00287023
G5E829	AT2B1_495	1.38483	0.184383	aceK	Liver	4.5511e-07	CRCA	Liver CRCA	0.00045511
Q8BWU8	AT2L1_23	0.327239	0.0114307	aceK	Liver	4.55809e-07	CRCA	Liver CRCA	0.000455809
Q9CQQ7	AT5F1_131	1.23403	0.509054	aceK	Liver	4.11484e-06	CRCA	Liver CRCA	0.00411484
Q9CQQ7	AT5F1_139	0.880304	0.0145954	aceK	Liver	4.11484e-06	CRCA	Liver CRCA	0.00411484
Q9CQQ7	AT5F1_154	0.720608	0.00212042	aceK	Liver	4.11484e-06	CRCA	Liver CRCA	0.00411484
Q9CQQ7	AT5F1_162	0.585233	0.00270084	aceK	Liver	4.11484e-06	CRCA	Liver CRCA	0.00411484
Q9CQQ7	AT5F1_194	0.524259	0.00113759	aceK	Liver	4.11484e-06	CRCA	Liver CRCA	0.00411484
Q9CQQ7	AT5F1_210	0.572039	0.0112862	aceK	Liver	4.11484e-06	CRCA	Liver CRCA	0.00411484
Q9CQQ7	AT5F1_221	0.695104	0.000695059	aceK	Liver	4.11484e-06	CRCA	Liver CRCA	0.00411484
Q9CQQ7	AT5F1_225	0.983854	0.036151	aceK	Liver	4.11484e-06	CRCA	Liver CRCA	0.00411484
Q9CQQ7	AT5F1_233	0.586533	9.33165e-05	aceK	Liver	4.11484e-06	CRCA	Liver CRCA	0.00411484
Q9CQQ7	AT5F1_238	0.575717	0.00955855	aceK	Liver	4.11484e-06	CRCA	Liver CRCA	0.00411484
Q9CQQ7	AT5F1_244	0.602375	0.00161939	aceK	Liver	4.11484e-06	CRCA	Liver CRCA	0.00411484
Q9D5T0	ATAD1_144	1.02196	0.355803	aceK	Liver	3.72845e-07	CRCA	Liver CRCA	0.000372845
Q925I1	ATAD3_423	0.697437	0.0534637	aceK	Liver	8.99967e-07	CRCA	Liver CRCA	0.000899967
Q925I1	ATAD3_490	0.648659	0.0108307	aceK	Liver	8.99967e-07	CRCA	Liver CRCA	0.000899967
Q925I1	ATAD3_494	0.696995	0.0345906	aceK	Liver	8.99967e-07	CRCA	Liver CRCA	0.000899967
Q6PA06	ATLA2_321	0.761325	0.521833	aceK	Liver	3.74996e-07	CRCA	Liver CRCA	0.000374996
Q91YH5	ATLA3_129	1.41349	0.0124783	aceK	Liver	8.00358e-07	CRCA	Liver CRCA	0.000800358
O08997	ATOX1_25	2.03064	0.0933324	aceK	Liver	9.21274e-07	CRCA	Liver CRCA	0.000921274
O08997	ATOX1_60	4.31872	0.00841245	aceK	Liver	9.21274e-07	CRCA	Liver CRCA	0.000921274
Q9DCX2	ATP5H_117	0.67764	0.00871174	aceK	Liver	4.99435e-06	CRCA	Liver CRCA	0.00499435
Q9DCX2	ATP5H_121	0.70346	0.0117162	aceK	Liver	4.99435e-06	CRCA	Liver CRCA	0.00499435
Q9DCX2	ATP5H_144	0.749412	0.0560533	aceK	Liver	4.99435e-06	CRCA	Liver CRCA	0.00499435
Q9DCX2	ATP5H_147	0.748959	0.00947006	aceK	Liver	4.99435e-06	CRCA	Liver CRCA	0.00499435
Q9DCX2	ATP5H_148	0.747222	0.0124065	aceK	Liver	4.99435e-06	CRCA	Liver CRCA	0.00499435
Q9DCX2	ATP5H_149	0.764993	0.00801994	aceK	Liver	4.99435e-06	CRCA	Liver CRCA	0.00499435
Q9DCX2	ATP5H_32	0.685057	0.0289031	aceK	Liver	4.99435e-06	CRCA	Liver CRCA	0.00499435
Q9DCX2	ATP5H_48	0.362973	0.00130982	aceK	Liver	4.99435e-06	CRCA	Liver CRCA	0.00499435
Q9DCX2	ATP5H_63	0.175563	0.0166737	aceK	Liver	4.99435e-06	CRCA	Liver CRCA	0.00499435
Q9DCX2	ATP5H_72	0.500107	0.000789275	aceK	Liver	4.99435e-06	CRCA	Liver CRCA	0.00499435
Q9DCX2	ATP5H_73	0.541963	0.000339593	aceK	Liver	4.99435e-06	CRCA	Liver CRCA	0.00499435
Q9DCX2	ATP5H_78	0.726746	0.122919	aceK	Liver	4.99435e-06	CRCA	Liver CRCA	0.00499435
Q9DCX2	ATP5H_85	0.518574	0.106199	aceK	Liver	4.99435e-06	CRCA	Liver CRCA	0.00499435
Q9DCX2	ATP5H_95	0.492189	0.00461147	aceK	Liver	4.99435e-06	CRCA	Liver CRCA	0.00499435
Q9DCX2	ATP5H_99	0.370773	0.00296283	aceK	Liver	4.99435e-06	CRCA	Liver CRCA	0.00499435
Q06185	ATP5I_28	0.639983	0.0816976	aceK	Liver	2.52563e-06	CRCA	Liver CRCA	0.00252563
Q06185	ATP5I_34	1.2026	0.662087	aceK	Liver	2.52563e-06	CRCA	Liver CRCA	0.00252563
Q06185	ATP5I_48	3.18024	0.346169	aceK	Liver	2.52563e-06	CRCA	Liver CRCA	0.00252563
P97450	ATP5J_105	0.947957	0.000914288	aceK	Liver	2.38076e-06	CRCA	Liver CRCA	0.00238076
P97450	ATP5J_41	0.775931	0.0650499	aceK	Liver	2.38076e-06	CRCA	Liver CRCA	0.00238076
P97450	ATP5J_46	0.67031	0.00346152	aceK	Liver	2.38076e-06	CRCA	Liver CRCA	0.00238076
P97450	ATP5J_51	0.423512	0.0051269	aceK	Liver	2.38076e-06	CRCA	Liver CRCA	0.00238076
P97450	ATP5J_77	0.234526	0.00138771	aceK	Liver	2.38076e-06	CRCA	Liver CRCA	0.00238076
P97450	ATP5J_94	0.286306	0.00317332	aceK	Liver	2.38076e-06	CRCA	Liver CRCA	0.00238076
P97450	ATP5J_99	0.913391	0.0110629	aceK	Liver	2.38076e-06	CRCA	Liver CRCA	0.00238076
Q9CPQ8	ATP5L_11	0.726129	0.0443457	aceK	Liver	3.04705e-06	CRCA	Liver CRCA	0.00304705
Q9CPQ8	ATP5L_24	0.611075	0.00681267	aceK	Liver	3.04705e-06	CRCA	Liver CRCA	0.00304705
Q9CPQ8	ATP5L_35	0.320352	0.0106361	aceK	Liver	3.04705e-06	CRCA	Liver CRCA	0.00304705
Q9CPQ8	ATP5L_54	1.00722	0.225099	aceK	Liver	3.04705e-06	CRCA	Liver CRCA	0.00304705
Q9CPQ8	ATP5L_61	1.19668	0.108001	aceK	Liver	3.04705e-06	CRCA	Liver CRCA	0.00304705
Q9CPQ8	ATP5L_66	0.965658	0.0220387	aceK	Liver	3.04705e-06	CRCA	Liver CRCA	0.00304705
P03930	ATP8_46	0.317546	0.0121759	aceK	Liver	5.5386e-07	CRCA	Liver CRCA	0.00055386
P03930	ATP8_48	0.307974	0.011911	aceK	Liver	5.5386e-07	CRCA	Liver CRCA	0.00055386
P03930	ATP8_54	0.60447	0.00835308	aceK	Liver	5.5386e-07	CRCA	Liver CRCA	0.00055386
Q03265	ATPA_123	0.595131	0.175185	aceK	Liver	2.33334e-05	CRCA	Liver CRCA	0.0233334
Q03265	ATPA_126	0.369584	0.0575541	aceK	Liver	2.33334e-05	CRCA	Liver CRCA	0.0233334
Q03265	ATPA_132	0.354593	0.000361709	aceK	Liver	2.33334e-05	CRCA	Liver CRCA	0.0233334
Q03265	ATPA_167	1.12246	0.0787537	aceK	Liver	2.33334e-05	CRCA	Liver CRCA	0.0233334
Q03265	ATPA_230	0.393778	0.000869489	aceK	Liver	2.33334e-05	CRCA	Liver CRCA	0.0233334
Q03265	ATPA_239	0.606081	0.103324	aceK	Liver	2.33334e-05	CRCA	Liver CRCA	0.0233334
Q03265	ATPA_240	0.399497	0.0119113	aceK	Liver	2.33334e-05	CRCA	Liver CRCA	0.0233334
Q03265	ATPA_252	1.49847	0.616524	aceK	Liver	2.33334e-05	CRCA	Liver CRCA	0.0233334
Q03265	ATPA_261	0.698504	0.0016077	aceK	Liver	2.33334e-05	CRCA	Liver CRCA	0.0233334
Q03265	ATPA_427	0.644271	0.000100357	aceK	Liver	2.33334e-05	CRCA	Liver CRCA	0.0233334
Q03265	ATPA_434	0.428114	4.89902e-05	aceK	Liver	2.33334e-05	CRCA	Liver CRCA	0.0233334
Q03265	ATPA_498	1.07823	0.194571	aceK	Liver	2.33334e-05	CRCA	Liver CRCA	0.0233334
Q03265	ATPA_503	1.13474	0.538507	aceK	Liver	2.33334e-05	CRCA	Liver CRCA	0.0233334
Q03265	ATPA_506	0.416528	0.0935502	aceK	Liver	2.33334e-05	CRCA	Liver CRCA	0.0233334
Q03265	ATPA_531	0.700245	0.0151793	aceK	Liver	2.33334e-05	CRCA	Liver CRCA	0.0233334
Q03265	ATPA_539	0.871762	0.00223141	aceK	Liver	2.33334e-05	CRCA	Liver CRCA	0.0233334
Q03265	ATPA_541	0.154761	0.0577774	aceK	Liver	2.33334e-05	CRCA	Liver CRCA	0.0233334
P56480	ATPB_124	0.342889	0.00205666	aceK	Liver	1.73673e-05	CRCA	Liver CRCA	0.0173673
P56480	ATPB_133	0.498927	0.0107861	aceK	Liver	1.73673e-05	CRCA	Liver CRCA	0.0173673
P56480	ATPB_159	0.557334	0.00592762	aceK	Liver	1.73673e-05	CRCA	Liver CRCA	0.0173673
P56480	ATPB_259	0.587708	0.000374646	aceK	Liver	1.73673e-05	CRCA	Liver CRCA	0.0173673
P56480	ATPB_264	0.242958	0.0132136	aceK	Liver	1.73673e-05	CRCA	Liver CRCA	0.0173673
P56480	ATPB_480	0.448548	0.0003463	aceK	Liver	1.73673e-05	CRCA	Liver CRCA	0.0173673
P56480	ATPB_519	0.11773	0.252634	aceK	Liver	1.73673e-05	CRCA	Liver CRCA	0.0173673
P56480	ATPB_522	0.735708	0.00250276	aceK	Liver	1.73673e-05	CRCA	Liver CRCA	0.0173673
Q9D3D9	ATPD_136	0.550634	0.0187461	aceK	Liver	4.92029e-06	CRCA	Liver CRCA	0.00492029
Q9D3D9	ATPD_165	0.531756	0.00916114	aceK	Liver	4.92029e-06	CRCA	Liver CRCA	0.00492029
Q91VR2	ATPG_112	1.12154	0.139708	aceK	Liver	3.76002e-06	CRCA	Liver CRCA	0.00376002
Q91VR2	ATPG_115	1.46794	0.657314	aceK	Liver	3.76002e-06	CRCA	Liver CRCA	0.00376002
Q91VR2	ATPG_154	0.682657	0.0418144	aceK	Liver	3.76002e-06	CRCA	Liver CRCA	0.00376002
Q91VR2	ATPG_39	1.18759	0.617411	aceK	Liver	3.76002e-06	CRCA	Liver CRCA	0.00376002
Q91VR2	ATPG_43	0.684447	0.00164327	aceK	Liver	3.76002e-06	CRCA	Liver CRCA	0.00376002
Q91VR2	ATPG_49	0.691895	0.00320253	aceK	Liver	3.76002e-06	CRCA	Liver CRCA	0.00376002
Q91VR2	ATPG_55	0.586279	0.000250844	aceK	Liver	3.76002e-06	CRCA	Liver CRCA	0.00376002
Q91VR2	ATPG_64	0.178213	5.12914e-05	aceK	Liver	3.76002e-06	CRCA	Liver CRCA	0.00376002
Q91VR2	ATPG_88	0.549	0.00721874	aceK	Liver	3.76002e-06	CRCA	Liver CRCA	0.00376002
Q91VR2	ATPG_89	0.483413	0.000237129	aceK	Liver	3.76002e-06	CRCA	Liver CRCA	0.00376002
Q9DB20	ATPO_100	0.456994	0.00385942	aceK	Liver	6.06836e-06	CRCA	Liver CRCA	0.00606836
Q9DB20	ATPO_158	0.995325	0.535955	aceK	Liver	6.06836e-06	CRCA	Liver CRCA	0.00606836
Q9DB20	ATPO_162	0.449411	0.00312114	aceK	Liver	6.06836e-06	CRCA	Liver CRCA	0.00606836
Q9DB20	ATPO_172	0.339921	0.00209918	aceK	Liver	6.06836e-06	CRCA	Liver CRCA	0.00606836
Q9DB20	ATPO_176	1.01275	0.687349	aceK	Liver	6.06836e-06	CRCA	Liver CRCA	0.00606836
Q9DB20	ATPO_192	0.56152	0.00606969	aceK	Liver	6.06836e-06	CRCA	Liver CRCA	0.00606836
Q9DB20	ATPO_199	1.16169	0.912475	aceK	Liver	6.06836e-06	CRCA	Liver CRCA	0.00606836
Q9DB20	ATPO_201	0.377815	0.0260418	aceK	Liver	6.06836e-06	CRCA	Liver CRCA	0.00606836
Q9DB20	ATPO_204	0.485232	0.000113755	aceK	Liver	6.06836e-06	CRCA	Liver CRCA	0.00606836
Q9DB20	ATPO_53	0.268456	0.000353169	aceK	Liver	6.06836e-06	CRCA	Liver CRCA	0.00606836
Q9DB20	ATPO_54	0.258499	3.56545e-05	aceK	Liver	6.06836e-06	CRCA	Liver CRCA	0.00606836
Q9DB20	ATPO_60	0.583062	0.0106921	aceK	Liver	6.06836e-06	CRCA	Liver CRCA	0.00606836
Q9DB20	ATPO_70	0.737322	0.00675551	aceK	Liver	6.06836e-06	CRCA	Liver CRCA	0.00606836
Q9DB20	ATPO_84	0.209403	0.0513072	aceK	Liver	6.06836e-06	CRCA	Liver CRCA	0.00606836
Q9DB20	ATPO_97	0.461131	0.00187464	aceK	Liver	6.06836e-06	CRCA	Liver CRCA	0.00606836
Q9JLZ3	AUHM_135	0.582777	0.000978763	aceK	Liver	3.01247e-07	CRCA	Liver CRCA	0.000301247
Q9JLZ3	AUHM_179	0.726529	0.0134726	aceK	Liver	3.01247e-07	CRCA	Liver CRCA	0.000301247
Q9JLZ3	AUHM_186	0.423319	0.0292518	aceK	Liver	3.01247e-07	CRCA	Liver CRCA	0.000301247
Q9JLZ3	AUHM_84	0.552739	0.00217292	aceK	Liver	3.01247e-07	CRCA	Liver CRCA	0.000301247
Q9JLZ3	AUHM_97	0.485897	0.0126984	aceK	Liver	3.01247e-07	CRCA	Liver CRCA	0.000301247
Q91X34	BAAT_138	1.91995	0.000349734	aceK	Liver	7.61581e-07	CRCA	Liver CRCA	0.000761581
Q91X34	BAAT_305	1.47612	0.0689098	aceK	Liver	7.61581e-07	CRCA	Liver CRCA	0.000761581
Q8K3W0	BABA2_270	1.08933	0.195148	aceK	Liver	1.37527e-07	CRCA	Liver CRCA	0.000137527
Q91V12	BACH_199	0.297441	0.3473	aceK	Liver	6.83413e-10	CRCA	Liver CRCA	6.83413e-07
Q91V12	BACH_370	1.63086	0.0209266	aceK	Liver	6.83413e-10	CRCA	Liver CRCA	6.83413e-07
Q61335	BAP31_200	1.24974	0.0099933	aceK	Liver	1.0167e-06	CRCA	Liver CRCA	0.0010167
Q61335	BAP31_203	1.30081	0.00988824	aceK	Liver	1.0167e-06	CRCA	Liver CRCA	0.0010167
Q61335	BAP31_95	1.05716	0.00451403	aceK	Liver	1.0167e-06	CRCA	Liver CRCA	0.0010167
Q9EQ32	BCAP_382	3.19205	0.0170929	aceK	Liver	2.30698e-07	CRCA	Liver CRCA	0.000230698
Q8K019	BCLF1_333	0.242866	0.00572043	aceK	Liver	1.40619e-07	CRCA	Liver CRCA	0.000140619
Q8K019	BCLF1_879	0.357641	0.000463948	aceK	Liver	1.40619e-07	CRCA	Liver CRCA	0.000140619
Q8K019	BCLF1_885	0.357641	0.000463948	aceK	Liver	1.40619e-07	CRCA	Liver CRCA	0.000140619
Q8K019	BCLF1_890	0.357641	0.000463948	aceK	Liver	1.40619e-07	CRCA	Liver CRCA	0.000140619
Q9CZP5	BCS1_94	0.61349	0.0716104	aceK	Liver	7.62762e-08	CRCA	Liver CRCA	7.62762e-05
Q80XN0	BDH_122	0.245297	0.000732936	aceK	Liver	2.67416e-06	CRCA	Liver CRCA	0.00267416
Q80XN0	BDH_212	0.346398	0.0111248	aceK	Liver	2.67416e-06	CRCA	Liver CRCA	0.00267416
Q80XN0	BDH_258	0.598877	0.0100089	aceK	Liver	2.67416e-06	CRCA	Liver CRCA	0.00267416
Q80XN0	BDH_280	0.61853	0.000361228	aceK	Liver	2.67416e-06	CRCA	Liver CRCA	0.00267416
Q80XN0	BDH_283	0.714499	0.0881644	aceK	Liver	2.67416e-06	CRCA	Liver CRCA	0.00267416
Q80XN0	BDH_73	1.08055	0.11528	aceK	Liver	2.67416e-06	CRCA	Liver CRCA	0.00267416
Q80XN0	BDH_89	0.484707	0.0289098	aceK	Liver	2.67416e-06	CRCA	Liver CRCA	0.00267416
O35490	BHMT1_132	1.56169	0.0104961	aceK	Liver	4.06024e-05	CRCA	Liver CRCA	0.0406024
O35490	BHMT1_138	0.688726	0.787046	aceK	Liver	4.06024e-05	CRCA	Liver CRCA	0.0406024
O35490	BHMT1_150	1.93424	0.000460436	aceK	Liver	4.06024e-05	CRCA	Liver CRCA	0.0406024
O35490	BHMT1_207	9.56206	0.120205	aceK	Liver	4.06024e-05	CRCA	Liver CRCA	0.0406024
O35490	BHMT1_229	0.953043	0.299846	aceK	Liver	4.06024e-05	CRCA	Liver CRCA	0.0406024
O35490	BHMT1_232	1.18428	0.000141133	aceK	Liver	4.06024e-05	CRCA	Liver CRCA	0.0406024
O35490	BHMT1_283	1.42899	0.000589373	aceK	Liver	4.06024e-05	CRCA	Liver CRCA	0.0406024
O35490	BHMT1_400	1.41804	0.0220882	aceK	Liver	4.06024e-05	CRCA	Liver CRCA	0.0406024
O35490	BHMT1_82	1.83917	0.0245852	aceK	Liver	4.06024e-05	CRCA	Liver CRCA	0.0406024
O35490	BHMT1_93	1.78527	2.56206e-06	aceK	Liver	4.06024e-05	CRCA	Liver CRCA	0.0406024
Q9CY64	BIEA_199	2.56054	0.169925	aceK	Liver	4.8454e-07	CRCA	Liver CRCA	0.00048454
A2A5R2	BIG2_806	0.794909	0.462752	aceK	Liver	1.82995e-07	CRCA	Liver CRCA	0.000182995
P20029	BIP_114	3.49352	0.0247997	aceK	Liver	2.05996e-05	CRCA	Liver CRCA	0.0205996
P20029	BIP_164	2.21889	0.0130302	aceK	Liver	2.05996e-05	CRCA	Liver CRCA	0.0205996
P20029	BIP_214	0.56998	0.153787	aceK	Liver	2.05996e-05	CRCA	Liver CRCA	0.0205996
P20029	BIP_269	5.34865	0.00102757	aceK	Liver	2.05996e-05	CRCA	Liver CRCA	0.0205996
P20029	BIP_288	3.13127	0.000347582	aceK	Liver	2.05996e-05	CRCA	Liver CRCA	0.0205996
P20029	BIP_327	2.33329	0.00134739	aceK	Liver	2.05996e-05	CRCA	Liver CRCA	0.0205996
P20029	BIP_548	3.75556	0.00029534	aceK	Liver	2.05996e-05	CRCA	Liver CRCA	0.0205996
P20029	BIP_574	3.07038	0.019598	aceK	Liver	2.05996e-05	CRCA	Liver CRCA	0.0205996
P20029	BIP_580	2.58984	0.00172815	aceK	Liver	2.05996e-05	CRCA	Liver CRCA	0.0205996
P20029	BIP_602	1.37069	0.336532	aceK	Liver	2.05996e-05	CRCA	Liver CRCA	0.0205996
P20029	BIP_618	0.571489	0.707716	aceK	Liver	2.05996e-05	CRCA	Liver CRCA	0.0205996
Q8R016	BLMH_282	1.70134	0.0936076	aceK	Liver	6.44505e-07	CRCA	Liver CRCA	0.000644505
Q923D2	BLVRB_178	1.82896	0.012905	aceK	Liver	1.82356e-06	CRCA	Liver CRCA	0.00182356
Q924Y0	BODG_158	285.297	5.48615e-05	aceK	Liver	1.72111e-06	CRCA	Liver CRCA	0.00172111
Q924Y0	BODG_72	1.93993	0.231177	aceK	Liver	1.72111e-06	CRCA	Liver CRCA	0.00172111
Q924Y0	BODG_92	10.2662	0.023918	aceK	Liver	1.72111e-06	CRCA	Liver CRCA	0.00172111
Q8R164	BPHL_126	1.00466	0.0667698	aceK	Liver	3.13514e-06	CRCA	Liver CRCA	0.00313514
Q8R164	BPHL_151	0.455607	0.0701559	aceK	Liver	3.13514e-06	CRCA	Liver CRCA	0.00313514
Q8R164	BPHL_184	0.790362	0.00246108	aceK	Liver	3.13514e-06	CRCA	Liver CRCA	0.00313514
Q8R164	BPHL_188	0.640178	0.00700921	aceK	Liver	3.13514e-06	CRCA	Liver CRCA	0.00313514
Q8R164	BPHL_217	0.689765	0.132452	aceK	Liver	3.13514e-06	CRCA	Liver CRCA	0.00313514
Q8R164	BPHL_243	0.317027	0.0488888	aceK	Liver	3.13514e-06	CRCA	Liver CRCA	0.00313514
Q8R164	BPHL_260	0.873338	0.0189504	aceK	Liver	3.13514e-06	CRCA	Liver CRCA	0.00313514
Q8R164	BPHL_271	1.43739	0.363273	aceK	Liver	3.13514e-06	CRCA	Liver CRCA	0.00313514
Q8R164	BPHL_86	1.3996	0.247046	aceK	Liver	3.13514e-06	CRCA	Liver CRCA	0.00313514
Q9Z0S1	BPNT1_49	2.36549	0.000355098	aceK	Liver	1.89363e-06	CRCA	Liver CRCA	0.00189363
Q8CIF4	BTD_350	3.19931	0.105356	aceK	Liver	1.02881e-07	CRCA	Liver CRCA	0.000102881
Q9WVA3	BUB3_179	0.947643	0.205726	aceK	Liver	3.24344e-07	CRCA	Liver CRCA	0.000324344
Q8VC97	BUP1_153	2.68827	0.171868	aceK	Liver	9.92205e-07	CRCA	Liver CRCA	0.000992205
Q8VC97	BUP1_32	6.90792	0.000375629	aceK	Liver	9.92205e-07	CRCA	Liver CRCA	0.000992205
Q8VC97	BUP1_45	9.38473	0.00191459	aceK	Liver	9.92205e-07	CRCA	Liver CRCA	0.000992205
Q922D8	C1TC_302	0.970084	0.000356472	aceK	Liver	1.3585e-05	CRCA	Liver CRCA	0.013585
Q922D8	C1TC_313	1.39332	0.112729	aceK	Liver	1.3585e-05	CRCA	Liver CRCA	0.013585
Q922D8	C1TC_473	1.16791	0.000762376	aceK	Liver	1.3585e-05	CRCA	Liver CRCA	0.013585
Q922D8	C1TC_488	1.59351	0.837818	aceK	Liver	1.3585e-05	CRCA	Liver CRCA	0.013585
Q922D8	C1TC_553	1.4301	0.04128	aceK	Liver	1.3585e-05	CRCA	Liver CRCA	0.013585
Q922D8	C1TC_819	0.513175	0.200757	aceK	Liver	1.3585e-05	CRCA	Liver CRCA	0.013585
Q922D8	C1TC_866	0.653324	0.00724001	aceK	Liver	1.3585e-05	CRCA	Liver CRCA	0.013585
Q3V3R1	C1TM_188	1.92381	0.358748	aceK	Liver	1.12405e-07	CRCA	Liver CRCA	0.000112405
Q3V3R1	C1TM_515	2.52551	0.015969	aceK	Liver	1.12405e-07	CRCA	Liver CRCA	0.000112405
Q61112	CAB45_101	18.0051	0.0018738	aceK	Liver	4.38354e-08	CRCA	Liver CRCA	4.38354e-05
P47934	CACP_270	1.08886	0.454786	aceK	Liver	6.72164e-07	CRCA	Liver CRCA	0.000672164
P47934	CACP_315	1.00579	0.878533	aceK	Liver	6.72164e-07	CRCA	Liver CRCA	0.000672164
P47934	CACP_609	0.903591	0.249526	aceK	Liver	6.72164e-07	CRCA	Liver CRCA	0.000672164
P00920	CAH2_167	1.56813	0.0346835	aceK	Liver	4.5959e-07	CRCA	Liver CRCA	0.00045959
P16015	CAH3_135	1.68305	0.101695	aceK	Liver	1.37181e-05	CRCA	Liver CRCA	0.0137181
P16015	CAH3_153	1.30144	0.244715	aceK	Liver	1.37181e-05	CRCA	Liver CRCA	0.0137181
P16015	CAH3_165	0.840767	0.270738	aceK	Liver	1.37181e-05	CRCA	Liver CRCA	0.0137181
P16015	CAH3_167	0.0101653	0.135761	aceK	Liver	1.37181e-05	CRCA	Liver CRCA	0.0137181
P16015	CAH3_212	0.165934	0.125432	aceK	Liver	1.37181e-05	CRCA	Liver CRCA	0.0137181
P16015	CAH3_36	0.853139	0.000790247	aceK	Liver	1.37181e-05	CRCA	Liver CRCA	0.0137181
P16015	CAH3_39	1.88324	0.0628746	aceK	Liver	1.37181e-05	CRCA	Liver CRCA	0.0137181
P23589	CAH5A_162	0.43021	0.0320078	aceK	Liver	6.36513e-07	CRCA	Liver CRCA	0.000636513
P23589	CAH5A_179	2.49191	0.955945	aceK	Liver	6.36513e-07	CRCA	Liver CRCA	0.000636513
P23589	CAH5A_189	0.215919	0.0152966	aceK	Liver	6.36513e-07	CRCA	Liver CRCA	0.000636513
P23589	CAH5A_243	0.0133718	0.0150074	aceK	Liver	6.36513e-07	CRCA	Liver CRCA	0.000636513
P14211	CALR_151	1.38494	0.0116372	aceK	Liver	8.78584e-06	CRCA	Liver CRCA	0.00878584
P14211	CALR_159	1.36858	0.00885412	aceK	Liver	8.78584e-06	CRCA	Liver CRCA	0.00878584
P14211	CALR_355	1.83004	0.00970834	aceK	Liver	8.78584e-06	CRCA	Liver CRCA	0.00878584
P14211	CALR_374	0.358602	0.401635	aceK	Liver	8.78584e-06	CRCA	Liver CRCA	0.00878584
P14211	CALR_375	4.00286	0.033458	aceK	Liver	8.78584e-06	CRCA	Liver CRCA	0.00878584
P14211	CALR_48	0.877764	0.00962821	aceK	Liver	8.78584e-06	CRCA	Liver CRCA	0.00878584
P14211	CALR_55	2.22235	0.000312464	aceK	Liver	8.78584e-06	CRCA	Liver CRCA	0.00878584
P14211	CALR_62	10.0964	0.00278773	aceK	Liver	8.78584e-06	CRCA	Liver CRCA	0.00878584
P14211	CALR_80	2.65094	0.000645977	aceK	Liver	8.78584e-06	CRCA	Liver CRCA	0.00878584
P35564	CALX_221	0.92279	0.299055	aceK	Liver	3.97098e-06	CRCA	Liver CRCA	0.00397098
P35564	CALX_234	1.17708	0.203754	aceK	Liver	3.97098e-06	CRCA	Liver CRCA	0.00397098
Q6ZQ38	CAND1_255	9.6721	0.0789512	aceK	Liver	1.65165e-06	CRCA	Liver CRCA	0.00165165
Q6ZQ38	CAND1_51	2.10392	0.0114294	aceK	Liver	1.65165e-06	CRCA	Liver CRCA	0.00165165
Q6ZQ38	CAND1_574	0.481999	0.00450471	aceK	Liver	1.65165e-06	CRCA	Liver CRCA	0.00165165
P40124	CAP1_326	2.12041	0.000888471	aceK	Liver	2.94995e-06	CRCA	Liver CRCA	0.00294995
P40124	CAP1_375	1.94883	0.00113814	aceK	Liver	2.94995e-06	CRCA	Liver CRCA	0.00294995
P40124	CAP1_432	1.17244	0.322191	aceK	Liver	2.94995e-06	CRCA	Liver CRCA	0.00294995
P40124	CAP1_80	1.71474	0.00222085	aceK	Liver	2.94995e-06	CRCA	Liver CRCA	0.00294995
P47757	CAPZB_159	2.19521	0.0122192	aceK	Liver	7.85235e-10	CRCA	Liver CRCA	7.85235e-07
P47757	CAPZB_199	2.10302	0.00998367	aceK	Liver	7.85235e-10	CRCA	Liver CRCA	7.85235e-07
P47757	CAPZB_223	2.46033	0.0102206	aceK	Liver	7.85235e-10	CRCA	Liver CRCA	7.85235e-07
O08738	CASP6_127	0.14105	0.485522	aceK	Liver	1.27778e-07	CRCA	Liver CRCA	0.000127778
P24270	CATA_105	0.808586	0.00381513	aceK	Liver	3.4152e-05	CRCA	Liver CRCA	0.034152
P24270	CATA_16	2.80479	0.418563	aceK	Liver	3.4152e-05	CRCA	Liver CRCA	0.034152
P24270	CATA_169	0.823729	0.0296561	aceK	Liver	3.4152e-05	CRCA	Liver CRCA	0.034152
P24270	CATA_221	1.25619	0.0111643	aceK	Liver	3.4152e-05	CRCA	Liver CRCA	0.034152
P24270	CATA_233	0.580428	0.00159746	aceK	Liver	3.4152e-05	CRCA	Liver CRCA	0.034152
P24270	CATA_237	1.18093	0.00519542	aceK	Liver	3.4152e-05	CRCA	Liver CRCA	0.034152
P24270	CATA_243	1.36435	0.00722425	aceK	Liver	3.4152e-05	CRCA	Liver CRCA	0.034152
P24270	CATA_38	0.837901	0.00455588	aceK	Liver	3.4152e-05	CRCA	Liver CRCA	0.034152
P24270	CATA_430	1.26529	0.000403771	aceK	Liver	3.4152e-05	CRCA	Liver CRCA	0.034152
P24270	CATA_457	1.00287	0.25174	aceK	Liver	3.4152e-05	CRCA	Liver CRCA	0.034152
P24270	CATA_476	1.14048	0.0109192	aceK	Liver	3.4152e-05	CRCA	Liver CRCA	0.034152
P24270	CATA_499	1.61512	0.0197716	aceK	Liver	3.4152e-05	CRCA	Liver CRCA	0.034152
P24270	CATA_504	1.22754	0.00500021	aceK	Liver	3.4152e-05	CRCA	Liver CRCA	0.034152
P24270	CATA_522	4.71861	0.272721	aceK	Liver	3.4152e-05	CRCA	Liver CRCA	0.034152
P10605	CATB_268	0.791723	0.254761	aceK	Liver	1.76986e-06	CRCA	Liver CRCA	0.00176986
P18242	CATD_329	1.53834	0.0641412	aceK	Liver	1.95578e-06	CRCA	Liver CRCA	0.00195578
P06797	CATL1_113	0.586529	0.676393	aceK	Liver	3.53279e-07	CRCA	Liver CRCA	0.000353279
P47754	CAZA2_86	0.130232	0.0681443	aceK	Liver	1.50086e-06	CRCA	Liver CRCA	0.00150086
P48758	CBR1_157	1.92567	0.000124867	aceK	Liver	4.18722e-06	CRCA	Liver CRCA	0.00418722
P48758	CBR1_198	0.464294	0.401606	aceK	Liver	4.18722e-06	CRCA	Liver CRCA	0.00418722
P48758	CBR1_49	2.12168	0.00150281	aceK	Liver	4.18722e-06	CRCA	Liver CRCA	0.00418722
Q91VT4	CBR4_120	0.653006	0.356152	aceK	Liver	5.47749e-07	CRCA	Liver CRCA	0.000547749
Q91VT4	CBR4_194	0.710452	0.0147633	aceK	Liver	5.47749e-07	CRCA	Liver CRCA	0.000547749
Q91WT9	CBS_319	2.78703	0.000913973	aceK	Liver	1.54266e-06	CRCA	Liver CRCA	0.00154266
Q91WT9	CBS_386	1.5609	0.0844474	aceK	Liver	1.54266e-06	CRCA	Liver CRCA	0.00154266
Q91WT9	CBS_401	0.739839	0.405176	aceK	Liver	1.54266e-06	CRCA	Liver CRCA	0.00154266
Q91WT9	CBS_477	3.99645	6.91629e-05	aceK	Liver	1.54266e-06	CRCA	Liver CRCA	0.00154266
Q91WT9	CBS_69	1.94311	0.0195743	aceK	Liver	1.54266e-06	CRCA	Liver CRCA	0.00154266
Q8CH18	CCAR1_143	0.00807669	0.517219	aceK	Liver	2.78441e-07	CRCA	Liver CRCA	0.000278441
Q8VDP4	CCAR2_215	2.79962	0.284284	aceK	Liver	3.87158e-07	CRCA	Liver CRCA	0.000387158
Q9D024	CCD47_286	22.1407	0.0422852	aceK	Liver	3.51964e-07	CRCA	Liver CRCA	0.000351964
Q9D024	CCD47_351	2.40838	0.0572351	aceK	Liver	3.51964e-07	CRCA	Liver CRCA	0.000351964
Q7TQK5	CCD93_461	0.158194	0.208242	aceK	Liver	2.34856e-07	CRCA	Liver CRCA	0.000234856
Q7TQK5	CCD93_464	0.158194	0.208242	aceK	Liver	2.34856e-07	CRCA	Liver CRCA	0.000234856
P60766	CDC42_153	0.998018	0.0584339	aceK	Liver	8.29911e-07	CRCA	Liver CRCA	0.000829911
Q6A068	CDC5L_801	0.334558	0.796573	aceK	Liver	2.75281e-07	CRCA	Liver CRCA	0.000275281
P31809	CEAM1_385	0.292831	0.18846	aceK	Liver	1.7817e-07	CRCA	Liver CRCA	0.00017817
Q9CXS4	CENPV_187	1.88602	0.00514361	aceK	Liver	8.75731e-07	CRCA	Liver CRCA	0.000875731
Q9CXS4	CENPV_194	1.88587	0.00513141	aceK	Liver	8.75731e-07	CRCA	Liver CRCA	0.000875731
P04186	CFAB_296	0.0676283	0.197289	aceK	Liver	2.24259e-07	CRCA	Liver CRCA	0.000224259
P04186	CFAB_353	0.676555	0.508948	aceK	Liver	2.24259e-07	CRCA	Liver CRCA	0.000224259
P04186	CFAB_489	0.281065	0.00946536	aceK	Liver	2.24259e-07	CRCA	Liver CRCA	0.000224259
P04186	CFAB_613	0.86864	0.536912	aceK	Liver	2.24259e-07	CRCA	Liver CRCA	0.000224259
P04186	CFAB_704	1.20613	0.175992	aceK	Liver	2.24259e-07	CRCA	Liver CRCA	0.000224259
P04186	CFAB_88	0.942899	0.479265	aceK	Liver	2.24259e-07	CRCA	Liver CRCA	0.000224259
P06909	CFAH_1193	1.55636	0.365661	aceK	Liver	4.11457e-07	CRCA	Liver CRCA	0.000411457
P06909	CFAH_331	0.694483	0.797495	aceK	Liver	4.11457e-07	CRCA	Liver CRCA	0.000411457
P06909	CFAH_352	0.00859346	0.508787	aceK	Liver	4.11457e-07	CRCA	Liver CRCA	0.000411457
P06909	CFAH_655	0.226221	0.0409439	aceK	Liver	4.11457e-07	CRCA	Liver CRCA	0.000411457
P06909	CFAH_659	2.08674	0.342592	aceK	Liver	4.11457e-07	CRCA	Liver CRCA	0.000411457
P06909	CFAH_70	0.139441	0.00603559	aceK	Liver	4.11457e-07	CRCA	Liver CRCA	0.000411457
P06909	CFAH_756	0.00834215	0.762319	aceK	Liver	4.11457e-07	CRCA	Liver CRCA	0.000411457
P06909	CFAH_764	0.275001	0.432331	aceK	Liver	4.11457e-07	CRCA	Liver CRCA	0.000411457
Q61129	CFAI_351	1.29952	0.44958	aceK	Liver	1.23724e-07	CRCA	Liver CRCA	0.000123724
Q61129	CFAI_40	1.75807	0.00287082	aceK	Liver	1.23724e-07	CRCA	Liver CRCA	0.000123724
Q61129	CFAI_65	0.2134	0.0404147	aceK	Liver	1.23724e-07	CRCA	Liver CRCA	0.000123724
Q8VCN5	CGL_140	2.38256	0.0644233	aceK	Liver	6.6315e-06	CRCA	Liver CRCA	0.0066315
Q8VCN5	CGL_177	1.37137	0.0344472	aceK	Liver	6.6315e-06	CRCA	Liver CRCA	0.0066315
Q8VCN5	CGL_211	0.0630623	0.0529099	aceK	Liver	6.6315e-06	CRCA	Liver CRCA	0.0066315
Q8VCN5	CGL_270	4.27213	0.377693	aceK	Liver	6.6315e-06	CRCA	Liver CRCA	0.0066315
Q8VCN5	CGL_287	1.98093	0.824879	aceK	Liver	6.6315e-06	CRCA	Liver CRCA	0.0066315
Q8VCN5	CGL_303	1.38866	0.0149063	aceK	Liver	6.6315e-06	CRCA	Liver CRCA	0.0066315
Q8VCN5	CGL_325	2.5566	0.0109827	aceK	Liver	6.6315e-06	CRCA	Liver CRCA	0.0066315
Q8VCN5	CGL_329	2.17789	0.0935443	aceK	Liver	6.6315e-06	CRCA	Liver CRCA	0.0066315
Q8VCN5	CGL_332	1.38091	0.524121	aceK	Liver	6.6315e-06	CRCA	Liver CRCA	0.0066315
Q8VCN5	CGL_72	1.0381	0.0232685	aceK	Liver	6.6315e-06	CRCA	Liver CRCA	0.0066315
Q64433	CH10_66	0.579031	0.00481707	aceK	Liver	1.22787e-05	CRCA	Liver CRCA	0.0122787
Q64433	CH10_70	1.03221	0.0173294	aceK	Liver	1.22787e-05	CRCA	Liver CRCA	0.0122787
Q64433	CH10_8	0.389095	0.0301465	aceK	Liver	1.22787e-05	CRCA	Liver CRCA	0.0122787
Q64433	CH10_86	0.645438	0.0143461	aceK	Liver	1.22787e-05	CRCA	Liver CRCA	0.0122787
Q64433	CH10_99	0.451229	0.0269975	aceK	Liver	1.22787e-05	CRCA	Liver CRCA	0.0122787
P63038	CH60_130	0.729196	0.00353144	aceK	Liver	2.59202e-05	CRCA	Liver CRCA	0.0259202
P63038	CH60_156	0.20106	0.0083214	aceK	Liver	2.59202e-05	CRCA	Liver CRCA	0.0259202
P63038	CH60_157	0.186836	0.00710564	aceK	Liver	2.59202e-05	CRCA	Liver CRCA	0.0259202
P63038	CH60_180	0.675498	0.141985	aceK	Liver	2.59202e-05	CRCA	Liver CRCA	0.0259202
P63038	CH60_191	0.446566	0.00686509	aceK	Liver	2.59202e-05	CRCA	Liver CRCA	0.0259202
P63038	CH60_202	0.709687	0.0149374	aceK	Liver	2.59202e-05	CRCA	Liver CRCA	0.0259202
P63038	CH60_218	0.4018	0.0255464	aceK	Liver	2.59202e-05	CRCA	Liver CRCA	0.0259202
P63038	CH60_233	0.637982	0.00250985	aceK	Liver	2.59202e-05	CRCA	Liver CRCA	0.0259202
P63038	CH60_249	0.600908	0.0451341	aceK	Liver	2.59202e-05	CRCA	Liver CRCA	0.0259202
P63038	CH60_301	0.588109	0.000941495	aceK	Liver	2.59202e-05	CRCA	Liver CRCA	0.0259202
P63038	CH60_31	0.484104	0.00187627	aceK	Liver	2.59202e-05	CRCA	Liver CRCA	0.0259202
P63038	CH60_359	0.923012	0.0113002	aceK	Liver	2.59202e-05	CRCA	Liver CRCA	0.0259202
P63038	CH60_361	1.00997	0.0626335	aceK	Liver	2.59202e-05	CRCA	Liver CRCA	0.0259202
P63038	CH60_364	3.61814	0.612647	aceK	Liver	2.59202e-05	CRCA	Liver CRCA	0.0259202
P63038	CH60_369	0.280219	0.0266741	aceK	Liver	2.59202e-05	CRCA	Liver CRCA	0.0259202
P63038	CH60_389	0.401483	0.00210374	aceK	Liver	2.59202e-05	CRCA	Liver CRCA	0.0259202
P63038	CH60_396	0.335858	0.00670717	aceK	Liver	2.59202e-05	CRCA	Liver CRCA	0.0259202
P63038	CH60_405	0.36155	0.0199867	aceK	Liver	2.59202e-05	CRCA	Liver CRCA	0.0259202
P63038	CH60_417	0.977406	0.0842311	aceK	Liver	2.59202e-05	CRCA	Liver CRCA	0.0259202
P63038	CH60_418	0.465854	0.0228128	aceK	Liver	2.59202e-05	CRCA	Liver CRCA	0.0259202
P63038	CH60_462	0.28478	0.017236	aceK	Liver	2.59202e-05	CRCA	Liver CRCA	0.0259202
P63038	CH60_469	0.530622	0.00106882	aceK	Liver	2.59202e-05	CRCA	Liver CRCA	0.0259202
P63038	CH60_473	0.643307	0.00310841	aceK	Liver	2.59202e-05	CRCA	Liver CRCA	0.0259202
P63038	CH60_481	0.294954	0.0190381	aceK	Liver	2.59202e-05	CRCA	Liver CRCA	0.0259202
P63038	CH60_516	0.402316	0.405055	aceK	Liver	2.59202e-05	CRCA	Liver CRCA	0.0259202
P63038	CH60_82	0.826176	0.0227717	aceK	Liver	2.59202e-05	CRCA	Liver CRCA	0.0259202
P63038	CH60_87	2.58121	0.265693	aceK	Liver	2.59202e-05	CRCA	Liver CRCA	0.0259202
P63038	CH60_89	0.274007	0.00604116	aceK	Liver	2.59202e-05	CRCA	Liver CRCA	0.0259202
P63038	CH60_91	0.534485	0.0194522	aceK	Liver	2.59202e-05	CRCA	Liver CRCA	0.0259202
Q8BJ64	CHDH_438	1.29974	0.00334773	aceK	Liver	3.73579e-06	CRCA	Liver CRCA	0.00373579
Q8BJ64	CHDH_498	1.02694	0.0800635	aceK	Liver	3.73579e-06	CRCA	Liver CRCA	0.00373579
Q8BJ64	CHDH_582	5.31461	0.0165913	aceK	Liver	3.73579e-06	CRCA	Liver CRCA	0.00373579
Q8BJ64	CHDH_588	0.826245	0.931536	aceK	Liver	3.73579e-06	CRCA	Liver CRCA	0.00373579
Q03311	CHLE_536	0.486044	0.000560346	aceK	Liver	1.75829e-07	CRCA	Liver CRCA	0.000175829
P59242	CING_387	4.64604	0.000452046	aceK	Liver	8.52119e-07	CRCA	Liver CRCA	0.000852119
Q91WS0	CISD1_104	1.99139	0.000959456	aceK	Liver	1.26775e-06	CRCA	Liver CRCA	0.00126775
Q91WS0	CISD1_105	2.21421	0.00386527	aceK	Liver	1.26775e-06	CRCA	Liver CRCA	0.00126775
Q91WS0	CISD1_68	1.83644	0.00106625	aceK	Liver	1.26775e-06	CRCA	Liver CRCA	0.00126775
Q91WS0	CISD1_79	0.858337	0.040989	aceK	Liver	1.26775e-06	CRCA	Liver CRCA	0.00126775
Q9CQB5	CISD2_67	0.00181843	0.375686	aceK	Liver	2.03662e-07	CRCA	Liver CRCA	0.000203662
Q9CZU6	CISY_103	1.11321	0.902509	aceK	Liver	2.92688e-06	CRCA	Liver CRCA	0.00292688
Q9CZU6	CISY_327	0.858061	0.291842	aceK	Liver	2.92688e-06	CRCA	Liver CRCA	0.00292688
Q9CZU6	CISY_375	0.645875	0.00521239	aceK	Liver	2.92688e-06	CRCA	Liver CRCA	0.00292688
Q9CZU6	CISY_382	2.17677	0.413148	aceK	Liver	2.92688e-06	CRCA	Liver CRCA	0.00292688
Q9CZU6	CISY_459	1.05872	0.378547	aceK	Liver	2.92688e-06	CRCA	Liver CRCA	0.00292688
Q9CZU6	CISY_49	2.20425	0.0354352	aceK	Liver	2.92688e-06	CRCA	Liver CRCA	0.00292688
Q9CZU6	CISY_52	1.04145	0.205856	aceK	Liver	2.92688e-06	CRCA	Liver CRCA	0.00292688
Q91V76	CK054_199	2.20221	0.000665602	aceK	Liver	3.89178e-06	CRCA	Liver CRCA	0.00389178
Q91V76	CK054_211	4.58759	0.00720024	aceK	Liver	3.89178e-06	CRCA	Liver CRCA	0.00389178
Q91V76	CK054_244	1.81459	0.832345	aceK	Liver	3.89178e-06	CRCA	Liver CRCA	0.00389178
O08585	CLCA_229	2.51711	0.0272751	aceK	Liver	5.15058e-07	CRCA	Liver CRCA	0.000515058
Q6IRU5	CLCB_149	3.54162	0.0160506	aceK	Liver	6.92613e-07	CRCA	Liver CRCA	0.000692613
Q6IRU5	CLCB_223	2.11765	0.0305836	aceK	Liver	6.92613e-07	CRCA	Liver CRCA	0.000692613
Q68FD5	CLH1_1034	3.43477	0.0405433	aceK	Liver	6.14307e-06	CRCA	Liver CRCA	0.00614307
Q68FD5	CLH1_1209	3.03651	0.00638475	aceK	Liver	6.14307e-06	CRCA	Liver CRCA	0.00614307
Q68FD5	CLH1_1326	2.52053	0.0191474	aceK	Liver	6.14307e-06	CRCA	Liver CRCA	0.00614307
Q68FD5	CLH1_1331	1.93092	0.398426	aceK	Liver	6.14307e-06	CRCA	Liver CRCA	0.00614307
Q68FD5	CLH1_1441	3.4726	0.00749307	aceK	Liver	6.14307e-06	CRCA	Liver CRCA	0.00614307
Q68FD5	CLH1_1501	0.360487	0.00828527	aceK	Liver	6.14307e-06	CRCA	Liver CRCA	0.00614307
Q68FD5	CLH1_1516	0.455465	0.0378698	aceK	Liver	6.14307e-06	CRCA	Liver CRCA	0.00614307
Q68FD5	CLH1_227	2.08234	0.000297627	aceK	Liver	6.14307e-06	CRCA	Liver CRCA	0.00614307
Q68FD5	CLH1_382	2.28098	0.390137	aceK	Liver	6.14307e-06	CRCA	Liver CRCA	0.00614307
Q68FD5	CLH1_450	0.712074	0.741791	aceK	Liver	6.14307e-06	CRCA	Liver CRCA	0.00614307
Q68FD5	CLH1_456	0.565597	0.621728	aceK	Liver	6.14307e-06	CRCA	Liver CRCA	0.00614307
Q68FD5	CLH1_500	5.43105	0.0262172	aceK	Liver	6.14307e-06	CRCA	Liver CRCA	0.00614307
Q68FD5	CLH1_619	1.61608	0.00627952	aceK	Liver	6.14307e-06	CRCA	Liver CRCA	0.00614307
Q68FD5	CLH1_637	2.10263	0.00330772	aceK	Liver	6.14307e-06	CRCA	Liver CRCA	0.00614307
Q68FD5	CLH1_764	2.07798	0.0121716	aceK	Liver	6.14307e-06	CRCA	Liver CRCA	0.00614307
Q68FD5	CLH1_83	1.65611	0.000406253	aceK	Liver	6.14307e-06	CRCA	Liver CRCA	0.00614307
Q68FD5	CLH1_911	2.99868	0.00368465	aceK	Liver	6.14307e-06	CRCA	Liver CRCA	0.00614307
Q68FD5	CLH1_941	2.71608	0.0404041	aceK	Liver	6.14307e-06	CRCA	Liver CRCA	0.00614307
Q9QYB1	CLIC4_60	1.95941	0.699989	aceK	Liver	1.0579e-06	CRCA	Liver CRCA	0.0010579
O88696	CLPP_207	0.537445	0.163253	aceK	Liver	5.27761e-07	CRCA	Liver CRCA	0.000527761
Q9JHS4	CLPX_476	0.540647	0.924049	aceK	Liver	1.03456e-06	CRCA	Liver CRCA	0.00103456
Q5SW19	CLU_1172	2.14076	0.00947757	aceK	Liver	2.15668e-06	CRCA	Liver CRCA	0.00215668
Q5SW19	CLU_793	2.40921	0.0250864	aceK	Liver	2.15668e-06	CRCA	Liver CRCA	0.00215668
Q5SW19	CLU_824	1.07212	0.645989	aceK	Liver	2.15668e-06	CRCA	Liver CRCA	0.00215668
Q06890	CLUS_122	0.0415923	0.193073	aceK	Liver	2.62986e-07	CRCA	Liver CRCA	0.000262986
Q06890	CLUS_285	0.668101	0.52599	aceK	Liver	2.62986e-07	CRCA	Liver CRCA	0.000262986
Q06890	CLUS_61	1.12862	0.890364	aceK	Liver	2.62986e-07	CRCA	Liver CRCA	0.000262986
Q8R4N0	CLYBL_148	0.34224	0.00203224	aceK	Liver	1.82452e-06	CRCA	Liver CRCA	0.00182452
Q8R4N0	CLYBL_154	0.467262	0.049549	aceK	Liver	1.82452e-06	CRCA	Liver CRCA	0.00182452
Q8R4N0	CLYBL_55	0.664041	0.0358441	aceK	Liver	1.82452e-06	CRCA	Liver CRCA	0.00182452
Q8R4N0	CLYBL_56	0.281475	0.000604742	aceK	Liver	1.82452e-06	CRCA	Liver CRCA	0.00182452
Q8R4N0	CLYBL_64	0.601341	0.149912	aceK	Liver	1.82452e-06	CRCA	Liver CRCA	0.00182452
Q8R4N0	CLYBL_90	0.156346	0.00719697	aceK	Liver	1.82452e-06	CRCA	Liver CRCA	0.00182452
Q8R1G2	CMBL_227	1.37901	0.0631816	aceK	Liver	4.29182e-06	CRCA	Liver CRCA	0.00429182
Q8R1G2	CMBL_243	0.447994	0.420754	aceK	Liver	4.29182e-06	CRCA	Liver CRCA	0.00429182
Q8BH59	CMC1_403	0.923873	0.67093	aceK	Liver	5.3914e-07	CRCA	Liver CRCA	0.00053914
Q8BH59	CMC1_406	0.993479	0.406005	aceK	Liver	5.3914e-07	CRCA	Liver CRCA	0.00053914
Q8BH59	CMC1_482	0.742536	0.676904	aceK	Liver	5.3914e-07	CRCA	Liver CRCA	0.00053914
Q8BH59	CMC1_543	0.945541	0.503283	aceK	Liver	5.3914e-07	CRCA	Liver CRCA	0.00053914
Q9QXX4	CMC2_18	1.39568	0.0703764	aceK	Liver	6.19773e-06	CRCA	Liver CRCA	0.00619773
Q9QXX4	CMC2_23	1.49591	0.0122555	aceK	Liver	6.19773e-06	CRCA	Liver CRCA	0.00619773
Q9QXX4	CMC2_29	1.70496	0.00469877	aceK	Liver	6.19773e-06	CRCA	Liver CRCA	0.00619773
Q9QXX4	CMC2_354	0.895578	0.642645	aceK	Liver	6.19773e-06	CRCA	Liver CRCA	0.00619773
Q9QXX4	CMC2_373	0.772105	0.0219201	aceK	Liver	6.19773e-06	CRCA	Liver CRCA	0.00619773
Q9QXX4	CMC2_406	1.10113	0.67093	aceK	Liver	6.19773e-06	CRCA	Liver CRCA	0.00619773
Q9QXX4	CMC2_409	1.1841	0.406005	aceK	Liver	6.19773e-06	CRCA	Liver CRCA	0.00619773
Q9QXX4	CMC2_485	1.18567	0.753265	aceK	Liver	6.19773e-06	CRCA	Liver CRCA	0.00619773
Q9QXX4	CMC2_546	0.217398	0.0358955	aceK	Liver	6.19773e-06	CRCA	Liver CRCA	0.00619773
Q9QXX4	CMC2_581	1.15305	0.299851	aceK	Liver	6.19773e-06	CRCA	Liver CRCA	0.00619773
Q9QXX4	CMC2_642	1.32071	0.514283	aceK	Liver	6.19773e-06	CRCA	Liver CRCA	0.00619773
Q9QXX4	CMC2_663	2.25265	0.00689036	aceK	Liver	6.19773e-06	CRCA	Liver CRCA	0.00619773
Q9D1A2	CNDP2_364	1.77543	0.0178916	aceK	Liver	1.03681e-06	CRCA	Liver CRCA	0.00103681
Q9D1A2	CNDP2_37	0.639631	0.266347	aceK	Liver	1.03681e-06	CRCA	Liver CRCA	0.00103681
Q9D1A2	CNDP2_84	2.18279	0.0609797	aceK	Liver	1.03681e-06	CRCA	Liver CRCA	0.00103681
Q9DAU1	CNPY3_224	0.666366	0.0858477	aceK	Liver	2.60029e-07	CRCA	Liver CRCA	0.000260029
P01027	CO3_101	1.86827	0.160237	aceK	Liver	4.76971e-06	CRCA	Liver CRCA	0.00476971
P01027	CO3_1201	0.0263741	0.981472	aceK	Liver	4.76971e-06	CRCA	Liver CRCA	0.00476971
P01027	CO3_1290	0.00777461	0.566637	aceK	Liver	4.76971e-06	CRCA	Liver CRCA	0.00476971
P01027	CO3_1351	0.319316	0.00378619	aceK	Liver	4.76971e-06	CRCA	Liver CRCA	0.00476971
P01027	CO3_137	0.70339	0.438839	aceK	Liver	4.76971e-06	CRCA	Liver CRCA	0.00476971
P01027	CO3_1431	1.1918	0.076827	aceK	Liver	4.76971e-06	CRCA	Liver CRCA	0.00476971
P01027	CO3_1436	0.835811	0.789971	aceK	Liver	4.76971e-06	CRCA	Liver CRCA	0.00476971
P01027	CO3_1497	3.79452	0.261315	aceK	Liver	4.76971e-06	CRCA	Liver CRCA	0.00476971
P01027	CO3_1504	0.294481	0.876182	aceK	Liver	4.76971e-06	CRCA	Liver CRCA	0.00476971
P01027	CO3_1546	2.5904	0.415959	aceK	Liver	4.76971e-06	CRCA	Liver CRCA	0.00476971
P01027	CO3_1589	0.961398	0.210449	aceK	Liver	4.76971e-06	CRCA	Liver CRCA	0.00476971
P01027	CO3_1595	1.12188	0.0358029	aceK	Liver	4.76971e-06	CRCA	Liver CRCA	0.00476971
P01027	CO3_360	2.02327	0.247828	aceK	Liver	4.76971e-06	CRCA	Liver CRCA	0.00476971
P01027	CO3_363	0.585092	0.38281	aceK	Liver	4.76971e-06	CRCA	Liver CRCA	0.00476971
P01027	CO3_366	0.399354	0.0178233	aceK	Liver	4.76971e-06	CRCA	Liver CRCA	0.00476971
P01027	CO3_466	0.827094	0.917543	aceK	Liver	4.76971e-06	CRCA	Liver CRCA	0.00476971
P01027	CO3_486	1.0719	0.943913	aceK	Liver	4.76971e-06	CRCA	Liver CRCA	0.00476971
P01027	CO3_609	1.15853	0.317665	aceK	Liver	4.76971e-06	CRCA	Liver CRCA	0.00476971
P01027	CO3_688	4.01136	0.0262452	aceK	Liver	4.76971e-06	CRCA	Liver CRCA	0.00476971
P01027	CO3_692	1.09875	0.282573	aceK	Liver	4.76971e-06	CRCA	Liver CRCA	0.00476971
P01027	CO3_722	1.06894	0.571012	aceK	Liver	4.76971e-06	CRCA	Liver CRCA	0.00476971
P01027	CO3_733	1.24862	0.340823	aceK	Liver	4.76971e-06	CRCA	Liver CRCA	0.00476971
P01027	CO3_74	2.71181	0.20458	aceK	Liver	4.76971e-06	CRCA	Liver CRCA	0.00476971
P01027	CO3_779	0.576748	0.310796	aceK	Liver	4.76971e-06	CRCA	Liver CRCA	0.00476971
P01027	CO3_796	29.283	0.353197	aceK	Liver	4.76971e-06	CRCA	Liver CRCA	0.00476971
P01027	CO3_861	1.5661	0.146709	aceK	Liver	4.76971e-06	CRCA	Liver CRCA	0.00476971
P01027	CO3_90	3.01967	0.22633	aceK	Liver	4.76971e-06	CRCA	Liver CRCA	0.00476971
P01027	CO3_930	0.87131	0.862749	aceK	Liver	4.76971e-06	CRCA	Liver CRCA	0.00476971
P02463	CO4A1_1496	1.67614	0.487894	aceK	Liver	4.58232e-08	CRCA	Liver CRCA	4.58232e-05
P08122	CO4A2_317	1.42554	0.232856	aceK	Liver	1.59733e-07	CRCA	Liver CRCA	0.000159733
P01029	CO4B_1047	0.760236	0.836528	aceK	Liver	6.27178e-07	CRCA	Liver CRCA	0.000627178
P01029	CO4B_586	0.94062	0.576597	aceK	Liver	6.27178e-07	CRCA	Liver CRCA	0.000627178
P01029	CO4B_688	0.156777	0.423345	aceK	Liver	6.27178e-07	CRCA	Liver CRCA	0.000627178
Q02788	CO6A2_405	1.21027	0.00315029	aceK	Liver	2.59122e-07	CRCA	Liver CRCA	0.000259122
Q921H9	COA7_195	6.36114	0.00276606	aceK	Liver	7.41755e-07	CRCA	Liver CRCA	0.000741755
Q921H9	COA7_211	4.13643	0.030599	aceK	Liver	7.41755e-07	CRCA	Liver CRCA	0.000741755
Q9DBL7	COASY_449	4.27058	0.20823	aceK	Liver	1.09821e-06	CRCA	Liver CRCA	0.00109821
Q9DBL7	COASY_461	2.01809	0.0129653	aceK	Liver	1.09821e-06	CRCA	Liver CRCA	0.00109821
Q9DBL7	COASY_553	0.553813	0.706659	aceK	Liver	1.09821e-06	CRCA	Liver CRCA	0.00109821
P18760	COF1_112	1.1882	0.635249	aceK	Liver	7.39341e-06	CRCA	Liver CRCA	0.00739341
P18760	COF1_144	1.45999	0.0210803	aceK	Liver	7.39341e-06	CRCA	Liver CRCA	0.00739341
P18760	COF1_19	2.63856	0.103375	aceK	Liver	7.39341e-06	CRCA	Liver CRCA	0.00739341
P45591	COF2_19	3.79756	0.103375	aceK	Liver	1.52523e-06	CRCA	Liver CRCA	0.00152523
O88587	COMT_172	2.16236	0.0234046	aceK	Liver	3.04785e-06	CRCA	Liver CRCA	0.00304785
Q8CIE6	COPA_1082	1.99802	2.2509e-05	aceK	Liver	2.64195e-06	CRCA	Liver CRCA	0.00264195
Q8CIE6	COPA_1119	3.44367	0.0130795	aceK	Liver	2.64195e-06	CRCA	Liver CRCA	0.00264195
Q8CIE6	COPA_271	2.71116	0.0177177	aceK	Liver	2.64195e-06	CRCA	Liver CRCA	0.00264195
Q8CIE6	COPA_280	2.69736	0.000480712	aceK	Liver	2.64195e-06	CRCA	Liver CRCA	0.00264195
Q8CIE6	COPA_337	0.660215	0.704063	aceK	Liver	2.64195e-06	CRCA	Liver CRCA	0.00264195
Q8CIE6	COPA_362	5.07849	0.00194762	aceK	Liver	2.64195e-06	CRCA	Liver CRCA	0.00264195
Q8CIE6	COPA_441	1.71618	0.000672362	aceK	Liver	2.64195e-06	CRCA	Liver CRCA	0.00264195
Q8CIE6	COPA_46	3.53518	1.96613e-05	aceK	Liver	2.64195e-06	CRCA	Liver CRCA	0.00264195
Q8CIE6	COPA_480	3.18584	0.00076847	aceK	Liver	2.64195e-06	CRCA	Liver CRCA	0.00264195
Q8CIE6	COPA_81	3.51527	0.00315663	aceK	Liver	2.64195e-06	CRCA	Liver CRCA	0.00264195
Q9JIF7	COPB_32	1.3728	0.263199	aceK	Liver	1.04096e-06	CRCA	Liver CRCA	0.00104096
Q9JIF7	COPB_771	2.12201	0.00598183	aceK	Liver	1.04096e-06	CRCA	Liver CRCA	0.00104096
O55029	COPB2_199	1.51591	0.0225137	aceK	Liver	1.25413e-06	CRCA	Liver CRCA	0.00125413
O55029	COPB2_578	1.40412	0.619779	aceK	Liver	1.25413e-06	CRCA	Liver CRCA	0.00125413
O55029	COPB2_627	1.89794	0.0240851	aceK	Liver	1.25413e-06	CRCA	Liver CRCA	0.00125413
Q5XJY5	COPD_309	0.436683	0.0185496	aceK	Liver	1.04044e-06	CRCA	Liver CRCA	0.00104044
Q5XJY5	COPD_335	2.41954	0.000103565	aceK	Liver	1.04044e-06	CRCA	Liver CRCA	0.00104044
Q5XJY5	COPD_351	1.75063	0.146003	aceK	Liver	1.04044e-06	CRCA	Liver CRCA	0.00104044
Q5XJY5	COPD_363	2.06924	0.00136307	aceK	Liver	1.04044e-06	CRCA	Liver CRCA	0.00104044
Q9QZE5	COPG1_217	2.59955	0.00551668	aceK	Liver	1.44429e-06	CRCA	Liver CRCA	0.00144429
Q9QZE5	COPG1_362	1.08458	0.217974	aceK	Liver	1.44429e-06	CRCA	Liver CRCA	0.00144429
Q9QZE5	COPG1_514	1.6965	0.0136568	aceK	Liver	1.44429e-06	CRCA	Liver CRCA	0.00144429
Q9QZE5	COPG1_572	1.44351	0.0311702	aceK	Liver	1.44429e-06	CRCA	Liver CRCA	0.00144429
Q9QZE5	COPG1_806	1.66833	0.331315	aceK	Liver	1.44429e-06	CRCA	Liver CRCA	0.00144429
Q9QXK3	COPG2_217	1.1907	0.0640411	aceK	Liver	3.12331e-07	CRCA	Liver CRCA	0.000312331
Q9QXK3	COPG2_572	1.68184	0.746799	aceK	Liver	3.12331e-07	CRCA	Liver CRCA	0.000312331
P61924	COPZ1_39	2.77178	0.000781567	aceK	Liver	4.75462e-07	CRCA	Liver CRCA	0.000475462
P61924	COPZ1_42	3.58747	6.73827e-05	aceK	Liver	4.75462e-07	CRCA	Liver CRCA	0.000475462
Q8R1S0	COQ6_86	0.924403	0.156902	aceK	Liver	1.63184e-07	CRCA	Liver CRCA	0.000163184
P97478	COQ7_131	1.08536	0.938097	aceK	Liver	1.61086e-07	CRCA	Liver CRCA	0.000161086
Q60936	COQ8A_536	0.129528	0.00133332	aceK	Liver	8.7275e-07	CRCA	Liver CRCA	0.00087275
Q8K1Z0	COQ9_161	0.385233	0.0543597	aceK	Liver	7.18167e-07	CRCA	Liver CRCA	0.000718167
Q8K1Z0	COQ9_170	0.463547	0.00415412	aceK	Liver	7.18167e-07	CRCA	Liver CRCA	0.000718167
Q9WUM4	COR1C_214	8.82473	0.0168297	aceK	Liver	5.12778e-07	CRCA	Liver CRCA	0.000512778
Q9WUM4	COR1C_464	4.94719	0.000427683	aceK	Liver	5.12778e-07	CRCA	Liver CRCA	0.000512778
P56394	COX17_30	0.733856	0.41236	aceK	Liver	1.85406e-07	CRCA	Liver CRCA	0.000185406
P19783	COX41_164	2.64359	0.0158272	aceK	Liver	2.57915e-06	CRCA	Liver CRCA	0.00257915
P19783	COX41_60	0.798743	0.00287338	aceK	Liver	2.57915e-06	CRCA	Liver CRCA	0.00257915
P19783	COX41_63	1.00482	0.0335024	aceK	Liver	2.57915e-06	CRCA	Liver CRCA	0.00257915
P19783	COX41_65	0.240263	0.00124637	aceK	Liver	2.57915e-06	CRCA	Liver CRCA	0.00257915
P19783	COX41_67	0.569383	0.00144254	aceK	Liver	2.57915e-06	CRCA	Liver CRCA	0.00257915
P19783	COX41_78	0.60839	0.00846718	aceK	Liver	2.57915e-06	CRCA	Liver CRCA	0.00257915
P12787	COX5A_109	1.56472	0.290848	aceK	Liver	1.90282e-06	CRCA	Liver CRCA	0.00190282
P12787	COX5A_145	0.0747575	0.218238	aceK	Liver	1.90282e-06	CRCA	Liver CRCA	0.00190282
P19536	COX5B_120	0.545015	0.0121131	aceK	Liver	3.55062e-06	CRCA	Liver CRCA	0.00355062
P19536	COX5B_85	0.758796	0.295103	aceK	Liver	3.55062e-06	CRCA	Liver CRCA	0.00355062
P17665	COX7C_62	0.648768	0.040456	aceK	Liver	8.8816e-07	CRCA	Liver CRCA	0.00088816
P27786	CP17A_59	1.7623	0.958865	aceK	Liver	3.65393e-08	CRCA	Liver CRCA	3.65393e-05
P00186	CP1A2_250	0.939922	0.0240609	aceK	Liver	4.1017e-06	CRCA	Liver CRCA	0.0041017
P00186	CP1A2_463	5.39743	0.0110363	aceK	Liver	4.1017e-06	CRCA	Liver CRCA	0.0041017
P00186	CP1A2_94	0.828559	0.0737198	aceK	Liver	4.1017e-06	CRCA	Liver CRCA	0.0041017
P56654	CP237_121	0.491889	0.00910011	aceK	Liver	4.19936e-07	CRCA	Liver CRCA	0.000419936
P56654	CP237_138	1.98175	0.719489	aceK	Liver	4.19936e-07	CRCA	Liver CRCA	0.000419936
P56654	CP237_200	0.818584	0.228833	aceK	Liver	4.19936e-07	CRCA	Liver CRCA	0.000419936
P56654	CP237_333	0.833917	0.0023895	aceK	Liver	4.19936e-07	CRCA	Liver CRCA	0.000419936
P56654	CP237_432	0.258198	0.00223493	aceK	Liver	4.19936e-07	CRCA	Liver CRCA	0.000419936
P56657	CP240_121	2.21518	0.0349201	aceK	Liver	1.62814e-07	CRCA	Liver CRCA	0.000162814
P56657	CP240_138	3.25428	0.719489	aceK	Liver	1.62814e-07	CRCA	Liver CRCA	0.000162814
P56657	CP240_144	4.4211	0.320964	aceK	Liver	1.62814e-07	CRCA	Liver CRCA	0.000162814
P56657	CP240_375	1.06389	0.0326401	aceK	Liver	1.62814e-07	CRCA	Liver CRCA	0.000162814
P56657	CP240_432	0.495728	0.0104823	aceK	Liver	1.62814e-07	CRCA	Liver CRCA	0.000162814
Q6XVG2	CP254_138	1.83541	0.719489	aceK	Liver	1.55126e-06	CRCA	Liver CRCA	0.00155126
Q6XVG2	CP254_333	0.772338	0.0023895	aceK	Liver	1.55126e-06	CRCA	Liver CRCA	0.00155126
Q6XVG2	CP254_375	0.439975	0.0121325	aceK	Liver	1.55126e-06	CRCA	Liver CRCA	0.00155126
Q6XVG2	CP254_406	0.718854	0.0155113	aceK	Liver	1.55126e-06	CRCA	Liver CRCA	0.00155126
Q6XVG2	CP254_421	0.465842	0.267983	aceK	Liver	1.55126e-06	CRCA	Liver CRCA	0.00155126
Q6XVG2	CP254_432	1.21811	0.00350356	aceK	Liver	1.55126e-06	CRCA	Liver CRCA	0.00155126
Q91W64	CP270_240	1.10432	0.402884	aceK	Liver	1.28875e-06	CRCA	Liver CRCA	0.00128875
Q91W64	CP270_269	2.35605	0.313543	aceK	Liver	1.28875e-06	CRCA	Liver CRCA	0.00128875
Q91W64	CP270_59	1.78991	0.00381907	aceK	Liver	1.28875e-06	CRCA	Liver CRCA	0.00128875
Q9DBG1	CP27A_271	0.335428	0.000838207	aceK	Liver	3.31443e-06	CRCA	Liver CRCA	0.00331443
Q9DBG1	CP27A_285	0.886184	0.335538	aceK	Liver	3.31443e-06	CRCA	Liver CRCA	0.00331443
Q9DBG1	CP27A_291	1.12553	0.945106	aceK	Liver	3.31443e-06	CRCA	Liver CRCA	0.00331443
Q9DBG1	CP27A_296	0.90675	0.30228	aceK	Liver	3.31443e-06	CRCA	Liver CRCA	0.00331443
Q9DBG1	CP27A_389	1.60224	0.0535751	aceK	Liver	3.31443e-06	CRCA	Liver CRCA	0.00331443
Q9DBG1	CP27A_499	0.472147	0.0336603	aceK	Liver	3.31443e-06	CRCA	Liver CRCA	0.00331443
Q9DBG1	CP27A_512	0.417805	0.00760042	aceK	Liver	3.31443e-06	CRCA	Liver CRCA	0.00331443
Q9DBG1	CP27A_523	1.35461	0.173596	aceK	Liver	3.31443e-06	CRCA	Liver CRCA	0.00331443
P20852	CP2A5_436	0.271599	0.00500239	aceK	Liver	3.03184e-06	CRCA	Liver CRCA	0.00303184
P56593	CP2AC_157	3.50068	0.170044	aceK	Liver	2.57446e-06	CRCA	Liver CRCA	0.00257446
P56593	CP2AC_317	3.10463	0.00350042	aceK	Liver	2.57446e-06	CRCA	Liver CRCA	0.00257446
P56593	CP2AC_418	1.80673	0.0456581	aceK	Liver	2.57446e-06	CRCA	Liver CRCA	0.00257446
P56593	CP2AC_434	2.0491	0.00171522	aceK	Liver	2.57446e-06	CRCA	Liver CRCA	0.00257446
P56593	CP2AC_484	2.25109	0.00230257	aceK	Liver	2.57446e-06	CRCA	Liver CRCA	0.00257446
O55071	CP2BJ_252	0.951759	0.0358872	aceK	Liver	1.2249e-07	CRCA	Liver CRCA	0.00012249
Q64458	CP2CT_138	1.76885	0.719489	aceK	Liver	5.00716e-06	CRCA	Liver CRCA	0.00500716
Q64458	CP2CT_200	1.60855	0.393738	aceK	Liver	5.00716e-06	CRCA	Liver CRCA	0.00500716
Q64458	CP2CT_241	2.8193	0.148973	aceK	Liver	5.00716e-06	CRCA	Liver CRCA	0.00500716
Q64458	CP2CT_270	4.38574	2.12145e-06	aceK	Liver	5.00716e-06	CRCA	Liver CRCA	0.00500716
Q64458	CP2CT_375	0.885655	0.107912	aceK	Liver	5.00716e-06	CRCA	Liver CRCA	0.00500716
Q64458	CP2CT_421	0.448947	0.267983	aceK	Liver	5.00716e-06	CRCA	Liver CRCA	0.00500716
Q64458	CP2CT_432	1.17393	0.00350356	aceK	Liver	5.00716e-06	CRCA	Liver CRCA	0.00500716
P11714	CP2D9_149	0.391647	0.796369	aceK	Liver	2.09415e-06	CRCA	Liver CRCA	0.00209415
P24456	CP2DA_149	0.808235	0.796369	aceK	Liver	5.27065e-06	CRCA	Liver CRCA	0.00527065
P24456	CP2DA_414	1.95392	0.0431479	aceK	Liver	5.27065e-06	CRCA	Liver CRCA	0.00527065
P24456	CP2DA_79	0.430305	0.00758597	aceK	Liver	5.27065e-06	CRCA	Liver CRCA	0.00527065
Q8CIM7	CP2DQ_386	1.81935	0.0451398	aceK	Liver	2.18212e-06	CRCA	Liver CRCA	0.00218212
Q8CIM7	CP2DQ_414	3.34459	0.0588447	aceK	Liver	2.18212e-06	CRCA	Liver CRCA	0.00218212
Q8CIM7	CP2DQ_79	0.517329	0.019574	aceK	Liver	2.18212e-06	CRCA	Liver CRCA	0.00218212
Q05421	CP2E1_159	2.09771	0.70215	aceK	Liver	5.11707e-06	CRCA	Liver CRCA	0.00511707
Q05421	CP2E1_194	2.45361	0.188552	aceK	Liver	5.11707e-06	CRCA	Liver CRCA	0.00511707
Q05421	CP2E1_59	3.44121	0.00769403	aceK	Liver	5.11707e-06	CRCA	Liver CRCA	0.00511707
Q05421	CP2E1_84	5.14233	0.000518415	aceK	Liver	5.11707e-06	CRCA	Liver CRCA	0.00511707
P33267	CP2F2_139	1.00609	0.0262663	aceK	Liver	3.63569e-06	CRCA	Liver CRCA	0.00363569
P33267	CP2F2_319	0.584111	0.0584385	aceK	Liver	3.63569e-06	CRCA	Liver CRCA	0.00363569
O54749	CP2J5_152	0.83372	0.796369	aceK	Liver	5.86361e-07	CRCA	Liver CRCA	0.000586361
O54749	CP2J5_444	4.33107	0.000489478	aceK	Liver	5.86361e-07	CRCA	Liver CRCA	0.000586361
Q9JKJ9	CP39A_180	0.923398	0.843929	aceK	Liver	9.03053e-08	CRCA	Liver CRCA	9.03053e-05
Q64459	CP3AB_141	0.550032	0.00985345	aceK	Liver	7.5037e-06	CRCA	Liver CRCA	0.0075037
Q64464	CP3AD_127	1.19526	0.0408289	aceK	Liver	1.02432e-06	CRCA	Liver CRCA	0.00102432
Q9EP75	CP4FE_161	1.21104	0.259813	aceK	Liver	5.75706e-07	CRCA	Liver CRCA	0.000575706
Q9EP75	CP4FE_205	57.5483	0.807554	aceK	Liver	5.75706e-07	CRCA	Liver CRCA	0.000575706
Q9DBW0	CP4V2_376	0.441445	0.00388375	aceK	Liver	5.8525e-07	CRCA	Liver CRCA	0.00058525
Q9DBW0	CP4V2_471	0.528947	0.000373097	aceK	Liver	5.8525e-07	CRCA	Liver CRCA	0.00058525
Q8K0C4	CP51A_169	0.80098	0.434063	aceK	Liver	1.10034e-06	CRCA	Liver CRCA	0.00110034
Q8K0C4	CP51A_436	3.78826	0.00487576	aceK	Liver	1.10034e-06	CRCA	Liver CRCA	0.00110034
Q8BT60	CPNE3_58	1.26915	0.0522408	aceK	Liver	6.33269e-07	CRCA	Liver CRCA	0.000633269
Q9CQF3	CPSF5_23	0.692668	0.543535	aceK	Liver	1.20207e-07	CRCA	Liver CRCA	0.000120207
Q8C196	CPSM_1029	0.0805254	0.138834	aceK	Liver	0.000159344	CRCA	Liver CRCA	0.159344
Q8C196	CPSM_1070	0.206112	0.0578098	aceK	Liver	0.000159344	CRCA	Liver CRCA	0.159344
Q8C196	CPSM_1100	0.40185	0.0222545	aceK	Liver	0.000159344	CRCA	Liver CRCA	0.159344
Q8C196	CPSM_1149	0.0440525	0.302806	aceK	Liver	0.000159344	CRCA	Liver CRCA	0.159344
Q8C196	CPSM_1168	0.624427	0.0117942	aceK	Liver	0.000159344	CRCA	Liver CRCA	0.159344
Q8C196	CPSM_1183	0.645619	0.0297459	aceK	Liver	0.000159344	CRCA	Liver CRCA	0.159344
Q8C196	CPSM_119	1.62242	0.159168	aceK	Liver	0.000159344	CRCA	Liver CRCA	0.159344
Q8C196	CPSM_1222	0.609487	0.162073	aceK	Liver	0.000159344	CRCA	Liver CRCA	0.159344
Q8C196	CPSM_1232	0.220229	0.0160156	aceK	Liver	0.000159344	CRCA	Liver CRCA	0.159344
Q8C196	CPSM_1269	1.24148	0.960987	aceK	Liver	0.000159344	CRCA	Liver CRCA	0.159344
Q8C196	CPSM_127	0.106727	0.0167844	aceK	Liver	0.000159344	CRCA	Liver CRCA	0.159344
Q8C196	CPSM_1291	0.504299	0.014929	aceK	Liver	0.000159344	CRCA	Liver CRCA	0.159344
Q8C196	CPSM_1309	0.489377	0.036852	aceK	Liver	0.000159344	CRCA	Liver CRCA	0.159344
Q8C196	CPSM_1356	1.11995	0.519572	aceK	Liver	0.000159344	CRCA	Liver CRCA	0.159344
Q8C196	CPSM_1360	1.19326	0.730338	aceK	Liver	0.000159344	CRCA	Liver CRCA	0.159344
Q8C196	CPSM_1387	0.933685	0.188338	aceK	Liver	0.000159344	CRCA	Liver CRCA	0.159344
Q8C196	CPSM_1444	0.0534643	0.00362516	aceK	Liver	0.000159344	CRCA	Liver CRCA	0.159344
Q8C196	CPSM_1471	0.402067	0.202673	aceK	Liver	0.000159344	CRCA	Liver CRCA	0.159344
Q8C196	CPSM_1479	0.916275	0.0469598	aceK	Liver	0.000159344	CRCA	Liver CRCA	0.159344
Q8C196	CPSM_1486	1.18473	0.683276	aceK	Liver	0.000159344	CRCA	Liver CRCA	0.159344
Q8C196	CPSM_157	0.343016	0.00125354	aceK	Liver	0.000159344	CRCA	Liver CRCA	0.159344
Q8C196	CPSM_171	0.834446	0.0135934	aceK	Liver	0.000159344	CRCA	Liver CRCA	0.159344
Q8C196	CPSM_176	0.494622	0.00245619	aceK	Liver	0.000159344	CRCA	Liver CRCA	0.159344
Q8C196	CPSM_207	0.279949	0.0137557	aceK	Liver	0.000159344	CRCA	Liver CRCA	0.159344
Q8C196	CPSM_219	1.17079	0.472601	aceK	Liver	0.000159344	CRCA	Liver CRCA	0.159344
Q8C196	CPSM_228	1.06242	0.278703	aceK	Liver	0.000159344	CRCA	Liver CRCA	0.159344
Q8C196	CPSM_279	0.353654	0.00861598	aceK	Liver	0.000159344	CRCA	Liver CRCA	0.159344
Q8C196	CPSM_280	0.176292	0.00594515	aceK	Liver	0.000159344	CRCA	Liver CRCA	0.159344
Q8C196	CPSM_287	0.439185	0.0216057	aceK	Liver	0.000159344	CRCA	Liver CRCA	0.159344
Q8C196	CPSM_307	0.293199	0.000962654	aceK	Liver	0.000159344	CRCA	Liver CRCA	0.159344
Q8C196	CPSM_310	0.69546	0.0061694	aceK	Liver	0.000159344	CRCA	Liver CRCA	0.159344
Q8C196	CPSM_44	0.769909	0.00095277	aceK	Liver	0.000159344	CRCA	Liver CRCA	0.159344
Q8C196	CPSM_453	0.62973	0.00741002	aceK	Liver	0.000159344	CRCA	Liver CRCA	0.159344
Q8C196	CPSM_458	0.642372	0.0141603	aceK	Liver	0.000159344	CRCA	Liver CRCA	0.159344
Q8C196	CPSM_477	0.720037	0.010232	aceK	Liver	0.000159344	CRCA	Liver CRCA	0.159344
Q8C196	CPSM_522	0.698418	0.0229257	aceK	Liver	0.000159344	CRCA	Liver CRCA	0.159344
Q8C196	CPSM_527	1.17952	0.645546	aceK	Liver	0.000159344	CRCA	Liver CRCA	0.159344
Q8C196	CPSM_55	0.934103	0.0684429	aceK	Liver	0.000159344	CRCA	Liver CRCA	0.159344
Q8C196	CPSM_553	0.575961	0.0124736	aceK	Liver	0.000159344	CRCA	Liver CRCA	0.159344
Q8C196	CPSM_560	0.551807	0.00956684	aceK	Liver	0.000159344	CRCA	Liver CRCA	0.159344
Q8C196	CPSM_57	0.782545	0.00140181	aceK	Liver	0.000159344	CRCA	Liver CRCA	0.159344
Q8C196	CPSM_575	0.389129	0.0426092	aceK	Liver	0.000159344	CRCA	Liver CRCA	0.159344
Q8C196	CPSM_751	0.816078	0.330465	aceK	Liver	0.000159344	CRCA	Liver CRCA	0.159344
Q8C196	CPSM_772	0.715415	0.027954	aceK	Liver	0.000159344	CRCA	Liver CRCA	0.159344
Q8C196	CPSM_793	1.17151	0.557827	aceK	Liver	0.000159344	CRCA	Liver CRCA	0.159344
Q8C196	CPSM_811	0.799934	0.102202	aceK	Liver	0.000159344	CRCA	Liver CRCA	0.159344
Q8C196	CPSM_831	0.25253	2.64393e-05	aceK	Liver	0.000159344	CRCA	Liver CRCA	0.159344
Q8C196	CPSM_840	0.343488	0.00105671	aceK	Liver	0.000159344	CRCA	Liver CRCA	0.159344
Q8C196	CPSM_841	0.451835	0.00288232	aceK	Liver	0.000159344	CRCA	Liver CRCA	0.159344
Q8C196	CPSM_856	0.580676	0.0170674	aceK	Liver	0.000159344	CRCA	Liver CRCA	0.159344
Q8C196	CPSM_875	0.40356	0.000267439	aceK	Liver	0.000159344	CRCA	Liver CRCA	0.159344
Q8C196	CPSM_889	0.671901	0.000121224	aceK	Liver	0.000159344	CRCA	Liver CRCA	0.159344
Q8C196	CPSM_892	0.684661	0.0431085	aceK	Liver	0.000159344	CRCA	Liver CRCA	0.159344
Q8C196	CPSM_915	0.900423	0.00865616	aceK	Liver	0.000159344	CRCA	Liver CRCA	0.159344
Q8C196	CPSM_919	1.73568	0.0369005	aceK	Liver	0.000159344	CRCA	Liver CRCA	0.159344
Q8C196	CPSM_935	0.835655	0.0305747	aceK	Liver	0.000159344	CRCA	Liver CRCA	0.159344
P97742	CPT1A_195	1.34429	0.179296	aceK	Liver	1.77058e-06	CRCA	Liver CRCA	0.00177058
P97742	CPT1A_292	3.63737	0.0440483	aceK	Liver	1.77058e-06	CRCA	Liver CRCA	0.00177058
P97742	CPT1A_329	1.19508	0.66075	aceK	Liver	1.77058e-06	CRCA	Liver CRCA	0.00177058
P97742	CPT1A_393	1.14342	0.386505	aceK	Liver	1.77058e-06	CRCA	Liver CRCA	0.00177058
P97742	CPT1A_634	1.13578	0.983506	aceK	Liver	1.77058e-06	CRCA	Liver CRCA	0.00177058
P52825	CPT2_104	2.10268	0.0122609	aceK	Liver	7.43174e-06	CRCA	Liver CRCA	0.00743174
P52825	CPT2_239	0.851668	0.00682254	aceK	Liver	7.43174e-06	CRCA	Liver CRCA	0.00743174
P52825	CPT2_305	1.20966	0.960336	aceK	Liver	7.43174e-06	CRCA	Liver CRCA	0.00743174
P52825	CPT2_414	1.04121	0.399887	aceK	Liver	7.43174e-06	CRCA	Liver CRCA	0.00743174
P52825	CPT2_418	0.555246	0.00648594	aceK	Liver	7.43174e-06	CRCA	Liver CRCA	0.00743174
P52825	CPT2_424	1.06332	0.116728	aceK	Liver	7.43174e-06	CRCA	Liver CRCA	0.00743174
P52825	CPT2_433	0.886407	0.19618	aceK	Liver	7.43174e-06	CRCA	Liver CRCA	0.00743174
P52825	CPT2_439	0.819716	0.211945	aceK	Liver	7.43174e-06	CRCA	Liver CRCA	0.00743174
P52825	CPT2_457	1.49511	0.150735	aceK	Liver	7.43174e-06	CRCA	Liver CRCA	0.00743174
P52825	CPT2_459	0.456547	0.0127561	aceK	Liver	7.43174e-06	CRCA	Liver CRCA	0.00743174
P52825	CPT2_460	0.455666	0.0125233	aceK	Liver	7.43174e-06	CRCA	Liver CRCA	0.00743174
P52825	CPT2_495	1.06255	0.441835	aceK	Liver	7.43174e-06	CRCA	Liver CRCA	0.00743174
P52825	CPT2_510	1.24439	0.784022	aceK	Liver	7.43174e-06	CRCA	Liver CRCA	0.00743174
P52825	CPT2_537	2.26587	8.84868e-05	aceK	Liver	7.43174e-06	CRCA	Liver CRCA	0.00743174
P52825	CPT2_62	1.66619	0.0647749	aceK	Liver	7.43174e-06	CRCA	Liver CRCA	0.00743174
P52825	CPT2_642	0.650867	0.568557	aceK	Liver	7.43174e-06	CRCA	Liver CRCA	0.00743174
P52825	CPT2_69	1.3824	0.785746	aceK	Liver	7.43174e-06	CRCA	Liver CRCA	0.00743174
P47941	CRKL_292	1.23682	0.0495166	aceK	Liver	2.2896e-07	CRCA	Liver CRCA	0.00022896
Q9DBE0	CSAD_326	1.82786	0.016742	aceK	Liver	6.42438e-06	CRCA	Liver CRCA	0.00642438
Q9DBE0	CSAD_396	2.41272	0.00330476	aceK	Liver	6.42438e-06	CRCA	Liver CRCA	0.00642438
Q99LD4	CSN1_121	1.12546	0.225416	aceK	Liver	4.35553e-07	CRCA	Liver CRCA	0.000435553
P26231	CTNA1_193	0.635643	0.0213703	aceK	Liver	1.95392e-06	CRCA	Liver CRCA	0.00195392
P26231	CTNA1_747	5.70325	0.000182984	aceK	Liver	1.95392e-06	CRCA	Liver CRCA	0.00195392
P26231	CTNA1_842	2.64121	0.000435698	aceK	Liver	1.95392e-06	CRCA	Liver CRCA	0.00195392
Q02248	CTNB1_233	22.6653	0.00867675	aceK	Liver	7.2691e-07	CRCA	Liver CRCA	0.00072691
P30999	CTND1_710	2.02605	0.223348	aceK	Liver	9.0836e-07	CRCA	Liver CRCA	0.00090836
Q9WTX6	CUL1_468	6.28573	0.0157953	aceK	Liver	3.63351e-07	CRCA	Liver CRCA	0.000363351
Q9WTX6	CUL1_90	0.164455	0.000168298	aceK	Liver	3.63351e-07	CRCA	Liver CRCA	0.000363351
Q9D5V5	CUL5_243	0.676588	0.822712	aceK	Liver	2.44573e-07	CRCA	Liver CRCA	0.000244573
Q9D5V5	CUL5_501	0.248888	0.00727943	aceK	Liver	2.44573e-07	CRCA	Liver CRCA	0.000244573
Q9D8X1	CUTC_253	2.56777	0.000203274	aceK	Liver	1.35959e-07	CRCA	Liver CRCA	0.000135959
P56391	CX6B1_13	1.17254	0.80792	aceK	Liver	2.33343e-06	CRCA	Liver CRCA	0.00233343
P48771	CX7A2_33	1.04762	0.784196	aceK	Liver	4.61461e-07	CRCA	Liver CRCA	0.000461461
Q9D0M3	CY1_310	0.611461	0.000659639	aceK	Liver	1.10232e-06	CRCA	Liver CRCA	0.00110232
Q9D0M3	CY1_315	0.692109	0.165911	aceK	Liver	1.10232e-06	CRCA	Liver CRCA	0.00110232
Q91X77	CY250_121	0.437087	0.00910011	aceK	Liver	3.10216e-06	CRCA	Liver CRCA	0.00310216
Q91X77	CY250_138	1.76096	0.719489	aceK	Liver	3.10216e-06	CRCA	Liver CRCA	0.00310216
Q91X77	CY250_200	0.727384	0.228833	aceK	Liver	3.10216e-06	CRCA	Liver CRCA	0.00310216
Q91X77	CY250_333	0.741009	0.0023895	aceK	Liver	3.10216e-06	CRCA	Liver CRCA	0.00310216
Q91X77	CY250_375	0.0867611	0.0222462	aceK	Liver	3.10216e-06	CRCA	Liver CRCA	0.00310216
Q91X77	CY250_406	0.689694	0.0155113	aceK	Liver	3.10216e-06	CRCA	Liver CRCA	0.00310216
Q91X77	CY250_421	0.446946	0.267983	aceK	Liver	3.10216e-06	CRCA	Liver CRCA	0.00310216
Q91X77	CY250_432	1.16869	0.00350356	aceK	Liver	3.10216e-06	CRCA	Liver CRCA	0.00310216
P56395	CYB5_19	2.82708	0.0295122	aceK	Liver	6.42496e-06	CRCA	Liver CRCA	0.00642496
P56395	CYB5_24	6.55118	0.0037444	aceK	Liver	6.42496e-06	CRCA	Liver CRCA	0.00642496
P56395	CYB5_33	1.88447	0.0751252	aceK	Liver	6.42496e-06	CRCA	Liver CRCA	0.00642496
P56395	CYB5_39	2.48724	0.161351	aceK	Liver	6.42496e-06	CRCA	Liver CRCA	0.00642496
P56395	CYB5_77	19.3717	0.000227272	aceK	Liver	6.42496e-06	CRCA	Liver CRCA	0.00642496
Q9CQX2	CYB5B_101	3.10269	0.00310624	aceK	Liver	1.87388e-06	CRCA	Liver CRCA	0.00187388
Q9CQX2	CYB5B_88	2.02722	0.0368146	aceK	Liver	1.87388e-06	CRCA	Liver CRCA	0.00187388
Q9JIQ3	DBLOH_189	2.94053	0.000502981	aceK	Liver	9.16654e-08	CRCA	Liver CRCA	9.16654e-05
O88487	DC1I2_41	0.914795	0.163964	aceK	Liver	7.32516e-07	CRCA	Liver CRCA	0.000732516
O88487	DC1I2_55	0.914795	0.163964	aceK	Liver	7.32516e-07	CRCA	Liver CRCA	0.000732516
O88487	DC1I2_56	0.914795	0.163964	aceK	Liver	7.32516e-07	CRCA	Liver CRCA	0.000732516
Q8R1Q8	DC1L1_298	1.87128	0.102045	aceK	Liver	3.32088e-07	CRCA	Liver CRCA	0.000332088
Q99J39	DCMC_145	1.01964	0.172503	aceK	Liver	9.03237e-07	CRCA	Liver CRCA	0.000903237
Q99J39	DCMC_167	0.623788	0.154536	aceK	Liver	9.03237e-07	CRCA	Liver CRCA	0.000903237
Q99J39	DCMC_385	0.762819	0.04564	aceK	Liver	9.03237e-07	CRCA	Liver CRCA	0.000903237
Q9DAR7	DCPS_137	4.04379	0.00664931	aceK	Liver	2.94985e-07	CRCA	Liver CRCA	0.000294985
Q9DAR7	DCPS_141	3.68103	0.000998165	aceK	Liver	2.94985e-07	CRCA	Liver CRCA	0.000294985
P70697	DCUP_359	2.24767	0.117794	aceK	Liver	3.96455e-07	CRCA	Liver CRCA	0.000396455
Q91X52	DCXR_171	0.913821	0.175667	aceK	Liver	1.56216e-06	CRCA	Liver CRCA	0.00156216
Q91X52	DCXR_198	1.39035	0.335896	aceK	Liver	1.56216e-06	CRCA	Liver CRCA	0.00156216
Q61655	DD19A_228	8.98054	0.0118696	aceK	Liver	4.53998e-07	CRCA	Liver CRCA	0.000453998
O88533	DDC_205	0.808489	0.041458	aceK	Liver	3.98411e-07	CRCA	Liver CRCA	0.000398411
O88533	DDC_443	0.837932	5.06406e-05	aceK	Liver	3.98411e-07	CRCA	Liver CRCA	0.000398411
Q91VR5	DDX1_281	2.9808	0.0183275	aceK	Liver	9.89081e-07	CRCA	Liver CRCA	0.000989081
Q91VR5	DDX1_307	4.99534	0.239553	aceK	Liver	9.89081e-07	CRCA	Liver CRCA	0.000989081
Q91VR5	DDX1_317	0.712162	0.109751	aceK	Liver	9.89081e-07	CRCA	Liver CRCA	0.000989081
Q91VR5	DDX1_596	1.20233	0.587973	aceK	Liver	9.89081e-07	CRCA	Liver CRCA	0.000989081
Q8K363	DDX18_646	0.429765	0.597387	aceK	Liver	1.94602e-07	CRCA	Liver CRCA	0.000194602
Q9JIK5	DDX21_10	1.26316	0.548377	aceK	Liver	8.96481e-07	CRCA	Liver CRCA	0.000896481
Q9JIK5	DDX21_54	2.68889	0.00690292	aceK	Liver	8.96481e-07	CRCA	Liver CRCA	0.000896481
Q62167	DDX3X_118	3.02235	0.140457	aceK	Liver	1.11024e-06	CRCA	Liver CRCA	0.00111024
Q569Z5	DDX46_110	0.750574	0.908226	aceK	Liver	2.94123e-07	CRCA	Liver CRCA	0.000294123
Q569Z5	DDX46_779	0.513765	0.0914214	aceK	Liver	2.94123e-07	CRCA	Liver CRCA	0.000294123
Q61656	DDX5_32	1.01711	0.941321	aceK	Liver	1.38086e-06	CRCA	Liver CRCA	0.00138086
Q61656	DDX5_340	240.24	0.125912	aceK	Liver	1.38086e-06	CRCA	Liver CRCA	0.00138086
Q61656	DDX5_501	0.447789	0.0779715	aceK	Liver	1.38086e-06	CRCA	Liver CRCA	0.00138086
Q6Q899	DDX58_859	2.37754	0.00990625	aceK	Liver	3.77823e-07	CRCA	Liver CRCA	0.000377823
P54823	DDX6_321	2.44464	0.285306	aceK	Liver	3.34553e-07	CRCA	Liver CRCA	0.000334553
Q9CQ62	DECR_106	1.89575	0.541087	aceK	Liver	4.98955e-06	CRCA	Liver CRCA	0.00498955
Q9CQ62	DECR_133	0.943095	0.63422	aceK	Liver	4.98955e-06	CRCA	Liver CRCA	0.00498955
Q9CQ62	DECR_185	0.961926	0.0106578	aceK	Liver	4.98955e-06	CRCA	Liver CRCA	0.00498955
Q9CQ62	DECR_244	0.768476	0.0119627	aceK	Liver	4.98955e-06	CRCA	Liver CRCA	0.00498955
Q9CQ62	DECR_260	0.689437	0.00341499	aceK	Liver	4.98955e-06	CRCA	Liver CRCA	0.00498955
Q9CQ62	DECR_42	0.671983	0.0275066	aceK	Liver	4.98955e-06	CRCA	Liver CRCA	0.00498955
Q9CQ62	DECR_49	0.563112	0.00261548	aceK	Liver	4.98955e-06	CRCA	Liver CRCA	0.00498955
Q9CQ62	DECR_97	0.683396	0.00957159	aceK	Liver	4.98955e-06	CRCA	Liver CRCA	0.00498955
Q9WV68	DECR2_228	0.691314	0.00649844	aceK	Liver	2.02032e-06	CRCA	Liver CRCA	0.00202032
E9Q557	DESP_1068	2.61619	0.00515804	aceK	Liver	1.41238e-06	CRCA	Liver CRCA	0.00141238
E9Q557	DESP_1422	3.01313	0.000524914	aceK	Liver	1.41238e-06	CRCA	Liver CRCA	0.00141238
E9Q557	DESP_166	4.0817	0.00696972	aceK	Liver	1.41238e-06	CRCA	Liver CRCA	0.00141238
E9Q557	DESP_2125	2.05323	0.843966	aceK	Liver	1.41238e-06	CRCA	Liver CRCA	0.00141238
Q9R0P5	DEST_112	2.38549	0.00437928	aceK	Liver	5.66649e-06	CRCA	Liver CRCA	0.00566649
Q9R0P5	DEST_114	2.21468	0.0089143	aceK	Liver	5.66649e-06	CRCA	Liver CRCA	0.00566649
Q9R0P5	DEST_126	2.2996	0.00547099	aceK	Liver	5.66649e-06	CRCA	Liver CRCA	0.00566649
Q9R0P5	DEST_127	2.56947	0.00965198	aceK	Liver	5.66649e-06	CRCA	Liver CRCA	0.00566649
Q9R0P5	DEST_132	383.519	0.0133076	aceK	Liver	5.66649e-06	CRCA	Liver CRCA	0.00566649
Q9R0P5	DEST_19	2.52158	0.00408015	aceK	Liver	5.66649e-06	CRCA	Liver CRCA	0.00566649
Q9R0P5	DEST_45	2.05917	7.36176e-05	aceK	Liver	5.66649e-06	CRCA	Liver CRCA	0.00566649
Q9R0P5	DEST_96	0.278678	0.100226	aceK	Liver	5.66649e-06	CRCA	Liver CRCA	0.00566649
Q9Z2A7	DGAT1_411	1.84462	3.7809e-05	aceK	Liver	1.57835e-07	CRCA	Liver CRCA	0.000157835
Q9EQ06	DHB11_79	0.499941	0.0528985	aceK	Liver	1.36736e-06	CRCA	Liver CRCA	0.00136736
O70503	DHB12_249	1.90808	0.00135814	aceK	Liver	1.28648e-06	CRCA	Liver CRCA	0.00128648
O70503	DHB12_72	2.43544	0.00037106	aceK	Liver	1.28648e-06	CRCA	Liver CRCA	0.00128648
O70503	DHB12_86	13.3606	0.00302494	aceK	Liver	1.28648e-06	CRCA	Liver CRCA	0.00128648
O70503	DHB12_97	1.31564	0.00416507	aceK	Liver	1.28648e-06	CRCA	Liver CRCA	0.00128648
Q8VCR2	DHB13_108	3.14597	0.0827322	aceK	Liver	2.56943e-06	CRCA	Liver CRCA	0.00256943
Q8VCR2	DHB13_58	2.55065	0.0012627	aceK	Liver	2.56943e-06	CRCA	Liver CRCA	0.00256943
Q8VCR2	DHB13_70	1.9218	0.000276983	aceK	Liver	2.56943e-06	CRCA	Liver CRCA	0.00256943
Q8VCR2	DHB13_79	6.77392	0.027216	aceK	Liver	2.56943e-06	CRCA	Liver CRCA	0.00256943
P51658	DHB2_156	2.92875	0.0230063	aceK	Liver	7.47775e-07	CRCA	Liver CRCA	0.000747775
P51660	DHB4_139	1.39163	0.722733	aceK	Liver	1.68874e-05	CRCA	Liver CRCA	0.0168874
P51660	DHB4_301	0.883205	0.241714	aceK	Liver	1.68874e-05	CRCA	Liver CRCA	0.0168874
P51660	DHB4_46	1.05378	0.272859	aceK	Liver	1.68874e-05	CRCA	Liver CRCA	0.0168874
P51660	DHB4_57	1.75683	0.0100069	aceK	Liver	1.68874e-05	CRCA	Liver CRCA	0.0168874
P51660	DHB4_578	1.714	0.00501155	aceK	Liver	1.68874e-05	CRCA	Liver CRCA	0.0168874
P51660	DHB4_706	2.99883	0.0131129	aceK	Liver	1.68874e-05	CRCA	Liver CRCA	0.0168874
P51660	DHB4_81	1.12067	0.10926	aceK	Liver	1.68874e-05	CRCA	Liver CRCA	0.0168874
P51660	DHB4_84	1.18099	0.473105	aceK	Liver	1.68874e-05	CRCA	Liver CRCA	0.0168874
P70694	DHB5_161	4.14995	0.000505598	aceK	Liver	8.98378e-06	CRCA	Liver CRCA	0.00898378
P70694	DHB5_175	5.03757	0.0012489	aceK	Liver	8.98378e-06	CRCA	Liver CRCA	0.00898378
P70694	DHB5_183	1.85911	0.748093	aceK	Liver	8.98378e-06	CRCA	Liver CRCA	0.00898378
P70694	DHB5_201	2.1472	0.0314766	aceK	Liver	8.98378e-06	CRCA	Liver CRCA	0.00898378
P70694	DHB5_246	3.33541	0.0797077	aceK	Liver	8.98378e-06	CRCA	Liver CRCA	0.00898378
P70694	DHB5_270	3.44216	0.00707903	aceK	Liver	8.98378e-06	CRCA	Liver CRCA	0.00898378
P70694	DHB5_301	4.67267	0.000104154	aceK	Liver	8.98378e-06	CRCA	Liver CRCA	0.00898378
P70694	DHB5_59	3.70425	0.0870569	aceK	Liver	8.98378e-06	CRCA	Liver CRCA	0.00898378
P70694	DHB5_75	3.09595	0.0253791	aceK	Liver	8.98378e-06	CRCA	Liver CRCA	0.00898378
P70694	DHB5_84	0.367425	0.0312267	aceK	Liver	8.98378e-06	CRCA	Liver CRCA	0.00898378
P50171	DHB8_171	1.57469	0.00467752	aceK	Liver	1.21666e-06	CRCA	Liver CRCA	0.00121666
Q8VCH6	DHC24_459	3.29753	0.00274565	aceK	Liver	2.86829e-07	CRCA	Liver CRCA	0.000286829
O88455	DHCR7_385	6.30061	0.01039	aceK	Liver	5.15872e-07	CRCA	Liver CRCA	0.000515872
Q9DBB8	DHDH_112	1.60739	0.0231725	aceK	Liver	2.13689e-06	CRCA	Liver CRCA	0.00213689
Q9DBB8	DHDH_251	1.43166	0.108962	aceK	Liver	2.13689e-06	CRCA	Liver CRCA	0.00213689
Q9DBB8	DHDH_332	1.86075	0.00842382	aceK	Liver	2.13689e-06	CRCA	Liver CRCA	0.00213689
Q9DBB8	DHDH_97	1.72739	0.0222807	aceK	Liver	2.13689e-06	CRCA	Liver CRCA	0.00213689
P26443	DHE3_162	0.471442	0.050953	aceK	Liver	3.01301e-05	CRCA	Liver CRCA	0.0301301
P26443	DHE3_171	0.437152	0.045888	aceK	Liver	3.01301e-05	CRCA	Liver CRCA	0.0301301
P26443	DHE3_187	1.5317	0.0380762	aceK	Liver	3.01301e-05	CRCA	Liver CRCA	0.0301301
P26443	DHE3_191	0.889103	0.735594	aceK	Liver	3.01301e-05	CRCA	Liver CRCA	0.0301301
P26443	DHE3_200	1.06063	0.343615	aceK	Liver	3.01301e-05	CRCA	Liver CRCA	0.0301301
P26443	DHE3_211	0.862049	0.313582	aceK	Liver	3.01301e-05	CRCA	Liver CRCA	0.0301301
P26443	DHE3_346	0.234935	0.133008	aceK	Liver	3.01301e-05	CRCA	Liver CRCA	0.0301301
P26443	DHE3_352	0.682305	0.0329552	aceK	Liver	3.01301e-05	CRCA	Liver CRCA	0.0301301
P26443	DHE3_386	0.490761	0.048623	aceK	Liver	3.01301e-05	CRCA	Liver CRCA	0.0301301
P26443	DHE3_390	1.28177	0.029723	aceK	Liver	3.01301e-05	CRCA	Liver CRCA	0.0301301
P26443	DHE3_415	0.9167	0.533122	aceK	Liver	3.01301e-05	CRCA	Liver CRCA	0.0301301
P26443	DHE3_457	0.961036	0.869192	aceK	Liver	3.01301e-05	CRCA	Liver CRCA	0.0301301
P26443	DHE3_503	0.807525	0.0152687	aceK	Liver	3.01301e-05	CRCA	Liver CRCA	0.0301301
P26443	DHE3_527	0.507108	0.00802552	aceK	Liver	3.01301e-05	CRCA	Liver CRCA	0.0301301
P26443	DHE3_545	0.495365	0.0186885	aceK	Liver	3.01301e-05	CRCA	Liver CRCA	0.0301301
P26443	DHE3_548	0.165401	0.0558512	aceK	Liver	3.01301e-05	CRCA	Liver CRCA	0.0301301
P26443	DHE3_84	0.624569	0.0448932	aceK	Liver	3.01301e-05	CRCA	Liver CRCA	0.0301301
P26443	DHE3_90	0.685184	0.0153269	aceK	Liver	3.01301e-05	CRCA	Liver CRCA	0.0301301
P26443	DHE3_98	0.187951	0.000108316	aceK	Liver	3.01301e-05	CRCA	Liver CRCA	0.0301301
P50172	DHI1_56	1.3598	0.500876	aceK	Liver	3.61184e-06	CRCA	Liver CRCA	0.00361184
P50172	DHI1_73	4.13292	0.00172697	aceK	Liver	3.61184e-06	CRCA	Liver CRCA	0.00361184
Q8BVI4	DHPR_121	0.91525	0.00955483	aceK	Liver	4.20246e-06	CRCA	Liver CRCA	0.00420246
Q8BVI4	DHPR_93	0.835845	0.376059	aceK	Liver	4.20246e-06	CRCA	Liver CRCA	0.00420246
Q8BVI4	DHPR_99	1.396	0.0599918	aceK	Liver	4.20246e-06	CRCA	Liver CRCA	0.00420246
Q99L04	DHRS1_6	1.00528	0.162334	aceK	Liver	3.50208e-06	CRCA	Liver CRCA	0.00350208
Q99LB2	DHRS4_106	0.956912	0.180523	aceK	Liver	3.28188e-06	CRCA	Liver CRCA	0.00328188
Q99LB2	DHRS4_159	0.773356	0.0532758	aceK	Liver	3.28188e-06	CRCA	Liver CRCA	0.00328188
Q99LB2	DHRS4_217	1.05256	0.482166	aceK	Liver	3.28188e-06	CRCA	Liver CRCA	0.00328188
Q99LB2	DHRS4_228	0.741443	0.0425762	aceK	Liver	3.28188e-06	CRCA	Liver CRCA	0.00328188
Q99LB2	DHRS4_99	1.3376	0.116877	aceK	Liver	3.28188e-06	CRCA	Liver CRCA	0.00328188
Q64442	DHSO_319	1.1013	0.250816	aceK	Liver	1.59587e-05	CRCA	Liver CRCA	0.0159587
Q64442	DHSO_330	0.738192	0.0482303	aceK	Liver	1.59587e-05	CRCA	Liver CRCA	0.0159587
Q64442	DHSO_38	2.15675	0.702768	aceK	Liver	1.59587e-05	CRCA	Liver CRCA	0.0159587
Q64442	DHSO_63	1.78569	0.592841	aceK	Liver	1.59587e-05	CRCA	Liver CRCA	0.0159587
Q64442	DHSO_64	0.615074	0.0175072	aceK	Liver	1.59587e-05	CRCA	Liver CRCA	0.0159587
Q64442	DHSO_87	0.977262	0.307393	aceK	Liver	1.59587e-05	CRCA	Liver CRCA	0.0159587
A2ATU0	DHTK1_155	0.64248	0.188062	aceK	Liver	8.12844e-07	CRCA	Liver CRCA	0.000812844
A2ATU0	DHTK1_184	0.468457	0.107427	aceK	Liver	8.12844e-07	CRCA	Liver CRCA	0.000812844
A2ATU0	DHTK1_189	0.588962	0.314079	aceK	Liver	8.12844e-07	CRCA	Liver CRCA	0.000812844
A2ATU0	DHTK1_482	0.333815	0.0211458	aceK	Liver	8.12844e-07	CRCA	Liver CRCA	0.000812844
A2ATU0	DHTK1_488	0.562927	0.000155889	aceK	Liver	8.12844e-07	CRCA	Liver CRCA	0.000812844
A2ATU0	DHTK1_554	0.512304	0.055996	aceK	Liver	8.12844e-07	CRCA	Liver CRCA	0.000812844
A2ATU0	DHTK1_804	0.941598	0.00134825	aceK	Liver	8.12844e-07	CRCA	Liver CRCA	0.000812844
A2ATU0	DHTK1_819	0.749157	0.0136611	aceK	Liver	8.12844e-07	CRCA	Liver CRCA	0.000812844
A2ATU0	DHTK1_853	3.92852	0.424144	aceK	Liver	8.12844e-07	CRCA	Liver CRCA	0.000812844
A2ATU0	DHTK1_917	0.47804	0.000914258	aceK	Liver	8.12844e-07	CRCA	Liver CRCA	0.000812844
O35286	DHX15_234	1.26122	0.507138	aceK	Liver	2.9237e-07	CRCA	Liver CRCA	0.00029237
O35286	DHX15_488	5.79176	0.000680155	aceK	Liver	2.9237e-07	CRCA	Liver CRCA	0.00029237
O70133	DHX9_201	2.57266	0.00285514	aceK	Liver	1.69008e-09	CRCA	Liver CRCA	1.69008e-06
O08808	DIAP1_1086	4.49183	0.0026938	aceK	Liver	4.17734e-07	CRCA	Liver CRCA	0.000417734
Q9QZD8	DIC_245	0.60823	0.122361	aceK	Liver	1.4964e-06	CRCA	Liver CRCA	0.0014964
Q9QZD8	DIC_253	0.664573	0.00329532	aceK	Liver	1.4964e-06	CRCA	Liver CRCA	0.0014964
Q9QZD8	DIC_40	1.3346	0.33233	aceK	Liver	1.4964e-06	CRCA	Liver CRCA	0.0014964
Q99KV1	DJB11_39	0.997897	0.241014	aceK	Liver	8.73262e-07	CRCA	Liver CRCA	0.000873262
Q99KV1	DJB11_42	0.834714	0.609941	aceK	Liver	8.73262e-07	CRCA	Liver CRCA	0.000873262
Q99KV1	DJB11_43	0.289851	0.0904481	aceK	Liver	8.73262e-07	CRCA	Liver CRCA	0.000873262
Q9ESX5	DKC1_144	38.4946	0.547593	aceK	Liver	6.44295e-07	CRCA	Liver CRCA	0.000644295
Q9ESX5	DKC1_151	38.4946	0.547593	aceK	Liver	6.44295e-07	CRCA	Liver CRCA	0.000644295
Q9ESX5	DKC1_191	1.29239	0.178187	aceK	Liver	6.44295e-07	CRCA	Liver CRCA	0.000644295
Q9ESX5	DKC1_80	2.37444	8.4546e-05	aceK	Liver	6.44295e-07	CRCA	Liver CRCA	0.000644295
O08749	DLDH_104	1.28136	0.458075	aceK	Liver	5.91853e-06	CRCA	Liver CRCA	0.00591853
O08749	DLDH_122	0.651385	0.0124251	aceK	Liver	5.91853e-06	CRCA	Liver CRCA	0.00591853
O08749	DLDH_127	0.375459	0.262986	aceK	Liver	5.91853e-06	CRCA	Liver CRCA	0.00591853
O08749	DLDH_132	0.592469	0.204945	aceK	Liver	5.91853e-06	CRCA	Liver CRCA	0.00591853
O08749	DLDH_143	0.59842	0.013095	aceK	Liver	5.91853e-06	CRCA	Liver CRCA	0.00591853
O08749	DLDH_277	0.749298	0.00904726	aceK	Liver	5.91853e-06	CRCA	Liver CRCA	0.00591853
O08749	DLDH_410	1.39306	0.0615258	aceK	Liver	5.91853e-06	CRCA	Liver CRCA	0.00591853
O08749	DLDH_420	0.582879	0.00599714	aceK	Liver	5.91853e-06	CRCA	Liver CRCA	0.00591853
O08749	DLDH_66	0.482991	0.264726	aceK	Liver	5.91853e-06	CRCA	Liver CRCA	0.00591853
Q811D0	DLG1_21	2.42581	0.0388566	aceK	Liver	3.46031e-07	CRCA	Liver CRCA	0.000346031
Q9QYJ0	DNJA2_255	3.01587	0.657306	aceK	Liver	1.09914e-06	CRCA	Liver CRCA	0.00109914
Q99M87	DNJA3_107	0.750388	0.608239	aceK	Liver	3.62136e-07	CRCA	Liver CRCA	0.000362136
Q99M87	DNJA3_110	0.750388	0.608239	aceK	Liver	3.62136e-07	CRCA	Liver CRCA	0.000362136
Q99M87	DNJA3_111	0.750388	0.608239	aceK	Liver	3.62136e-07	CRCA	Liver CRCA	0.000362136
Q99M87	DNJA3_134	1.0482	0.318399	aceK	Liver	3.62136e-07	CRCA	Liver CRCA	0.000362136
Q91YW3	DNJC3_296	3.2454	0.839194	aceK	Liver	7.42104e-07	CRCA	Liver CRCA	0.000742104
Q8K1M6	DNM1L_289	0.832559	0.438456	aceK	Liver	3.22367e-08	CRCA	Liver CRCA	3.22367e-05
Q9Z2W0	DNPEP_21	1.1697	0.00119103	aceK	Liver	9.26328e-07	CRCA	Liver CRCA	0.000926328
O35215	DOPD_110	2.02598	0.354078	aceK	Liver	7.44775e-06	CRCA	Liver CRCA	0.00744775
O35215	DOPD_33	2.7038	0.00263917	aceK	Liver	7.44775e-06	CRCA	Liver CRCA	0.00744775
O35215	DOPD_83	2.27304	0.765315	aceK	Liver	7.44775e-06	CRCA	Liver CRCA	0.00744775
Q99KK7	DPP3_420	1.30117	0.1684	aceK	Liver	1.30743e-06	CRCA	Liver CRCA	0.00130743
P28843	DPP4_583	0.847414	0.977331	aceK	Liver	1.52986e-06	CRCA	Liver CRCA	0.00152986
Q99LT0	DPY30_90	0.0676581	0.391187	aceK	Liver	6.54233e-08	CRCA	Liver CRCA	6.54233e-05
Q8CHR6	DPYD_315	9.91465	0.00450476	aceK	Liver	2.76563e-06	CRCA	Liver CRCA	0.00276563
Q8CHR6	DPYD_318	5.96389	0.0102073	aceK	Liver	2.76563e-06	CRCA	Liver CRCA	0.00276563
Q8CHR6	DPYD_381	2.92357	0.0165766	aceK	Liver	2.76563e-06	CRCA	Liver CRCA	0.00276563
Q8CHR6	DPYD_384	3.12971	0.00226876	aceK	Liver	2.76563e-06	CRCA	Liver CRCA	0.00276563
Q8CHR6	DPYD_455	2.60402	0.00604198	aceK	Liver	2.76563e-06	CRCA	Liver CRCA	0.00276563
Q8CHR6	DPYD_54	6.49531	0.0113069	aceK	Liver	2.76563e-06	CRCA	Liver CRCA	0.00276563
Q8CHR6	DPYD_841	48.0026	0.0623851	aceK	Liver	2.76563e-06	CRCA	Liver CRCA	0.00276563
Q9EQF5	DPYS_252	1.47564	0.938288	aceK	Liver	3.59835e-06	CRCA	Liver CRCA	0.00359835
Q9EQF5	DPYS_344	2.58203	0.444758	aceK	Liver	3.59835e-06	CRCA	Liver CRCA	0.00359835
Q9EQF5	DPYS_362	2.57803	0.00739243	aceK	Liver	3.59835e-06	CRCA	Liver CRCA	0.00359835
Q9EQF5	DPYS_461	1.18588	0.0545294	aceK	Liver	3.59835e-06	CRCA	Liver CRCA	0.00359835
Q9EQF5	DPYS_501	1.04305	0.0108004	aceK	Liver	3.59835e-06	CRCA	Liver CRCA	0.00359835
Q3UIR3	DTX3L_464	0.800671	0.312483	aceK	Liver	3.59339e-07	CRCA	Liver CRCA	0.000359339
Q3UIR3	DTX3L_720	0.279864	0.0132055	aceK	Liver	3.59339e-07	CRCA	Liver CRCA	0.000359339
Q9D7X3	DUS3_53	5.39282	0.167813	aceK	Liver	2.22717e-07	CRCA	Liver CRCA	0.000222717
Q9Z1N5	DX39B_138	2.37676	0.0253838	aceK	Liver	7.55694e-07	CRCA	Liver CRCA	0.000755694
Q9Z1N5	DX39B_162	1.40102	0.209058	aceK	Liver	7.55694e-07	CRCA	Liver CRCA	0.000755694
Q9Z1N5	DX39B_183	5.6692	0.106884	aceK	Liver	7.55694e-07	CRCA	Liver CRCA	0.000755694
Q9JHU4	DYHC1_1183	2.34619	0.00154751	aceK	Liver	3.39279e-06	CRCA	Liver CRCA	0.00339279
Q9JHU4	DYHC1_1647	2.02627	0.00111215	aceK	Liver	3.39279e-06	CRCA	Liver CRCA	0.00339279
Q9JHU4	DYHC1_3478	2.90526	0.0070498	aceK	Liver	3.39279e-06	CRCA	Liver CRCA	0.00339279
Q9JHU4	DYHC1_4281	1.76232	0.0106837	aceK	Liver	3.39279e-06	CRCA	Liver CRCA	0.00339279
Q9JHU4	DYHC1_4404	0.0879863	0.488146	aceK	Liver	3.39279e-06	CRCA	Liver CRCA	0.00339279
Q9JHU4	DYHC1_4572	3.07989	0.0171421	aceK	Liver	3.39279e-06	CRCA	Liver CRCA	0.00339279
Q9JHU4	DYHC1_732	1.47982	0.0242482	aceK	Liver	3.39279e-06	CRCA	Liver CRCA	0.00339279
Q9JHU4	DYHC1_752	1.09698	0.532587	aceK	Liver	3.39279e-06	CRCA	Liver CRCA	0.00339279
P39054	DYN2_257	1.52161	0.0251797	aceK	Liver	4.95739e-09	CRCA	Liver CRCA	4.95739e-06
P39054	DYN2_598	2.23857	0.00556066	aceK	Liver	4.95739e-09	CRCA	Liver CRCA	4.95739e-06
P00375	DYR_174	1.63531	0.197982	aceK	Liver	5.67965e-07	CRCA	Liver CRCA	0.000567965
P00375	DYR_33	3.99378	0.0158102	aceK	Liver	5.67965e-07	CRCA	Liver CRCA	0.000567965
P00375	DYR_64	1.48723	0.0400202	aceK	Liver	5.67965e-07	CRCA	Liver CRCA	0.000567965
O70318	E41L2_164	1.23116	0.0108394	aceK	Liver	7.39241e-07	CRCA	Liver CRCA	0.000739241
O70318	E41L2_166	1.23116	0.0108394	aceK	Liver	7.39241e-07	CRCA	Liver CRCA	0.000739241
O70318	E41L2_177	1.23116	0.0108394	aceK	Liver	7.39241e-07	CRCA	Liver CRCA	0.000739241
O35459	ECH1_147	0.892559	0.089283	aceK	Liver	3.79262e-06	CRCA	Liver CRCA	0.00379262
O35459	ECH1_316	1.00361	0.608657	aceK	Liver	3.79262e-06	CRCA	Liver CRCA	0.00379262
O35459	ECH1_326	0.633718	0.00173855	aceK	Liver	3.79262e-06	CRCA	Liver CRCA	0.00379262
O35459	ECH1_76	0.506904	0.0222193	aceK	Liver	3.79262e-06	CRCA	Liver CRCA	0.00379262
O35459	ECH1_94	0.556064	0.000204792	aceK	Liver	3.79262e-06	CRCA	Liver CRCA	0.00379262
Q8BMS1	ECHA_129	1.20134	0.255289	aceK	Liver	1.61106e-05	CRCA	Liver CRCA	0.0161106
Q8BMS1	ECHA_163	0.297103	0.0670126	aceK	Liver	1.61106e-05	CRCA	Liver CRCA	0.0161106
Q8BMS1	ECHA_166	0.879303	0.706448	aceK	Liver	1.61106e-05	CRCA	Liver CRCA	0.0161106
Q8BMS1	ECHA_213	0.53177	0.259917	aceK	Liver	1.61106e-05	CRCA	Liver CRCA	0.0161106
Q8BMS1	ECHA_214	0.243106	0.17313	aceK	Liver	1.61106e-05	CRCA	Liver CRCA	0.0161106
Q8BMS1	ECHA_267	1.83732	0.140546	aceK	Liver	1.61106e-05	CRCA	Liver CRCA	0.0161106
Q8BMS1	ECHA_289	0.983149	0.705808	aceK	Liver	1.61106e-05	CRCA	Liver CRCA	0.0161106
Q8BMS1	ECHA_295	0.869964	0.204356	aceK	Liver	1.61106e-05	CRCA	Liver CRCA	0.0161106
Q8BMS1	ECHA_303	1.12932	0.476889	aceK	Liver	1.61106e-05	CRCA	Liver CRCA	0.0161106
Q8BMS1	ECHA_326	0.569366	0.000468932	aceK	Liver	1.61106e-05	CRCA	Liver CRCA	0.0161106
Q8BMS1	ECHA_334	0.242915	0.310049	aceK	Liver	1.61106e-05	CRCA	Liver CRCA	0.0161106
Q8BMS1	ECHA_350	0.888341	0.0708817	aceK	Liver	1.61106e-05	CRCA	Liver CRCA	0.0161106
Q8BMS1	ECHA_351	0.592648	0.350038	aceK	Liver	1.61106e-05	CRCA	Liver CRCA	0.0161106
Q8BMS1	ECHA_353	0.763029	0.0330851	aceK	Liver	1.61106e-05	CRCA	Liver CRCA	0.0161106
Q8BMS1	ECHA_390	3.14859	0.0195599	aceK	Liver	1.61106e-05	CRCA	Liver CRCA	0.0161106
Q8BMS1	ECHA_406	0.961694	0.535028	aceK	Liver	1.61106e-05	CRCA	Liver CRCA	0.0161106
Q8BMS1	ECHA_411	0.931225	0.314326	aceK	Liver	1.61106e-05	CRCA	Liver CRCA	0.0161106
Q8BMS1	ECHA_436	1.61261	0.463756	aceK	Liver	1.61106e-05	CRCA	Liver CRCA	0.0161106
Q8BMS1	ECHA_440	0.458833	0.410758	aceK	Liver	1.61106e-05	CRCA	Liver CRCA	0.0161106
Q8BMS1	ECHA_460	1.05183	0.896582	aceK	Liver	1.61106e-05	CRCA	Liver CRCA	0.0161106
Q8BMS1	ECHA_493	1.85947	0.0883139	aceK	Liver	1.61106e-05	CRCA	Liver CRCA	0.0161106
Q8BMS1	ECHA_505	0.707854	0.239085	aceK	Liver	1.61106e-05	CRCA	Liver CRCA	0.0161106
Q8BMS1	ECHA_516	0.267196	0.0283241	aceK	Liver	1.61106e-05	CRCA	Liver CRCA	0.0161106
Q8BMS1	ECHA_540	0.676209	0.0706082	aceK	Liver	1.61106e-05	CRCA	Liver CRCA	0.0161106
Q8BMS1	ECHA_60	2.23421	0.00778824	aceK	Liver	1.61106e-05	CRCA	Liver CRCA	0.0161106
Q8BMS1	ECHA_728	1.13607	0.241419	aceK	Liver	1.61106e-05	CRCA	Liver CRCA	0.0161106
Q8BMS1	ECHA_759	0.920491	0.114592	aceK	Liver	1.61106e-05	CRCA	Liver CRCA	0.0161106
Q99JY0	ECHB_112	1.22002	0.797246	aceK	Liver	7.5405e-06	CRCA	Liver CRCA	0.0075405
Q99JY0	ECHB_189	1.2599	0.0274866	aceK	Liver	7.5405e-06	CRCA	Liver CRCA	0.0075405
Q99JY0	ECHB_202	0.515732	0.0537723	aceK	Liver	7.5405e-06	CRCA	Liver CRCA	0.0075405
Q99JY0	ECHB_254	0.461246	0.00635234	aceK	Liver	7.5405e-06	CRCA	Liver CRCA	0.0075405
Q99JY0	ECHB_269	1.133	0.527751	aceK	Liver	7.5405e-06	CRCA	Liver CRCA	0.0075405
Q99JY0	ECHB_278	2.17324	0.0510145	aceK	Liver	7.5405e-06	CRCA	Liver CRCA	0.0075405
Q99JY0	ECHB_292	0.773397	0.0898043	aceK	Liver	7.5405e-06	CRCA	Liver CRCA	0.0075405
Q99JY0	ECHB_333	1.38812	0.0736977	aceK	Liver	7.5405e-06	CRCA	Liver CRCA	0.0075405
Q99JY0	ECHB_409	2.51278	0.430433	aceK	Liver	7.5405e-06	CRCA	Liver CRCA	0.0075405
Q99JY0	ECHB_417	0.534559	0.00297668	aceK	Liver	7.5405e-06	CRCA	Liver CRCA	0.0075405
Q99JY0	ECHB_448	1.11309	0.584149	aceK	Liver	7.5405e-06	CRCA	Liver CRCA	0.0075405
Q99JY0	ECHB_73	0.607215	0.0198039	aceK	Liver	7.5405e-06	CRCA	Liver CRCA	0.0075405
Q9D9V3	ECHD1_232	0.878344	0.14029	aceK	Liver	7.6141e-07	CRCA	Liver CRCA	0.00076141
Q9D7J9	ECHD3_76	0.466365	0.00250136	aceK	Liver	5.58769e-07	CRCA	Liver CRCA	0.000558769
Q9D7J9	ECHD3_92	0.781053	0.701759	aceK	Liver	5.58769e-07	CRCA	Liver CRCA	0.000558769
Q8BH95	ECHM_101	2.61846	0.0146043	aceK	Liver	4.48389e-06	CRCA	Liver CRCA	0.00448389
Q8BH95	ECHM_115	0.360567	0.0156748	aceK	Liver	4.48389e-06	CRCA	Liver CRCA	0.00448389
Q8BH95	ECHM_211	1.18567	0.401628	aceK	Liver	4.48389e-06	CRCA	Liver CRCA	0.00448389
Q8BH95	ECHM_217	0.711476	0.303352	aceK	Liver	4.48389e-06	CRCA	Liver CRCA	0.00448389
Q8BH95	ECHM_228	0.531651	0.120488	aceK	Liver	4.48389e-06	CRCA	Liver CRCA	0.00448389
Q8BH95	ECHM_260	0.585619	0.00609308	aceK	Liver	4.48389e-06	CRCA	Liver CRCA	0.00448389
Q8BH95	ECHM_288	0.240941	0.00242974	aceK	Liver	4.48389e-06	CRCA	Liver CRCA	0.00448389
Q9DBM2	ECHP_163	1.13658	0.831203	aceK	Liver	4.34206e-05	CRCA	Liver CRCA	0.0434206
Q9DBM2	ECHP_172	2.98146	0.724436	aceK	Liver	4.34206e-05	CRCA	Liver CRCA	0.0434206
Q9DBM2	ECHP_181	1.92936	0.489883	aceK	Liver	4.34206e-05	CRCA	Liver CRCA	0.0434206
Q9DBM2	ECHP_217	0.34215	0.00803219	aceK	Liver	4.34206e-05	CRCA	Liver CRCA	0.0434206
Q9DBM2	ECHP_248	0.87483	0.00208575	aceK	Liver	4.34206e-05	CRCA	Liver CRCA	0.0434206
Q9DBM2	ECHP_252	0.245688	0.00612189	aceK	Liver	4.34206e-05	CRCA	Liver CRCA	0.0434206
Q9DBM2	ECHP_274	0.400375	0.00825264	aceK	Liver	4.34206e-05	CRCA	Liver CRCA	0.0434206
Q9DBM2	ECHP_278	0.324137	0.0118545	aceK	Liver	4.34206e-05	CRCA	Liver CRCA	0.0434206
Q9DBM2	ECHP_335	0.55309	0.00769555	aceK	Liver	4.34206e-05	CRCA	Liver CRCA	0.0434206
Q9DBM2	ECHP_344	0.651739	9.77668e-05	aceK	Liver	4.34206e-05	CRCA	Liver CRCA	0.0434206
Q9DBM2	ECHP_38	1.28084	0.0425146	aceK	Liver	4.34206e-05	CRCA	Liver CRCA	0.0434206
Q9DBM2	ECHP_459	0.325303	2.75728e-05	aceK	Liver	4.34206e-05	CRCA	Liver CRCA	0.0434206
Q9DBM2	ECHP_527	0.218226	0.451693	aceK	Liver	4.34206e-05	CRCA	Liver CRCA	0.0434206
Q9DBM2	ECHP_579	0.543588	0.0023302	aceK	Liver	4.34206e-05	CRCA	Liver CRCA	0.0434206
Q9DBM2	ECHP_605	0.276022	0.0323039	aceK	Liver	4.34206e-05	CRCA	Liver CRCA	0.0434206
Q9DBM2	ECHP_673	0.604112	0.018366	aceK	Liver	4.34206e-05	CRCA	Liver CRCA	0.0434206
Q9DBM2	ECHP_676	0.750166	0.0105565	aceK	Liver	4.34206e-05	CRCA	Liver CRCA	0.0434206
Q9DBM2	ECHP_717	0.436357	0.00758516	aceK	Liver	4.34206e-05	CRCA	Liver CRCA	0.0434206
P42125	ECI1_113	0.33278	0.0138218	aceK	Liver	4.07371e-06	CRCA	Liver CRCA	0.00407371
P42125	ECI1_158	0.242565	0.172919	aceK	Liver	4.07371e-06	CRCA	Liver CRCA	0.00407371
P42125	ECI1_177	2.13048	0.23274	aceK	Liver	4.07371e-06	CRCA	Liver CRCA	0.00407371
P42125	ECI1_206	1.68351	0.608809	aceK	Liver	4.07371e-06	CRCA	Liver CRCA	0.00407371
P42125	ECI1_222	0.977729	0.0112673	aceK	Liver	4.07371e-06	CRCA	Liver CRCA	0.00407371
P42125	ECI1_229	0.533068	0.00350994	aceK	Liver	4.07371e-06	CRCA	Liver CRCA	0.00407371
P42125	ECI1_255	0.659208	0.00271173	aceK	Liver	4.07371e-06	CRCA	Liver CRCA	0.00407371
P42125	ECI1_283	0.315449	0.0173747	aceK	Liver	4.07371e-06	CRCA	Liver CRCA	0.00407371
P42125	ECI1_48	0.649806	0.0153017	aceK	Liver	4.07371e-06	CRCA	Liver CRCA	0.00407371
P42125	ECI1_71	0.282125	0.318999	aceK	Liver	4.07371e-06	CRCA	Liver CRCA	0.00407371
P42125	ECI1_76	1.92198	0.955979	aceK	Liver	4.07371e-06	CRCA	Liver CRCA	0.00407371
Q9WUR2	ECI2_158	0.573146	0.000643043	aceK	Liver	3.49095e-06	CRCA	Liver CRCA	0.00349095
Q9WUR2	ECI2_159	0.573146	0.000643043	aceK	Liver	3.49095e-06	CRCA	Liver CRCA	0.00349095
Q9WUR2	ECI2_336	0.350691	0.174075	aceK	Liver	3.49095e-06	CRCA	Liver CRCA	0.00349095
Q9WUR2	ECI2_351	0.634433	0.00435792	aceK	Liver	3.49095e-06	CRCA	Liver CRCA	0.00349095
Q9WUR2	ECI2_356	0.634435	0.00435805	aceK	Liver	3.49095e-06	CRCA	Liver CRCA	0.00349095
Q9WUR2	ECI2_49	1.14016	0.873144	aceK	Liver	3.49095e-06	CRCA	Liver CRCA	0.00349095
Q9WUR2	ECI2_60	0.986922	0.480875	aceK	Liver	3.49095e-06	CRCA	Liver CRCA	0.00349095
Q9WUR2	ECI2_88	3.10857	0.00357953	aceK	Liver	3.49095e-06	CRCA	Liver CRCA	0.00349095
Q9WUR2	ECI2_90	0.9116	0.411281	aceK	Liver	3.49095e-06	CRCA	Liver CRCA	0.00349095
Q6PDI5	ECM29_32	1.56487	0.0890418	aceK	Liver	6.08982e-07	CRCA	Liver CRCA	0.000608982
Q6PDI5	ECM29_40	4.3015	0.025043	aceK	Liver	6.08982e-07	CRCA	Liver CRCA	0.000608982
Q8BL66	EEA1_1138	2.84336	0.00081088	aceK	Liver	1.17136e-06	CRCA	Liver CRCA	0.00117136
Q8BL66	EEA1_310	3.52377	0.00284759	aceK	Liver	1.17136e-06	CRCA	Liver CRCA	0.00117136
Q8BL66	EEA1_314	2.82379	0.00664788	aceK	Liver	1.17136e-06	CRCA	Liver CRCA	0.00117136
Q8BL66	EEA1_700	1.76378	0.0240397	aceK	Liver	1.17136e-06	CRCA	Liver CRCA	0.00117136
P10126	EF1A1_146	2.23881	0.38085	aceK	Liver	1.96107e-05	CRCA	Liver CRCA	0.0196107
P10126	EF1A1_154	1.2256	0.00536562	aceK	Liver	1.96107e-05	CRCA	Liver CRCA	0.0196107
P10126	EF1A1_165	1.73467	0.00322618	aceK	Liver	1.96107e-05	CRCA	Liver CRCA	0.0196107
P10126	EF1A1_172	2.37973	0.00673871	aceK	Liver	1.96107e-05	CRCA	Liver CRCA	0.0196107
P10126	EF1A1_179	0.571685	0.00968977	aceK	Liver	1.96107e-05	CRCA	Liver CRCA	0.0196107
P10126	EF1A1_212	0.947381	0.36044	aceK	Liver	1.96107e-05	CRCA	Liver CRCA	0.0196107
P10126	EF1A1_215	2.64433	0.000289152	aceK	Liver	1.96107e-05	CRCA	Liver CRCA	0.0196107
P10126	EF1A1_244	1.6134	0.381059	aceK	Liver	1.96107e-05	CRCA	Liver CRCA	0.0196107
P10126	EF1A1_255	2.05124	0.00600867	aceK	Liver	1.96107e-05	CRCA	Liver CRCA	0.0196107
P10126	EF1A1_30	2.53286	0.0123573	aceK	Liver	1.96107e-05	CRCA	Liver CRCA	0.0196107
P10126	EF1A1_392	2.07477	0.0103731	aceK	Liver	1.96107e-05	CRCA	Liver CRCA	0.0196107
P10126	EF1A1_408	1.18553	0.107739	aceK	Liver	1.96107e-05	CRCA	Liver CRCA	0.0196107
P10126	EF1A1_41	1.16293	0.0158485	aceK	Liver	1.96107e-05	CRCA	Liver CRCA	0.0196107
P10126	EF1A1_439	3.05599	0.00191272	aceK	Liver	1.96107e-05	CRCA	Liver CRCA	0.0196107
P10126	EF1A1_44	0.777165	0.801746	aceK	Liver	1.96107e-05	CRCA	Liver CRCA	0.0196107
P10126	EF1A1_450	0.380304	0.0393581	aceK	Liver	1.96107e-05	CRCA	Liver CRCA	0.0196107
P10126	EF1A1_453	0.380304	0.0393581	aceK	Liver	1.96107e-05	CRCA	Liver CRCA	0.0196107
P10126	EF1A1_457	0.380304	0.0393581	aceK	Liver	1.96107e-05	CRCA	Liver CRCA	0.0196107
P57776	EF1D_107	5.25772	0.137275	aceK	Liver	3.04018e-08	CRCA	Liver CRCA	3.04018e-05
P57776	EF1D_17	26.1753	0.00284481	aceK	Liver	3.04018e-08	CRCA	Liver CRCA	3.04018e-05
Q9D8N0	EF1G_136	2.51653	0.000194335	aceK	Liver	3.66219e-06	CRCA	Liver CRCA	0.00366219
Q9D8N0	EF1G_147	1.54246	0.00152637	aceK	Liver	3.66219e-06	CRCA	Liver CRCA	0.00366219
Q9D8N0	EF1G_212	1.55446	0.0207321	aceK	Liver	3.66219e-06	CRCA	Liver CRCA	0.00366219
Q9D8N0	EF1G_434	2.92339	0.00635619	aceK	Liver	3.66219e-06	CRCA	Liver CRCA	0.00366219
Q9D8N0	EF1G_437	3.07432	0.000643269	aceK	Liver	3.66219e-06	CRCA	Liver CRCA	0.00366219
P58252	EF2_16	1.12204	0.0786024	aceK	Liver	9.68399e-06	CRCA	Liver CRCA	0.00968399
P58252	EF2_235	2.30366	0.000130722	aceK	Liver	9.68399e-06	CRCA	Liver CRCA	0.00968399
P58252	EF2_239	0.711638	0.703001	aceK	Liver	9.68399e-06	CRCA	Liver CRCA	0.00968399
P58252	EF2_258	2.28506	0.000304655	aceK	Liver	9.68399e-06	CRCA	Liver CRCA	0.00968399
P58252	EF2_272	1.62719	0.004185	aceK	Liver	9.68399e-06	CRCA	Liver CRCA	0.00968399
P58252	EF2_314	7.81595	0.000702636	aceK	Liver	9.68399e-06	CRCA	Liver CRCA	0.00968399
P58252	EF2_318	2.78297	0.00266848	aceK	Liver	9.68399e-06	CRCA	Liver CRCA	0.00968399
P58252	EF2_337	9.20768	0.000126542	aceK	Liver	9.68399e-06	CRCA	Liver CRCA	0.00968399
P58252	EF2_366	2.09781	0.222936	aceK	Liver	9.68399e-06	CRCA	Liver CRCA	0.00968399
P58252	EF2_407	2.48521	0.0391248	aceK	Liver	9.68399e-06	CRCA	Liver CRCA	0.00968399
P58252	EF2_42	1.03335	0.217703	aceK	Liver	9.68399e-06	CRCA	Liver CRCA	0.00968399
P58252	EF2_426	2.49673	3.25948e-06	aceK	Liver	9.68399e-06	CRCA	Liver CRCA	0.00968399
P58252	EF2_438	2.15216	0.0178966	aceK	Liver	9.68399e-06	CRCA	Liver CRCA	0.00968399
P58252	EF2_445	3.04814	0.000441602	aceK	Liver	9.68399e-06	CRCA	Liver CRCA	0.00968399
P58252	EF2_498	0.88486	0.00790896	aceK	Liver	9.68399e-06	CRCA	Liver CRCA	0.00968399
P58252	EF2_605	1.9282	0.00243429	aceK	Liver	9.68399e-06	CRCA	Liver CRCA	0.00968399
P58252	EF2_638	2.17874	0.00260742	aceK	Liver	9.68399e-06	CRCA	Liver CRCA	0.00968399
P58252	EF2_857	4.07084	0.018679	aceK	Liver	9.68399e-06	CRCA	Liver CRCA	0.00968399
Q8K0D5	EFGM_176	0.611829	0.0111123	aceK	Liver	5.90795e-07	CRCA	Liver CRCA	0.000590795
Q8K0D5	EFGM_194	0.991568	0.747756	aceK	Liver	5.90795e-07	CRCA	Liver CRCA	0.000590795
Q9D8Y0	EFHD2_123	2.45836	0.00141461	aceK	Liver	3.65532e-07	CRCA	Liver CRCA	0.000365532
Q9D8Y0	EFHD2_95	0.500829	0.564419	aceK	Liver	3.65532e-07	CRCA	Liver CRCA	0.000365532
Q9D8Y0	EFHD2_99	0.500829	0.564419	aceK	Liver	3.65532e-07	CRCA	Liver CRCA	0.000365532
Q9CZR8	EFTS_132	0.91348	0.40926	aceK	Liver	4.34243e-07	CRCA	Liver CRCA	0.000434243
Q8BFR5	EFTU_238	0.49146	0.340421	aceK	Liver	3.72418e-06	CRCA	Liver CRCA	0.00372418
Q8BFR5	EFTU_256	0.698479	0.0234285	aceK	Liver	3.72418e-06	CRCA	Liver CRCA	0.00372418
Q8BFR5	EFTU_285	0.703197	0.00559468	aceK	Liver	3.72418e-06	CRCA	Liver CRCA	0.00372418
Q8BFR5	EFTU_342	1.12951	0.648261	aceK	Liver	3.72418e-06	CRCA	Liver CRCA	0.00372418
Q8BFR5	EFTU_418	0.6008	0.017027	aceK	Liver	3.72418e-06	CRCA	Liver CRCA	0.00372418
Q8BFR5	EFTU_55	0.780861	0.0487723	aceK	Liver	3.72418e-06	CRCA	Liver CRCA	0.00372418
Q8BFR5	EFTU_88	0.359965	0.0681115	aceK	Liver	3.72418e-06	CRCA	Liver CRCA	0.00372418
Q01279	EGFR_538	0.0322933	0.208018	aceK	Liver	1.38324e-06	CRCA	Liver CRCA	0.00138324
Q01279	EGFR_848	8.36109	0.00587612	aceK	Liver	1.38324e-06	CRCA	Liver CRCA	0.00138324
Q9WVK4	EHD1_375	3.48471	0.000132674	aceK	Liver	3.12255e-07	CRCA	Liver CRCA	0.000312255
Q9WVK4	EHD1_469	0.456075	0.252775	aceK	Liver	3.12255e-07	CRCA	Liver CRCA	0.000312255
Q3UGC7	EI3JA_79	0.959883	0.762783	aceK	Liver	1.10971e-06	CRCA	Liver CRCA	0.00110971
Q3UGC7	EI3JA_83	0.959883	0.762783	aceK	Liver	1.10971e-06	CRCA	Liver CRCA	0.00110971
Q8BJW6	EIF2A_121	3.34453	0.00566703	aceK	Liver	9.81221e-07	CRCA	Liver CRCA	0.000981221
Q8BJW6	EIF2A_164	0.694006	0.262753	aceK	Liver	9.81221e-07	CRCA	Liver CRCA	0.000981221
Q8BJW6	EIF2A_169	1.48403	0.000162147	aceK	Liver	9.81221e-07	CRCA	Liver CRCA	0.000981221
P23116	EIF3A_1313	0.627275	0.956868	aceK	Liver	1.16151e-06	CRCA	Liver CRCA	0.00116151
P23116	EIF3A_634	1.12444	0.0235937	aceK	Liver	1.16151e-06	CRCA	Liver CRCA	0.00116151
P23116	EIF3A_644	1.12444	0.0235937	aceK	Liver	1.16151e-06	CRCA	Liver CRCA	0.00116151
Q8JZQ9	EIF3B_191	1.20987	0.322597	aceK	Liver	1.07554e-06	CRCA	Liver CRCA	0.00107554
Q8JZQ9	EIF3B_198	2.57771	0.000840353	aceK	Liver	1.07554e-06	CRCA	Liver CRCA	0.00107554
Q8JZQ9	EIF3B_202	2.66034	0.0247752	aceK	Liver	1.07554e-06	CRCA	Liver CRCA	0.00107554
Q8JZQ9	EIF3B_425	2.92465	0.00489771	aceK	Liver	1.07554e-06	CRCA	Liver CRCA	0.00107554
Q8JZQ9	EIF3B_505	0.426722	0.0809767	aceK	Liver	1.07554e-06	CRCA	Liver CRCA	0.00107554
Q8R1B4	EIF3C_511	0.124561	0.472772	aceK	Liver	8.39529e-07	CRCA	Liver CRCA	0.000839529
O70194	EIF3D_215	1.04908	0.273396	aceK	Liver	4.37106e-07	CRCA	Liver CRCA	0.000437106
O70194	EIF3D_221	1.04908	0.273396	aceK	Liver	4.37106e-07	CRCA	Liver CRCA	0.000437106
P60229	EIF3E_275	4.45821	0.00215389	aceK	Liver	1.01533e-06	CRCA	Liver CRCA	0.00101533
P60229	EIF3E_407	1.77954	0.00665424	aceK	Liver	1.01533e-06	CRCA	Liver CRCA	0.00101533
Q9DCH4	EIF3F_242	1.88212	0.0166783	aceK	Liver	4.1648e-07	CRCA	Liver CRCA	0.00041648
Q9QZD9	EIF3I_264	2.70028	0.000798743	aceK	Liver	4.87849e-07	CRCA	Liver CRCA	0.000487849
Q9QZD9	EIF3I_91	5.18398	0.00742491	aceK	Liver	4.87849e-07	CRCA	Liver CRCA	0.000487849
Q9DBZ5	EIF3K_13	2.24216	9.97526e-06	aceK	Liver	2.10114e-07	CRCA	Liver CRCA	0.000210114
Q8QZY1	EIF3L_397	2.31648	0.00338634	aceK	Liver	8.67831e-07	CRCA	Liver CRCA	0.000867831
Q8QZY1	EIF3L_465	2.45562	2.50957e-05	aceK	Liver	8.67831e-07	CRCA	Liver CRCA	0.000867831
Q8QZY1	EIF3L_549	2.9582	0.0159396	aceK	Liver	8.67831e-07	CRCA	Liver CRCA	0.000867831
Q99JX4	EIF3M_227	3.31031	0.0752213	aceK	Liver	7.26967e-07	CRCA	Liver CRCA	0.000726967
A7MCT6	EKI2_88	1.74771	0.294821	aceK	Liver	2.49073e-07	CRCA	Liver CRCA	0.000249073
A7MCT6	EKI2_94	1.74771	0.294821	aceK	Liver	2.49073e-07	CRCA	Liver CRCA	0.000249073
Q99KI3	EMC3_253	3.84296	0.050991	aceK	Liver	1.01022e-07	CRCA	Liver CRCA	0.000101022
P17182	ENOA_126	0.927314	0.937718	aceK	Liver	2.04799e-05	CRCA	Liver CRCA	0.0204799
P17182	ENOA_193	1.11166	0.41729	aceK	Liver	2.04799e-05	CRCA	Liver CRCA	0.0204799
P17182	ENOA_199	1.61533	0.00459091	aceK	Liver	2.04799e-05	CRCA	Liver CRCA	0.0204799
P17182	ENOA_202	1.61648	0.00456482	aceK	Liver	2.04799e-05	CRCA	Liver CRCA	0.0204799
P17182	ENOA_228	1.33012	0.116814	aceK	Liver	2.04799e-05	CRCA	Liver CRCA	0.0204799
P17182	ENOA_256	2.19619	0.0031891	aceK	Liver	2.04799e-05	CRCA	Liver CRCA	0.0204799
P17182	ENOA_262	0.78446	0.647875	aceK	Liver	2.04799e-05	CRCA	Liver CRCA	0.0204799
P17182	ENOA_330	0.0273883	0.499707	aceK	Liver	2.04799e-05	CRCA	Liver CRCA	0.0204799
P17182	ENOA_335	1.49054	0.000353207	aceK	Liver	2.04799e-05	CRCA	Liver CRCA	0.0204799
P17182	ENOA_343	0.712617	0.589626	aceK	Liver	2.04799e-05	CRCA	Liver CRCA	0.0204799
P17182	ENOA_406	0.314211	0.014817	aceK	Liver	2.04799e-05	CRCA	Liver CRCA	0.0204799
P17182	ENOA_54	0.966513	0.64165	aceK	Liver	2.04799e-05	CRCA	Liver CRCA	0.0204799
P17182	ENOA_71	1.33629	0.131125	aceK	Liver	2.04799e-05	CRCA	Liver CRCA	0.0204799
P17182	ENOA_89	1.08739	0.0704663	aceK	Liver	2.04799e-05	CRCA	Liver CRCA	0.0204799
P17182	ENOA_92	1.34084	0.00309039	aceK	Liver	2.04799e-05	CRCA	Liver CRCA	0.0204799
P08113	ENPL_168	0.668379	0.997499	aceK	Liver	1.70926e-05	CRCA	Liver CRCA	0.0170926
P08113	ENPL_455	4.13253	0.000283608	aceK	Liver	1.70926e-05	CRCA	Liver CRCA	0.0170926
P08113	ENPL_473	4.74054	0.00132154	aceK	Liver	1.70926e-05	CRCA	Liver CRCA	0.0170926
P08113	ENPL_479	3.21036	0.00338457	aceK	Liver	1.70926e-05	CRCA	Liver CRCA	0.0170926
P08113	ENPL_534	1.85711	0.00288393	aceK	Liver	1.70926e-05	CRCA	Liver CRCA	0.0170926
P08113	ENPL_537	496.027	0.212654	aceK	Liver	1.70926e-05	CRCA	Liver CRCA	0.0170926
P08113	ENPL_597	5.05142	0.0101543	aceK	Liver	1.70926e-05	CRCA	Liver CRCA	0.0170926
P08113	ENPL_603	3.86511	6.15082e-05	aceK	Liver	1.70926e-05	CRCA	Liver CRCA	0.0170926
P08113	ENPL_633	3.08101	0.0108262	aceK	Liver	1.70926e-05	CRCA	Liver CRCA	0.0170926
P08113	ENPL_663	4.43142	0.0226408	aceK	Liver	1.70926e-05	CRCA	Liver CRCA	0.0170926
P08113	ENPL_682	7.59351	0.00169677	aceK	Liver	1.70926e-05	CRCA	Liver CRCA	0.0170926
P08113	ENPL_87	1.09961	0.00648036	aceK	Liver	1.70926e-05	CRCA	Liver CRCA	0.0170926
P08113	ENPL_95	5.32304	0.00435351	aceK	Liver	1.70926e-05	CRCA	Liver CRCA	0.0170926
Q8R0W0	EPIPL_137	0.156151	0.0368455	aceK	Liver	9.11979e-07	CRCA	Liver CRCA	0.000911979
Q8R0W0	EPIPL_1649	0.406201	0.440759	aceK	Liver	9.11979e-07	CRCA	Liver CRCA	0.000911979
Q8R0W0	EPIPL_2070	0.96013	0.0150411	aceK	Liver	9.11979e-07	CRCA	Liver CRCA	0.000911979
Q8R0W0	EPIPL_824	0.27264	0.104627	aceK	Liver	9.11979e-07	CRCA	Liver CRCA	0.000911979
Q8R0W0	EPIPL_878	3.0422	0.0708333	aceK	Liver	9.11979e-07	CRCA	Liver CRCA	0.000911979
P42567	EPS15_790	0.279711	0.164267	aceK	Liver	7.94358e-07	CRCA	Liver CRCA	0.000794358
Q71KT5	ERG24_397	2.28685	0.292002	aceK	Liver	4.23199e-07	CRCA	Liver CRCA	0.000423199
Q8VEH8	ERLEC_433	9.07255	0.00554464	aceK	Liver	1.42157e-07	CRCA	Liver CRCA	0.000142157
Q8BFZ9	ERLN2_205	3.03808	0.0322555	aceK	Liver	4.32318e-07	CRCA	Liver CRCA	0.000432318
Q3UVK0	ERMP1_877	31.6063	0.000927152	aceK	Liver	8.2567e-08	CRCA	Liver CRCA	8.2567e-05
Q8R180	ERO1A_119	0.443005	0.254329	aceK	Liver	1.82181e-07	CRCA	Liver CRCA	0.000182181
Q8R180	ERO1A_67	1.54053	0.0314636	aceK	Liver	1.82181e-07	CRCA	Liver CRCA	0.000182181
Q8VCC2	EST1_265	5.55756	0.0663303	aceK	Liver	1.25853e-05	CRCA	Liver CRCA	0.0125853
P23953	EST1C_400	0.840185	0.417615	aceK	Liver	6.96219e-07	CRCA	Liver CRCA	0.000696219
Q64176	EST1E_305	0.522007	0.0190767	aceK	Liver	2.26758e-06	CRCA	Liver CRCA	0.00226758
Q8QZR3	EST2A_209	8.94849	0.00193462	aceK	Liver	2.9252e-06	CRCA	Liver CRCA	0.0029252
Q8QZR3	EST2A_372	2.78608	0.000263084	aceK	Liver	2.9252e-06	CRCA	Liver CRCA	0.0029252
Q8QZR3	EST2A_539	2.94138	4.14674e-05	aceK	Liver	2.9252e-06	CRCA	Liver CRCA	0.0029252
Q91WG0	EST2C_542	2.22148	0.114673	aceK	Liver	9.16911e-07	CRCA	Liver CRCA	0.000916911
Q8BK48	EST2E_373	11.1933	0.000342798	aceK	Liver	1.59856e-06	CRCA	Liver CRCA	0.00159856
Q8BK48	EST2E_411	0.56651	0.0693901	aceK	Liver	1.59856e-06	CRCA	Liver CRCA	0.00159856
Q8BK48	EST2E_540	3.16487	4.14674e-05	aceK	Liver	1.59856e-06	CRCA	Liver CRCA	0.00159856
Q63880	EST3A_450	0.40692	0.0129592	aceK	Liver	1.11283e-05	CRCA	Liver CRCA	0.0111283
Q9R0P3	ESTD_161	0.13341	0.0131441	aceK	Liver	5.65238e-06	CRCA	Liver CRCA	0.00565238
Q9R0P3	ESTD_185	1.52926	0.507785	aceK	Liver	5.65238e-06	CRCA	Liver CRCA	0.00565238
Q9R0P3	ESTD_198	2.79304	0.000181473	aceK	Liver	5.65238e-06	CRCA	Liver CRCA	0.00565238
Q9R0P3	ESTD_200	1.06221	0.0129941	aceK	Liver	5.65238e-06	CRCA	Liver CRCA	0.00565238
Q9R0P3	ESTD_27	1.88539	0.0813618	aceK	Liver	5.65238e-06	CRCA	Liver CRCA	0.00565238
Q9R0P3	ESTD_278	1.92343	0.00160152	aceK	Liver	5.65238e-06	CRCA	Liver CRCA	0.00565238
Q3U7R1	ESYT1_658	0.48632	0.0465334	aceK	Liver	2.26672e-07	CRCA	Liver CRCA	0.000226672
Q3U7R1	ESYT1_660	0.48632	0.0465334	aceK	Liver	2.26672e-07	CRCA	Liver CRCA	0.000226672
Q99LC5	ETFA_101	0.375218	0.404833	aceK	Liver	1.73995e-05	CRCA	Liver CRCA	0.0173995
Q99LC5	ETFA_126	0.380248	0.0437798	aceK	Liver	1.73995e-05	CRCA	Liver CRCA	0.0173995
Q99LC5	ETFA_139	0.501124	0.0293497	aceK	Liver	1.73995e-05	CRCA	Liver CRCA	0.0173995
Q99LC5	ETFA_158	0.870522	0.0257145	aceK	Liver	1.73995e-05	CRCA	Liver CRCA	0.0173995
Q99LC5	ETFA_162	0.134279	0.00728725	aceK	Liver	1.73995e-05	CRCA	Liver CRCA	0.0173995
Q99LC5	ETFA_187	0.438346	0.0111117	aceK	Liver	1.73995e-05	CRCA	Liver CRCA	0.0173995
Q99LC5	ETFA_203	0.236636	0.0621233	aceK	Liver	1.73995e-05	CRCA	Liver CRCA	0.0173995
Q99LC5	ETFA_232	0.722042	0.376383	aceK	Liver	1.73995e-05	CRCA	Liver CRCA	0.0173995
Q99LC5	ETFA_331	0.449229	0.00993472	aceK	Liver	1.73995e-05	CRCA	Liver CRCA	0.0173995
Q99LC5	ETFA_59	0.848641	0.0119313	aceK	Liver	1.73995e-05	CRCA	Liver CRCA	0.0173995
Q99LC5	ETFA_62	0.673149	0.115433	aceK	Liver	1.73995e-05	CRCA	Liver CRCA	0.0173995
Q99LC5	ETFA_69	1.1227	0.0651765	aceK	Liver	1.73995e-05	CRCA	Liver CRCA	0.0173995
Q99LC5	ETFA_75	1.13495	0.0244006	aceK	Liver	1.73995e-05	CRCA	Liver CRCA	0.0173995
Q99LC5	ETFA_85	1.05136	0.473655	aceK	Liver	1.73995e-05	CRCA	Liver CRCA	0.0173995
Q9DCW4	ETFB_110	0.31529	0.00144942	aceK	Liver	1.49298e-05	CRCA	Liver CRCA	0.0149298
Q9DCW4	ETFB_114	0.317891	2.57758e-05	aceK	Liver	1.49298e-05	CRCA	Liver CRCA	0.0149298
Q9DCW4	ETFB_116	0.579412	0.109579	aceK	Liver	1.49298e-05	CRCA	Liver CRCA	0.0149298
Q9DCW4	ETFB_19	0.272393	0.0009144	aceK	Liver	1.49298e-05	CRCA	Liver CRCA	0.0149298
Q9DCW4	ETFB_210	0.40925	0.0217225	aceK	Liver	1.49298e-05	CRCA	Liver CRCA	0.0149298
Q9DCW4	ETFB_248	0.410931	0.0219459	aceK	Liver	1.49298e-05	CRCA	Liver CRCA	0.0149298
Q9DCW4	ETFB_26	1.13371	0.195483	aceK	Liver	1.49298e-05	CRCA	Liver CRCA	0.0149298
Q921G7	ETFD_104	0.648271	0.206323	aceK	Liver	1.00977e-05	CRCA	Liver CRCA	0.0100977
Q921G7	ETFD_124	0.336173	0.000175059	aceK	Liver	1.00977e-05	CRCA	Liver CRCA	0.0100977
Q921G7	ETFD_131	0.825846	0.754368	aceK	Liver	1.00977e-05	CRCA	Liver CRCA	0.0100977
Q921G7	ETFD_133	0.508988	0.0882946	aceK	Liver	1.00977e-05	CRCA	Liver CRCA	0.0100977
Q921G7	ETFD_152	0.70754	0.00110503	aceK	Liver	1.00977e-05	CRCA	Liver CRCA	0.0100977
Q921G7	ETFD_283	0.202518	0.00499156	aceK	Liver	1.00977e-05	CRCA	Liver CRCA	0.0100977
Q921G7	ETFD_356	0.738622	0.00154808	aceK	Liver	1.00977e-05	CRCA	Liver CRCA	0.0100977
Q921G7	ETFD_375	0.514321	0.00110512	aceK	Liver	1.00977e-05	CRCA	Liver CRCA	0.0100977
Q921G7	ETFD_415	0.861896	0.164439	aceK	Liver	1.00977e-05	CRCA	Liver CRCA	0.0100977
Q921G7	ETFD_486	1.84411	0.0181121	aceK	Liver	1.00977e-05	CRCA	Liver CRCA	0.0100977
Q921G7	ETFD_496	1.44519	0.486959	aceK	Liver	1.00977e-05	CRCA	Liver CRCA	0.0100977
Q9DCM0	ETHE1_172	0.843574	0.00505554	aceK	Liver	1.93763e-06	CRCA	Liver CRCA	0.00193763
Q9DCM0	ETHE1_66	0.12895	0.362366	aceK	Liver	1.93763e-06	CRCA	Liver CRCA	0.00193763
Q9DCM0	ETHE1_71	0.0558665	0.0251325	aceK	Liver	1.93763e-06	CRCA	Liver CRCA	0.00193763
Q61545	EWS_438	1.74845	0.00101831	aceK	Liver	3.99432e-07	CRCA	Liver CRCA	0.000399432
Q99L47	F10A1_152	2.06723	0.00144491	aceK	Liver	1.17574e-06	CRCA	Liver CRCA	0.00117574
Q9QXD6	F16P1_110	0.51011	0.189888	aceK	Liver	1.29374e-05	CRCA	Liver CRCA	0.0129374
Q9QXD6	F16P1_151	3.48564	0.00220649	aceK	Liver	1.29374e-05	CRCA	Liver CRCA	0.0129374
Q9QXD6	F16P1_269	1.43791	0.243286	aceK	Liver	1.29374e-05	CRCA	Liver CRCA	0.0129374
Q9QXD6	F16P1_270	0.185927	0.00379512	aceK	Liver	1.29374e-05	CRCA	Liver CRCA	0.0129374
Q9QXD6	F16P1_275	0.295753	0.000600889	aceK	Liver	1.29374e-05	CRCA	Liver CRCA	0.0129374
Q9QXD6	F16P1_291	3.61882	0.842475	aceK	Liver	1.29374e-05	CRCA	Liver CRCA	0.0129374
Q9QXD6	F16P1_301	2.22275	0.113801	aceK	Liver	1.29374e-05	CRCA	Liver CRCA	0.0129374
Q9QXD6	F16P1_314	0.544675	0.361974	aceK	Liver	1.29374e-05	CRCA	Liver CRCA	0.0129374
Q9QXD6	F16P1_72	1.07079	0.423205	aceK	Liver	1.29374e-05	CRCA	Liver CRCA	0.0129374
P70266	F261_407	686.737	0.00816494	aceK	Liver	7.07012e-07	CRCA	Liver CRCA	0.000707012
P35505	FAAA_100	1.15747	0.0903539	aceK	Liver	1.18897e-05	CRCA	Liver CRCA	0.0118897
P35505	FAAA_186	1.25482	0.0747938	aceK	Liver	1.18897e-05	CRCA	Liver CRCA	0.0118897
P35505	FAAA_220	1.41298	0.0593431	aceK	Liver	1.18897e-05	CRCA	Liver CRCA	0.0118897
P35505	FAAA_57	1.28879	0.0870138	aceK	Liver	1.18897e-05	CRCA	Liver CRCA	0.0118897
P35505	FAAA_79	1.41076	0.0502242	aceK	Liver	1.18897e-05	CRCA	Liver CRCA	0.0118897
Q8R3F5	FABD_303	0.291684	0.0605034	aceK	Liver	1.97866e-07	CRCA	Liver CRCA	0.000197866
Q8R3F5	FABD_323	0.506236	0.0434103	aceK	Liver	1.97866e-07	CRCA	Liver CRCA	0.000197866
P04117	FABP4_121	2.70119	0.00496684	aceK	Liver	9.36858e-07	CRCA	Liver CRCA	0.000936858
P04117	FABP4_59	0.529182	0.0607782	aceK	Liver	9.36858e-07	CRCA	Liver CRCA	0.000936858
Q05816	FABP5_40	1.58314	0.0142966	aceK	Liver	6.04383e-07	CRCA	Liver CRCA	0.000604383
Q05816	FABP5_61	17.9887	0.00207661	aceK	Liver	6.04383e-07	CRCA	Liver CRCA	0.000604383
Q05816	FABP5_72	1.62515	0.00209642	aceK	Liver	6.04383e-07	CRCA	Liver CRCA	0.000604383
P55050	FABPI_17	1.28554	0.190551	aceK	Liver	1.25775e-06	CRCA	Liver CRCA	0.00125775
P55050	FABPI_93	3.58805	0.00685925	aceK	Liver	1.25775e-06	CRCA	Liver CRCA	0.00125775
P12710	FABPL_121	1.4897	0.250396	aceK	Liver	2.67391e-05	CRCA	Liver CRCA	0.0267391
P12710	FABPL_33	3.84294	0.017901	aceK	Liver	2.67391e-05	CRCA	Liver CRCA	0.0267391
P12710	FABPL_46	3.72288	0.00996393	aceK	Liver	2.67391e-05	CRCA	Liver CRCA	0.0267391
P12710	FABPL_49	1.86953	0.867934	aceK	Liver	2.67391e-05	CRCA	Liver CRCA	0.0267391
P12710	FABPL_6	0.543766	0.00367215	aceK	Liver	2.67391e-05	CRCA	Liver CRCA	0.0267391
P12710	FABPL_78	0.874264	0.00421072	aceK	Liver	2.67391e-05	CRCA	Liver CRCA	0.0267391
P12710	FABPL_84	3.50116	0.00768384	aceK	Liver	2.67391e-05	CRCA	Liver CRCA	0.0267391
P12710	FABPL_96	3.43251	0.0104342	aceK	Liver	2.67391e-05	CRCA	Liver CRCA	0.0267391
P12710	FABPL_99	3.41296	0.00992983	aceK	Liver	2.67391e-05	CRCA	Liver CRCA	0.0267391
Q80W54	FACE1_470	2.21271	9.00292e-05	aceK	Liver	2.71487e-07	CRCA	Liver CRCA	0.000271487
Q61160	FADD_125	3.06981	0.00334834	aceK	Liver	3.93136e-08	CRCA	Liver CRCA	3.93136e-05
Q61160	FADD_132	3.06981	0.00334834	aceK	Liver	3.93136e-08	CRCA	Liver CRCA	3.93136e-05
Q8R0F8	FAHD1_116	0.355659	0.00911801	aceK	Liver	6.53936e-07	CRCA	Liver CRCA	0.000653936
Q8R0F8	FAHD1_117	0.251724	0.00666313	aceK	Liver	6.53936e-07	CRCA	Liver CRCA	0.000653936
Q8R0F8	FAHD1_142	1.19184	0.43317	aceK	Liver	6.53936e-07	CRCA	Liver CRCA	0.000653936
Q8R0F8	FAHD1_83	0.462552	0.0417415	aceK	Liver	6.53936e-07	CRCA	Liver CRCA	0.000653936
Q3TC72	FAHD2_233	0.524083	0.00233229	aceK	Liver	3.56821e-07	CRCA	Liver CRCA	0.000356821
P19096	FAS_1234	1.57016	0.861384	aceK	Liver	2.82043e-05	CRCA	Liver CRCA	0.0282043
P19096	FAS_1405	0.887111	0.398803	aceK	Liver	2.82043e-05	CRCA	Liver CRCA	0.0282043
P19096	FAS_1491	0.852934	0.236864	aceK	Liver	2.82043e-05	CRCA	Liver CRCA	0.0282043
P19096	FAS_1516	1.25761	0.154356	aceK	Liver	2.82043e-05	CRCA	Liver CRCA	0.0282043
P19096	FAS_1575	1.89245	0.188716	aceK	Liver	2.82043e-05	CRCA	Liver CRCA	0.0282043
P19096	FAS_1584	2.16504	0.0256527	aceK	Liver	2.82043e-05	CRCA	Liver CRCA	0.0282043
P19096	FAS_1697	4.24615	0.0194984	aceK	Liver	2.82043e-05	CRCA	Liver CRCA	0.0282043
P19096	FAS_1764	0.840751	0.280969	aceK	Liver	2.82043e-05	CRCA	Liver CRCA	0.0282043
P19096	FAS_202	1.58548	0.89692	aceK	Liver	2.82043e-05	CRCA	Liver CRCA	0.0282043
P19096	FAS_2431	2.64617	0.105979	aceK	Liver	2.82043e-05	CRCA	Liver CRCA	0.0282043
P19096	FAS_489	1.38682	0.297195	aceK	Liver	2.82043e-05	CRCA	Liver CRCA	0.0282043
P19096	FAS_55	1.54435	0.877138	aceK	Liver	2.82043e-05	CRCA	Liver CRCA	0.0282043
P19096	FAS_59	1.56542	0.985234	aceK	Liver	2.82043e-05	CRCA	Liver CRCA	0.0282043
P19096	FAS_673	4.46917	0.0921472	aceK	Liver	2.82043e-05	CRCA	Liver CRCA	0.0282043
P19096	FAS_786	1.57414	0.950393	aceK	Liver	2.82043e-05	CRCA	Liver CRCA	0.0282043
P19096	FAS_993	1.77877	0.234695	aceK	Liver	2.82043e-05	CRCA	Liver CRCA	0.0282043
P35550	FBRL_127	0.673738	0.042707	aceK	Liver	4.18054e-07	CRCA	Liver CRCA	0.000418054
Q9QZN4	FBX6_46	0.85288	0.0123905	aceK	Liver	1.27808e-07	CRCA	Liver CRCA	0.000127808
[truncated: 17,973 more rows]
