# Supplementary material for: Decreased liver B vitamin-related enzymes as a metabolic hallmark of cancer cachexia
Source: Nat Commun. 2023 Oct 6;14:6246. doi: 10.1038/s41467-023-41952-w (PMC10558488; doi:10.1038/s41467-023-41952-w)
Supplement: Supplementary file 4 — Source Data [file 41467_2023_41952_MOESM4_ESM.zip › source_data_ed3/Fig4h.xlsx]

## Sheet: Fig4h
up_ac	up_id	PDB_ID	rlm_ratio	class
O43175	SERA_HUMAN	2g76	0.577861	H.sapiens
Q13363	CTBP1_HUMAN	4lce	0.736364	H.sapiens
Q9UBQ7	GRHPR_HUMAN	2h1s	0.969512	H.sapiens
P00367	DHE3_HUMAN	1l1f	0.885305	H.sapiens
Q13630	FCL_HUMAN	4b8z	0.937695	H.sapiens
Q8NBZ7	UXS1_HUMAN	4m55	0.67381	H.sapiens
Q16836	HCDH_HUMAN	2hdh	0.60828	H.sapiens
Q9Y2S2	CRYL1_HUMAN	3f3s	0.576803	H.sapiens
P32322	P5CR1_HUMAN	2ger	0.504702	H.sapiens
Q658P3	STEA3_HUMAN	2vns	0.366803	H.sapiens
P11413	G6PD_HUMAN	2bh9	0.368932	H.sapiens
P16152	CBR1_HUMAN	1wma	0.98917	H.sapiens
P35270	SPRE_HUMAN	1z6z	0.977011	H.sapiens
P51659	DHB4_HUMAN	1zbq	0.408967	H.sapiens
P14061	DHB1_HUMAN	3dhe	0.862805	H.sapiens
P09417	DHPR_HUMAN	1hdr	0.963115	H.sapiens
P49327	FAS_HUMAN	4piv	0.390283	H.sapiens
P04406	G3P_HUMAN	1u8f	0.438806	H.sapiens
O14556	G3PT_HUMAN	5c7l	0.365196	H.sapiens
P00338	LDHA_HUMAN	4ajp	0.475904	H.sapiens
P40926	MDHM_HUMAN	2dfd	0.426036	H.sapiens
P07195	LDHB_HUMAN	1i0z	0.476048	H.sapiens
O60547	GMDS_HUMAN	1t2a	0.930108	H.sapiens
Q14376	GALE_HUMAN	1ek6	0.991379	H.sapiens
P53004	BIEA_HUMAN	2h63	0.560811	H.sapiens
Q99714	HCD2_HUMAN	1so8	0.785441	H.sapiens
Q16698	DECR_HUMAN	1w73	0.874627	H.sapiens
Q6UWP2	DHR11_HUMAN	1xg5	0.984615	H.sapiens
P28845	DHI1_HUMAN	1xu7	0.89726	H.sapiens
Q8NBQ5	DHB11_HUMAN	1yb1	0.81	H.sapiens
Q9BPX1	DHB14_HUMAN	1yde	0.922222	H.sapiens
Q9NUI1	DECR2_HUMAN	4fc6	0.934932	H.sapiens
P15428	PGDH_HUMAN	2gdz	0.951128	H.sapiens
Q96LJ7	DHRS1_HUMAN	2qq5	0.744409	H.sapiens
Q6YN16	HSDL2_HUMAN	3kvo	0.655502	H.sapiens
Q9BUP3	HTAI2_HUMAN	2bka	0.954545	H.sapiens
P30043	BLVRB_HUMAN	1he5	0.990291	H.sapiens
P52209	6PGD_HUMAN	4gwg	0.362319	H.sapiens
P31937	3HIDH_HUMAN	2gf2	0.479167	H.sapiens
Q49A26	GLYR1_HUMAN	2uyy	0.301989	H.sapiens
O60701	UGDH_HUMAN	4edf	0.659919	H.sapiens
P21695	GPDA_HUMAN	1x0v	0.550143	H.sapiens
Q8N335	GPD1L_HUMAN	2pla	0.547009	H.sapiens
P53396	ACLY_HUMAN	3pff	0.456857	H.sapiens
P00326	ADH1G_HUMAN	1u3w	0.464	H.sapiens
P07327	ADH1A_HUMAN	1u3t	0.464	H.sapiens
P00325	ADH1B_HUMAN	1u3u	0.464	H.sapiens
P11766	ADHX_HUMAN	1teh	0.465241	H.sapiens
Q9HCJ6	VAT1L_HUMAN	4a27	0.398568	H.sapiens
Q08257	QOR_HUMAN	1yb5	0.525836	H.sapiens
Q14914	PTGR1_HUMAN	1zsv	0.550152	H.sapiens
Q9BV79	MECR_HUMAN	1zsy	0.490617	H.sapiens
Q8N4Q0	PTGR3_HUMAN	2c0c	0.464191	H.sapiens
Q53FA7	QORX_HUMAN	2j8z	0.536145	H.sapiens
Q8N8N7	PTGR2_HUMAN	2w4q	0.529915	H.sapiens
P08319	ADH4_HUMAN	3cos	0.460526	H.sapiens
P40394	ADH7_HUMAN	1agn	0.450777	H.sapiens
Q00796	DHSO_HUMAN	1pl8	0.47619	H.sapiens
A4D126	ISPD_HUMAN	4cvh	0.532151	H.sapiens
Q14894	CRYM_HUMAN	2i99	0.55414	H.sapiens
O43314	VIP2_HUMAN	4hn2	0.07321	H.sapiens
O00763	ACACB_HUMAN	4hq6	0.0581774	H.sapiens
Q13085	ACACA_HUMAN	2yl2	0.0592498	H.sapiens
Q13572	ITPK1_HUMAN	2q7d	0.236715	H.sapiens
P48637	GSHB_HUMAN	2hgs	0.21308	H.sapiens
Q6ZT98	TTLL7_HUMAN	4ylr	0.0642616	H.sapiens
P23526	SAHH_HUMAN	4pgf	0.805556	H.sapiens
Q96HN2	SAHH3_HUMAN	3gvp	0.986907	H.sapiens
P27708	PYR1_HUMAN	5g1p	0.065618	H.sapiens
P00480	OTC_HUMAN	1c9y	0.420904	H.sapiens
P00390	GSHR_HUMAN	1xan	0.653257	H.sapiens
P09622	DLDH_HUMAN	1zmc	0.6778	H.sapiens
O95831	AIFM1_HUMAN	4bv6	0.569331	H.sapiens
Q16881	TRXR1_HUMAN	2cfy	0.545455	H.sapiens
Q9UI17	M2GD_HUMAN	5l46	0.354503	H.sapiens
O60341	KDM1A_HUMAN	3zn0	0.532864	H.sapiens
P21397	AOFA_HUMAN	2bxr	0.643264	H.sapiens
P27338	AOFB_HUMAN	1gos	0.732692	H.sapiens
P50336	PPOX_HUMAN	3nks	0.752621	H.sapiens
Q5VYX0	RNLS_HUMAN	3qj4	0.672515	H.sapiens
P14920	OXDA_HUMAN	3znp	0.706052	H.sapiens
P49366	DHYS_HUMAN	1roz	0.907859	H.sapiens
Q8N6T7	SIR6_HUMAN	3zg6	0.678873	H.sapiens
Q8IXJ6	SIR2_HUMAN	3zgv	0.650386	H.sapiens
Q9NTG7	SIR3_HUMAN	4c78	0.571429	H.sapiens
Q9NXA8	SIR5_HUMAN	4f56	0.654839	H.sapiens
Q96EB6	SIR1_HUMAN	4i5i	0.297189	H.sapiens
Q13423	NNTM_HUMAN	1u31	0.162063	H.sapiens
P22087	FBRL_HUMAN	2ipx	0.71028	H.sapiens
Q8N1G2	CMTR1_HUMAN	4n49	0.486228	H.sapiens
Q9UI43	MRM2_HUMAN	2nyu	0.764228	H.sapiens
Q9Y6K1	DNM3A_HUMAN	2qrv	0.3125	H.sapiens
Q96LA8	ANM6_HUMAN	4hc4	0.368	H.sapiens
O60678	ANM3_HUMAN	4hsg	0.250471	H.sapiens
Q86X55	CARM1_HUMAN	4ikp	0.238487	H.sapiens
Q9NR22	ANM8_HUMAN	4x41	0.335025	H.sapiens
Q5T8I9	HENMT_HUMAN	4xcx	0.600509	H.sapiens
Q86W50	MET16_HUMAN	2h00	0.396797	H.sapiens
Q86U44	MTA70_HUMAN	5il1	0.346552	H.sapiens
Q96RS0	TGS1_HUMAN	3egi	0.222743	H.sapiens
Q14749	GNMT_HUMAN	2azt	0.976271	H.sapiens
P21964	COMT_HUMAN	4pyj	0.785978	H.sapiens
P22061	PIMT_HUMAN	1i1n	0.982379	H.sapiens
O43148	MCES_HUMAN	5e9w	0.521008	H.sapiens
Q8WXB1	MT21A_HUMAN	4lec	0.922018	H.sapiens
Q9UNQ2	DIM1_HUMAN	1zq9	0.57508	H.sapiens
Q9UBP6	TRMB_HUMAN	3ckk	0.742754	H.sapiens
Q96CB9	NSUN4_HUMAN	4fp9	0.143229	H.sapiens
Q96P11	NSUN5_HUMAN	2b9e	0.496503	H.sapiens
O43159	RRP8_HUMAN	2zfu	0.462719	H.sapiens
P11086	PNMT_HUMAN	1yz3	0.929078	H.sapiens
O95050	INMT_HUMAN	2a14	0.973384	H.sapiens
P40261	NNMT_HUMAN	2iip	0.950758	H.sapiens
P26358	DNMT1_HUMAN	4wxx	0.241955	H.sapiens
Q8TEK3	DOT1L_HUMAN	4ek9	0.213403	H.sapiens
Q9BVS5	TR61B_HUMAN	2b25	0.538784	H.sapiens
Q9H867	MT21D_HUMAN	4lg1	0.947598	H.sapiens
Q7Z624	CMKMT_HUMAN	4pwy	0.811146	H.sapiens
O95568	MET18_HUMAN	4rfq	0.80914	H.sapiens
O14744	ANM5_HUMAN	4gqb	0.268446	H.sapiens
P19623	SPEE_HUMAN	2o05	0.745033	H.sapiens
P52788	SPSY_HUMAN	3c6m	0.519126	H.sapiens
P49914	MTHFS_HUMAN	3hy4	0.970443	H.sapiens
P55809	SCOT1_HUMAN	3dlx	0.919231	H.sapiens
Q9BV20	MTNA_HUMAN	4ldq	0.574526	H.sapiens
P46926	GNPI1_HUMAN	1ne7	0.968858	H.sapiens
Q8TBC4	UBA3_HUMAN	1tt5	0.557235	H.sapiens
Q9UBT2	SAE2_HUMAN	1y8q	0.346875	H.sapiens
P22314	UBA1_HUMAN	4p22	0.250473	H.sapiens
P35520	CBS_HUMAN	4coo	0.651543	H.sapiens
P20132	SDHL_HUMAN	4h27	0.966463	H.sapiens
Q96GA7	SDSL_HUMAN	2rkb	0.963526	H.sapiens
Q9GZT4	SRR_HUMAN	3l6r	0.958824	H.sapiens
Q9HAB8	PPCS_HUMAN	1p9o	0.92926	H.sapiens
O00764	PDXK_HUMAN	4eoh	0.990385	H.sapiens
P55263	ADK_HUMAN	4o1l	0.903315	H.sapiens
Q9H477	RBSK_HUMAN	5c3y	0.947205	H.sapiens
Q92900	RENT1_HUMAN	2gjk	0.463242	H.sapiens
Q9NQL2	RRAGD_HUMAN	2q3f	0.445	H.sapiens
Q9HB90	RRAGC_HUMAN	3llu	0.441103	H.sapiens
O14656	TOR1A_HUMAN	5j1t	0.653614	H.sapiens
O14936	CSKP_HUMAN	1kgd	0.191145	H.sapiens
Q5S007	LRRK2_HUMAN	2zej	0.0696478	H.sapiens
Q8IXI2	MIRO1_HUMAN	5ksz	0.26699	H.sapiens
Q8IXI1	MIRO2_HUMAN	5kut	0.275081	H.sapiens
Q9BSD7	NTPCR_HUMAN	2i3b	0.989474	H.sapiens
P55072	TERA_HUMAN	5ifw	0.476427	H.sapiens
Q9H222	ABCG5_HUMAN	5do7	0.918587	H.sapiens
P13569	CFTR_HUMAN	1xmj	0.164189	H.sapiens
P33527	MRP1_HUMAN	4c3z	0.150229	H.sapiens
Q9NP58	ABCB6_HUMAN	3nh6	0.324228	H.sapiens
Q03518	TAP1_HUMAN	1jj7	0.309406	H.sapiens
O00429	DNM1L_HUMAN	4bej	0.444293	H.sapiens
Q05193	DYN1_HUMAN	4uud	0.378472	H.sapiens
Q9UQ16	DYN3_HUMAN	5a3f	0.342923	H.sapiens
Q9BZX2	UCK2_HUMAN	1udw	0.808429	H.sapiens
Q9HA47	UCK1_HUMAN	2jeo	0.772563	H.sapiens
Q9NWW6	NRK1_HUMAN	2p0e	0.924623	H.sapiens
Q8WXF7	ATLA1_HUMAN	4idn	0.544803	H.sapiens
Q9UJV9	DDX41_HUMAN	2p6n	0.26045	H.sapiens
Q9UHL0	DDX25_HUMAN	2rb4	0.349896	H.sapiens
O00571	DDX3X_HUMAN	4pxa	0.663142	H.sapiens
Q9UMR2	DD19B_HUMAN	3g0h	0.847599	H.sapiens
P51149	RAB7A_HUMAN	1t91	0.816425	H.sapiens
P01112	RASH_HUMAN	1rvd	0.873016	H.sapiens
P20339	RAB5A_HUMAN	1tu3	0.762791	H.sapiens
P11233	RALA_HUMAN	1uad	0.81068	H.sapiens
P20338	RAB4A_HUMAN	1z0k	0.770642	H.sapiens
P62491	RB11A_HUMAN	1yzk	0.763889	H.sapiens
P61586	RHOA_HUMAN	4d0n	0.92228	H.sapiens
P01116	RASK_HUMAN	4dsn	0.94709	H.sapiens
Q9H0U4	RAB1B_HUMAN	4i1o	0.875622	H.sapiens
Q9NVJ2	ARL8B_HUMAN	2al7	0.876344	H.sapiens
P60763	RAC3_HUMAN	2c2h	0.90625	H.sapiens
P60953	CDC42_HUMAN	2ase	0.926702	H.sapiens
Q96A58	RERG_HUMAN	2atv	0.839196	H.sapiens
P63000	RAC1_HUMAN	4gzl	0.90625	H.sapiens
O00194	RB27B_HUMAN	2f7s	0.848624	H.sapiens
Q15907	RB11B_HUMAN	2f9m	0.766055	H.sapiens
Q92963	RIT1_HUMAN	4klz	0.748858	H.sapiens
P62070	RRAS2_HUMAN	2ery	0.818627	H.sapiens
P10301	RRAS_HUMAN	2fn4	0.766055	H.sapiens
P62820	RAB1A_HUMAN	2fol	0.814634	H.sapiens
P61020	RAB5B_HUMAN	2hei	0.767442	H.sapiens
P11234	RALB_HUMAN	2ke5	0.839806	H.sapiens
P61018	RAB4B_HUMAN	2o52	0.835681	H.sapiens
P10114	RAP2A_HUMAN	2rap	0.89071	H.sapiens
Q9NYN1	RASLC_HUMAN	3c5c	0.62406	H.sapiens
P01111	RASN_HUMAN	3con	0.878307	H.sapiens
P61026	RAB10_HUMAN	5lpn	0.85	H.sapiens
P62834	RAP1A_HUMAN	1c1y	0.902174	H.sapiens
P61224	RAP1B_HUMAN	4hdo	0.902174	H.sapiens
P51148	RAB5C_HUMAN	4kyi	0.75463	H.sapiens
P27144	KAD4_HUMAN	2ar7	0.538117	H.sapiens
P19447	ERCC3_HUMAN	5iy6	0.604859	H.sapiens
P61011	SRP54_HUMAN	5l3q	0.406746	H.sapiens
O14792	HS3S1_HUMAN	1zrh	0.85342	H.sapiens
O75897	ST1C4_HUMAN	2ad1	0.834437	H.sapiens
P50225	ST1A1_HUMAN	2d06	0.966102	H.sapiens
P49888	ST1E1_HUMAN	4jvm	0.989796	H.sapiens
Q6IMI6	ST1C3_HUMAN	2h8k	0.799342	H.sapiens
O60704	TPST2_HUMAN	3ap2	0.801061	H.sapiens
O00338	ST1C2_HUMAN	3bfx	0.756757	H.sapiens
P0DMM9	ST1A3_HUMAN	1cjm	0.80678	H.sapiens
P52848	NDST1_HUMAN	1nst	0.340136	H.sapiens
O00204	ST2B1_HUMAN	1q20	0.772603	H.sapiens
Q8IYB8	SUV3_HUMAN	3rc8	0.480916	H.sapiens
O75351	VPS4B_HUMAN	1xwi	0.400901	H.sapiens
Q9UQ90	SPG7_HUMAN	2qz4	0.194969	H.sapiens
Q6PIW4	FIGL1_HUMAN	3d8b	0.287834	H.sapiens
Q9UBP0	SPAST_HUMAN	3vfd	0.298701	H.sapiens
P04183	KITH_HUMAN	1w4r	0.559829	H.sapiens
Q9H611	PIF1_HUMAN	5fhh	0.427457	H.sapiens
Q9UIJ7	KAD3_HUMAN	1zd8	0.762115	H.sapiens
Q9Y6K8	KAD5_HUMAN	2bwj	0.346975	H.sapiens
O95340	PAPS2_HUMAN	2ax4	0.320847	H.sapiens
O75417	DPOLQ_HUMAN	5a9f	0.171815	H.sapiens
O94762	RECQ5_HUMAN	5lb5	0.443996	H.sapiens
O75643	U520_HUMAN	4f92	0.424625	H.sapiens
Q9BYX4	IFIH1_HUMAN	4gl2	0.400976	H.sapiens
O95786	DDX58_HUMAN	2ykg	0.402162	H.sapiens
P46063	RECQ1_HUMAN	4u7d	0.640986	H.sapiens
Q8IVH4	MMAA_HUMAN	2www	0.815789	H.sapiens
Q9UKF6	CPSF3_HUMAN	2i7t	0.266082	H.sapiens
Q9Y265	RUVB1_HUMAN	2c9o	0.473684	H.sapiens
Q9Y230	RUVB2_HUMAN	3uk6	0.732181	H.sapiens
P17812	PYRG1_HUMAN	2vo1	0.392555	H.sapiens
Q9NRF8	PYRG2_HUMAN	3ihl	0.394198	H.sapiens
P54819	KAD2_HUMAN	2c9y	0.74477	H.sapiens
P17844	DDX5_HUMAN	4a4d	0.410423	H.sapiens
Q9UHI6	DDX20_HUMAN	2oxc	0.247573	H.sapiens
Q13206	DDX10_HUMAN	2pl3	0.266286	H.sapiens
Q9H0S4	DDX47_HUMAN	3ber	0.481319	H.sapiens
Q14240	IF4A2_HUMAN	3bor	0.506143	H.sapiens
Q9Y2R4	DDX52_HUMAN	3dkp	0.402337	H.sapiens
Q86TM3	DDX53_HUMAN	3iuy	0.359746	H.sapiens
Q9NVP1	DDX18_HUMAN	3ly5	0.320896	H.sapiens
P38935	SMBP2_HUMAN	4b3g	0.52568	H.sapiens
O60306	AQR_HUMAN	4pj3	0.476094	H.sapiens
Q08211	DHX9_HUMAN	3llm	0.184252	H.sapiens
Q13838	DX39B_HUMAN	1xti	0.848131	H.sapiens
P38919	IF4A3_HUMAN	4c9b	0.537713	H.sapiens
P54132	BLM_HUMAN	4cdg	0.304164	H.sapiens
P26196	DDX6_HUMAN	4ct5	0.772257	H.sapiens
Q9BUQ8	DDX23_HUMAN	4nho	0.552439	H.sapiens
P60842	IF4A1_HUMAN	2zu6	0.857143	H.sapiens
P32455	GBP1_HUMAN	2b92	0.510135	H.sapiens
P35558	PCKGC_HUMAN	2gmv	0.400322	H.sapiens
O43252	PAPS1_HUMAN	1x6v	0.684295	H.sapiens
Q9Y2Z4	SYYM_HUMAN	3zxi	0.66457	H.sapiens
P54577	SYYC_HUMAN	4q93	0.640152	H.sapiens
P54136	SYRC_HUMAN	4q2t	0.501515	H.sapiens
Q9HAN9	NMNA1_HUMAN	1gzu	0.756272	H.sapiens
Q96T66	NMNA3_HUMAN	1nuu	0.837302	H.sapiens
P47897	SYQ_HUMAN	4ye9	0.447742	H.sapiens
P00966	ASSY_HUMAN	2nz2	0.40534	H.sapiens
Q99447	PCY2_HUMAN	4xsv	0.781491	H.sapiens
P23381	SYWC_HUMAN	1ulh	0.779193	H.sapiens
Q96GD0	PLPP_HUMAN	2cfr	0.706081	H.sapiens
Q9H008	LHPP_HUMAN	2x4d	0.688889	H.sapiens
P49902	5NTC_HUMAN	2jc9	0.491979	H.sapiens
Q9GZU7	CTDS1_HUMAN	1t9z	0.689655	H.sapiens
O15194	CTDSL_HUMAN	2hhl	0.648551	H.sapiens
O14595	CTDS2_HUMAN	2q5e	0.664207	H.sapiens
Q9NPB1	NT5M_HUMAN	1z4i	0.846491	H.sapiens
Q8TCD5	NT5C_HUMAN	4l57	0.950249	H.sapiens
O15305	PMM2_HUMAN	2amy	0.329268	H.sapiens
Q92871	PMM1_HUMAN	2fuc	0.545802	H.sapiens
Q9H0P0	5NT3A_HUMAN	2cn1	0.809524	H.sapiens
Q86V88	MGDP1_HUMAN	2wm8	0.880682	H.sapiens
P78330	SERB_HUMAN	1l8o	0.96	H.sapiens
Q9UHY7	ENOPH_HUMAN	1yns	0.965517	H.sapiens
Q8TBE9	NANP_HUMAN	4knv	0.947581	H.sapiens
Q02880	TOP2B_HUMAN	4g0v	0.138376	H.sapiens
P11388	TOP2A_HUMAN	4fm9	0.158067	H.sapiens
Q13472	TOP3A_HUMAN	4cht	0.173826	H.sapiens
P39748	FEN1_HUMAN	5fv7	0.473684	H.sapiens
Q17RS7	GEN_HUMAN	5t9j	0.209251	H.sapiens
Q9UQ84	EXO1_HUMAN	3qe9	0.309693	H.sapiens
Q86US8	EST1A_HUMAN	2dok	0.128964	H.sapiens
O15091	MRPP3_HUMAN	4xgl	0.305317	H.sapiens
Q5D1E8	ZC12A_HUMAN	3v33	0.270451	H.sapiens
P05089	ARGI1_HUMAN	1wva	0.956522	H.sapiens
P78540	ARGI2_HUMAN	4i06	0.861582	H.sapiens
Q8WUI4	HDAC7_HUMAN	3znr	0.404412	H.sapiens
Q9BY41	HDAC8_HUMAN	1w22	0.95756	H.sapiens
O15379	HDAC3_HUMAN	4a69	0.859813	H.sapiens
P56524	HDAC4_HUMAN	4cbt	0.326568	H.sapiens
Q92769	HDAC2_HUMAN	4ly1	0.752049	H.sapiens
Q13547	HDAC1_HUMAN	4bkx	0.763485	H.sapiens
P12956	XRCC6_HUMAN	1jeq	0.743842	H.sapiens
P00751	CFAB_HUMAN	1rs0	0.25	H.sapiens
Q53HP3	Q53HP3_HUMAN	2i6q	0.285904	H.sapiens
P06681	CO2_HUMAN	2i6s	0.263298	H.sapiens
Q5JP69	Q5JP69_HUMAN	2odq	0.280585	H.sapiens
Q99497	PARK7_HUMAN	1soa	0.978836	H.sapiens
Q92820	GGH_HUMAN	1l9x	0.902516	H.sapiens
P31327	CPSM_HUMAN	5dot	0.422667	H.sapiens
P49915	GUAA_HUMAN	2vxo	0.663781	H.sapiens
P22830	HEMH_HUMAN	4f4d	0.385343	H.sapiens
P22033	MUTA_HUMAN	2xiq	0.228	H.sapiens
Q9NYA1	SPHK1_HUMAN	4l02	0.364583	H.sapiens
O95544	NADK_HUMAN	3pfn	0.358744	H.sapiens
P48163	MAOX_HUMAN	2aw5	0.935315	H.sapiens
P23368	MAOM_HUMAN	1do8	0.943493	H.sapiens
P11586	C1TC_HUMAN	1a4i	0.313369	H.sapiens
P10746	HEM4_HUMAN	1jr2	0.969811	H.sapiens
O43598	DNPH1_HUMAN	4p5e	0.833333	H.sapiens
P28907	CD38_HUMAN	1yh3	0.836667	H.sapiens
Q10588	BST1_HUMAN	1ism	0.783019	H.sapiens
Q9UHB4	NDOR1_HUMAN	4h2d	0.262982	H.sapiens
P35228	NOS2_HUMAN	3hr4	0.163053	H.sapiens
P16083	NQO2_HUMAN	1sg0	0.991342	H.sapiens
P15559	NQO1_HUMAN	4cf6	0.981752	H.sapiens
P24666	PPAC_HUMAN	1xww	0.987342	H.sapiens
P28827	PTPRM_HUMAN	1rpm	0.189394	H.sapiens
P18031	PTN1_HUMAN	1t49	0.643678	H.sapiens
Q06124	PTN11_HUMAN	3zm1	0.473862	H.sapiens
Q12923	PTN13_HUMAN	1wch	0.123541	H.sapiens
P08575	PTPRC_HUMAN	1ygr	0.447933	H.sapiens
P35236	PTN7_HUMAN	1zc0	0.802778	H.sapiens
Q13332	PTPRS_HUMAN	4bpc	0.294148	H.sapiens
Q15256	PTPRR_HUMAN	2a8b	0.995434	H.sapiens
P26045	PTN3_HUMAN	2b49	0.282585	H.sapiens
P29350	PTN6_HUMAN	2b3o	0.47395	H.sapiens
P43378	PTN9_HUMAN	4ge2	0.51602	H.sapiens
Q99952	PTN18_HUMAN	4gfv	0.623913	H.sapiens
P23467	PTPRB_HUMAN	2ahs	0.14021	H.sapiens
Q15262	PTPRK_HUMAN	2c7s	0.201529	H.sapiens
P54829	PTN5_HUMAN	2bij	0.938053	H.sapiens
Q9Y2R2	PTN22_HUMAN	4j51	0.374226	H.sapiens
Q15678	PTN14_HUMAN	2bzl	0.243471	H.sapiens
Q16827	PTPRO_HUMAN	2g59	0.237664	H.sapiens
P29074	PTN4_HUMAN	2i75	0.296976	H.sapiens
P23469	PTPRE_HUMAN	2jjd	0.825714	H.sapiens
P23470	PTPRG_HUMAN	2nlk	0.404152	H.sapiens
Q12913	PTPRJ_HUMAN	2nz6	0.964847	H.sapiens
O14522	PTPRT_HUMAN	2ooq	0.193616	H.sapiens
Q92932	PTPR2_HUMAN	2qep	0.283744	H.sapiens
P23471	PTPRZ_HUMAN	5awx	0.129158	H.sapiens
P60484	PTEN_HUMAN	5bug	0.42928	H.sapiens
Q05209	PTN12_HUMAN	5j8r	0.380769	H.sapiens
P17706	PTN2_HUMAN	1l8k	0.655422	H.sapiens
P10586	PTPRF_HUMAN	1lar	0.295752	H.sapiens
Q93096	TP4A1_HUMAN	1rxd	0.872832	H.sapiens
O75365	TP4A3_HUMAN	1v3a	0.872832	H.sapiens
Q9NRW4	DUS22_HUMAN	1wrm	0.826087	H.sapiens
Q9H1R2	DUS15_HUMAN	1yz4	0.522034	H.sapiens
Q9Y6W6	DUS10_HUMAN	1zzw	0.302905	H.sapiens
Q8WTR2	DUS19_HUMAN	4d3p	0.672811	H.sapiens
O60942	MCE1_HUMAN	2c46	0.324958	H.sapiens
Q9BV47	DUS26_HUMAN	2e0t	0.706161	H.sapiens
O75319	DUS11_HUMAN	4jmj	0.477454	H.sapiens
Q13202	DUS8_HUMAN	4jmk	0.24	H.sapiens
Q9UNI6	DUS12_HUMAN	4jnb	0.467647	H.sapiens
Q8NEJ0	DUS18_HUMAN	2esb	0.856383	H.sapiens
Q16690	DUS5_HUMAN	2g6z	0.380208	H.sapiens
Q9UII6	DS13B_HUMAN	2gwo	0.848485	H.sapiens
Q99956	DUS9_HUMAN	2hxp	0.372396	H.sapiens
O95278	EPM2A_HUMAN	4rkk	0.519637	H.sapiens
Q76I76	SSH2_HUMAN	2nt2	0.0990864	H.sapiens
Q16829	DUS7_HUMAN	4y2e	0.346062	H.sapiens
O95147	DUS14_HUMAN	2wgp	0.843434	H.sapiens
Q68J44	DUS29_HUMAN	2y96	0.790909	H.sapiens
Q12974	TP4A2_HUMAN	5k25	0.922156	H.sapiens
Q13115	DUS4_HUMAN	3ezz	0.362944	H.sapiens
Q16667	CDKN3_HUMAN	1fq1	0.825472	H.sapiens
Q05923	DUS2_HUMAN	1m3g	0.449045	H.sapiens
Q16828	DUS6_HUMAN	1mkp	0.375328	H.sapiens
Q9BY84	DUS16_HUMAN	4yr8	0.210526	H.sapiens
O60729	CC14B_HUMAN	1ohe	0.676707	H.sapiens
Q13614	MTMR2_HUMAN	1zsq	0.600311	H.sapiens
Q96EF0	MTMR8_HUMAN	4y7i	0.536932	H.sapiens
Q9Y217	MTMR6_HUMAN	2yf0	0.624799	H.sapiens
Q13613	MTMR1_HUMAN	5c16	0.578947	H.sapiens
P40818	UBP8_HUMAN	1whb	0.119857	H.sapiens
P30305	MPIP2_HUMAN	1ym9	0.298276	H.sapiens
P25325	THTM_HUMAN	4jgt	0.929293	H.sapiens
P30304	MPIP1_HUMAN	1c25	0.305344	H.sapiens
P30307	MPIP3_HUMAN	3op3	0.35518	H.sapiens
P68402	PA1B2_HUMAN	1vyh	0.921397	H.sapiens
Q06210	GFPT1_HUMAN	2v4m	0.500715	H.sapiens
P06744	G6PI_HUMAN	1iat	0.992832	H.sapiens
Q9NZN1	IRPL1_HUMAN	1t3g	0.227011	H.sapiens
Q9BXR5	TLR10_HUMAN	2j67	0.182491	H.sapiens
Q9Y2C9	TLR6_HUMAN	4om7	0.178392	H.sapiens
Q15399	TLR1_HUMAN	1fyv	0.185751	H.sapiens
Q04609	FOLH1_HUMAN	1z8l	0.402667	H.sapiens
Q9UQQ1	NALDL_HUMAN	4twe	0.424324	H.sapiens
Q9Y3Q0	NALD2_HUMAN	3fec	0.409459	H.sapiens
P45381	ACY2_HUMAN	4mri	0.686901	H.sapiens
Q9ULA0	DNPEP_HUMAN	4dyo	0.663918	H.sapiens
Q96KP4	CNDP2_HUMAN	4ruh	0.44	H.sapiens
Q96KN2	CNDP1_HUMAN	3dlj	0.593688	H.sapiens
Q03154	ACY1_HUMAN	1q7l	0.468137	H.sapiens
P14384	CBPM_HUMAN	1uwy	0.665914	H.sapiens
Q9UI42	CBPA4_HUMAN	4a94	0.714964	H.sapiens
P15086	CBPB1_HUMAN	1zli	0.724221	H.sapiens
P15169	CBPN_HUMAN	2nsm	0.69214	H.sapiens
P15085	CBPA1_HUMAN	4uf4	0.732697	H.sapiens
Q96IY4	CBPB2_HUMAN	5hvf	0.72104	H.sapiens
P48052	CBPA2_HUMAN	1aye	0.73031	H.sapiens
P00491	PNPH_HUMAN	1rr6	0.972318	H.sapiens
Q13126	MTAP_HUMAN	1sd2	0.961131	H.sapiens
O95045	UPP2_HUMAN	2xrf	0.921136	H.sapiens
Q16831	UPP1_HUMAN	3euf	0.941935	H.sapiens
Q9Y223	GLCNE_HUMAN	4zht	0.529086	H.sapiens
P06737	PYGL_HUMAN	1xoi	0.961039	H.sapiens
P11217	PYGM_HUMAN	1z8d	0.989311	H.sapiens
P11216	PYGB_HUMAN	5ikp	0.969158	H.sapiens
P16662	UD2B7_HUMAN	2o6l	0.304348	H.sapiens
Q9BYC5	FUT8_HUMAN	2de0	0.570435	H.sapiens
O15294	OGT1_HUMAN	4ay5	0.360421	H.sapiens
Q9Y2G5	OFUT2_HUMAN	4ap6	0.4662	H.sapiens
P12081	HARS1_HUMAN	4g85	0.18664	H.sapiens
P07814	SYEP_HUMAN	4hvc	0.0839947	H.sapiens
P41250	GARS_HUMAN	4kr3	0.165088	H.sapiens
Q9UKV8	AGO2_HUMAN	4f3t	0.19674	H.sapiens
P08237	PFKAM_HUMAN	4omt	0.955128	H.sapiens
Q01813	PFKAP_HUMAN	4rh3	0.933673	H.sapiens
Q9BY32	ITPA_HUMAN	4f95	0.969072	H.sapiens
O95671	ASML_HUMAN	2p5x	0.326892	H.sapiens
P29401	TKT_HUMAN	4kxy	0.991974	H.sapiens
P11177	ODPB_HUMAN	3exf	0.910864	H.sapiens
Q9Y2G2	CARD8_HUMAN	4ikm	0.679702	H.sapiens
P54252	ATX3_HUMAN	4wth	0.711911	H.sapiens
Q13526	PIN1_HUMAN	5b3w	0.754601	H.sapiens
Q14790	CASP8_HUMAN	5jqe	0.753653	H.sapiens
Q9UBN7	HDAC6_HUMAN	5edu	0.594239	H.sapiens
P08397	HEM3_HUMAN	3eq1	0.540166	H.sapiens
P02788	TRFL_HUMAN	1sqy	0.967606	H.sapiens
P05091	ALDH2_HUMAN	1zum	0.951644	H.sapiens
P30838	AL3A1_HUMAN	4h80	0.980132	H.sapiens
P54886	P5CS_HUMAN	2h5g	0.513208	H.sapiens
P30038	AL4A1_HUMAN	4oe5	0.895204	H.sapiens
P51648	AL3A2_HUMAN	4qgk	0.515464	H.sapiens
P49419	AL7A1_HUMAN	4x0u	0.894249	H.sapiens
O94788	AL1A2_HUMAN	4x2q	0.905405	H.sapiens
P00352	AL1A1_HUMAN	4x4l	0.522954	H.sapiens
P51649	SSDH_HUMAN	2w8n	0.471028	H.sapiens
P47895	AL1A3_HUMAN	5fhz	0.947266	H.sapiens
P00387	NB5R3_HUMAN	1umk	0.48505	H.sapiens
P16435	NCPR_HUMAN	5emn	0.254062	H.sapiens
P04839	CY24B_HUMAN	3a1f	0.282456	H.sapiens
P07738	PMGE_HUMAN	1t8p	0.957529	H.sapiens
P18669	PGAM1_HUMAN	1yfk	0.952756	H.sapiens
Q9NQ88	TIGAR_HUMAN	3dcy	0.962963	H.sapiens
Q16875	F263_HUMAN	2axn	0.878846	H.sapiens
P16118	F261_HUMAN	1k6m	0.910828	H.sapiens
Q9NPH0	PPA6_HUMAN	4job	0.880841	H.sapiens
P15309	PPAP_HUMAN	1nd6	0.88342	H.sapiens
P36871	PGM1_HUMAN	5f9c	0.743772	H.sapiens
Q9Y530	OARD1_HUMAN	2eee	0.973684	H.sapiens
Q460N5	PAR14_HUMAN	4d86	0.206552	H.sapiens
A1Z1Q3	MACD2_HUMAN	4iqy	0.543529	H.sapiens
Q8IXQ6	PARP9_HUMAN	5ail	0.214286	H.sapiens
Q460N3	PAR15_HUMAN	3v2b	0.258112	H.sapiens
Q86W56	PARG_HUMAN	4a0d	0.265369	H.sapiens
P00558	PGK1_HUMAN	3zoz	0.450839	H.sapiens
P05187	PPB1_HUMAN	1zed	0.893458	H.sapiens
Q9Y6X5	ENPP4_HUMAN	4lr2	0.626932	H.sapiens
Q13822	ENPP2_HUMAN	4zg9	0.345307	H.sapiens
P34059	GALNS_HUMAN	4fdj	0.944444	H.sapiens
P15289	ARSA_HUMAN	1auk	0.954635	H.sapiens
P08842	STS_HUMAN	1p49	0.946827	H.sapiens
Q9NQX3	GEPH_HUMAN	1jlj	0.213315	H.sapiens
O75874	IDHC_HUMAN	4i3k	0.983092	H.sapiens
P21399	ACOC_HUMAN	2b3x	0.706412	H.sapiens
P31939	PUR9_HUMAN	1p4r	0.331081	H.sapiens
P19971	TYPH_HUMAN	1uou	0.556017	H.sapiens
P00374	DYR_HUMAN	1u71	0.989305	H.sapiens
Q8IVS2	FABD_HUMAN	2c2n	0.607692	H.sapiens
Q86XP0	PA24D_HUMAN	5ixc	0.575795	H.sapiens
P47712	PA24A_HUMAN	1cjy	0.680908	H.sapiens
Q16851	UGPA_HUMAN	4r7p	0.688976	H.sapiens
Q16222	UAP1_HUMAN	1jvd	0.94636	H.sapiens
P16442	BGAT_HUMAN	5cmh	0.740113	H.sapiens
O15488	GLYG2_HUMAN	4ueg	0.528942	H.sapiens
P46976	GLYG_HUMAN	3u2t	0.742857	H.sapiens
Q8WZA1	PMGT1_HUMAN	5ggg	0.604545	H.sapiens
Q10471	GALT2_HUMAN	4d11	0.619965	H.sapiens
Q86SR1	GLT10_HUMAN	2d7r	0.638474	H.sapiens
P15291	B4GT1_HUMAN	4ee5	0.683417	H.sapiens
Q9H3S4	TPK1_HUMAN	3s4y	0.580247	H.sapiens
Q96CD2	COAC_HUMAN	1qzu	0.867647	H.sapiens
P38398	BRCA1_HUMAN	1t2u	0.112185	H.sapiens
P09874	PARP1_HUMAN	2cok	0.110454	H.sapiens
Q9UBZ9	REV1_HUMAN	2ebw	0.0767386	H.sapiens
Q9UGP5	DPOLL_HUMAN	2jw5	0.182609	H.sapiens
Q99728	BARD1_HUMAN	2nte	0.124839	H.sapiens
P49917	DNLI4_HUMAN	3ii6	0.144896	H.sapiens
P49916	DNLI3_HUMAN	1in1	0.086224	H.sapiens
P04053	TDT_HUMAN	2coe	0.233792	H.sapiens
Q9NP87	DPOLM_HUMAN	2dun	0.216599	H.sapiens
Q13569	TDG_HUMAN	1wyw	0.52439	H.sapiens
P13051	UNG_HUMAN	1yuo	0.709265	H.sapiens
P22102	PUR2_HUMAN	1zlx	0.19703	H.sapiens
O75891	AL1L1_HUMAN	2bw0	0.223947	H.sapiens
P07741	APT_HUMAN	1zn7	0.966667	H.sapiens
P00492	HPRT_HUMAN	4kn6	0.880734	H.sapiens
P11172	UMPS_HUMAN	2wns	0.408333	H.sapiens
P60891	PRPS1_HUMAN	4f8e	0.984277	H.sapiens
Q99538	LGMN_HUMAN	4aw9	0.605081	H.sapiens
P55212	CASP6_HUMAN	4ejf	0.788396	H.sapiens
P55210	CASP7_HUMAN	4fea	0.425743	H.sapiens
Q9UDY8	MALT1_HUMAN	4i1p	0.28034	H.sapiens
P55211	CASP9_HUMAN	2ar9	0.353365	H.sapiens
P42574	CASP3_HUMAN	2cjx	0.65343	H.sapiens
P29466	CASP1_HUMAN	2h48	0.60396	H.sapiens
P42575	CASP2_HUMAN	2p2c	0.561947	H.sapiens
Q9Y617	SERC_HUMAN	3e+77	0.689189	H.sapiens
P04181	OAT_HUMAN	2byj	0.703872	H.sapiens
P32929	CGL_HUMAN	3elp	0.533333	H.sapiens
Q16773	KAT1_HUMAN	1w7l	0.7109	H.sapiens
Q8N5Z0	AADAT_HUMAN	4ge4	0.736471	H.sapiens
P00505	AATM_HUMAN	5ax8	0.695349	H.sapiens
P17735	ATTY_HUMAN	3dyd	0.651982	H.sapiens
P17174	AATC_HUMAN	3ii0	0.711864	H.sapiens
Q8TD30	ALAT2_HUMAN	3ihj	0.728489	H.sapiens
P21549	SPYA_HUMAN	4cbr	0.711735	H.sapiens
P19113	DCHS_HUMAN	4e1o	0.540785	H.sapiens
Q16719	KYNU_HUMAN	2hzp	0.744086	H.sapiens
O95470	SGPL1_HUMAN	4q6r	0.533451	H.sapiens
Q9Y600	CSAD_HUMAN	2jis	0.744422	H.sapiens
P34897	GLYM_HUMAN	4pvf	0.597222	H.sapiens
Q99259	DCE1_HUMAN	2okj	0.639731	H.sapiens
Q05329	DCE2_HUMAN	2okk	0.642735	H.sapiens
Q9HD40	SPCS_HUMAN	4zdo	0.62475	H.sapiens
Q96I15	SCLY_HUMAN	3gzc	0.644944	H.sapiens
P34896	GLYC_HUMAN	1bj4	0.641822	H.sapiens
P20711	DDC_HUMAN	3rbl	0.702083	H.sapiens
P34913	HYES_HUMAN	1vj5	0.976577	H.sapiens
P06276	CHLE_HUMAN	1xlu	0.872093	H.sapiens
P23141	EST1_HUMAN	1ya4	0.936508	H.sapiens
P22303	ACES_HUMAN	4bdt	0.876221	H.sapiens
P19835	CEL_HUMAN	1f6w	0.706507	H.sapiens
P54317	LIPR2_HUMAN	2oxe	0.71855	H.sapiens
P16233	LIPP_HUMAN	1n8s	0.72043	H.sapiens
P10619	PPGB_HUMAN	4ci9	0.85625	H.sapiens
Q6P988	NOTUM_HUMAN	4uz1	0.737903	H.sapiens
Q8NCC3	PAG15_HUMAN	4x90	0.910194	H.sapiens
P04180	LCAT_HUMAN	5bv7	0.868182	H.sapiens
Q9UHL4	DPP2_HUMAN	4ebb	0.628049	H.sapiens
P42785	PCP_HUMAN	3n2z	0.631048	H.sapiens
P27487	DPP4_HUMAN	1u8e	0.332898	H.sapiens
Q12884	SEPR_HUMAN	1z68	0.334211	H.sapiens
Q13093	PAFA_HUMAN	5i8p	0.834467	H.sapiens
Q5VWZ2	LYPL1_HUMAN	5kre	0.940928	H.sapiens
P49753	ACOT2_HUMAN	3hlk	0.57971	H.sapiens
Q8N9L9	ACOT4_HUMAN	3k2i	0.674584	H.sapiens
Q99685	MGLL_HUMAN	3jwe	0.478548	H.sapiens
O75608	LYPA1_HUMAN	1fj2	0.952174	H.sapiens
Q86WA6	BPHL_HUMAN	2ocg	0.869416	H.sapiens
Q9Y570	PPME1_HUMAN	3c5v	0.873057	H.sapiens
P07098	LIPG_HUMAN	1hlg	0.924623	H.sapiens
Q96IU4	ABHEB_HUMAN	1imj	0.985714	H.sapiens
Q01581	HMCS1_HUMAN	2p8u	0.886538	H.sapiens
Q9BWD1	THIC_HUMAN	1wl4	0.677582	H.sapiens
P42765	THIM_HUMAN	4c2k	0.989924	H.sapiens
P24752	THIL_HUMAN	2f2s	0.639344	H.sapiens
P09110	THIK_HUMAN	2iik	0.917453	H.sapiens
Q9NWU1	OXSM_HUMAN	2c9h	0.925926	H.sapiens
P14618	KPYM_HUMAN	1zjh	0.252354	H.sapiens
P30613	KPYR_HUMAN	4ima	0.233449	H.sapiens
Q08AH3	ACS2A_HUMAN	2vze	0.59792	H.sapiens
O00757	F16P2_HUMAN	4he0	0.430678	H.sapiens
P09467	F16P1_HUMAN	2fie	0.426036	H.sapiens
P29218	IMPA1_HUMAN	4as4	0.516245	H.sapiens
O14732	IMPA2_HUMAN	2czh	0.416667	H.sapiens
Q5T280	CI114_HUMAN	4rg1	0.56383	H.sapiens
Q8TBZ6	TM10A_HUMAN	4fmw	0.533923	H.sapiens
Q13395	TARB1_HUMAN	2ha8	0.0974707	H.sapiens
P09958	FURIN_HUMAN	4omc	0.419395	H.sapiens
Q8NBP7	PCSK9_HUMAN	2xtj	0.355491	H.sapiens
P07900	HS90A_HUMAN	3q6m	0.143443	H.sapiens
P0A9T0	SERA_ECOLI	1sc6	0.773171	E.coli
P0A9J4	PANE_ECOLI	1yjq	0.547855	E.coli
P76083	PAAH_ECOLI	3mog	0.593684	E.coli
P00370	DHE4_ECOLI	4bht	0.425056	E.coli
P32055	FCL_ECOLI	1bsv	0.975078	E.coli
P67910	HLDD_ECOLI	1eq2	0.916129	E.coli
P77398	ARNA_ECOLI	1z7e	0.816667	E.coli
P0AEK4	FABI_ECOLI	4jqc	0.980916	E.coli
P0AEK2	FABG_ECOLI	1i01	0.983607	E.coli
P15047	ENTA_ECOLI	2fwm	0.709677	E.coli
P0A9B2	G3P1_ECOLI	2vyn	0.55287	E.coli
P05793	ILVC_ECOLI	1yrl	0.419552	E.coli
P61889	MDH_ECOLI	2cmd	0.461538	E.coli
P04036	DAPB_ECOLI	1arz	0.461538	E.coli
P45568	DXR_ECOLI	1t1r	0.0628141	E.coli
P27830	RMLB2_ECOLI	1bxk	0.957746	E.coli
P0AC88	GM4D_ECOLI	1db3	0.895442	E.coli
P75931	YCEM_ECOLI	1tlt	0.397394	E.coli
P46853	YHHX_ECOLI	3f4l	0.365217	E.coli
P31808	YCIK_ECOLI	3f1l	0.968254	E.coli
P0AET8	HDHA_ECOLI	1ahh	0.988235	E.coli
P0A9B6	E4PD_ECOLI	2xf8	0.0884956	E.coli
P00350	6PGD_ECOLI	2zya	0.371795	E.coli
P39315	QOR2_ECOLI	2zcu	0.986014	E.coli
P0A9Q9	DHAS_ECOLI	1t4b	0.359673	E.coli
P75691	YAHK_ECOLI	1uuf	0.47851	E.coli
P0A9S3	GATD_ECOLI	4a2c	0.514451	E.coli
P39451	ADHP_ECOLI	4gkv	0.5	E.coli
P26646	ACUI_ECOLI	1o89	0.54321	E.coli
P28304	QOR1_ECOLI	1qor	0.544343	E.coli
P0AES0	GSP_ECOLI	2io7	0.189015	E.coli
P09029	PURK_ECOLI	3etj	0.216901	E.coli
P33221	PURT_ECOLI	1ez1	0.280612	E.coli
P00968	CARB_ECOLI	1t36	0.438024	E.coli
P0C0U4	RIMK_ECOLI	4iwy	0.326667	E.coli
P07862	DDLB_ECOLI	4c5a	0.310458	E.coli
P24182	ACCC_ECOLI	4hr7	0.25167	E.coli
P15640	PUR2_ECOLI	1gso	0.235431	E.coli
P04425	GSHB_ECOLI	2glt	0.382911	E.coli
P0A786	PYRB_ECOLI	1sku	0.990354	E.coli
P04391	OTC1_ECOLI	2otc	0.991018	E.coli
Q46803	YGEW_ECOLI	3q98	0.941919	E.coli
P00363	FRDA_ECOLI	2b76	0.139535	E.coli
P0AC41	SDHA_ECOLI	2acz	0.557823	E.coli
P25535	UBII_ECOLI	4k22	0.665	E.coli
P13035	GLPD_ECOLI	2r45	0.576846	E.coli
P10902	NADB_ECOLI	1chu	0.561111	E.coli
P0A9P4	TRXB_ECOLI	1tde	0.975078	E.coli
P0A9P0	DLDH_ECOLI	4jdr	0.7173	E.coli
P35340	AHPF_ECOLI	4o5u	0.477927	E.coli
P06715	GSHR_ECOLI	1geu	0.733333	E.coli
P42593	FADH_ECOLI	1ps9	0.502976	E.coli
P40874	MTOX_ECOLI	2uzz	0.567204	E.coli
P37747	GLF_ECOLI	1i8t	0.662125	E.coli
P75960	NPD_ECOLI	1s5p	0.695341	E.coli
P0AB67	PNTB_ECOLI	2bru	0.359307	E.coli
P0ADX9	RSMD_ECOLI	2fpo	0.919192	E.coli
P42596	RLMG_ECOLI	4dcm	0.965608	E.coli
P0ADR6	RLMM_ECOLI	4b17	0.494536	E.coli
P0AEE8	DMA_ECOLI	2g1p	0.960432	E.coli
P17993	UBIG_ECOLI	4kdc	0.929167	E.coli
P55135	RLMD_ECOLI	1uwv	0.545035	E.coli
P75864	RLMKL_ECOLI	3v8v	0.301994	E.coli
P77182	MNMC_ECOLI	3awi	0.938623	E.coli
P06992	RSMA_ECOLI	3tpz	0.681319	E.coli
P36929	RSMB_ECOLI	1sqg	0.456876	E.coli
P76273	RSMF_ECOLI	2frx	0.653445	E.coli
P39406	RSMC_ECOLI	2pjd	0.96793	E.coli
P08957	T1MK_ECOLI	2ar0	0.612476	E.coli
P0ACC1	PRMC_ECOLI	1t43	0.725632	E.coli
P76290	CMOA_ECOLI	4iwn	0.906883	E.coli
P60390	RSMH_ECOLI	3tka	0.332268	E.coli
P0A7Z0	RPIA_ECOLI	1ks2	0.56621	E.coli
P76458	ATOD_ECOLI	1k6d	0.990909	E.coli
P30138	THIF_ECOLI	1zfn	0.968127	E.coli
P12282	MOEB_ECOLI	1jw9	0.987952	E.coli
Q46927	TCDA_ECOLI	4d79	0.783582	E.coli
P09152	NARG_ECOLI	1siw	0.774659	E.coli
P07658	FDHF_ECOLI	1aa6	0.704895	E.coli
P24183	FDNG_ECOLI	1kqg	0.731034	E.coli
P33937	NAPA_ECOLI	2nya	0.778986	E.coli
P04968	ILVA_ECOLI	1tdj	0.642023	E.coli
P66899	DPAL_ECOLI	4d9k	0.655779	E.coli
P0A879	TRPB_ECOLI	2dh6	0.607053	E.coli
P16703	CYSM_ECOLI	2v03	0.966997	E.coli
P00926	SDHD_ECOLI	3ss9	0.28733	E.coli
P0ABQ0	COABC_ECOLI	1u80	0.546798	E.coli
P40191	PDXK_ECOLI	2ddm	0.954064	E.coli
P77493	YDJH_ECOLI	3h49	0.971429	E.coli
P0A9J6	RBSK_ECOLI	1gqt	0.983819	E.coli
P60546	KGUA_ECOLI	2an9	0.884058	E.coli
P76562	TMCA_ECOLI	2zpa	0.481371	E.coli
P16384	MIAA_ECOLI	2zm5	0.705696	E.coli
P69441	KAD_ECOLI	1e4v	0.560748	E.coli
A0A0J9X1X4	A0A0J9X1X4_ECOLI	3x2s	0.560748	E.coli
P68187	MALK_ECOLI	2awn	0.509434	E.coli
P28631	HOLB_ECOLI	1a5t	0.491018	E.coli
P0A9W3	ETTA_ECOLI	4fin	0.983784	E.coli
P0A9V1	LPTB_ECOLI	4p32	0.966805	E.coli
P30750	METN_ECOLI	3dhw	0.696793	E.coli
P06611	BTUD_ECOLI	1l7v	0.923695	E.coli
P24203	YJIA_ECOLI	4ixn	0.698113	E.coli
P0A6I0	KCY_ECOLI	2cmk	0.969163	E.coli
P60240	RAPA_ECOLI	4s20	0.590909	E.coli
P14565	TRAI1_ECOLI	2l8b	0.107062	E.coli
P10408	SECA_ECOLI	2fsg	0.512764	E.coli
P0A6D7	AROK_ECOLI	1kag	0.971098	E.coli
P46859	GNTK_ECOLI	1ko4	0.971429	E.coli
P0A720	KTHY_ECOLI	4tmk	0.981221	E.coli
P09980	REP_ECOLI	1uaa	0.946508	E.coli
P03018	UVRD_ECOLI	2is4	0.916667	E.coli
P30958	MFD_ECOLI	2eyq	0.705575	E.coli
P0AAI3	FTSH_ECOLI	1lv7	0.279503	E.coli
P06710	DPO3X_ECOLI	1njf	0.230171	E.coli
P31473	RAVA_ECOLI	3nbx	0.435743	E.coli
P28630	HOLA_ECOLI	1jql	0.405248	E.coli
P13000	BIOD1_ECOLI	1a82	0.991111	E.coli
P25522	MNME_ECOLI	2gj8	0.352423	E.coli
P60785	LEPA_ECOLI	3cb4	0.253756	E.coli
P38134	ETK_ECOLI	3cio	0.365014	E.coli
P76387	WZC_ECOLI	3la6	0.372222	E.coli
P0A7D4	PURA_ECOLI	1son	0.99537	E.coli
P15043	RECQ_ECOLI	1oyy	0.663383	E.coli
P27254	ARGK_ECOLI	2p67	0.978852	E.coli
P0AG30	RHO_ECOLI	1xpr	0.687351	E.coli
P0A6I9	COAE_ECOLI	1n3b	0.84466	E.coli
P39286	RSGA_ECOLI	4a2i	0.662857	E.coli
P21507	SRMB_ECOLI	2yjt	0.380631	E.coli
P22259	PCKA_ECOLI	2olq	0.409259	E.coli
P08192	FOLC_ECOLI	1w78	0.976303	E.coli
P22188	MURE_ECOLI	1e8c	0.470707	E.coli
P11880	MURF_ECOLI	1gg4	0.767699	E.coli
P14900	MURD_ECOLI	1uag	0.990868	E.coli
P17952	MURC_ECOLI	2f00	0.977597	E.coli
P22106	ASNB_ECOLI	1ct9	0.583032	E.coli
P00914	PHR_ECOLI	1dnp	0.42161	E.coli
P18843	NADE_ECOLI	1wxe	0.989091	E.coli
P25745	MNMA_ECOLI	2der	0.497283	E.coli
P17854	CYSH_ECOLI	1sur	0.877049	E.coli
P0AGJ9	SYY_ECOLI	1vbm	0.747642	E.coli
P27305	GLUQ_ECOLI	4a91	0.951299	E.coli
P11875	SYR_ECOLI	4oby	0.578856	E.coli
P00959	SYM_ECOLI	3h97	0.465288	E.coli
P21888	SYC_ECOLI	1li5	0.681128	E.coli
P31663	PANC_ECOLI	3guz	0.618375	E.coli
P07813	SYL_ECOLI	4aq7	0.310465	E.coli
P00962	SYQ_ECOLI	1zjw	0.595668	E.coli
P0A6E4	ASSY_ECOLI	1k92	0.418345	E.coli
P0AF24	NAGD_ECOLI	2c4n	0.692	E.coli
P0AE22	APHA_ECOLI	3cz4	0.877637	E.coli
P63228	GMHBB_ECOLI	3l8g	0.95288	E.coli
P76329	MPGP_ECOLI	1xvi	0.512915	E.coli
P75792	SUPH_ECOLI	2hf2	0.597786	E.coli
P0A8Y5	YIDA_ECOLI	1rkq	0.318519	E.coli
P0AES6	GYRB_ECOLI	3nuh	0.215174	E.coli
P06612	TOP1_ECOLI	4rul	0.152601	E.coli
P14294	TOP3_ECOLI	2o19	0.229709	E.coli
P0ABS5	DNAG_ECOLI	3b39	0.216867	E.coli
Q46948	YAJL_ECOLI	2ab0	0.94898	E.coli
P31658	HCHA_ECOLI	1pv2	0.890459	E.coli
P0A7E5	PYRG_ECOLI	2ad5	0.994495	E.coli
P04079	GUAA_ECOLI	1gpm	0.718095	E.coli
P08202	ARAA_ECOLI	4f2d	0.652	E.coli
P69922	FUCI_ECOLI	1fui	0.597293	E.coli
P13009	METH_ECOLI	3bul	0.126324	E.coli
P28629	ADIA_ECOLI	2vyc	0.578808	E.coli
P0A9H3	LDCI_ECOLI	5fl2	0.58042	E.coli
P52095	LDCC_ECOLI	5fkz	0.582048	E.coli
P0DMC5	RCSC_ECOLI	2ayx	0.122234	E.coli
P76407	YEGS_ECOLI	2bon	0.381271	E.coli
P22634	MURI_ECOLI	2jfn	0.364912	E.coli
P0A6D5	YDIB_ECOLI	1vi2	0.350694	E.coli
P15770	AROE_ECOLI	1nyt	0.988971	E.coli
P24186	FOLD_ECOLI	1b0a	0.975694	E.coli
P0A9S1	FUCO_ECOLI	1rrm	0.479058	E.coli
Q46856	YQHD_ECOLI	4qgs	0.465116	E.coli
P0AG18	PURE_ECOLI	2nsj	0.952663	E.coli
P38038	CYSJ_ECOLI	1ykg	0.24207	E.coli
P0A8G6	NQOR_ECOLI	3zho	0.989899	E.coli
P41407	AZOR_ECOLI	1v4b	0.99005	E.coli
P0AGE6	CHRR_ECOLI	3svl	0.957447	E.coli
P69795	PTQB_ECOLI	1e2b	0.962264	E.coli
P00550	PTM3C_ECOLI	1vkr	0.150706	E.coli
P31142	THTM_ECOLI	1urh	0.94306	E.coli
P23857	PSPE_ECOLI	2jtq	0.807692	E.coli
P78067	YNJE_ECOLI	2wlx	0.935632	E.coli
P0ADA1	TESA_ECOLI	1u8u	0.855769	E.coli
P17169	GLMS_ECOLI	4amv	0.600985	E.coli
P0A6T1	G6PI_ECOLI	3nbu	0.517304	E.coli
P45395	KDSD_ECOLI	2xhz	0.52439	E.coli
P42907	AGAS_ECOLI	3c3j	0.505208	E.coli
P69797	PTNAB_ECOLI	1vrc	0.396285	E.coli
P76015	DHAK_ECOLI	1uoe	0.485955	E.coli
P63883	AMIC_ECOLI	4bin	0.604317	E.coli
P77425	ALLC_ECOLI	1z2l	0.506083	E.coli
P76215	ASTE_ECOLI	1yw6	0.782609	E.coli
P29745	PEPT_ECOLI	1vix	0.504902	E.coli
P68767	AMPA_ECOLI	1gyt	0.351889	E.coli
P0AEV9	HYCI_ECOLI	2e+85	0.967949	E.coli
P37182	HYBD_ECOLI	1cfz	0.981707	E.coli
P0AF12	MTNN_ECOLI	1y6q	0.987069	E.coli
P45563	XAPA_ECOLI	1yqu	0.844765	E.coli
P0ABP8	DEOD_ECOLI	4ts3	0.987448	E.coli
P0A7D1	PTH_ECOLI	2pth	0.989691	E.coli
P24173	RFAC_ECOLI	2h1h	0.532915	E.coli
P37692	RFAF_ECOLI	1psw	0.451149	E.coli
P0A6U8	GLGA_ECOLI	2r4t	0.513627	E.coli
P27828	WECB_ECOLI	1vgv	0.518617	E.coli
P31677	OTSA_ECOLI	1uqu	0.957806	E.coli
P00490	PHSM_ECOLI	2asv	0.996236	E.coli
P25740	RFAG_ECOLI	2iv7	0.983957	E.coli
P17443	MURG_ECOLI	1f0k	0.43662	E.coli
P0A7I7	RIBA_ECOLI	2bz0	0.882653	E.coli
P0A796	PFKA_ECOLI	2pfk	0.503125	E.coli
P52061	IXTPA_ECOLI	2pyu	0.989848	E.coli
P0A729	NTPPB_ECOLI	4jhc	0.984536	E.coli
P25536	NTPPA_ECOLI	4p0e	0.954315	E.coli
P77488	DXS_ECOLI	2o1s	0.65	E.coli
P0AFG3	ODO1_ECOLI	2jgd	0.765273	E.coli
P0AFG8	ODP1_ECOLI	2g25	0.933484	E.coli
P27302	TKT1_ECOLI	2r5n	0.790347	E.coli
P60757	HIS1_ECOLI	1h3d	0.725753	E.coli
P06983	HEM3_ECOLI	1ypn	0.683706	E.coli
P77674	ABDH_ECOLI	1wnb	0.521097	E.coli
P25553	ALDA_ECOLI	2hg2	0.521921	E.coli
P25526	GABD_ECOLI	3jz4	0.993776	E.coli
P06988	HISX_ECOLI	1k75	0.532258	E.coli
P0AEN1	FRE_ECOLI	1qfj	0.575107	E.coli
P76502	SIXA_ECOLI	1ujb	0.962733	E.coli
P62707	GPMA_ECOLI	1e+58	0.984	E.coli
P07102	PPA_ECOLI	4tsr	0.935185	E.coli
P19926	AGP_ECOLI	1nt4	0.94431	E.coli
P31572	CAIB_ECOLI	1xa3	0.985185	E.coli
P76518	ACOCT_ECOLI	4hl6	0.88189	E.coli
P0A8D6	YMDB_ECOLI	1spv	0.966102	E.coli
P0A7E9	PYRH_ECOLI	2bnf	0.975104	E.coli
P08660	AK3_ECOLI	2j0w	0.648107	E.coli
P0A7B5	PROB_ECOLI	2j5v	0.618529	E.coli
P0A799	PGK_ECOLI	1zmr	0.431525	E.coli
P00634	PPB_ECOLI	1ura	0.944798	E.coli
P60472	UPPS_ECOLI	1v7u	0.893281	E.coli
P12281	MOEA_ECOLI	2nqm	0.350365	E.coli
P0AF03	MOG_ECOLI	1di7	0.969231	E.coli
P77218	EUTD_ECOLI	1vmi	0.93787	E.coli
P36683	ACNB_ECOLI	1l5j	0.565318	E.coli
P0A731	MGSA_ECOLI	1b93	0.967105	E.coli
P07650	TYPH_ECOLI	4ead	0.6	E.coli
P0A962	ASPG1_ECOLI	2p2n	0.532544	E.coli
P00805	ASPG2_ECOLI	1ihd	0.54023	E.coli
P33025	PSUG_ECOLI	4gij	0.977564	E.coli
P67087	RSMI_ECOLI	5hw4	0.388112	E.coli
P0AAI9	FABD_ECOLI	2g1h	0.401294	E.coli
P28632	HOLD_ECOLI	1em8	0.79562	E.coli
Q46893	ISPD_ECOLI	1vgt	0.936441	E.coli
P0AEP3	GALU_ECOLI	2e3d	0.870861	E.coli
P0A6V1	GLGC_ECOLI	5l6s	0.696056	E.coli
P37744	RMLA1_ECOLI	1h5t	0.982935	E.coli
P0ACC7	GLMU_ECOLI	2oi5	0.541667	E.coli
P32173	MOBA_ECOLI	1e5k	0.963918	E.coli
P04951	KDSB_ECOLI	1vh1	0.899194	E.coli
P37351	RPIB_ECOLI	2vvr	0.973154	E.coli
P21367	YCAC_ECOLI	1yac	0.975962	E.coli
P0ADI4	ENTB_ECOLI	2fq1	0.712281	E.coli
P12295	UNG_ECOLI	1uug	0.951965	E.coli
P0A9H1	MUG_ECOLI	1mtl	0.964286	E.coli
P33022	RIHB_ECOLI	3b9x	0.980831	E.coli
P23882	FMT_ECOLI	2fmt	0.650794	E.coli
P08179	PUR3_ECOLI	2gar	0.981132	E.coli
P0A9M5	XGPT_ECOLI	1a97	0.967105	E.coli
P0AG16	PUR1_ECOLI	1ecf	0.479208	E.coli
P0A717	KPRS_ECOLI	4s2u	0.971429	E.coli
P17109	MEND_ECOLI	2jla	0.633094	E.coli
P0AFI0	OXC_ECOLI	2q27	0.969858	E.coli
P0AEP7	GCL_ECOLI	2pan	0.605396	E.coli
P07003	POXB_ECOLI	3ey9	0.991259	E.coli
P23721	SERC_ECOLI	1bjo	0.712707	E.coli
P22256	GABT_ECOLI	1sf2	0.746479	E.coli
P77581	ASTC_ECOLI	4adb	0.738916	E.coli
P42588	PAT_ECOLI	4uoy	0.751634	E.coli
P12995	BIOA_ECOLI	1dty	0.764569	E.coli
P06721	METC_ECOLI	4itx	0.64557	E.coli
P00935	METB_ECOLI	1cs1	0.634715	E.coli
P77806	YBDL_ECOLI	1u08	0.725389	E.coli
P00509	AAT_ECOLI	1spa	0.765152	E.coli
P0A959	ALAA_ECOLI	4cvq	0.703704	E.coli
P04693	TYRB_ECOLI	3fsl	0.763224	E.coli
P23256	MALY_ECOLI	1d2f	0.65641	E.coli
P06986	HIS8_ECOLI	1fg7	0.719101	E.coli
P69908	DCEA_ECOLI	1xey	0.712446	E.coli
P0A853	TNAA_ECOLI	2c44	0.683652	E.coli
P69910	DCEB_ECOLI	2dgm	0.714592	E.coli
P12998	BIOF_ECOLI	2g6w	0.734375	E.coli
Q46925	CSDA_ECOLI	4lw2	0.730673	E.coli
P27833	WECE_ECOLI	4piw	0.656915	E.coli
P77444	SUFS_ECOLI	5db5	0.726601	E.coli
P0A825	GLYA_ECOLI	3g8m	0.666667	E.coli
P0AB77	KBL_ECOLI	1fc4	0.738693	E.coli
P0A6B7	ISCS_ECOLI	1p3w	0.64604	E.coli
P75823	LTAE_ECOLI	3wlx	0.72973	E.coli
P77044	MHPC_ECOLI	1u2e	0.982639	E.coli
P0A953	FABB_ECOLI	2aq7	0.990148	E.coli
P76461	ATOB_ECOLI	4wys	0.989848	E.coli
P0A6R0	FABH_ECOLI	1hnk	0.574132	E.coli
P0AAI5	FABF_ECOLI	2gfy	0.990315	E.coli
P11454	ENTF_ECOLI	5ja1	0.446249	E.coli
P10378	ENTE_ECOLI	4iz6	0.654851	E.coli
P37353	MENE_ECOLI	5c5h	0.62306	E.coli
P0ADG4	SUHB_ECOLI	2qfl	0.449438	E.coli
P0A9C9	GLPX_ECOLI	1ni9	0.404762	E.coli
P69739	MBHS_ECOLI	4gd3	0.481183	E.coli
P16688	PHNJ_ECOLI	4xb6	0.829181	E.coli
P0A873	TRMD_ECOLI	1p9p	0.960784	E.coli
P0A8I8	RLMH_ECOLI	1ns5	0.980645	E.coli
P0AE01	TRMJ_ECOLI	4cnd	0.646341	E.coli
P62623	ISPH_ECOLI	3zgl	0.968354	E.coli
P61517	CAN_ECOLI	1t75	0.968182	E.coli
P35731	FABG_YEAST	4fd3	0.906475	S.cerevisiae
P00359	G3P3_YEAST	4iq8	0.442771	S.cerevisiae
P04397	GAL10_YEAST	1z45	0.494993	S.cerevisiae
P38720	6PGD1_YEAST	2p4q	0.355828	S.cerevisiae
P31116	DHOM_YEAST	1tve	0.412256	S.cerevisiae
P15807	MET8_YEAST	1kyq	0.543796	S.cerevisiae
Q00055	GPD1_YEAST	4fgw	0.508951	S.cerevisiae
P00330	ADH1_YEAST	4w6z	0.485632	S.cerevisiae
P38230	QOR_YEAST	3qwa	0.538922	S.cerevisiae
Q04894	ADH6_YEAST	1q1n	0.463889	S.cerevisiae
P11986	INO1_YEAST	1jki	0.587242	S.cerevisiae
P38999	LYS9_YEAST	2axq	0.269058	S.cerevisiae
Q00955	ACAC_YEAST	1w93	0.0756829	S.cerevisiae
Q08220	GSHB_YEAST	1m0w	0.217923	S.cerevisiae
P38998	LYS1_YEAST	2q99	0.879357	S.cerevisiae
P38169	KMO_YEAST	4j36	0.56087	S.cerevisiae
P32318	THI4_YEAST	4y4l	0.929448	S.cerevisiae
P41921	GSHR_YEAST	2hqm	0.730849	S.cerevisiae
P09624	DLDH_YEAST	1v59	0.705411	S.cerevisiae
P29509	TRXB1_YEAST	3d8x	0.77116	S.cerevisiae
P32340	NDI1_YEAST	4g74	0.590643	S.cerevisiae
P50264	FMS1_YEAST	1rsg	0.557087	S.cerevisiae
P53686	HST2_YEAST	1szc	0.686275	S.cerevisiae
P06700	SIR2_YEAST	4iao	0.427046	S.cerevisiae
Q08282	TYW4_YEAST	2zw9	0.503597	S.cerevisiae
Q04081	LCMT1_YEAST	1rjg	0.689024	S.cerevisiae
P46959	TRM61_YEAST	5eqj	0.650131	S.cerevisiae
P25627	BUD23_YEAST	4qtt	0.654545	S.cerevisiae
P14908	MTF1_YEAST	1i4w	0.727273	S.cerevisiae
Q04089	DOT1_YEAST	1u2z	0.695876	S.cerevisiae
P32643	TMT1_YEAST	3g5t	0.712375	S.cerevisiae
Q06489	MTNA_YEAST	1w2w	0.148418	S.cerevisiae
Q12189	RPIA_YEAST	1xtz	0.531008	S.cerevisiae
P22515	UBA1_YEAST	4nnj	0.459961	S.cerevisiae
P16120	THRC_YEAST	1kl7	0.914397	S.cerevisiae
Q08224	THI20_YEAST	3rm5	0.566243	S.cerevisiae
P30771	NAM7_YEAST	2xzl	0.558187	S.cerevisiae
P15454	KGUA_YEAST	1ex7	0.989305	S.cerevisiae
P07884	MOD5_YEAST	3eph	0.799065	S.cerevisiae
P16521	EF3A_YEAST	2iw3	0.440613	S.cerevisiae
P32657	CHD1_YEAST	3mwy	0.390327	S.cerevisiae
P20606	SAR1_YEAST	4bzi	0.873684	S.cerevisiae
P07170	KAD2_YEAST	1dvr	0.801802	S.cerevisiae
P53131	PRP43_YEAST	2xau	0.584094	S.cerevisiae
P47122	GPN1_YEAST	5hci	0.688312	S.cerevisiae
P32481	IF2G_YEAST	3j81	0.311195	S.cerevisiae
P39730	IF2P_YEAST	4n3s	0.332335	S.cerevisiae
P43591	YFH7_YEAST	2ga8	0.195467	S.cerevisiae
P35207	SKI2_YEAST	4a4z	0.337218	S.cerevisiae
P47047	MTR4_YEAST	4qu4	0.435228	S.cerevisiae
P32639	BRR2_YEAST	5dca	0.394822	S.cerevisiae
P17255	VATA_YEAST	5d80	0.279178	S.cerevisiae
P00830	ATPB_YEAST	3zia	0.536204	S.cerevisiae
Q12154	GET3_YEAST	3zs9	0.833333	S.cerevisiae
P06839	RAD3_YEAST	5fmf	0.564267	S.cerevisiae
P39517	DHH1_YEAST	4bru	0.737154	S.cerevisiae
P21372	PRP5_YEAST	4lk2	0.517079	S.cerevisiae
P15424	MS116_YEAST	4tz6	0.762048	S.cerevisiae
P23394	PRP28_YEAST	4w7s	0.433673	S.cerevisiae
P10081	IF4A_YEAST	2vsx	0.962025	S.cerevisiae
P20449	DBP5_YEAST	3pey	0.807054	S.cerevisiae
P08536	MET3_YEAST	1g8h	0.430528	S.cerevisiae
P18408	MET16_YEAST	2oq2	0.977011	S.cerevisiae
P38913	FAD1_YEAST	2wsi	0.990196	S.cerevisiae
P36421	SYYC_YEAST	2dlc	0.883249	S.cerevisiae
Q05506	SYRC_YEAST	1bs2	0.571664	S.cerevisiae
P13188	SYQ_YEAST	4h3s	0.433869	S.cerevisiae
Q12109	SYWC_YEAST	3kt6	0.944444	S.cerevisiae
P38698	PPX1_YEAST	2qb6	0.624685	S.cerevisiae
P06786	TOP2_YEAST	1bgw	0.12605	S.cerevisiae
P07276	RAD2_YEAST	4q10	0.151309	S.cerevisiae
Q08162	RRP44_YEAST	4ifd	0.226773	S.cerevisiae
Q04432	HSP31_YEAST	4qyx	0.987342	S.cerevisiae
Q08914	HSP33_YEAST	3kkl	0.240506	S.cerevisiae
P33734	HIS5_YEAST	1jvn	0.40942	S.cerevisiae
P50861	RIB4_YEAST	1ejb	0.988166	S.cerevisiae
P16622	HEMH_YEAST	1l8x	0.898219	S.cerevisiae
P39928	SLN1_YEAST	2r25	0.104098	S.cerevisiae
Q06892	POS5_YEAST	3afo	0.5	S.cerevisiae
Q02046	MTD1_YEAST	1ee9	0.984375	S.cerevisiae
Q07923	LOT6_YEAST	1t0i	0.963351	S.cerevisiae
P40347	PPAL_YEAST	1d1q	0.981366	S.cerevisiae
P40479	SDP1_YEAST	2j16	0.674641	S.cerevisiae
P32368	SAC1_YEAST	4tu3	0.398074	S.cerevisiae
Q08686	THTR_YEAST	3utn	0.549342	S.cerevisiae
P14904	AMPL_YEAST	4r8f	0.626459	S.cerevisiae
P43616	DUG1_YEAST	4g1p	0.629938	S.cerevisiae
P27472	GYS2_YEAST	4kq2	0.902128	S.cerevisiae
P06738	PHSG_YEAST	1ygp	0.902439	S.cerevisiae
P53178	ALG13_YEAST	2ks6	0.990099	S.cerevisiae
P23254	TKT1_YEAST	1tka	0.779412	S.cerevisiae
P43534	THI5_YEAST	4h65	0.970588	S.cerevisiae
P54885	PROA_YEAST	1vlu	0.949561	S.cerevisiae
P07275	PUT2_YEAST	4oe4	0.829565	S.cerevisiae
P16603	NCPR_YEAST	2bf4	0.250362	S.cerevisiae
P00950	PMG1_YEAST	4pgm	0.947368	S.cerevisiae
P36136	SHB17_YEAST	3f3k	0.95941	S.cerevisiae
Q04299	YMX7_YEAST	1ty8	0.926056	S.cerevisiae
Q01217	ARG56_YEAST	3zzf	0.336037	S.cerevisiae
P00560	PGK_YEAST	1fw8	0.990385	S.cerevisiae
P21954	IDHP_YEAST	2qfw	0.948598	S.cerevisiae
P33312	RIB7_YEAST	4ha7	0.959016	S.cerevisiae
P07149	FAS1_YEAST	2pff	0.785958	S.cerevisiae
P32861	UGPA1_YEAST	2i5k	0.731463	S.cerevisiae
P35202	THI80_YEAST	1ig0	0.689655	S.cerevisiae
P12689	REV1_YEAST	4id3	0.0873096	S.cerevisiae
Q08387	DNLI4_YEAST	1z56	0.247881	S.cerevisiae
Q04178	HPRT_YEAST	2jky	0.945701	S.cerevisiae
P13298	PYRE_YEAST	2ps1	0.986726	S.cerevisiae
P49435	APT1_YEAST	1g2q	0.946524	S.cerevisiae
P07342	ILVB_YEAST	1t9a	0.545852	S.cerevisiae
P06169	PDC1_YEAST	2w93	0.98579	S.cerevisiae
Q08601	MCA1_YEAST	4f6o	0.483796	S.cerevisiae
P31373	CYS3_YEAST	1n8p	0.639594	S.cerevisiae
P23542	AATC_YEAST	1yaa	0.772727	S.cerevisiae
P53090	ARO8_YEAST	4je5	0.716	S.cerevisiae
P47039	BNA3_YEAST	3b46	0.601351	S.cerevisiae
P43567	AGX1_YEAST	2bkw	0.714286	S.cerevisiae
Q05567	SGPL_YEAST	3mc6	0.52292	S.cerevisiae
P00729	CBPY_YEAST	1wpx	0.789474	S.cerevisiae
P09620	KEX1_YEAST	1ac5	0.66118	S.cerevisiae
P38777	FSH1_YEAST	1ycd	0.971193	S.cerevisiae
P28321	MGLL_YEAST	4zwn	0.98722	S.cerevisiae
Q12405	LPX1_YEAST	2y6u	0.976744	S.cerevisiae
P27796	THIK_YEAST	1pxt	0.568345	S.cerevisiae
Q04371	ARMT1_YEAST	5by0	0.717021	S.cerevisiae
Q01574	ACS1_YEAST	1ry2	0.586255	S.cerevisiae
P32179	MET22_YEAST	1k9z	0.37535	S.cerevisiae
Q12400	TRM10_YEAST	4jwj	0.65529	S.cerevisiae
Q06287	NEP1_YEAST	2v3j	0.896825	S.cerevisiae
Q12314	SFM1_YEAST	5c74	0.985915	S.cerevisiae
P13134	KEX2_YEAST	2id4	0.415233	S.cerevisiae
