# Supplementary material for: Decreased liver B vitamin-related enzymes as a metabolic hallmark of cancer cachexia
Source: Nat Commun. 2023 Oct 6;14:6246. doi: 10.1038/s41467-023-41952-w (PMC10558488; doi:10.1038/s41467-023-41952-w)
Supplement: Supplementary file 4 — Source Data [file 41467_2023_41952_MOESM4_ESM.zip › source_data_ed3/Fig6d.xlsx]

## Sheet: Fig6d
up_ac	abd	fc	class	class2
A2AJ88	8.20509e-08	0.0787757	C1 enzyme mRNAs	CRCA
A6H5Y3	5.27937e-08	0.104361	C1 enzyme mRNAs	CRCA
D3YZG8	9.62043e-10	0.143851	C1 enzyme mRNAs	CRCA
D3Z6H8	2.87361e-09	0.449412	C1 enzyme mRNAs	CRCA
E9PYH6	7.4875e-09	-0.0668064	C1 enzyme mRNAs	CRCA
E9Q5F9	7.55109e-08	0.0129989	C1 enzyme mRNAs	CRCA
O08550	3.981e-08	0.086777	C1 enzyme mRNAs	CRCA
O08914	8.39146e-07	-0.063328	C1 enzyme mRNAs	CRCA
O35130	6.91932e-08	0.122289	C1 enzyme mRNAs	CRCA
O35423	2.04656e-06	-0.187333	C1 enzyme mRNAs	CRCA
O35490	4.06024e-05	-0.216677	C1 enzyme mRNAs	CRCA
O35704	7.41265e-08	-0.159757	C1 enzyme mRNAs	CRCA
O35969	7.45677e-07	0.138264	C1 enzyme mRNAs	CRCA
O54864	4.97673e-09	0.112709	C1 enzyme mRNAs	CRCA
O55060	4.1772e-07	1.0349	C1 enzyme mRNAs	CRCA
O55239	4.56296e-08	-0.0718057	C1 enzyme mRNAs	CRCA
O88491	1.25518e-08	-0.00825649	C1 enzyme mRNAs	CRCA
O88508	1.30609e-08	-0.0654421	C1 enzyme mRNAs	CRCA
O88587	3.04785e-06	-0.058263	C1 enzyme mRNAs	CRCA
O88974	2.27562e-08	-0.17955	C1 enzyme mRNAs	CRCA
O88986	7.61939e-07	-0.18632	C1 enzyme mRNAs	CRCA
P00375	5.67965e-07	-0.07158	C1 enzyme mRNAs	CRCA
P00493	8.07222e-07	-0.0898792	C1 enzyme mRNAs	CRCA
P07607	1.72917e-08	0.0325939	C1 enzyme mRNAs	CRCA
P08030	2.68255e-07	0.140037	C1 enzyme mRNAs	CRCA
P08680	1.83648e-08	0.726074	C1 enzyme mRNAs	CRCA
P0C871	8.31013e-09	0.112315	C1 enzyme mRNAs	CRCA
P13864	1.38206e-07	0.000843062	C1 enzyme mRNAs	CRCA
P14404	5.92589e-09	0.129114	C1 enzyme mRNAs	CRCA
P18155	1.11762e-08	0.153353	C1 enzyme mRNAs	CRCA
P23492	1.04859e-06	-0.155035	C1 enzyme mRNAs	CRCA
P23506	1.10062e-07	0.173271	C1 enzyme mRNAs	CRCA
P24547	3.37573e-07	0.174976	C1 enzyme mRNAs	CRCA
P26187	3.85457e-08	-0.0845721	C1 enzyme mRNAs	CRCA
P26638	7.56093e-07	0.0594499	C1 enzyme mRNAs	CRCA
P27656	3.03269e-08	-0.511704	C1 enzyme mRNAs	CRCA
P28650	1.44139e-07	-0.208155	C1 enzyme mRNAs	CRCA
P31428	1.15272e-08	0.207456	C1 enzyme mRNAs	CRCA
P35550	4.18054e-07	0.104653	C1 enzyme mRNAs	CRCA
P39654	6.18702e-09	0.101455	C1 enzyme mRNAs	CRCA
P39655	9.41949e-09	0.112741	C1 enzyme mRNAs	CRCA
P40936	9.33251e-06	-0.169577	C1 enzyme mRNAs	CRCA
P41233	1.37403e-07	0.458842	C1 enzyme mRNAs	CRCA
P46664	4.93377e-07	-0.114451	C1 enzyme mRNAs	CRCA
P48760	3.94481e-08	-0.437809	C1 enzyme mRNAs	CRCA
P50096	9.86702e-09	0.359545	C1 enzyme mRNAs	CRCA
P50247	2.24022e-05	-0.181618	C1 enzyme mRNAs	CRCA
P50431	4.14079e-06	-0.0892163	C1 enzyme mRNAs	CRCA
P51855	7.07151e-07	0.318648	C1 enzyme mRNAs	CRCA
P52430	2.89012e-06	-0.348695	C1 enzyme mRNAs	CRCA
P54822	3.12084e-07	-0.0756213	C1 enzyme mRNAs	CRCA
P55200	4.3108e-07	0.172394	C1 enzyme mRNAs	CRCA
P55264	7.37401e-06	0.00226837	C1 enzyme mRNAs	CRCA
P59114	2.14795e-08	-0.0410299	C1 enzyme mRNAs	CRCA
P70351	4.2971e-09	-0.163316	C1 enzyme mRNAs	CRCA
P70704	3.62482e-08	0.132133	C1 enzyme mRNAs	CRCA
P97363	6.70843e-08	-0.0160077	C1 enzyme mRNAs	CRCA
P97467	5.22485e-08	-0.0263985	C1 enzyme mRNAs	CRCA
P97930	8.66435e-08	0.0922849	C1 enzyme mRNAs	CRCA
Q148W0	1.39583e-08	0.194518	C1 enzyme mRNAs	CRCA
Q1HFZ0	3.64955e-07	-0.164507	C1 enzyme mRNAs	CRCA
Q3THK7	6.85586e-07	-0.0474433	C1 enzyme mRNAs	CRCA
Q3THS6	2.98308e-07	-0.0888587	C1 enzyme mRNAs	CRCA
Q3TL26	1.28594e-08	-0.146308	C1 enzyme mRNAs	CRCA
Q3TX08	7.56232e-08	-0.128599	C1 enzyme mRNAs	CRCA
Q3TYX3	6.57735e-08	-0.224266	C1 enzyme mRNAs	CRCA
Q3U3W5	1.21673e-08	-0.0140333	C1 enzyme mRNAs	CRCA
Q3UEG6	2.53639e-06	0.0564052	C1 enzyme mRNAs	CRCA
Q3UFY8	1.73453e-07	-0.198601	C1 enzyme mRNAs	CRCA
Q3UHX9	1.55906e-08	0.0529495	C1 enzyme mRNAs	CRCA
Q3UZW7	3.38882e-09	0.229596	C1 enzyme mRNAs	CRCA
Q3V3R1	1.12405e-07	0.820693	C1 enzyme mRNAs	CRCA
Q501J2	1.05599e-08	-0.00549009	C1 enzyme mRNAs	CRCA
Q5DW34	4.85421e-08	0.0350826	C1 enzyme mRNAs	CRCA
Q5FW57	1.60729e-06	-0.825009	C1 enzyme mRNAs	CRCA
Q5NCQ5	4.8128e-08	-0.0818506	C1 enzyme mRNAs	CRCA
Q5ND52	1.88576e-08	0.0829698	C1 enzyme mRNAs	CRCA
Q5RKZ7	5.81848e-07	-0.137431	C1 enzyme mRNAs	CRCA
Q5SUR0	2.14302e-07	0.108256	C1 enzyme mRNAs	CRCA
Q5XJV7	1.62074e-09	-0.189492	C1 enzyme mRNAs	CRCA
Q5XJY4	2.62565e-08	0.0282065	C1 enzyme mRNAs	CRCA
Q60636	2.96877e-07	0.00541838	C1 enzyme mRNAs	CRCA
Q61188	8.99239e-09	0.0172504	C1 enzyme mRNAs	CRCA
Q61907	4.69009e-09	-0.0185236	C1 enzyme mRNAs	CRCA
Q62086	2.92087e-07	-0.118243	C1 enzyme mRNAs	CRCA
Q62087	5.88899e-07	-0.0567826	C1 enzyme mRNAs	CRCA
Q64737	1.04136e-06	-0.0912375	C1 enzyme mRNAs	CRCA
Q68FE2	4.69222e-08	-0.391826	C1 enzyme mRNAs	CRCA
Q68FL4	3.81467e-07	-0.312587	C1 enzyme mRNAs	CRCA
Q6DFW5	1.42187e-08	-0.0248344	C1 enzyme mRNAs	CRCA
Q6NVG1	8.61351e-09	0.0879607	C1 enzyme mRNAs	CRCA
Q6P2L6	6.23709e-08	-0.141605	C1 enzyme mRNAs	CRCA
Q6P4T0	3.58648e-08	-0.0420717	C1 enzyme mRNAs	CRCA
Q6P9J9	2.47821e-08	-0.0985116	C1 enzyme mRNAs	CRCA
Q6PAK3	1.70497e-08	0.11501	C1 enzyme mRNAs	CRCA
Q6PDE7	2.23527e-09	-0.171992	C1 enzyme mRNAs	CRCA
Q6PDK2	9.90172e-08	0.155563	C1 enzyme mRNAs	CRCA
Q6SKR2	7.52204e-09	-0.0153194	C1 enzyme mRNAs	CRCA
Q71RI9	1.45233e-06	-0.200115	C1 enzyme mRNAs	CRCA
Q7TS68	8.3152e-09	-0.145485	C1 enzyme mRNAs	CRCA
Q80XC2	1.43944e-08	0.154325	C1 enzyme mRNAs	CRCA
Q80XK6	5.73576e-08	0.0117767	C1 enzyme mRNAs	CRCA
Q80Y20	1.4024e-08	-0.230409	C1 enzyme mRNAs	CRCA
Q80Y98	1.05238e-07	0.132007	C1 enzyme mRNAs	CRCA
Q811C2	1.17288e-08	0.0127613	C1 enzyme mRNAs	CRCA
Q8BGB7	2.84865e-08	-0.00456206	C1 enzyme mRNAs	CRCA
Q8BGE6	7.69969e-08	-0.0188335	C1 enzyme mRNAs	CRCA
Q8BH98	5.65092e-09	-0.0433934	C1 enzyme mRNAs	CRCA
Q8BHC7	4.5564e-09	0.102553	C1 enzyme mRNAs	CRCA
Q8BIG7	1.6823e-07	-0.0721675	C1 enzyme mRNAs	CRCA
Q8BJM7	4.61306e-08	-0.157711	C1 enzyme mRNAs	CRCA
Q8BMK1	3.51824e-08	-0.199673	C1 enzyme mRNAs	CRCA
Q8BMS4	2.741e-07	-0.262167	C1 enzyme mRNAs	CRCA
Q8BNV1	8.46753e-08	-0.00251984	C1 enzyme mRNAs	CRCA
Q8BRH4	1.19113e-08	-0.122189	C1 enzyme mRNAs	CRCA
Q8BSF4	3.73805e-08	-0.168859	C1 enzyme mRNAs	CRCA
Q8BTW8	3.01275e-09	-0.00834843	C1 enzyme mRNAs	CRCA
Q8BVE8	1.29447e-08	-0.025389	C1 enzyme mRNAs	CRCA
Q8BWQ4	4.2658e-09	-0.0734111	C1 enzyme mRNAs	CRCA
Q8BYR1	4.25637e-08	-0.152132	C1 enzyme mRNAs	CRCA
Q8C165	7.0835e-07	-0.00664072	C1 enzyme mRNAs	CRCA
Q8C1A3	3.16647e-08	0.223351	C1 enzyme mRNAs	CRCA
Q8C3P7	3.48595e-08	-0.065176	C1 enzyme mRNAs	CRCA
Q8C436	1.46544e-08	0.623372	C1 enzyme mRNAs	CRCA
Q8C9S8	9.93452e-10	0.177439	C1 enzyme mRNAs	CRCA
Q8CAS9	2.42944e-07	-0.206364	C1 enzyme mRNAs	CRCA
Q8CBB9	2.36716e-09	-0.98347	C1 enzyme mRNAs	CRCA
Q8CFA2	3.23452e-07	-0.091618	C1 enzyme mRNAs	CRCA
Q8CIG8	1.61526e-07	-0.107465	C1 enzyme mRNAs	CRCA
Q8JZM0	1.69527e-08	0.130769	C1 enzyme mRNAs	CRCA
Q8K009	2.86374e-08	-0.250338	C1 enzyme mRNAs	CRCA
Q8K1A5	5.61897e-09	-0.127165	C1 enzyme mRNAs	CRCA
Q8K3A9	5.79955e-08	-0.106007	C1 enzyme mRNAs	CRCA
Q8K4F6	5.3397e-08	-0.155771	C1 enzyme mRNAs	CRCA
Q8R0Y6	3.37764e-05	-0.199043	C1 enzyme mRNAs	CRCA
Q8R238	1.2047e-07	0.18648	C1 enzyme mRNAs	CRCA
Q8R2U4	2.82757e-08	0.215752	C1 enzyme mRNAs	CRCA
Q8R5A0	2.578e-08	-0.108731	C1 enzyme mRNAs	CRCA
Q8VBT2	3.60939e-06	0.262305	C1 enzyme mRNAs	CRCA
Q8VC19	9.11238e-08	0.421171	C1 enzyme mRNAs	CRCA
Q8VCN5	6.6315e-06	-0.924792	C1 enzyme mRNAs	CRCA
Q8VD66	3.24468e-08	-0.355496	C1 enzyme mRNAs	CRCA
Q8VDK1	1.72933e-06	-0.0723637	C1 enzyme mRNAs	CRCA
Q8VEB4	2.11348e-08	0.415701	C1 enzyme mRNAs	CRCA
Q8VHI3	1.66129e-08	0.0735362	C1 enzyme mRNAs	CRCA
Q8VHL1	1.07719e-08	0.126772	C1 enzyme mRNAs	CRCA
Q91V01	4.18986e-07	0.061393	C1 enzyme mRNAs	CRCA
Q91VF2	3.6751e-07	0.0713337	C1 enzyme mRNAs	CRCA
Q91W43	2.60995e-06	-0.5965	C1 enzyme mRNAs	CRCA
Q91WC0	1.93032e-07	-0.0632805	C1 enzyme mRNAs	CRCA
Q91WE6	2.18201e-08	-0.0863161	C1 enzyme mRNAs	CRCA
Q91WS4	9.97635e-09	-0.0557758	C1 enzyme mRNAs	CRCA
Q91WT9	1.54266e-06	-0.224652	C1 enzyme mRNAs	CRCA
Q91WU5	9.6384e-07	-0.125509	C1 enzyme mRNAs	CRCA
Q91X34	7.61581e-07	-0.425055	C1 enzyme mRNAs	CRCA
Q91X83	8.66249e-06	-0.0849874	C1 enzyme mRNAs	CRCA
Q91XD4	1.02122e-05	0.129142	C1 enzyme mRNAs	CRCA
Q91XE0	2.6954e-06	-0.145457	C1 enzyme mRNAs	CRCA
Q91YR5	2.88082e-08	0.0757662	C1 enzyme mRNAs	CRCA
Q91ZW2	2.00572e-08	0.0522399	C1 enzyme mRNAs	CRCA
Q922D8	1.3585e-05	-0.383608	C1 enzyme mRNAs	CRCA
Q922H1	2.73688e-08	-0.309172	C1 enzyme mRNAs	CRCA
Q922X9	9.2127e-09	-0.0906856	C1 enzyme mRNAs	CRCA
Q923W1	1.3808e-08	-0.0106838	C1 enzyme mRNAs	CRCA
Q99J25	1.28683e-08	0.125438	C1 enzyme mRNAs	CRCA
Q99JT9	4.85308e-07	-0.301683	C1 enzyme mRNAs	CRCA
Q99K85	2.71389e-08	0.456619	C1 enzyme mRNAs	CRCA
Q99LB7	1.13979e-05	-0.272508	C1 enzyme mRNAs	CRCA
Q99LH2	1.88756e-08	-0.154785	C1 enzyme mRNAs	CRCA
Q99LR1	8.97494e-08	0.028021	C1 enzyme mRNAs	CRCA
Q99LS3	3.12478e-08	0.697273	C1 enzyme mRNAs	CRCA
Q99M04	1.50458e-07	-0.118102	C1 enzyme mRNAs	CRCA
Q99MY8	3.0508e-09	0.150205	C1 enzyme mRNAs	CRCA
Q9CPY7	6.37117e-06	-0.15081	C1 enzyme mRNAs	CRCA
Q9CQ65	4.11875e-07	0.0260431	C1 enzyme mRNAs	CRCA
Q9CQG1	7.67272e-08	-0.375492	C1 enzyme mRNAs	CRCA
Q9CQG2	1.70821e-08	-0.288301	C1 enzyme mRNAs	CRCA
Q9CQT1	3.86102e-07	-0.00144207	C1 enzyme mRNAs	CRCA
Q9CR25	2.14614e-08	-0.00284758	C1 enzyme mRNAs	CRCA
Q9CS42	8.09076e-08	-0.0962409	C1 enzyme mRNAs	CRCA
Q9CWH5	4.33531e-08	-0.0503194	C1 enzyme mRNAs	CRCA
Q9CWJ9	1.22649e-06	-0.0412515	C1 enzyme mRNAs	CRCA
Q9CWQ0	2.30051e-08	-0.0538659	C1 enzyme mRNAs	CRCA
Q9CWY3	1.73819e-08	0.182667	C1 enzyme mRNAs	CRCA
Q9CXI0	7.78657e-08	0.0484995	C1 enzyme mRNAs	CRCA
Q9CY21	7.93971e-08	-0.0480943	C1 enzyme mRNAs	CRCA
Q9CY45	2.06826e-08	-0.0955532	C1 enzyme mRNAs	CRCA
Q9CZ57	4.15632e-08	-0.00854989	C1 enzyme mRNAs	CRCA
Q9CZD3	6.36573e-07	0.070264	C1 enzyme mRNAs	CRCA
Q9CZN7	3.04253e-06	-0.0143808	C1 enzyme mRNAs	CRCA
Q9CZX0	4.22941e-08	-0.0171898	C1 enzyme mRNAs	CRCA
Q9D0C4	7.91827e-08	-0.0179714	C1 enzyme mRNAs	CRCA
Q9D0D4	2.05398e-08	0.139116	C1 enzyme mRNAs	CRCA
Q9D0L8	1.93423e-07	-0.122189	C1 enzyme mRNAs	CRCA
Q9D110	7.02322e-07	0.0884437	C1 enzyme mRNAs	CRCA
Q9D1A2	1.03681e-06	-0.0414485	C1 enzyme mRNAs	CRCA
Q9D1E8	1.21054e-08	0.0164964	C1 enzyme mRNAs	CRCA
Q9D1Z3	1.21881e-08	0.111307	C1 enzyme mRNAs	CRCA
Q9D517	2.7065e-07	0.143868	C1 enzyme mRNAs	CRCA
Q9D799	7.47655e-09	-0.0588052	C1 enzyme mRNAs	CRCA
Q9D7G0	6.57082e-07	-0.0157895	C1 enzyme mRNAs	CRCA
Q9D826	2.08774e-06	-0.0272954	C1 enzyme mRNAs	CRCA
Q9D853	3.76015e-08	0.0493106	C1 enzyme mRNAs	CRCA
Q9D8U7	1.79831e-08	-0.0877384	C1 enzyme mRNAs	CRCA
Q9D964	8.61444e-08	-0.211836	C1 enzyme mRNAs	CRCA
Q9DB85	1.68704e-08	-0.0167686	C1 enzyme mRNAs	CRCA
Q9DBC3	9.58809e-08	-0.390279	C1 enzyme mRNAs	CRCA
Q9DBE9	1.06305e-07	0.0768096	C1 enzyme mRNAs	CRCA
Q9DBT9	8.62803e-06	-0.250199	C1 enzyme mRNAs	CRCA
Q9DCL4	1.16488e-08	-0.0933002	C1 enzyme mRNAs	CRCA
Q9DCL9	1.56785e-06	-0.380399	C1 enzyme mRNAs	CRCA
Q9DCY0	2.56538e-06	-0.77969	C1 enzyme mRNAs	CRCA
Q9DD18	1.21559e-07	-0.0442257	C1 enzyme mRNAs	CRCA
Q9DD20	3.08221e-06	-0.109907	C1 enzyme mRNAs	CRCA
Q9EPL4	7.70467e-09	0.0489423	C1 enzyme mRNAs	CRCA
Q9JIF0	1.70497e-08	0.0612994	C1 enzyme mRNAs	CRCA
Q9JIZ9	9.62884e-09	0.0390139	C1 enzyme mRNAs	CRCA
Q9JJ00	7.51819e-08	0.239447	C1 enzyme mRNAs	CRCA
Q9JJL8	1.07032e-07	0.00574605	C1 enzyme mRNAs	CRCA
Q9QXF8	1.64334e-05	-0.256277	C1 enzyme mRNAs	CRCA
Q9QZX7	3.65448e-07	-0.389707	C1 enzyme mRNAs	CRCA
Q9R1X5	1.00573e-08	-0.0046885	C1 enzyme mRNAs	CRCA
Q9WTL7	1.90887e-07	-0.0110358	C1 enzyme mRNAs	CRCA
Q9WU20	9.02241e-09	-0.513322	C1 enzyme mRNAs	CRCA
Q9WVG6	1.54716e-07	-0.0136415	C1 enzyme mRNAs	CRCA
Q9WVM8	1.42435e-06	-0.302053	C1 enzyme mRNAs	CRCA
Q9WVQ5	2.2431e-07	-0.0888146	C1 enzyme mRNAs	CRCA
Q9Z0L8	2.93952e-08	0.153288	C1 enzyme mRNAs	CRCA
Q9Z120	9.41062e-09	0.181229	C1 enzyme mRNAs	CRCA
Q9Z148	3.11868e-08	0.0163611	C1 enzyme mRNAs	CRCA
Q9Z1Q2	5.11176e-08	-0.0320838	C1 enzyme mRNAs	CRCA
Q9Z1X2	1.39471e-08	0.0220987	C1 enzyme mRNAs	CRCA
Q9Z2A9	1.70336e-08	0.156862	C1 enzyme mRNAs	CRCA
O08914	8.39146e-07	-0.063328	Gly enzyme mRNAs	CRCA
O35423	2.04656e-06	-0.187333	Gly enzyme mRNAs	CRCA
P08680	1.83648e-08	0.726074	Gly enzyme mRNAs	CRCA
P31428	1.15272e-08	0.207456	Gly enzyme mRNAs	CRCA
P50431	4.14079e-06	-0.0892163	Gly enzyme mRNAs	CRCA
P51855	7.07151e-07	0.318648	Gly enzyme mRNAs	CRCA
Q3UEG6	2.53639e-06	0.0564052	Gly enzyme mRNAs	CRCA
Q64737	1.04136e-06	-0.0912375	Gly enzyme mRNAs	CRCA
Q71RI9	1.45233e-06	-0.200115	Gly enzyme mRNAs	CRCA
Q8C165	7.0835e-07	-0.00664072	Gly enzyme mRNAs	CRCA
Q8VC19	9.11238e-08	0.421171	Gly enzyme mRNAs	CRCA
Q91W43	2.60995e-06	-0.5965	Gly enzyme mRNAs	CRCA
Q91X34	7.61581e-07	-0.425055	Gly enzyme mRNAs	CRCA
Q91XE0	2.6954e-06	-0.145457	Gly enzyme mRNAs	CRCA
Q99LB7	1.13979e-05	-0.272508	Gly enzyme mRNAs	CRCA
Q9CPY7	6.37117e-06	-0.15081	Gly enzyme mRNAs	CRCA
Q9CZD3	6.36573e-07	0.070264	Gly enzyme mRNAs	CRCA
Q9CZN7	3.04253e-06	-0.0143808	Gly enzyme mRNAs	CRCA
Q9D1A2	1.03681e-06	-0.0414485	Gly enzyme mRNAs	CRCA
Q9D826	2.08774e-06	-0.0272954	Gly enzyme mRNAs	CRCA
Q9D964	8.61444e-08	-0.211836	Gly enzyme mRNAs	CRCA
Q9DD18	1.21559e-07	-0.0442257	Gly enzyme mRNAs	CRCA
Q9QXF8	1.64334e-05	-0.256277	Gly enzyme mRNAs	CRCA
Q9WVM8	1.42435e-06	-0.302053	Gly enzyme mRNAs	CRCA
A2AS89	1.15069e-06	-0.274607	SAM enzyme mRNAs	CRCA
A6H5Y3	5.27937e-08	0.104361	SAM enzyme mRNAs	CRCA
D3Z6H8	2.87361e-09	0.449412	SAM enzyme mRNAs	CRCA
E9PYH6	7.4875e-09	-0.0668064	SAM enzyme mRNAs	CRCA
E9Q5F9	7.55109e-08	0.0129989	SAM enzyme mRNAs	CRCA
O08550	3.981e-08	0.086777	SAM enzyme mRNAs	CRCA
O35130	6.91932e-08	0.122289	SAM enzyme mRNAs	CRCA
O35490	4.06024e-05	-0.216677	SAM enzyme mRNAs	CRCA
O35969	7.45677e-07	0.138264	SAM enzyme mRNAs	CRCA
O54864	4.97673e-09	0.112709	SAM enzyme mRNAs	CRCA
O55060	4.1772e-07	1.0349	SAM enzyme mRNAs	CRCA
O55239	4.56296e-08	-0.0718057	SAM enzyme mRNAs	CRCA
O88491	1.25518e-08	-0.00825649	SAM enzyme mRNAs	CRCA
O88508	1.30609e-08	-0.0654421	SAM enzyme mRNAs	CRCA
O88587	3.04785e-06	-0.058263	SAM enzyme mRNAs	CRCA
O88974	2.27562e-08	-0.17955	SAM enzyme mRNAs	CRCA
P13864	1.38206e-07	0.000843062	SAM enzyme mRNAs	CRCA
P14404	5.92589e-09	0.129114	SAM enzyme mRNAs	CRCA
P23506	1.10062e-07	0.173271	SAM enzyme mRNAs	CRCA
P35550	4.18054e-07	0.104653	SAM enzyme mRNAs	CRCA
P40936	9.33251e-06	-0.169577	SAM enzyme mRNAs	CRCA
P50247	2.24022e-05	-0.181618	SAM enzyme mRNAs	CRCA
P55200	4.3108e-07	0.172394	SAM enzyme mRNAs	CRCA
P59114	2.14795e-08	-0.0410299	SAM enzyme mRNAs	CRCA
P70351	4.2971e-09	-0.163316	SAM enzyme mRNAs	CRCA
P97355	1.94253e-08	-0.228342	SAM enzyme mRNAs	CRCA
Q1HFZ0	3.64955e-07	-0.164507	SAM enzyme mRNAs	CRCA
Q3THS6	2.98308e-07	-0.0888587	SAM enzyme mRNAs	CRCA
Q3TL26	1.28594e-08	-0.146308	SAM enzyme mRNAs	CRCA
Q3TX08	7.56232e-08	-0.128599	SAM enzyme mRNAs	CRCA
Q3TXU5	2.56408e-09	-0.097728	SAM enzyme mRNAs	CRCA
Q3TYX3	6.57735e-08	-0.224266	SAM enzyme mRNAs	CRCA
Q3U3W5	1.21673e-08	-0.0140333	SAM enzyme mRNAs	CRCA
Q3UFY8	1.73453e-07	-0.198601	SAM enzyme mRNAs	CRCA
Q3UZW7	3.38882e-09	0.229596	SAM enzyme mRNAs	CRCA
Q499X9	1.1685e-08	-0.401617	SAM enzyme mRNAs	CRCA
Q501J2	1.05599e-08	-0.00549009	SAM enzyme mRNAs	CRCA
Q5DW34	4.85421e-08	0.0350826	SAM enzyme mRNAs	CRCA
Q5NCQ5	4.8128e-08	-0.0818506	SAM enzyme mRNAs	CRCA
Q5ND52	1.88576e-08	0.0829698	SAM enzyme mRNAs	CRCA
Q5RKZ7	5.81848e-07	-0.137431	SAM enzyme mRNAs	CRCA
Q5XF89	1.519e-08	-0.0306801	SAM enzyme mRNAs	CRCA
Q5XJV7	1.62074e-09	-0.189492	SAM enzyme mRNAs	CRCA
Q61188	8.99239e-09	0.0172504	SAM enzyme mRNAs	CRCA
Q61907	4.69009e-09	-0.0185236	SAM enzyme mRNAs	CRCA
Q64674	2.5699e-07	0.313883	SAM enzyme mRNAs	CRCA
Q68FL4	3.81467e-07	-0.312587	SAM enzyme mRNAs	CRCA
Q6P2L6	6.23709e-08	-0.141605	SAM enzyme mRNAs	CRCA
Q6P3E7	1.44191e-08	-0.394988	SAM enzyme mRNAs	CRCA
Q6PAK3	1.70497e-08	0.11501	SAM enzyme mRNAs	CRCA
Q6PDK2	9.90172e-08	0.155563	SAM enzyme mRNAs	CRCA
Q6SKR2	7.52204e-09	-0.0153194	SAM enzyme mRNAs	CRCA
Q78J03	2.3772e-08	-0.047729	SAM enzyme mRNAs	CRCA
Q7TS68	8.3152e-09	-0.145485	SAM enzyme mRNAs	CRCA
Q80XC2	1.43944e-08	0.154325	SAM enzyme mRNAs	CRCA
Q80Y20	1.4024e-08	-0.230409	SAM enzyme mRNAs	CRCA
Q8BJM7	4.61306e-08	-0.157711	SAM enzyme mRNAs	CRCA
Q8BMK1	3.51824e-08	-0.199673	SAM enzyme mRNAs	CRCA
Q8BMS4	2.741e-07	-0.262167	SAM enzyme mRNAs	CRCA
Q8BRH4	1.19113e-08	-0.122189	SAM enzyme mRNAs	CRCA
Q8BTW8	3.01275e-09	-0.00834843	SAM enzyme mRNAs	CRCA
Q8BU85	3.0896e-09	0.352323	SAM enzyme mRNAs	CRCA
Q8BVE8	1.29447e-08	-0.025389	SAM enzyme mRNAs	CRCA
Q8BWQ4	4.2658e-09	-0.0734111	SAM enzyme mRNAs	CRCA
Q8BYR1	4.25637e-08	-0.152132	SAM enzyme mRNAs	CRCA
Q8C0L6	1.27651e-08	-0.0608647	SAM enzyme mRNAs	CRCA
Q8C165	7.0835e-07	-0.00664072	SAM enzyme mRNAs	CRCA
Q8C1A3	3.16647e-08	0.223351	SAM enzyme mRNAs	CRCA
Q8C3P7	3.48595e-08	-0.065176	SAM enzyme mRNAs	CRCA
Q8C436	1.46544e-08	0.623372	SAM enzyme mRNAs	CRCA
Q8CBB9	2.36716e-09	-0.98347	SAM enzyme mRNAs	CRCA
Q8CIG8	1.61526e-07	-0.107465	SAM enzyme mRNAs	CRCA
Q8K3A9	5.79955e-08	-0.106007	SAM enzyme mRNAs	CRCA
Q8K4F6	5.3397e-08	-0.155771	SAM enzyme mRNAs	CRCA
Q8R2U4	2.82757e-08	0.215752	SAM enzyme mRNAs	CRCA
Q8R5A0	2.578e-08	-0.108731	SAM enzyme mRNAs	CRCA
Q8VCN5	6.6315e-06	-0.924792	SAM enzyme mRNAs	CRCA
Q8VHL1	1.07719e-08	0.126772	SAM enzyme mRNAs	CRCA
Q91VF2	3.6751e-07	0.0713337	SAM enzyme mRNAs	CRCA
Q91WC0	1.93032e-07	-0.0632805	SAM enzyme mRNAs	CRCA
Q91WE6	2.18201e-08	-0.0863161	SAM enzyme mRNAs	CRCA
Q91WS4	9.97635e-09	-0.0557758	SAM enzyme mRNAs	CRCA
Q91WT9	1.54266e-06	-0.224652	SAM enzyme mRNAs	CRCA
Q91WU5	9.6384e-07	-0.125509	SAM enzyme mRNAs	CRCA
Q91X83	8.66249e-06	-0.0849874	SAM enzyme mRNAs	CRCA
Q91YR5	2.88082e-08	0.0757662	SAM enzyme mRNAs	CRCA
Q922H1	2.73688e-08	-0.309172	SAM enzyme mRNAs	CRCA
Q922X9	9.2127e-09	-0.0906856	SAM enzyme mRNAs	CRCA
Q923W1	1.3808e-08	-0.0106838	SAM enzyme mRNAs	CRCA
Q99J25	1.28683e-08	0.125438	SAM enzyme mRNAs	CRCA
Q99JW2	5.02272e-07	-0.0795964	SAM enzyme mRNAs	CRCA
Q99M04	1.50458e-07	-0.118102	SAM enzyme mRNAs	CRCA
Q99MY8	3.0508e-09	0.150205	SAM enzyme mRNAs	CRCA
Q9CQG2	1.70821e-08	-0.288301	SAM enzyme mRNAs	CRCA
Q9CR25	2.14614e-08	-0.00284758	SAM enzyme mRNAs	CRCA
Q9CTG6	2.8533e-08	0.0307686	SAM enzyme mRNAs	CRCA
Q9CWQ0	2.30051e-08	-0.0538659	SAM enzyme mRNAs	CRCA
Q9CWY3	1.73819e-08	0.182667	SAM enzyme mRNAs	CRCA
Q9CXI0	7.78657e-08	0.0484995	SAM enzyme mRNAs	CRCA
Q9CY21	7.93971e-08	-0.0480943	SAM enzyme mRNAs	CRCA
Q9CY45	2.06826e-08	-0.0955532	SAM enzyme mRNAs	CRCA
Q9CZ57	4.15632e-08	-0.00854989	SAM enzyme mRNAs	CRCA
Q9CZX0	4.22941e-08	-0.0171898	SAM enzyme mRNAs	CRCA
Q9D0C4	7.91827e-08	-0.0179714	SAM enzyme mRNAs	CRCA
Q9D0D4	2.05398e-08	0.139116	SAM enzyme mRNAs	CRCA
Q9D0L8	1.93423e-07	-0.122189	SAM enzyme mRNAs	CRCA
Q9D1Z3	1.21881e-08	0.111307	SAM enzyme mRNAs	CRCA
Q9D6Y7	2.45962e-06	-0.292479	SAM enzyme mRNAs	CRCA
Q9D853	3.76015e-08	0.0493106	SAM enzyme mRNAs	CRCA
Q9D8U7	1.79831e-08	-0.0877384	SAM enzyme mRNAs	CRCA
Q9DBC3	9.58809e-08	-0.390279	SAM enzyme mRNAs	CRCA
Q9DBE9	1.06305e-07	0.0768096	SAM enzyme mRNAs	CRCA
Q9DCL4	1.16488e-08	-0.0933002	SAM enzyme mRNAs	CRCA
Q9DD20	3.08221e-06	-0.109907	SAM enzyme mRNAs	CRCA
Q9EPL4	7.70467e-09	0.0489423	SAM enzyme mRNAs	CRCA
Q9JHD1	1.73586e-08	-0.102895	SAM enzyme mRNAs	CRCA
Q9JIF0	1.70497e-08	0.0612994	SAM enzyme mRNAs	CRCA
Q9JLC3	5.59912e-08	0.293522	SAM enzyme mRNAs	CRCA
Q9QXF8	1.64334e-05	-0.256277	SAM enzyme mRNAs	CRCA
Q9WVG6	1.54716e-07	-0.0136415	SAM enzyme mRNAs	CRCA
Q9WVM8	1.42435e-06	-0.302053	SAM enzyme mRNAs	CRCA
Q9Z120	9.41062e-09	0.181229	SAM enzyme mRNAs	CRCA
Q9Z148	3.11868e-08	0.0163611	SAM enzyme mRNAs	CRCA
