# Supplementary material for: Decreased liver B vitamin-related enzymes as a metabolic hallmark of cancer cachexia
Source: Nat Commun. 2023 Oct 6;14:6246. doi: 10.1038/s41467-023-41952-w (PMC10558488; doi:10.1038/s41467-023-41952-w)
Supplement: Supplementary file 4 — Source Data [file 41467_2023_41952_MOESM4_ESM.zip › source_data_ed3/Fig3c.xlsx]

## Sheet: Fig3c_mito
exp	class	class2	area
STRV	CNT	Mitochondrial cross section	0.278192
STRV	CNT	Mitochondrial cross section	0.177537
STRV	CNT	Mitochondrial cross section	0.196756
STRV	CNT	Mitochondrial cross section	0.0917896
STRV	CNT	Mitochondrial cross section	0.198283
STRV	CNT	Mitochondrial cross section	0.0926515
STRV	CNT	Mitochondrial cross section	0.230894
STRV	CNT	Mitochondrial cross section	0.164347
STRV	CNT	Mitochondrial cross section	0.112442
STRV	CNT	Mitochondrial cross section	0.070298
STRV	CNT	Mitochondrial cross section	0.0845286
STRV	CNT	Mitochondrial cross section	0.163849
STRV	CNT	Mitochondrial cross section	0.205035
STRV	CNT	Mitochondrial cross section	0.240328
STRV	CNT	Mitochondrial cross section	0.169303
STRV	CNT	Mitochondrial cross section	0.0861256
STRV	CNT	Mitochondrial cross section	0.288084
STRV	CNT	Mitochondrial cross section	0.07923
STRV	CNT	Mitochondrial cross section	0.113962
STRV	CNT	Mitochondrial cross section	0.137952
STRV	CNT	Mitochondrial cross section	0.0155741
STRV	CNT	Mitochondrial cross section	0.194231
STRV	CNT	Mitochondrial cross section	0.192195
STRV	CNT	Mitochondrial cross section	0.0968954
STRV	CNT	Mitochondrial cross section	0.173295
STRV	CNT	Mitochondrial cross section	0.131572
STRV	CNT	Mitochondrial cross section	-0.0418177
STRV	CNT	Mitochondrial cross section	0.108928
STRV	CNT	Mitochondrial cross section	-0.100502
STRV	CNT	Mitochondrial cross section	0.158918
STRV	CNT	Mitochondrial cross section	0.156916
STRV	CNT	Mitochondrial cross section	0.246282
STRV	CNT	Mitochondrial cross section	0.178909
STRV	CNT	Mitochondrial cross section	0.16026
STRV	CNT	Mitochondrial cross section	0.0365047
STRV	CNT	Mitochondrial cross section	0.274418
STRV	CNT	Mitochondrial cross section	0.0983786
STRV	CNT	Mitochondrial cross section	0.127903
STRV	CNT	Mitochondrial cross section	0.199645
STRV	CNT	Mitochondrial cross section	0.207689
STRV	CNT	Mitochondrial cross section	0.138388
STRV	CNT	Mitochondrial cross section	0.225604
STRV	CNT	Mitochondrial cross section	0.024005
STRV	CNT	Mitochondrial cross section	0.326217
STRV	CNT	Mitochondrial cross section	0.234153
STRV	CNT	Mitochondrial cross section	0.322678
STRV	CNT	Mitochondrial cross section	0.264198
STRV	CNT	Mitochondrial cross section	0.16785
STRV	CNT	Mitochondrial cross section	0.308789
STRV	CNT	Mitochondrial cross section	0.13693
STRV	CNT	Mitochondrial cross section	0.0510998
STRV	CNT	Mitochondrial cross section	0.196244
STRV	CNT	Mitochondrial cross section	0.110566
STRV	CNT	Mitochondrial cross section	0.268008
STRV	CNT	Mitochondrial cross section	0.13766
STRV	CNT	Mitochondrial cross section	0.320527
STRV	CNT	Mitochondrial cross section	0.186366
STRV	CNT	Mitochondrial cross section	0.359147
STRV	CNT	Mitochondrial cross section	0.119906
STRV	CNT	Mitochondrial cross section	0.193138
STRV	CNT	Mitochondrial cross section	0.186909
STRV	CNT	Mitochondrial cross section	0.127283
STRV	CNT	Mitochondrial cross section	0.148798
STRV	CNT	Mitochondrial cross section	0.0504858
STRV	CNT	Mitochondrial cross section	0.231227
STRV	CNT	Mitochondrial cross section	0.219249
STRV	CNT	Mitochondrial cross section	0.253819
STRV	CNT	Mitochondrial cross section	0.0826121
STRV	CNT	Mitochondrial cross section	0.158146
STRV	CNT	Mitochondrial cross section	0.289848
STRV	CNT	Mitochondrial cross section	-0.0519704
STRV	CNT	Mitochondrial cross section	0.243177
STRV	CNT	Mitochondrial cross section	0.151705
STRV	CNT	Mitochondrial cross section	0.119663
STRV	CNT	Mitochondrial cross section	0.139112
STRV	CNT	Mitochondrial cross section	0.150359
STRV	CNT	Mitochondrial cross section	0.124703
STRV	CNT	Mitochondrial cross section	0.182623
STRV	CNT	Mitochondrial cross section	0.229388
STRV	CNT	Mitochondrial cross section	0.291767
STRV	CNT	Mitochondrial cross section	0.174351
STRV	CNT	Mitochondrial cross section	0.121038
STRV	CNT	Mitochondrial cross section	0.251737
STRV	CNT	Mitochondrial cross section	0.151571
STRV	CNT	Mitochondrial cross section	0.233826
STRV	CNT	Mitochondrial cross section	0.223919
STRV	CNT	Mitochondrial cross section	0.135828
STRV	CNT	Mitochondrial cross section	0.136783
STRV	CNT	Mitochondrial cross section	0.170025
STRV	CNT	Mitochondrial cross section	0.171341
STRV	CNT	Mitochondrial cross section	0.11125
STRV	CNT	Mitochondrial cross section	0.178053
STRV	CNT	Mitochondrial cross section	0.195318
STRV	CNT	Mitochondrial cross section	0.142758
STRV	CNT	Mitochondrial cross section	0.136563
STRV	CNT	Mitochondrial cross section	0.302892
STRV	CNT	Mitochondrial cross section	0.167607
STRV	CNT	Mitochondrial cross section	0.209119
STRV	CNT	Mitochondrial cross section	0.135828
STRV	CNT	Mitochondrial cross section	0.0859268
STRV	CNT	Mitochondrial cross section	0.140838
STRV	CNT	Mitochondrial cross section	0.178567
STRV	CNT	Mitochondrial cross section	0.218623
STRV	CNT	Mitochondrial cross section	0.101849
STRV	CNT	Mitochondrial cross section	0.401575
STRV	CNT	Mitochondrial cross section	0.322149
STRV	CNT	Mitochondrial cross section	0.0971745
STRV	CNT	Mitochondrial cross section	0.185164
STRV	CNT	Mitochondrial cross section	0.318938
STRV	CNT	Mitochondrial cross section	0.467754
STRV	CNT	Mitochondrial cross section	0.426936
STRV	CNT	Mitochondrial cross section	0.248957
STRV	CNT	Mitochondrial cross section	0.410951
STRV	CNT	Mitochondrial cross section	0.378554
STRV	CNT	Mitochondrial cross section	0.137879
STRV	CNT	Mitochondrial cross section	0.216774
STRV	CNT	Mitochondrial cross section	0.226034
STRV	CNT	Mitochondrial cross section	0.251222
STRV	CNT	Mitochondrial cross section	0.223788
STRV	CNT	Mitochondrial cross section	0.27049
STRV	CNT	Mitochondrial cross section	0.253856
STRV	CNT	Mitochondrial cross section	0.299643
STRV	CNT	Mitochondrial cross section	0.267139
STRV	CNT	Mitochondrial cross section	0.201146
STRV	CNT	Mitochondrial cross section	0.401306
STRV	CNT	Mitochondrial cross section	0.296132
STRV	CNT	Mitochondrial cross section	0.15137
STRV	CNT	Mitochondrial cross section	0.384208
STRV	CNT	Mitochondrial cross section	0.21143
STRV	CNT	Mitochondrial cross section	0.291391
STRV	CNT	Mitochondrial cross section	0.239499
STRV	CNT	Mitochondrial cross section	0.357928
STRV	CNT	Mitochondrial cross section	0.262966
STRV	CNT	Mitochondrial cross section	0.286838
STRV	CNT	Mitochondrial cross section	0.118848
STRV	CNT	Mitochondrial cross section	0.297813
STRV	CNT	Mitochondrial cross section	0.321594
STRV	CNT	Mitochondrial cross section	0.119175
STRV	CNT	Mitochondrial cross section	0.241544
STRV	CNT	Mitochondrial cross section	0.343781
STRV	CNT	Mitochondrial cross section	0.311917
STRV	CNT	Mitochondrial cross section	0.251296
STRV	CNT	Mitochondrial cross section	0.413726
STRV	CNT	Mitochondrial cross section	0.367481
STRV	CNT	Mitochondrial cross section	0.20721
STRV	CNT	Mitochondrial cross section	0.325982
STRV	CNT	Mitochondrial cross section	0.253711
STRV	CNT	Mitochondrial cross section	0.195112
STRV	CNT	Mitochondrial cross section	0.116713
STRV	CNT	Mitochondrial cross section	0.374663
STRV	CNT	Mitochondrial cross section	0.276838
STRV	CNT	Mitochondrial cross section	0.33465
STRV	CNT	Mitochondrial cross section	0.0682095
STRV	CNT	Mitochondrial cross section	0.0476318
STRV	CNT	Mitochondrial cross section	0.273259
STRV	CNT	Mitochondrial cross section	0.307846
STRV	CNT	Mitochondrial cross section	0.347338
STRV	CNT	Mitochondrial cross section	0.323683
STRV	CNT	Mitochondrial cross section	0.34433
STRV	CNT	Mitochondrial cross section	0.365357
STRV	CNT	Mitochondrial cross section	0.347607
STRV	CNT	Mitochondrial cross section	0.18145
STRV	CNT	Mitochondrial cross section	0.442681
STRV	CNT	Mitochondrial cross section	0.263617
STRV	CNT	Mitochondrial cross section	0.290199
STRV	CNT	Mitochondrial cross section	0.230603
STRV	CNT	Mitochondrial cross section	0.203569
STRV	CNT	Mitochondrial cross section	0.37662
STRV	CNT	Mitochondrial cross section	0.343145
STRV	CNT	Mitochondrial cross section	0.195524
STRV	CNT	Mitochondrial cross section	0.270293
STRV	CNT	Mitochondrial cross section	0.33753
STRV	CNT	Mitochondrial cross section	0.23452
STRV	CNT	Mitochondrial cross section	0.312173
STRV	CNT	Mitochondrial cross section	0.221512
STRV	CNT	Mitochondrial cross section	0.164657
STRV	CNT	Mitochondrial cross section	0.166568
STRV	CNT	Mitochondrial cross section	0.49092
STRV	CNT	Mitochondrial cross section	0.0491269
STRV	CNT	Mitochondrial cross section	0.22985
STRV	CNT	Mitochondrial cross section	0.18642
STRV	CNT	Mitochondrial cross section	0.217362
STRV	CNT	Mitochondrial cross section	0.422459
STRV	CNT	Mitochondrial cross section	0.225776
STRV	CNT	Mitochondrial cross section	0.0741848
STRV	CNT	Mitochondrial cross section	0.161085
STRV	CNT	Mitochondrial cross section	0.0748239
STRV	CNT	Mitochondrial cross section	0.159686
STRV	CNT	Mitochondrial cross section	0.201345
STRV	CNT	Mitochondrial cross section	0.0711696
STRV	CNT	Mitochondrial cross section	0.121841
STRV	CNT	Mitochondrial cross section	0.224049
STRV	CNT	Mitochondrial cross section	0.0678773
STRV	CNT	Mitochondrial cross section	0.268807
STRV	CNT	Mitochondrial cross section	0.188206
STRV	CNT	Mitochondrial cross section	0.225001
STRV	CNT	Mitochondrial cross section	0.283044
STRV	CNT	Mitochondrial cross section	0.271473
STRV	CNT	Mitochondrial cross section	0.0303721
STRV	CNT	Mitochondrial cross section	0.109101
STRV	CNT	Mitochondrial cross section	0.315715
STRV	CNT	Mitochondrial cross section	0.305574
STRV	CNT	Mitochondrial cross section	0.320259
STRV	CNT	Mitochondrial cross section	0.460408
STRV	CNT	Mitochondrial cross section	0.203126
STRV	CNT	Mitochondrial cross section	0.192089
STRV	CNT	Mitochondrial cross section	0.230936
STRV	CNT	Mitochondrial cross section	0.296497
STRV	CNT	Mitochondrial cross section	0.129211
STRV	CNT	Mitochondrial cross section	0.270654
STRV	CNT	Mitochondrial cross section	0.225647
STRV	CNT	Mitochondrial cross section	0.294177
STRV	CNT	Mitochondrial cross section	0.291188
STRV	CNT	Mitochondrial cross section	0.242401
STRV	CNT	Mitochondrial cross section	0.205278
STRV	CNT	Mitochondrial cross section	0.209262
STRV	CNT	Mitochondrial cross section	0.370895
STRV	CNT	Mitochondrial cross section	0.321061
STRV	CNT	Mitochondrial cross section	0.244142
STRV	CNT	Mitochondrial cross section	0.141551
STRV	CNT	Mitochondrial cross section	0.124939
STRV	CNT	Mitochondrial cross section	0.327901
STRV	CNT	Mitochondrial cross section	0.261273
STRV	CNT	Mitochondrial cross section	0.274482
STRV	CNT	Mitochondrial cross section	0.160451
STRV	CNT	Mitochondrial cross section	0.21143
STRV	CNT	Mitochondrial cross section	0.45247
STRV	CNT	Mitochondrial cross section	0.20552
STRV	CNT	Mitochondrial cross section	0.320648
STRV	CNT	Mitochondrial cross section	0.255373
STRV	CNT	Mitochondrial cross section	0.171757
STRV	CNT	Mitochondrial cross section	0.137003
STRV	CNT	Mitochondrial cross section	0.29823
STRV	CNT	Mitochondrial cross section	0.255983
STRV	CNT	Mitochondrial cross section	0.395856
STRV	CNT	Mitochondrial cross section	0.211289
STRV	CNT	Mitochondrial cross section	0.29731
STRV	CNT	Mitochondrial cross section	0.131421
STRV	CNT	Mitochondrial cross section	0.00083085
STRV	CNT	Mitochondrial cross section	0.0100207
STRV	CNT	Mitochondrial cross section	-0.0164446
STRV	CNT	Mitochondrial cross section	0.21143
STRV	CNT	Mitochondrial cross section	0.252873
STRV	CNT	Mitochondrial cross section	0.0949284
STRV	CNT	Mitochondrial cross section	0.1575
STRV	CNT	Mitochondrial cross section	0.118276
STRV	CNT	Mitochondrial cross section	0.0777742
STRV	CNT	Mitochondrial cross section	0.166261
STRV	CNT	Mitochondrial cross section	0.116547
STRV	CNT	Mitochondrial cross section	0.261793
STRV	CNT	Mitochondrial cross section	0.228503
STRV	CNT	Mitochondrial cross section	0.261169
STRV	CNT	Mitochondrial cross section	0.191615
STRV	CNT	Mitochondrial cross section	0.369433
STRV	CNT	Mitochondrial cross section	0.285883
STRV	CNT	Mitochondrial cross section	0.0916936
STRV	CNT	Mitochondrial cross section	0.120715
STRV	CNT	Mitochondrial cross section	0.108494
STRV	CNT	Mitochondrial cross section	0.217769
STRV	CNT	Mitochondrial cross section	0.143604
STRV	CNT	Mitochondrial cross section	0.0529285
STRV	CNT	Mitochondrial cross section	0.252581
STRV	CNT	Mitochondrial cross section	0.133676
STRV	CNT	Mitochondrial cross section	0.104806
STRV	CNT	Mitochondrial cross section	0.10832
STRV	CNT	Mitochondrial cross section	0.0747175
STRV	CNT	Mitochondrial cross section	0.117537
STRV	CNT	Mitochondrial cross section	0.130814
STRV	CNT	Mitochondrial cross section	0.0669882
STRV	CNT	Mitochondrial cross section	0.179987
STRV	CNT	Mitochondrial cross section	0.00701343
STRV	CNT	Mitochondrial cross section	0.0774606
STRV	CNT	Mitochondrial cross section	0.129824
STRV	CNT	Mitochondrial cross section	0.220628
STRV	CNT	Mitochondrial cross section	0.118685
STRV	CNT	Mitochondrial cross section	0.225389
STRV	CNT	Mitochondrial cross section	0.280991
STRV	CNT	Mitochondrial cross section	0.20518
STRV	CNT	Mitochondrial cross section	0.15607
STRV	CNT	Mitochondrial cross section	0.0300942
STRV	CNT	Mitochondrial cross section	0.118848
STRV	CNT	Mitochondrial cross section	0.0402097
STRV	CNT	Mitochondrial cross section	-0.0712502
STRV	CNT	Mitochondrial cross section	0.105072
STRV	CNT	Mitochondrial cross section	0.142687
STRV	CNT	Mitochondrial cross section	0.0302332
STRV	CNT	Mitochondrial cross section	0.0600486
STRV	CNT	Mitochondrial cross section	-0.0304387
STRV	CNT	Mitochondrial cross section	0.190876
STRV	CNT	Mitochondrial cross section	0.0722527
STRV	CNT	Mitochondrial cross section	0.0444731
STRV	CNT	Mitochondrial cross section	0.161212
STRV	CNT	Mitochondrial cross section	0.0923647
STRV	CNT	Mitochondrial cross section	-0.0411765
STRV	CNT	Mitochondrial cross section	0.168881
STRV	CNT	Mitochondrial cross section	0.117043
STRV	CNT	Mitochondrial cross section	0.0581794
STRV	CNT	Mitochondrial cross section	0.187937
STRV	CNT	Mitochondrial cross section	0.0754605
STRV	CNT	Mitochondrial cross section	0.244488
STRV	CNT	Mitochondrial cross section	0.142333
STRV	CNT	Mitochondrial cross section	0.140694
STRV	STRV	Mitochondrial cross section	0.458315
STRV	STRV	Mitochondrial cross section	0.70276
STRV	STRV	Mitochondrial cross section	0.28062
STRV	STRV	Mitochondrial cross section	0.24738
STRV	STRV	Mitochondrial cross section	0.430895
STRV	STRV	Mitochondrial cross section	0.49995
STRV	STRV	Mitochondrial cross section	0.433409
STRV	STRV	Mitochondrial cross section	0.512427
STRV	STRV	Mitochondrial cross section	0.478637
STRV	STRV	Mitochondrial cross section	0.612442
STRV	STRV	Mitochondrial cross section	0.157694
STRV	STRV	Mitochondrial cross section	0.426705
STRV	STRV	Mitochondrial cross section	0.382507
STRV	STRV	Mitochondrial cross section	0.140838
STRV	STRV	Mitochondrial cross section	0.42518
STRV	STRV	Mitochondrial cross section	0.444909
STRV	STRV	Mitochondrial cross section	0.30568
STRV	STRV	Mitochondrial cross section	0.345464
STRV	STRV	Mitochondrial cross section	0.434664
STRV	STRV	Mitochondrial cross section	0.408631
STRV	STRV	Mitochondrial cross section	0.441991
STRV	STRV	Mitochondrial cross section	0.349274
STRV	STRV	Mitochondrial cross section	-0.000500507
STRV	STRV	Mitochondrial cross section	0.51573
STRV	STRV	Mitochondrial cross section	0.403005
STRV	STRV	Mitochondrial cross section	0.395127
STRV	STRV	Mitochondrial cross section	0.463086
STRV	STRV	Mitochondrial cross section	0.624702
STRV	STRV	Mitochondrial cross section	0.343208
STRV	STRV	Mitochondrial cross section	0.410342
STRV	STRV	Mitochondrial cross section	0.416086
STRV	STRV	Mitochondrial cross section	0.272935
STRV	STRV	Mitochondrial cross section	0.570002
STRV	STRV	Mitochondrial cross section	0.354631
STRV	STRV	Mitochondrial cross section	0.513607
STRV	STRV	Mitochondrial cross section	0.386483
STRV	STRV	Mitochondrial cross section	0.262173
STRV	STRV	Mitochondrial cross section	0.54178
STRV	STRV	Mitochondrial cross section	0.256984
STRV	STRV	Mitochondrial cross section	0.350578
STRV	STRV	Mitochondrial cross section	0.464496
STRV	STRV	Mitochondrial cross section	0.380906
STRV	STRV	Mitochondrial cross section	0.605612
STRV	STRV	Mitochondrial cross section	0.482112
STRV	STRV	Mitochondrial cross section	0.191826
STRV	STRV	Mitochondrial cross section	0.460387
STRV	STRV	Mitochondrial cross section	0.314988
STRV	STRV	Mitochondrial cross section	0.319722
STRV	STRV	Mitochondrial cross section	0.322052
STRV	STRV	Mitochondrial cross section	0.170385
STRV	STRV	Mitochondrial cross section	0.321134
STRV	STRV	Mitochondrial cross section	0.419961
STRV	STRV	Mitochondrial cross section	0.444066
STRV	STRV	Mitochondrial cross section	0.518658
STRV	STRV	Mitochondrial cross section	0.0262968
STRV	STRV	Mitochondrial cross section	0.354829
STRV	STRV	Mitochondrial cross section	0.54169
STRV	STRV	Mitochondrial cross section	0.597815
STRV	STRV	Mitochondrial cross section	0.43758
STRV	STRV	Mitochondrial cross section	0.289673
STRV	STRV	Mitochondrial cross section	0.629623
STRV	STRV	Mitochondrial cross section	0.413962
STRV	STRV	Mitochondrial cross section	0.541529
STRV	STRV	Mitochondrial cross section	0.505818
STRV	STRV	Mitochondrial cross section	0.254399
STRV	STRV	Mitochondrial cross section	0.403715
STRV	STRV	Mitochondrial cross section	0.340922
STRV	STRV	Mitochondrial cross section	0.45874
STRV	STRV	Mitochondrial cross section	0.0312029
STRV	STRV	Mitochondrial cross section	0.579332
STRV	STRV	Mitochondrial cross section	0.440719
STRV	STRV	Mitochondrial cross section	0.650588
STRV	STRV	Mitochondrial cross section	0.322918
STRV	STRV	Mitochondrial cross section	0.509832
STRV	STRV	Mitochondrial cross section	0.291101
STRV	STRV	Mitochondrial cross section	0.28225
STRV	STRV	Mitochondrial cross section	0.398024
STRV	STRV	Mitochondrial cross section	0.398832
STRV	STRV	Mitochondrial cross section	0.455321
STRV	STRV	Mitochondrial cross section	0.359783
STRV	STRV	Mitochondrial cross section	0.255768
STRV	STRV	Mitochondrial cross section	0.277689
STRV	STRV	Mitochondrial cross section	0.404789
STRV	STRV	Mitochondrial cross section	0.449839
STRV	STRV	Mitochondrial cross section	0.393613
STRV	STRV	Mitochondrial cross section	0.390014
STRV	STRV	Mitochondrial cross section	0.293664
STRV	STRV	Mitochondrial cross section	0.336406
STRV	STRV	Mitochondrial cross section	0.247456
STRV	STRV	Mitochondrial cross section	0.112442
STRV	STRV	Mitochondrial cross section	0.195473
STRV	STRV	Mitochondrial cross section	0.390158
STRV	STRV	Mitochondrial cross section	0.393676
STRV	STRV	Mitochondrial cross section	0.367957
STRV	STRV	Mitochondrial cross section	0.12852
STRV	STRV	Mitochondrial cross section	0.273936
STRV	STRV	Mitochondrial cross section	0.183567
STRV	STRV	Mitochondrial cross section	0.218981
STRV	STRV	Mitochondrial cross section	0.109447
STRV	STRV	Mitochondrial cross section	0.198839
STRV	STRV	Mitochondrial cross section	0.314786
STRV	STRV	Mitochondrial cross section	0.353517
STRV	STRV	Mitochondrial cross section	0.229933
STRV	STRV	Mitochondrial cross section	0.160705
STRV	STRV	Mitochondrial cross section	0.362035
STRV	STRV	Mitochondrial cross section	0.3393
STRV	STRV	Mitochondrial cross section	0.467673
STRV	STRV	Mitochondrial cross section	0.00231602
STRV	STRV	Mitochondrial cross section	0.0501163
STRV	STRV	Mitochondrial cross section	0.646666
STRV	STRV	Mitochondrial cross section	0.632137
STRV	STRV	Mitochondrial cross section	0.338144
STRV	STRV	Mitochondrial cross section	0.442494
STRV	STRV	Mitochondrial cross section	0.243564
STRV	STRV	Mitochondrial cross section	0.252507
STRV	STRV	Mitochondrial cross section	0.089761
STRV	STRV	Mitochondrial cross section	0.635747
STRV	STRV	Mitochondrial cross section	0.586432
STRV	STRV	Mitochondrial cross section	0.663878
STRV	STRV	Mitochondrial cross section	0.196756
STRV	STRV	Mitochondrial cross section	0.262035
STRV	STRV	Mitochondrial cross section	0.561246
STRV	STRV	Mitochondrial cross section	0.288114
STRV	STRV	Mitochondrial cross section	0.550481
MEWO	CNT	Mitochondrial cross section	0.112866
MEWO	CNT	Mitochondrial cross section	0.200797
MEWO	CNT	Mitochondrial cross section	0.0918856
MEWO	CNT	Mitochondrial cross section	0.260752
MEWO	CNT	Mitochondrial cross section	0.216275
MEWO	CNT	Mitochondrial cross section	0.203028
MEWO	CNT	Mitochondrial cross section	0.158275
MEWO	CNT	Mitochondrial cross section	0.201046
MEWO	CNT	Mitochondrial cross section	0.196039
MEWO	CNT	Mitochondrial cross section	0.0164819
MEWO	CNT	Mitochondrial cross section	-0.00872014
MEWO	CNT	Mitochondrial cross section	0.0718203
MEWO	CNT	Mitochondrial cross section	0.213014
MEWO	CNT	Mitochondrial cross section	0.284258
MEWO	CNT	Mitochondrial cross section	0.361484
MEWO	CNT	Mitochondrial cross section	0.348576
MEWO	CNT	Mitochondrial cross section	0.334292
MEWO	CNT	Mitochondrial cross section	0.233744
MEWO	CNT	Mitochondrial cross section	0.120554
MEWO	CNT	Mitochondrial cross section	0.258931
MEWO	CNT	Mitochondrial cross section	0.333889
MEWO	CNT	Mitochondrial cross section	0.164471
MEWO	CNT	Mitochondrial cross section	0.199595
MEWO	CNT	Mitochondrial cross section	0.20288
MEWO	CNT	Mitochondrial cross section	0.205908
MEWO	CNT	Mitochondrial cross section	0.317161
MEWO	CNT	Mitochondrial cross section	0.258685
MEWO	CNT	Mitochondrial cross section	0.293607
MEWO	CNT	Mitochondrial cross section	0.183179
MEWO	CNT	Mitochondrial cross section	0.173177
MEWO	CNT	Mitochondrial cross section	0.177365
MEWO	CNT	Mitochondrial cross section	0.335475
MEWO	CNT	Mitochondrial cross section	0.271505
MEWO	CNT	Mitochondrial cross section	0.348925
MEWO	CNT	Mitochondrial cross section	0.249107
MEWO	CNT	Mitochondrial cross section	0.298952
MEWO	CNT	Mitochondrial cross section	0.291564
MEWO	CNT	Mitochondrial cross section	0.21591
MEWO	CNT	Mitochondrial cross section	0.395934
MEWO	CNT	Mitochondrial cross section	0.244679
MEWO	CNT	Mitochondrial cross section	0.225561
MEWO	CNT	Mitochondrial cross section	0.299643
MEWO	CNT	Mitochondrial cross section	0.241739
MEWO	CNT	Mitochondrial cross section	0.125253
MEWO	CNT	Mitochondrial cross section	-0.0214845
MEWO	CNT	Mitochondrial cross section	-0.051289
MEWO	CNT	Mitochondrial cross section	0.378038
MEWO	CNT	Mitochondrial cross section	0.209594
MEWO	CNT	Mitochondrial cross section	0.176154
MEWO	CNT	Mitochondrial cross section	0.24948
MEWO	CNT	Mitochondrial cross section	0.260473
MEWO	CNT	Mitochondrial cross section	0.28938
MEWO	CNT	Mitochondrial cross section	0.289027
MEWO	CNT	Mitochondrial cross section	0.247002
MEWO	CNT	Mitochondrial cross section	0.20644
MEWO	CNT	Mitochondrial cross section	0.219517
MEWO	CNT	Mitochondrial cross section	0.0305108
MEWO	CNT	Mitochondrial cross section	0.201295
MEWO	CNT	Mitochondrial cross section	0.133452
MEWO	CNT	Mitochondrial cross section	0.344814
MEWO	CNT	Mitochondrial cross section	0.0602807
MEWO	CNT	Mitochondrial cross section	-0.13982
MEWO	CNT	Mitochondrial cross section	0.229724
MEWO	CNT	Mitochondrial cross section	0.368341
MEWO	CNT	Mitochondrial cross section	0.365339
MEWO	CNT	Mitochondrial cross section	0.211008
MEWO	CNT	Mitochondrial cross section	0.187829
MEWO	CNT	Mitochondrial cross section	0.191457
MEWO	CNT	Mitochondrial cross section	0.0651958
MEWO	CNT	Mitochondrial cross section	0.0421611
MEWO	CNT	Mitochondrial cross section	0.191457
MEWO	CNT	Mitochondrial cross section	0.312658
MEWO	CNT	Mitochondrial cross section	0.120877
MEWO	CNT	Mitochondrial cross section	0.140121
MEWO	CNT	Mitochondrial cross section	-0.0647363
MEWO	CNT	Mitochondrial cross section	0.271505
MEWO	CNT	Mitochondrial cross section	0.0919816
MEWO	CNT	Mitochondrial cross section	0.193868
MEWO	CNT	Mitochondrial cross section	0.133825
MEWO	CNT	Mitochondrial cross section	0.16241
MEWO	CNT	Mitochondrial cross section	0.291796
MEWO	CNT	Mitochondrial cross section	0.1148
MEWO	CNT	Mitochondrial cross section	0.101487
MEWO	CNT	Mitochondrial cross section	0.156981
MEWO	CNT	Mitochondrial cross section	-0.0439727
MEWO	CNT	Mitochondrial cross section	0.241074
MEWO	CNT	Mitochondrial cross section	0.262484
MEWO	CNT	Mitochondrial cross section	-0.127916
MEWO	CNT	Mitochondrial cross section	-0.0151625
MEWO	CNT	Mitochondrial cross section	0.133751
MEWO	CNT	Mitochondrial cross section	0.162158
MEWO	CNT	Mitochondrial cross section	0.126349
MEWO	CNT	Mitochondrial cross section	0.351247
MEWO	CNT	Mitochondrial cross section	0.092269
MEWO	CNT	Mitochondrial cross section	0.0677664
MEWO	CNT	Mitochondrial cross section	0.102661
MEWO	CNT	Mitochondrial cross section	0.0889817
MEWO	CNT	Mitochondrial cross section	0.191246
MEWO	CNT	Mitochondrial cross section	0.128828
MEWO	CNT	Mitochondrial cross section	0.296329
MEWO	CNT	Mitochondrial cross section	0.22204
MEWO	CNT	Mitochondrial cross section	0.0752486
MEWO	CNT	Mitochondrial cross section	0.0658702
MEWO	CNT	Mitochondrial cross section	0.478853
MEWO	CNT	Mitochondrial cross section	0.261134
MEWO	CNT	Mitochondrial cross section	0.1562
MEWO	CNT	Mitochondrial cross section	0.0425487
MEWO	CNT	Mitochondrial cross section	0.408889
MEWO	CNT	Mitochondrial cross section	0.241856
MEWO	CNT	Mitochondrial cross section	0.0446006
MEWO	CNT	Mitochondrial cross section	0.301507
MEWO	CNT	Mitochondrial cross section	0.183677
MEWO	CNT	Mitochondrial cross section	0.206632
MEWO	CNT	Mitochondrial cross section	0.134644
MEWO	CNT	Mitochondrial cross section	0.222479
MEWO	CNT	Mitochondrial cross section	-0.0470375
MEWO	CNT	Mitochondrial cross section	0.477266
MEWO	CNT	Mitochondrial cross section	0.148115
MEWO	CNT	Mitochondrial cross section	0.174058
MEWO	CNT	Mitochondrial cross section	0.174351
MEWO	CNT	Mitochondrial cross section	0.256877
MEWO	CNT	Mitochondrial cross section	0.293321
MEWO	CNT	Mitochondrial cross section	0.300769
MEWO	CNT	Mitochondrial cross section	0.13846
MEWO	CNT	Mitochondrial cross section	0.282434
MEWO	CNT	Mitochondrial cross section	0.303135
MEWO	CNT	Mitochondrial cross section	0.0860262
MEWO	CNT	Mitochondrial cross section	0.187613
MEWO	CNT	Mitochondrial cross section	0.18593
MEWO	CNT	Mitochondrial cross section	0.131497
MEWO	CNT	Mitochondrial cross section	0.151772
MEWO	CNT	Mitochondrial cross section	-0.0510625
MEWO	CNT	Mitochondrial cross section	0.294462
MEWO	CNT	Mitochondrial cross section	0.13457
MEWO	CNT	Mitochondrial cross section	0.173824
MEWO	CNT	Mitochondrial cross section	0.212084
MEWO	CNT	Mitochondrial cross section	0.165769
MEWO	CNT	Mitochondrial cross section	0.275759
MEWO	CNT	Mitochondrial cross section	0.367095
MEWO	CNT	Mitochondrial cross section	0.151168
MEWO	CNT	Mitochondrial cross section	-0.101725
MEWO	CNT	Mitochondrial cross section	-0.0158939
MEWO	CNT	Mitochondrial cross section	0.204645
MEWO	CNT	Mitochondrial cross section	0.145979
MEWO	CNT	Mitochondrial cross section	0.151705
MEWO	CNT	Mitochondrial cross section	0.0648575
MEWO	CNT	Mitochondrial cross section	0.240996
MEWO	CNT	Mitochondrial cross section	-0.111517
MEWO	CNT	Mitochondrial cross section	0.126505
MEWO	CNT	Mitochondrial cross section	-0.04971
MEWO	CNT	Mitochondrial cross section	-0.0160773
MEWO	CNT	Mitochondrial cross section	-0.053571
MEWO	CNT	Mitochondrial cross section	0.147704
MEWO	CNT	Mitochondrial cross section	-0.0353088
MEWO	CNT	Mitochondrial cross section	0.164471
MEWO	CNT	Mitochondrial cross section	0.384573
MEWO	CNT	Mitochondrial cross section	0.112188
MEWO	CNT	Mitochondrial cross section	0.0767265
MEWO	CNT	Mitochondrial cross section	0.0981015
MEWO	CNT	Mitochondrial cross section	0.168699
MEWO	CNT	Mitochondrial cross section	0.107449
MEWO	CNT	Mitochondrial cross section	0.288939
MEWO	CNT	Mitochondrial cross section	0.0561702
MEWO	CNT	Mitochondrial cross section	0.112272
MEWO	CNT	Mitochondrial cross section	0.201196
MEWO	CNT	Mitochondrial cross section	0.386794
MEWO	CNT	Mitochondrial cross section	0.122242
MEWO	CNT	Mitochondrial cross section	0.0903432
MEWO	CNT	Mitochondrial cross section	0.414254
MEWO	CNT	Mitochondrial cross section	0.180382
MEWO	CNT	Mitochondrial cross section	0.130434
MEWO	CNT	Mitochondrial cross section	0.239539
MEWO	CNT	Mitochondrial cross section	0.225862
MEWO	CNT	Mitochondrial cross section	0.205956
MEWO	CNT	Mitochondrial cross section	0.228587
MEWO	CNT	Mitochondrial cross section	0.0984709
MEWO	CNT	Mitochondrial cross section	0.137295
MEWO	CNT	Mitochondrial cross section	0.294006
MEWO	CNT	Mitochondrial cross section	0.238348
MEWO	CNT	Mitochondrial cross section	0.463396
MEWO	CNT	Mitochondrial cross section	-0.0175515
MEWO	CNT	Mitochondrial cross section	0.10936
MEWO	CNT	Mitochondrial cross section	0.291217
MEWO	CNT	Mitochondrial cross section	0.0795403
MEWO	CNT	Mitochondrial cross section	0.0908267
MEWO	CNT	Mitochondrial cross section	0.181506
MEWO	CNT	Mitochondrial cross section	0.27461
MEWO	CNT	Mitochondrial cross section	0.0419023
MEWO	CNT	Mitochondrial cross section	0.250335
MEWO	CNT	Mitochondrial cross section	0.0634977
MEWO	CNT	Mitochondrial cross section	0.165646
MEWO	CNT	Mitochondrial cross section	0.110823
MEWO	CNT	Mitochondrial cross section	0.289497
MEWO	CNT	Mitochondrial cross section	0.298675
MEWO	CNT	Mitochondrial cross section	0.0480068
MEWO	CNT	Mitochondrial cross section	0.165954
MEWO	CNT	Mitochondrial cross section	0.172941
MEWO	CNT	Mitochondrial cross section	0.221732
MEWO	CNT	Mitochondrial cross section	0.200347
MEWO	CNT	Mitochondrial cross section	0.132703
MEWO	CNT	Mitochondrial cross section	0.241348
MEWO	CNT	Mitochondrial cross section	0.192929
MEWO	CNT	Mitochondrial cross section	0.236465
MEWO	CNT	Mitochondrial cross section	0.0549769
MEWO	CNT	Mitochondrial cross section	0.20347
MEWO	CNT	Mitochondrial cross section	0.283288
MEWO	CNT	Mitochondrial cross section	0.149139
MEWO	CNT	Mitochondrial cross section	0.243679
MEWO	CNT	Mitochondrial cross section	0.168578
MEWO	CNT	Mitochondrial cross section	0.13089
MEWO	CNT	Mitochondrial cross section	0.276585
MEWO	CNT	Mitochondrial cross section	0.183622
MEWO	CNT	Mitochondrial cross section	0.18489
MEWO	CNT	Mitochondrial cross section	0.137441
MEWO	CNT	Mitochondrial cross section	0.320064
MEWO	CNT	Mitochondrial cross section	0.231103
MEWO	CNT	Mitochondrial cross section	0.0731142
MEWO	CNT	Mitochondrial cross section	0.190239
MEWO	CNT	Mitochondrial cross section	0.0531708
MEWO	CNT	Mitochondrial cross section	0.290344
MEWO	CNT	Mitochondrial cross section	0.103558
MEWO	CNT	Mitochondrial cross section	0.228841
MEWO	CNT	Mitochondrial cross section	0.0877074
MEWO	CNT	Mitochondrial cross section	-0.0199753
MEWO	CNT	Mitochondrial cross section	0.321303
MEWO	CNT	Mitochondrial cross section	0.176674
MEWO	CNT	Mitochondrial cross section	0.0820022
MEWO	CNT	Mitochondrial cross section	0.0614368
MEWO	CNT	Mitochondrial cross section	0.302458
MEWO	CNT	Mitochondrial cross section	0.153769
MEWO	CNT	Mitochondrial cross section	0.26734
MEWO	CNT	Mitochondrial cross section	0.354373
MEWO	CNT	Mitochondrial cross section	0.219606
MEWO	CNT	Mitochondrial cross section	0.293949
MEWO	CNT	Mitochondrial cross section	0.28028
MEWO	CNT	Mitochondrial cross section	0.203175
MEWO	CNT	Mitochondrial cross section	0.23779
MEWO	CNT	Mitochondrial cross section	0.168941
MEWO	CNT	Mitochondrial cross section	0.211664
MEWO	CNT	Mitochondrial cross section	0.137952
MEWO	CNT	Mitochondrial cross section	0.286332
MEWO	CNT	Mitochondrial cross section	0.432094
MEWO	CNT	Mitochondrial cross section	0.155481
MEWO	CNT	Mitochondrial cross section	0.298314
MEWO	CNT	Mitochondrial cross section	0.281913
MEWO	CNT	Mitochondrial cross section	0.262346
MEWO	CNT	Mitochondrial cross section	0.22054
MEWO	CNT	Mitochondrial cross section	0.161528
MEWO	CNT	Mitochondrial cross section	0.263959
MEWO	CNT	Mitochondrial cross section	0.27477
MEWO	CNT	Mitochondrial cross section	0.334673
MEWO	CNT	Mitochondrial cross section	0.176559
MEWO	CNT	Mitochondrial cross section	0.229304
MEWO	CNT	Mitochondrial cross section	0.355973
MEWO	CNT	Mitochondrial cross section	0.213199
MEWO	CNT	Mitochondrial cross section	0.269865
MEWO	CNT	Mitochondrial cross section	0.225991
MEWO	CNT	Mitochondrial cross section	0.520513
MEWO	CNT	Mitochondrial cross section	0.25089
MEWO	CNT	Mitochondrial cross section	0.128674
MEWO	CNT	Mitochondrial cross section	0.197826
MEWO	CNT	Mitochondrial cross section	0.338385
MEWO	CNT	Mitochondrial cross section	0.0828148
MEWO	CNT	Mitochondrial cross section	0.257907
MEWO	CNT	Mitochondrial cross section	0.10194
MEWO	CNT	Mitochondrial cross section	0.292402
MEWO	CNT	Mitochondrial cross section	0.257126
MEWO	CNT	Mitochondrial cross section	0.284409
MEWO	CNT	Mitochondrial cross section	0.313751
MEWO	CNT	Mitochondrial cross section	0.216865
MEWO	CNT	Mitochondrial cross section	0.0819004
MEWO	CNT	Mitochondrial cross section	0.307321
MEWO	CNT	Mitochondrial cross section	-0.00421757
MEWO	CNT	Mitochondrial cross section	0.287552
MEWO	CNT	Mitochondrial cross section	0.142828
MEWO	CNT	Mitochondrial cross section	0.340188
MEWO	CNT	Mitochondrial cross section	0.23509
MEWO	CNT	Mitochondrial cross section	0.350517
MEWO	CNT	Mitochondrial cross section	0.157305
MEWO	CNT	Mitochondrial cross section	0.130586
MEWO	CNT	Mitochondrial cross section	0.110566
MEWO	CNT	Mitochondrial cross section	0.10516
MEWO	CNT	Mitochondrial cross section	0.0674334
MEWO	CNT	Mitochondrial cross section	0.220318
MEWO	CNT	Mitochondrial cross section	0.148457
MEWO	CNT	Mitochondrial cross section	0.202139
MEWO	CNT	Mitochondrial cross section	0.230686
MEWO	CNT	Mitochondrial cross section	0.367921
MEWO	CNT	Mitochondrial cross section	0.145005
MEWO	CNT	Mitochondrial cross section	0.0834217
MEWO	CNT	Mitochondrial cross section	0.190239
MEWO	CNT	Mitochondrial cross section	0.248508
MEWO	CNT	Mitochondrial cross section	0.368341
MEWO	CNT	Mitochondrial cross section	0.157046
MEWO	CNT	Mitochondrial cross section	0.39836
MEWO	CNT	Mitochondrial cross section	0.333844
MEWO	CNT	Mitochondrial cross section	0.322534
MEWO	CNT	Mitochondrial cross section	0.258261
MEWO	CNT	Mitochondrial cross section	0.183843
MEWO	CNT	Mitochondrial cross section	0.230936
MEWO	CNT	Mitochondrial cross section	0.205229
MEWO	CNT	Mitochondrial cross section	0.22204
MEWO	CNT	Mitochondrial cross section	0.208882
MEWO	CNT	Mitochondrial cross section	0.193712
MEWO	CNT	Mitochondrial cross section	0.293778
MEWO	CNT	Mitochondrial cross section	0.044728
MEWO	CNT	Mitochondrial cross section	0.123834
MEWO	CNT	Mitochondrial cross section	0.214261
MEWO	CNT	Mitochondrial cross section	0.208739
MEWO	CNT	Mitochondrial cross section	0.161085
MEWO	CNT	Mitochondrial cross section	0.386941
MEWO	CNT	Mitochondrial cross section	0.22204
MEWO	CNT	Mitochondrial cross section	0.331264
MEWO	CNT	Mitochondrial cross section	0.168578
MEWO	CNT	Mitochondrial cross section	0.126037
MEWO	CNT	Mitochondrial cross section	0.123913
MEWO	CNT	Mitochondrial cross section	0.0215348
MEWO	CNT	Mitochondrial cross section	0.190557
MEWO	CNT	Mitochondrial cross section	0.293292
MEWO	CNT	Mitochondrial cross section	0.146947
MEWO	CNT	Mitochondrial cross section	-0.0433233
MEWO	CNT	Mitochondrial cross section	0.396798
MEWO	CNT	Mitochondrial cross section	0.264913
MEWO	CNT	Mitochondrial cross section	0.149547
MEWO	CNT	Mitochondrial cross section	-0.0288465
MEWO	CNT	Mitochondrial cross section	0.161843
MEWO	CNT	Mitochondrial cross section	0.131194
MEWO	CNT	Mitochondrial cross section	0.422736
MEWO	CNT	Mitochondrial cross section	0.285463
MEWO	CNT	Mitochondrial cross section	0.12541
MEWO	CNT	Mitochondrial cross section	0.316714
MEWO	MEWO	Mitochondrial cross section	0.290956
MEWO	MEWO	Mitochondrial cross section	0.0868195
MEWO	MEWO	Mitochondrial cross section	0.283044
MEWO	MEWO	Mitochondrial cross section	0.425634
MEWO	MEWO	Mitochondrial cross section	0.359456
MEWO	MEWO	Mitochondrial cross section	0.260613
MEWO	MEWO	Mitochondrial cross section	-0.0179221
MEWO	MEWO	Mitochondrial cross section	0.138315
MEWO	MEWO	Mitochondrial cross section	0.311095
MEWO	MEWO	Mitochondrial cross section	0.311455
MEWO	MEWO	Mitochondrial cross section	0.317607
MEWO	MEWO	Mitochondrial cross section	0.123913
MEWO	MEWO	Mitochondrial cross section	0.266602
MEWO	MEWO	Mitochondrial cross section	0.318742
MEWO	MEWO	Mitochondrial cross section	0.21306
MEWO	MEWO	Mitochondrial cross section	0.298036
MEWO	MEWO	Mitochondrial cross section	0.23358
MEWO	MEWO	Mitochondrial cross section	0.235981
MEWO	MEWO	Mitochondrial cross section	0.300522
MEWO	MEWO	Mitochondrial cross section	-0.0435395
MEWO	MEWO	Mitochondrial cross section	0.128904
MEWO	MEWO	Mitochondrial cross section	0.442342
MEWO	MEWO	Mitochondrial cross section	0.344498
MEWO	MEWO	Mitochondrial cross section	0.149682
MEWO	MEWO	Mitochondrial cross section	0.257197
MEWO	MEWO	Mitochondrial cross section	0.407119
MEWO	MEWO	Mitochondrial cross section	0.301207
MEWO	MEWO	Mitochondrial cross section	0.0340787
MEWO	MEWO	Mitochondrial cross section	0.320503
MEWO	MEWO	Mitochondrial cross section	0.27342
MEWO	MEWO	Mitochondrial cross section	0.457409
MEWO	MEWO	Mitochondrial cross section	0.226334
MEWO	MEWO	Mitochondrial cross section	0.187072
MEWO	MEWO	Mitochondrial cross section	0.26667
MEWO	MEWO	Mitochondrial cross section	0.14148
MEWO	MEWO	Mitochondrial cross section	0.188528
MEWO	MEWO	Mitochondrial cross section	0.392417
MEWO	MEWO	Mitochondrial cross section	0.322534
MEWO	MEWO	Mitochondrial cross section	0.106044
MEWO	MEWO	Mitochondrial cross section	0.19808
MEWO	MEWO	Mitochondrial cross section	0.239222
MEWO	MEWO	Mitochondrial cross section	0.0507317
MEWO	MEWO	Mitochondrial cross section	0.298647
MEWO	MEWO	Mitochondrial cross section	0.189493
MEWO	MEWO	Mitochondrial cross section	0.268906
MEWO	MEWO	Mitochondrial cross section	0.220274
MEWO	MEWO	Mitochondrial cross section	0.271603
MEWO	MEWO	Mitochondrial cross section	0.301561
MEWO	MEWO	Mitochondrial cross section	0.37533
MEWO	MEWO	Mitochondrial cross section	0.142616
MEWO	MEWO	Mitochondrial cross section	0.168396
MEWO	MEWO	Mitochondrial cross section	0.160514
MEWO	MEWO	Mitochondrial cross section	0.235941
MEWO	MEWO	Mitochondrial cross section	0.340706
MEWO	MEWO	Mitochondrial cross section	0.380839
MEWO	MEWO	Mitochondrial cross section	0.106836
MEWO	MEWO	Mitochondrial cross section	0.487661
MEWO	MEWO	Mitochondrial cross section	0.273968
MEWO	MEWO	Mitochondrial cross section	0.216093
MEWO	MEWO	Mitochondrial cross section	0.173412
MEWO	MEWO	Mitochondrial cross section	0.23317
MEWO	MEWO	Mitochondrial cross section	0.200997
MEWO	MEWO	Mitochondrial cross section	0.0966158
MEWO	MEWO	Mitochondrial cross section	0.13817
MEWO	MEWO	Mitochondrial cross section	0.251001
MEWO	MEWO	Mitochondrial cross section	0.263137
MEWO	MEWO	Mitochondrial cross section	0.0981015
MEWO	MEWO	Mitochondrial cross section	0.0332621
MEWO	MEWO	Mitochondrial cross section	0.27649
MEWO	MEWO	Mitochondrial cross section	0.0399478
MEWO	MEWO	Mitochondrial cross section	0.0748239
MEWO	MEWO	Mitochondrial cross section	0.257055
MEWO	MEWO	Mitochondrial cross section	0.439782
MEWO	MEWO	Mitochondrial cross section	0.230185
MEWO	MEWO	Mitochondrial cross section	0.324493
MEWO	MEWO	Mitochondrial cross section	0.421878
MEWO	MEWO	Mitochondrial cross section	0.0966158
MEWO	MEWO	Mitochondrial cross section	0.0873134
MEWO	MEWO	Mitochondrial cross section	0.181338
MEWO	MEWO	Mitochondrial cross section	0.220894
MEWO	MEWO	Mitochondrial cross section	0.380991
MEWO	MEWO	Mitochondrial cross section	0.155153
MEWO	MEWO	Mitochondrial cross section	0.19251
MEWO	MEWO	Mitochondrial cross section	0.213939
MEWO	MEWO	Mitochondrial cross section	0.242246
MEWO	MEWO	Mitochondrial cross section	0.297198
MEWO	MEWO	Mitochondrial cross section	0.382942
MEWO	MEWO	Mitochondrial cross section	-0.0122684
MEWO	MEWO	Mitochondrial cross section	0.1148
MEWO	MEWO	Mitochondrial cross section	0.211336
MEWO	MEWO	Mitochondrial cross section	0.282525
MEWO	MEWO	Mitochondrial cross section	0.258049
MEWO	MEWO	Mitochondrial cross section	0.405667
MEWO	MEWO	Mitochondrial cross section	0.254905
MEWO	MEWO	Mitochondrial cross section	0.272709
MEWO	MEWO	Mitochondrial cross section	0.224439
MEWO	MEWO	Mitochondrial cross section	0.160005
MEWO	MEWO	Mitochondrial cross section	0.117537
MEWO	MEWO	Mitochondrial cross section	0.336804
MEWO	MEWO	Mitochondrial cross section	0.434357
MEWO	MEWO	Mitochondrial cross section	0.202732
MEWO	MEWO	Mitochondrial cross section	0.00524721
MEWO	MEWO	Mitochondrial cross section	0.120473
MEWO	MEWO	Mitochondrial cross section	0.113878
MEWO	MEWO	Mitochondrial cross section	0.106923
MEWO	MEWO	Mitochondrial cross section	0.0734361
MEWO	MEWO	Mitochondrial cross section	0.262966
MEWO	MEWO	Mitochondrial cross section	0.161843
MEWO	MEWO	Mitochondrial cross section	0.158403
MEWO	MEWO	Mitochondrial cross section	0.386826
MEWO	MEWO	Mitochondrial cross section	0.157111
MEWO	MEWO	Mitochondrial cross section	-0.0998939
MEWO	MEWO	Mitochondrial cross section	0.187613
MEWO	MEWO	Mitochondrial cross section	0.0931284
MEWO	MEWO	Mitochondrial cross section	0.382992
MEWO	MEWO	Mitochondrial cross section	0.215728
MEWO	MEWO	Mitochondrial cross section	0.265557
MEWO	MEWO	Mitochondrial cross section	0.344266
MEWO	MEWO	Mitochondrial cross section	0.382322
MEWO	MEWO	Mitochondrial cross section	0.235577
MEWO	MEWO	Mitochondrial cross section	0.149071
MEWO	MEWO	Mitochondrial cross section	0.205423
MEWO	MEWO	Mitochondrial cross section	0.35153
MEWO	MEWO	Mitochondrial cross section	0.354194
MEWO	MEWO	Mitochondrial cross section	0.22791
MEWO	MEWO	Mitochondrial cross section	0.368177
MEWO	MEWO	Mitochondrial cross section	0.263377
MEWO	MEWO	Mitochondrial cross section	0.148115
MEWO	MEWO	Mitochondrial cross section	0.232263
MEWO	MEWO	Mitochondrial cross section	0.190981
MEWO	MEWO	Mitochondrial cross section	0.186366
MEWO	MEWO	Mitochondrial cross section	0.300632
MEWO	MEWO	Mitochondrial cross section	0.360263
MEWO	MEWO	Mitochondrial cross section	0.186311
MEWO	MEWO	Mitochondrial cross section	0.143322
MEWO	MEWO	Mitochondrial cross section	0.0841269
MEWO	MEWO	Mitochondrial cross section	0.148389
MEWO	MEWO	Mitochondrial cross section	0.0710609
MEWO	MEWO	Mitochondrial cross section	0.183179
MEWO	MEWO	Mitochondrial cross section	0.245826
MEWO	MEWO	Mitochondrial cross section	0.108059
MEWO	MEWO	Mitochondrial cross section	0.103468
MEWO	MEWO	Mitochondrial cross section	0.0629277
MEWO	MEWO	Mitochondrial cross section	0.167485
MEWO	MEWO	Mitochondrial cross section	0.0834217
MEWO	MEWO	Mitochondrial cross section	0.0997573
MEWO	MEWO	Mitochondrial cross section	0.123199
MEWO	MEWO	Mitochondrial cross section	0.185438
MEWO	MEWO	Mitochondrial cross section	0.200247
MEWO	MEWO	Mitochondrial cross section	0.125253
MEWO	MEWO	Mitochondrial cross section	0.10293
MEWO	MEWO	Mitochondrial cross section	0.166996
MEWO	MEWO	Mitochondrial cross section	0.161085
MEWO	MEWO	Mitochondrial cross section	0.0602807
MEWO	MEWO	Mitochondrial cross section	0.0838251
MEWO	MEWO	Mitochondrial cross section	0.0328523
MEWO	MEWO	Mitochondrial cross section	0.206053
MEWO	MEWO	Mitochondrial cross section	0.220496
MEWO	MEWO	Mitochondrial cross section	0.0365047
MEWO	MEWO	Mitochondrial cross section	0.0973603
MEWO	MEWO	Mitochondrial cross section	0.112866
MEWO	MEWO	Mitochondrial cross section	0.267775
MEWO	MEWO	Mitochondrial cross section	0.190292
MEWO	MEWO	Mitochondrial cross section	0.2763
MEWO	MEWO	Mitochondrial cross section	0.218712
MEWO	MEWO	Mitochondrial cross section	0.176617
MEWO	MEWO	Mitochondrial cross section	0.177709
MEWO	MEWO	Mitochondrial cross section	0.274032
MEWO	MEWO	Mitochondrial cross section	0.372095
MEWO	MEWO	Mitochondrial cross section	0.171162
MEWO	MEWO	Mitochondrial cross section	0.345381
MEWO	MEWO	Mitochondrial cross section	0.220584
MEWO	MEWO	Mitochondrial cross section	0.389033
MEWO	MEWO	Mitochondrial cross section	0.240289
MEWO	MEWO	Mitochondrial cross section	0.161085
MEWO	MEWO	Mitochondrial cross section	0.293063
MEWO	MEWO	Mitochondrial cross section	0.326076
MEWO	MEWO	Mitochondrial cross section	0.318027
MEWO	MEWO	Mitochondrial cross section	0.22863
MEWO	MEWO	Mitochondrial cross section	0.137733
MEWO	MEWO	Mitochondrial cross section	0.306211
MEWO	MEWO	Mitochondrial cross section	0.355717
MEWO	MEWO	Mitochondrial cross section	0.336362
MEWO	MEWO	Mitochondrial cross section	-0.00960015
MEWO	MEWO	Mitochondrial cross section	0.265895
MEWO	MEWO	Mitochondrial cross section	0.153305
MEWO	MEWO	Mitochondrial cross section	0.082409
MEWO	MEWO	Mitochondrial cross section	0.14975
MEWO	MEWO	Mitochondrial cross section	0.295737
MEWO	MEWO	Mitochondrial cross section	0.414101
MEWO	MEWO	Mitochondrial cross section	0.407278
MEWO	MEWO	Mitochondrial cross section	0.265861
MEWO	MEWO	Mitochondrial cross section	0.305627
MEWO	MEWO	Mitochondrial cross section	0.0493748
MEWO	MEWO	Mitochondrial cross section	0.246358
MEWO	MEWO	Mitochondrial cross section	0.239302
MEWO	MEWO	Mitochondrial cross section	0.225475
MEWO	MEWO	Mitochondrial cross section	0.255553
MEWO	MEWO	Mitochondrial cross section	0.175051
MEWO	MEWO	Mitochondrial cross section	0.198232
MEWO	MEWO	Mitochondrial cross section	0.300028
MEWO	MEWO	Mitochondrial cross section	0.16026
MEWO	MEWO	Mitochondrial cross section	0.149886
MEWO	MEWO	Mitochondrial cross section	0.0219734
MEWO	MEWO	Mitochondrial cross section	0.104806
MEWO	MEWO	Mitochondrial cross section	0.112527
MEWO	MEWO	Mitochondrial cross section	0.0579443
MEWO	MEWO	Mitochondrial cross section	-0.0314416
MEWO	MEWO	Mitochondrial cross section	0.202337
MEWO	MEWO	Mitochondrial cross section	0.147909
MEWO	MEWO	Mitochondrial cross section	0.0396854
MEWO	MEWO	Mitochondrial cross section	-0.0409634
MEWO	MEWO	Mitochondrial cross section	0.0170844
MEWO	MEWO	Mitochondrial cross section	0.151705
MEWO	MEWO	Mitochondrial cross section	0.01405
MEWO	MEWO	Mitochondrial cross section	0.0728992
MEWO	MEWO	Mitochondrial cross section	-0.0115527
MEWO	MEWO	Mitochondrial cross section	-0.119857
MEWO	MEWO	Mitochondrial cross section	-0.0365489
MEWO	MEWO	Mitochondrial cross section	0.0843279
MEWO	MEWO	Mitochondrial cross section	0.215134
MEWO	MEWO	Mitochondrial cross section	0.0767265
MEWO	MEWO	Mitochondrial cross section	0.111079
MEWO	MEWO	Mitochondrial cross section	0.147841
MEWO	MEWO	Mitochondrial cross section	0.222917
MEWO	MEWO	Mitochondrial cross section	0.321449
MEWO	MEWO	Mitochondrial cross section	0.15244
MEWO	MEWO	Mitochondrial cross section	0.344498
MEWO	MEWO	Mitochondrial cross section	0.123516
MEWO	MEWO	Mitochondrial cross section	0.0203596
MEWO	MEWO	Mitochondrial cross section	0.112442
MEWO	MEWO	Mitochondrial cross section	0.273517
MEWO	MEWO	Mitochondrial cross section	0.135975
MEWO	MEWO	Mitochondrial cross section	0.0547372
MEWO	MEWO	Mitochondrial cross section	0.3712
MEWO	MEWO	Mitochondrial cross section	0.120796
MEWO	MEWO	Mitochondrial cross section	0.106748
MEWO	MEWO	Mitochondrial cross section	0.0954927
MEWO	MEWO	Mitochondrial cross section	0.115718
MEWO	MEWO	Mitochondrial cross section	0.0891769
MEWO	MEWO	Mitochondrial cross section	0.0983786
MEWO	MEWO	Mitochondrial cross section	0.299753
MEWO	MEWO	Mitochondrial cross section	0.158403
MEWO	MEWO	Mitochondrial cross section	0.014203
MEWO	MEWO	Mitochondrial cross section	0.0520776
MEWO	MEWO	Mitochondrial cross section	0.225087
MEWO	MEWO	Mitochondrial cross section	0.473871
MEWO	MEWO	Mitochondrial cross section	0.210961
MEWO	MEWO	Mitochondrial cross section	0.114549
MEWO	MEWO	Mitochondrial cross section	0.217317
MEWO	MEWO	Mitochondrial cross section	-0.00150605
MEWO	MEWO	Mitochondrial cross section	0.238348
MEWO	MEWO	Mitochondrial cross section	0.15244
LNCA	CNT	Mitochondrial cross section	0.143815
LNCA	CNT	Mitochondrial cross section	0.145214
LNCA	CNT	Mitochondrial cross section	0.116216
LNCA	CNT	Mitochondrial cross section	0.0954927
LNCA	CNT	Mitochondrial cross section	0.0694218
LNCA	CNT	Mitochondrial cross section	0.071712
LNCA	CNT	Mitochondrial cross section	0.112696
LNCA	CNT	Mitochondrial cross section	0.0342144
LNCA	CNT	Mitochondrial cross section	-0.00645365
LNCA	CNT	Mitochondrial cross section	0.118522
LNCA	CNT	Mitochondrial cross section	0.278849
LNCA	CNT	Mitochondrial cross section	0.132101
LNCA	CNT	Mitochondrial cross section	0.167057
LNCA	CNT	Mitochondrial cross section	0.0941729
LNCA	CNT	Mitochondrial cross section	0.220185
LNCA	CNT	Mitochondrial cross section	0.0303721
LNCA	CNT	Mitochondrial cross section	0.0125118
LNCA	CNT	Mitochondrial cross section	0.0633838
LNCA	CNT	Mitochondrial cross section	0.237269
LNCA	CNT	Mitochondrial cross section	0.123834
LNCA	CNT	Mitochondrial cross section	0.0231373
LNCA	CNT	Mitochondrial cross section	0.274289
LNCA	CNT	Mitochondrial cross section	0.0562891
LNCA	CNT	Mitochondrial cross section	0.230978
LNCA	CNT	Mitochondrial cross section	0.0668768
LNCA	CNT	Mitochondrial cross section	0.17993
LNCA	CNT	Mitochondrial cross section	0.0231373
LNCA	CNT	Mitochondrial cross section	0.274289
LNCA	CNT	Mitochondrial cross section	0.0562891
LNCA	CNT	Mitochondrial cross section	0.230978
LNCA	CNT	Mitochondrial cross section	0.0668768
LNCA	CNT	Mitochondrial cross section	0.17993
LNCA	CNT	Mitochondrial cross section	0.240407
LNCA	CNT	Mitochondrial cross section	0.181114
LNCA	CNT	Mitochondrial cross section	0.187397
LNCA	CNT	Mitochondrial cross section	0.101668
LNCA	CNT	Mitochondrial cross section	0.0760947
LNCA	CNT	Mitochondrial cross section	0.0327155
LNCA	CNT	Mitochondrial cross section	0.092269
LNCA	CNT	Mitochondrial cross section	0.213662
LNCA	CNT	Mitochondrial cross section	0.0408627
LNCA	CNT	Mitochondrial cross section	0.0625849
LNCA	CNT	Mitochondrial cross section	0.0953988
LNCA	CNT	Mitochondrial cross section	0.120796
LNCA	CNT	Mitochondrial cross section	0.112357
LNCA	CNT	Mitochondrial cross section	0.0938887
LNCA	CNT	Mitochondrial cross section	0.186311
LNCA	CNT	Mitochondrial cross section	0.203814
LNCA	CNT	Mitochondrial cross section	0.109101
LNCA	CNT	Mitochondrial cross section	-0.00421757
LNCA	CNT	Mitochondrial cross section	0.15943
LNCA	CNT	Mitochondrial cross section	0.136196
LNCA	CNT	Mitochondrial cross section	0.148252
LNCA	CNT	Mitochondrial cross section	0.0598161
LNCA	CNT	Mitochondrial cross section	0.210679
LNCA	CNT	Mitochondrial cross section	0.171043
LNCA	CNT	Mitochondrial cross section	0.0199168
LNCA	CNT	Mitochondrial cross section	0.0776697
LNCA	CNT	Mitochondrial cross section	0.00796899
LNCA	CNT	Mitochondrial cross section	0.150494
LNCA	CNT	Mitochondrial cross section	0.0707344
LNCA	CNT	Mitochondrial cross section	0.206295
LNCA	CNT	Mitochondrial cross section	0.341866
LNCA	CNT	Mitochondrial cross section	0.36465
LNCA	CNT	Mitochondrial cross section	0.193033
LNCA	CNT	Mitochondrial cross section	0.208596
LNCA	CNT	Mitochondrial cross section	0.247418
LNCA	CNT	Mitochondrial cross section	0.138242
LNCA	CNT	Mitochondrial cross section	0.169062
LNCA	CNT	Mitochondrial cross section	0.154364
LNCA	CNT	Mitochondrial cross section	0.224352
LNCA	CNT	Mitochondrial cross section	0.198384
LNCA	CNT	Mitochondrial cross section	0.170445
LNCA	CNT	Mitochondrial cross section	0.147841
LNCA	CNT	Mitochondrial cross section	0.322245
LNCA	CNT	Mitochondrial cross section	0.197877
LNCA	CNT	Mitochondrial cross section	0.131118
LNCA	CNT	Mitochondrial cross section	0.341866
LNCA	CNT	Mitochondrial cross section	0.28456
LNCA	CNT	Mitochondrial cross section	0.24787
LNCA	CNT	Mitochondrial cross section	0.311917
LNCA	CNT	Mitochondrial cross section	0.0795403
LNCA	CNT	Mitochondrial cross section	0.382942
LNCA	CNT	Mitochondrial cross section	0.13457
LNCA	CNT	Mitochondrial cross section	0.16416
LNCA	CNT	Mitochondrial cross section	0.170325
LNCA	CNT	Mitochondrial cross section	0.0950226
LNCA	CNT	Mitochondrial cross section	0.247569
LNCA	CNT	Mitochondrial cross section	0.225044
LNCA	CNT	Mitochondrial cross section	0.205666
LNCA	CNT	Mitochondrial cross section	0.123199
LNCA	CNT	Mitochondrial cross section	0.0986553
LNCA	CNT	Mitochondrial cross section	0.146533
LNCA	CNT	Mitochondrial cross section	0.530454
LNCA	CNT	Mitochondrial cross section	0.367371
LNCA	CNT	Mitochondrial cross section	0.307242
LNCA	CNT	Mitochondrial cross section	0.166629
LNCA	CNT	Mitochondrial cross section	0.289877
LNCA	CNT	Mitochondrial cross section	0.275887
LNCA	CNT	Mitochondrial cross section	0.292603
LNCA	CNT	Mitochondrial cross section	0.285943
LNCA	CNT	Mitochondrial cross section	0.297506
LNCA	CNT	Mitochondrial cross section	0.288998
LNCA	CNT	Mitochondrial cross section	0.145214
LNCA	CNT	Mitochondrial cross section	0.188475
LNCA	CNT	Mitochondrial cross section	0.23755
LNCA	CNT	Mitochondrial cross section	0.161212
LNCA	CNT	Mitochondrial cross section	0.0272897
LNCA	CNT	Mitochondrial cross section	0.183123
LNCA	CNT	Mitochondrial cross section	0.231684
LNCA	CNT	Mitochondrial cross section	0.184835
LNCA	CNT	Mitochondrial cross section	0.194543
LNCA	CNT	Mitochondrial cross section	0.136269
LNCA	CNT	Mitochondrial cross section	0.0599324
LNCA	CNT	Mitochondrial cross section	0.124229
LNCA	CNT	Mitochondrial cross section	0.355993
LNCA	CNT	Mitochondrial cross section	0.461966
LNCA	CNT	Mitochondrial cross section	0.290461
LNCA	CNT	Mitochondrial cross section	0.11605
LNCA	CNT	Mitochondrial cross section	0.272124
LNCA	CNT	Mitochondrial cross section	0.24021
LNCA	CNT	Mitochondrial cross section	0.485272
LNCA	CNT	Mitochondrial cross section	0.285733
LNCA	CNT	Mitochondrial cross section	0.293807
LNCA	CNT	Mitochondrial cross section	0.157694
LNCA	CNT	Mitochondrial cross section	0.29168
LNCA	CNT	Mitochondrial cross section	0.22774
LNCA	CNT	Mitochondrial cross section	0.159877
LNCA	CNT	Mitochondrial cross section	0.0854288
LNCA	CNT	Mitochondrial cross section	0.15607
LNCA	CNT	Mitochondrial cross section	0.24594
LNCA	CNT	Mitochondrial cross section	0.0890793
LNCA	CNT	Mitochondrial cross section	0.15737
LNCA	CNT	Mitochondrial cross section	0.427564
LNCA	CNT	Mitochondrial cross section	0.20983
LNCA	CNT	Mitochondrial cross section	0.153836
LNCA	CNT	Mitochondrial cross section	0.200047
LNCA	CNT	Mitochondrial cross section	0.257517
LNCA	CNT	Mitochondrial cross section	0.203667
LNCA	CNT	Mitochondrial cross section	0.196295
LNCA	CNT	Mitochondrial cross section	0.120634
LNCA	CNT	Mitochondrial cross section	0.300495
LNCA	CNT	Mitochondrial cross section	0.131042
LNCA	CNT	Mitochondrial cross section	0.281083
LNCA	CNT	Mitochondrial cross section	0.232387
LNCA	CNT	Mitochondrial cross section	0.237229
LNCA	CNT	Mitochondrial cross section	0.155939
LNCA	CNT	Mitochondrial cross section	0.258367
LNCA	CNT	Mitochondrial cross section	0.168699
LNCA	CNT	Mitochondrial cross section	0.391641
LNCA	CNT	Mitochondrial cross section	0.117043
LNCA	CNT	Mitochondrial cross section	0.306925
LNCA	CNT	Mitochondrial cross section	0.21591
LNCA	CNT	Mitochondrial cross section	0.271636
LNCA	CNT	Mitochondrial cross section	0.337728
LNCA	CNT	Mitochondrial cross section	0.249517
LNCA	CNT	Mitochondrial cross section	0.235941
LNCA	CNT	Mitochondrial cross section	0.165214
LNCA	CNT	Mitochondrial cross section	0.198435
LNCA	CNT	Mitochondrial cross section	0.15137
LNCA	CNT	Mitochondrial cross section	0.144236
LNCA	CNT	Mitochondrial cross section	0.391989
LNCA	CNT	Mitochondrial cross section	0.183733
LNCA	CNT	Mitochondrial cross section	0.367646
LNCA	CNT	Mitochondrial cross section	0.163724
LNCA	CNT	Mitochondrial cross section	0.23946
LNCA	CNT	Mitochondrial cross section	0.280001
LNCA	CNT	Mitochondrial cross section	0.383042
LNCA	CNT	Mitochondrial cross section	0.134049
LNCA	CNT	Mitochondrial cross section	0.112866
LNCA	CNT	Mitochondrial cross section	0.307083
LNCA	CNT	Mitochondrial cross section	0.145562
LNCA	CNT	Mitochondrial cross section	0.112357
LNCA	CNT	Mitochondrial cross section	0.203323
LNCA	CNT	Mitochondrial cross section	0.250112
LNCA	CNT	Mitochondrial cross section	0.264743
LNCA	CNT	Mitochondrial cross section	0.299311
LNCA	CNT	Mitochondrial cross section	0.185547
LNCA	CNT	Mitochondrial cross section	0.403597
LNCA	CNT	Mitochondrial cross section	0.114298
LNCA	CNT	Mitochondrial cross section	0.202633
LNCA	CNT	Mitochondrial cross section	0.155285
LNCA	CNT	Mitochondrial cross section	0.325676
LNCA	CNT	Mitochondrial cross section	0.415469
LNCA	CNT	Mitochondrial cross section	0.272611
LNCA	CNT	Mitochondrial cross section	0.163537
LNCA	CNT	Mitochondrial cross section	0.269997
LNCA	CNT	Mitochondrial cross section	0.113878
LNCA	CNT	Mitochondrial cross section	0.0730068
LNCA	CNT	Mitochondrial cross section	0.357967
LNCA	CNT	Mitochondrial cross section	0.353417
LNCA	CNT	Mitochondrial cross section	0.186202
LNCA	CNT	Mitochondrial cross section	0.193816
LNCA	LNCA	Mitochondrial cross section	0.0759892
LNCA	LNCA	Mitochondrial cross section	0.197521
LNCA	LNCA	Mitochondrial cross section	0.157241
LNCA	LNCA	Mitochondrial cross section	0.358568
LNCA	LNCA	Mitochondrial cross section	0.183954
LNCA	LNCA	Mitochondrial cross section	0.406511
LNCA	LNCA	Mitochondrial cross section	0.326335
LNCA	LNCA	Mitochondrial cross section	0.307031
LNCA	LNCA	Mitochondrial cross section	0.20552
LNCA	LNCA	Mitochondrial cross section	0.342996
LNCA	LNCA	Mitochondrial cross section	0.273065
LNCA	LNCA	Mitochondrial cross section	0.209262
LNCA	LNCA	Mitochondrial cross section	0.26724
LNCA	LNCA	Mitochondrial cross section	0.195884
LNCA	LNCA	Mitochondrial cross section	0.176501
LNCA	LNCA	Mitochondrial cross section	0.372647
LNCA	LNCA	Mitochondrial cross section	0.283105
LNCA	LNCA	Mitochondrial cross section	0.334427
LNCA	LNCA	Mitochondrial cross section	0.113373
LNCA	LNCA	Mitochondrial cross section	0.209214
LNCA	LNCA	Mitochondrial cross section	0.200447
LNCA	LNCA	Mitochondrial cross section	0.255301
LNCA	LNCA	Mitochondrial cross section	0.214813
LNCA	LNCA	Mitochondrial cross section	0.139545
LNCA	LNCA	Mitochondrial cross section	0.218354
LNCA	LNCA	Mitochondrial cross section	0.171757
LNCA	LNCA	Mitochondrial cross section	0.254761
LNCA	LNCA	Mitochondrial cross section	0.183234
LNCA	LNCA	Mitochondrial cross section	0.275377
LNCA	LNCA	Mitochondrial cross section	0.176443
LNCA	LNCA	Mitochondrial cross section	0.389066
LNCA	LNCA	Mitochondrial cross section	0.143252
LNCA	LNCA	Mitochondrial cross section	0.130358
LNCA	LNCA	Mitochondrial cross section	0.159238
LNCA	LNCA	Mitochondrial cross section	0.15264
LNCA	LNCA	Mitochondrial cross section	0.157176
LNCA	LNCA	Mitochondrial cross section	0.296638
LNCA	LNCA	Mitochondrial cross section	0.206632
LNCA	LNCA	Mitochondrial cross section	0.172882
LNCA	LNCA	Mitochondrial cross section	0.133975
LNCA	LNCA	Mitochondrial cross section	0.228334
LNCA	LNCA	Mitochondrial cross section	0.210019
LNCA	LNCA	Mitochondrial cross section	0.177135
LNCA	LNCA	Mitochondrial cross section	0.338428
LNCA	LNCA	Mitochondrial cross section	0.272189
LNCA	LNCA	Mitochondrial cross section	0.201494
LNCA	LNCA	Mitochondrial cross section	0.131042
LNCA	LNCA	Mitochondrial cross section	0.121761
LNCA	LNCA	Mitochondrial cross section	0.197928
LNCA	LNCA	Mitochondrial cross section	0.208406
LNCA	LNCA	Mitochondrial cross section	0.122641
LNCA	LNCA	Mitochondrial cross section	0.194231
LNCA	LNCA	Mitochondrial cross section	0.27371
LNCA	LNCA	Mitochondrial cross section	0.191932
LNCA	LNCA	Mitochondrial cross section	0.307557
LNCA	LNCA	Mitochondrial cross section	0.140694
LNCA	LNCA	Mitochondrial cross section	0.273581
LNCA	LNCA	Mitochondrial cross section	0.27049
LNCA	LNCA	Mitochondrial cross section	0.393094
LNCA	LNCA	Mitochondrial cross section	0.373269
LNCA	LNCA	Mitochondrial cross section	0.268275
LNCA	LNCA	Mitochondrial cross section	0.193868
LNCA	LNCA	Mitochondrial cross section	0.143111
LNCA	LNCA	Mitochondrial cross section	0.16718
LNCA	LNCA	Mitochondrial cross section	0.353776
LNCA	LNCA	Mitochondrial cross section	0.282648
LNCA	LNCA	Mitochondrial cross section	0.259809
LNCA	LNCA	Mitochondrial cross section	0.210726
LNCA	LNCA	Mitochondrial cross section	0.306052
LNCA	LNCA	Mitochondrial cross section	0.253638
LNCA	LNCA	Mitochondrial cross section	0.143181
LNCA	LNCA	Mitochondrial cross section	0.226119
LNCA	LNCA	Mitochondrial cross section	0.173824
LNCA	LNCA	Mitochondrial cross section	0.269436
LNCA	LNCA	Mitochondrial cross section	0.3196
LNCA	LNCA	Mitochondrial cross section	0.260717
LNCA	LNCA	Mitochondrial cross section	0.321666
LNCA	LNCA	Mitochondrial cross section	0.167607
LNCA	LNCA	Mitochondrial cross section	0.27461
LNCA	LNCA	Mitochondrial cross section	0.378399
LNCA	LNCA	Mitochondrial cross section	0.339256
LNCA	LNCA	Mitochondrial cross section	0.294973
LNCA	LNCA	Mitochondrial cross section	0.309232
LNCA	LNCA	Mitochondrial cross section	0.366043
LNCA	LNCA	Mitochondrial cross section	0.305521
LNCA	LNCA	Mitochondrial cross section	0.273968
LNCA	LNCA	Mitochondrial cross section	0.15304
LNCA	LNCA	Mitochondrial cross section	0.215179
LNCA	LNCA	Mitochondrial cross section	0.387348
LNCA	LNCA	Mitochondrial cross section	0.299477
LNCA	LNCA	Mitochondrial cross section	0.317854
LNCA	LNCA	Mitochondrial cross section	0.281729
LNCA	LNCA	Mitochondrial cross section	0.345171
LNCA	LNCA	Mitochondrial cross section	0.306899
LNCA	LNCA	Mitochondrial cross section	0.230561
LNCA	LNCA	Mitochondrial cross section	0.270523
LNCA	LNCA	Mitochondrial cross section	0.242012
LNCA	LNCA	Mitochondrial cross section	0.31058
LNCA	LNCA	Mitochondrial cross section	0.226889
LNCA	LNCA	Mitochondrial cross section	0.310476
LNCA	LNCA	Mitochondrial cross section	0.251037
LNCA	LNCA	Mitochondrial cross section	0.418805
LNCA	LNCA	Mitochondrial cross section	0.19061
LNCA	LNCA	Mitochondrial cross section	0.190929
LNCA	LNCA	Mitochondrial cross section	0.242712
LNCA	LNCA	Mitochondrial cross section	0.200297
LNCA	LNCA	Mitochondrial cross section	0.193294
LNCA	LNCA	Mitochondrial cross section	0.361883
LNCA	LNCA	Mitochondrial cross section	0.135311
LNCA	LNCA	Mitochondrial cross section	0.333101
LNCA	LNCA	Mitochondrial cross section	0.0637251
LNCA	LNCA	Mitochondrial cross section	0.250594
LNCA	LNCA	Mitochondrial cross section	0.254146
LNCA	LNCA	Mitochondrial cross section	0.315865
LNCA	LNCA	Mitochondrial cross section	0.281698
LNCA	LNCA	Mitochondrial cross section	0.238746
LNCA	LNCA	Mitochondrial cross section	0.10067
LNCA	LNCA	Mitochondrial cross section	0.230644
LNCA	LNCA	Mitochondrial cross section	0.208787
LNCA	LNCA	Mitochondrial cross section	0.137587
LNCA	LNCA	Mitochondrial cross section	0.310011
LNCA	LNCA	Mitochondrial cross section	0.421467
LNCA	LNCA	Mitochondrial cross section	0.141266
LNCA	LNCA	Mitochondrial cross section	0.108407
LNCA	LNCA	Mitochondrial cross section	0.267975
LNCA	LNCA	Mitochondrial cross section	0.243138
LNCA	LNCA	Mitochondrial cross section	0.33943
LNCA	LNCA	Mitochondrial cross section	0.403183
LNCA	LNCA	Mitochondrial cross section	0.232717
LNCA	LNCA	Mitochondrial cross section	0.145005
LNCA	LNCA	Mitochondrial cross section	0.187775
LNCA	LNCA	Mitochondrial cross section	0.152307
LNCA	LNCA	Mitochondrial cross section	0.250149
LNCA	LNCA	Mitochondrial cross section	0.180607
LNCA	LNCA	Mitochondrial cross section	0.0801592
LNCA	LNCA	Mitochondrial cross section	0.146187
LNCA	LNCA	Mitochondrial cross section	0.0782956
LNCA	LNCA	Mitochondrial cross section	-0.0640008
LNCA	LNCA	Mitochondrial cross section	-0.00576242
LNCA	LNCA	Mitochondrial cross section	0.00970673
LNCA	LNCA	Mitochondrial cross section	0.00492406
LNCA	LNCA	Mitochondrial cross section	0.0733289
LNCA	LNCA	Mitochondrial cross section	0.329384
LNCA	LNCA	Mitochondrial cross section	-0.136763
LNCA	LNCA	Mitochondrial cross section	0.0870172
LNCA	LNCA	Mitochondrial cross section	0.0152704
LNCA	LNCA	Mitochondrial cross section	0.207114
LNCA	LNCA	Mitochondrial cross section	0.236586
LNCA	LNCA	Mitochondrial cross section	0.0510998
LNCA	LNCA	Mitochondrial cross section	-0.174885
LNCA	LNCA	Mitochondrial cross section	0.153305
LNCA	LNCA	Mitochondrial cross section	0.0667652
LNCA	LNCA	Mitochondrial cross section	0.157629
LNCA	LNCA	Mitochondrial cross section	0.150224
LNCA	LNCA	Mitochondrial cross section	0.0238607
LNCA	LNCA	Mitochondrial cross section	0.0384998
LNCA	LNCA	Mitochondrial cross section	-0.0533414
LNCA	LNCA	Mitochondrial cross section	0.0614368
LNCA	LNCA	Mitochondrial cross section	0.0298158
LNCA	LNCA	Mitochondrial cross section	0.0582969
LNCA	LNCA	Mitochondrial cross section	0.243371
LNCA	LNCA	Mitochondrial cross section	0.184119
LNCA	LNCA	Mitochondrial cross section	0.253019
LNCA	LNCA	Mitochondrial cross section	0.20831
LNCA	LNCA	Mitochondrial cross section	0.0157257
LNCA	LNCA	Mitochondrial cross section	0.128211
LNCA	LNCA	Mitochondrial cross section	0.176732
LNCA	LNCA	Mitochondrial cross section	0.241739
LNCA	LNCA	Mitochondrial cross section	-0.0355148
LNCA	LNCA	Mitochondrial cross section	0.0392912
LNCA	LNCA	Mitochondrial cross section	0.159494
LNCA	LNCA	Mitochondrial cross section	0.069202
LNCA	LNCA	Mitochondrial cross section	0.199494
LNCA	LNCA	Mitochondrial cross section	-0.0140713
LNCA	LNCA	Mitochondrial cross section	0.068982
LNCA	LNCA	Mitochondrial cross section	0.125567
LNCA	LNCA	Mitochondrial cross section	-0.104821
LNCA	LNCA	Mitochondrial cross section	0.120877
LNCA	LNCA	Mitochondrial cross section	-0.122616
LNCA	LNCA	Mitochondrial cross section	0.22791
LNCA	LNCA	Mitochondrial cross section	0.0191761
LNCA	LNCA	Mitochondrial cross section	-0.0344871
LNCA	LNCA	Mitochondrial cross section	0.0234271
LNCA	LNCA	Mitochondrial cross section	-0.0286485
LNCA	LNCA	Mitochondrial cross section	0.235212
LNCA	LNCA	Mitochondrial cross section	0.20209
LNCA	LNCA	Mitochondrial cross section	-0.0977833
LNCA	LNCA	Mitochondrial cross section	-0.00576242
LNCA	LNCA	Mitochondrial cross section	0.0216812
LNCA	LNCA	Mitochondrial cross section	0.206921
LNCA	LNCA	Mitochondrial cross section	0.040993
LNCA	LNCA	Mitochondrial cross section	0.127593
LNCA	LNCA	Mitochondrial cross section	0.146947
LNCA	LNCA	Mitochondrial cross section	0.124703
LNCA	LNCA	Mitochondrial cross section	0.255013
LNCA	LNCA	Mitochondrial cross section	0.142545
LNCA	LNCA	Mitochondrial cross section	0.301616
LNCA	LNCA	Mitochondrial cross section	0.222785
LNCA	LNCA	Mitochondrial cross section	0.227315
LNCA	LNCA	Mitochondrial cross section	0.163724
LNCA	LNCA	Mitochondrial cross section	0.248096
LNCA	LNCA	Mitochondrial cross section	0.061897
LNCA	LNCA	Mitochondrial cross section	0.201941
LNCA	LNCA	Mitochondrial cross section	0.0997573
LNCA	LNCA	Mitochondrial cross section	0.282709
LNCA	LNCA	Mitochondrial cross section	0.111847
LNCA	LNCA	Mitochondrial cross section	0.242129
LNCA	LNCA	Mitochondrial cross section	0.04409
LNCA	LNCA	Mitochondrial cross section	0.0770415
LNCA	LNCA	Mitochondrial cross section	0.0812879
LNCA	LNCA	Mitochondrial cross section	0.297701
LNCA	LNCA	Mitochondrial cross section	0.271375
LNCA	LNCA	Mitochondrial cross section	0.207881
LNCA	LNCA	Mitochondrial cross section	0.191087
LNCA	LNCA	Mitochondrial cross section	0.111847
LNCA	LNCA	Mitochondrial cross section	0.134347
LNCA	LNCA	Mitochondrial cross section	0.251111
LNCA	LNCA	Mitochondrial cross section	-0.0312406
LNCA	LNCA	Mitochondrial cross section	0.184119
LNCA	LNCA	Mitochondrial cross section	0.24209
LNCA	LNCA	Mitochondrial cross section	0.0981939
LNCA	LNCA	Mitochondrial cross section	0.0492509
LNCA	LNCA	Mitochondrial cross section	0.108754
LNCA	LNCA	Mitochondrial cross section	-0.087332
LNCA	LNCA	Mitochondrial cross section	0.208072
LNCA	LNCA	Mitochondrial cross section	-0.103266
LNCA	LNCA	Mitochondrial cross section	-0.116471
LNCA	LNCA	Mitochondrial cross section	-0.0565852
LNCA	LNCA	Mitochondrial cross section	0.354849
LNCA	LNCA	Mitochondrial cross section	0.108233
LNCA	LNCA	Mitochondrial cross section	-0.0603714
LNCA	LNCA	Mitochondrial cross section	0.137149
LNCA	LNCA	Mitochondrial cross section	0.107885
LNCA	LNCA	Mitochondrial cross section	0.0556939
LNCA	LNCA	Mitochondrial cross section	0.108928
LNCA	LNCA	Mitochondrial cross section	0.106836
LNCA	LNCA	Mitochondrial cross section	0.0712782
LNCA	LNCA	Mitochondrial cross section	0.132402
LNCA	LNCA	Mitochondrial cross section	-0.0255127
LNCA	LNCA	Mitochondrial cross section	-0.0517429
LNCA	LNCA	Mitochondrial cross section	-0.0182935
LNCA	LNCA	Mitochondrial cross section	-0.011196
LNCA	LNCA	Mitochondrial cross section	-0.00302585
LNCA	LNCA	Mitochondrial cross section	-0.0199753
LNCA	LNCA	Mitochondrial cross section	0.128211
LNCA	LNCA	Mitochondrial cross section	0.0700794
LNCA	LNCA	Mitochondrial cross section	0.214169
LNCA	LNCA	Mitochondrial cross section	0.275728
LNCA	LNCA	Mitochondrial cross section	0.256091
LNCA	LNCA	Mitochondrial cross section	0.0149661
LNCA	LNCA	Mitochondrial cross section	0.0265811
LNCA	LNCA	Mitochondrial cross section	0.0612062
LNCA	LNCA	Mitochondrial cross section	0.201295
LNCA	LNCA	Mitochondrial cross section	0.1299
LNCA	LNCA	Mitochondrial cross section	0.0462493
LNCA	LNCA	Mitochondrial cross section	0.0402097
LNCA	LNCA	Mitochondrial cross section	0.194543
LNCA	LNCA	Mitochondrial cross section	0.283561
LNCA	LNCA	Mitochondrial cross section	-0.00924759
LNCA	LNCA	Mitochondrial cross section	0.0325785
LNCA	LNCA	Mitochondrial cross section	0.0123572
LNCA	LNCA	Mitochondrial cross section	0.131572
LNCA	LNCA	Mitochondrial cross section	0.0316168
LNCA	LNCA	Mitochondrial cross section	0.120796
LNCA	LNCA	Mitochondrial cross section	0.0152704
LNCA	LNCA	Mitochondrial cross section	0.0126662
LNCA	LNCA	Mitochondrial cross section	0.00411342
LNCA	LNCA	Mitochondrial cross section	-0.0622972
LNCA	LNCA	Mitochondrial cross section	-0.0820695
LNCA	LNCA	Mitochondrial cross section	-0.0431074
LNCA	LNCA	Mitochondrial cross section	0.054377
LNCA	LNCA	Mitochondrial cross section	0.0235717
LNCA	LNCA	Mitochondrial cross section	0.028978
SEKI	CNT	Mitochondrial cross section	0.294206
SEKI	CNT	Mitochondrial cross section	0.187342
SEKI	CNT	Mitochondrial cross section	0.4725
SEKI	CNT	Mitochondrial cross section	0.309075
SEKI	CNT	Mitochondrial cross section	0.132402
SEKI	CNT	Mitochondrial cross section	0.27668
SEKI	CNT	Mitochondrial cross section	-0.00784476
SEKI	CNT	Mitochondrial cross section	0.139833
SEKI	CNT	Mitochondrial cross section	0.28935
SEKI	CNT	Mitochondrial cross section	0.315163
SEKI	CNT	Mitochondrial cross section	0.294206
SEKI	CNT	Mitochondrial cross section	0.3056
SEKI	CNT	Mitochondrial cross section	0.17146
SEKI	CNT	Mitochondrial cross section	0.330785
SEKI	CNT	Mitochondrial cross section	0.243293
SEKI	CNT	Mitochondrial cross section	0.229093
SEKI	CNT	Mitochondrial cross section	0.19418
SEKI	CNT	Mitochondrial cross section	0.134049
SEKI	CNT	Mitochondrial cross section	0.301943
SEKI	CNT	Mitochondrial cross section	0.309933
SEKI	CNT	Mitochondrial cross section	0.239697
SEKI	CNT	Mitochondrial cross section	0.304399
SEKI	CNT	Mitochondrial cross section	-0.0669624
SEKI	CNT	Mitochondrial cross section	0.227145
SEKI	CNT	Mitochondrial cross section	0.307689
SEKI	CNT	Mitochondrial cross section	0.147429
SEKI	CNT	Mitochondrial cross section	0.143745
SEKI	CNT	Mitochondrial cross section	0.248171
SEKI	CNT	Mitochondrial cross section	0.107885
SEKI	CNT	Mitochondrial cross section	0.371595
SEKI	CNT	Mitochondrial cross section	0.118603
SEKI	CNT	Mitochondrial cross section	0.354274
SEKI	CNT	Mitochondrial cross section	0.299449
SEKI	CNT	Mitochondrial cross section	0.301643
SEKI	CNT	Mitochondrial cross section	0.304452
SEKI	CNT	Mitochondrial cross section	0.308867
SEKI	CNT	Mitochondrial cross section	0.141694
SEKI	CNT	Mitochondrial cross section	0.185
SEKI	CNT	Mitochondrial cross section	0.115468
SEKI	CNT	Mitochondrial cross section	0.17627
SEKI	CNT	Mitochondrial cross section	0.319037
SEKI	CNT	Mitochondrial cross section	0.230644
SEKI	CNT	Mitochondrial cross section	0.156331
SEKI	CNT	Mitochondrial cross section	0.147429
SEKI	CNT	Mitochondrial cross section	0.254001
SEKI	CNT	Mitochondrial cross section	0.231643
SEKI	CNT	Mitochondrial cross section	0.148047
SEKI	CNT	Mitochondrial cross section	0.281114
SEKI	CNT	Mitochondrial cross section	0.220229
SEKI	CNT	Mitochondrial cross section	0.294006
SEKI	CNT	Mitochondrial cross section	0.351873
SEKI	CNT	Mitochondrial cross section	0.353816
SEKI	CNT	Mitochondrial cross section	0.31911
SEKI	CNT	Mitochondrial cross section	0.194905
SEKI	CNT	Mitochondrial cross section	0.170025
SEKI	CNT	Mitochondrial cross section	0.0216812
SEKI	CNT	Mitochondrial cross section	0.1662
SEKI	CNT	Mitochondrial cross section	0.215728
SEKI	CNT	Mitochondrial cross section	0.292258
SEKI	CNT	Mitochondrial cross section	0.272157
SEKI	CNT	Mitochondrial cross section	0.098009
SEKI	CNT	Mitochondrial cross section	0.252946
SEKI	CNT	Mitochondrial cross section	0.210914
SEKI	CNT	Mitochondrial cross section	0.295539
SEKI	CNT	Mitochondrial cross section	0.316863
SEKI	CNT	Mitochondrial cross section	0.223484
SEKI	CNT	Mitochondrial cross section	0.229388
SEKI	CNT	Mitochondrial cross section	0.378794
SEKI	CNT	Mitochondrial cross section	0.322942
SEKI	CNT	Mitochondrial cross section	0.263857
SEKI	CNT	Mitochondrial cross section	-0.110221
SEKI	CNT	Mitochondrial cross section	0.225991
SEKI	CNT	Mitochondrial cross section	0.257019
SEKI	CNT	Mitochondrial cross section	0.295483
SEKI	CNT	Mitochondrial cross section	0.381262
SEKI	CNT	Mitochondrial cross section	0.122002
SEKI	CNT	Mitochondrial cross section	0.123834
SEKI	CNT	Mitochondrial cross section	0.116713
SEKI	CNT	Mitochondrial cross section	0.35709
SEKI	CNT	Mitochondrial cross section	0.287463
SEKI	CNT	Mitochondrial cross section	0.366358
SEKI	CNT	Mitochondrial cross section	0.38033
SEKI	CNT	Mitochondrial cross section	0.111507
SEKI	CNT	Mitochondrial cross section	0.109964
SEKI	CNT	Mitochondrial cross section	0.0494986
SEKI	CNT	Mitochondrial cross section	0.172823
SEKI	CNT	Mitochondrial cross section	0.0983786
SEKI	CNT	Mitochondrial cross section	0.208692
SEKI	CNT	Mitochondrial cross section	0.294576
SEKI	CNT	Mitochondrial cross section	0.0893718
SEKI	CNT	Mitochondrial cross section	0.140981
SEKI	CNT	Mitochondrial cross section	0.0865225
SEKI	CNT	Mitochondrial cross section	0.182289
SEKI	CNT	Mitochondrial cross section	0.379034
SEKI	CNT	Mitochondrial cross section	0.312352
SEKI	CNT	Mitochondrial cross section	0.146602
SEKI	CNT	Mitochondrial cross section	0.144306
SEKI	CNT	Mitochondrial cross section	0.25159
SEKI	CNT	Mitochondrial cross section	0.297785
SEKI	CNT	Mitochondrial cross section	0.141409
SEKI	CNT	Mitochondrial cross section	0.256663
SEKI	CNT	Mitochondrial cross section	0.389146
SEKI	CNT	Mitochondrial cross section	0.0542568
SEKI	CNT	Mitochondrial cross section	0.112866
SEKI	CNT	Mitochondrial cross section	0.122242
SEKI	CNT	Mitochondrial cross section	0.121761
SEKI	CNT	Mitochondrial cross section	0.0314789
SEKI	CNT	Mitochondrial cross section	0.0820022
SEKI	CNT	Mitochondrial cross section	0.367444
SEKI	CNT	Mitochondrial cross section	0.287403
SEKI	CNT	Mitochondrial cross section	0.273581
SEKI	CNT	Mitochondrial cross section	0.0278544
SEKI	CNT	Mitochondrial cross section	0.152507
SEKI	CNT	Mitochondrial cross section	0.0541365
SEKI	CNT	Mitochondrial cross section	0.227613
SEKI	CNT	Mitochondrial cross section	0.237069
SEKI	CNT	Mitochondrial cross section	0.494724
SEKI	CNT	Mitochondrial cross section	0.165461
SEKI	CNT	Mitochondrial cross section	0.198536
SEKI	CNT	Mitochondrial cross section	0.189546
SEKI	CNT	Mitochondrial cross section	0.221027
SEKI	CNT	Mitochondrial cross section	0.0384998
SEKI	CNT	Mitochondrial cross section	0.0614368
SEKI	CNT	Mitochondrial cross section	0.17925
SEKI	CNT	Mitochondrial cross section	0.027431
SEKI	CNT	Mitochondrial cross section	0.198587
SEKI	CNT	Mitochondrial cross section	0.247116
SEKI	CNT	Mitochondrial cross section	0.0247246
SEKI	CNT	Mitochondrial cross section	0.179477
SEKI	CNT	Mitochondrial cross section	0.164409
SEKI	CNT	Mitochondrial cross section	0.0669882
SEKI	CNT	Mitochondrial cross section	0.28453
SEKI	CNT	Mitochondrial cross section	0.145979
SEKI	CNT	Mitochondrial cross section	0.0200645
SEKI	CNT	Mitochondrial cross section	0.182623
SEKI	CNT	Mitochondrial cross section	0.061667
SEKI	CNT	Mitochondrial cross section	0.181562
SEKI	CNT	Mitochondrial cross section	0.271994
SEKI	CNT	Mitochondrial cross section	0.179477
SEKI	CNT	Mitochondrial cross section	0.162598
SEKI	CNT	Mitochondrial cross section	0.230978
SEKI	CNT	Mitochondrial cross section	0.107011
SEKI	CNT	Mitochondrial cross section	0.071712
SEKI	CNT	Mitochondrial cross section	0.251037
SEKI	CNT	Mitochondrial cross section	0.227443
SEKI	CNT	Mitochondrial cross section	0.0706254
SEKI	CNT	Mitochondrial cross section	0.043706
SEKI	CNT	Mitochondrial cross section	0.264947
SEKI	CNT	Mitochondrial cross section	0.092747
SEKI	CNT	Mitochondrial cross section	0.0359686
SEKI	CNT	Mitochondrial cross section	0.0862249
SEKI	CNT	Mitochondrial cross section	0.138388
SEKI	CNT	Mitochondrial cross section	0.094551
SEKI	CNT	Mitochondrial cross section	0.140121
SEKI	CNT	Mitochondrial cross section	0.108494
SEKI	CNT	Mitochondrial cross section	0.0521994
SEKI	CNT	Mitochondrial cross section	0.145423
SEKI	CNT	Mitochondrial cross section	0.22723
SEKI	CNT	Mitochondrial cross section	0.235739
SEKI	CNT	Mitochondrial cross section	0.327272
SEKI	CNT	Mitochondrial cross section	0.262897
SEKI	CNT	Mitochondrial cross section	0.459301
SEKI	CNT	Mitochondrial cross section	0.245177
SEKI	CNT	Mitochondrial cross section	0.236707
SEKI	CNT	Mitochondrial cross section	0.228883
SEKI	CNT	Mitochondrial cross section	0.087609
SEKI	CNT	Mitochondrial cross section	0.239024
SEKI	CNT	Mitochondrial cross section	0.000332838
SEKI	CNT	Mitochondrial cross section	0.354393
SEKI	CNT	Mitochondrial cross section	0.222567
SEKI	CNT	Mitochondrial cross section	0.0235717
SEKI	CNT	Mitochondrial cross section	0.255337
SEKI	CNT	Mitochondrial cross section	0.209072
SEKI	CNT	Mitochondrial cross section	0.378708
SEKI	CNT	Mitochondrial cross section	0.128211
SEKI	CNT	Mitochondrial cross section	0.217136
SEKI	CNT	Mitochondrial cross section	0.0549769
SEKI	CNT	Mitochondrial cross section	0.236586
SEKI	CNT	Mitochondrial cross section	0.235496
SEKI	CNT	Mitochondrial cross section	0.337596
SEKI	CNT	Mitochondrial cross section	0.300468
SEKI	CNT	Mitochondrial cross section	0.336495
SEKI	CNT	Mitochondrial cross section	0.359898
SEKI	CNT	Mitochondrial cross section	0.423406
SEKI	CNT	Mitochondrial cross section	0.303862
SEKI	CNT	Mitochondrial cross section	0.209072
SEKI	CNT	Mitochondrial cross section	0.383026
SEKI	CNT	Mitochondrial cross section	0.0941729
SEKI	CNT	Mitochondrial cross section	0.404628
SEKI	CNT	Mitochondrial cross section	0.347731
SEKI	CNT	Mitochondrial cross section	0.373711
SEKI	CNT	Mitochondrial cross section	0.305227
SEKI	CNT	Mitochondrial cross section	0.258332
SEKI	CNT	Mitochondrial cross section	0.346446
SEKI	CNT	Mitochondrial cross section	0.475596
SEKI	CNT	Mitochondrial cross section	0.472539
SEKI	CNT	Mitochondrial cross section	0.303216
SEKI	CNT	Mitochondrial cross section	0.431133
SEKI	CNT	Mitochondrial cross section	0.264164
SEKI	CNT	Mitochondrial cross section	0.280991
SEKI	CNT	Mitochondrial cross section	0.159302
SEKI	CNT	Mitochondrial cross section	0.0323043
SEKI	CNT	Mitochondrial cross section	0.305521
SEKI	CNT	Mitochondrial cross section	0.368724
SEKI	CNT	Mitochondrial cross section	0.11844
SEKI	CNT	Mitochondrial cross section	0.246472
SEKI	CNT	Mitochondrial cross section	0.377209
SEKI	CNT	Mitochondrial cross section	0.108233
SEKI	CNT	Mitochondrial cross section	0.22943
SEKI	CNT	Mitochondrial cross section	0.370211
SEKI	CNT	Mitochondrial cross section	0.331173
SEKI	CNT	Mitochondrial cross section	0.365134
SEKI	CNT	Mitochondrial cross section	0.445462
SEKI	CNT	Mitochondrial cross section	0.271603
SEKI	CNT	Mitochondrial cross section	0.336052
SEKI	CNT	Mitochondrial cross section	0.290286
SEKI	CNT	Mitochondrial cross section	0.334717
SEKI	CNT	Mitochondrial cross section	0.276933
SEKI	CNT	Mitochondrial cross section	0.35151
SEKI	CNT	Mitochondrial cross section	0.0923647
SEKI	CNT	Mitochondrial cross section	0.219963
SEKI	CNT	Mitochondrial cross section	0.0738643
SEKI	CNT	Mitochondrial cross section	0.194905
SEKI	CNT	Mitochondrial cross section	0.326616
SEKI	CNT	Mitochondrial cross section	0.250594
SEKI	CNT	Mitochondrial cross section	0.174234
SEKI	CNT	Mitochondrial cross section	0.173118
SEKI	CNT	Mitochondrial cross section	0.175807
SEKI	CNT	Mitochondrial cross section	0.145979
SEKI	CNT	Mitochondrial cross section	0.252909
SEKI	CNT	Mitochondrial cross section	0.183123
SEKI	CNT	Mitochondrial cross section	0.209119
SEKI	CNT	Mitochondrial cross section	0.0435778
SEKI	CNT	Mitochondrial cross section	-0.0228165
SEKI	CNT	Mitochondrial cross section	0.159494
SEKI	CNT	Mitochondrial cross section	0.115801
SEKI	CNT	Mitochondrial cross section	0.31599
SEKI	CNT	Mitochondrial cross section	0.348041
SEKI	CNT	Mitochondrial cross section	0.0444731
SEKI	CNT	Mitochondrial cross section	0.207306
SEKI	CNT	Mitochondrial cross section	0.0608598
SEKI	CNT	Mitochondrial cross section	0.00717307
SEKI	CNT	Mitochondrial cross section	0.110136
SEKI	CNT	Mitochondrial cross section	0.105956
SEKI	CNT	Mitochondrial cross section	0.0544972
SEKI	CNT	Mitochondrial cross section	0.0262968
SEKI	CNT	Mitochondrial cross section	0.131042
SEKI	CNT	Mitochondrial cross section	0.276964
SEKI	CNT	Mitochondrial cross section	0.147291
SEKI	CNT	Mitochondrial cross section	0.0981939
SEKI	CNT	Mitochondrial cross section	0.00733256
SEKI	CNT	Mitochondrial cross section	0.134941
SEKI	CNT	Mitochondrial cross section	0.100032
SEKI	CNT	Mitochondrial cross section	0.214537
SEKI	CNT	Mitochondrial cross section	0.163162
SEKI	CNT	Mitochondrial cross section	0.134644
SEKI	CNT	Mitochondrial cross section	0.215545
SEKI	CNT	Mitochondrial cross section	0.37655
SEKI	CNT	Mitochondrial cross section	0.342634
SEKI	CNT	Mitochondrial cross section	0.162158
SEKI	CNT	Mitochondrial cross section	0.00215165
SEKI	CNT	Mitochondrial cross section	0.00116203
SEKI	CNT	Mitochondrial cross section	0.326593
SEKI	CNT	Mitochondrial cross section	0.246244
SEKI	CNT	Mitochondrial cross section	0.137222
SEKI	CNT	Mitochondrial cross section	0.303485
SEKI	CNT	Mitochondrial cross section	0.163787
SEKI	CNT	Mitochondrial cross section	0.156005
SEKI	CNT	Mitochondrial cross section	0.189386
SEKI	CNT	Mitochondrial cross section	0.323372
SEKI	CNT	Mitochondrial cross section	0.259177
SEKI	CNT	Mitochondrial cross section	0.0820022
SEKI	CNT	Mitochondrial cross section	0.250779
SEKI	CNT	Mitochondrial cross section	0.332401
SEKI	CNT	Mitochondrial cross section	0.343166
SEKI	CNT	Mitochondrial cross section	0.331082
SEKI	CNT	Mitochondrial cross section	0.0386319
SEKI	SEKI	Mitochondrial cross section	0.63341
SEKI	SEKI	Mitochondrial cross section	0.527342
SEKI	SEKI	Mitochondrial cross section	0.485985
SEKI	SEKI	Mitochondrial cross section	0.452514
SEKI	SEKI	Mitochondrial cross section	0.579492
SEKI	SEKI	Mitochondrial cross section	0.620436
SEKI	SEKI	Mitochondrial cross section	0.365562
SEKI	SEKI	Mitochondrial cross section	0.529292
SEKI	SEKI	Mitochondrial cross section	0.305999
SEKI	SEKI	Mitochondrial cross section	0.404231
SEKI	SEKI	Mitochondrial cross section	0.200597
SEKI	SEKI	Mitochondrial cross section	0.55621
SEKI	SEKI	Mitochondrial cross section	0.383676
SEKI	SEKI	Mitochondrial cross section	0.360109
SEKI	SEKI	Mitochondrial cross section	0.492322
SEKI	SEKI	Mitochondrial cross section	0.385003
SEKI	SEKI	Mitochondrial cross section	0.34682
SEKI	SEKI	Mitochondrial cross section	0.0716037
SEKI	SEKI	Mitochondrial cross section	0.325534
SEKI	SEKI	Mitochondrial cross section	0.311584
SEKI	SEKI	Mitochondrial cross section	0.387332
SEKI	SEKI	Mitochondrial cross section	0.31461
SEKI	SEKI	Mitochondrial cross section	0.451132
SEKI	SEKI	Mitochondrial cross section	0.260752
SEKI	SEKI	Mitochondrial cross section	0.0941729
SEKI	SEKI	Mitochondrial cross section	0.493824
SEKI	SEKI	Mitochondrial cross section	0.33943
SEKI	SEKI	Mitochondrial cross section	0.45004
SEKI	SEKI	Mitochondrial cross section	0.588873
SEKI	SEKI	Mitochondrial cross section	0.402128
SEKI	SEKI	Mitochondrial cross section	0.471854
SEKI	SEKI	Mitochondrial cross section	0.346008
SEKI	SEKI	Mitochondrial cross section	0.342293
SEKI	SEKI	Mitochondrial cross section	0.33943
SEKI	SEKI	Mitochondrial cross section	0.303405
SEKI	SEKI	Mitochondrial cross section	0.611308
SEKI	SEKI	Mitochondrial cross section	0.406118
SEKI	SEKI	Mitochondrial cross section	0.214445
SEKI	SEKI	Mitochondrial cross section	0.468065
SEKI	SEKI	Mitochondrial cross section	0.146325
SEKI	SEKI	Mitochondrial cross section	0.314282
SEKI	SEKI	Mitochondrial cross section	0.253492
SEKI	SEKI	Mitochondrial cross section	-0.00559006
SEKI	SEKI	Mitochondrial cross section	0.112866
SEKI	SEKI	Mitochondrial cross section	0.343442
SEKI	SEKI	Mitochondrial cross section	0.321739
SEKI	SEKI	Mitochondrial cross section	0.363564
SEKI	SEKI	Mitochondrial cross section	0.499194
SEKI	SEKI	Mitochondrial cross section	0.454202
SEKI	SEKI	Mitochondrial cross section	0.248583
SEKI	SEKI	Mitochondrial cross section	0.38089
SEKI	SEKI	Mitochondrial cross section	0.503125
SEKI	SEKI	Mitochondrial cross section	0.507703
SEKI	SEKI	Mitochondrial cross section	0.485633
SEKI	SEKI	Mitochondrial cross section	0.307057
SEKI	SEKI	Mitochondrial cross section	0.455364
SEKI	SEKI	Mitochondrial cross section	0.256877
SEKI	SEKI	Mitochondrial cross section	0.241934
SEKI	SEKI	Mitochondrial cross section	0.296946
SEKI	SEKI	Mitochondrial cross section	0.50328
SEKI	SEKI	Mitochondrial cross section	0.332151
SEKI	SEKI	Mitochondrial cross section	0.383159
SEKI	SEKI	Mitochondrial cross section	0.300413
SEKI	SEKI	Mitochondrial cross section	0.199545
SEKI	SEKI	Mitochondrial cross section	0.277501
SEKI	SEKI	Mitochondrial cross section	0.447358
SEKI	SEKI	Mitochondrial cross section	0.368341
SEKI	SEKI	Mitochondrial cross section	0.476924
SEKI	SEKI	Mitochondrial cross section	0.441556
SEKI	SEKI	Mitochondrial cross section	0.318027
SEKI	SEKI	Mitochondrial cross section	0.469533
SEKI	SEKI	Mitochondrial cross section	0.135606
SEKI	SEKI	Mitochondrial cross section	0.396397
SEKI	SEKI	Mitochondrial cross section	0.293607
SEKI	SEKI	Mitochondrial cross section	0.311763
SEKI	SEKI	Mitochondrial cross section	0.308004
SEKI	SEKI	Mitochondrial cross section	0.392274
SEKI	SEKI	Mitochondrial cross section	0.36621
SEKI	SEKI	Mitochondrial cross section	0.271799
SEKI	SEKI	Mitochondrial cross section	0.417601
SEKI	SEKI	Mitochondrial cross section	0.257162
SEKI	SEKI	Mitochondrial cross section	0.201096
SEKI	SEKI	Mitochondrial cross section	0.368924
SEKI	SEKI	Mitochondrial cross section	0.265692
SEKI	SEKI	Mitochondrial cross section	0.301725
SEKI	SEKI	Mitochondrial cross section	0.419424
SEKI	SEKI	Mitochondrial cross section	0.37759
SEKI	SEKI	Mitochondrial cross section	0.325274
SEKI	SEKI	Mitochondrial cross section	0.298119
SEKI	SEKI	Mitochondrial cross section	0.305094
SEKI	SEKI	Mitochondrial cross section	0.172232
SEKI	SEKI	Mitochondrial cross section	0.372345
SEKI	SEKI	Mitochondrial cross section	0.38842
SEKI	SEKI	Mitochondrial cross section	0.0279952
SEKI	SEKI	Mitochondrial cross section	0.120473
SEKI	SEKI	Mitochondrial cross section	0.351833
SEKI	SEKI	Mitochondrial cross section	0.239024
SEKI	SEKI	Mitochondrial cross section	0.281668
SEKI	SEKI	Mitochondrial cross section	0.392795
SEKI	SEKI	Mitochondrial cross section	0.374399
SEKI	SEKI	Mitochondrial cross section	0.405535
SEKI	SEKI	Mitochondrial cross section	0.265489
SEKI	SEKI	Mitochondrial cross section	0.299918
SEKI	SEKI	Mitochondrial cross section	0.192562
SEKI	SEKI	Mitochondrial cross section	0.40159
SEKI	SEKI	Mitochondrial cross section	0.375189
SEKI	SEKI	Mitochondrial cross section	0.404437
SEKI	SEKI	Mitochondrial cross section	0.251958
SEKI	SEKI	Mitochondrial cross section	0.301398
SEKI	SEKI	Mitochondrial cross section	0.0994824
SEKI	SEKI	Mitochondrial cross section	0.235941
SEKI	SEKI	Mitochondrial cross section	0.353358
SEKI	SEKI	Mitochondrial cross section	0.395469
SEKI	SEKI	Mitochondrial cross section	0.33969
SEKI	SEKI	Mitochondrial cross section	0.319747
SEKI	SEKI	Mitochondrial cross section	0.362622
SEKI	SEKI	Mitochondrial cross section	0.0756722
SEKI	SEKI	Mitochondrial cross section	0.498944
SEKI	SEKI	Mitochondrial cross section	0.200797
SEKI	SEKI	Mitochondrial cross section	0.251553
SEKI	SEKI	Mitochondrial cross section	0.379393
SEKI	SEKI	Mitochondrial cross section	0.180664
SEKI	SEKI	Mitochondrial cross section	0.309725
SEKI	SEKI	Mitochondrial cross section	0.260682
SEKI	SEKI	Mitochondrial cross section	0.253092
SEKI	SEKI	Mitochondrial cross section	0.310683
SEKI	SEKI	Mitochondrial cross section	0.122481
SEKI	SEKI	Mitochondrial cross section	0.461319
SEKI	SEKI	Mitochondrial cross section	0.294462
SEKI	SEKI	Mitochondrial cross section	0.428724
SEKI	SEKI	Mitochondrial cross section	0.190929
SEKI	SEKI	Mitochondrial cross section	0.0950226
SEKI	SEKI	Mitochondrial cross section	0.37238
SEKI	SEKI	Mitochondrial cross section	0.321449
SEKI	SEKI	Mitochondrial cross section	0.235739
SEKI	SEKI	Mitochondrial cross section	0.191404
SEKI	SEKI	Mitochondrial cross section	0.168215
SEKI	SEKI	Mitochondrial cross section	0.275281
SEKI	SEKI	Mitochondrial cross section	0.356836
SEKI	SEKI	Mitochondrial cross section	0.362508
SEKI	SEKI	Mitochondrial cross section	0.420389
SEKI	SEKI	Mitochondrial cross section	0.263515
SEKI	SEKI	Mitochondrial cross section	0.082104
SEKI	SEKI	Mitochondrial cross section	0.393267
SEKI	SEKI	Mitochondrial cross section	0.41289
SEKI	SEKI	Mitochondrial cross section	0.328575
SEKI	SEKI	Mitochondrial cross section	0.426061
SEKI	SEKI	Mitochondrial cross section	0.48933
SEKI	SEKI	Mitochondrial cross section	0.462993
SEKI	SEKI	Mitochondrial cross section	0.363733
SEKI	SEKI	Mitochondrial cross section	0.523676
SEKI	SEKI	Mitochondrial cross section	0.458963
SEKI	SEKI	Mitochondrial cross section	0.420722
SEKI	SEKI	Mitochondrial cross section	0.482388
SEKI	SEKI	Mitochondrial cross section	0.456819
SEKI	SEKI	Mitochondrial cross section	0.0894692
SEKI	SEKI	Mitochondrial cross section	0.635593
SEKI	SEKI	Mitochondrial cross section	0.377745
SEKI	SEKI	Mitochondrial cross section	0.256841
SEKI	SEKI	Mitochondrial cross section	0.558202
SEKI	SEKI	Mitochondrial cross section	0.399802
SEKI	SEKI	Mitochondrial cross section	0.534926
SEKI	SEKI	Mitochondrial cross section	0.39355
SEKI	SEKI	Mitochondrial cross section	0.285853
SEKI	SEKI	Mitochondrial cross section	0.155481
SEKI	SEKI	Mitochondrial cross section	0.318766
SEKI	SEKI	Mitochondrial cross section	0.0566452
SEKI	SEKI	Mitochondrial cross section	0.321739
SEKI	SEKI	Mitochondrial cross section	0.464486
SEKI	SEKI	Mitochondrial cross section	0.20812
SEKI	SEKI	Mitochondrial cross section	0.498008
CRCA	CRCA	Mitochondrial cross section	0.462962
CRCA	CRCA	Mitochondrial cross section	0.379034
CRCA	CRCA	Mitochondrial cross section	0.572507
CRCA	CRCA	Mitochondrial cross section	0.406031
CRCA	CRCA	Mitochondrial cross section	0.303431
CRCA	CRCA	Mitochondrial cross section	0.267106
CRCA	CRCA	Mitochondrial cross section	0.415757
CRCA	CRCA	Mitochondrial cross section	0.274994
CRCA	CRCA	Mitochondrial cross section	0.350578
CRCA	CRCA	Mitochondrial cross section	0.238508
CRCA	CRCA	Mitochondrial cross section	0.340318
CRCA	CRCA	Mitochondrial cross section	0.0914051
CRCA	CRCA	Mitochondrial cross section	0.409332
CRCA	CRCA	Mitochondrial cross section	0.333754
CRCA	CRCA	Mitochondrial cross section	0.361237
CRCA	CRCA	Mitochondrial cross section	0.293206
CRCA	CRCA	Mitochondrial cross section	0.395965
CRCA	CRCA	Mitochondrial cross section	0.174935
CRCA	CRCA	Mitochondrial cross section	0.399272
CRCA	CRCA	Mitochondrial cross section	0.466847
CRCA	CRCA	Mitochondrial cross section	0.414793
CRCA	CRCA	Mitochondrial cross section	0.36532
CRCA	CRCA	Mitochondrial cross section	0.360511
CRCA	CRCA	Mitochondrial cross section	0.34178
CRCA	CRCA	Mitochondrial cross section	0.410555
CRCA	CRCA	Mitochondrial cross section	0.335097
CRCA	CRCA	Mitochondrial cross section	0.340383
CRCA	CRCA	Mitochondrial cross section	0.341695
CRCA	CRCA	Mitochondrial cross section	0.292286
CRCA	CRCA	Mitochondrial cross section	0.428292
CRCA	CRCA	Mitochondrial cross section	0.487786
CRCA	CRCA	Mitochondrial cross section	0.335319
CRCA	CRCA	Mitochondrial cross section	0.443648
CRCA	CRCA	Mitochondrial cross section	0.356503
CRCA	CRCA	Mitochondrial cross section	0.276901
CRCA	CRCA	Mitochondrial cross section	0.151168
CRCA	CRCA	Mitochondrial cross section	0.317508
CRCA	CRCA	Mitochondrial cross section	0.285253
CRCA	CRCA	Mitochondrial cross section	0.447165
CRCA	CRCA	Mitochondrial cross section	0.287729
CRCA	CRCA	Mitochondrial cross section	0.390254
CRCA	CRCA	Mitochondrial cross section	0.404098
CRCA	CRCA	Mitochondrial cross section	0.388824
CRCA	CRCA	Mitochondrial cross section	0.255409
CRCA	CRCA	Mitochondrial cross section	0.402321
CRCA	CRCA	Mitochondrial cross section	0.323492
CRCA	CRCA	Mitochondrial cross section	0.260682
CRCA	CRCA	Mitochondrial cross section	0.296946
CRCA	CRCA	Mitochondrial cross section	0.292718
CRCA	CRCA	Mitochondrial cross section	0.314534
CRCA	CRCA	Mitochondrial cross section	0.319576
CRCA	CRCA	Mitochondrial cross section	0.29848
CRCA	CRCA	Mitochondrial cross section	0.412288
CRCA	CRCA	Mitochondrial cross section	0.446687
CRCA	CRCA	Mitochondrial cross section	0.31225
CRCA	CRCA	Mitochondrial cross section	0.185875
CRCA	CRCA	Mitochondrial cross section	0.372291
CRCA	CRCA	Mitochondrial cross section	0.432206
CRCA	CRCA	Mitochondrial cross section	0.300933
CRCA	CRCA	Mitochondrial cross section	0.381143
CRCA	CRCA	Mitochondrial cross section	0.493023
CRCA	CRCA	Mitochondrial cross section	0.479285
CRCA	CRCA	Mitochondrial cross section	0.483288
CRCA	CRCA	Mitochondrial cross section	0.152574
CRCA	CRCA	Mitochondrial cross section	0.34257
CRCA	CRCA	Mitochondrial cross section	0.350923
CRCA	CRCA	Mitochondrial cross section	0.373729
CRCA	CRCA	Mitochondrial cross section	0.379649
CRCA	CRCA	Mitochondrial cross section	0.299449
CRCA	CRCA	Mitochondrial cross section	0.278411
CRCA	CRCA	Mitochondrial cross section	0.222654
CRCA	CRCA	Mitochondrial cross section	0.310554
CRCA	CRCA	Mitochondrial cross section	0.513652
CRCA	CRCA	Mitochondrial cross section	0.445909
CRCA	CRCA	Mitochondrial cross section	0.181842
[truncated: 271 more rows]

## Sheet: Fig3c_lipid
exp	class	class2	area
SEKI	SEKI	Total lipid droplet area	-2.33811
SEKI	SEKI	Total lipid droplet area	-2.33811
SEKI	SEKI	Total lipid droplet area	-2.33811
SEKI	SEKI	Total lipid droplet area	-2.33811
SEKI	SEKI	Total lipid droplet area	-2.33811
SEKI	SEKI	Total lipid droplet area	-2.33811
SEKI	SEKI	Total lipid droplet area	-2.33811
SEKI	SEKI	Total lipid droplet area	-2.33811
SEKI	SEKI	Total lipid droplet area	-2.33811
SEKI	SEKI	Total lipid droplet area	-2.33811
SEKI	SEKI	Total lipid droplet area	-2.33811
SEKI	SEKI	Total lipid droplet area	-2.33811
STRV	CNT	Total lipid droplet area	-2.33811
STRV	CNT	Total lipid droplet area	-2.33811
CRCA	CRCA	Total lipid droplet area	-2.33811
CRCA	CRCA	Total lipid droplet area	-2.33811
CRCA	CRCA	Total lipid droplet area	-2.33811
CRCA	CRCA	Total lipid droplet area	-2.33811
CRCA	CRCA	Total lipid droplet area	-2.33811
CRCA	CRCA	Total lipid droplet area	-2.33811
CRCA	CRCA	Total lipid droplet area	-2.33811
CRCA	CRCA	Total lipid droplet area	-2.33811
CRCA	CRCA	Total lipid droplet area	-2.33811
CRCA	CRCA	Total lipid droplet area	-2.33811
CRCA	CRCA	Total lipid droplet area	-2.33811
MEWO	CNT	Total lipid droplet area	-2.33811
MEWO	MEWO	Total lipid droplet area	-2.33811
MEWO	MEWO	Total lipid droplet area	-2.33811
MEWO	MEWO	Total lipid droplet area	-2.33811
MEWO	MEWO	Total lipid droplet area	-2.33811
MEWO	MEWO	Total lipid droplet area	-2.33811
MEWO	MEWO	Total lipid droplet area	-2.33811
MEWO	MEWO	Total lipid droplet area	-2.33811
MEWO	MEWO	Total lipid droplet area	-2.33811
LNCA	CNT	Total lipid droplet area	-2.33811
LNCA	LNCA	Total lipid droplet area	-2.33811
LNCA	LNCA	Total lipid droplet area	-2.33811
LNCA	LNCA	Total lipid droplet area	-2.33811
LNCA	LNCA	Total lipid droplet area	-2.33811
LNCA	LNCA	Total lipid droplet area	-0.753145
MEWO	MEWO	Total lipid droplet area	-0.725729
MEWO	MEWO	Total lipid droplet area	-0.40448
LNCA	LNCA	Total lipid droplet area	-0.20202
CRCA	CNT	Total lipid droplet area	-0.123893
LNCA	LNCA	Total lipid droplet area	0.355129
LNCA	LNCA	Total lipid droplet area	0.414857
LNCA	LNCA	Total lipid droplet area	0.751186
MEWO	CNT	Total lipid droplet area	0.753623
SEKI	SEKI	Total lipid droplet area	0.78255
LNCA	LNCA	Total lipid droplet area	0.894995
CRCA	CRCA	Total lipid droplet area	1.11755
LNCA	LNCA	Total lipid droplet area	1.18229
LNCA	CNT	Total lipid droplet area	1.22331
MEWO	CNT	Total lipid droplet area	1.27681
STRV	CNT	Total lipid droplet area	1.46851
MEWO	MEWO	Total lipid droplet area	1.61374
LNCA	LNCA	Total lipid droplet area	1.64821
LNCA	CNT	Total lipid droplet area	1.81849
STRV	CNT	Total lipid droplet area	1.94009
MEWO	MEWO	Total lipid droplet area	1.97393
LNCA	LNCA	Total lipid droplet area	2.06406
STRV	CNT	Total lipid droplet area	2.12462
SEKI	CNT	Total lipid droplet area	2.21582
SEKI	CNT	Total lipid droplet area	2.5712
MEWO	CNT	Total lipid droplet area	2.66804
LNCA	CNT	Total lipid droplet area	2.71944
MEWO	CNT	Total lipid droplet area	2.75939
STRV	CNT	Total lipid droplet area	2.77447
MEWO	MEWO	Total lipid droplet area	2.78702
MEWO	CNT	Total lipid droplet area	2.81003
CRCA	CNT	Total lipid droplet area	2.81237
MEWO	CNT	Total lipid droplet area	2.85895
CRCA	CNT	Total lipid droplet area	2.89417
MEWO	CNT	Total lipid droplet area	2.89803
STRV	CNT	Total lipid droplet area	2.92152
STRV	CNT	Total lipid droplet area	2.96423
MEWO	CNT	Total lipid droplet area	3.08284
MEWO	CNT	Total lipid droplet area	3.11067
LNCA	CNT	Total lipid droplet area	3.21383
CRCA	CNT	Total lipid droplet area	3.28168
SEKI	CNT	Total lipid droplet area	3.29303
LNCA	CNT	Total lipid droplet area	3.36572
LNCA	CNT	Total lipid droplet area	3.41851
LNCA	CNT	Total lipid droplet area	3.43036
CRCA	CNT	Total lipid droplet area	3.44777
CRCA	CNT	Total lipid droplet area	3.45752
SEKI	CNT	Total lipid droplet area	3.47646
CRCA	CNT	Total lipid droplet area	3.49114
MEWO	CNT	Total lipid droplet area	3.49296
LNCA	CNT	Total lipid droplet area	3.52897
SEKI	CNT	Total lipid droplet area	3.6176
SEKI	CNT	Total lipid droplet area	3.63752
MEWO	CNT	Total lipid droplet area	3.65458
MEWO	CNT	Total lipid droplet area	3.66368
STRV	CNT	Total lipid droplet area	3.6849
LNCA	CNT	Total lipid droplet area	3.72922
LNCA	CNT	Total lipid droplet area	3.74706
SEKI	CNT	Total lipid droplet area	3.84716
LNCA	CNT	Total lipid droplet area	3.85541
SEKI	CNT	Total lipid droplet area	3.89817
STRV	CNT	Total lipid droplet area	3.93406
STRV	STRV	Total lipid droplet area	3.95168
SEKI	CNT	Total lipid droplet area	4.01247
STRV	STRV	Total lipid droplet area	4.05433
STRV	CNT	Total lipid droplet area	4.12686
STRV	STRV	Total lipid droplet area	4.17424
LNCA	CNT	Total lipid droplet area	4.22078
CRCA	CNT	Total lipid droplet area	4.22825
SEKI	CNT	Total lipid droplet area	4.2946
CRCA	CNT	Total lipid droplet area	4.32298
SEKI	CNT	Total lipid droplet area	4.43027
STRV	STRV	Total lipid droplet area	4.44203
STRV	CNT	Total lipid droplet area	4.45462
SEKI	CNT	Total lipid droplet area	4.53598
STRV	STRV	Total lipid droplet area	4.8665
STRV	STRV	Total lipid droplet area	4.91588
CRCA	CNT	Total lipid droplet area	5.00091
CRCA	CNT	Total lipid droplet area	5.2455
CRCA	CNT	Total lipid droplet area	5.26325
CRCA	CNT	Total lipid droplet area	5.46763
STRV	STRV	Total lipid droplet area	5.89765
STRV	STRV	Total lipid droplet area	5.93154
STRV	STRV	Total lipid droplet area	6.53104
STRV	STRV	Total lipid droplet area	6.85599
STRV	STRV	Total lipid droplet area	6.91359
STRV	STRV	Total lipid droplet area	7.04723
STRV	STRV	Total lipid droplet area	7.36936

## Sheet: Fig3c_er
exp	class	er	field
STRV	CNT	er_enlarged	8
STRV	CNT	er_normal	163
STRV	STRV	er_enlarged	15
STRV	STRV	er_normal	20
MEWO	MEWO	er_enlarged	1
MEWO	MEWO	er_normal	28
LNCA	LNCA	er_enlarged	0
LNCA	LNCA	er_normal	35
SEKI	SEKI	er_enlarged	38
SEKI	SEKI	er_normal	0
CRCA	CRCA	er_enlarged	27
CRCA	CRCA	er_normal	3
