# Supplementary material for: Decreased liver B vitamin-related enzymes as a metabolic hallmark of cancer cachexia
Source: Nat Commun. 2023 Oct 6;14:6246. doi: 10.1038/s41467-023-41952-w (PMC10558488; doi:10.1038/s41467-023-41952-w)
Supplement: Supplementary file 4 — Source Data [file 41467_2023_41952_MOESM4_ESM.zip › source_data_ed3/Fig2e.xlsx]

## Sheet: Fig2e
class2	class3	mb	x_axis
MEWO	Muscle	Gly	0.741703
MEWO	Muscle	Betaine	1.06404
MEWO	Muscle	Gly	0.862136
MEWO	Muscle	Betaine	1.29343
MEWO	Muscle	Gly	0.853442
MEWO	Muscle	Betaine	1.22779
MEWO	Muscle	Gly	0.649345
MEWO	Muscle	Betaine	1.2709
MEWO	Muscle	Gly	0.668643
MEWO	Muscle	Betaine	1.23677
MEWO	Muscle	Gly	0.770265
MEWO	Muscle	Betaine	1.42908
MEWO	Liver	Gly	0.964441
MEWO	Liver	Betaine	0.725849
MEWO	Liver	Gly	0.860137
MEWO	Liver	Betaine	1.42882
MEWO	Liver	Gly	1.03029
MEWO	Liver	Betaine	1.54694
MEWO	Liver	Gly	0.971197
MEWO	Liver	Gly	1.20166
MEWO	Liver	Gly	1.14523
MEWO	Liver	Betaine	1.88084
LNCA	Muscle	Gly	0.625136
LNCA	Muscle	Betaine	1.04319
LNCA	Muscle	Gly	0.762671
LNCA	Muscle	Betaine	1.09978
LNCA	Muscle	Gly	0.622031
LNCA	Muscle	Betaine	0.929249
LNCA	Muscle	Gly	0.93545
LNCA	Muscle	Betaine	1.16804
LNCA	Muscle	Gly	0.466313
LNCA	Muscle	Betaine	1.23965
LNCA	Muscle	Gly	0.761557
LNCA	Muscle	Betaine	1.20343
LNCA	Muscle	Gly	1.09083
LNCA	Muscle	Betaine	1.32924
LNCA	Muscle	Gly	0.9806
LNCA	Muscle	Betaine	1.26622
LNCA	Muscle	Gly	0.44227
LNCA	Muscle	Betaine	1.08325
LNCA	Muscle	Gly	0.432899
LNCA	Muscle	Betaine	1.08169
LNCA	Muscle	Gly	0.476478
LNCA	Muscle	Betaine	0.954617
LNCA	Liver	Gly	1.1714
LNCA	Liver	Betaine	1.11995
LNCA	Liver	Gly	0.985874
LNCA	Liver	Betaine	1.05395
LNCA	Liver	Gly	0.660822
LNCA	Liver	Betaine	0.801806
LNCA	Liver	Gly	1.10224
LNCA	Liver	Gly	1.05357
LNCA	Liver	Betaine	1.1464
LNCA	Liver	Gly	1.19314
LNCA	Liver	Gly	1.25636
LNCA	Liver	Gly	0.76955
LNCA	Liver	Betaine	1.29396
LNCA	Liver	Gly	0.675569
LNCA	Liver	Betaine	1.30922
LNCA	Liver	Gly	0.751999
LNCA	Liver	Betaine	1.17966
LNCA	Liver	Gly	0.769651
LNCA	Liver	Betaine	0.893925
SEKI	Muscle	Gly	0.953622
SEKI	Muscle	Betaine	0.797858
SEKI	Muscle	Gly	0.673656
SEKI	Muscle	Betaine	1.23612
SEKI	Muscle	Gly	0.556194
SEKI	Muscle	Betaine	0.948675
SEKI	Muscle	Gly	0.556264
SEKI	Muscle	Betaine	1.07374
SEKI	Muscle	Gly	1.10968
SEKI	Muscle	Betaine	0.676888
SEKI	Muscle	Gly	0.577436
SEKI	Muscle	Betaine	1.08922
SEKI	Muscle	Gly	0.843789
SEKI	Muscle	Betaine	0.906861
SEKI	Muscle	Gly	0.753657
SEKI	Muscle	Betaine	0.909732
SEKI	Liver	Gly	0.581391
SEKI	Liver	Betaine	0.757691
SEKI	Liver	Gly	0.729998
SEKI	Liver	Betaine	1.42133
SEKI	Liver	Gly	0.765147
SEKI	Liver	Betaine	0.877285
SEKI	Liver	Gly	0.806948
SEKI	Liver	Betaine	0.680017
SEKI	Liver	Gly	0.467048
SEKI	Liver	Betaine	0.477477
SEKI	Liver	Gly	0.569478
SEKI	Liver	Betaine	0.964956
SEKI	Liver	Gly	0.508358
SEKI	Liver	Betaine	0.732529
SEKI	Liver	Gly	0.985105
SEKI	Liver	Betaine	0.747757
SEKI	Liver	Gly	0.860634
SEKI	Liver	Betaine	0.82133
SEKI	Liver	Gly	0.921946
SEKI	Liver	Betaine	0.83935
SEKI	Liver	Gly	0.843067
SEKI	Liver	Betaine	1.00946
CRCA	Muscle	Gly	0.389838
CRCA	Muscle	Betaine	0.881415
CRCA	Muscle	Gly	0.467167
CRCA	Muscle	Betaine	0.624439
CRCA	Muscle	Gly	0.625845
CRCA	Muscle	Betaine	0.932002
CRCA	Muscle	Gly	0.376405
CRCA	Muscle	Betaine	0.770402
CRCA	Muscle	Gly	0.559488
CRCA	Muscle	Betaine	1.10239
CRCA	Muscle	Gly	0.472454
CRCA	Muscle	Betaine	0.802321
CRCA	Muscle	Gly	0.466958
CRCA	Muscle	Betaine	0.678913
CRCA	Muscle	Gly	0.36844
CRCA	Muscle	Betaine	0.807418
CRCA	Muscle	Gly	0.304464
CRCA	Muscle	Betaine	0.701979
CRCA	Muscle	Gly	0.366994
CRCA	Muscle	Betaine	0.728583
CRCA	Muscle	Gly	0.430715
CRCA	Muscle	Betaine	0.9898
CRCA	Muscle	Gly	0.356975
CRCA	Muscle	Betaine	0.748887
CRCA	Muscle	Gly	0.835366
CRCA	Muscle	Betaine	1.11962
CRCA	Liver	Gly	0.621391
CRCA	Liver	Betaine	0.531416
CRCA	Liver	Gly	0.606409
CRCA	Liver	Betaine	0.348334
CRCA	Liver	Gly	0.638974
CRCA	Liver	Betaine	0.393929
CRCA	Liver	Gly	0.542064
CRCA	Liver	Betaine	0.26764
CRCA	Liver	Gly	0.655022
CRCA	Liver	Betaine	0.621196
CRCA	Liver	Gly	0.614035
CRCA	Liver	Betaine	0.298832
CRCA	Liver	Gly	0.503586
CRCA	Liver	Betaine	0.437295
CRCA	Liver	Gly	0.626113
CRCA	Liver	Betaine	0.476592
CRCA	Liver	Gly	0.598948
CRCA	Liver	Betaine	0.889644
CRCA	Liver	Gly	0.53928
CRCA	Liver	Betaine	0.723033
CRCA	Liver	Gly	0.586595
CRCA	Liver	Betaine	0.624507
CRCA	Liver	Gly	0.576155
CRCA	Liver	Betaine	0.307162
CRCA	Liver	Gly	0.584805
CRCA	Liver	Betaine	0.256587
STRV	Muscle	Gly	0.509447
STRV	Muscle	Betaine	0.611054
STRV	Muscle	Gly	0.419795
STRV	Muscle	Betaine	0.413744
STRV	Muscle	Gly	0.543834
STRV	Muscle	Betaine	0.60858
STRV	Muscle	Gly	0.5837
STRV	Muscle	Betaine	0.550173
STRV	Muscle	Gly	0.491567
STRV	Muscle	Betaine	0.455783
STRV	Muscle	Gly	0.493318
STRV	Muscle	Betaine	0.572481
STRV	Muscle	Gly	0.49814
STRV	Muscle	Betaine	0.538084
STRV	Muscle	Gly	0.558532
STRV	Muscle	Betaine	0.481293
STRV	Liver	Gly	0.777064
STRV	Liver	Betaine	0.736897
STRV	Liver	Gly	0.712117
STRV	Liver	Betaine	0.312677
STRV	Liver	Gly	0.715317
STRV	Liver	Betaine	0.634309
STRV	Liver	Gly	0.868558
STRV	Liver	Betaine	0.35444
STRV	Liver	Gly	0.794806
STRV	Liver	Betaine	0.53453
STRV	Liver	Gly	0.697221
STRV	Liver	Betaine	0.850868
STRV	Liver	Gly	0.701081
STRV	Liver	Betaine	0.847364
STRV	Liver	Gly	0.81864
STRV	Liver	Betaine	0.506032
