# Supplementary material for: Decreased liver B vitamin-related enzymes as a metabolic hallmark of cancer cachexia
Source: Nat Commun. 2023 Oct 6;14:6246. doi: 10.1038/s41467-023-41952-w (PMC10558488; doi:10.1038/s41467-023-41952-w)
Supplement: Supplementary file 4 — Source Data [file 41467_2023_41952_MOESM4_ESM.zip › source_data_ed3/FigS5a.xlsx]

## Sheet: FigS4a
PC1	PC2	class	tissue
-39.7542	35.3512	CRCA	liver
-26.4595	8.21893	CRCA	liver
-32.0873	25.4708	CRCA	liver
-35.8979	-26.5032	SEKI	liver
-23.0659	-26.7735	SEKI	liver
-16.5228	-27.8593	SEKI	liver
11.3418	0.442617	LNCA	liver
17.4721	-3.40285	LNCA	liver
19.0983	-1.65172	LNCA	liver
26.1502	-1.75558	MEWO	liver
23.8145	-3.17468	MEWO	liver
22.3558	-2.94212	MEWO	liver
22.6546	9.14537	STRV	liver
30.9004	15.434	STRV	liver
-16.4706	13.7234	CRCA	muscle
-17.3724	-3.18992	CRCA	muscle
-2.77865	14.0042	CRCA	muscle
-11.1884	11.2679	SEKI	muscle
-25.7077	6.18678	SEKI	muscle
1.58445	21.8559	SEKI	muscle
-27.3938	-21.8702	LNCA	muscle
-9.0295	-22.4659	LNCA	muscle
9.56519	-4.6365	LNCA	muscle
27.8641	-6.42087	MEWO	muscle
18.53	-4.74165	MEWO	muscle
17.7645	-2.59364	MEWO	muscle
15.0353	-8.15061	STRV	muscle
19.5976	7.03123	STRV	muscle
