# Supplementary material for: Decreased liver B vitamin-related enzymes as a metabolic hallmark of cancer cachexia
Source: Nat Commun. 2023 Oct 6;14:6246. doi: 10.1038/s41467-023-41952-w (PMC10558488; doi:10.1038/s41467-023-41952-w)
Supplement: Supplementary file 4 — Source Data [file 41467_2023_41952_MOESM4_ESM.zip › source_data_ed3/Fig7c.xlsx]

## Sheet: Fig7c
up_ac	tag	class	class2	fc
A2AQP0	MYH7B_1061	aceK	Muscle SEKI	0.932163
A2AQP0	MYH7B_1061	malK	Muscle SEKI	0.130173
A2AQP0	MYH7B_1061	sucK	Muscle SEKI	0.416659
A2AQP0	MYH7B_1777	aceK	Muscle SEKI	0.844806
A2AQP0	MYH7B_1777	malK	Muscle SEKI	0.240502
A2AQP0	MYH7B_1777	sucK	Muscle SEKI	0.474758
A2AQP0	MYH7B_249	aceK	Muscle SEKI	0.987444
A2AQP0	MYH7B_249	malK	Muscle SEKI	0.448362
A2AQP0	MYH7B_249	sucK	Muscle SEKI	0.384663
A2AQP0	MYH7B_664	aceK	Muscle SEKI	0.883623
A2AQP0	MYH7B_664	malK	Muscle SEKI	0.430597
A2AQP0	MYH7B_664	sucK	Muscle SEKI	0.474656
O08638	MYH11_244	aceK	Muscle SEKI	0.987444
O08638	MYH11_244	malK	Muscle SEKI	0.448362
O08638	MYH11_244	sucK	Muscle SEKI	0.384663
O08749	DLDH_273	aceK	Muscle SEKI	0.924489
O08749	DLDH_273	malK	Muscle SEKI	0.722323
O08749	DLDH_273	sucK	Muscle SEKI	0.70385
O08749	DLDH_277	aceK	Muscle SEKI	0.828939
O08749	DLDH_277	malK	Muscle SEKI	0.288225
O08749	DLDH_277	sucK	Muscle SEKI	0.696673
O35855	BCAT2_322	aceK	Muscle SEKI	0.647207
O35855	BCAT2_322	malK	Muscle SEKI	0.621029
O35855	BCAT2_322	sucK	Muscle SEKI	0.572796
O55126	NIPS2_276	aceK	Muscle SEKI	0.787951
O55126	NIPS2_276	malK	Muscle SEKI	0.271583
O55126	NIPS2_276	sucK	Muscle SEKI	0.722444
O55143	AT2A2_205	aceK	Muscle SEKI	0.87865
O55143	AT2A2_205	malK	Muscle SEKI	0.246288
O55143	AT2A2_205	sucK	Muscle SEKI	0.375726
O70250	PGAM2_106	aceK	Muscle SEKI	1.37634
O70250	PGAM2_106	malK	Muscle SEKI	0.268598
O70250	PGAM2_106	sucK	Muscle SEKI	0.440543
O70250	PGAM2_157	aceK	Muscle SEKI	1.39908
O70250	PGAM2_157	malK	Muscle SEKI	0.347677
O70250	PGAM2_157	sucK	Muscle SEKI	0.80109
O88990	ACTN3_102	aceK	Muscle SEKI	1.51218
O88990	ACTN3_102	malK	Muscle SEKI	0.258272
O88990	ACTN3_102	sucK	Muscle SEKI	0.795567
O88990	ACTN3_411	aceK	Muscle SEKI	1.28452
O88990	ACTN3_411	malK	Muscle SEKI	0.599113
O88990	ACTN3_411	sucK	Muscle SEKI	0.346801
P00015	CYC2_87	aceK	Muscle SEKI	0.813065
P00015	CYC2_87	malK	Muscle SEKI	0.255125
P00015	CYC2_87	sucK	Muscle SEKI	0.535951
P02088	HBB1_145	aceK	Muscle SEKI	2.32061
P02088	HBB1_145	malK	Muscle SEKI	0.762212
P02088	HBB1_145	sucK	Muscle SEKI	1.04745
P02089	HBB2_145	aceK	Muscle SEKI	2.32061
P02089	HBB2_145	malK	Muscle SEKI	0.762212
P02089	HBB2_145	sucK	Muscle SEKI	1.04745
P02301	H3C_80	aceK	Muscle SEKI	1.45252
P02301	H3C_80	malK	Muscle SEKI	2.1189
P02301	H3C_80	sucK	Muscle SEKI	1.02394
P04247	MYG_146	aceK	Muscle SEKI	0.783238
P04247	MYG_146	malK	Muscle SEKI	0.249847
P04247	MYG_146	sucK	Muscle SEKI	0.608304
P04247	MYG_43	aceK	Muscle SEKI	0.76344
P04247	MYG_43	malK	Muscle SEKI	0.330816
P04247	MYG_43	sucK	Muscle SEKI	0.62421
P05063	ALDOC_147	aceK	Muscle SEKI	1.21383
P05063	ALDOC_147	malK	Muscle SEKI	1.19617
P05063	ALDOC_147	sucK	Muscle SEKI	0.37745
P05063	ALDOC_208	aceK	Muscle SEKI	1.25797
P05063	ALDOC_208	malK	Muscle SEKI	0.419741
P05063	ALDOC_208	sucK	Muscle SEKI	0.536469
P05064	ALDOA_108	aceK	Muscle SEKI	1.22204
P05064	ALDOA_108	malK	Muscle SEKI	0.272568
P05064	ALDOA_108	sucK	Muscle SEKI	1.18636
P05064	ALDOA_147	aceK	Muscle SEKI	1.21383
P05064	ALDOA_147	malK	Muscle SEKI	1.19617
P05064	ALDOA_147	sucK	Muscle SEKI	0.37745
P05064	ALDOA_153	aceK	Muscle SEKI	0.860684
P05064	ALDOA_153	malK	Muscle SEKI	0.368305
P05064	ALDOA_153	sucK	Muscle SEKI	1.05802
P05064	ALDOA_208	aceK	Muscle SEKI	1.25797
P05064	ALDOA_208	malK	Muscle SEKI	0.419741
P05064	ALDOA_208	sucK	Muscle SEKI	0.536469
P05064	ALDOA_230	aceK	Muscle SEKI	1.35931
P05064	ALDOA_230	malK	Muscle SEKI	0.0775777
P05064	ALDOA_230	sucK	Muscle SEKI	0.455911
P05064	ALDOA_312	aceK	Muscle SEKI	1.4418
P05064	ALDOA_312	malK	Muscle SEKI	0.31388
P05064	ALDOA_312	sucK	Muscle SEKI	0.379874
P05064	ALDOA_42	aceK	Muscle SEKI	1.43147
P05064	ALDOA_42	malK	Muscle SEKI	0.564005
P05064	ALDOA_42	sucK	Muscle SEKI	0.392941
P05201	AATC_290	aceK	Muscle SEKI	0.908109
P05201	AATC_290	malK	Muscle SEKI	0.635409
P05201	AATC_290	sucK	Muscle SEKI	0.594844
P05202	AATM_122	aceK	Muscle SEKI	0.539873
P05202	AATM_122	malK	Muscle SEKI	0.406223
P05202	AATM_122	sucK	Muscle SEKI	0.899082
P05202	AATM_150	aceK	Muscle SEKI	0.669568
P05202	AATM_150	malK	Muscle SEKI	0.387364
P05202	AATM_150	sucK	Muscle SEKI	0.571045
P05202	AATM_296	aceK	Muscle SEKI	0.752476
P05202	AATM_296	malK	Muscle SEKI	0.700001
P05202	AATM_296	sucK	Muscle SEKI	0.918159
P05202	AATM_309	aceK	Muscle SEKI	0.55645
P05202	AATM_309	malK	Muscle SEKI	0.109484
P05202	AATM_309	sucK	Muscle SEKI	1.99338
P05977	MYL1_135	aceK	Muscle SEKI	1.05193
P05977	MYL1_135	malK	Muscle SEKI	0.40315
P05977	MYL1_135	sucK	Muscle SEKI	0.295683
P05977	MYL1_26	aceK	Muscle SEKI	1.06736
P05977	MYL1_26	malK	Muscle SEKI	0.230999
P05977	MYL1_26	sucK	Muscle SEKI	0.506854
P05977	MYL1_86	aceK	Muscle SEKI	1.42828
P05977	MYL1_86	malK	Muscle SEKI	0.189017
P05977	MYL1_86	sucK	Muscle SEKI	0.343363
P06151	LDHA_118	aceK	Muscle SEKI	0.652875
P06151	LDHA_118	malK	Muscle SEKI	1.74443
P06151	LDHA_118	sucK	Muscle SEKI	2.96731
P06151	LDHA_126	aceK	Muscle SEKI	1.31231
P06151	LDHA_126	malK	Muscle SEKI	0.326705
P06151	LDHA_126	sucK	Muscle SEKI	0.635679
P06745	G6PI_12	aceK	Muscle SEKI	1.03242
P06745	G6PI_12	malK	Muscle SEKI	0.580953
P06745	G6PI_12	sucK	Muscle SEKI	0.736597
P07310	KCRM_105	aceK	Muscle SEKI	1.23553
P07310	KCRM_105	malK	Muscle SEKI	1.24155
P07310	KCRM_105	sucK	Muscle SEKI	0.680914
P07310	KCRM_107	aceK	Muscle SEKI	1.27989
P07310	KCRM_107	malK	Muscle SEKI	0.19696
P07310	KCRM_107	sucK	Muscle SEKI	0.683874
P07310	KCRM_116	aceK	Muscle SEKI	1.26401
P07310	KCRM_116	malK	Muscle SEKI	0.333306
P07310	KCRM_116	sucK	Muscle SEKI	0.687317
P07310	KCRM_15	aceK	Muscle SEKI	1.30587
P07310	KCRM_15	malK	Muscle SEKI	0.428427
P07310	KCRM_15	sucK	Muscle SEKI	0.660937
P07310	KCRM_156	aceK	Muscle SEKI	1.08447
P07310	KCRM_156	malK	Muscle SEKI	0.194628
P07310	KCRM_156	sucK	Muscle SEKI	1.53195
P07310	KCRM_172	aceK	Muscle SEKI	2.15008
P07310	KCRM_172	malK	Muscle SEKI	0.342177
P07310	KCRM_172	sucK	Muscle SEKI	0.975654
P07310	KCRM_242	aceK	Muscle SEKI	1.36563
P07310	KCRM_242	malK	Muscle SEKI	0.623857
P07310	KCRM_242	sucK	Muscle SEKI	0.536294
P07310	KCRM_247	aceK	Muscle SEKI	1.40285
P07310	KCRM_247	malK	Muscle SEKI	0.760991
P07310	KCRM_247	sucK	Muscle SEKI	0.413391
P07310	KCRM_25	aceK	Muscle SEKI	1.56914
P07310	KCRM_25	malK	Muscle SEKI	0.47312
P07310	KCRM_25	sucK	Muscle SEKI	0.547622
P07310	KCRM_259	aceK	Muscle SEKI	1.18201
P07310	KCRM_259	malK	Muscle SEKI	0.587449
P07310	KCRM_259	sucK	Muscle SEKI	4.10797
P07310	KCRM_298	aceK	Muscle SEKI	1.3936
P07310	KCRM_298	malK	Muscle SEKI	0.232178
P07310	KCRM_298	sucK	Muscle SEKI	0.663283
P07310	KCRM_304	aceK	Muscle SEKI	1.43669
P07310	KCRM_304	malK	Muscle SEKI	0.333835
P07310	KCRM_304	sucK	Muscle SEKI	0.671203
P07310	KCRM_307	aceK	Muscle SEKI	1.31616
P07310	KCRM_307	malK	Muscle SEKI	0.711555
P07310	KCRM_307	sucK	Muscle SEKI	0.677678
P07310	KCRM_366	aceK	Muscle SEKI	1.4431
P07310	KCRM_366	malK	Muscle SEKI	0.343157
P07310	KCRM_366	sucK	Muscle SEKI	0.664936
P07310	KCRM_369	aceK	Muscle SEKI	1.1081
P07310	KCRM_369	malK	Muscle SEKI	0.605933
P07310	KCRM_369	sucK	Muscle SEKI	0.704377
P07724	ALBU_212	aceK	Muscle SEKI	2.20453
P07724	ALBU_212	malK	Muscle SEKI	0.75313
P07724	ALBU_212	sucK	Muscle SEKI	0.689789
P07724	ALBU_229	aceK	Muscle SEKI	3.05326
P07724	ALBU_229	malK	Muscle SEKI	0.525825
P07724	ALBU_229	sucK	Muscle SEKI	0.585323
P07724	ALBU_236	aceK	Muscle SEKI	2.6116
P07724	ALBU_236	malK	Muscle SEKI	0.547482
P07724	ALBU_236	sucK	Muscle SEKI	0.746604
P07724	ALBU_28	aceK	Muscle SEKI	3.35537
P07724	ALBU_28	malK	Muscle SEKI	0.258283
P07724	ALBU_28	sucK	Muscle SEKI	0.726263
P07724	ALBU_305	aceK	Muscle SEKI	3.32629
P07724	ALBU_305	malK	Muscle SEKI	0.522029
P07724	ALBU_305	sucK	Muscle SEKI	0.774064
P07724	ALBU_490	aceK	Muscle SEKI	2.38492
P07724	ALBU_490	malK	Muscle SEKI	0.867946
P07724	ALBU_490	sucK	Muscle SEKI	0.697065
P07724	ALBU_558	aceK	Muscle SEKI	2.79474
P07724	ALBU_558	malK	Muscle SEKI	0.292046
P07724	ALBU_558	sucK	Muscle SEKI	0.707919
P07724	ALBU_65	aceK	Muscle SEKI	6.03862
P07724	ALBU_65	malK	Muscle SEKI	2.28452
P07724	ALBU_65	sucK	Muscle SEKI	0.651958
P08249	MDHM_185	aceK	Muscle SEKI	0.725517
P08249	MDHM_185	malK	Muscle SEKI	0.302511
P08249	MDHM_185	sucK	Muscle SEKI	1.38427
P08249	MDHM_203	aceK	Muscle SEKI	0.663793
P08249	MDHM_203	malK	Muscle SEKI	0.0625722
P08249	MDHM_203	sucK	Muscle SEKI	1.00991
P08249	MDHM_301	aceK	Muscle SEKI	0.76719
P08249	MDHM_301	malK	Muscle SEKI	0.225968
P08249	MDHM_301	sucK	Muscle SEKI	0.664272
P08249	MDHM_314	aceK	Muscle SEKI	0.512074
P08249	MDHM_314	malK	Muscle SEKI	0.278451
P08249	MDHM_314	sucK	Muscle SEKI	1.38348
P08249	MDHM_324	aceK	Muscle SEKI	0.612
P08249	MDHM_324	malK	Muscle SEKI	0.281198
P08249	MDHM_324	sucK	Muscle SEKI	0.799094
P09041	PGK2_30	aceK	Muscle SEKI	1.54056
P09041	PGK2_30	malK	Muscle SEKI	0.621148
P09041	PGK2_30	sucK	Muscle SEKI	0.80721
P09411	PGK1_156	aceK	Muscle SEKI	1.16871
P09411	PGK1_156	malK	Muscle SEKI	14.1806
P09411	PGK1_156	sucK	Muscle SEKI	0.508369
P09411	PGK1_30	aceK	Muscle SEKI	1.45385
P09411	PGK1_30	malK	Muscle SEKI	0.501252
P09411	PGK1_30	sucK	Muscle SEKI	0.767264
P09411	PGK1_48	aceK	Muscle SEKI	0.904516
P09411	PGK1_48	malK	Muscle SEKI	0.965043
P09411	PGK1_48	sucK	Muscle SEKI	0.659066
P09411	PGK1_75	aceK	Muscle SEKI	1.03884
P09411	PGK1_75	malK	Muscle SEKI	0.662131
P09411	PGK1_75	sucK	Muscle SEKI	1.20321
P09542	MYL3_151	aceK	Muscle SEKI	1.05193
P09542	MYL3_151	malK	Muscle SEKI	0.40315
P09542	MYL3_151	sucK	Muscle SEKI	0.295683
P10126	EF1A1_41	aceK	Muscle SEKI	0.941699
P10126	EF1A1_41	malK	Muscle SEKI	1.28422
P10126	EF1A1_41	sucK	Muscle SEKI	0.287791
P10853	H2B1F_109	aceK	Muscle SEKI	1.96072
P10853	H2B1F_109	malK	Muscle SEKI	0.472459
P10853	H2B1F_109	sucK	Muscle SEKI	0.759847
P10853	H2B1F_121	aceK	Muscle SEKI	1.65035
P10853	H2B1F_121	malK	Muscle SEKI	0.551341
P10853	H2B1F_121	sucK	Muscle SEKI	0.732617
P10854	H2B1M_109	aceK	Muscle SEKI	1.96072
P10854	H2B1M_109	malK	Muscle SEKI	0.472459
P10854	H2B1M_109	sucK	Muscle SEKI	0.759847
P10854	H2B1M_121	aceK	Muscle SEKI	1.65035
P10854	H2B1M_121	malK	Muscle SEKI	0.551341
P10854	H2B1M_121	sucK	Muscle SEKI	0.732617
P13541	MYH3_1055	aceK	Muscle SEKI	0.932163
P13541	MYH3_1055	malK	Muscle SEKI	0.130173
P13541	MYH3_1055	sucK	Muscle SEKI	0.416659
P13541	MYH3_1375	aceK	Muscle SEKI	0.985495
P13541	MYH3_1375	malK	Muscle SEKI	0.492402
P13541	MYH3_1375	sucK	Muscle SEKI	0.54532
P13541	MYH3_1452	aceK	Muscle SEKI	1.06705
P13541	MYH3_1452	malK	Muscle SEKI	0.44506
P13541	MYH3_1452	sucK	Muscle SEKI	0.363073
P13541	MYH3_1771	aceK	Muscle SEKI	0.844806
P13541	MYH3_1771	malK	Muscle SEKI	0.240502
P13541	MYH3_1771	sucK	Muscle SEKI	0.474758
P13541	MYH3_1807	aceK	Muscle SEKI	0.840294
P13541	MYH3_1807	malK	Muscle SEKI	0.382819
P13541	MYH3_1807	sucK	Muscle SEKI	0.471425
P13541	MYH3_1920	aceK	Muscle SEKI	0.896255
P13541	MYH3_1920	malK	Muscle SEKI	0.240978
P13541	MYH3_1920	sucK	Muscle SEKI	0.345761
P13541	MYH3_247	aceK	Muscle SEKI	0.987444
P13541	MYH3_247	malK	Muscle SEKI	0.448362
P13541	MYH3_247	sucK	Muscle SEKI	0.384663
P13541	MYH3_279	aceK	Muscle SEKI	0.682634
P13541	MYH3_279	malK	Muscle SEKI	0.337544
P13541	MYH3_279	sucK	Muscle SEKI	0.510425
P13541	MYH3_826	aceK	Muscle SEKI	1.14846
P13541	MYH3_826	malK	Muscle SEKI	0.382074
P13541	MYH3_826	sucK	Muscle SEKI	0.67647
P13541	MYH3_969	aceK	Muscle SEKI	0.979455
P13541	MYH3_969	malK	Muscle SEKI	0.326187
P13541	MYH3_969	sucK	Muscle SEKI	0.506178
P13542	MYH8_1019	aceK	Muscle SEKI	1.22356
P13542	MYH8_1019	malK	Muscle SEKI	27.3446
P13542	MYH8_1019	sucK	Muscle SEKI	0.918866
P13542	MYH8_1029	aceK	Muscle SEKI	1.16101
P13542	MYH8_1029	malK	Muscle SEKI	0.357718
P13542	MYH8_1029	sucK	Muscle SEKI	0.858764
P13542	MYH8_1057	aceK	Muscle SEKI	1.06105
P13542	MYH8_1057	malK	Muscle SEKI	0.130173
P13542	MYH8_1057	sucK	Muscle SEKI	0.438728
P13542	MYH8_1377	aceK	Muscle SEKI	0.985495
P13542	MYH8_1377	malK	Muscle SEKI	0.492402
P13542	MYH8_1377	sucK	Muscle SEKI	0.54532
P13542	MYH8_1531	aceK	Muscle SEKI	0.728511
P13542	MYH8_1531	malK	Muscle SEKI	0.169529
P13542	MYH8_1531	sucK	Muscle SEKI	0.460467
P13542	MYH8_1572	aceK	Muscle SEKI	1.12975
P13542	MYH8_1572	malK	Muscle SEKI	0.375279
P13542	MYH8_1572	sucK	Muscle SEKI	0.492466
P13542	MYH8_1578	aceK	Muscle SEKI	1.12433
P13542	MYH8_1578	malK	Muscle SEKI	0.111707
P13542	MYH8_1578	sucK	Muscle SEKI	0.544356
P13542	MYH8_1582	aceK	Muscle SEKI	0.977217
P13542	MYH8_1582	malK	Muscle SEKI	0.682018
P13542	MYH8_1582	sucK	Muscle SEKI	0.324968
P13542	MYH8_1590	aceK	Muscle SEKI	1.42265
P13542	MYH8_1590	malK	Muscle SEKI	0.687279
P13542	MYH8_1590	sucK	Muscle SEKI	0.384811
P13542	MYH8_1730	aceK	Muscle SEKI	0.940139
P13542	MYH8_1730	malK	Muscle SEKI	0.291114
P13542	MYH8_1730	sucK	Muscle SEKI	0.410315
P13542	MYH8_1773	aceK	Muscle SEKI	0.844806
P13542	MYH8_1773	malK	Muscle SEKI	0.240502
P13542	MYH8_1773	sucK	Muscle SEKI	0.474758
P13542	MYH8_1794	aceK	Muscle SEKI	0.891881
P13542	MYH8_1794	malK	Muscle SEKI	0.334416
P13542	MYH8_1794	sucK	Muscle SEKI	0.441061
P13542	MYH8_1809	aceK	Muscle SEKI	0.840294
P13542	MYH8_1809	malK	Muscle SEKI	0.382819
P13542	MYH8_1809	sucK	Muscle SEKI	0.471425
P13542	MYH8_1817	aceK	Muscle SEKI	1.10574
P13542	MYH8_1817	malK	Muscle SEKI	0.318867
P13542	MYH8_1817	sucK	Muscle SEKI	0.48842
P13542	MYH8_1834	aceK	Muscle SEKI	0.875981
P13542	MYH8_1834	malK	Muscle SEKI	0.678425
P13542	MYH8_1834	sucK	Muscle SEKI	0.350107
P13542	MYH8_1841	aceK	Muscle SEKI	0.917056
P13542	MYH8_1841	malK	Muscle SEKI	0.47467
P13542	MYH8_1841	sucK	Muscle SEKI	0.459425
P13542	MYH8_1877	aceK	Muscle SEKI	1.14376
P13542	MYH8_1877	malK	Muscle SEKI	0.157938
P13542	MYH8_1877	sucK	Muscle SEKI	0.902268
P13542	MYH8_1922	aceK	Muscle SEKI	1.01438
P13542	MYH8_1922	malK	Muscle SEKI	0.261563
P13542	MYH8_1922	sucK	Muscle SEKI	0.743542
P13542	MYH8_24	aceK	Muscle SEKI	1.36707
P13542	MYH8_24	malK	Muscle SEKI	0.393789
P13542	MYH8_24	sucK	Muscle SEKI	0.349045
P13542	MYH8_249	aceK	Muscle SEKI	0.987444
P13542	MYH8_249	malK	Muscle SEKI	0.448362
P13542	MYH8_249	sucK	Muscle SEKI	0.384663
P13542	MYH8_281	aceK	Muscle SEKI	0.682634
P13542	MYH8_281	malK	Muscle SEKI	0.337544
P13542	MYH8_281	sucK	Muscle SEKI	0.510425
P13542	MYH8_453	aceK	Muscle SEKI	1.11476
P13542	MYH8_453	malK	Muscle SEKI	0.452128
P13542	MYH8_453	sucK	Muscle SEKI	0.2953
P13542	MYH8_660	aceK	Muscle SEKI	0.883623
P13542	MYH8_660	malK	Muscle SEKI	0.430597
P13542	MYH8_660	sucK	Muscle SEKI	0.474656
P13542	MYH8_682	aceK	Muscle SEKI	0.497295
P13542	MYH8_682	malK	Muscle SEKI	0.273283
P13542	MYH8_682	sucK	Muscle SEKI	0.322177
P13542	MYH8_747	aceK	Muscle SEKI	1.1757
P13542	MYH8_747	malK	Muscle SEKI	0.318951
P13542	MYH8_747	sucK	Muscle SEKI	0.771019
P13542	MYH8_828	aceK	Muscle SEKI	1.14846
P13542	MYH8_828	malK	Muscle SEKI	0.382074
P13542	MYH8_828	sucK	Muscle SEKI	0.67647
P13542	MYH8_971	aceK	Muscle SEKI	0.979455
P13542	MYH8_971	malK	Muscle SEKI	0.326187
P13542	MYH8_971	sucK	Muscle SEKI	0.506178
P14152	MDHC_107	aceK	Muscle SEKI	1.02421
P14152	MDHC_107	malK	Muscle SEKI	0.170694
P14152	MDHC_107	sucK	Muscle SEKI	0.706303
P14152	MDHC_118	aceK	Muscle SEKI	1.07378
P14152	MDHC_118	malK	Muscle SEKI	0.419045
P14152	MDHC_118	sucK	Muscle SEKI	0.321758
P14152	MDHC_236	aceK	Muscle SEKI	1.45625
P14152	MDHC_236	malK	Muscle SEKI	0.212766
P14152	MDHC_236	sucK	Muscle SEKI	0.289017
P16015	CAH3_135	aceK	Muscle SEKI	0.441481
P16015	CAH3_135	malK	Muscle SEKI	2.36149
P16015	CAH3_135	sucK	Muscle SEKI	13.002
P16015	CAH3_39	aceK	Muscle SEKI	2.27997
P16015	CAH3_39	malK	Muscle SEKI	0.485861
P16015	CAH3_39	sucK	Muscle SEKI	0.742777
P16015	CAH3_57	aceK	Muscle SEKI	1.98151
P16015	CAH3_57	malK	Muscle SEKI	0.425498
P16015	CAH3_57	sucK	Muscle SEKI	0.999651
P16125	LDHB_82	aceK	Muscle SEKI	1.16624
P16125	LDHB_82	malK	Muscle SEKI	0.410904
P16125	LDHB_82	sucK	Muscle SEKI	0.459853
P16858	G3P_105	aceK	Muscle SEKI	0.805754
P16858	G3P_105	malK	Muscle SEKI	0.446181
P16858	G3P_105	sucK	Muscle SEKI	2.90635
P16858	G3P_111	aceK	Muscle SEKI	1.60966
P16858	G3P_111	malK	Muscle SEKI	0.679528
P16858	G3P_111	sucK	Muscle SEKI	0.527382
P16858	G3P_184	aceK	Muscle SEKI	0.582381
P16858	G3P_184	malK	Muscle SEKI	1.1515
P16858	G3P_184	sucK	Muscle SEKI	3.04205
P16858	G3P_192	aceK	Muscle SEKI	1.62733
P16858	G3P_192	malK	Muscle SEKI	0.610857
P16858	G3P_192	sucK	Muscle SEKI	0.403931
P16858	G3P_213	aceK	Muscle SEKI	1.51775
P16858	G3P_213	malK	Muscle SEKI	0.338467
P16858	G3P_213	sucK	Muscle SEKI	0.618671
P16858	G3P_249	aceK	Muscle SEKI	1.12051
P16858	G3P_249	malK	Muscle SEKI	0.418445
P16858	G3P_249	sucK	Muscle SEKI	0.457304
P16858	G3P_258	aceK	Muscle SEKI	1.32157
P16858	G3P_258	malK	Muscle SEKI	0.219482
P16858	G3P_258	sucK	Muscle SEKI	0.382069
P16858	G3P_261	aceK	Muscle SEKI	1.18449
P16858	G3P_261	malK	Muscle SEKI	0.244734
P16858	G3P_261	sucK	Muscle SEKI	0.39219
P16858	G3P_332	aceK	Muscle SEKI	5.13467
P16858	G3P_332	malK	Muscle SEKI	1.94211
P16858	G3P_332	sucK	Muscle SEKI	0.524261
P16858	G3P_70	aceK	Muscle SEKI	0.50096
P16858	G3P_70	malK	Muscle SEKI	0.275772
P16858	G3P_70	sucK	Muscle SEKI	0.623482
P17156	HSP72_351	aceK	Muscle SEKI	1.24705
P17156	HSP72_351	malK	Muscle SEKI	1.25594
P17156	HSP72_351	sucK	Muscle SEKI	0.523655
P17182	ENOA_193	aceK	Muscle SEKI	1.40531
P17182	ENOA_193	malK	Muscle SEKI	2.55774
P17182	ENOA_193	sucK	Muscle SEKI	0.576849
P17183	ENOG_406	aceK	Muscle SEKI	1.42481
P17183	ENOG_406	malK	Muscle SEKI	0.522638
P17183	ENOG_406	sucK	Muscle SEKI	0.330889
P17751	TPIS_119	aceK	Muscle SEKI	0.819433
P17751	TPIS_119	malK	Muscle SEKI	0.286931
P17751	TPIS_119	sucK	Muscle SEKI	1.56083
P17751	TPIS_244	aceK	Muscle SEKI	1.27252
P17751	TPIS_244	malK	Muscle SEKI	0.578029
P17751	TPIS_244	sucK	Muscle SEKI	0.475812
P17751	TPIS_56	aceK	Muscle SEKI	1.59326
P17751	TPIS_56	malK	Muscle SEKI	0.199619
P17751	TPIS_56	sucK	Muscle SEKI	0.533954
P21107	TPM3_113	aceK	Muscle SEKI	1.24468
P21107	TPM3_113	malK	Muscle SEKI	0.243087
P21107	TPM3_113	sucK	Muscle SEKI	0.928918
P21107	TPM3_119	aceK	Muscle SEKI	1.2301
P21107	TPM3_119	malK	Muscle SEKI	0.2634
P21107	TPM3_119	sucK	Muscle SEKI	0.723023
P21550	ENOB_126	aceK	Muscle SEKI	1.19717
P21550	ENOB_126	malK	Muscle SEKI	0.694779
P21550	ENOB_126	sucK	Muscle SEKI	0.362022
P21550	ENOB_193	aceK	Muscle SEKI	1.34153
P21550	ENOB_193	malK	Muscle SEKI	0.446311
P21550	ENOB_193	sucK	Muscle SEKI	0.613046
P21550	ENOB_239	aceK	Muscle SEKI	0.479937
P21550	ENOB_239	malK	Muscle SEKI	0.104913
P21550	ENOB_239	sucK	Muscle SEKI	1.54903
P21550	ENOB_256	aceK	Muscle SEKI	1.03312
P21550	ENOB_256	malK	Muscle SEKI	0.954254
P21550	ENOB_256	sucK	Muscle SEKI	0.455851
P21550	ENOB_275	aceK	Muscle SEKI	1.11677
P21550	ENOB_275	malK	Muscle SEKI	0.505121
P21550	ENOB_275	sucK	Muscle SEKI	0.588204
P21550	ENOB_334	aceK	Muscle SEKI	2.57532
P21550	ENOB_334	malK	Muscle SEKI	0.5196
P21550	ENOB_334	sucK	Muscle SEKI	0.670321
P21550	ENOB_406	aceK	Muscle SEKI	1.42481
P21550	ENOB_406	malK	Muscle SEKI	0.522638
P21550	ENOB_406	sucK	Muscle SEKI	0.330889
P21550	ENOB_420	aceK	Muscle SEKI	1.3191
P21550	ENOB_420	malK	Muscle SEKI	0.619498
P21550	ENOB_420	sucK	Muscle SEKI	0.579929
P21550	ENOB_64	aceK	Muscle SEKI	1.2936
P21550	ENOB_64	malK	Muscle SEKI	0.244745
P21550	ENOB_64	sucK	Muscle SEKI	0.574606
P21550	ENOB_71	aceK	Muscle SEKI	1.18624
P21550	ENOB_71	malK	Muscle SEKI	0.258866
P21550	ENOB_71	sucK	Muscle SEKI	0.542542
P23927	CRYAB_166	aceK	Muscle SEKI	1.01583
P23927	CRYAB_166	malK	Muscle SEKI	0.251368
P23927	CRYAB_166	sucK	Muscle SEKI	0.436442
P26443	DHE3_503	aceK	Muscle SEKI	0.734717
P26443	DHE3_503	malK	Muscle SEKI	0.606085
P26443	DHE3_503	sucK	Muscle SEKI	0.8622
P26443	DHE3_527	aceK	Muscle SEKI	0.710618
P26443	DHE3_527	malK	Muscle SEKI	0.3569
P26443	DHE3_527	sucK	Muscle SEKI	0.726404
P30275	KCRU_276	aceK	Muscle SEKI	1.29593
P30275	KCRU_276	malK	Muscle SEKI	0.60521
P30275	KCRU_276	sucK	Muscle SEKI	0.46027
P35486	ODPA_321	aceK	Muscle SEKI	0.717327
P35486	ODPA_321	malK	Muscle SEKI	0.355127
P35486	ODPA_321	sucK	Muscle SEKI	0.703293
P35486	ODPA_77	aceK	Muscle SEKI	0.922452
P35486	ODPA_77	malK	Muscle SEKI	0.528848
P35486	ODPA_77	sucK	Muscle SEKI	0.848901
P35487	ODPAT_78	aceK	Muscle SEKI	0.922452
P35487	ODPAT_78	malK	Muscle SEKI	0.528848
P35487	ODPAT_78	sucK	Muscle SEKI	0.848901
P38647	GRP75_288	aceK	Muscle SEKI	0.698103
P38647	GRP75_288	malK	Muscle SEKI	0.191712
P38647	GRP75_288	sucK	Muscle SEKI	0.632537
P42125	ECI1_229	aceK	Muscle SEKI	0.719628
P42125	ECI1_229	malK	Muscle SEKI	19.752
P42125	ECI1_229	sucK	Muscle SEKI	0.671045
P42125	ECI1_255	aceK	Muscle SEKI	1.08399
P42125	ECI1_255	malK	Muscle SEKI	0.260783
P42125	ECI1_255	sucK	Muscle SEKI	0.646803
P47857	PFKAM_678	aceK	Muscle SEKI	0.99041
P47857	PFKAM_678	malK	Muscle SEKI	0.330259
P47857	PFKAM_678	sucK	Muscle SEKI	0.690079
P47934	CACP_261	aceK	Muscle SEKI	0.832827
P47934	CACP_261	malK	Muscle SEKI	0.145312
P47934	CACP_261	sucK	Muscle SEKI	0.831865
P47934	CACP_315	aceK	Muscle SEKI	0.683265
P47934	CACP_315	malK	Muscle SEKI	0.32993
P47934	CACP_315	sucK	Muscle SEKI	0.64648
P47934	CACP_609	aceK	Muscle SEKI	0.693137
P47934	CACP_609	malK	Muscle SEKI	0.404353
P47934	CACP_609	sucK	Muscle SEKI	0.656178
P48962	ADT1_23	aceK	Muscle SEKI	0.577648
P48962	ADT1_23	malK	Muscle SEKI	0.187237
P48962	ADT1_23	sucK	Muscle SEKI	1.95012
P48962	ADT1_92	aceK	Muscle SEKI	0.868707
P48962	ADT1_92	malK	Muscle SEKI	0.706826
P48962	ADT1_92	sucK	Muscle SEKI	0.725076
P51881	ADT2_23	aceK	Muscle SEKI	0.544623
P51881	ADT2_23	malK	Muscle SEKI	0.193584
P51881	ADT2_23	sucK	Muscle SEKI	1.87487
P51881	ADT2_92	aceK	Muscle SEKI	0.868707
P51881	ADT2_92	malK	Muscle SEKI	0.706826
P51881	ADT2_92	sucK	Muscle SEKI	0.725076
P52196	THTR_14	aceK	Muscle SEKI	0.764008
P52196	THTR_14	malK	Muscle SEKI	23.588
P52196	THTR_14	sucK	Muscle SEKI	0.815974
P52825	CPT2_418	aceK	Muscle SEKI	0.652881
P52825	CPT2_418	malK	Muscle SEKI	0.309921
P52825	CPT2_418	sucK	Muscle SEKI	1.09073
P52825	CPT2_424	aceK	Muscle SEKI	0.911988
P52825	CPT2_424	malK	Muscle SEKI	0.541584
P52825	CPT2_424	sucK	Muscle SEKI	0.972203
P54071	IDHP_106	aceK	Muscle SEKI	0.448653
P54071	IDHP_106	malK	Muscle SEKI	0.450857
P54071	IDHP_106	sucK	Muscle SEKI	2.23605
P54071	IDHP_133	aceK	Muscle SEKI	0.883042
P54071	IDHP_133	malK	Muscle SEKI	0.312058
P54071	IDHP_133	sucK	Muscle SEKI	0.906408
P54071	IDHP_180	aceK	Muscle SEKI	0.862035
P54071	IDHP_180	malK	Muscle SEKI	0.398098
P54071	IDHP_180	sucK	Muscle SEKI	0.803914
P54071	IDHP_256	aceK	Muscle SEKI	0.812936
P54071	IDHP_256	malK	Muscle SEKI	0.454499
P54071	IDHP_256	sucK	Muscle SEKI	0.770755
P54071	IDHP_384	aceK	Muscle SEKI	0.927293
P54071	IDHP_384	malK	Muscle SEKI	0.5294
P54071	IDHP_384	sucK	Muscle SEKI	0.743057
P54071	IDHP_400	aceK	Muscle SEKI	0.769045
P54071	IDHP_400	malK	Muscle SEKI	0.34128
P54071	IDHP_400	sucK	Muscle SEKI	0.894106
P54071	IDHP_48	aceK	Muscle SEKI	0.811476
P54071	IDHP_48	malK	Muscle SEKI	0.432171
P54071	IDHP_48	sucK	Muscle SEKI	0.838264
P54869	HMCS2_310	aceK	Muscle SEKI	1.71171
P54869	HMCS2_310	malK	Muscle SEKI	0.0320994
P54869	HMCS2_310	sucK	Muscle SEKI	2.14685
P56382	ATP5E_37	aceK	Muscle SEKI	0.894005
P56382	ATP5E_37	malK	Muscle SEKI	0.0743411
P56382	ATP5E_37	sucK	Muscle SEKI	0.433901
P56480	ATPB_133	aceK	Muscle SEKI	0.897738
P56480	ATPB_133	malK	Muscle SEKI	0.346272
P56480	ATPB_133	sucK	Muscle SEKI	0.941396
P56480	ATPB_259	aceK	Muscle SEKI	0.929599
P56480	ATPB_259	malK	Muscle SEKI	0.258947
P56480	ATPB_259	sucK	Muscle SEKI	0.896919
P58771	TPM1_112	aceK	Muscle SEKI	1.24468
P58771	TPM1_112	malK	Muscle SEKI	0.243087
P58771	TPM1_112	sucK	Muscle SEKI	0.928918
P58771	TPM1_118	aceK	Muscle SEKI	1.2301
P58771	TPM1_118	malK	Muscle SEKI	0.2634
P58771	TPM1_118	sucK	Muscle SEKI	0.723023
P58771	TPM1_12	aceK	Muscle SEKI	1.01165
P58771	TPM1_12	malK	Muscle SEKI	0.365191
P58771	TPM1_12	sucK	Muscle SEKI	0.618402
P58771	TPM1_136	aceK	Muscle SEKI	0.884812
P58771	TPM1_136	malK	Muscle SEKI	0.654044
P58771	TPM1_136	sucK	Muscle SEKI	0.536551
P58771	TPM1_140	aceK	Muscle SEKI	1.21441
P58771	TPM1_140	malK	Muscle SEKI	0.768563
P58771	TPM1_140	sucK	Muscle SEKI	0.631285
P58771	TPM1_149	aceK	Muscle SEKI	1.1307
P58771	TPM1_149	malK	Muscle SEKI	0.447062
P58771	TPM1_149	sucK	Muscle SEKI	0.481008
P58771	TPM1_152	aceK	Muscle SEKI	0.959898
P58771	TPM1_152	malK	Muscle SEKI	0.396832
P58771	TPM1_152	sucK	Muscle SEKI	0.783675
P58771	TPM1_198	aceK	Muscle SEKI	1.00623
P58771	TPM1_198	malK	Muscle SEKI	0.372503
P58771	TPM1_198	sucK	Muscle SEKI	1.04317
P58771	TPM1_48	aceK	Muscle SEKI	1.20807
P58771	TPM1_48	malK	Muscle SEKI	0.469379
P58771	TPM1_48	sucK	Muscle SEKI	0.481747
P58774	TPM2_112	aceK	Muscle SEKI	1.24468
P58774	TPM2_112	malK	Muscle SEKI	0.243087
P58774	TPM2_112	sucK	Muscle SEKI	0.928918
P58774	TPM2_118	aceK	Muscle SEKI	1.2301
P58774	TPM2_118	malK	Muscle SEKI	0.2634
P58774	TPM2_118	sucK	Muscle SEKI	0.723023
P58774	TPM2_12	aceK	Muscle SEKI	1.01165
P58774	TPM2_12	malK	Muscle SEKI	0.365191
P58774	TPM2_12	sucK	Muscle SEKI	0.618402
P58774	TPM2_161	aceK	Muscle SEKI	1.15649
P58774	TPM2_161	malK	Muscle SEKI	0.818275
P58774	TPM2_161	sucK	Muscle SEKI	0.553449
P58774	TPM2_198	aceK	Muscle SEKI	0.816937
P58774	TPM2_198	malK	Muscle SEKI	1.34179
P58774	TPM2_198	sucK	Muscle SEKI	2.17051
P58774	TPM2_248	aceK	Muscle SEKI	0.90306
P58774	TPM2_248	malK	Muscle SEKI	0.436733
P58774	TPM2_248	sucK	Muscle SEKI	15.689
P58774	TPM2_48	aceK	Muscle SEKI	1.03508
P58774	TPM2_48	malK	Muscle SEKI	0.425579
P58774	TPM2_48	sucK	Muscle SEKI	0.720488
P60710	ACTB_326	aceK	Muscle SEKI	1.11613
P60710	ACTB_326	malK	Muscle SEKI	0.502207
P60710	ACTB_326	sucK	Muscle SEKI	0.427886
P60710	ACTB_328	aceK	Muscle SEKI	3.74336
P60710	ACTB_328	malK	Muscle SEKI	0.241781
P60710	ACTB_328	sucK	Muscle SEKI	0.533364
P60710	ACTB_50	aceK	Muscle SEKI	1.63958
P60710	ACTB_50	malK	Muscle SEKI	0.585358
P60710	ACTB_50	sucK	Muscle SEKI	0.540732
P60710	ACTB_61	aceK	Muscle SEKI	1.11928
P60710	ACTB_61	malK	Muscle SEKI	0.63786
P60710	ACTB_61	sucK	Muscle SEKI	0.448828
P62631	EF1A2_179	aceK	Muscle SEKI	1.17529
P62631	EF1A2_179	malK	Muscle SEKI	0.188509
P62631	EF1A2_179	sucK	Muscle SEKI	0.697139
P62631	EF1A2_41	aceK	Muscle SEKI	0.941699
P62631	EF1A2_41	malK	Muscle SEKI	1.28422
P62631	EF1A2_41	sucK	Muscle SEKI	0.287791
P62737	ACTA_328	aceK	Muscle SEKI	1.11613
P62737	ACTA_328	malK	Muscle SEKI	0.502207
P62737	ACTA_328	sucK	Muscle SEKI	0.427886
P62737	ACTA_330	aceK	Muscle SEKI	3.74336
P62737	ACTA_330	malK	Muscle SEKI	0.241781
P62737	ACTA_330	sucK	Muscle SEKI	0.533364
P62737	ACTA_52	aceK	Muscle SEKI	1.63958
P62737	ACTA_52	malK	Muscle SEKI	0.585358
P62737	ACTA_52	sucK	Muscle SEKI	0.540732
P62737	ACTA_63	aceK	Muscle SEKI	1.11928
P62737	ACTA_63	malK	Muscle SEKI	0.63786
P62737	ACTA_63	sucK	Muscle SEKI	0.448828
P62806	H4_92	aceK	Muscle SEKI	1.72044
P62806	H4_92	malK	Muscle SEKI	0.318719
P62806	H4_92	sucK	Muscle SEKI	0.887848
P62897	CYC_87	aceK	Muscle SEKI	0.813065
P62897	CYC_87	malK	Muscle SEKI	0.255125
P62897	CYC_87	sucK	Muscle SEKI	0.535951
P63017	HSP7C_246	aceK	Muscle SEKI	1.15819
P63017	HSP7C_246	malK	Muscle SEKI	0.220377
P63017	HSP7C_246	sucK	Muscle SEKI	0.699393
P63017	HSP7C_348	aceK	Muscle SEKI	1.24705
P63017	HSP7C_348	malK	Muscle SEKI	1.25594
P63017	HSP7C_348	sucK	Muscle SEKI	0.523655
P63038	CH60_473	aceK	Muscle SEKI	0.803651
P63038	CH60_473	malK	Muscle SEKI	0.198313
P63038	CH60_473	sucK	Muscle SEKI	0.68936
P63260	ACTG_326	aceK	Muscle SEKI	1.11613
P63260	ACTG_326	malK	Muscle SEKI	0.502207
P63260	ACTG_326	sucK	Muscle SEKI	0.427886
P63260	ACTG_328	aceK	Muscle SEKI	3.74336
P63260	ACTG_328	malK	Muscle SEKI	0.241781
P63260	ACTG_328	sucK	Muscle SEKI	0.533364
P63260	ACTG_50	aceK	Muscle SEKI	1.63958
P63260	ACTG_50	malK	Muscle SEKI	0.585358
P63260	ACTG_50	sucK	Muscle SEKI	0.540732
P63260	ACTG_61	aceK	Muscle SEKI	1.11928
P63260	ACTG_61	malK	Muscle SEKI	0.63786
P63260	ACTG_61	sucK	Muscle SEKI	0.448828
P63268	ACTH_327	aceK	Muscle SEKI	1.11613
P63268	ACTH_327	malK	Muscle SEKI	0.502207
P63268	ACTH_327	sucK	Muscle SEKI	0.427886
P63268	ACTH_329	aceK	Muscle SEKI	3.74336
P63268	ACTH_329	malK	Muscle SEKI	0.241781
P63268	ACTH_329	sucK	Muscle SEKI	0.533364
P63268	ACTH_51	aceK	Muscle SEKI	1.63958
P63268	ACTH_51	malK	Muscle SEKI	0.585358
P63268	ACTH_51	sucK	Muscle SEKI	0.540732
P63268	ACTH_62	aceK	Muscle SEKI	1.11928
P63268	ACTH_62	malK	Muscle SEKI	0.63786
P63268	ACTH_62	sucK	Muscle SEKI	0.448828
P68033	ACTC_328	aceK	Muscle SEKI	1.11613
P68033	ACTC_328	malK	Muscle SEKI	0.502207
P68033	ACTC_328	sucK	Muscle SEKI	0.427886
P68033	ACTC_330	aceK	Muscle SEKI	3.74336
P68033	ACTC_330	malK	Muscle SEKI	0.241781
P68033	ACTC_330	sucK	Muscle SEKI	0.533364
P68033	ACTC_52	aceK	Muscle SEKI	1.63958
P68033	ACTC_52	malK	Muscle SEKI	0.585358
P68033	ACTC_52	sucK	Muscle SEKI	0.540732
P68033	ACTC_63	aceK	Muscle SEKI	1.11928
P68033	ACTC_63	malK	Muscle SEKI	0.63786
P68033	ACTC_63	sucK	Muscle SEKI	0.448828
P68134	ACTS_328	aceK	Muscle SEKI	1.11613
P68134	ACTS_328	malK	Muscle SEKI	0.502207
P68134	ACTS_328	sucK	Muscle SEKI	0.427886
P68134	ACTS_330	aceK	Muscle SEKI	3.74336
P68134	ACTS_330	malK	Muscle SEKI	0.241781
P68134	ACTS_330	sucK	Muscle SEKI	0.533364
P68134	ACTS_52	aceK	Muscle SEKI	1.63958
P68134	ACTS_52	malK	Muscle SEKI	0.585358
P68134	ACTS_52	sucK	Muscle SEKI	0.540732
P68134	ACTS_63	aceK	Muscle SEKI	1.11928
P68134	ACTS_63	malK	Muscle SEKI	0.63786
P68134	ACTS_63	sucK	Muscle SEKI	0.448828
P68433	H31_80	aceK	Muscle SEKI	1.45252
P68433	H31_80	malK	Muscle SEKI	2.1189
P68433	H31_80	sucK	Muscle SEKI	1.02394
P70696	H2B1A_110	aceK	Muscle SEKI	1.96072
P70696	H2B1A_110	malK	Muscle SEKI	0.472459
P70696	H2B1A_110	sucK	Muscle SEKI	0.759847
P70696	H2B1A_122	aceK	Muscle SEKI	1.65035
P70696	H2B1A_122	malK	Muscle SEKI	0.551341
P70696	H2B1A_122	sucK	Muscle SEKI	0.732617
P84228	H32_80	aceK	Muscle SEKI	1.45252
P84228	H32_80	malK	Muscle SEKI	2.1189
P84228	H32_80	sucK	Muscle SEKI	1.02394
P84244	H33_80	aceK	Muscle SEKI	1.45252
P84244	H33_80	malK	Muscle SEKI	2.1189
P84244	H33_80	sucK	Muscle SEKI	1.02394
P97447	FHL1_22	aceK	Muscle SEKI	0.91497
P97447	FHL1_22	malK	Muscle SEKI	0.30935
P97447	FHL1_22	sucK	Muscle SEKI	0.349279
P97457	MLRS_63	aceK	Muscle SEKI	0.940453
P97457	MLRS_63	malK	Muscle SEKI	0.407016
P97457	MLRS_63	sucK	Muscle SEKI	0.479161
P97807	FUMH_77	aceK	Muscle SEKI	0.641533
P97807	FUMH_77	malK	Muscle SEKI	0.406321
P97807	FUMH_77	sucK	Muscle SEKI	0.740359
P97823	LYPA1_224	aceK	Muscle SEKI	0.828663
P97823	LYPA1_224	malK	Muscle SEKI	0.448672
P97823	LYPA1_224	sucK	Muscle SEKI	0.864218
P99028	QCR6_83	aceK	Muscle SEKI	0.780273
P99028	QCR6_83	malK	Muscle SEKI	0.158526
P99028	QCR6_83	sucK	Muscle SEKI	0.481869
P99029	PRDX5_79	aceK	Muscle SEKI	0.656868
P99029	PRDX5_79	malK	Muscle SEKI	0.722788
P99029	PRDX5_79	sucK	Muscle SEKI	0.64484
Q02566	MYH6_1056	aceK	Muscle SEKI	0.932163
Q02566	MYH6_1056	malK	Muscle SEKI	0.130173
Q02566	MYH6_1056	sucK	Muscle SEKI	0.416659
Q02566	MYH6_1376	aceK	Muscle SEKI	0.985495
Q02566	MYH6_1376	malK	Muscle SEKI	0.492402
Q02566	MYH6_1376	sucK	Muscle SEKI	0.54532
Q02566	MYH6_1453	aceK	Muscle SEKI	1.06395
Q02566	MYH6_1453	malK	Muscle SEKI	0.371021
Q02566	MYH6_1453	sucK	Muscle SEKI	0.518854
Q02566	MYH6_1772	aceK	Muscle SEKI	0.844806
Q02566	MYH6_1772	malK	Muscle SEKI	0.240502
Q02566	MYH6_1772	sucK	Muscle SEKI	0.474758
Q02566	MYH6_1808	aceK	Muscle SEKI	0.840294
Q02566	MYH6_1808	malK	Muscle SEKI	0.382819
Q02566	MYH6_1808	sucK	Muscle SEKI	0.471425
Q02566	MYH6_1816	aceK	Muscle SEKI	1.10574
Q02566	MYH6_1816	malK	Muscle SEKI	0.318867
Q02566	MYH6_1816	sucK	Muscle SEKI	0.48842
Q02566	MYH6_1840	aceK	Muscle SEKI	1.76718
Q02566	MYH6_1840	malK	Muscle SEKI	1.80018
Q02566	MYH6_1840	sucK	Muscle SEKI	0.805384
Q02566	MYH6_1921	aceK	Muscle SEKI	0.896255
Q02566	MYH6_1921	malK	Muscle SEKI	0.240978
Q02566	MYH6_1921	sucK	Muscle SEKI	0.499277
Q02566	MYH6_247	aceK	Muscle SEKI	0.987444
Q02566	MYH6_247	malK	Muscle SEKI	0.448362
Q02566	MYH6_247	sucK	Muscle SEKI	0.384663
Q02566	MYH6_659	aceK	Muscle SEKI	0.940773
Q02566	MYH6_659	malK	Muscle SEKI	0.354728
Q02566	MYH6_659	sucK	Muscle SEKI	0.292337
Q02566	MYH6_837	aceK	Muscle SEKI	1.11965
Q02566	MYH6_837	malK	Muscle SEKI	0.136124
Q02566	MYH6_837	sucK	Muscle SEKI	0.543886
Q02566	MYH6_970	aceK	Muscle SEKI	0.979455
Q02566	MYH6_970	malK	Muscle SEKI	0.326187
Q02566	MYH6_970	sucK	Muscle SEKI	0.506178
Q03265	ATPA_531	aceK	Muscle SEKI	0.902823
Q03265	ATPA_531	malK	Muscle SEKI	0.485538
Q03265	ATPA_531	sucK	Muscle SEKI	0.588944
Q07417	ACADS_306	aceK	Muscle SEKI	0.67946
Q07417	ACADS_306	malK	Muscle SEKI	0.116249
Q07417	ACADS_306	sucK	Muscle SEKI	0.993974
Q3UGR5	HDHD2_50	aceK	Muscle SEKI	0.824232
Q3UGR5	HDHD2_50	malK	Muscle SEKI	0.363502
Q3UGR5	HDHD2_50	sucK	Muscle SEKI	0.820795
Q3V132	ADT4_105	aceK	Muscle SEKI	0.868707
Q3V132	ADT4_105	malK	Muscle SEKI	0.706826
Q3V132	ADT4_105	sucK	Muscle SEKI	0.725076
Q5SX39	MYH4_1020	aceK	Muscle SEKI	1.22356
Q5SX39	MYH4_1020	malK	Muscle SEKI	27.3446
Q5SX39	MYH4_1020	sucK	Muscle SEKI	0.918866
Q5SX39	MYH4_1030	aceK	Muscle SEKI	1.16101
Q5SX39	MYH4_1030	malK	Muscle SEKI	0.357718
Q5SX39	MYH4_1030	sucK	Muscle SEKI	0.858764
Q5SX39	MYH4_1058	aceK	Muscle SEKI	1.06105
Q5SX39	MYH4_1058	malK	Muscle SEKI	0.130173
Q5SX39	MYH4_1058	sucK	Muscle SEKI	0.438728
Q5SX39	MYH4_1110	aceK	Muscle SEKI	0.85605
Q5SX39	MYH4_1110	malK	Muscle SEKI	0.411476
Q5SX39	MYH4_1110	sucK	Muscle SEKI	0.506992
Q5SX39	MYH4_1298	aceK	Muscle SEKI	0.945197
Q5SX39	MYH4_1298	malK	Muscle SEKI	0.654351
Q5SX39	MYH4_1298	sucK	Muscle SEKI	0.362869
Q5SX39	MYH4_1328	aceK	Muscle SEKI	0.995995
Q5SX39	MYH4_1328	malK	Muscle SEKI	0.139298
Q5SX39	MYH4_1328	sucK	Muscle SEKI	0.474836
Q5SX39	MYH4_1330	aceK	Muscle SEKI	0.982133
Q5SX39	MYH4_1330	malK	Muscle SEKI	0.173111
Q5SX39	MYH4_1330	sucK	Muscle SEKI	0.43584
Q5SX39	MYH4_1367	aceK	Muscle SEKI	1.21573
Q5SX39	MYH4_1367	malK	Muscle SEKI	0.388048
Q5SX39	MYH4_1367	sucK	Muscle SEKI	0.389175
Q5SX39	MYH4_1378	aceK	Muscle SEKI	0.985495
Q5SX39	MYH4_1378	malK	Muscle SEKI	0.492402
Q5SX39	MYH4_1378	sucK	Muscle SEKI	0.54532
Q5SX39	MYH4_1414	aceK	Muscle SEKI	0.963442
Q5SX39	MYH4_1414	malK	Muscle SEKI	0.421665
Q5SX39	MYH4_1414	sucK	Muscle SEKI	0.388144
Q5SX39	MYH4_1455	aceK	Muscle SEKI	1.06705
Q5SX39	MYH4_1455	malK	Muscle SEKI	0.44506
Q5SX39	MYH4_1455	sucK	Muscle SEKI	0.363073
Q5SX39	MYH4_1463	aceK	Muscle SEKI	1.02597
Q5SX39	MYH4_1463	malK	Muscle SEKI	0.641434
Q5SX39	MYH4_1463	sucK	Muscle SEKI	0.606485
Q5SX39	MYH4_1476	aceK	Muscle SEKI	0.91559
Q5SX39	MYH4_1476	malK	Muscle SEKI	0.702376
Q5SX39	MYH4_1476	sucK	Muscle SEKI	0.45092
Q5SX39	MYH4_1532	aceK	Muscle SEKI	0.728511
Q5SX39	MYH4_1532	malK	Muscle SEKI	0.169529
Q5SX39	MYH4_1532	sucK	Muscle SEKI	0.460467
Q5SX39	MYH4_1573	aceK	Muscle SEKI	1.12975
Q5SX39	MYH4_1573	malK	Muscle SEKI	0.375279
Q5SX39	MYH4_1573	sucK	Muscle SEKI	0.492466
Q5SX39	MYH4_1579	aceK	Muscle SEKI	1.12433
Q5SX39	MYH4_1579	malK	Muscle SEKI	0.111707
Q5SX39	MYH4_1579	sucK	Muscle SEKI	0.544356
Q5SX39	MYH4_1583	aceK	Muscle SEKI	0.977217
Q5SX39	MYH4_1583	malK	Muscle SEKI	0.682018
Q5SX39	MYH4_1583	sucK	Muscle SEKI	0.324968
Q5SX39	MYH4_1591	aceK	Muscle SEKI	1.42265
Q5SX39	MYH4_1591	malK	Muscle SEKI	0.687279
Q5SX39	MYH4_1591	sucK	Muscle SEKI	0.384811
Q5SX39	MYH4_1731	aceK	Muscle SEKI	0.993542
Q5SX39	MYH4_1731	malK	Muscle SEKI	0.291114
Q5SX39	MYH4_1731	sucK	Muscle SEKI	0.49418
Q5SX39	MYH4_1733	aceK	Muscle SEKI	0.892931
Q5SX39	MYH4_1733	malK	Muscle SEKI	0.090226
Q5SX39	MYH4_1733	sucK	Muscle SEKI	2.25937
Q5SX39	MYH4_1774	aceK	Muscle SEKI	0.844806
Q5SX39	MYH4_1774	malK	Muscle SEKI	0.240502
Q5SX39	MYH4_1774	sucK	Muscle SEKI	0.474758
Q5SX39	MYH4_1795	aceK	Muscle SEKI	0.891881
Q5SX39	MYH4_1795	malK	Muscle SEKI	0.334416
Q5SX39	MYH4_1795	sucK	Muscle SEKI	0.441061
Q5SX39	MYH4_1810	aceK	Muscle SEKI	0.840294
Q5SX39	MYH4_1810	malK	Muscle SEKI	0.382819
Q5SX39	MYH4_1810	sucK	Muscle SEKI	0.471425
Q5SX39	MYH4_1818	aceK	Muscle SEKI	1.10574
Q5SX39	MYH4_1818	malK	Muscle SEKI	0.318867
Q5SX39	MYH4_1818	sucK	Muscle SEKI	0.48842
Q5SX39	MYH4_1835	aceK	Muscle SEKI	1.00948
Q5SX39	MYH4_1835	malK	Muscle SEKI	0.772195
Q5SX39	MYH4_1835	sucK	Muscle SEKI	0.414539
Q5SX39	MYH4_1842	aceK	Muscle SEKI	1.07738
Q5SX39	MYH4_1842	malK	Muscle SEKI	0.53462
Q5SX39	MYH4_1842	sucK	Muscle SEKI	0.365676
Q5SX39	MYH4_1874	aceK	Muscle SEKI	1.03685
Q5SX39	MYH4_1874	malK	Muscle SEKI	0.424906
Q5SX39	MYH4_1874	sucK	Muscle SEKI	0.45715
Q5SX39	MYH4_1878	aceK	Muscle SEKI	1.21161
Q5SX39	MYH4_1878	malK	Muscle SEKI	0.258232
Q5SX39	MYH4_1878	sucK	Muscle SEKI	0.606871
Q5SX39	MYH4_1899	aceK	Muscle SEKI	0.980177
Q5SX39	MYH4_1899	malK	Muscle SEKI	0.649075
Q5SX39	MYH4_1899	sucK	Muscle SEKI	0.427749
Q5SX39	MYH4_1923	aceK	Muscle SEKI	1.01438
Q5SX39	MYH4_1923	malK	Muscle SEKI	0.261563
Q5SX39	MYH4_1923	sucK	Muscle SEKI	0.743542
Q5SX39	MYH4_22	aceK	Muscle SEKI	1.36707
Q5SX39	MYH4_22	malK	Muscle SEKI	0.393789
Q5SX39	MYH4_22	sucK	Muscle SEKI	0.349045
Q5SX39	MYH4_249	aceK	Muscle SEKI	0.987444
Q5SX39	MYH4_249	malK	Muscle SEKI	0.448362
Q5SX39	MYH4_249	sucK	Muscle SEKI	0.384663
Q5SX39	MYH4_281	aceK	Muscle SEKI	0.682634
Q5SX39	MYH4_281	malK	Muscle SEKI	0.337544
Q5SX39	MYH4_281	sucK	Muscle SEKI	0.510425
Q5SX39	MYH4_35	aceK	Muscle SEKI	1.39927
Q5SX39	MYH4_35	malK	Muscle SEKI	0.815909
Q5SX39	MYH4_35	sucK	Muscle SEKI	0.498745
Q5SX39	MYH4_416	aceK	Muscle SEKI	1.288
Q5SX39	MYH4_416	malK	Muscle SEKI	0.266792
Q5SX39	MYH4_416	sucK	Muscle SEKI	0.638069
Q5SX39	MYH4_44	aceK	Muscle SEKI	1.58105
Q5SX39	MYH4_44	malK	Muscle SEKI	0.706668
Q5SX39	MYH4_44	sucK	Muscle SEKI	0.472137
Q5SX39	MYH4_453	aceK	Muscle SEKI	1.11476
Q5SX39	MYH4_453	malK	Muscle SEKI	0.452128
Q5SX39	MYH4_453	sucK	Muscle SEKI	0.2953
Q5SX39	MYH4_49	aceK	Muscle SEKI	1.08555
Q5SX39	MYH4_49	malK	Muscle SEKI	0.569081
Q5SX39	MYH4_49	sucK	Muscle SEKI	0.276081
Q5SX39	MYH4_562	aceK	Muscle SEKI	1.18096
Q5SX39	MYH4_562	malK	Muscle SEKI	0.307189
Q5SX39	MYH4_562	sucK	Muscle SEKI	0.265182
Q5SX39	MYH4_568	aceK	Muscle SEKI	0.949857
Q5SX39	MYH4_568	malK	Muscle SEKI	0.221992
Q5SX39	MYH4_568	sucK	Muscle SEKI	0.577785
Q5SX39	MYH4_618	aceK	Muscle SEKI	6.66402
Q5SX39	MYH4_618	malK	Muscle SEKI	1.46211
Q5SX39	MYH4_618	sucK	Muscle SEKI	0.553772
Q5SX39	MYH4_661	aceK	Muscle SEKI	0.40746
Q5SX39	MYH4_661	malK	Muscle SEKI	0.354728
Q5SX39	MYH4_661	sucK	Muscle SEKI	0.292337
Q5SX39	MYH4_667	aceK	Muscle SEKI	1.20463
Q5SX39	MYH4_667	malK	Muscle SEKI	0.289958
Q5SX39	MYH4_667	sucK	Muscle SEKI	0.499293
Q5SX39	MYH4_683	aceK	Muscle SEKI	0.497295
Q5SX39	MYH4_683	malK	Muscle SEKI	0.273283
Q5SX39	MYH4_683	sucK	Muscle SEKI	0.322177
Q5SX39	MYH4_748	aceK	Muscle SEKI	1.1757
Q5SX39	MYH4_748	malK	Muscle SEKI	0.318951
Q5SX39	MYH4_748	sucK	Muscle SEKI	0.771019
Q5SX39	MYH4_829	aceK	Muscle SEKI	1.14846
Q5SX39	MYH4_829	malK	Muscle SEKI	0.382074
Q5SX39	MYH4_829	sucK	Muscle SEKI	0.67647
Q5SX39	MYH4_839	aceK	Muscle SEKI	1.11965
Q5SX39	MYH4_839	malK	Muscle SEKI	0.136124
Q5SX39	MYH4_839	sucK	Muscle SEKI	0.543886
Q5SX39	MYH4_869	aceK	Muscle SEKI	0.982245
Q5SX39	MYH4_869	malK	Muscle SEKI	0.0940089
Q5SX39	MYH4_869	sucK	Muscle SEKI	0.394099
Q5SX39	MYH4_880	aceK	Muscle SEKI	0.790448
Q5SX39	MYH4_880	malK	Muscle SEKI	0.35035
Q5SX39	MYH4_880	sucK	Muscle SEKI	0.456684
Q5SX39	MYH4_972	aceK	Muscle SEKI	0.979455
Q5SX39	MYH4_972	malK	Muscle SEKI	0.326187
Q5SX39	MYH4_972	sucK	Muscle SEKI	0.506178
Q5SX40	MYH1_1023	aceK	Muscle SEKI	1.22356
Q5SX40	MYH1_1023	malK	Muscle SEKI	27.3446
Q5SX40	MYH1_1023	sucK	Muscle SEKI	0.918866
Q5SX40	MYH1_1061	aceK	Muscle SEKI	0.932163
Q5SX40	MYH1_1061	malK	Muscle SEKI	0.130173
Q5SX40	MYH1_1061	sucK	Muscle SEKI	0.416659
Q5SX40	MYH1_1113	aceK	Muscle SEKI	0.85605
Q5SX40	MYH1_1113	malK	Muscle SEKI	0.411476
Q5SX40	MYH1_1113	sucK	Muscle SEKI	0.506992
Q5SX40	MYH1_1370	aceK	Muscle SEKI	1.21573
Q5SX40	MYH1_1370	malK	Muscle SEKI	0.388048
Q5SX40	MYH1_1370	sucK	Muscle SEKI	0.389175
Q5SX40	MYH1_1381	aceK	Muscle SEKI	0.985495
Q5SX40	MYH1_1381	malK	Muscle SEKI	0.492402
Q5SX40	MYH1_1381	sucK	Muscle SEKI	0.54532
Q5SX40	MYH1_1458	aceK	Muscle SEKI	1.06395
Q5SX40	MYH1_1458	malK	Muscle SEKI	0.371021
Q5SX40	MYH1_1458	sucK	Muscle SEKI	0.518854
Q5SX40	MYH1_1528	aceK	Muscle SEKI	0.142471
Q5SX40	MYH1_1528	malK	Muscle SEKI	1.61549
Q5SX40	MYH1_1528	sucK	Muscle SEKI	2.39
Q5SX40	MYH1_1535	aceK	Muscle SEKI	0.79757
Q5SX40	MYH1_1535	malK	Muscle SEKI	0.16302
Q5SX40	MYH1_1535	sucK	Muscle SEKI	0.575021
Q5SX40	MYH1_1537	aceK	Muscle SEKI	0.751707
Q5SX40	MYH1_1537	malK	Muscle SEKI	0.0338416
Q5SX40	MYH1_1537	sucK	Muscle SEKI	0.522135
Q5SX40	MYH1_1576	aceK	Muscle SEKI	1.12975
Q5SX40	MYH1_1576	malK	Muscle SEKI	0.375279
Q5SX40	MYH1_1576	sucK	Muscle SEKI	0.492466
Q5SX40	MYH1_1582	aceK	Muscle SEKI	1.12433
Q5SX40	MYH1_1582	malK	Muscle SEKI	0.111707
Q5SX40	MYH1_1582	sucK	Muscle SEKI	0.544356
Q5SX40	MYH1_1586	aceK	Muscle SEKI	0.977217
Q5SX40	MYH1_1586	malK	Muscle SEKI	0.682018
Q5SX40	MYH1_1586	sucK	Muscle SEKI	0.324968
Q5SX40	MYH1_1594	aceK	Muscle SEKI	1.42265
Q5SX40	MYH1_1594	malK	Muscle SEKI	0.687279
Q5SX40	MYH1_1594	sucK	Muscle SEKI	0.384811
Q5SX40	MYH1_1734	aceK	Muscle SEKI	0.940139
Q5SX40	MYH1_1734	malK	Muscle SEKI	0.291114
Q5SX40	MYH1_1734	sucK	Muscle SEKI	0.410315
Q5SX40	MYH1_1736	aceK	Muscle SEKI	0.892931
Q5SX40	MYH1_1736	malK	Muscle SEKI	0.090226
Q5SX40	MYH1_1736	sucK	Muscle SEKI	2.25937
Q5SX40	MYH1_1777	aceK	Muscle SEKI	0.844806
Q5SX40	MYH1_1777	malK	Muscle SEKI	0.240502
Q5SX40	MYH1_1777	sucK	Muscle SEKI	0.474758
Q5SX40	MYH1_1813	aceK	Muscle SEKI	0.840294
Q5SX40	MYH1_1813	malK	Muscle SEKI	0.382819
Q5SX40	MYH1_1813	sucK	Muscle SEKI	0.471425
Q5SX40	MYH1_1821	aceK	Muscle SEKI	1.10574
Q5SX40	MYH1_1821	malK	Muscle SEKI	0.318867
Q5SX40	MYH1_1821	sucK	Muscle SEKI	0.48842
Q5SX40	MYH1_1838	aceK	Muscle SEKI	0.875981
Q5SX40	MYH1_1838	malK	Muscle SEKI	0.596396
Q5SX40	MYH1_1838	sucK	Muscle SEKI	0.350107
Q5SX40	MYH1_1902	aceK	Muscle SEKI	0.980177
Q5SX40	MYH1_1902	malK	Muscle SEKI	0.649075
Q5SX40	MYH1_1902	sucK	Muscle SEKI	0.427749
Q5SX40	MYH1_1926	aceK	Muscle SEKI	1.01438
Q5SX40	MYH1_1926	malK	Muscle SEKI	0.261563
Q5SX40	MYH1_1926	sucK	Muscle SEKI	0.743542
Q5SX40	MYH1_22	aceK	Muscle SEKI	1.36707
Q5SX40	MYH1_22	malK	Muscle SEKI	0.393789
Q5SX40	MYH1_22	sucK	Muscle SEKI	0.349045
Q5SX40	MYH1_249	aceK	Muscle SEKI	0.987444
Q5SX40	MYH1_249	malK	Muscle SEKI	0.448362
Q5SX40	MYH1_249	sucK	Muscle SEKI	0.384663
Q5SX40	MYH1_281	aceK	Muscle SEKI	0.682634
Q5SX40	MYH1_281	malK	Muscle SEKI	0.337544
Q5SX40	MYH1_281	sucK	Muscle SEKI	0.510425
Q5SX40	MYH1_35	aceK	Muscle SEKI	1.34339
Q5SX40	MYH1_35	malK	Muscle SEKI	0.813926
Q5SX40	MYH1_35	sucK	Muscle SEKI	0.485216
Q5SX40	MYH1_386	aceK	Muscle SEKI	21.0253
Q5SX40	MYH1_386	malK	Muscle SEKI	21.871
Q5SX40	MYH1_386	sucK	Muscle SEKI	1.17272
Q5SX40	MYH1_416	aceK	Muscle SEKI	1.288
Q5SX40	MYH1_416	malK	Muscle SEKI	0.266792
Q5SX40	MYH1_416	sucK	Muscle SEKI	0.638069
Q5SX40	MYH1_453	aceK	Muscle SEKI	1.11476
Q5SX40	MYH1_453	malK	Muscle SEKI	0.452128
Q5SX40	MYH1_453	sucK	Muscle SEKI	0.2953
Q5SX40	MYH1_562	aceK	Muscle SEKI	1.18096
Q5SX40	MYH1_562	malK	Muscle SEKI	0.307189
Q5SX40	MYH1_562	sucK	Muscle SEKI	0.265182
Q5SX40	MYH1_568	aceK	Muscle SEKI	0.949857
Q5SX40	MYH1_568	malK	Muscle SEKI	0.221992
Q5SX40	MYH1_568	sucK	Muscle SEKI	0.577785
Q5SX40	MYH1_664	aceK	Muscle SEKI	0.883623
Q5SX40	MYH1_664	malK	Muscle SEKI	0.430597
Q5SX40	MYH1_664	sucK	Muscle SEKI	0.474656
Q5SX40	MYH1_686	aceK	Muscle SEKI	0.497295
Q5SX40	MYH1_686	malK	Muscle SEKI	0.273283
Q5SX40	MYH1_686	sucK	Muscle SEKI	0.322177
Q5SX40	MYH1_751	aceK	Muscle SEKI	1.1757
Q5SX40	MYH1_751	malK	Muscle SEKI	0.318951
Q5SX40	MYH1_751	sucK	Muscle SEKI	0.771019
Q5SX40	MYH1_832	aceK	Muscle SEKI	1.14846
Q5SX40	MYH1_832	malK	Muscle SEKI	0.382074
Q5SX40	MYH1_832	sucK	Muscle SEKI	0.67647
Q5SX40	MYH1_842	aceK	Muscle SEKI	1.11965
Q5SX40	MYH1_842	malK	Muscle SEKI	0.136124
Q5SX40	MYH1_842	sucK	Muscle SEKI	0.543886
Q5SX40	MYH1_883	aceK	Muscle SEKI	0.790448
Q5SX40	MYH1_883	malK	Muscle SEKI	0.35035
Q5SX40	MYH1_883	sucK	Muscle SEKI	0.456684
Q5SX40	MYH1_975	aceK	Muscle SEKI	0.979455
Q5SX40	MYH1_975	malK	Muscle SEKI	0.326187
Q5SX40	MYH1_975	sucK	Muscle SEKI	0.506178
Q60605	MYL6_98	aceK	Muscle SEKI	1.05193
Q60605	MYL6_98	malK	Muscle SEKI	0.40315
Q60605	MYL6_98	sucK	Muscle SEKI	0.295683
Q60932	VDAC1_265	aceK	Muscle SEKI	0.710281
Q60932	VDAC1_265	malK	Muscle SEKI	0.164624
Q60932	VDAC1_265	sucK	Muscle SEKI	0.316435
Q60932	VDAC1_41	aceK	Muscle SEKI	0.544286
Q60932	VDAC1_41	malK	Muscle SEKI	0.253946
Q60932	VDAC1_41	sucK	Muscle SEKI	0.899719
Q61425	HCDH_136	aceK	Muscle SEKI	0.539018
Q61425	HCDH_136	malK	Muscle SEKI	1.34214
Q61425	HCDH_136	sucK	Muscle SEKI	4.02087
Q61425	HCDH_185	aceK	Muscle SEKI	0.515211
Q61425	HCDH_185	malK	Muscle SEKI	1.03862
Q61425	HCDH_185	sucK	Muscle SEKI	0.856944
Q61879	MYH10_244	aceK	Muscle SEKI	0.987444
Q61879	MYH10_244	malK	Muscle SEKI	0.448362
Q61879	MYH10_244	sucK	Muscle SEKI	0.384663
Q61941	NNTM_117	aceK	Muscle SEKI	0.550579
Q61941	NNTM_117	malK	Muscle SEKI	0.237271
Q61941	NNTM_117	sucK	Muscle SEKI	0.977755
Q61941	NNTM_394	aceK	Muscle SEKI	0.713957
Q61941	NNTM_394	malK	Muscle SEKI	0.197342
Q61941	NNTM_394	sucK	Muscle SEKI	0.676316
Q64475	H2B1B_109	aceK	Muscle SEKI	1.96072
Q64475	H2B1B_109	malK	Muscle SEKI	0.472459
Q64475	H2B1B_109	sucK	Muscle SEKI	0.759847
Q64475	H2B1B_121	aceK	Muscle SEKI	1.65035
Q64475	H2B1B_121	malK	Muscle SEKI	0.551341
Q64475	H2B1B_121	sucK	Muscle SEKI	0.732617
Q64478	H2B1H_109	aceK	Muscle SEKI	1.96072
Q64478	H2B1H_109	malK	Muscle SEKI	0.472459
Q64478	H2B1H_109	sucK	Muscle SEKI	0.759847
Q64478	H2B1H_121	aceK	Muscle SEKI	1.65035
Q64478	H2B1H_121	malK	Muscle SEKI	0.551341
Q64478	H2B1H_121	sucK	Muscle SEKI	0.732617
Q64524	H2B2E_109	aceK	Muscle SEKI	1.96072
Q64524	H2B2E_109	malK	Muscle SEKI	0.472459
Q64524	H2B2E_109	sucK	Muscle SEKI	0.759847
Q64525	H2B2B_109	aceK	Muscle SEKI	1.96072
Q64525	H2B2B_109	malK	Muscle SEKI	0.472459
Q64525	H2B2B_109	sucK	Muscle SEKI	0.759847
Q64525	H2B2B_121	aceK	Muscle SEKI	1.65035
Q64525	H2B2B_121	malK	Muscle SEKI	0.551341
Q64525	H2B2B_121	sucK	Muscle SEKI	0.732617
Q6P8J7	KCRS_276	aceK	Muscle SEKI	1.29593
Q6P8J7	KCRS_276	malK	Muscle SEKI	0.60521
Q6P8J7	KCRS_276	sucK	Muscle SEKI	0.46027
Q6URW6	MYH14_268	aceK	Muscle SEKI	0.987444
Q6URW6	MYH14_268	malK	Muscle SEKI	0.448362
Q6URW6	MYH14_268	sucK	Muscle SEKI	0.384663
Q6ZWY9	H2B1C_109	aceK	Muscle SEKI	1.96072
Q6ZWY9	H2B1C_109	malK	Muscle SEKI	0.472459
Q6ZWY9	H2B1C_109	sucK	Muscle SEKI	0.759847
Q6ZWY9	H2B1C_121	aceK	Muscle SEKI	1.65035
Q6ZWY9	H2B1C_121	malK	Muscle SEKI	0.551341
Q6ZWY9	H2B1C_121	sucK	Muscle SEKI	0.732617
Q71RI9	KAT3_117	aceK	Muscle SEKI	0.687572
Q71RI9	KAT3_117	malK	Muscle SEKI	0.0852008
Q71RI9	KAT3_117	sucK	Muscle SEKI	0.562237
Q8BKZ9	ODPX_394	aceK	Muscle SEKI	0.653329
Q8BKZ9	ODPX_394	malK	Muscle SEKI	0.240055
Q8BKZ9	ODPX_394	sucK	Muscle SEKI	0.772347
Q8BMF4	ODP2_461	aceK	Muscle SEKI	0.766475
Q8BMF4	ODP2_461	malK	Muscle SEKI	0.367914
Q8BMF4	ODP2_461	sucK	Muscle SEKI	0.620675
Q8BMF4	ODP2_468	aceK	Muscle SEKI	0.914274
Q8BMF4	ODP2_468	malK	Muscle SEKI	0.266706
Q8BMF4	ODP2_468	sucK	Muscle SEKI	0.615724
Q8BMS1	ECHA_214	aceK	Muscle SEKI	1.13084
Q8BMS1	ECHA_214	malK	Muscle SEKI	0.260063
Q8BMS1	ECHA_214	sucK	Muscle SEKI	1.66437
Q8BMS1	ECHA_353	aceK	Muscle SEKI	0.972192
Q8BMS1	ECHA_353	malK	Muscle SEKI	0.300365
Q8BMS1	ECHA_353	sucK	Muscle SEKI	0.679028
Q8BMS1	ECHA_406	aceK	Muscle SEKI	1.5794
Q8BMS1	ECHA_406	malK	Muscle SEKI	0.70712
Q8BMS1	ECHA_406	sucK	Muscle SEKI	1.56113
Q8BMS1	ECHA_411	aceK	Muscle SEKI	1.27723
Q8BMS1	ECHA_411	malK	Muscle SEKI	0.272831
Q8BMS1	ECHA_411	sucK	Muscle SEKI	1.07367
Q8BMS1	ECHA_505	aceK	Muscle SEKI	0.450124
Q8BMS1	ECHA_505	malK	Muscle SEKI	1.07916
Q8BMS1	ECHA_505	sucK	Muscle SEKI	3.26465
Q8BMS1	ECHA_60	aceK	Muscle SEKI	1.14098
Q8BMS1	ECHA_60	malK	Muscle SEKI	0.271927
Q8BMS1	ECHA_60	sucK	Muscle SEKI	0.914691
Q8BMS1	ECHA_728	aceK	Muscle SEKI	0.584555
Q8BMS1	ECHA_728	malK	Muscle SEKI	0.461735
Q8BMS1	ECHA_728	sucK	Muscle SEKI	1.05507
Q8BWT1	THIM_137	aceK	Muscle SEKI	0.591163
Q8BWT1	THIM_137	malK	Muscle SEKI	0.322707
Q8BWT1	THIM_137	sucK	Muscle SEKI	0.737305
Q8BWT1	THIM_234	aceK	Muscle SEKI	0.639446
Q8BWT1	THIM_234	malK	Muscle SEKI	0.148387
Q8BWT1	THIM_234	sucK	Muscle SEKI	0.892658
Q8BWT1	THIM_270	aceK	Muscle SEKI	0.740436
Q8BWT1	THIM_270	malK	Muscle SEKI	0.236804
Q8BWT1	THIM_270	sucK	Muscle SEKI	1.20255
Q8CGP0	H2B3B_109	aceK	Muscle SEKI	1.96072
Q8CGP0	H2B3B_109	malK	Muscle SEKI	0.472459
Q8CGP0	H2B3B_109	sucK	Muscle SEKI	0.759847
Q8CGP0	H2B3B_121	aceK	Muscle SEKI	1.65035
Q8CGP0	H2B3B_121	malK	Muscle SEKI	0.551341
Q8CGP0	H2B3B_121	sucK	Muscle SEKI	0.732617
Q8CGP1	H2B1K_109	aceK	Muscle SEKI	1.96072
Q8CGP1	H2B1K_109	malK	Muscle SEKI	0.472459
Q8CGP1	H2B1K_109	sucK	Muscle SEKI	0.759847
Q8CGP2	H2B1P_109	aceK	Muscle SEKI	1.96072
Q8CGP2	H2B1P_109	malK	Muscle SEKI	0.472459
Q8CGP2	H2B1P_109	sucK	Muscle SEKI	0.759847
Q8CGP2	H2B1P_121	aceK	Muscle SEKI	1.65035
Q8CGP2	H2B1P_121	malK	Muscle SEKI	0.551341
Q8CGP2	H2B1P_121	sucK	Muscle SEKI	0.732617
Q8CHT0	AL4A1_92	aceK	Muscle SEKI	0.931006
Q8CHT0	AL4A1_92	malK	Muscle SEKI	0.700599
Q8CHT0	AL4A1_92	sucK	Muscle SEKI	0.648453
Q8K2B3	SDHA_517	aceK	Muscle SEKI	0.687986
Q8K2B3	SDHA_517	malK	Muscle SEKI	0.235596
Q8K2B3	SDHA_517	sucK	Muscle SEKI	0.58454
Q8QZT1	THIL_171	aceK	Muscle SEKI	0.78985
Q8QZT1	THIL_171	malK	Muscle SEKI	0.732512
Q8QZT1	THIL_171	sucK	Muscle SEKI	2.20087
Q8QZT1	THIL_227	aceK	Muscle SEKI	0.560233
Q8QZT1	THIL_227	malK	Muscle SEKI	8.99047
Q8QZT1	THIL_227	sucK	Muscle SEKI	1.51845
Q8QZT1	THIL_75	aceK	Muscle SEKI	0.594296
Q8QZT1	THIL_75	malK	Muscle SEKI	0.387108
Q8QZT1	THIL_75	sucK	Muscle SEKI	1.17835
Q8R429	AT2A1_205	aceK	Muscle SEKI	0.87865
Q8R429	AT2A1_205	malK	Muscle SEKI	0.246288
Q8R429	AT2A1_205	sucK	Muscle SEKI	0.375726
Q8R429	AT2A1_35	aceK	Muscle SEKI	0.839501
Q8R429	AT2A1_35	malK	Muscle SEKI	0.555442
Q8R429	AT2A1_35	sucK	Muscle SEKI	0.496283
Q8R429	AT2A1_400	aceK	Muscle SEKI	0.506716
Q8R429	AT2A1_400	malK	Muscle SEKI	0.109784
Q8R429	AT2A1_400	sucK	Muscle SEKI	0.46481
Q8R429	AT2A1_464	aceK	Muscle SEKI	0.870233
Q8R429	AT2A1_464	malK	Muscle SEKI	0.418629
Q8R429	AT2A1_464	sucK	Muscle SEKI	0.254557
Q8VDD5	MYH9_237	aceK	Muscle SEKI	0.987444
Q8VDD5	MYH9_237	malK	Muscle SEKI	0.448362
Q8VDD5	MYH9_237	sucK	Muscle SEKI	0.384663
Q8VEM8	MPCP_204	aceK	Muscle SEKI	0.696921
Q8VEM8	MPCP_204	malK	Muscle SEKI	0.390051
Q8VEM8	MPCP_204	sucK	Muscle SEKI	0.697414
Q91Z83	MYH7_1054	aceK	Muscle SEKI	0.932163
Q91Z83	MYH7_1054	malK	Muscle SEKI	0.130173
Q91Z83	MYH7_1054	sucK	Muscle SEKI	0.416659
Q91Z83	MYH7_1294	aceK	Muscle SEKI	2.33572
Q91Z83	MYH7_1294	malK	Muscle SEKI	1.73129
Q91Z83	MYH7_1294	sucK	Muscle SEKI	1.68222
Q91Z83	MYH7_1305	aceK	Muscle SEKI	2.27831
Q91Z83	MYH7_1305	malK	Muscle SEKI	0.769781
Q91Z83	MYH7_1305	sucK	Muscle SEKI	1.40575
Q91Z83	MYH7_1374	aceK	Muscle SEKI	0.985495
Q91Z83	MYH7_1374	malK	Muscle SEKI	0.492402
Q91Z83	MYH7_1374	sucK	Muscle SEKI	0.54532
Q91Z83	MYH7_1451	aceK	Muscle SEKI	1.06395
Q91Z83	MYH7_1451	malK	Muscle SEKI	0.371021
Q91Z83	MYH7_1451	sucK	Muscle SEKI	0.518854
Q91Z83	MYH7_1528	aceK	Muscle SEKI	1.61839
Q91Z83	MYH7_1528	malK	Muscle SEKI	0.659756
Q91Z83	MYH7_1528	sucK	Muscle SEKI	1.11854
Q91Z83	MYH7_1770	aceK	Muscle SEKI	0.844806
Q91Z83	MYH7_1770	malK	Muscle SEKI	0.240502
Q91Z83	MYH7_1770	sucK	Muscle SEKI	0.474758
Q91Z83	MYH7_1806	aceK	Muscle SEKI	0.840294
Q91Z83	MYH7_1806	malK	Muscle SEKI	0.382819
Q91Z83	MYH7_1806	sucK	Muscle SEKI	0.471425
Q91Z83	MYH7_1814	aceK	Muscle SEKI	1.10574
Q91Z83	MYH7_1814	malK	Muscle SEKI	0.318867
Q91Z83	MYH7_1814	sucK	Muscle SEKI	0.48842
Q91Z83	MYH7_1838	aceK	Muscle SEKI	1.76718
Q91Z83	MYH7_1838	malK	Muscle SEKI	1.80018
Q91Z83	MYH7_1838	sucK	Muscle SEKI	0.805384
Q91Z83	MYH7_1919	aceK	Muscle SEKI	0.896255
Q91Z83	MYH7_1919	malK	Muscle SEKI	0.240978
Q91Z83	MYH7_1919	sucK	Muscle SEKI	0.499277
Q91Z83	MYH7_246	aceK	Muscle SEKI	0.987444
Q91Z83	MYH7_246	malK	Muscle SEKI	0.448362
Q91Z83	MYH7_246	sucK	Muscle SEKI	0.384663
Q91Z83	MYH7_657	aceK	Muscle SEKI	0.883623
Q91Z83	MYH7_657	malK	Muscle SEKI	0.430597
Q91Z83	MYH7_657	sucK	Muscle SEKI	0.474656
Q91Z83	MYH7_835	aceK	Muscle SEKI	1.11965
Q91Z83	MYH7_835	malK	Muscle SEKI	0.136124
Q91Z83	MYH7_835	sucK	Muscle SEKI	0.543886
Q91Z83	MYH7_968	aceK	Muscle SEKI	0.979455
Q91Z83	MYH7_968	malK	Muscle SEKI	0.326187
Q91Z83	MYH7_968	sucK	Muscle SEKI	0.506178
Q922B1	MACD1_146	aceK	Muscle SEKI	0.687453
Q922B1	MACD1_146	malK	Muscle SEKI	0.327072
Q922B1	MACD1_146	sucK	Muscle SEKI	0.690496
Q99JY0	ECHB_73	aceK	Muscle SEKI	0.768726
Q99JY0	ECHB_73	malK	Muscle SEKI	0.186755
Q99JY0	ECHB_73	sucK	Muscle SEKI	1.02774
Q99L13	3HIDH_296	aceK	Muscle SEKI	0.518628
Q99L13	3HIDH_296	malK	Muscle SEKI	0.0561217
Q99L13	3HIDH_296	sucK	Muscle SEKI	1.97609
Q99LC5	ETFA_162	aceK	Muscle SEKI	0.856691
Q99LC5	ETFA_162	malK	Muscle SEKI	0.154993
Q99LC5	ETFA_162	sucK	Muscle SEKI	0.787558
Q9CPP6	NDUA5_36	aceK	Muscle SEKI	0.874791
Q9CPP6	NDUA5_36	malK	Muscle SEKI	0.270996
Q9CPP6	NDUA5_36	sucK	Muscle SEKI	0.738271
Q9CPQ8	ATP5L_61	aceK	Muscle SEKI	0.765511
Q9CPQ8	ATP5L_61	malK	Muscle SEKI	0.140455
Q9CPQ8	ATP5L_61	sucK	Muscle SEKI	0.662776
Q9CQ69	QCR8_33	aceK	Muscle SEKI	0.606868
Q9CQ69	QCR8_33	malK	Muscle SEKI	0.231903
Q9CQ69	QCR8_33	sucK	Muscle SEKI	0.742387
Q9CQ75	NDUA2_75	aceK	Muscle SEKI	0.633377
Q9CQ75	NDUA2_75	malK	Muscle SEKI	0.391219
Q9CQ75	NDUA2_75	sucK	Muscle SEKI	1.02366
Q9CQQ7	AT5F1_154	aceK	Muscle SEKI	0.695051
Q9CQQ7	AT5F1_154	malK	Muscle SEKI	0.316913
Q9CQQ7	AT5F1_154	sucK	Muscle SEKI	0.711044
Q9CQQ7	AT5F1_221	aceK	Muscle SEKI	0.758143
Q9CQQ7	AT5F1_221	malK	Muscle SEKI	0.378798
Q9CQQ7	AT5F1_221	sucK	Muscle SEKI	1.54871
Q9CQQ7	AT5F1_225	aceK	Muscle SEKI	0.699732
Q9CQQ7	AT5F1_225	malK	Muscle SEKI	0.252457
Q9CQQ7	AT5F1_225	sucK	Muscle SEKI	0.656891
Q9CQQ7	AT5F1_233	aceK	Muscle SEKI	0.771314
Q9CQQ7	AT5F1_233	malK	Muscle SEKI	0.351035
Q9CQQ7	AT5F1_233	sucK	Muscle SEKI	0.491991
Q9CQQ7	AT5F1_244	aceK	Muscle SEKI	0.779759
Q9CQQ7	AT5F1_244	malK	Muscle SEKI	0.329933
Q9CQQ7	AT5F1_244	sucK	Muscle SEKI	0.680959
Q9CZ13	QCR1_111	aceK	Muscle SEKI	0.757549
Q9CZ13	QCR1_111	malK	Muscle SEKI	31.6917
Q9CZ13	QCR1_111	sucK	Muscle SEKI	5.40549
Q9CZU6	CISY_370	aceK	Muscle SEKI	0.362324
Q9CZU6	CISY_370	malK	Muscle SEKI	0.149532
Q9CZU6	CISY_370	sucK	Muscle SEKI	0.746805
Q9CZU6	CISY_375	aceK	Muscle SEKI	0.72343
Q9CZU6	CISY_375	malK	Muscle SEKI	0.26252
Q9CZU6	CISY_375	sucK	Muscle SEKI	1.24734
Q9D2G2	ODO2_268	aceK	Muscle SEKI	0.624683
Q9D2G2	ODO2_268	malK	Muscle SEKI	0.420995
Q9D2G2	ODO2_268	sucK	Muscle SEKI	0.593127
Q9D2G2	ODO2_273	aceK	Muscle SEKI	0.670874
Q9D2G2	ODO2_273	malK	Muscle SEKI	0.257508
Q9D2G2	ODO2_273	sucK	Muscle SEKI	0.631329
Q9D2G2	ODO2_278	aceK	Muscle SEKI	0.652073
Q9D2G2	ODO2_278	malK	Muscle SEKI	0.242624
Q9D2G2	ODO2_278	sucK	Muscle SEKI	0.685315
Q9D2U9	H2B3A_109	aceK	Muscle SEKI	1.96072
Q9D2U9	H2B3A_109	malK	Muscle SEKI	0.472459
Q9D2U9	H2B3A_109	sucK	Muscle SEKI	0.759847
Q9D2U9	H2B3A_121	aceK	Muscle SEKI	1.65035
Q9D2U9	H2B3A_121	malK	Muscle SEKI	0.551341
Q9D2U9	H2B3A_121	sucK	Muscle SEKI	0.732617
Q9D6R2	IDH3A_100	aceK	Muscle SEKI	0.671348
Q9D6R2	IDH3A_100	malK	Muscle SEKI	0.09431
Q9D6R2	IDH3A_100	sucK	Muscle SEKI	0.661373
Q9D6R2	IDH3A_58	aceK	Muscle SEKI	0.70662
Q9D6R2	IDH3A_58	malK	Muscle SEKI	0.229055
Q9D6R2	IDH3A_58	sucK	Muscle SEKI	0.72449
Q9DB20	ATPO_100	aceK	Muscle SEKI	0.407225
Q9DB20	ATPO_100	malK	Muscle SEKI	0.29577
Q9DB20	ATPO_100	sucK	Muscle SEKI	1.73255
Q9DB20	ATPO_162	aceK	Muscle SEKI	0.603431
Q9DB20	ATPO_162	malK	Muscle SEKI	0.172965
Q9DB20	ATPO_162	sucK	Muscle SEKI	0.993705
Q9DB20	ATPO_192	aceK	Muscle SEKI	0.754454
Q9DB20	ATPO_192	malK	Muscle SEKI	0.515118
Q9DB20	ATPO_192	sucK	Muscle SEKI	0.650921
Q9DB20	ATPO_53	aceK	Muscle SEKI	0.752557
Q9DB20	ATPO_53	malK	Muscle SEKI	0.43492
Q9DB20	ATPO_53	sucK	Muscle SEKI	0.649986
Q9DB20	ATPO_54	aceK	Muscle SEKI	0.687268
Q9DB20	ATPO_54	malK	Muscle SEKI	0.161222
Q9DB20	ATPO_54	sucK	Muscle SEKI	0.777651
Q9DB20	ATPO_60	aceK	Muscle SEKI	0.842176
Q9DB20	ATPO_60	malK	Muscle SEKI	0.382212
Q9DB20	ATPO_60	sucK	Muscle SEKI	0.690128
Q9DB20	ATPO_70	aceK	Muscle SEKI	0.863963
Q9DB20	ATPO_70	malK	Muscle SEKI	0.304864
Q9DB20	ATPO_70	sucK	Muscle SEKI	0.639523
Q9DB77	QCR2_159	aceK	Muscle SEKI	0.554651
Q9DB77	QCR2_159	malK	Muscle SEKI	0.145854
Q9DB77	QCR2_159	sucK	Muscle SEKI	0.694746
Q9DB77	QCR2_250	aceK	Muscle SEKI	0.846164
Q9DB77	QCR2_250	malK	Muscle SEKI	0.260012
Q9DB77	QCR2_250	sucK	Muscle SEKI	0.625186
Q9DC69	NDUA9_189	aceK	Muscle SEKI	0.71049
Q9DC69	NDUA9_189	malK	Muscle SEKI	0.482703
Q9DC69	NDUA9_189	sucK	Muscle SEKI	0.621592
Q9DCX2	ATP5H_117	aceK	Muscle SEKI	0.74633
Q9DCX2	ATP5H_117	malK	Muscle SEKI	0.692688
Q9DCX2	ATP5H_117	sucK	Muscle SEKI	0.645051
Q9DCX2	ATP5H_48	aceK	Muscle SEKI	0.71286
Q9DCX2	ATP5H_48	malK	Muscle SEKI	0.223196
Q9DCX2	ATP5H_48	sucK	Muscle SEKI	0.956363
Q9JHI5	IVD_260	aceK	Muscle SEKI	0.744046
Q9JHI5	IVD_260	malK	Muscle SEKI	2.37954
Q9JHI5	IVD_260	sucK	Muscle SEKI	0.744706
Q9JHI5	IVD_56	aceK	Muscle SEKI	0.830629
Q9JHI5	IVD_56	malK	Muscle SEKI	0.166163
Q9JHI5	IVD_56	sucK	Muscle SEKI	0.656569
Q9JI91	ACTN2_96	aceK	Muscle SEKI	1.51218
Q9JI91	ACTN2_96	malK	Muscle SEKI	0.258272
Q9JI91	ACTN2_96	sucK	Muscle SEKI	0.806477
Q9JLZ3	AUHM_179	aceK	Muscle SEKI	0.938105
Q9JLZ3	AUHM_179	malK	Muscle SEKI	0.252096
Q9JLZ3	AUHM_179	sucK	Muscle SEKI	0.851835
Q9JLZ3	AUHM_84	aceK	Muscle SEKI	0.771904
Q9JLZ3	AUHM_84	malK	Muscle SEKI	0.216427
Q9JLZ3	AUHM_84	sucK	Muscle SEKI	0.639607
Q9QYR9	ACOT2_83	aceK	Muscle SEKI	0.795903
Q9QYR9	ACOT2_83	malK	Muscle SEKI	0.51209
Q9QYR9	ACOT2_83	sucK	Muscle SEKI	0.668564
Q9QZ47	TNNT3_209	aceK	Muscle SEKI	1.14364
Q9QZ47	TNNT3_209	malK	Muscle SEKI	0.384899
Q9QZ47	TNNT3_209	sucK	Muscle SEKI	0.607428
Q9WUB3	PYGM_316	aceK	Muscle SEKI	1.24503
Q9WUB3	PYGM_316	malK	Muscle SEKI	0.507073
Q9WUB3	PYGM_316	sucK	Muscle SEKI	0.303589
Q9WUB3	PYGM_465	aceK	Muscle SEKI	1.03672
Q9WUB3	PYGM_465	malK	Muscle SEKI	0.34517
Q9WUB3	PYGM_465	sucK	Muscle SEKI	0.592348
Q9WUB3	PYGM_78	aceK	Muscle SEKI	1.23908
Q9WUB3	PYGM_78	malK	Muscle SEKI	0.0797903
Q9WUB3	PYGM_78	sucK	Muscle SEKI	0.555877
Q9WUB3	PYGM_793	aceK	Muscle SEKI	1.3937
Q9WUB3	PYGM_793	malK	Muscle SEKI	1.67305
Q9WUB3	PYGM_793	sucK	Muscle SEKI	0.455726
Q9WUM5	SUCA_54	aceK	Muscle SEKI	0.852499
Q9WUM5	SUCA_54	malK	Muscle SEKI	0.439794
Q9WUM5	SUCA_54	sucK	Muscle SEKI	0.814673
Q9Z2Y8	PLPHP_125	aceK	Muscle SEKI	0.833732
Q9Z2Y8	PLPHP_125	malK	Muscle SEKI	0.452025
Q9Z2Y8	PLPHP_125	sucK	Muscle SEKI	0.602262
A2AQP0	MYH7B_1061	aceK	Muscle CRCA	1.09125
A2AQP0	MYH7B_1061	malK	Muscle CRCA	0.0912974
A2AQP0	MYH7B_1061	sucK	Muscle CRCA	0.909277
A2AQP0	MYH7B_1777	aceK	Muscle CRCA	1.14519
A2AQP0	MYH7B_1777	malK	Muscle CRCA	0.778114
A2AQP0	MYH7B_1777	sucK	Muscle CRCA	1.06565
A2AQP0	MYH7B_249	aceK	Muscle CRCA	1.33135
A2AQP0	MYH7B_249	malK	Muscle CRCA	0.382882
A2AQP0	MYH7B_249	sucK	Muscle CRCA	1.29818
A2AQP0	MYH7B_664	aceK	Muscle CRCA	1.19153
A2AQP0	MYH7B_664	malK	Muscle CRCA	0.619865
A2AQP0	MYH7B_664	sucK	Muscle CRCA	1.38222
O08638	MYH11_244	aceK	Muscle CRCA	1.33135
O08638	MYH11_244	malK	Muscle CRCA	0.382882
O08638	MYH11_244	sucK	Muscle CRCA	1.29818
O08749	DLDH_132	aceK	Muscle CRCA	0.661127
O08749	DLDH_132	malK	Muscle CRCA	0.357152
O08749	DLDH_132	sucK	Muscle CRCA	0.112616
O08749	DLDH_273	aceK	Muscle CRCA	0.866889
O08749	DLDH_273	malK	Muscle CRCA	0.296687
O08749	DLDH_273	sucK	Muscle CRCA	1.09902
O08749	DLDH_277	aceK	Muscle CRCA	0.88827
O08749	DLDH_277	malK	Muscle CRCA	0.209031
O08749	DLDH_277	sucK	Muscle CRCA	0.906528
O35855	BCAT2_322	aceK	Muscle CRCA	0.950311
O35855	BCAT2_322	malK	Muscle CRCA	0.0453759
O35855	BCAT2_322	sucK	Muscle CRCA	1.12215
O55126	NIPS2_276	aceK	Muscle CRCA	0.953694
O55126	NIPS2_276	malK	Muscle CRCA	0.549289
O55126	NIPS2_276	sucK	Muscle CRCA	1.2404
O55143	AT2A2_205	aceK	Muscle CRCA	0.857971
O55143	AT2A2_205	malK	Muscle CRCA	0.271452
O55143	AT2A2_205	sucK	Muscle CRCA	0.846136
O70250	PGAM2_106	aceK	Muscle CRCA	0.995326
O70250	PGAM2_106	malK	Muscle CRCA	0.164735
O70250	PGAM2_106	sucK	Muscle CRCA	0.69952
O70250	PGAM2_157	aceK	Muscle CRCA	0.907253
O70250	PGAM2_157	malK	Muscle CRCA	5.07741
O70250	PGAM2_157	sucK	Muscle CRCA	0.652765
O88990	ACTN3_102	aceK	Muscle CRCA	1.23521
O88990	ACTN3_102	malK	Muscle CRCA	0.277
O88990	ACTN3_102	sucK	Muscle CRCA	1.7056
O88990	ACTN3_411	aceK	Muscle CRCA	1.05886
O88990	ACTN3_411	malK	Muscle CRCA	0.344164
O88990	ACTN3_411	sucK	Muscle CRCA	0.809176
P00015	CYC2_87	aceK	Muscle CRCA	0.693955
P00015	CYC2_87	malK	Muscle CRCA	0.327428
P00015	CYC2_87	sucK	Muscle CRCA	0.807103
P01942	HBA_17	aceK	Muscle CRCA	0.505809
P01942	HBA_17	malK	Muscle CRCA	1.62308
P01942	HBA_17	sucK	Muscle CRCA	2.34028
P02301	H3C_80	aceK	Muscle CRCA	2.23317
P02301	H3C_80	malK	Muscle CRCA	1.51934
P02301	H3C_80	sucK	Muscle CRCA	2.11087
P04247	MYG_146	aceK	Muscle CRCA	0.916715
P04247	MYG_146	malK	Muscle CRCA	0.553905
P04247	MYG_146	sucK	Muscle CRCA	1.21136
P04247	MYG_43	aceK	Muscle CRCA	0.807967
P04247	MYG_43	malK	Muscle CRCA	0.441127
P04247	MYG_43	sucK	Muscle CRCA	1.02509
P05063	ALDOC_147	aceK	Muscle CRCA	1.45026
P05063	ALDOC_147	malK	Muscle CRCA	0.619128
P05063	ALDOC_147	sucK	Muscle CRCA	0.78481
P05063	ALDOC_208	aceK	Muscle CRCA	1.20968
P05063	ALDOC_208	malK	Muscle CRCA	2.77273
P05063	ALDOC_208	sucK	Muscle CRCA	0.484917
P05064	ALDOA_108	aceK	Muscle CRCA	0.668268
P05064	ALDOA_108	malK	Muscle CRCA	0.807913
P05064	ALDOA_108	sucK	Muscle CRCA	0.521849
P05064	ALDOA_147	aceK	Muscle CRCA	1.45026
P05064	ALDOA_147	malK	Muscle CRCA	0.619128
P05064	ALDOA_147	sucK	Muscle CRCA	0.78481
P05064	ALDOA_153	aceK	Muscle CRCA	1.23981
P05064	ALDOA_153	malK	Muscle CRCA	2.52294
P05064	ALDOA_153	sucK	Muscle CRCA	0.140443
P05064	ALDOA_208	aceK	Muscle CRCA	1.20968
P05064	ALDOA_208	malK	Muscle CRCA	2.77273
P05064	ALDOA_208	sucK	Muscle CRCA	0.484917
P05064	ALDOA_230	aceK	Muscle CRCA	1.07357
P05064	ALDOA_230	malK	Muscle CRCA	0.948455
P05064	ALDOA_230	sucK	Muscle CRCA	0.512324
P05064	ALDOA_312	aceK	Muscle CRCA	1.07208
P05064	ALDOA_312	malK	Muscle CRCA	0.113233
P05064	ALDOA_312	sucK	Muscle CRCA	0.748856
P05064	ALDOA_42	aceK	Muscle CRCA	1.01963
P05064	ALDOA_42	malK	Muscle CRCA	0.107007
P05064	ALDOA_42	sucK	Muscle CRCA	0.814729
P05201	AATC_290	aceK	Muscle CRCA	1.14315
P05201	AATC_290	malK	Muscle CRCA	0.508885
P05201	AATC_290	sucK	Muscle CRCA	1.39928
P05202	AATM_122	aceK	Muscle CRCA	1.10659
P05202	AATM_122	malK	Muscle CRCA	0.666591
P05202	AATM_122	sucK	Muscle CRCA	2.2012
P05202	AATM_150	aceK	Muscle CRCA	0.940659
P05202	AATM_150	malK	Muscle CRCA	0.44939
P05202	AATM_150	sucK	Muscle CRCA	1.01683
P05202	AATM_296	aceK	Muscle CRCA	0.912366
P05202	AATM_296	malK	Muscle CRCA	0.814012
P05202	AATM_296	sucK	Muscle CRCA	0.489853
P05977	MYL1_135	aceK	Muscle CRCA	1.0882
P05977	MYL1_135	malK	Muscle CRCA	0.312911
P05977	MYL1_135	sucK	Muscle CRCA	0.796399
P05977	MYL1_26	aceK	Muscle CRCA	1.74475
P05977	MYL1_26	malK	Muscle CRCA	0.447487
P05977	MYL1_26	sucK	Muscle CRCA	1.28477
P05977	MYL1_86	aceK	Muscle CRCA	1.49868
P05977	MYL1_86	malK	Muscle CRCA	0.316567
P05977	MYL1_86	sucK	Muscle CRCA	0.986754
P06151	LDHA_126	aceK	Muscle CRCA	1.15929
P06151	LDHA_126	malK	Muscle CRCA	0.995289
P06151	LDHA_126	sucK	Muscle CRCA	0.778565
P06745	G6PI_12	aceK	Muscle CRCA	1.09784
P06745	G6PI_12	malK	Muscle CRCA	9.78933
P06745	G6PI_12	sucK	Muscle CRCA	0.806951
P07310	KCRM_105	aceK	Muscle CRCA	1.11834
P07310	KCRM_105	malK	Muscle CRCA	0.504436
P07310	KCRM_105	sucK	Muscle CRCA	0.610421
P07310	KCRM_107	aceK	Muscle CRCA	1.01371
P07310	KCRM_107	malK	Muscle CRCA	1.02411
P07310	KCRM_107	sucK	Muscle CRCA	0.796159
P07310	KCRM_116	aceK	Muscle CRCA	1.17886
P07310	KCRM_116	malK	Muscle CRCA	1.15688
P07310	KCRM_116	sucK	Muscle CRCA	0.673511
P07310	KCRM_15	aceK	Muscle CRCA	1.04512
P07310	KCRM_15	malK	Muscle CRCA	0.441776
P07310	KCRM_15	sucK	Muscle CRCA	1.05607
P07310	KCRM_156	aceK	Muscle CRCA	1.06182
P07310	KCRM_156	malK	Muscle CRCA	8.78559
P07310	KCRM_156	sucK	Muscle CRCA	0.0525846
P07310	KCRM_172	aceK	Muscle CRCA	0.942232
P07310	KCRM_172	malK	Muscle CRCA	0.159751
P07310	KCRM_172	sucK	Muscle CRCA	0.541217
P07310	KCRM_242	aceK	Muscle CRCA	1.17565
P07310	KCRM_242	malK	Muscle CRCA	0.408102
P07310	KCRM_242	sucK	Muscle CRCA	1.02898
P07310	KCRM_247	aceK	Muscle CRCA	1.35496
P07310	KCRM_247	malK	Muscle CRCA	0.456571
P07310	KCRM_247	sucK	Muscle CRCA	0.89214
P07310	KCRM_25	aceK	Muscle CRCA	1.04575
P07310	KCRM_25	malK	Muscle CRCA	0.399533
P07310	KCRM_25	sucK	Muscle CRCA	0.923357
P07310	KCRM_298	aceK	Muscle CRCA	1.20373
P07310	KCRM_298	malK	Muscle CRCA	0.225223
P07310	KCRM_298	sucK	Muscle CRCA	0.818136
P07310	KCRM_304	aceK	Muscle CRCA	1.3585
P07310	KCRM_304	malK	Muscle CRCA	0.664228
P07310	KCRM_304	sucK	Muscle CRCA	0.912311
P07310	KCRM_307	aceK	Muscle CRCA	1.31713
P07310	KCRM_307	malK	Muscle CRCA	1.01128
P07310	KCRM_307	sucK	Muscle CRCA	0.920785
P07310	KCRM_366	aceK	Muscle CRCA	1.68285
P07310	KCRM_366	malK	Muscle CRCA	1.06261
P07310	KCRM_366	sucK	Muscle CRCA	1.00902
P07310	KCRM_369	aceK	Muscle CRCA	0.979683
P07310	KCRM_369	malK	Muscle CRCA	0.400942
P07310	KCRM_369	sucK	Muscle CRCA	1.17546
P07724	ALBU_212	aceK	Muscle CRCA	0.0337821
P07724	ALBU_212	malK	Muscle CRCA	0.895723
P07724	ALBU_212	sucK	Muscle CRCA	0.0511698
P07724	ALBU_236	aceK	Muscle CRCA	0.0827055
P07724	ALBU_236	malK	Muscle CRCA	0.102951
P07724	ALBU_236	sucK	Muscle CRCA	0.0450279
P07724	ALBU_305	aceK	Muscle CRCA	0.291331
P07724	ALBU_305	malK	Muscle CRCA	0.300493
P07724	ALBU_305	sucK	Muscle CRCA	1.2808
P07724	ALBU_490	aceK	Muscle CRCA	0.0982065
P07724	ALBU_490	malK	Muscle CRCA	2.07655
P07724	ALBU_490	sucK	Muscle CRCA	0.031196
P07724	ALBU_499	aceK	Muscle CRCA	0.179969
P07724	ALBU_499	malK	Muscle CRCA	0.0347385
P07724	ALBU_499	sucK	Muscle CRCA	0.154958
P07724	ALBU_558	aceK	Muscle CRCA	0.0674577
P07724	ALBU_558	malK	Muscle CRCA	1.39431
P07724	ALBU_558	sucK	Muscle CRCA	0.198035
P08249	MDHM_185	aceK	Muscle CRCA	0.703786
P08249	MDHM_185	malK	Muscle CRCA	17.5012
P08249	MDHM_185	sucK	Muscle CRCA	0.124834
P08249	MDHM_203	aceK	Muscle CRCA	0.755723
P08249	MDHM_203	malK	Muscle CRCA	2.15281
P08249	MDHM_203	sucK	Muscle CRCA	0.138967
P08249	MDHM_301	aceK	Muscle CRCA	0.716996
P08249	MDHM_301	malK	Muscle CRCA	0.441914
P08249	MDHM_301	sucK	Muscle CRCA	1.063
P08249	MDHM_314	aceK	Muscle CRCA	0.801936
P08249	MDHM_314	malK	Muscle CRCA	3.2867
P08249	MDHM_314	sucK	Muscle CRCA	0.2413
P08249	MDHM_324	aceK	Muscle CRCA	0.911615
P08249	MDHM_324	malK	Muscle CRCA	0.437586
P08249	MDHM_324	sucK	Muscle CRCA	0.681671
P09041	PGK2_30	aceK	Muscle CRCA	1.15365
P09041	PGK2_30	malK	Muscle CRCA	0.337344
P09041	PGK2_30	sucK	Muscle CRCA	0.937183
P09411	PGK1_30	aceK	Muscle CRCA	1.21169
P09411	PGK1_30	malK	Muscle CRCA	0.358324
P09411	PGK1_30	sucK	Muscle CRCA	0.945674
P09411	PGK1_48	aceK	Muscle CRCA	1.41696
P09411	PGK1_48	malK	Muscle CRCA	5.93554
P09411	PGK1_48	sucK	Muscle CRCA	1.27545
P09411	PGK1_75	aceK	Muscle CRCA	1.51694
P09411	PGK1_75	malK	Muscle CRCA	17.2234
P09411	PGK1_75	sucK	Muscle CRCA	0.0874533
P09542	MYL3_151	aceK	Muscle CRCA	1.0882
P09542	MYL3_151	malK	Muscle CRCA	0.312911
P09542	MYL3_151	sucK	Muscle CRCA	0.796399
P10126	EF1A1_41	aceK	Muscle CRCA	0.814723
P10126	EF1A1_41	malK	Muscle CRCA	0.640414
P10126	EF1A1_41	sucK	Muscle CRCA	0.784988
P10853	H2B1F_109	aceK	Muscle CRCA	1.51329
P10853	H2B1F_109	malK	Muscle CRCA	1.3017
P10853	H2B1F_109	sucK	Muscle CRCA	2.45625
P10853	H2B1F_121	aceK	Muscle CRCA	2.0267
P10853	H2B1F_121	malK	Muscle CRCA	0.587159
P10853	H2B1F_121	sucK	Muscle CRCA	2.33903
P10854	H2B1M_109	aceK	Muscle CRCA	1.51329
P10854	H2B1M_109	malK	Muscle CRCA	1.3017
P10854	H2B1M_109	sucK	Muscle CRCA	2.45625
P10854	H2B1M_121	aceK	Muscle CRCA	2.0267
P10854	H2B1M_121	malK	Muscle CRCA	0.587159
P10854	H2B1M_121	sucK	Muscle CRCA	2.33903
P13412	TNNI2_142	aceK	Muscle CRCA	0.950811
P13412	TNNI2_142	malK	Muscle CRCA	0.0543976
P13412	TNNI2_142	sucK	Muscle CRCA	0.807109
P13541	MYH3_1055	aceK	Muscle CRCA	1.09125
P13541	MYH3_1055	malK	Muscle CRCA	0.0912974
P13541	MYH3_1055	sucK	Muscle CRCA	0.909277
P13541	MYH3_1375	aceK	Muscle CRCA	1.1386
P13541	MYH3_1375	malK	Muscle CRCA	0.612732
P13541	MYH3_1375	sucK	Muscle CRCA	1.16606
P13541	MYH3_1452	aceK	Muscle CRCA	0.915365
P13541	MYH3_1452	malK	Muscle CRCA	0.839342
P13541	MYH3_1452	sucK	Muscle CRCA	0.706043
P13541	MYH3_1771	aceK	Muscle CRCA	1.14519
P13541	MYH3_1771	malK	Muscle CRCA	0.778114
P13541	MYH3_1771	sucK	Muscle CRCA	1.06565
P13541	MYH3_1807	aceK	Muscle CRCA	1.13259
P13541	MYH3_1807	malK	Muscle CRCA	0.756906
P13541	MYH3_1807	sucK	Muscle CRCA	0.49685
P13541	MYH3_1920	aceK	Muscle CRCA	0.936612
P13541	MYH3_1920	malK	Muscle CRCA	0.260529
P13541	MYH3_1920	sucK	Muscle CRCA	0.697751
P13541	MYH3_247	aceK	Muscle CRCA	1.33135
P13541	MYH3_247	malK	Muscle CRCA	0.382882
P13541	MYH3_247	sucK	Muscle CRCA	1.29818
P13541	MYH3_279	aceK	Muscle CRCA	1.03414
P13541	MYH3_279	malK	Muscle CRCA	0.619843
P13541	MYH3_279	sucK	Muscle CRCA	0.875581
P13541	MYH3_826	aceK	Muscle CRCA	1.47366
P13541	MYH3_826	malK	Muscle CRCA	0.877164
P13541	MYH3_826	sucK	Muscle CRCA	1.18099
P13542	MYH8_1019	aceK	Muscle CRCA	1.06927
P13542	MYH8_1019	malK	Muscle CRCA	7.36063
P13542	MYH8_1019	sucK	Muscle CRCA	0.151312
P13542	MYH8_1029	aceK	Muscle CRCA	1.1667
P13542	MYH8_1029	malK	Muscle CRCA	3.37444
P13542	MYH8_1029	sucK	Muscle CRCA	0.466144
P13542	MYH8_1057	aceK	Muscle CRCA	1.07135
P13542	MYH8_1057	malK	Muscle CRCA	0.0912974
P13542	MYH8_1057	sucK	Muscle CRCA	0.829195
P13542	MYH8_1377	aceK	Muscle CRCA	1.1386
P13542	MYH8_1377	malK	Muscle CRCA	0.612732
P13542	MYH8_1377	sucK	Muscle CRCA	1.16606
P13542	MYH8_1531	aceK	Muscle CRCA	1.00048
P13542	MYH8_1531	malK	Muscle CRCA	0.193073
P13542	MYH8_1531	sucK	Muscle CRCA	0.874318
P13542	MYH8_1572	aceK	Muscle CRCA	0.917699
P13542	MYH8_1572	malK	Muscle CRCA	1.8283
P13542	MYH8_1572	sucK	Muscle CRCA	0.833304
P13542	MYH8_1578	aceK	Muscle CRCA	1.24144
P13542	MYH8_1578	malK	Muscle CRCA	0.0553548
P13542	MYH8_1578	sucK	Muscle CRCA	1.15526
P13542	MYH8_1582	aceK	Muscle CRCA	1.26747
P13542	MYH8_1582	malK	Muscle CRCA	0.68717
P13542	MYH8_1582	sucK	Muscle CRCA	0.873932
P13542	MYH8_1590	aceK	Muscle CRCA	0.807094
P13542	MYH8_1590	malK	Muscle CRCA	0.661898
P13542	MYH8_1590	sucK	Muscle CRCA	1.10776
P13542	MYH8_1730	aceK	Muscle CRCA	0.942731
P13542	MYH8_1730	malK	Muscle CRCA	0.373839
P13542	MYH8_1730	sucK	Muscle CRCA	0.903826
P13542	MYH8_1773	aceK	Muscle CRCA	1.14519
P13542	MYH8_1773	malK	Muscle CRCA	0.778114
P13542	MYH8_1773	sucK	Muscle CRCA	1.06565
P13542	MYH8_1794	aceK	Muscle CRCA	0.92572
P13542	MYH8_1794	malK	Muscle CRCA	0.319774
P13542	MYH8_1794	sucK	Muscle CRCA	0.635529
P13542	MYH8_1809	aceK	Muscle CRCA	1.13259
P13542	MYH8_1809	malK	Muscle CRCA	0.756906
P13542	MYH8_1809	sucK	Muscle CRCA	0.49685
P13542	MYH8_1817	aceK	Muscle CRCA	1.11428
P13542	MYH8_1817	malK	Muscle CRCA	0.36927
P13542	MYH8_1817	sucK	Muscle CRCA	1.34619
P13542	MYH8_1834	aceK	Muscle CRCA	1.62148
P13542	MYH8_1834	malK	Muscle CRCA	0.817027
P13542	MYH8_1834	sucK	Muscle CRCA	1.38732
P13542	MYH8_1841	aceK	Muscle CRCA	1.00419
P13542	MYH8_1841	malK	Muscle CRCA	0.769503
P13542	MYH8_1841	sucK	Muscle CRCA	1.41532
P13542	MYH8_1877	aceK	Muscle CRCA	1.14371
P13542	MYH8_1877	malK	Muscle CRCA	0.663959
P13542	MYH8_1877	sucK	Muscle CRCA	1.32678
P13542	MYH8_1922	aceK	Muscle CRCA	1.21878
P13542	MYH8_1922	malK	Muscle CRCA	0.466409
P13542	MYH8_1922	sucK	Muscle CRCA	0.125243
P13542	MYH8_24	aceK	Muscle CRCA	1.28813
P13542	MYH8_24	malK	Muscle CRCA	0.0688781
P13542	MYH8_24	sucK	Muscle CRCA	0.754006
P13542	MYH8_249	aceK	Muscle CRCA	1.33135
P13542	MYH8_249	malK	Muscle CRCA	0.382882
P13542	MYH8_249	sucK	Muscle CRCA	1.29818
P13542	MYH8_281	aceK	Muscle CRCA	1.03414
P13542	MYH8_281	malK	Muscle CRCA	0.619843
P13542	MYH8_281	sucK	Muscle CRCA	0.875581
P13542	MYH8_453	aceK	Muscle CRCA	0.938025
P13542	MYH8_453	malK	Muscle CRCA	0.231518
P13542	MYH8_453	sucK	Muscle CRCA	0.80892
P13542	MYH8_660	aceK	Muscle CRCA	1.19153
P13542	MYH8_660	malK	Muscle CRCA	0.619865
P13542	MYH8_660	sucK	Muscle CRCA	1.38222
P13542	MYH8_682	aceK	Muscle CRCA	1.40346
P13542	MYH8_682	malK	Muscle CRCA	2.04923
P13542	MYH8_682	sucK	Muscle CRCA	0.402074
P13542	MYH8_747	aceK	Muscle CRCA	1.23071
P13542	MYH8_747	malK	Muscle CRCA	0.729628
P13542	MYH8_747	sucK	Muscle CRCA	1.29617
P13542	MYH8_828	aceK	Muscle CRCA	1.47366
P13542	MYH8_828	malK	Muscle CRCA	0.877164
P13542	MYH8_828	sucK	Muscle CRCA	1.18099
P14152	MDHC_107	aceK	Muscle CRCA	0.897669
P14152	MDHC_107	malK	Muscle CRCA	0.62396
P14152	MDHC_107	sucK	Muscle CRCA	1.14048
P14152	MDHC_118	aceK	Muscle CRCA	1.04613
P14152	MDHC_118	malK	Muscle CRCA	0.439704
P14152	MDHC_118	sucK	Muscle CRCA	1.06696
P14152	MDHC_236	aceK	Muscle CRCA	1.09834
P14152	MDHC_236	malK	Muscle CRCA	0.0902526
P14152	MDHC_236	sucK	Muscle CRCA	0.789377
P14152	MDHC_298	aceK	Muscle CRCA	0.992835
P14152	MDHC_298	malK	Muscle CRCA	17.6482
P14152	MDHC_298	sucK	Muscle CRCA	0.125377
P16015	CAH3_153	aceK	Muscle CRCA	1.60887
P16015	CAH3_153	malK	Muscle CRCA	1.31272
P16015	CAH3_153	sucK	Muscle CRCA	0.0416217
P16015	CAH3_39	aceK	Muscle CRCA	1.25474
P16015	CAH3_39	malK	Muscle CRCA	0.673922
P16015	CAH3_39	sucK	Muscle CRCA	0.983043
P16015	CAH3_57	aceK	Muscle CRCA	2.63323
P16015	CAH3_57	malK	Muscle CRCA	4.08314
P16015	CAH3_57	sucK	Muscle CRCA	0.656839
P16125	LDHB_82	aceK	Muscle CRCA	0.724393
P16125	LDHB_82	malK	Muscle CRCA	0.491334
P16125	LDHB_82	sucK	Muscle CRCA	0.594081
P16858	G3P_111	aceK	Muscle CRCA	1.70945
P16858	G3P_111	malK	Muscle CRCA	0.261748
P16858	G3P_111	sucK	Muscle CRCA	0.938877
P16858	G3P_192	aceK	Muscle CRCA	1.19117
P16858	G3P_192	malK	Muscle CRCA	0.229135
P16858	G3P_192	sucK	Muscle CRCA	0.82816
P16858	G3P_213	aceK	Muscle CRCA	0.663115
P16858	G3P_213	malK	Muscle CRCA	0.244999
P16858	G3P_213	sucK	Muscle CRCA	0.946572
P16858	G3P_249	aceK	Muscle CRCA	1.03303
P16858	G3P_249	malK	Muscle CRCA	0.27567
P16858	G3P_249	sucK	Muscle CRCA	0.801146
P16858	G3P_258	aceK	Muscle CRCA	0.846621
P16858	G3P_258	malK	Muscle CRCA	0.0540611
P16858	G3P_258	sucK	Muscle CRCA	0.71742
P16858	G3P_261	aceK	Muscle CRCA	0.899552
P16858	G3P_261	malK	Muscle CRCA	0.0841646
P16858	G3P_261	sucK	Muscle CRCA	0.689259
P16858	G3P_332	aceK	Muscle CRCA	0.641466
P16858	G3P_332	malK	Muscle CRCA	0.495857
P16858	G3P_332	sucK	Muscle CRCA	0.696089
P16858	G3P_70	aceK	Muscle CRCA	1.18102
P16858	G3P_70	malK	Muscle CRCA	1.36056
P16858	G3P_70	sucK	Muscle CRCA	0.360373
P17156	HSP72_351	aceK	Muscle CRCA	1.12018
P17156	HSP72_351	malK	Muscle CRCA	0.423428
P17156	HSP72_351	sucK	Muscle CRCA	0.259058
P17182	ENOA_193	aceK	Muscle CRCA	1.21845
P17182	ENOA_193	malK	Muscle CRCA	1.1123
P17182	ENOA_193	sucK	Muscle CRCA	0.721123
P17183	ENOG_406	aceK	Muscle CRCA	1.1966
P17183	ENOG_406	malK	Muscle CRCA	0.236939
P17183	ENOG_406	sucK	Muscle CRCA	0.819521
P17751	TPIS_119	aceK	Muscle CRCA	1.41333
P17751	TPIS_119	malK	Muscle CRCA	1.09481
P17751	TPIS_119	sucK	Muscle CRCA	0.687903
P17751	TPIS_244	aceK	Muscle CRCA	1.35812
P17751	TPIS_244	malK	Muscle CRCA	0.415902
P17751	TPIS_244	sucK	Muscle CRCA	1.05797
P17751	TPIS_56	aceK	Muscle CRCA	1.19606
P17751	TPIS_56	malK	Muscle CRCA	0.155515
P17751	TPIS_56	sucK	Muscle CRCA	1.20862
P21107	TPM3_113	aceK	Muscle CRCA	1.29214
P21107	TPM3_113	malK	Muscle CRCA	4.90817
P21107	TPM3_113	sucK	Muscle CRCA	0.570895
P21107	TPM3_119	aceK	Muscle CRCA	1.53312
P21107	TPM3_119	malK	Muscle CRCA	6.51261
P21107	TPM3_119	sucK	Muscle CRCA	0.96961
P21550	ENOB_126	aceK	Muscle CRCA	1.06907
P21550	ENOB_126	malK	Muscle CRCA	0.483546
P21550	ENOB_126	sucK	Muscle CRCA	0.847074
P21550	ENOB_193	aceK	Muscle CRCA	0.936687
P21550	ENOB_193	malK	Muscle CRCA	0.667432
P21550	ENOB_193	sucK	Muscle CRCA	0.934441
P21550	ENOB_239	aceK	Muscle CRCA	1.08973
P21550	ENOB_239	malK	Muscle CRCA	11.8519
P21550	ENOB_239	sucK	Muscle CRCA	0.10991
P21550	ENOB_256	aceK	Muscle CRCA	1.0732
P21550	ENOB_256	malK	Muscle CRCA	0.401187
P21550	ENOB_256	sucK	Muscle CRCA	0.768931
P21550	ENOB_275	aceK	Muscle CRCA	0.952266
P21550	ENOB_275	malK	Muscle CRCA	0.422899
P21550	ENOB_275	sucK	Muscle CRCA	0.85655
P21550	ENOB_334	aceK	Muscle CRCA	1.11874
P21550	ENOB_334	malK	Muscle CRCA	0.426488
P21550	ENOB_334	sucK	Muscle CRCA	1.31898
P21550	ENOB_406	aceK	Muscle CRCA	1.1966
P21550	ENOB_406	malK	Muscle CRCA	0.236939
P21550	ENOB_406	sucK	Muscle CRCA	0.819521
P21550	ENOB_420	aceK	Muscle CRCA	1.00661
P21550	ENOB_420	malK	Muscle CRCA	0.699574
P21550	ENOB_420	sucK	Muscle CRCA	1.0963
P21550	ENOB_64	aceK	Muscle CRCA	0.987101
P21550	ENOB_64	malK	Muscle CRCA	0.21517
P21550	ENOB_64	sucK	Muscle CRCA	0.844839
P21550	ENOB_71	aceK	Muscle CRCA	0.989175
P21550	ENOB_71	malK	Muscle CRCA	0.390946
P21550	ENOB_71	sucK	Muscle CRCA	1.12349
P23927	CRYAB_166	aceK	Muscle CRCA	1.69856
P23927	CRYAB_166	malK	Muscle CRCA	0.415123
P23927	CRYAB_166	sucK	Muscle CRCA	1.1831
P26443	DHE3_503	aceK	Muscle CRCA	0.71743
P26443	DHE3_503	malK	Muscle CRCA	6.22268
P26443	DHE3_503	sucK	Muscle CRCA	0.760283
P26443	DHE3_527	aceK	Muscle CRCA	0.7904
P26443	DHE3_527	malK	Muscle CRCA	0.0363077
P26443	DHE3_527	sucK	Muscle CRCA	0.894746
P26443	DHE3_84	aceK	Muscle CRCA	0.745727
P26443	DHE3_84	malK	Muscle CRCA	0.434867
P26443	DHE3_84	sucK	Muscle CRCA	0.365284
P30275	KCRU_276	aceK	Muscle CRCA	0.925484
P30275	KCRU_276	malK	Muscle CRCA	0.356688
P30275	KCRU_276	sucK	Muscle CRCA	0.854505
P35486	ODPA_321	aceK	Muscle CRCA	0.991831
P35486	ODPA_321	malK	Muscle CRCA	0.565357
P35486	ODPA_321	sucK	Muscle CRCA	1.20969
P35486	ODPA_77	aceK	Muscle CRCA	0.884349
P35486	ODPA_77	malK	Muscle CRCA	0.628934
P35486	ODPA_77	sucK	Muscle CRCA	1.38151
P35487	ODPAT_78	aceK	Muscle CRCA	0.884349
P35487	ODPAT_78	malK	Muscle CRCA	0.628934
P35487	ODPAT_78	sucK	Muscle CRCA	1.38151
P38647	GRP75_288	aceK	Muscle CRCA	0.470546
P38647	GRP75_288	malK	Muscle CRCA	0.179763
P38647	GRP75_288	sucK	Muscle CRCA	1.01188
P42125	ECI1_255	aceK	Muscle CRCA	1.23268
P42125	ECI1_255	malK	Muscle CRCA	0.308912
P42125	ECI1_255	sucK	Muscle CRCA	1.09409
P47857	PFKAM_678	aceK	Muscle CRCA	0.857
P47857	PFKAM_678	malK	Muscle CRCA	0.207137
P47857	PFKAM_678	sucK	Muscle CRCA	0.61221
P47934	CACP_261	aceK	Muscle CRCA	1.14882
P47934	CACP_261	malK	Muscle CRCA	0.498241
P47934	CACP_261	sucK	Muscle CRCA	0.760297
P47934	CACP_315	aceK	Muscle CRCA	0.903003
P47934	CACP_315	malK	Muscle CRCA	0.38638
P47934	CACP_315	sucK	Muscle CRCA	1.031
P47934	CACP_609	aceK	Muscle CRCA	0.930908
P47934	CACP_609	malK	Muscle CRCA	0.90739
P47934	CACP_609	sucK	Muscle CRCA	1.09156
P48962	ADT1_23	aceK	Muscle CRCA	0.588291
P48962	ADT1_23	malK	Muscle CRCA	2.67827
P48962	ADT1_23	sucK	Muscle CRCA	0.121974
P48962	ADT1_92	aceK	Muscle CRCA	0.658409
P48962	ADT1_92	malK	Muscle CRCA	14.279
P48962	ADT1_92	sucK	Muscle CRCA	0.245025
P51881	ADT2_23	aceK	Muscle CRCA	0.560887
P51881	ADT2_23	malK	Muscle CRCA	2.66116
P51881	ADT2_23	sucK	Muscle CRCA	0.136852
P51881	ADT2_92	aceK	Muscle CRCA	0.658409
P51881	ADT2_92	malK	Muscle CRCA	14.279
P51881	ADT2_92	sucK	Muscle CRCA	0.245025
P52196	THTR_14	aceK	Muscle CRCA	0.69804
P52196	THTR_14	malK	Muscle CRCA	0.0777459
P52196	THTR_14	sucK	Muscle CRCA	0.75407
P52825	CPT2_418	aceK	Muscle CRCA	0.975467
P52825	CPT2_418	malK	Muscle CRCA	0.197343
P52825	CPT2_418	sucK	Muscle CRCA	0.865359
P52825	CPT2_424	aceK	Muscle CRCA	1.16808
P52825	CPT2_424	malK	Muscle CRCA	0.135646
P52825	CPT2_424	sucK	Muscle CRCA	1.05679
P54071	IDHP_106	aceK	Muscle CRCA	1.42196
P54071	IDHP_106	malK	Muscle CRCA	1.46799
P54071	IDHP_106	sucK	Muscle CRCA	0.360547
P54071	IDHP_133	aceK	Muscle CRCA	1.11991
P54071	IDHP_133	malK	Muscle CRCA	0.401742
P54071	IDHP_133	sucK	Muscle CRCA	1.40442
P54071	IDHP_180	aceK	Muscle CRCA	1.24928
P54071	IDHP_180	malK	Muscle CRCA	0.915555
P54071	IDHP_180	sucK	Muscle CRCA	1.24238
P54071	IDHP_193	aceK	Muscle CRCA	0.999874
P54071	IDHP_193	malK	Muscle CRCA	0.30883
P54071	IDHP_193	sucK	Muscle CRCA	1.05458
P54071	IDHP_256	aceK	Muscle CRCA	0.891213
P54071	IDHP_256	malK	Muscle CRCA	0.432262
P54071	IDHP_256	sucK	Muscle CRCA	1.23115
P54071	IDHP_384	aceK	Muscle CRCA	1.29415
P54071	IDHP_384	malK	Muscle CRCA	0.762058
P54071	IDHP_384	sucK	Muscle CRCA	1.42639
P54071	IDHP_400	aceK	Muscle CRCA	1.22781
P54071	IDHP_400	malK	Muscle CRCA	0.998758
P54071	IDHP_400	sucK	Muscle CRCA	0.852352
P54071	IDHP_48	aceK	Muscle CRCA	1.18613
P54071	IDHP_48	malK	Muscle CRCA	0.345175
P54071	IDHP_48	sucK	Muscle CRCA	1.48743
P56382	ATP5E_37	aceK	Muscle CRCA	1.01759
P56382	ATP5E_37	malK	Muscle CRCA	0.141557
P56382	ATP5E_37	sucK	Muscle CRCA	0.406502
P56480	ATPB_133	aceK	Muscle CRCA	1.00852
P56480	ATPB_133	malK	Muscle CRCA	0.336614
P56480	ATPB_133	sucK	Muscle CRCA	0.827985
P56480	ATPB_259	aceK	Muscle CRCA	0.680991
P56480	ATPB_259	malK	Muscle CRCA	2.59974
P56480	ATPB_259	sucK	Muscle CRCA	0.469344
P58771	TPM1_112	aceK	Muscle CRCA	1.29214
P58771	TPM1_112	malK	Muscle CRCA	4.90817
P58771	TPM1_112	sucK	Muscle CRCA	0.570895
P58771	TPM1_118	aceK	Muscle CRCA	1.53312
P58771	TPM1_118	malK	Muscle CRCA	6.51261
P58771	TPM1_118	sucK	Muscle CRCA	0.96961
P58771	TPM1_12	aceK	Muscle CRCA	1.11951
P58771	TPM1_12	malK	Muscle CRCA	0.747271
P58771	TPM1_12	sucK	Muscle CRCA	0.977469
P58771	TPM1_136	aceK	Muscle CRCA	0.648029
P58771	TPM1_136	malK	Muscle CRCA	0.597418
P58771	TPM1_136	sucK	Muscle CRCA	1.15298
P58771	TPM1_140	aceK	Muscle CRCA	1.0937
P58771	TPM1_140	malK	Muscle CRCA	0.569746
P58771	TPM1_140	sucK	Muscle CRCA	1.27545
P58771	TPM1_149	aceK	Muscle CRCA	1.14346
P58771	TPM1_149	malK	Muscle CRCA	0.959302
P58771	TPM1_149	sucK	Muscle CRCA	1.16898
P58771	TPM1_152	aceK	Muscle CRCA	0.757042
P58771	TPM1_152	malK	Muscle CRCA	0.341545
P58771	TPM1_152	sucK	Muscle CRCA	1.57817
P58771	TPM1_198	aceK	Muscle CRCA	0.944866
P58771	TPM1_198	malK	Muscle CRCA	11.1685
P58771	TPM1_198	sucK	Muscle CRCA	0.165891
P58771	TPM1_48	aceK	Muscle CRCA	1.13103
P58771	TPM1_48	malK	Muscle CRCA	0.44947
P58771	TPM1_48	sucK	Muscle CRCA	1.1291
P58774	TPM2_112	aceK	Muscle CRCA	1.29214
P58774	TPM2_112	malK	Muscle CRCA	4.90817
P58774	TPM2_112	sucK	Muscle CRCA	0.570895
P58774	TPM2_118	aceK	Muscle CRCA	1.53312
P58774	TPM2_118	malK	Muscle CRCA	6.51261
P58774	TPM2_118	sucK	Muscle CRCA	0.96961
P58774	TPM2_12	aceK	Muscle CRCA	1.11951
P58774	TPM2_12	malK	Muscle CRCA	0.747271
P58774	TPM2_12	sucK	Muscle CRCA	0.977469
P58774	TPM2_161	aceK	Muscle CRCA	1.63062
P58774	TPM2_161	malK	Muscle CRCA	0.993458
P58774	TPM2_161	sucK	Muscle CRCA	1.41948
P58774	TPM2_48	aceK	Muscle CRCA	1.41026
P58774	TPM2_48	malK	Muscle CRCA	0.829792
P58774	TPM2_48	sucK	Muscle CRCA	1.5231
P60710	ACTB_328	aceK	Muscle CRCA	0.724898
P60710	ACTB_328	malK	Muscle CRCA	0.255593
P60710	ACTB_328	sucK	Muscle CRCA	1.36766
P60710	ACTB_50	aceK	Muscle CRCA	1.73466
P60710	ACTB_50	malK	Muscle CRCA	0.760051
P60710	ACTB_50	sucK	Muscle CRCA	1.23075
P60710	ACTB_61	aceK	Muscle CRCA	1.32729
P60710	ACTB_61	malK	Muscle CRCA	0.772589
P60710	ACTB_61	sucK	Muscle CRCA	1.12646
P62631	EF1A2_179	aceK	Muscle CRCA	0.876781
P62631	EF1A2_179	malK	Muscle CRCA	2.18581
P62631	EF1A2_179	sucK	Muscle CRCA	0.391393
P62631	EF1A2_41	aceK	Muscle CRCA	0.814723
P62631	EF1A2_41	malK	Muscle CRCA	0.640414
P62631	EF1A2_41	sucK	Muscle CRCA	0.784988
P62737	ACTA_330	aceK	Muscle CRCA	0.724898
P62737	ACTA_330	malK	Muscle CRCA	0.255593
P62737	ACTA_330	sucK	Muscle CRCA	1.36766
P62737	ACTA_52	aceK	Muscle CRCA	1.73466
P62737	ACTA_52	malK	Muscle CRCA	0.760051
P62737	ACTA_52	sucK	Muscle CRCA	1.23075
P62737	ACTA_63	aceK	Muscle CRCA	1.32729
P62737	ACTA_63	malK	Muscle CRCA	0.772589
P62737	ACTA_63	sucK	Muscle CRCA	1.12646
P62806	H4_92	aceK	Muscle CRCA	2.80083
P62806	H4_92	malK	Muscle CRCA	0.0952104
P62806	H4_92	sucK	Muscle CRCA	0.977397
P62897	CYC_87	aceK	Muscle CRCA	0.693955
P62897	CYC_87	malK	Muscle CRCA	0.327428
P62897	CYC_87	sucK	Muscle CRCA	0.807103
P63017	HSP7C_246	aceK	Muscle CRCA	1.02596
P63017	HSP7C_246	malK	Muscle CRCA	0.207502
P63017	HSP7C_246	sucK	Muscle CRCA	0.96968
P63017	HSP7C_348	aceK	Muscle CRCA	1.12018
P63017	HSP7C_348	malK	Muscle CRCA	0.423428
P63017	HSP7C_348	sucK	Muscle CRCA	0.259058
P63038	CH60_130	aceK	Muscle CRCA	0.841649
P63038	CH60_130	malK	Muscle CRCA	0.408953
P63038	CH60_130	sucK	Muscle CRCA	0.301264
P63038	CH60_473	aceK	Muscle CRCA	0.902133
P63038	CH60_473	malK	Muscle CRCA	0.177206
P63038	CH60_473	sucK	Muscle CRCA	1.2128
P63260	ACTG_328	aceK	Muscle CRCA	0.724898
P63260	ACTG_328	malK	Muscle CRCA	0.255593
P63260	ACTG_328	sucK	Muscle CRCA	1.36766
P63260	ACTG_50	aceK	Muscle CRCA	1.73466
P63260	ACTG_50	malK	Muscle CRCA	0.760051
P63260	ACTG_50	sucK	Muscle CRCA	1.23075
P63260	ACTG_61	aceK	Muscle CRCA	1.32729
P63260	ACTG_61	malK	Muscle CRCA	0.772589
P63260	ACTG_61	sucK	Muscle CRCA	1.12646
P63268	ACTH_329	aceK	Muscle CRCA	0.724898
P63268	ACTH_329	malK	Muscle CRCA	0.255593
P63268	ACTH_329	sucK	Muscle CRCA	1.36766
P63268	ACTH_51	aceK	Muscle CRCA	1.73466
P63268	ACTH_51	malK	Muscle CRCA	0.760051
P63268	ACTH_51	sucK	Muscle CRCA	1.23075
P63268	ACTH_62	aceK	Muscle CRCA	1.32729
P63268	ACTH_62	malK	Muscle CRCA	0.772589
P63268	ACTH_62	sucK	Muscle CRCA	1.12646
P68033	ACTC_330	aceK	Muscle CRCA	0.724898
P68033	ACTC_330	malK	Muscle CRCA	0.255593
P68033	ACTC_330	sucK	Muscle CRCA	1.36766
P68033	ACTC_52	aceK	Muscle CRCA	1.73466
[truncated: 2,999 more rows]
