# Supplementary material for: Decreased liver B vitamin-related enzymes as a metabolic hallmark of cancer cachexia
Source: Nat Commun. 2023 Oct 6;14:6246. doi: 10.1038/s41467-023-41952-w (PMC10558488; doi:10.1038/s41467-023-41952-w)
Supplement: Supplementary file 4 — Source Data [file 41467_2023_41952_MOESM4_ESM.zip › source_data_ed3/Fig6e.xlsx]

## Sheet: Fig6e
up_ac	abd	class
O35423	2.04656e-06	Gly enzymes
P51855	7.07151e-07	Gly enzymes
Q8VC19	9.11238e-08	Gly enzymes
Q9WVM8	1.42435e-06	Gly enzymes
Q9CZN7	3.04253e-06	Gly enzymes
P50431	4.14079e-06	Gly enzymes
Q9CZD3	6.36573e-07	Gly enzymes
O08914	8.39146e-07	Gly enzymes
Q91W43	2.60995e-06	Gly enzymes
Q9D964	8.61444e-08	Gly enzymes
Q71RI9	1.45233e-06	Gly enzymes
Q91XE0	2.6954e-06	Gly enzymes
Q91X34	7.61581e-07	Gly enzymes
Q8C165	7.0835e-07	Gly enzymes
Q9D826	2.08774e-06	Gly enzymes
Q99LB7	1.13979e-05	Gly enzymes
Q64737	1.04136e-06	Gly enzymes
Q9D1A2	1.03681e-06	Gly enzymes
P08680	1.83648e-08	Gly enzymes
Q8BHA3	6.03745e-08	Gly enzymes
Q9QXF8	1.64334e-05	Gly enzymes
P31428	1.15272e-08	Gly enzymes
Q9CPY7	6.37117e-06	Gly enzymes
Q3UEG6	2.53639e-06	Gly enzymes
Q9DD18	1.21559e-07	Gly enzymes
Q61907	4.69009e-09	SAM enzymes
Q99J25	1.28683e-08	SAM enzymes
Q6P2L6	6.23709e-08	SAM enzymes
P50247	2.24022e-05	SAM enzymes
Q5XJV7	1.62074e-09	SAM enzymes
Q8CBB9	2.36716e-09	SAM enzymes
Q68FL4	3.81467e-07	SAM enzymes
Q3TYX3	6.57735e-08	SAM enzymes
E9PYH6	7.4875e-09	SAM enzymes
Q64674	2.5699e-07	SAM enzymes
A2AS89	1.15069e-06	SAM enzymes
Q80XC2	1.43944e-08	SAM enzymes
O35969	7.45677e-07	SAM enzymes
A6H630	1.41125e-07	SAM enzymes
Q99M04	1.50458e-07	SAM enzymes
Q9WVM8	1.42435e-06	SAM enzymes
Q5NCQ5	4.8128e-08	SAM enzymes
O88508	1.30609e-08	SAM enzymes
P40936	9.33251e-06	SAM enzymes
Q6PDK2	9.90172e-08	SAM enzymes
Q6PAK3	1.70497e-08	SAM enzymes
Q5ND52	1.88576e-08	SAM enzymes
O55239	4.56296e-08	SAM enzymes
Q9CZ57	4.15632e-08	SAM enzymes
Q3U3W5	1.21673e-08	SAM enzymes
Q91YR5	2.88082e-08	SAM enzymes
Q9D6Y7	2.45962e-06	SAM enzymes
A6H5Y3	5.27937e-08	SAM enzymes
Q3U2J5	1.366e-09	SAM enzymes
Q9D0L8	1.93423e-07	SAM enzymes
Q9DD20	3.08221e-06	SAM enzymes
Q80Y20	1.4024e-08	SAM enzymes
Q99MY8	3.0508e-09	SAM enzymes
Q8VCN5	6.6315e-06	SAM enzymes
Q9D853	3.76015e-08	SAM enzymes
P59114	2.14795e-08	SAM enzymes
Q9CZX0	4.22941e-08	SAM enzymes
P70351	4.2971e-09	SAM enzymes
P35550	4.18054e-07	SAM enzymes
P55200	4.3108e-07	SAM enzymes
P13864	1.38206e-07	SAM enzymes
O08550	3.981e-08	SAM enzymes
Q9CXI0	7.78657e-08	SAM enzymes
Q9JLC3	5.59912e-08	SAM enzymes
Q8K4F6	5.3397e-08	SAM enzymes
Q8BU85	3.0896e-09	SAM enzymes
Q9CY45	2.06826e-08	SAM enzymes
Q5RKZ7	5.81848e-07	SAM enzymes
Q91WS4	9.97635e-09	SAM enzymes
Q3TXU5	2.56408e-09	SAM enzymes
Q9CR25	2.14614e-08	SAM enzymes
Q8C165	7.0835e-07	SAM enzymes
Q91X83	8.66249e-06	SAM enzymes
Q8BMK1	3.51824e-08	SAM enzymes
Q7TS68	8.3152e-09	SAM enzymes
O88587	3.04785e-06	SAM enzymes
Q8BVE8	1.29447e-08	SAM enzymes
Q8K3A9	5.79955e-08	SAM enzymes
P97355	1.94253e-08	SAM enzymes
Q8C436	1.46544e-08	SAM enzymes
Q9CWY3	1.73819e-08	SAM enzymes
Q8VHL1	1.07719e-08	SAM enzymes
Q9DBE9	1.06305e-07	SAM enzymes
Q499X9	1.1685e-08	SAM enzymes
Q8C0L6	1.27651e-08	SAM enzymes
O88974	2.27562e-08	SAM enzymes
Q8R5A0	2.578e-08	SAM enzymes
E9Q5F9	7.55109e-08	SAM enzymes
Q3THS6	2.98308e-07	SAM enzymes
Q1HFZ0	3.64955e-07	SAM enzymes
Q9CQG2	1.70821e-08	SAM enzymes
Q3TX08	7.56232e-08	SAM enzymes
Q91WC0	1.93032e-07	SAM enzymes
Q8BJM7	4.61306e-08	SAM enzymes
O54864	4.97673e-09	SAM enzymes
Q9D0C4	7.91827e-08	SAM enzymes
Q3TL26	1.28594e-08	SAM enzymes
Q9DCL4	1.16488e-08	SAM enzymes
Q8BYR1	4.25637e-08	SAM enzymes
Q9CWG8	1.78139e-07	SAM enzymes
P23506	1.10062e-07	SAM enzymes
O55060	4.1772e-07	SAM enzymes
Q5HZH2	1.75628e-09	SAM enzymes
Q923W1	1.3808e-08	SAM enzymes
Q3UFY8	1.73453e-07	SAM enzymes
Q9Z120	9.41062e-09	SAM enzymes
P14404	5.92589e-09	SAM enzymes
Q8C3P7	3.48595e-08	SAM enzymes
Q78J03	2.3772e-08	SAM enzymes
O88491	1.25518e-08	SAM enzymes
Q8R2U4	2.82757e-08	SAM enzymes
Q9D0D4	2.05398e-08	SAM enzymes
Q9CTG6	2.8533e-08	SAM enzymes
Q5XF89	1.519e-08	SAM enzymes
O35490	4.06024e-05	SAM enzymes
Q9CY21	7.93971e-08	SAM enzymes
Q91VF2	3.6751e-07	SAM enzymes
Q6SKR2	7.52204e-09	SAM enzymes
Q9JHD1	1.73586e-08	SAM enzymes
O35130	6.91932e-08	SAM enzymes
Q9EPL4	7.70467e-09	SAM enzymes
Q6P3E7	1.44191e-08	SAM enzymes
Q8BRH4	1.19113e-08	SAM enzymes
Q8C1A3	3.16647e-08	SAM enzymes
D3Z6H8	2.87361e-09	SAM enzymes
Q9QXF8	1.64334e-05	SAM enzymes
Q501J2	1.05599e-08	SAM enzymes
Q9D1Z3	1.21881e-08	SAM enzymes
Q922X9	9.2127e-09	SAM enzymes
Q9DBC3	9.58809e-08	SAM enzymes
Q8BWQ4	4.2658e-09	SAM enzymes
Q99JW2	5.02272e-07	SAM enzymes
Q9JIF0	1.70497e-08	SAM enzymes
Q8CIG8	1.61526e-07	SAM enzymes
Q91WU5	9.6384e-07	SAM enzymes
Q8BTW8	3.01275e-09	SAM enzymes
Q9WVG6	1.54716e-07	SAM enzymes
Q80UY1	1.31446e-08	SAM enzymes
Q91WT9	1.54266e-06	SAM enzymes
Q9CWQ0	2.30051e-08	SAM enzymes
Q9D8U7	1.79831e-08	SAM enzymes
Q61188	8.99239e-09	SAM enzymes
Q922H1	2.73688e-08	SAM enzymes
Q91WE6	2.18201e-08	SAM enzymes
Q5DW34	4.85421e-08	SAM enzymes
Q9Z148	3.11868e-08	SAM enzymes
Q3UZW7	3.38882e-09	SAM enzymes
Q8BMS4	2.741e-07	SAM enzymes
