# Supplementary material for: Decreased liver B vitamin-related enzymes as a metabolic hallmark of cancer cachexia
Source: Nat Commun. 2023 Oct 6;14:6246. doi: 10.1038/s41467-023-41952-w (PMC10558488; doi:10.1038/s41467-023-41952-w)
Supplement: Supplementary file 4 — Source Data [file 41467_2023_41952_MOESM4_ESM.zip › source_data_ed3/Fig4i.xlsx]

## Sheet: Fig4i
up_ac	up_id	PDB_ID	rlm_no	class
O43175	SERA_HUMAN	2g76	> 2	H.sapiens
Q13363	CTBP1_HUMAN	4lce	> 2	H.sapiens
Q9UBQ7	GRHPR_HUMAN	2h1s	> 2	H.sapiens
P00367	DHE3_HUMAN	1l1f	2	H.sapiens
Q13630	FCL_HUMAN	4b8z	1	H.sapiens
Q8NBZ7	UXS1_HUMAN	4m55	2	H.sapiens
Q16836	HCDH_HUMAN	2hdh	1	H.sapiens
Q9Y2S2	CRYL1_HUMAN	3f3s	1	H.sapiens
P32322	P5CR1_HUMAN	2ger	1	H.sapiens
Q658P3	STEA3_HUMAN	2vns	1	H.sapiens
P11413	G6PD_HUMAN	2bh9	2	H.sapiens
P16152	CBR1_HUMAN	1wma	1	H.sapiens
P35270	SPRE_HUMAN	1z6z	1	H.sapiens
P51659	DHB4_HUMAN	1zbq	1	H.sapiens
P14061	DHB1_HUMAN	3dhe	1	H.sapiens
P09417	DHPR_HUMAN	1hdr	1	H.sapiens
P49327	FAS_HUMAN	4piv	> 2	H.sapiens
P04406	G3P_HUMAN	1u8f	2	H.sapiens
O14556	G3PT_HUMAN	5c7l	2	H.sapiens
P00338	LDHA_HUMAN	4ajp	1	H.sapiens
P40926	MDHM_HUMAN	2dfd	1	H.sapiens
P07195	LDHB_HUMAN	1i0z	1	H.sapiens
O60547	GMDS_HUMAN	1t2a	1	H.sapiens
Q14376	GALE_HUMAN	1ek6	1	H.sapiens
P53004	BIEA_HUMAN	2h63	2	H.sapiens
Q99714	HCD2_HUMAN	1so8	> 2	H.sapiens
Q16698	DECR_HUMAN	1w73	1	H.sapiens
Q6UWP2	DHR11_HUMAN	1xg5	1	H.sapiens
P28845	DHI1_HUMAN	1xu7	1	H.sapiens
Q8NBQ5	DHB11_HUMAN	1yb1	1	H.sapiens
Q9BPX1	DHB14_HUMAN	1yde	1	H.sapiens
Q9NUI1	DECR2_HUMAN	4fc6	1	H.sapiens
P15428	PGDH_HUMAN	2gdz	1	H.sapiens
Q96LJ7	DHRS1_HUMAN	2qq5	2	H.sapiens
Q6YN16	HSDL2_HUMAN	3kvo	1	H.sapiens
Q9BUP3	HTAI2_HUMAN	2bka	1	H.sapiens
P30043	BLVRB_HUMAN	1he5	1	H.sapiens
P52209	6PGD_HUMAN	4gwg	1	H.sapiens
P31937	3HIDH_HUMAN	2gf2	1	H.sapiens
Q49A26	GLYR1_HUMAN	2uyy	1	H.sapiens
O60701	UGDH_HUMAN	4edf	> 2	H.sapiens
P21695	GPDA_HUMAN	1x0v	1	H.sapiens
Q8N335	GPD1L_HUMAN	2pla	1	H.sapiens
P53396	ACLY_HUMAN	3pff	> 2	H.sapiens
P00326	ADH1G_HUMAN	1u3w	1	H.sapiens
P07327	ADH1A_HUMAN	1u3t	1	H.sapiens
P00325	ADH1B_HUMAN	1u3u	1	H.sapiens
P11766	ADHX_HUMAN	1teh	1	H.sapiens
Q9HCJ6	VAT1L_HUMAN	4a27	2	H.sapiens
Q08257	QOR_HUMAN	1yb5	1	H.sapiens
Q14914	PTGR1_HUMAN	1zsv	1	H.sapiens
Q9BV79	MECR_HUMAN	1zsy	1	H.sapiens
Q8N4Q0	PTGR3_HUMAN	2c0c	1	H.sapiens
Q53FA7	QORX_HUMAN	2j8z	1	H.sapiens
Q8N8N7	PTGR2_HUMAN	2w4q	1	H.sapiens
P08319	ADH4_HUMAN	3cos	1	H.sapiens
P40394	ADH7_HUMAN	1agn	1	H.sapiens
Q00796	DHSO_HUMAN	1pl8	1	H.sapiens
A4D126	ISPD_HUMAN	4cvh	2	H.sapiens
Q14894	CRYM_HUMAN	2i99	1	H.sapiens
O43314	VIP2_HUMAN	4hn2	1	H.sapiens
O00763	ACACB_HUMAN	4hq6	1	H.sapiens
Q13085	ACACA_HUMAN	2yl2	1	H.sapiens
Q13572	ITPK1_HUMAN	2q7d	1	H.sapiens
P48637	GSHB_HUMAN	2hgs	1	H.sapiens
Q6ZT98	TTLL7_HUMAN	4ylr	1	H.sapiens
P23526	SAHH_HUMAN	4pgf	> 2	H.sapiens
Q96HN2	SAHH3_HUMAN	3gvp	> 2	H.sapiens
P27708	PYR1_HUMAN	5g1p	2	H.sapiens
P00480	OTC_HUMAN	1c9y	2	H.sapiens
P00390	GSHR_HUMAN	1xan	> 2	H.sapiens
P09622	DLDH_HUMAN	1zmc	> 2	H.sapiens
O95831	AIFM1_HUMAN	4bv6	> 2	H.sapiens
Q16881	TRXR1_HUMAN	2cfy	> 2	H.sapiens
Q9UI17	M2GD_HUMAN	5l46	2	H.sapiens
O60341	KDM1A_HUMAN	3zn0	2	H.sapiens
P21397	AOFA_HUMAN	2bxr	2	H.sapiens
P27338	AOFB_HUMAN	1gos	2	H.sapiens
P50336	PPOX_HUMAN	3nks	2	H.sapiens
Q5VYX0	RNLS_HUMAN	3qj4	2	H.sapiens
P14920	OXDA_HUMAN	3znp	2	H.sapiens
P49366	DHYS_HUMAN	1roz	1	H.sapiens
Q8N6T7	SIR6_HUMAN	3zg6	2	H.sapiens
Q8IXJ6	SIR2_HUMAN	3zgv	2	H.sapiens
Q9NTG7	SIR3_HUMAN	4c78	2	H.sapiens
Q9NXA8	SIR5_HUMAN	4f56	2	H.sapiens
Q96EB6	SIR1_HUMAN	4i5i	2	H.sapiens
Q13423	NNTM_HUMAN	1u31	1	H.sapiens
P22087	FBRL_HUMAN	2ipx	1	H.sapiens
Q8N1G2	CMTR1_HUMAN	4n49	1	H.sapiens
Q9UI43	MRM2_HUMAN	2nyu	1	H.sapiens
Q9Y6K1	DNM3A_HUMAN	2qrv	1	H.sapiens
Q96LA8	ANM6_HUMAN	4hc4	1	H.sapiens
O60678	ANM3_HUMAN	4hsg	1	H.sapiens
Q86X55	CARM1_HUMAN	4ikp	1	H.sapiens
Q9NR22	ANM8_HUMAN	4x41	1	H.sapiens
Q5T8I9	HENMT_HUMAN	4xcx	1	H.sapiens
Q86W50	MET16_HUMAN	2h00	2	H.sapiens
Q86U44	MTA70_HUMAN	5il1	1	H.sapiens
Q96RS0	TGS1_HUMAN	3egi	1	H.sapiens
Q14749	GNMT_HUMAN	2azt	1	H.sapiens
P21964	COMT_HUMAN	4pyj	1	H.sapiens
P22061	PIMT_HUMAN	1i1n	1	H.sapiens
O43148	MCES_HUMAN	5e9w	2	H.sapiens
Q8WXB1	MT21A_HUMAN	4lec	1	H.sapiens
Q9UNQ2	DIM1_HUMAN	1zq9	1	H.sapiens
Q9UBP6	TRMB_HUMAN	3ckk	2	H.sapiens
Q96CB9	NSUN4_HUMAN	4fp9	2	H.sapiens
Q96P11	NSUN5_HUMAN	2b9e	1	H.sapiens
O43159	RRP8_HUMAN	2zfu	1	H.sapiens
P11086	PNMT_HUMAN	1yz3	1	H.sapiens
O95050	INMT_HUMAN	2a14	1	H.sapiens
P40261	NNMT_HUMAN	2iip	1	H.sapiens
P26358	DNMT1_HUMAN	4wxx	2	H.sapiens
Q8TEK3	DOT1L_HUMAN	4ek9	1	H.sapiens
Q9BVS5	TR61B_HUMAN	2b25	1	H.sapiens
Q9H867	MT21D_HUMAN	4lg1	1	H.sapiens
Q7Z624	CMKMT_HUMAN	4pwy	1	H.sapiens
O95568	MET18_HUMAN	4rfq	1	H.sapiens
O14744	ANM5_HUMAN	4gqb	1	H.sapiens
P19623	SPEE_HUMAN	2o05	1	H.sapiens
P52788	SPSY_HUMAN	3c6m	1	H.sapiens
P49914	MTHFS_HUMAN	3hy4	1	H.sapiens
P55809	SCOT1_HUMAN	3dlx	2	H.sapiens
Q9BV20	MTNA_HUMAN	4ldq	1	H.sapiens
P46926	GNPI1_HUMAN	1ne7	1	H.sapiens
Q8TBC4	UBA3_HUMAN	1tt5	2	H.sapiens
Q9UBT2	SAE2_HUMAN	1y8q	2	H.sapiens
P22314	UBA1_HUMAN	4p22	> 2	H.sapiens
P35520	CBS_HUMAN	4coo	1	H.sapiens
P20132	SDHL_HUMAN	4h27	1	H.sapiens
Q96GA7	SDSL_HUMAN	2rkb	1	H.sapiens
Q9GZT4	SRR_HUMAN	3l6r	1	H.sapiens
Q9HAB8	PPCS_HUMAN	1p9o	1	H.sapiens
O00764	PDXK_HUMAN	4eoh	1	H.sapiens
P55263	ADK_HUMAN	4o1l	1	H.sapiens
Q9H477	RBSK_HUMAN	5c3y	1	H.sapiens
Q92900	RENT1_HUMAN	2gjk	> 2	H.sapiens
Q9NQL2	RRAGD_HUMAN	2q3f	1	H.sapiens
Q9HB90	RRAGC_HUMAN	3llu	1	H.sapiens
O14656	TOR1A_HUMAN	5j1t	1	H.sapiens
O14936	CSKP_HUMAN	1kgd	1	H.sapiens
Q5S007	LRRK2_HUMAN	2zej	1	H.sapiens
Q8IXI2	MIRO1_HUMAN	5ksz	1	H.sapiens
Q8IXI1	MIRO2_HUMAN	5kut	1	H.sapiens
Q9BSD7	NTPCR_HUMAN	2i3b	1	H.sapiens
P55072	TERA_HUMAN	5ifw	> 2	H.sapiens
Q9H222	ABCG5_HUMAN	5do7	1	H.sapiens
P13569	CFTR_HUMAN	1xmj	2	H.sapiens
P33527	MRP1_HUMAN	4c3z	1	H.sapiens
Q9NP58	ABCB6_HUMAN	3nh6	1	H.sapiens
Q03518	TAP1_HUMAN	1jj7	1	H.sapiens
O00429	DNM1L_HUMAN	4bej	1	H.sapiens
Q05193	DYN1_HUMAN	4uud	2	H.sapiens
Q9UQ16	DYN3_HUMAN	5a3f	1	H.sapiens
Q9BZX2	UCK2_HUMAN	1udw	1	H.sapiens
Q9HA47	UCK1_HUMAN	2jeo	1	H.sapiens
Q9NWW6	NRK1_HUMAN	2p0e	1	H.sapiens
Q8WXF7	ATLA1_HUMAN	4idn	1	H.sapiens
Q9UJV9	DDX41_HUMAN	2p6n	1	H.sapiens
Q9UHL0	DDX25_HUMAN	2rb4	1	H.sapiens
O00571	DDX3X_HUMAN	4pxa	> 2	H.sapiens
Q9UMR2	DD19B_HUMAN	3g0h	2	H.sapiens
P51149	RAB7A_HUMAN	1t91	1	H.sapiens
P01112	RASH_HUMAN	1rvd	1	H.sapiens
P20339	RAB5A_HUMAN	1tu3	1	H.sapiens
P11233	RALA_HUMAN	1uad	1	H.sapiens
P20338	RAB4A_HUMAN	1z0k	1	H.sapiens
P62491	RB11A_HUMAN	1yzk	1	H.sapiens
P61586	RHOA_HUMAN	4d0n	1	H.sapiens
P01116	RASK_HUMAN	4dsn	1	H.sapiens
Q9H0U4	RAB1B_HUMAN	4i1o	1	H.sapiens
Q9NVJ2	ARL8B_HUMAN	2al7	1	H.sapiens
P60763	RAC3_HUMAN	2c2h	1	H.sapiens
P60953	CDC42_HUMAN	2ase	1	H.sapiens
Q96A58	RERG_HUMAN	2atv	1	H.sapiens
P63000	RAC1_HUMAN	4gzl	1	H.sapiens
O00194	RB27B_HUMAN	2f7s	1	H.sapiens
Q15907	RB11B_HUMAN	2f9m	1	H.sapiens
Q92963	RIT1_HUMAN	4klz	1	H.sapiens
P62070	RRAS2_HUMAN	2ery	1	H.sapiens
P10301	RRAS_HUMAN	2fn4	1	H.sapiens
P62820	RAB1A_HUMAN	2fol	1	H.sapiens
P61020	RAB5B_HUMAN	2hei	1	H.sapiens
P11234	RALB_HUMAN	2ke5	1	H.sapiens
P61018	RAB4B_HUMAN	2o52	1	H.sapiens
P10114	RAP2A_HUMAN	2rap	1	H.sapiens
Q9NYN1	RASLC_HUMAN	3c5c	1	H.sapiens
P01111	RASN_HUMAN	3con	1	H.sapiens
P61026	RAB10_HUMAN	5lpn	1	H.sapiens
P62834	RAP1A_HUMAN	1c1y	1	H.sapiens
P61224	RAP1B_HUMAN	4hdo	1	H.sapiens
P51148	RAB5C_HUMAN	4kyi	1	H.sapiens
P27144	KAD4_HUMAN	2ar7	2	H.sapiens
P19447	ERCC3_HUMAN	5iy6	2	H.sapiens
P61011	SRP54_HUMAN	5l3q	1	H.sapiens
O14792	HS3S1_HUMAN	1zrh	1	H.sapiens
O75897	ST1C4_HUMAN	2ad1	2	H.sapiens
P50225	ST1A1_HUMAN	2d06	1	H.sapiens
P49888	ST1E1_HUMAN	4jvm	1	H.sapiens
Q6IMI6	ST1C3_HUMAN	2h8k	2	H.sapiens
O60704	TPST2_HUMAN	3ap2	1	H.sapiens
O00338	ST1C2_HUMAN	3bfx	2	H.sapiens
P0DMM9	ST1A3_HUMAN	1cjm	2	H.sapiens
P52848	NDST1_HUMAN	1nst	1	H.sapiens
O00204	ST2B1_HUMAN	1q20	1	H.sapiens
Q8IYB8	SUV3_HUMAN	3rc8	> 2	H.sapiens
O75351	VPS4B_HUMAN	1xwi	2	H.sapiens
Q9UQ90	SPG7_HUMAN	2qz4	2	H.sapiens
Q6PIW4	FIGL1_HUMAN	3d8b	1	H.sapiens
Q9UBP0	SPAST_HUMAN	3vfd	1	H.sapiens
P04183	KITH_HUMAN	1w4r	1	H.sapiens
Q9H611	PIF1_HUMAN	5fhh	> 2	H.sapiens
Q9UIJ7	KAD3_HUMAN	1zd8	2	H.sapiens
Q9Y6K8	KAD5_HUMAN	2bwj	1	H.sapiens
O95340	PAPS2_HUMAN	2ax4	1	H.sapiens
O75417	DPOLQ_HUMAN	5a9f	2	H.sapiens
O94762	RECQ5_HUMAN	5lb5	2	H.sapiens
O75643	U520_HUMAN	4f92	> 2	H.sapiens
Q9BYX4	IFIH1_HUMAN	4gl2	> 2	H.sapiens
O95786	DDX58_HUMAN	2ykg	> 2	H.sapiens
P46063	RECQ1_HUMAN	4u7d	2	H.sapiens
Q8IVH4	MMAA_HUMAN	2www	1	H.sapiens
Q9UKF6	CPSF3_HUMAN	2i7t	1	H.sapiens
Q9Y265	RUVB1_HUMAN	2c9o	> 2	H.sapiens
Q9Y230	RUVB2_HUMAN	3uk6	1	H.sapiens
P17812	PYRG1_HUMAN	2vo1	2	H.sapiens
Q9NRF8	PYRG2_HUMAN	3ihl	2	H.sapiens
P54819	KAD2_HUMAN	2c9y	2	H.sapiens
P17844	DDX5_HUMAN	4a4d	1	H.sapiens
Q9UHI6	DDX20_HUMAN	2oxc	1	H.sapiens
Q13206	DDX10_HUMAN	2pl3	1	H.sapiens
Q9H0S4	DDX47_HUMAN	3ber	1	H.sapiens
Q14240	IF4A2_HUMAN	3bor	1	H.sapiens
Q9Y2R4	DDX52_HUMAN	3dkp	1	H.sapiens
Q86TM3	DDX53_HUMAN	3iuy	1	H.sapiens
Q9NVP1	DDX18_HUMAN	3ly5	1	H.sapiens
P38935	SMBP2_HUMAN	4b3g	2	H.sapiens
O60306	AQR_HUMAN	4pj3	> 2	H.sapiens
Q08211	DHX9_HUMAN	3llm	1	H.sapiens
Q13838	DX39B_HUMAN	1xti	2	H.sapiens
P38919	IF4A3_HUMAN	4c9b	2	H.sapiens
P54132	BLM_HUMAN	4cdg	2	H.sapiens
P26196	DDX6_HUMAN	4ct5	2	H.sapiens
Q9BUQ8	DDX23_HUMAN	4nho	2	H.sapiens
P60842	IF4A1_HUMAN	2zu6	> 2	H.sapiens
P32455	GBP1_HUMAN	2b92	1	H.sapiens
P35558	PCKGC_HUMAN	2gmv	2	H.sapiens
O43252	PAPS1_HUMAN	1x6v	2	H.sapiens
Q9Y2Z4	SYYM_HUMAN	3zxi	2	H.sapiens
P54577	SYYC_HUMAN	4q93	1	H.sapiens
P54136	SYRC_HUMAN	4q2t	1	H.sapiens
Q9HAN9	NMNA1_HUMAN	1gzu	2	H.sapiens
Q96T66	NMNA3_HUMAN	1nuu	2	H.sapiens
P47897	SYQ_HUMAN	4ye9	1	H.sapiens
P00966	ASSY_HUMAN	2nz2	1	H.sapiens
Q99447	PCY2_HUMAN	4xsv	2	H.sapiens
P23381	SYWC_HUMAN	1ulh	1	H.sapiens
Q96GD0	PLPP_HUMAN	2cfr	> 2	H.sapiens
Q9H008	LHPP_HUMAN	2x4d	> 2	H.sapiens
P49902	5NTC_HUMAN	2jc9	> 2	H.sapiens
Q9GZU7	CTDS1_HUMAN	1t9z	1	H.sapiens
O15194	CTDSL_HUMAN	2hhl	1	H.sapiens
O14595	CTDS2_HUMAN	2q5e	1	H.sapiens
Q9NPB1	NT5M_HUMAN	1z4i	1	H.sapiens
Q8TCD5	NT5C_HUMAN	4l57	1	H.sapiens
O15305	PMM2_HUMAN	2amy	2	H.sapiens
Q92871	PMM1_HUMAN	2fuc	2	H.sapiens
Q9H0P0	5NT3A_HUMAN	2cn1	1	H.sapiens
Q86V88	MGDP1_HUMAN	2wm8	1	H.sapiens
P78330	SERB_HUMAN	1l8o	1	H.sapiens
Q9UHY7	ENOPH_HUMAN	1yns	1	H.sapiens
Q8TBE9	NANP_HUMAN	4knv	1	H.sapiens
Q02880	TOP2B_HUMAN	4g0v	2	H.sapiens
P11388	TOP2A_HUMAN	4fm9	2	H.sapiens
Q13472	TOP3A_HUMAN	4cht	1	H.sapiens
P39748	FEN1_HUMAN	5fv7	2	H.sapiens
Q17RS7	GEN_HUMAN	5t9j	1	H.sapiens
Q9UQ84	EXO1_HUMAN	3qe9	2	H.sapiens
Q86US8	EST1A_HUMAN	2dok	1	H.sapiens
O15091	MRPP3_HUMAN	4xgl	1	H.sapiens
Q5D1E8	ZC12A_HUMAN	3v33	1	H.sapiens
P05089	ARGI1_HUMAN	1wva	1	H.sapiens
P78540	ARGI2_HUMAN	4i06	1	H.sapiens
Q8WUI4	HDAC7_HUMAN	3znr	1	H.sapiens
Q9BY41	HDAC8_HUMAN	1w22	1	H.sapiens
O15379	HDAC3_HUMAN	4a69	1	H.sapiens
P56524	HDAC4_HUMAN	4cbt	2	H.sapiens
Q92769	HDAC2_HUMAN	4ly1	1	H.sapiens
Q13547	HDAC1_HUMAN	4bkx	1	H.sapiens
P12956	XRCC6_HUMAN	1jeq	1	H.sapiens
P00751	CFAB_HUMAN	1rs0	1	H.sapiens
Q53HP3	Q53HP3_HUMAN	2i6q	1	H.sapiens
P06681	CO2_HUMAN	2i6s	1	H.sapiens
Q5JP69	Q5JP69_HUMAN	2odq	1	H.sapiens
Q99497	PARK7_HUMAN	1soa	1	H.sapiens
Q92820	GGH_HUMAN	1l9x	1	H.sapiens
P31327	CPSM_HUMAN	5dot	> 2	H.sapiens
P49915	GUAA_HUMAN	2vxo	2	H.sapiens
P22830	HEMH_HUMAN	4f4d	2	H.sapiens
P22033	MUTA_HUMAN	2xiq	1	H.sapiens
Q9NYA1	SPHK1_HUMAN	4l02	1	H.sapiens
O95544	NADK_HUMAN	3pfn	1	H.sapiens
P48163	MAOX_HUMAN	2aw5	2	H.sapiens
P23368	MAOM_HUMAN	1do8	2	H.sapiens
P11586	C1TC_HUMAN	1a4i	2	H.sapiens
P10746	HEM4_HUMAN	1jr2	> 2	H.sapiens
O43598	DNPH1_HUMAN	4p5e	1	H.sapiens
P28907	CD38_HUMAN	1yh3	1	H.sapiens
Q10588	BST1_HUMAN	1ism	1	H.sapiens
Q9UHB4	NDOR1_HUMAN	4h2d	1	H.sapiens
P35228	NOS2_HUMAN	3hr4	1	H.sapiens
P16083	NQO2_HUMAN	1sg0	1	H.sapiens
P15559	NQO1_HUMAN	4cf6	1	H.sapiens
P24666	PPAC_HUMAN	1xww	1	H.sapiens
P28827	PTPRM_HUMAN	1rpm	1	H.sapiens
P18031	PTN1_HUMAN	1t49	1	H.sapiens
Q06124	PTN11_HUMAN	3zm1	1	H.sapiens
Q12923	PTN13_HUMAN	1wch	1	H.sapiens
P08575	PTPRC_HUMAN	1ygr	> 2	H.sapiens
P35236	PTN7_HUMAN	1zc0	1	H.sapiens
Q13332	PTPRS_HUMAN	4bpc	2	H.sapiens
Q15256	PTPRR_HUMAN	2a8b	1	H.sapiens
P26045	PTN3_HUMAN	2b49	1	H.sapiens
P29350	PTN6_HUMAN	2b3o	1	H.sapiens
P43378	PTN9_HUMAN	4ge2	1	H.sapiens
Q99952	PTN18_HUMAN	4gfv	1	H.sapiens
P23467	PTPRB_HUMAN	2ahs	1	H.sapiens
Q15262	PTPRK_HUMAN	2c7s	1	H.sapiens
P54829	PTN5_HUMAN	2bij	1	H.sapiens
Q9Y2R2	PTN22_HUMAN	4j51	1	H.sapiens
Q15678	PTN14_HUMAN	2bzl	1	H.sapiens
Q16827	PTPRO_HUMAN	2g59	1	H.sapiens
P29074	PTN4_HUMAN	2i75	1	H.sapiens
P23469	PTPRE_HUMAN	2jjd	2	H.sapiens
P23470	PTPRG_HUMAN	2nlk	2	H.sapiens
Q12913	PTPRJ_HUMAN	2nz6	1	H.sapiens
O14522	PTPRT_HUMAN	2ooq	1	H.sapiens
Q92932	PTPR2_HUMAN	2qep	1	H.sapiens
P23471	PTPRZ_HUMAN	5awx	1	H.sapiens
P60484	PTEN_HUMAN	5bug	1	H.sapiens
Q05209	PTN12_HUMAN	5j8r	1	H.sapiens
P17706	PTN2_HUMAN	1l8k	1	H.sapiens
P10586	PTPRF_HUMAN	1lar	2	H.sapiens
Q93096	TP4A1_HUMAN	1rxd	1	H.sapiens
O75365	TP4A3_HUMAN	1v3a	1	H.sapiens
Q9NRW4	DUS22_HUMAN	1wrm	1	H.sapiens
Q9H1R2	DUS15_HUMAN	1yz4	1	H.sapiens
Q9Y6W6	DUS10_HUMAN	1zzw	1	H.sapiens
Q8WTR2	DUS19_HUMAN	4d3p	1	H.sapiens
O60942	MCE1_HUMAN	2c46	1	H.sapiens
Q9BV47	DUS26_HUMAN	2e0t	1	H.sapiens
O75319	DUS11_HUMAN	4jmj	1	H.sapiens
Q13202	DUS8_HUMAN	4jmk	1	H.sapiens
Q9UNI6	DUS12_HUMAN	4jnb	1	H.sapiens
Q8NEJ0	DUS18_HUMAN	2esb	1	H.sapiens
Q16690	DUS5_HUMAN	2g6z	1	H.sapiens
Q9UII6	DS13B_HUMAN	2gwo	1	H.sapiens
Q99956	DUS9_HUMAN	2hxp	1	H.sapiens
O95278	EPM2A_HUMAN	4rkk	1	H.sapiens
Q76I76	SSH2_HUMAN	2nt2	1	H.sapiens
Q16829	DUS7_HUMAN	4y2e	1	H.sapiens
O95147	DUS14_HUMAN	2wgp	1	H.sapiens
Q68J44	DUS29_HUMAN	2y96	1	H.sapiens
Q12974	TP4A2_HUMAN	5k25	1	H.sapiens
Q13115	DUS4_HUMAN	3ezz	1	H.sapiens
Q16667	CDKN3_HUMAN	1fq1	1	H.sapiens
Q05923	DUS2_HUMAN	1m3g	1	H.sapiens
Q16828	DUS6_HUMAN	1mkp	1	H.sapiens
Q9BY84	DUS16_HUMAN	4yr8	1	H.sapiens
O60729	CC14B_HUMAN	1ohe	2	H.sapiens
Q13614	MTMR2_HUMAN	1zsq	1	H.sapiens
Q96EF0	MTMR8_HUMAN	4y7i	1	H.sapiens
Q9Y217	MTMR6_HUMAN	2yf0	1	H.sapiens
Q13613	MTMR1_HUMAN	5c16	1	H.sapiens
P40818	UBP8_HUMAN	1whb	1	H.sapiens
P30305	MPIP2_HUMAN	1ym9	1	H.sapiens
P25325	THTM_HUMAN	4jgt	2	H.sapiens
P30304	MPIP1_HUMAN	1c25	1	H.sapiens
P30307	MPIP3_HUMAN	3op3	1	H.sapiens
P68402	PA1B2_HUMAN	1vyh	1	H.sapiens
Q06210	GFPT1_HUMAN	2v4m	2	H.sapiens
P06744	G6PI_HUMAN	1iat	2	H.sapiens
Q9NZN1	IRPL1_HUMAN	1t3g	1	H.sapiens
Q9BXR5	TLR10_HUMAN	2j67	1	H.sapiens
Q9Y2C9	TLR6_HUMAN	4om7	1	H.sapiens
Q15399	TLR1_HUMAN	1fyv	1	H.sapiens
Q04609	FOLH1_HUMAN	1z8l	2	H.sapiens
Q9UQQ1	NALDL_HUMAN	4twe	2	H.sapiens
Q9Y3Q0	NALD2_HUMAN	3fec	2	H.sapiens
P45381	ACY2_HUMAN	4mri	1	H.sapiens
Q9ULA0	DNPEP_HUMAN	4dyo	2	H.sapiens
Q96KP4	CNDP2_HUMAN	4ruh	2	H.sapiens
Q96KN2	CNDP1_HUMAN	3dlj	2	H.sapiens
Q03154	ACY1_HUMAN	1q7l	2	H.sapiens
P14384	CBPM_HUMAN	1uwy	1	H.sapiens
Q9UI42	CBPA4_HUMAN	4a94	1	H.sapiens
P15086	CBPB1_HUMAN	1zli	1	H.sapiens
P15169	CBPN_HUMAN	2nsm	1	H.sapiens
P15085	CBPA1_HUMAN	4uf4	1	H.sapiens
Q96IY4	CBPB2_HUMAN	5hvf	1	H.sapiens
P48052	CBPA2_HUMAN	1aye	1	H.sapiens
P00491	PNPH_HUMAN	1rr6	1	H.sapiens
Q13126	MTAP_HUMAN	1sd2	1	H.sapiens
O95045	UPP2_HUMAN	2xrf	1	H.sapiens
Q16831	UPP1_HUMAN	3euf	1	H.sapiens
Q9Y223	GLCNE_HUMAN	4zht	2	H.sapiens
P06737	PYGL_HUMAN	1xoi	2	H.sapiens
P11217	PYGM_HUMAN	1z8d	2	H.sapiens
P11216	PYGB_HUMAN	5ikp	2	H.sapiens
P16662	UD2B7_HUMAN	2o6l	1	H.sapiens
Q9BYC5	FUT8_HUMAN	2de0	2	H.sapiens
O15294	OGT1_HUMAN	4ay5	2	H.sapiens
Q9Y2G5	OFUT2_HUMAN	4ap6	2	H.sapiens
P12081	HARS1_HUMAN	4g85	1	H.sapiens
P07814	SYEP_HUMAN	4hvc	1	H.sapiens
P41250	GARS_HUMAN	4kr3	1	H.sapiens
Q9UKV8	AGO2_HUMAN	4f3t	2	H.sapiens
P08237	PFKAM_HUMAN	4omt	> 2	H.sapiens
Q01813	PFKAP_HUMAN	4rh3	> 2	H.sapiens
Q9BY32	ITPA_HUMAN	4f95	1	H.sapiens
O95671	ASML_HUMAN	2p5x	1	H.sapiens
P29401	TKT_HUMAN	4kxy	> 2	H.sapiens
P11177	ODPB_HUMAN	3exf	2	H.sapiens
Q9Y2G2	CARD8_HUMAN	4ikm	> 2	H.sapiens
P54252	ATX3_HUMAN	4wth	> 2	H.sapiens
Q13526	PIN1_HUMAN	5b3w	> 2	H.sapiens
Q14790	CASP8_HUMAN	5jqe	2	H.sapiens
Q9UBN7	HDAC6_HUMAN	5edu	2	H.sapiens
P08397	HEM3_HUMAN	3eq1	> 2	H.sapiens
P02788	TRFL_HUMAN	1sqy	> 2	H.sapiens
P05091	ALDH2_HUMAN	1zum	2	H.sapiens
P30838	AL3A1_HUMAN	4h80	2	H.sapiens
P54886	P5CS_HUMAN	2h5g	> 2	H.sapiens
P30038	AL4A1_HUMAN	4oe5	> 2	H.sapiens
P51648	AL3A2_HUMAN	4qgk	2	H.sapiens
P49419	AL7A1_HUMAN	4x0u	> 2	H.sapiens
O94788	AL1A2_HUMAN	4x2q	> 2	H.sapiens
P00352	AL1A1_HUMAN	4x4l	2	H.sapiens
P51649	SSDH_HUMAN	2w8n	2	H.sapiens
P47895	AL1A3_HUMAN	5fhz	2	H.sapiens
P00387	NB5R3_HUMAN	1umk	1	H.sapiens
P16435	NCPR_HUMAN	5emn	2	H.sapiens
P04839	CY24B_HUMAN	3a1f	2	H.sapiens
P07738	PMGE_HUMAN	1t8p	1	H.sapiens
P18669	PGAM1_HUMAN	1yfk	1	H.sapiens
Q9NQ88	TIGAR_HUMAN	3dcy	1	H.sapiens
Q16875	F263_HUMAN	2axn	> 2	H.sapiens
P16118	F261_HUMAN	1k6m	2	H.sapiens
Q9NPH0	PPA6_HUMAN	4job	1	H.sapiens
P15309	PPAP_HUMAN	1nd6	1	H.sapiens
P36871	PGM1_HUMAN	5f9c	> 2	H.sapiens
Q9Y530	OARD1_HUMAN	2eee	1	H.sapiens
Q460N5	PAR14_HUMAN	4d86	2	H.sapiens
A1Z1Q3	MACD2_HUMAN	4iqy	1	H.sapiens
Q8IXQ6	PARP9_HUMAN	5ail	1	H.sapiens
Q460N3	PAR15_HUMAN	3v2b	1	H.sapiens
Q86W56	PARG_HUMAN	4a0d	1	H.sapiens
P00558	PGK1_HUMAN	3zoz	2	H.sapiens
P05187	PPB1_HUMAN	1zed	1	H.sapiens
Q9Y6X5	ENPP4_HUMAN	4lr2	2	H.sapiens
Q13822	ENPP2_HUMAN	4zg9	2	H.sapiens
P34059	GALNS_HUMAN	4fdj	1	H.sapiens
P15289	ARSA_HUMAN	1auk	1	H.sapiens
P08842	STS_HUMAN	1p49	1	H.sapiens
Q9NQX3	GEPH_HUMAN	1jlj	1	H.sapiens
O75874	IDHC_HUMAN	4i3k	1	H.sapiens
P21399	ACOC_HUMAN	2b3x	1	H.sapiens
P31939	PUR9_HUMAN	1p4r	1	H.sapiens
P19971	TYPH_HUMAN	1uou	1	H.sapiens
P00374	DYR_HUMAN	1u71	1	H.sapiens
Q8IVS2	FABD_HUMAN	2c2n	2	H.sapiens
Q86XP0	PA24D_HUMAN	5ixc	> 2	H.sapiens
P47712	PA24A_HUMAN	1cjy	> 2	H.sapiens
Q16851	UGPA_HUMAN	4r7p	1	H.sapiens
Q16222	UAP1_HUMAN	1jvd	2	H.sapiens
P16442	BGAT_HUMAN	5cmh	2	H.sapiens
O15488	GLYG2_HUMAN	4ueg	1	H.sapiens
P46976	GLYG_HUMAN	3u2t	1	H.sapiens
Q8WZA1	PMGT1_HUMAN	5ggg	1	H.sapiens
Q10471	GALT2_HUMAN	4d11	1	H.sapiens
Q86SR1	GLT10_HUMAN	2d7r	1	H.sapiens
P15291	B4GT1_HUMAN	4ee5	1	H.sapiens
Q9H3S4	TPK1_HUMAN	3s4y	1	H.sapiens
Q96CD2	COAC_HUMAN	1qzu	1	H.sapiens
P38398	BRCA1_HUMAN	1t2u	2	H.sapiens
P09874	PARP1_HUMAN	2cok	1	H.sapiens
Q9UBZ9	REV1_HUMAN	2ebw	1	H.sapiens
Q9UGP5	DPOLL_HUMAN	2jw5	1	H.sapiens
Q99728	BARD1_HUMAN	2nte	2	H.sapiens
P49917	DNLI4_HUMAN	3ii6	2	H.sapiens
P49916	DNLI3_HUMAN	1in1	1	H.sapiens
P04053	TDT_HUMAN	2coe	1	H.sapiens
Q9NP87	DPOLM_HUMAN	2dun	1	H.sapiens
Q13569	TDG_HUMAN	1wyw	1	H.sapiens
P13051	UNG_HUMAN	1yuo	1	H.sapiens
P22102	PUR2_HUMAN	1zlx	1	H.sapiens
O75891	AL1L1_HUMAN	2bw0	1	H.sapiens
P07741	APT_HUMAN	1zn7	1	H.sapiens
P00492	HPRT_HUMAN	4kn6	2	H.sapiens
P11172	UMPS_HUMAN	2wns	1	H.sapiens
P60891	PRPS1_HUMAN	4f8e	2	H.sapiens
Q99538	LGMN_HUMAN	4aw9	1	H.sapiens
P55212	CASP6_HUMAN	4ejf	2	H.sapiens
P55210	CASP7_HUMAN	4fea	2	H.sapiens
Q9UDY8	MALT1_HUMAN	4i1p	1	H.sapiens
P55211	CASP9_HUMAN	2ar9	2	H.sapiens
P42574	CASP3_HUMAN	2cjx	> 2	H.sapiens
P29466	CASP1_HUMAN	2h48	> 2	H.sapiens
P42575	CASP2_HUMAN	2p2c	> 2	H.sapiens
Q9Y617	SERC_HUMAN	3e+77	1	H.sapiens
P04181	OAT_HUMAN	2byj	1	H.sapiens
P32929	CGL_HUMAN	3elp	2	H.sapiens
Q16773	KAT1_HUMAN	1w7l	1	H.sapiens
Q8N5Z0	AADAT_HUMAN	4ge4	1	H.sapiens
P00505	AATM_HUMAN	5ax8	1	H.sapiens
P17735	ATTY_HUMAN	3dyd	1	H.sapiens
P17174	AATC_HUMAN	3ii0	1	H.sapiens
Q8TD30	ALAT2_HUMAN	3ihj	1	H.sapiens
P21549	SPYA_HUMAN	4cbr	1	H.sapiens
P19113	DCHS_HUMAN	4e1o	1	H.sapiens
Q16719	KYNU_HUMAN	2hzp	1	H.sapiens
O95470	SGPL1_HUMAN	4q6r	1	H.sapiens
Q9Y600	CSAD_HUMAN	2jis	1	H.sapiens
P34897	GLYM_HUMAN	4pvf	1	H.sapiens
Q99259	DCE1_HUMAN	2okj	1	H.sapiens
Q05329	DCE2_HUMAN	2okk	1	H.sapiens
Q9HD40	SPCS_HUMAN	4zdo	1	H.sapiens
Q96I15	SCLY_HUMAN	3gzc	1	H.sapiens
P34896	GLYC_HUMAN	1bj4	1	H.sapiens
P20711	DDC_HUMAN	3rbl	2	H.sapiens
P34913	HYES_HUMAN	1vj5	2	H.sapiens
P06276	CHLE_HUMAN	1xlu	1	H.sapiens
P23141	EST1_HUMAN	1ya4	1	H.sapiens
P22303	ACES_HUMAN	4bdt	1	H.sapiens
P19835	CEL_HUMAN	1f6w	1	H.sapiens
P54317	LIPR2_HUMAN	2oxe	1	H.sapiens
P16233	LIPP_HUMAN	1n8s	1	H.sapiens
P10619	PPGB_HUMAN	4ci9	2	H.sapiens
Q6P988	NOTUM_HUMAN	4uz1	1	H.sapiens
Q8NCC3	PAG15_HUMAN	4x90	1	H.sapiens
P04180	LCAT_HUMAN	5bv7	2	H.sapiens
Q9UHL4	DPP2_HUMAN	4ebb	2	H.sapiens
P42785	PCP_HUMAN	3n2z	> 2	H.sapiens
P27487	DPP4_HUMAN	1u8e	1	H.sapiens
Q12884	SEPR_HUMAN	1z68	1	H.sapiens
Q13093	PAFA_HUMAN	5i8p	1	H.sapiens
Q5VWZ2	LYPL1_HUMAN	5kre	1	H.sapiens
P49753	ACOT2_HUMAN	3hlk	1	H.sapiens
Q8N9L9	ACOT4_HUMAN	3k2i	1	H.sapiens
Q99685	MGLL_HUMAN	3jwe	2	H.sapiens
O75608	LYPA1_HUMAN	1fj2	1	H.sapiens
Q86WA6	BPHL_HUMAN	2ocg	1	H.sapiens
Q9Y570	PPME1_HUMAN	3c5v	1	H.sapiens
P07098	LIPG_HUMAN	1hlg	1	H.sapiens
Q96IU4	ABHEB_HUMAN	1imj	1	H.sapiens
Q01581	HMCS1_HUMAN	2p8u	1	H.sapiens
Q9BWD1	THIC_HUMAN	1wl4	2	H.sapiens
P42765	THIM_HUMAN	4c2k	2	H.sapiens
P24752	THIL_HUMAN	2f2s	2	H.sapiens
P09110	THIK_HUMAN	2iik	2	H.sapiens
Q9NWU1	OXSM_HUMAN	2c9h	2	H.sapiens
P14618	KPYM_HUMAN	1zjh	1	H.sapiens
P30613	KPYR_HUMAN	4ima	1	H.sapiens
Q08AH3	ACS2A_HUMAN	2vze	2	H.sapiens
O00757	F16P2_HUMAN	4he0	1	H.sapiens
P09467	F16P1_HUMAN	2fie	1	H.sapiens
P29218	IMPA1_HUMAN	4as4	1	H.sapiens
O14732	IMPA2_HUMAN	2czh	1	H.sapiens
Q5T280	CI114_HUMAN	4rg1	2	H.sapiens
Q8TBZ6	TM10A_HUMAN	4fmw	1	H.sapiens
Q13395	TARB1_HUMAN	2ha8	1	H.sapiens
P09958	FURIN_HUMAN	4omc	1	H.sapiens
Q8NBP7	PCSK9_HUMAN	2xtj	2	H.sapiens
P07900	HS90A_HUMAN	3q6m	1	H.sapiens
P0A9T0	SERA_ECOLI	1sc6	> 2	E.coli
P0A9J4	PANE_ECOLI	1yjq	1	E.coli
P76083	PAAH_ECOLI	3mog	2	E.coli
P00370	DHE4_ECOLI	4bht	2	E.coli
P32055	FCL_ECOLI	1bsv	1	E.coli
P67910	HLDD_ECOLI	1eq2	2	E.coli
P77398	ARNA_ECOLI	1z7e	2	E.coli
P0AEK4	FABI_ECOLI	4jqc	1	E.coli
P0AEK2	FABG_ECOLI	1i01	1	E.coli
P15047	ENTA_ECOLI	2fwm	2	E.coli
P0A9B2	G3P1_ECOLI	2vyn	2	E.coli
P05793	ILVC_ECOLI	1yrl	1	E.coli
P61889	MDH_ECOLI	2cmd	1	E.coli
P04036	DAPB_ECOLI	1arz	2	E.coli
P45568	DXR_ECOLI	1t1r	2	E.coli
P27830	RMLB2_ECOLI	1bxk	1	E.coli
P0AC88	GM4D_ECOLI	1db3	2	E.coli
P75931	YCEM_ECOLI	1tlt	2	E.coli
P46853	YHHX_ECOLI	3f4l	2	E.coli
P31808	YCIK_ECOLI	3f1l	1	E.coli
P0AET8	HDHA_ECOLI	1ahh	1	E.coli
P0A9B6	E4PD_ECOLI	2xf8	2	E.coli
P00350	6PGD_ECOLI	2zya	1	E.coli
P39315	QOR2_ECOLI	2zcu	1	E.coli
P0A9Q9	DHAS_ECOLI	1t4b	2	E.coli
P75691	YAHK_ECOLI	1uuf	1	E.coli
P0A9S3	GATD_ECOLI	4a2c	1	E.coli
P39451	ADHP_ECOLI	4gkv	1	E.coli
P26646	ACUI_ECOLI	1o89	1	E.coli
P28304	QOR1_ECOLI	1qor	1	E.coli
P0AES0	GSP_ECOLI	2io7	1	E.coli
P09029	PURK_ECOLI	3etj	1	E.coli
P33221	PURT_ECOLI	1ez1	1	E.coli
P00968	CARB_ECOLI	1t36	> 2	E.coli
P0C0U4	RIMK_ECOLI	4iwy	1	E.coli
P07862	DDLB_ECOLI	4c5a	1	E.coli
P24182	ACCC_ECOLI	4hr7	1	E.coli
P15640	PUR2_ECOLI	1gso	1	E.coli
P04425	GSHB_ECOLI	2glt	1	E.coli
P0A786	PYRB_ECOLI	1sku	2	E.coli
P04391	OTC1_ECOLI	2otc	2	E.coli
Q46803	YGEW_ECOLI	3q98	> 2	E.coli
P00363	FRDA_ECOLI	2b76	2	E.coli
P0AC41	SDHA_ECOLI	2acz	2	E.coli
P25535	UBII_ECOLI	4k22	2	E.coli
P13035	GLPD_ECOLI	2r45	2	E.coli
P10902	NADB_ECOLI	1chu	2	E.coli
P0A9P4	TRXB_ECOLI	1tde	> 2	E.coli
P0A9P0	DLDH_ECOLI	4jdr	> 2	E.coli
P35340	AHPF_ECOLI	4o5u	> 2	E.coli
P06715	GSHR_ECOLI	1geu	> 2	E.coli
P42593	FADH_ECOLI	1ps9	> 2	E.coli
P40874	MTOX_ECOLI	2uzz	2	E.coli
P37747	GLF_ECOLI	1i8t	2	E.coli
P75960	NPD_ECOLI	1s5p	2	E.coli
P0AB67	PNTB_ECOLI	2bru	1	E.coli
P0ADX9	RSMD_ECOLI	2fpo	1	E.coli
P42596	RLMG_ECOLI	4dcm	2	E.coli
P0ADR6	RLMM_ECOLI	4b17	2	E.coli
P0AEE8	DMA_ECOLI	2g1p	1	E.coli
P17993	UBIG_ECOLI	4kdc	1	E.coli
P55135	RLMD_ECOLI	1uwv	2	E.coli
P75864	RLMKL_ECOLI	3v8v	2	E.coli
P77182	MNMC_ECOLI	3awi	2	E.coli
P06992	RSMA_ECOLI	3tpz	1	E.coli
P36929	RSMB_ECOLI	1sqg	1	E.coli
P76273	RSMF_ECOLI	2frx	1	E.coli
P39406	RSMC_ECOLI	2pjd	2	E.coli
P08957	T1MK_ECOLI	2ar0	1	E.coli
P0ACC1	PRMC_ECOLI	1t43	1	E.coli
P76290	CMOA_ECOLI	4iwn	1	E.coli
P60390	RSMH_ECOLI	3tka	2	E.coli
P0A7Z0	RPIA_ECOLI	1ks2	2	E.coli
P76458	ATOD_ECOLI	1k6d	1	E.coli
P30138	THIF_ECOLI	1zfn	1	E.coli
P12282	MOEB_ECOLI	1jw9	1	E.coli
Q46927	TCDA_ECOLI	4d79	2	E.coli
P09152	NARG_ECOLI	1siw	> 2	E.coli
P07658	FDHF_ECOLI	1aa6	> 2	E.coli
P24183	FDNG_ECOLI	1kqg	> 2	E.coli
P33937	NAPA_ECOLI	2nya	> 2	E.coli
P04968	ILVA_ECOLI	1tdj	1	E.coli
P66899	DPAL_ECOLI	4d9k	2	E.coli
P0A879	TRPB_ECOLI	2dh6	2	E.coli
P16703	CYSM_ECOLI	2v03	1	E.coli
P00926	SDHD_ECOLI	3ss9	2	E.coli
P0ABQ0	COABC_ECOLI	1u80	1	E.coli
P40191	PDXK_ECOLI	2ddm	1	E.coli
P77493	YDJH_ECOLI	3h49	1	E.coli
P0A9J6	RBSK_ECOLI	1gqt	1	E.coli
P60546	KGUA_ECOLI	2an9	1	E.coli
P76562	TMCA_ECOLI	2zpa	2	E.coli
P16384	MIAA_ECOLI	2zm5	2	E.coli
P69441	KAD_ECOLI	1e4v	2	E.coli
A0A0J9X1X4	A0A0J9X1X4_ECOLI	3x2s	2	E.coli
P68187	MALK_ECOLI	2awn	> 2	E.coli
P28631	HOLB_ECOLI	1a5t	1	E.coli
P0A9W3	ETTA_ECOLI	4fin	2	E.coli
P0A9V1	LPTB_ECOLI	4p32	1	E.coli
P30750	METN_ECOLI	3dhw	1	E.coli
P06611	BTUD_ECOLI	1l7v	1	E.coli
P24203	YJIA_ECOLI	4ixn	1	E.coli
P0A6I0	KCY_ECOLI	2cmk	1	E.coli
P60240	RAPA_ECOLI	4s20	2	E.coli
P14565	TRAI1_ECOLI	2l8b	1	E.coli
P10408	SECA_ECOLI	2fsg	> 2	E.coli
P0A6D7	AROK_ECOLI	1kag	1	E.coli
P46859	GNTK_ECOLI	1ko4	1	E.coli
P0A720	KTHY_ECOLI	4tmk	1	E.coli
P09980	REP_ECOLI	1uaa	2	E.coli
P03018	UVRD_ECOLI	2is4	2	E.coli
P30958	MFD_ECOLI	2eyq	> 2	E.coli
P0AAI3	FTSH_ECOLI	1lv7	1	E.coli
P06710	DPO3X_ECOLI	1njf	2	E.coli
P31473	RAVA_ECOLI	3nbx	1	E.coli
P28630	HOLA_ECOLI	1jql	1	E.coli
P13000	BIOD1_ECOLI	1a82	1	E.coli
P25522	MNME_ECOLI	2gj8	1	E.coli
P60785	LEPA_ECOLI	3cb4	2	E.coli
P38134	ETK_ECOLI	3cio	1	E.coli
P76387	WZC_ECOLI	3la6	1	E.coli
P0A7D4	PURA_ECOLI	1son	1	E.coli
P15043	RECQ_ECOLI	1oyy	2	E.coli
P27254	ARGK_ECOLI	2p67	1	E.coli
P0AG30	RHO_ECOLI	1xpr	1	E.coli
P0A6I9	COAE_ECOLI	1n3b	2	E.coli
P39286	RSGA_ECOLI	4a2i	1	E.coli
P21507	SRMB_ECOLI	2yjt	1	E.coli
P22259	PCKA_ECOLI	2olq	2	E.coli
P08192	FOLC_ECOLI	1w78	2	E.coli
P22188	MURE_ECOLI	1e8c	2	E.coli
P11880	MURF_ECOLI	1gg4	2	E.coli
P14900	MURD_ECOLI	1uag	> 2	E.coli
P17952	MURC_ECOLI	2f00	> 2	E.coli
P22106	ASNB_ECOLI	1ct9	1	E.coli
P00914	PHR_ECOLI	1dnp	1	E.coli
P18843	NADE_ECOLI	1wxe	1	E.coli
P25745	MNMA_ECOLI	2der	1	E.coli
P17854	CYSH_ECOLI	1sur	1	E.coli
P0AGJ9	SYY_ECOLI	1vbm	1	E.coli
P27305	GLUQ_ECOLI	4a91	1	E.coli
P11875	SYR_ECOLI	4oby	1	E.coli
P00959	SYM_ECOLI	3h97	2	E.coli
P21888	SYC_ECOLI	1li5	1	E.coli
P31663	PANC_ECOLI	3guz	1	E.coli
P07813	SYL_ECOLI	4aq7	> 2	E.coli
P00962	SYQ_ECOLI	1zjw	1	E.coli
P0A6E4	ASSY_ECOLI	1k92	1	E.coli
P0AF24	NAGD_ECOLI	2c4n	> 2	E.coli
P0AE22	APHA_ECOLI	3cz4	1	E.coli
P63228	GMHBB_ECOLI	3l8g	1	E.coli
P76329	MPGP_ECOLI	1xvi	2	E.coli
P75792	SUPH_ECOLI	2hf2	2	E.coli
P0A8Y5	YIDA_ECOLI	1rkq	2	E.coli
P0AES6	GYRB_ECOLI	3nuh	2	E.coli
P06612	TOP1_ECOLI	4rul	2	E.coli
P14294	TOP3_ECOLI	2o19	1	E.coli
P0ABS5	DNAG_ECOLI	3b39	1	E.coli
Q46948	YAJL_ECOLI	2ab0	1	E.coli
P31658	HCHA_ECOLI	1pv2	2	E.coli
P0A7E5	PYRG_ECOLI	2ad5	2	E.coli
P04079	GUAA_ECOLI	1gpm	> 2	E.coli
P08202	ARAA_ECOLI	4f2d	2	E.coli
P69922	FUCI_ECOLI	1fui	2	E.coli
P13009	METH_ECOLI	3bul	1	E.coli
P28629	ADIA_ECOLI	2vyc	2	E.coli
P0A9H3	LDCI_ECOLI	5fl2	2	E.coli
P52095	LDCC_ECOLI	5fkz	2	E.coli
P0DMC5	RCSC_ECOLI	2ayx	2	E.coli
P76407	YEGS_ECOLI	2bon	1	E.coli
P22634	MURI_ECOLI	2jfn	2	E.coli
P0A6D5	YDIB_ECOLI	1vi2	2	E.coli
P15770	AROE_ECOLI	1nyt	2	E.coli
P24186	FOLD_ECOLI	1b0a	2	E.coli
P0A9S1	FUCO_ECOLI	1rrm	1	E.coli
Q46856	YQHD_ECOLI	4qgs	1	E.coli
P0AG18	PURE_ECOLI	2nsj	1	E.coli
P38038	CYSJ_ECOLI	1ykg	1	E.coli
P0A8G6	NQOR_ECOLI	3zho	1	E.coli
P41407	AZOR_ECOLI	1v4b	1	E.coli
P0AGE6	CHRR_ECOLI	3svl	1	E.coli
P69795	PTQB_ECOLI	1e2b	1	E.coli
P00550	PTM3C_ECOLI	1vkr	1	E.coli
P31142	THTM_ECOLI	1urh	2	E.coli
P23857	PSPE_ECOLI	2jtq	1	E.coli
P78067	YNJE_ECOLI	2wlx	> 2	E.coli
P0ADA1	TESA_ECOLI	1u8u	1	E.coli
P17169	GLMS_ECOLI	4amv	2	E.coli
P0A6T1	G6PI_ECOLI	3nbu	2	E.coli
P45395	KDSD_ECOLI	2xhz	1	E.coli
P42907	AGAS_ECOLI	3c3j	2	E.coli
P69797	PTNAB_ECOLI	1vrc	1	E.coli
P76015	DHAK_ECOLI	1uoe	1	E.coli
P63883	AMIC_ECOLI	4bin	1	E.coli
P77425	ALLC_ECOLI	1z2l	2	E.coli
P76215	ASTE_ECOLI	1yw6	1	E.coli
P29745	PEPT_ECOLI	1vix	2	E.coli
P68767	AMPA_ECOLI	1gyt	2	E.coli
P0AEV9	HYCI_ECOLI	2e+85	1	E.coli
P37182	HYBD_ECOLI	1cfz	1	E.coli
P0AF12	MTNN_ECOLI	1y6q	1	E.coli
P45563	XAPA_ECOLI	1yqu	2	E.coli
P0ABP8	DEOD_ECOLI	4ts3	1	E.coli
P0A7D1	PTH_ECOLI	2pth	1	E.coli
P24173	RFAC_ECOLI	2h1h	2	E.coli
P37692	RFAF_ECOLI	1psw	2	E.coli
P0A6U8	GLGA_ECOLI	2r4t	2	E.coli
P27828	WECB_ECOLI	1vgv	2	E.coli
P31677	OTSA_ECOLI	1uqu	2	E.coli
P00490	PHSM_ECOLI	2asv	2	E.coli
P25740	RFAG_ECOLI	2iv7	2	E.coli
P17443	MURG_ECOLI	1f0k	2	E.coli
P0A7I7	RIBA_ECOLI	2bz0	1	E.coli
P0A796	PFKA_ECOLI	2pfk	> 2	E.coli
P52061	IXTPA_ECOLI	2pyu	1	E.coli
P0A729	NTPPB_ECOLI	4jhc	1	E.coli
P25536	NTPPA_ECOLI	4p0e	1	E.coli
P77488	DXS_ECOLI	2o1s	> 2	E.coli
P0AFG3	ODO1_ECOLI	2jgd	> 2	E.coli
P0AFG8	ODP1_ECOLI	2g25	> 2	E.coli
P27302	TKT1_ECOLI	2r5n	> 2	E.coli
P60757	HIS1_ECOLI	1h3d	> 2	E.coli
P06983	HEM3_ECOLI	1ypn	> 2	E.coli
P77674	ABDH_ECOLI	1wnb	2	E.coli
P25553	ALDA_ECOLI	2hg2	2	E.coli
P25526	GABD_ECOLI	3jz4	2	E.coli
P06988	HISX_ECOLI	1k75	2	E.coli
P0AEN1	FRE_ECOLI	1qfj	1	E.coli
P76502	SIXA_ECOLI	1ujb	1	E.coli
P62707	GPMA_ECOLI	1e+58	1	E.coli
P07102	PPA_ECOLI	4tsr	1	E.coli
P19926	AGP_ECOLI	1nt4	1	E.coli
P31572	CAIB_ECOLI	1xa3	1	E.coli
P76518	ACOCT_ECOLI	4hl6	1	E.coli
P0A8D6	YMDB_ECOLI	1spv	1	E.coli
P0A7E9	PYRH_ECOLI	2bnf	1	E.coli
P08660	AK3_ECOLI	2j0w	1	E.coli
P0A7B5	PROB_ECOLI	2j5v	2	E.coli
P0A799	PGK_ECOLI	1zmr	2	E.coli
P00634	PPB_ECOLI	1ura	1	E.coli
P60472	UPPS_ECOLI	1v7u	1	E.coli
P12281	MOEA_ECOLI	2nqm	1	E.coli
P0AF03	MOG_ECOLI	1di7	1	E.coli
P77218	EUTD_ECOLI	1vmi	1	E.coli
P36683	ACNB_ECOLI	1l5j	1	E.coli
P0A731	MGSA_ECOLI	1b93	1	E.coli
P07650	TYPH_ECOLI	4ead	1	E.coli
P0A962	ASPG1_ECOLI	2p2n	2	E.coli
P00805	ASPG2_ECOLI	1ihd	2	E.coli
P33025	PSUG_ECOLI	4gij	1	E.coli
P67087	RSMI_ECOLI	5hw4	1	E.coli
P0AAI9	FABD_ECOLI	2g1h	2	E.coli
P28632	HOLD_ECOLI	1em8	1	E.coli
Q46893	ISPD_ECOLI	1vgt	1	E.coli
P0AEP3	GALU_ECOLI	2e3d	2	E.coli
P0A6V1	GLGC_ECOLI	5l6s	1	E.coli
P37744	RMLA1_ECOLI	1h5t	1	E.coli
P0ACC7	GLMU_ECOLI	2oi5	1	E.coli
P32173	MOBA_ECOLI	1e5k	1	E.coli
P04951	KDSB_ECOLI	1vh1	1	E.coli
P37351	RPIB_ECOLI	2vvr	1	E.coli
P21367	YCAC_ECOLI	1yac	1	E.coli
P0ADI4	ENTB_ECOLI	2fq1	1	E.coli
P12295	UNG_ECOLI	1uug	1	E.coli
P0A9H1	MUG_ECOLI	1mtl	1	E.coli
P33022	RIHB_ECOLI	3b9x	1	E.coli
P23882	FMT_ECOLI	2fmt	1	E.coli
P08179	PUR3_ECOLI	2gar	1	E.coli
P0A9M5	XGPT_ECOLI	1a97	1	E.coli
P0AG16	PUR1_ECOLI	1ecf	1	E.coli
P0A717	KPRS_ECOLI	4s2u	2	E.coli
P17109	MEND_ECOLI	2jla	> 2	E.coli
P0AFI0	OXC_ECOLI	2q27	> 2	E.coli
P0AEP7	GCL_ECOLI	2pan	> 2	E.coli
P07003	POXB_ECOLI	3ey9	> 2	E.coli
P23721	SERC_ECOLI	1bjo	1	E.coli
P22256	GABT_ECOLI	1sf2	1	E.coli
P77581	ASTC_ECOLI	4adb	1	E.coli
P42588	PAT_ECOLI	4uoy	1	E.coli
P12995	BIOA_ECOLI	1dty	1	E.coli
P06721	METC_ECOLI	4itx	1	E.coli
P00935	METB_ECOLI	1cs1	1	E.coli
P77806	YBDL_ECOLI	1u08	1	E.coli
P00509	AAT_ECOLI	1spa	1	E.coli
P0A959	ALAA_ECOLI	4cvq	1	E.coli
P04693	TYRB_ECOLI	3fsl	1	E.coli
P23256	MALY_ECOLI	1d2f	1	E.coli
P06986	HIS8_ECOLI	1fg7	1	E.coli
P69908	DCEA_ECOLI	1xey	1	E.coli
P0A853	TNAA_ECOLI	2c44	1	E.coli
P69910	DCEB_ECOLI	2dgm	1	E.coli
P12998	BIOF_ECOLI	2g6w	1	E.coli
Q46925	CSDA_ECOLI	4lw2	1	E.coli
P27833	WECE_ECOLI	4piw	1	E.coli
P77444	SUFS_ECOLI	5db5	1	E.coli
P0A825	GLYA_ECOLI	3g8m	1	E.coli
P0AB77	KBL_ECOLI	1fc4	1	E.coli
P0A6B7	ISCS_ECOLI	1p3w	1	E.coli
P75823	LTAE_ECOLI	3wlx	1	E.coli
P77044	MHPC_ECOLI	1u2e	1	E.coli
P0A953	FABB_ECOLI	2aq7	2	E.coli
P76461	ATOB_ECOLI	4wys	2	E.coli
P0A6R0	FABH_ECOLI	1hnk	> 2	E.coli
P0AAI5	FABF_ECOLI	2gfy	2	E.coli
P11454	ENTF_ECOLI	5ja1	> 2	E.coli
P10378	ENTE_ECOLI	4iz6	2	E.coli
P37353	MENE_ECOLI	5c5h	2	E.coli
P0ADG4	SUHB_ECOLI	2qfl	1	E.coli
P0A9C9	GLPX_ECOLI	1ni9	2	E.coli
P69739	MBHS_ECOLI	4gd3	1	E.coli
P16688	PHNJ_ECOLI	4xb6	1	E.coli
P0A873	TRMD_ECOLI	1p9p	1	E.coli
P0A8I8	RLMH_ECOLI	1ns5	1	E.coli
P0AE01	TRMJ_ECOLI	4cnd	1	E.coli
P62623	ISPH_ECOLI	3zgl	> 2	E.coli
P61517	CAN_ECOLI	1t75	1	E.coli
P35731	FABG_YEAST	4fd3	2	S.cerevisiae
P00359	G3P3_YEAST	4iq8	2	S.cerevisiae
P04397	GAL10_YEAST	1z45	1	S.cerevisiae
P38720	6PGD1_YEAST	2p4q	1	S.cerevisiae
P31116	DHOM_YEAST	1tve	2	S.cerevisiae
P15807	MET8_YEAST	1kyq	1	S.cerevisiae
Q00055	GPD1_YEAST	4fgw	1	S.cerevisiae
P00330	ADH1_YEAST	4w6z	1	S.cerevisiae
P38230	QOR_YEAST	3qwa	1	S.cerevisiae
Q04894	ADH6_YEAST	1q1n	1	S.cerevisiae
P11986	INO1_YEAST	1jki	2	S.cerevisiae
P38999	LYS9_YEAST	2axq	2	S.cerevisiae
Q00955	ACAC_YEAST	1w93	1	S.cerevisiae
Q08220	GSHB_YEAST	1m0w	1	S.cerevisiae
P38998	LYS1_YEAST	2q99	> 2	S.cerevisiae
P38169	KMO_YEAST	4j36	> 2	S.cerevisiae
P32318	THI4_YEAST	4y4l	1	S.cerevisiae
P41921	GSHR_YEAST	2hqm	> 2	S.cerevisiae
P09624	DLDH_YEAST	1v59	> 2	S.cerevisiae
P29509	TRXB1_YEAST	3d8x	> 2	S.cerevisiae
P32340	NDI1_YEAST	4g74	> 2	S.cerevisiae
P50264	FMS1_YEAST	1rsg	2	S.cerevisiae
P53686	HST2_YEAST	1szc	2	S.cerevisiae
P06700	SIR2_YEAST	4iao	2	S.cerevisiae
Q08282	TYW4_YEAST	2zw9	1	S.cerevisiae
Q04081	LCMT1_YEAST	1rjg	2	S.cerevisiae
P46959	TRM61_YEAST	5eqj	2	S.cerevisiae
P25627	BUD23_YEAST	4qtt	1	S.cerevisiae
P14908	MTF1_YEAST	1i4w	1	S.cerevisiae
Q04089	DOT1_YEAST	1u2z	1	S.cerevisiae
P32643	TMT1_YEAST	3g5t	2	S.cerevisiae
Q06489	MTNA_YEAST	1w2w	2	S.cerevisiae
Q12189	RPIA_YEAST	1xtz	2	S.cerevisiae
P22515	UBA1_YEAST	4nnj	> 2	S.cerevisiae
P16120	THRC_YEAST	1kl7	1	S.cerevisiae
Q08224	THI20_YEAST	3rm5	1	S.cerevisiae
P30771	NAM7_YEAST	2xzl	> 2	S.cerevisiae
P15454	KGUA_YEAST	1ex7	1	S.cerevisiae
P07884	MOD5_YEAST	3eph	2	S.cerevisiae
P16521	EF3A_YEAST	2iw3	> 2	S.cerevisiae
P32657	CHD1_YEAST	3mwy	2	S.cerevisiae
P20606	SAR1_YEAST	4bzi	1	S.cerevisiae
P07170	KAD2_YEAST	1dvr	2	S.cerevisiae
P53131	PRP43_YEAST	2xau	2	S.cerevisiae
P47122	GPN1_YEAST	5hci	1	S.cerevisiae
P32481	IF2G_YEAST	3j81	2	S.cerevisiae
P39730	IF2P_YEAST	4n3s	2	S.cerevisiae
P43591	YFH7_YEAST	2ga8	2	S.cerevisiae
P35207	SKI2_YEAST	4a4z	> 2	S.cerevisiae
P47047	MTR4_YEAST	4qu4	> 2	S.cerevisiae
P32639	BRR2_YEAST	5dca	> 2	S.cerevisiae
P17255	VATA_YEAST	5d80	2	S.cerevisiae
P00830	ATPB_YEAST	3zia	1	S.cerevisiae
Q12154	GET3_YEAST	3zs9	> 2	S.cerevisiae
P06839	RAD3_YEAST	5fmf	2	S.cerevisiae
P39517	DHH1_YEAST	4bru	2	S.cerevisiae
P21372	PRP5_YEAST	4lk2	> 2	S.cerevisiae
P15424	MS116_YEAST	4tz6	2	S.cerevisiae
P23394	PRP28_YEAST	4w7s	2	S.cerevisiae
P10081	IF4A_YEAST	2vsx	2	S.cerevisiae
P20449	DBP5_YEAST	3pey	2	S.cerevisiae
P08536	MET3_YEAST	1g8h	2	S.cerevisiae
P18408	MET16_YEAST	2oq2	1	S.cerevisiae
P38913	FAD1_YEAST	2wsi	1	S.cerevisiae
P36421	SYYC_YEAST	2dlc	1	S.cerevisiae
Q05506	SYRC_YEAST	1bs2	1	S.cerevisiae
P13188	SYQ_YEAST	4h3s	1	S.cerevisiae
Q12109	SYWC_YEAST	3kt6	1	S.cerevisiae
P38698	PPX1_YEAST	2qb6	1	S.cerevisiae
P06786	TOP2_YEAST	1bgw	> 2	S.cerevisiae
P07276	RAD2_YEAST	4q10	2	S.cerevisiae
Q08162	RRP44_YEAST	4ifd	1	S.cerevisiae
Q04432	HSP31_YEAST	4qyx	1	S.cerevisiae
Q08914	HSP33_YEAST	3kkl	2	S.cerevisiae
P33734	HIS5_YEAST	1jvn	1	S.cerevisiae
P50861	RIB4_YEAST	1ejb	1	S.cerevisiae
P16622	HEMH_YEAST	1l8x	2	S.cerevisiae
P39928	SLN1_YEAST	2r25	1	S.cerevisiae
Q06892	POS5_YEAST	3afo	2	S.cerevisiae
Q02046	MTD1_YEAST	1ee9	2	S.cerevisiae
Q07923	LOT6_YEAST	1t0i	1	S.cerevisiae
P40347	PPAL_YEAST	1d1q	1	S.cerevisiae
P40479	SDP1_YEAST	2j16	1	S.cerevisiae
P32368	SAC1_YEAST	4tu3	2	S.cerevisiae
Q08686	THTR_YEAST	3utn	2	S.cerevisiae
P14904	AMPL_YEAST	4r8f	2	S.cerevisiae
P43616	DUG1_YEAST	4g1p	2	S.cerevisiae
P27472	GYS2_YEAST	4kq2	2	S.cerevisiae
P06738	PHSG_YEAST	1ygp	2	S.cerevisiae
P53178	ALG13_YEAST	2ks6	1	S.cerevisiae
P23254	TKT1_YEAST	1tka	> 2	S.cerevisiae
P43534	THI5_YEAST	4h65	> 2	S.cerevisiae
P54885	PROA_YEAST	1vlu	2	S.cerevisiae
P07275	PUT2_YEAST	4oe4	> 2	S.cerevisiae
P16603	NCPR_YEAST	2bf4	2	S.cerevisiae
P00950	PMG1_YEAST	4pgm	1	S.cerevisiae
P36136	SHB17_YEAST	3f3k	1	S.cerevisiae
Q04299	YMX7_YEAST	1ty8	1	S.cerevisiae
Q01217	ARG56_YEAST	3zzf	1	S.cerevisiae
P00560	PGK_YEAST	1fw8	> 2	S.cerevisiae
P21954	IDHP_YEAST	2qfw	1	S.cerevisiae
P33312	RIB7_YEAST	4ha7	1	S.cerevisiae
P07149	FAS1_YEAST	2pff	> 2	S.cerevisiae
P32861	UGPA1_YEAST	2i5k	1	S.cerevisiae
P35202	THI80_YEAST	1ig0	1	S.cerevisiae
P12689	REV1_YEAST	4id3	1	S.cerevisiae
Q08387	DNLI4_YEAST	1z56	> 2	S.cerevisiae
Q04178	HPRT_YEAST	2jky	1	S.cerevisiae
P13298	PYRE_YEAST	2ps1	1	S.cerevisiae
P49435	APT1_YEAST	1g2q	1	S.cerevisiae
P07342	ILVB_YEAST	1t9a	> 2	S.cerevisiae
P06169	PDC1_YEAST	2w93	> 2	S.cerevisiae
Q08601	MCA1_YEAST	4f6o	2	S.cerevisiae
P31373	CYS3_YEAST	1n8p	1	S.cerevisiae
P23542	AATC_YEAST	1yaa	1	S.cerevisiae
P53090	ARO8_YEAST	4je5	1	S.cerevisiae
P47039	BNA3_YEAST	3b46	1	S.cerevisiae
P43567	AGX1_YEAST	2bkw	1	S.cerevisiae
Q05567	SGPL_YEAST	3mc6	1	S.cerevisiae
P00729	CBPY_YEAST	1wpx	1	S.cerevisiae
P09620	KEX1_YEAST	1ac5	1	S.cerevisiae
P38777	FSH1_YEAST	1ycd	1	S.cerevisiae
P28321	MGLL_YEAST	4zwn	1	S.cerevisiae
Q12405	LPX1_YEAST	2y6u	1	S.cerevisiae
P27796	THIK_YEAST	1pxt	> 2	S.cerevisiae
Q04371	ARMT1_YEAST	5by0	1	S.cerevisiae
Q01574	ACS1_YEAST	1ry2	2	S.cerevisiae
P32179	MET22_YEAST	1k9z	1	S.cerevisiae
Q12400	TRM10_YEAST	4jwj	1	S.cerevisiae
Q06287	NEP1_YEAST	2v3j	1	S.cerevisiae
Q12314	SFM1_YEAST	5c74	1	S.cerevisiae
P13134	KEX2_YEAST	2id4	1	S.cerevisiae
