# Supplementary material for: Decreased liver B vitamin-related enzymes as a metabolic hallmark of cancer cachexia
Source: Nat Commun. 2023 Oct 6;14:6246. doi: 10.1038/s41467-023-41952-w (PMC10558488; doi:10.1038/s41467-023-41952-w)
Supplement: Supplementary file 4 — Source Data [file 41467_2023_41952_MOESM4_ESM.zip › source_data_ed3/TableS2.xlsx]

## Sheet: result_welch
exp	tissue	mb	estimate	estimate1	estimate2	statistic	p.value	parameter	conf.low	conf.high	method	alternative
MEWO	Muscle	NAD	-0.201634	0.798366	1	-2.26812	0.0552831	7.47788	-0.409155	0.00588629	Welch Two Sample t-test	two.sided
LNCA	Muscle	NAD	-0.176802	0.823198	1	-5.02729	4.9355e-05	21.9938	-0.249738	-0.103866	Welch Two Sample t-test	two.sided
SEKI	Muscle	NAD	-0.38552	0.61448	1	-3.86514	0.00146423	15.3754	-0.597665	-0.173374	Welch Two Sample t-test	two.sided
CRCA	Muscle	NAD	-0.328289	0.671711	1	-6.67454	5.90954e-07	24.5607	-0.42968	-0.226898	Welch Two Sample t-test	two.sided
STRV	Muscle	NAD	0.00075522	1.00076	1	0.00791567	0.9938	13.5157	-0.204565	0.206076	Welch Two Sample t-test	two.sided
FK866	Muscle	NAD	-0.26862	0.73138	1	-2.30469	0.0370172	14.002	-0.5186	-0.0186406	Welch Two Sample t-test	two.sided
5FU	Muscle	NAD	-0.261093	0.738907	1	-4.04193	0.00982297	5.01997	-0.426944	-0.0952417	Welch Two Sample t-test	two.sided
MEWO	Liver	NAD	-0.369108	0.630892	1	-2.78206	0.0195471	9.90521	-0.665109	-0.0731076	Welch Two Sample t-test	two.sided
LNCA	Liver	NAD	-0.192243	0.807757	1	-1.91939	0.0679933	22.0073	-0.399955	0.0154685	Welch Two Sample t-test	two.sided
SEKI	Liver	NAD	-0.608261	0.391739	1	-3.54875	0.00385548	12.3166	-0.980651	-0.235871	Welch Two Sample t-test	two.sided
CRCA	Liver	NAD	-0.542662	0.457338	1	-12.3179	1.72009e-12	26.5658	-0.633124	-0.4522	Welch Two Sample t-test	two.sided
STRV	Liver	NAD	-0.276754	0.723246	1	-2.14157	0.0545212	11.4412	-0.559853	0.00634569	Welch Two Sample t-test	two.sided
FK866	Liver	NAD	-0.654909	0.345091	1	-7.11979	9.27473e-07	18.9183	-0.847491	-0.462328	Welch Two Sample t-test	two.sided
5FU	Liver	NAD	-0.0748166	0.925183	1	-1.17742	0.275103	7.48582	-0.223117	0.0734841	Welch Two Sample t-test	two.sided
MEWO	Liver	NADP	-0.194019	0.805981	1	-1.53147	0.161568	8.60047	-0.482649	0.0946113	Welch Two Sample t-test	two.sided
LNCA	Liver	NADP	-0.187619	0.812381	1	-3.05183	0.00661563	18.8139	-0.316379	-0.0588588	Welch Two Sample t-test	two.sided
SEKI	Liver	NADP	-0.518502	0.481498	1	-5.78694	3.25375e-05	15.3735	-0.709074	-0.32793	Welch Two Sample t-test	two.sided
CRCA	Liver	NADP	-0.506002	0.493998	1	-13.3327	2.03233e-14	31.1661	-0.583389	-0.428615	Welch Two Sample t-test	two.sided
STRV	Liver	NADP	-0.0104324	0.989568	1	-0.0800832	0.937467	12.2253	-0.293688	0.272823	Welch Two Sample t-test	two.sided
FK866	Liver	NADP	-0.310888	0.689112	1	-3.17701	0.00674749	13.9484	-0.52084	-0.100935	Welch Two Sample t-test	two.sided
5FU	Liver	NADP	-0.0826246	0.917375	1	-1.14429	0.286315	7.82112	-0.249798	0.0845485	Welch Two Sample t-test	two.sided
MEWO	Liver	NAM	0.429855	1.42986	1	3.49261	0.0144206	5.61402	0.123609	0.736102	Welch Two Sample t-test	two.sided
LNCA	Liver	NAM	-0.0267287	0.973271	1	-0.190933	0.850257	22.9572	-0.31635	0.262893	Welch Two Sample t-test	two.sided
SEKI	Liver	NAM	-0.209163	0.790837	1	-3.00841	0.00826526	16.1494	-0.356441	-0.0618849	Welch Two Sample t-test	two.sided
CRCA	Liver	NAM	-0.179523	0.820477	1	-2.27665	0.0296898	31.7582	-0.340192	-0.0188545	Welch Two Sample t-test	two.sided
STRV	Liver	NAM	-0.117944	0.882056	1	-1.11941	0.282896	13.2162	-0.345188	0.1093	Welch Two Sample t-test	two.sided
FK866	Liver	NAM	-0.35435	0.64565	1	-3.78133	0.00115706	20.1873	-0.549711	-0.15899	Welch Two Sample t-test	two.sided
5FU	Liver	NAM	0.264962	1.26496	1	5.46767	0.00136028	6.25876	0.147564	0.382361	Welch Two Sample t-test	two.sided
MEWO	Muscle	NIA	-0.106605	0.893395	1	-1.83558	0.0963516	9.98012	-0.236042	0.0228332	Welch Two Sample t-test	two.sided
LNCA	Muscle	NIA	-0.138001	0.861999	1	-4.20983	0.000374754	21.5649	-0.206063	-0.0699383	Welch Two Sample t-test	two.sided
SEKI	Muscle	NIA	-0.0643293	0.935671	1	-1.65899	0.132845	8.65288	-0.152586	0.0239277	Welch Two Sample t-test	two.sided
CRCA	Muscle	NIA	-0.302075	0.697925	1	-6.83389	4.05695e-07	24.5245	-0.393201	-0.210948	Welch Two Sample t-test	two.sided
STRV	Muscle	NIA	0.0105308	1.01053	1	0.3464	0.735681	10.8248	-0.056513	0.0775746	Welch Two Sample t-test	two.sided
FK866	Muscle	NIA	-0.253262	0.746738	1	-3.10814	0.00896674	12.1061	-0.430628	-0.0758973	Welch Two Sample t-test	two.sided
5FU	Muscle	NIA	-0.21854	0.78146	1	-8.16895	0.000553147	4.77815	-0.288281	-0.148799	Welch Two Sample t-test	two.sided
MEWO	Liver	NIA	0.0539342	1.05393	1	0.610917	0.560215	7.13114	-0.154049	0.261917	Welch Two Sample t-test	two.sided
LNCA	Liver	NIA	-0.165291	0.834709	1	-3.52137	0.00187566	22.4946	-0.262513	-0.0680684	Welch Two Sample t-test	two.sided
SEKI	Liver	NIA	-0.309818	0.690182	1	-8.24713	6.80403e-08	20.1752	-0.388137	-0.231498	Welch Two Sample t-test	two.sided
CRCA	Liver	NIA	-0.374302	0.625698	1	-16.4628	3.52097e-17	32.0028	-0.420614	-0.32799	Welch Two Sample t-test	two.sided
STRV	Liver	NIA	-0.132689	0.867311	1	-4.09669	0.00163245	11.4402	-0.203644	-0.0617338	Welch Two Sample t-test	two.sided
FK866	Liver	NIA	-0.477428	0.522572	1	-9.04956	8.63038e-07	12.3027	-0.592063	-0.362793	Welch Two Sample t-test	two.sided
5FU	Liver	NIA	0.102708	1.10271	1	2.76121	0.0267288	7.35007	0.0155937	0.189821	Welch Two Sample t-test	two.sided
MEWO	Muscle	B6	-0.257366	0.742634	1	-1.1077	0.308971	6.22085	-0.82103	0.306298	Welch Two Sample t-test	two.sided
LNCA	Muscle	B6	0.00487492	1.00487	1	0.0422536	0.966671	22.4115	-0.234139	0.243889	Welch Two Sample t-test	two.sided
SEKI	Muscle	B6	0.0612089	1.06121	1	0.597777	0.563534	9.80885	-0.167544	0.289961	Welch Two Sample t-test	two.sided
CRCA	Muscle	B6	-0.261363	0.738637	1	-3.49298	0.00133492	34.3529	-0.413369	-0.109357	Welch Two Sample t-test	two.sided
STRV	Muscle	B6	-0.0407605	0.959239	1	-0.434759	0.671868	11.3783	-0.246278	0.164757	Welch Two Sample t-test	two.sided
FK866	Muscle	B6	0.0531627	1.05316	1	0.56958	0.575929	18.1943	-0.142781	0.249106	Welch Two Sample t-test	two.sided
5FU	Muscle	B6	-0.0470799	0.95292	1	-0.411918	0.693596	6.52303	-0.321401	0.227242	Welch Two Sample t-test	two.sided
MEWO	Liver	B6	0.0157101	1.01571	1	0.146784	0.886259	9.86669	-0.223204	0.254624	Welch Two Sample t-test	two.sided
LNCA	Liver	B6	-0.0794937	0.920506	1	-1.72465	0.099009	21.3949	-0.175241	0.0162533	Welch Two Sample t-test	two.sided
SEKI	Liver	B6	-0.169703	0.830297	1	-3.5814	0.00237258	16.6084	-0.269856	-0.0695507	Welch Two Sample t-test	two.sided
CRCA	Liver	B6	-0.305913	0.694087	1	-7.80737	3.09859e-09	35.7466	-0.385399	-0.226428	Welch Two Sample t-test	two.sided
STRV	Liver	B6	0.361769	1.36177	1	5.37655	9.86354e-05	13.9595	0.217415	0.506124	Welch Two Sample t-test	two.sided
FK866	Liver	B6	-0.304637	0.695363	1	-5.25478	9.74747e-05	14.9801	-0.428218	-0.181056	Welch Two Sample t-test	two.sided
5FU	Liver	B6	-0.0963594	0.903641	1	-1.18628	0.269639	7.97715	-0.283766	0.0910468	Welch Two Sample t-test	two.sided
MEWO	Muscle	Betaine	0.253668	1.25367	1	2.90887	0.0180082	8.6785	0.0552768	0.452059	Welch Two Sample t-test	two.sided
LNCA	Muscle	Betaine	0.127123	1.12712	1	1.76423	0.0922336	21.0046	-0.0227235	0.276969	Welch Two Sample t-test	two.sided
SEKI	Muscle	Betaine	-0.0451145	0.954886	1	-0.428942	0.673856	15.5304	-0.268627	0.178398	Welch Two Sample t-test	two.sided
CRCA	Muscle	Betaine	-0.162448	0.837552	1	-2.75368	0.00995933	29.6785	-0.282983	-0.0419135	Welch Two Sample t-test	two.sided
STRV	Muscle	Betaine	-0.471101	0.528899	1	-12.9188	3.62915e-09	13.9931	-0.549317	-0.392885	Welch Two Sample t-test	two.sided
FK866	Muscle	Betaine	-0.186069	0.813931	1	-2.5645	0.0207614	16.032	-0.339856	-0.0322826	Welch Two Sample t-test	two.sided
5FU	Muscle	Betaine	-0.3277	0.6723	1	-3.0811	0.0164934	7.43915	-0.576218	-0.0791819	Welch Two Sample t-test	two.sided
MEWO	Liver	Betaine	0.833028	1.83303	1	2.40945	0.0516579	6.1433	-0.0081897	1.67425	Welch Two Sample t-test	two.sided
LNCA	Liver	Betaine	0.361214	1.36121	1	1.81091	0.083533	22.4936	-0.0519271	0.774356	Welch Two Sample t-test	two.sided
SEKI	Liver	Betaine	-0.151893	0.848107	1	-1.34028	0.194794	20.5398	-0.387896	0.0841106	Welch Two Sample t-test	two.sided
CRCA	Liver	Betaine	-0.52491	0.47509	1	-6.505	1.91337e-07	34.0138	-0.688896	-0.360924	Welch Two Sample t-test	two.sided
STRV	Liver	Betaine	-0.40286	0.59714	1	-2.51592	0.0296766	10.4559	-0.757543	-0.0481783	Welch Two Sample t-test	two.sided
FK866	Liver	Betaine	-0.0837277	0.916272	1	-0.497846	0.625043	16.8093	-0.438863	0.271408	Welch Two Sample t-test	two.sided
5FU	Liver	Betaine	-0.510938	0.489062	1	-2.45261	0.0554821	5.24155	-1.03911	0.0172381	Welch Two Sample t-test	two.sided
MEWO	Muscle	Gly	-0.242411	0.757589	1	-3.21395	0.0127493	7.81096	-0.417077	-0.0677459	Welch Two Sample t-test	two.sided
LNCA	Muscle	Gly	-0.309434	0.690566	1	-3.46335	0.0024433	20.0827	-0.495755	-0.123112	Welch Two Sample t-test	two.sided
SEKI	Muscle	Gly	-0.246962	0.753038	1	-2.86933	0.0136057	12.506	-0.433653	-0.060271	Welch Two Sample t-test	two.sided
CRCA	Muscle	Gly	-0.536838	0.463162	1	-9.29154	8.95572e-11	33.3323	-0.654342	-0.419334	Welch Two Sample t-test	two.sided
STRV	Muscle	Gly	-0.487709	0.512291	1	-18.1611	4.9671e-11	13.8039	-0.545383	-0.430034	Welch Two Sample t-test	two.sided
FK866	Muscle	Gly	-0.220118	0.779882	1	-1.95287	0.0645984	20.5363	-0.454845	0.0146088	Welch Two Sample t-test	two.sided
5FU	Muscle	Gly	-0.52034	0.47966	1	-9.07279	0.000146154	5.61347	-0.66305	-0.377629	Welch Two Sample t-test	two.sided
MEWO	Liver	Gly	0.0288267	1.02883	1	0.433638	0.674108	9.62634	-0.120075	0.177728	Welch Two Sample t-test	two.sided
LNCA	Liver	Gly	-0.0554391	0.944561	1	-0.732674	0.474992	15.0802	-0.216644	0.105766	Welch Two Sample t-test	two.sided
SEKI	Liver	Gly	-0.269171	0.730829	1	-3.81681	0.00104451	20.4567	-0.416068	-0.122274	Welch Two Sample t-test	two.sided
CRCA	Liver	Gly	-0.408202	0.591798	1	-12.5948	1.18212e-13	30.6557	-0.474333	-0.342071	Welch Two Sample t-test	two.sided
STRV	Liver	Gly	-0.2394	0.7606	1	-3.67763	0.00522183	8.87058	-0.386985	-0.0918138	Welch Two Sample t-test	two.sided
FK866	Liver	Gly	-0.35378	0.64622	1	-3.13139	0.00628906	16.4055	-0.592804	-0.114756	Welch Two Sample t-test	two.sided
5FU	Liver	Gly	-0.296116	0.703884	1	-4.03371	0.00965561	5.08228	-0.483908	-0.108324	Welch Two Sample t-test	two.sided
MEWO	Muscle	SAM	-0.126418	0.873582	1	-2.44814	0.0348775	9.7769	-0.241832	-0.0110035	Welch Two Sample t-test	two.sided
LNCA	Muscle	SAM	-0.116889	0.883111	1	-1.35838	0.188913	20.7735	-0.29596	0.0621815	Welch Two Sample t-test	two.sided
SEKI	Muscle	SAM	-0.290825	0.709175	1	-5.0698	0.000661379	9.04677	-0.42049	-0.161161	Welch Two Sample t-test	two.sided
CRCA	Muscle	SAM	-0.371469	0.628531	1	-10.1054	3.6932e-09	19.354	-0.448311	-0.294626	Welch Two Sample t-test	two.sided
STRV	Muscle	SAM	-0.375238	0.624762	1	-14.4874	1.00748e-09	13.7653	-0.430879	-0.319597	Welch Two Sample t-test	two.sided
FK866	Muscle	SAM	-0.0591285	0.940871	1	-1.07742	0.293925	20.3104	-0.173494	0.0552369	Welch Two Sample t-test	two.sided
5FU	Muscle	SAM	-0.163736	0.836264	1	-2.86794	0.0376052	4.70933	-0.313263	-0.0142099	Welch Two Sample t-test	two.sided
MEWO	Liver	SAM	-0.430549	0.569451	1	-2.8454	0.0174354	9.97015	-0.767835	-0.093264	Welch Two Sample t-test	two.sided
LNCA	Liver	SAM	-0.567791	0.432209	1	-7.30535	2.06226e-07	22.8185	-0.728644	-0.406939	Welch Two Sample t-test	two.sided
SEKI	Liver	SAM	-0.0380835	0.961916	1	-0.310934	0.758989	20.5067	-0.293171	0.217004	Welch Two Sample t-test	two.sided
CRCA	Liver	SAM	0.0995788	1.09958	1	1.10876	0.277356	26.8816	-0.0847362	0.283894	Welch Two Sample t-test	two.sided
STRV	Liver	SAM	-0.391355	0.608645	1	-3.07312	0.00915953	12.6322	-0.66729	-0.11542	Welch Two Sample t-test	two.sided
FK866	Liver	SAM	0.361601	1.3616	1	2.71294	0.0131148	20.7576	0.0842166	0.638985	Welch Two Sample t-test	two.sided
5FU	Liver	SAM	0.269653	1.26965	1	1.88661	0.116149	5.1529	-0.0945049	0.63381	Welch Two Sample t-test	two.sided
MEWO	Muscle	SAH	0.800329	1.80033	1	1.31241	0.228465	7.43103	-0.624874	2.22553	Welch Two Sample t-test	two.sided
LNCA	Muscle	SAH	0.00087873	1.00088	1	0.0018243	0.998563	19.7014	-1.00486	1.00662	Welch Two Sample t-test	two.sided
SEKI	Muscle	SAH	-0.266579	0.733421	1	-2.62908	0.0182517	15.9688	-0.481564	-0.0515939	Welch Two Sample t-test	two.sided
CRCA	Muscle	SAH	-0.2778	0.7222	1	-4.38161	0.000204641	23.7271	-0.408733	-0.146866	Welch Two Sample t-test	two.sided
STRV	Muscle	SAH	-0.375091	0.624909	1	-4.93044	0.000226324	13.8938	-0.538376	-0.211806	Welch Two Sample t-test	two.sided
FK866	Muscle	SAH	-0.119959	0.880041	1	-1.10187	0.289573	13.6455	-0.35403	0.114111	Welch Two Sample t-test	two.sided
5FU	Muscle	SAH	0.0794314	1.07943	1	0.869665	0.426574	4.70975	-0.159774	0.318636	Welch Two Sample t-test	two.sided
MEWO	Liver	SAH	0.160178	1.16018	1	1.04236	0.323633	9.28221	-0.185842	0.506199	Welch Two Sample t-test	two.sided
LNCA	Liver	SAH	0.468334	1.46833	1	4.76609	0.000191232	16.5875	0.260622	0.676046	Welch Two Sample t-test	two.sided
SEKI	Liver	SAH	-0.115563	0.884437	1	-1.00213	0.327713	20.9536	-0.355411	0.124284	Welch Two Sample t-test	two.sided
CRCA	Liver	SAH	-0.327427	0.672573	1	-6.72042	9.55178e-08	34.419	-0.426397	-0.228458	Welch Two Sample t-test	two.sided
STRV	Liver	SAH	0.245208	1.24521	1	1.46792	0.164255	13.9854	-0.113102	0.603518	Welch Two Sample t-test	two.sided
FK866	Liver	SAH	-0.369477	0.630523	1	-3.74775	0.00148672	17.8884	-0.576691	-0.162262	Welch Two Sample t-test	two.sided
5FU	Liver	SAH	-0.424062	0.575938	1	-2.72118	0.0398092	5.22946	-0.819425	-0.0286982	Welch Two Sample t-test	two.sided
MEWO	Muscle	SAM_SAH	-0.352036	0.647964	1	-1.59921	0.143195	9.28667	-0.847674	0.143601	Welch Two Sample t-test	two.sided
LNCA	Muscle	SAM_SAH	-0.0942179	0.905782	1	-0.31499	0.755627	22.8544	-0.713201	0.524765	Welch Two Sample t-test	two.sided
SEKI	Muscle	SAM_SAH	0.00718956	1.00719	1	0.0416241	0.967595	10.2908	-0.376198	0.390577	Welch Two Sample t-test	two.sided
CRCA	Muscle	SAM_SAH	-0.100561	0.899439	1	-1.18164	0.252968	17.7172	-0.279562	0.0784389	Welch Two Sample t-test	two.sided
STRV	Muscle	SAM_SAH	0.0413684	1.04137	1	0.369927	0.718557	10.8476	-0.205187	0.287924	Welch Two Sample t-test	two.sided
FK866	Muscle	SAM_SAH	0.14909	1.14909	1	1.18627	0.251029	17.8944	-0.115065	0.413245	Welch Two Sample t-test	two.sided
5FU	Muscle	SAM_SAH	-0.209366	0.790634	1	-2.72371	0.0261088	7.99654	-0.386637	-0.032095	Welch Two Sample t-test	two.sided
MEWO	Liver	SAM_SAH	-0.491618	0.508382	1	-1.97736	0.0828581	8.11989	-1.06347	0.0802387	Welch Two Sample t-test	two.sided
LNCA	Liver	SAM_SAH	-0.727112	0.272888	1	-7.3518	3.00111e-06	14.4448	-0.938626	-0.515598	Welch Two Sample t-test	two.sided
SEKI	Liver	SAM_SAH	0.121244	1.12124	1	0.554031	0.586344	18.0834	-0.338369	0.580857	Welch Two Sample t-test	two.sided
CRCA	Liver	SAM_SAH	0.551641	1.55164	1	3.14828	0.00489161	20.7956	0.187033	0.916248	Welch Two Sample t-test	two.sided
STRV	Liver	SAM_SAH	-0.506134	0.493866	1	-2.5844	0.0234864	12.3177	-0.93162	-0.0806485	Welch Two Sample t-test	two.sided
FK866	Liver	SAM_SAH	1.43752	2.43752	1	3.97556	0.0017159	12.4543	0.652861	2.22218	Welch Two Sample t-test	two.sided
5FU	Liver	SAM_SAH	1.00116	2.00116	1	3.35859	0.0106516	7.63571	0.308014	1.6943	Welch Two Sample t-test	two.sided
MEWO	Liver	MNA	0.0995957	1.0996	1	0.766626	0.462382	9.26923	-0.192995	0.392187	Welch Two Sample t-test	two.sided
LNCA	Liver	MNA	0.0200969	1.0201	1	0.137078	0.892235	21.6547	-0.284233	0.324426	Welch Two Sample t-test	two.sided
SEKI	Liver	MNA	1.51339	2.51339	1	6.5857	6.9694e-06	15.6635	1.02538	2.00139	Welch Two Sample t-test	two.sided
CRCA	Liver	MNA	0.99532	1.99532	1	7.98575	1.51895e-07	19.3397	0.734762	1.25588	Welch Two Sample t-test	two.sided
STRV	Liver	MNA	-0.19263	0.80737	1	-3.14232	0.00723122	13.9432	-0.324159	-0.0611001	Welch Two Sample t-test	two.sided
FK866	Liver	MNA	0.431709	1.43171	1	3.74211	0.00132269	19.5867	0.190736	0.672682	Welch Two Sample t-test	two.sided
5FU	Liver	MNA	0.448489	1.44849	1	3.74647	0.013692	4.92977	0.139442	0.757536	Welch Two Sample t-test	two.sided
MEWO	Liver	PTRS	0.271722	1.27172	1	1.69024	0.135238	6.93349	-0.109153	0.652597	Welch Two Sample t-test	two.sided
LNCA	Liver	PTRS	0.517789	1.51779	1	3.38363	0.00445074	14.0125	0.189604	0.845973	Welch Two Sample t-test	two.sided
SEKI	Liver	PTRS	2.30566	3.30566	1	9.89702	2.52137e-07	12.6747	1.80105	2.81027	Welch Two Sample t-test	two.sided
CRCA	Liver	PTRS	12.727	13.727	1	5.77461	6.91988e-05	12.7647	7.95668	17.4973	Welch Two Sample t-test	two.sided
STRV	Liver	PTRS	0.0794143	1.07941	1	0.107612	0.915845	13.8704	-1.50476	1.66359	Welch Two Sample t-test	two.sided
FK866	Liver	PTRS	11.8235	12.8235	1	5.80818	9.24968e-05	11.6987	7.37545	16.2715	Welch Two Sample t-test	two.sided
5FU	Liver	PTRS	0.465253	1.46525	1	2.03738	0.0761585	7.96008	-0.0618016	0.992308	Welch Two Sample t-test	two.sided
