# Supplementary material for: Decreased liver B vitamin-related enzymes as a metabolic hallmark of cancer cachexia
Source: Nat Commun. 2023 Oct 6;14:6246. doi: 10.1038/s41467-023-41952-w (PMC10558488; doi:10.1038/s41467-023-41952-w)
Supplement: Supplementary file 4 — Source Data [file 41467_2023_41952_MOESM4_ESM.zip › source_data_ed3/Fig4e.xlsx]

## Sheet: Fig4e
class	ratio	class2
B1	2.56525	M.musculus
B12	0.0531359	M.musculus
B2	0.452106	M.musculus
B6	0.529408	M.musculus
Biotin	0.239073	M.musculus
Folate	0.511752	M.musculus
NIA	2.36583	M.musculus
PA	0.890184	M.musculus
SAM	1.23811	M.musculus
B1	0.900564	S.cerevisiae
B2	0.551987	S.cerevisiae
B6	0.437286	S.cerevisiae
Biotin	0.449281	S.cerevisiae
Folate	1.6939	S.cerevisiae
NIA	4.16344	S.cerevisiae
PA	1.15543	S.cerevisiae
B1	2.02228	B.taurus
B12	0.1174	B.taurus
B2	0.667511	B.taurus
B6	1.86329	B.taurus
Biotin	1.40038	B.taurus
Folate	1.45145	B.taurus
NIA	4.29025	B.taurus
PA	2.72792	B.taurus
B1	0.144495	A.thaliana
B2	0.0855297	A.thaliana
B6	0.241895	A.thaliana
Biotin	0.0711358	A.thaliana
Folate	0.391576	A.thaliana
NIA	0.291308	A.thaliana
PA	0.981884	A.thaliana
NIA	2.77771	Mean 4 species
B1	1.40815	Mean 4 species
B2	0.439283	Mean 4 species
B6	0.76797	Mean 4 species
Biotin	0.539967	Mean 4 species
Folate	1.01217	Mean 4 species
PA	1.43885	Mean 4 species
B12	0.0852679	Mean 4 species
SAM	1.23811	Mean 4 species
