# Supplementary material for: Decreased liver B vitamin-related enzymes as a metabolic hallmark of cancer cachexia
Source: Nat Commun. 2023 Oct 6;14:6246. doi: 10.1038/s41467-023-41952-w (PMC10558488; doi:10.1038/s41467-023-41952-w)
Supplement: Supplementary file 4 — Source Data [file 41467_2023_41952_MOESM4_ESM.zip › source_data_ed3/Fig5c.xlsx]

## Sheet: Fig5c
up_ac	abd	class	class2
Q8K337	5.96994e-08	All_enzymes	Liver
Q9Z1M4	3.23143e-09	All_enzymes	Liver
P06151	1.29412e-05	All_enzymes	Liver
P54310	8.49186e-08	All_enzymes	Liver
Q3UQI9	2.50678e-09	All_enzymes	Liver
Q8BP56	9.78529e-08	All_enzymes	Liver
Q05769	1.05933e-08	All_enzymes	Liver
P47857	9.79913e-08	All_enzymes	Liver
Q9WUA3	9.97753e-08	All_enzymes	Liver
Q8BYB9	1.0055e-07	All_enzymes	Liver
Q3UV70	6.0724e-09	All_enzymes	Liver
Q9D0F9	8.16237e-06	All_enzymes	Liver
Q8CAA7	2.12629e-08	All_enzymes	Liver
Q7TSV4	3.6424e-07	All_enzymes	Liver
Q9Z2A0	2.21817e-08	All_enzymes	Liver
P16331	1.05799e-05	All_enzymes	Liver
Q8K183	6.66795e-07	All_enzymes	Liver
Q11136	3.00099e-07	All_enzymes	Liver
Q80X73	1.75067e-07	All_enzymes	Liver
Q9WTU0	5.1701e-08	All_enzymes	Liver
Q6NSR8	3.20666e-07	All_enzymes	Liver
Q61907	4.69009e-09	All_enzymes	Liver
Q80TJ7	4.61713e-08	All_enzymes	Liver
Q9DBJ1	4.02031e-06	All_enzymes	Liver
O70250	1.33781e-08	All_enzymes	Liver
Q8BX10	9.26898e-08	All_enzymes	Liver
Q3UUQ7	9.5714e-08	All_enzymes	Liver
Q8CIW5	5.3079e-09	All_enzymes	Liver
P07934	1.38626e-07	All_enzymes	Liver
Q99MZ7	4.82829e-06	All_enzymes	Liver
Q9DB30	1.38626e-07	All_enzymes	Liver
P49586	3.36842e-07	All_enzymes	Liver
Q811Q9	3.36842e-07	All_enzymes	Liver
Q922E4	1.22704e-06	All_enzymes	Liver
Q3TIU4	1.09793e-07	All_enzymes	Liver
Q9CQF9	5.01409e-07	All_enzymes	Liver
Q7TMR0	1.50287e-07	All_enzymes	Liver
Q61481	2.05786e-09	All_enzymes	Liver
Q8C7K6	1.07937e-08	All_enzymes	Liver
Q922S4	2.15238e-07	All_enzymes	Liver
Q9Z0X4	1.189e-08	All_enzymes	Liver
Q61409	1.65962e-07	All_enzymes	Liver
O89084	7.76172e-09	All_enzymes	Liver
Q3UEI1	4.15723e-09	All_enzymes	Liver
Q01063	4.69248e-08	All_enzymes	Liver
Q8CG03	1.75321e-08	All_enzymes	Liver
O88502	2.87889e-08	All_enzymes	Liver
Q80W65	4.15903e-09	All_enzymes	Liver
P55065	1.19602e-08	All_enzymes	Liver
Q9DB26	7.47524e-07	All_enzymes	Liver
O55176	1.69158e-08	All_enzymes	Liver
Q80U04	5.99623e-09	All_enzymes	Liver
Q07832	7.43206e-09	All_enzymes	Liver
Q8VD65	1.154e-07	All_enzymes	Liver
Q6PF93	8.85983e-08	All_enzymes	Liver
O70172	1.10934e-07	All_enzymes	Liver
P42337	1.15058e-08	All_enzymes	Liver
Q80XI4	1.06434e-07	All_enzymes	Liver
Q9JI78	2.72034e-07	All_enzymes	Liver
Q91XU3	5.4003e-08	All_enzymes	Liver
Q8BTI9	5.69492e-08	All_enzymes	Liver
P70698	8.64605e-08	All_enzymes	Liver
Q61263	1.41246e-08	All_enzymes	Liver
Q8VDU5	7.75104e-08	All_enzymes	Liver
P08071	9.21748e-08	All_enzymes	Liver
Q91WG3	1.10579e-07	All_enzymes	Liver
P50427	1.08532e-07	All_enzymes	Liver
Q9JI10	4.56966e-08	All_enzymes	Liver
Q99JT2	5.96958e-09	All_enzymes	Liver
Q8C6M1	2.74705e-10	All_enzymes	Liver
Q91XL3	1.01626e-07	All_enzymes	Liver
P06869	1.06605e-09	All_enzymes	Liver
Q8R4G6	7.47679e-09	All_enzymes	Liver
Q91VS7	3.84304e-06	All_enzymes	Liver
Q80UM7	5.5321e-07	All_enzymes	Liver
Q9Z2D1	3.7266e-08	All_enzymes	Liver
Q99J25	1.28683e-08	All_enzymes	Liver
O54949	2.33155e-07	All_enzymes	Liver
Q6P2L6	6.23709e-08	All_enzymes	Liver
P46460	4.63041e-07	All_enzymes	Liver
Q3UYC0	9.55301e-09	All_enzymes	Liver
P70313	5.64609e-08	All_enzymes	Liver
Q9Z0J0	5.65677e-07	All_enzymes	Liver
Q8BYI6	1.32272e-08	All_enzymes	Liver
Q9WUB3	5.49275e-08	All_enzymes	Liver
Q9D8S4	2.5206e-07	All_enzymes	Liver
Q60716	1.30168e-08	All_enzymes	Liver
Q8VDG3	5.83088e-08	All_enzymes	Liver
E9PYK3	1.82971e-07	All_enzymes	Liver
P27773	1.58022e-05	All_enzymes	Liver
Q9D1G1	3.22194e-07	All_enzymes	Liver
Q9JK42	1.73777e-07	All_enzymes	Liver
Q922H2	1.88933e-09	All_enzymes	Liver
P09411	1.42456e-05	All_enzymes	Liver
Q9QYF1	1.01352e-06	All_enzymes	Liver
Q8CEE7	1.5696e-07	All_enzymes	Liver
Q9ERI6	1.42077e-07	All_enzymes	Liver
O54909	1.25125e-07	All_enzymes	Liver
Q91ZR1	8.1165e-08	All_enzymes	Liver
Q9CQD1	1.10104e-07	All_enzymes	Liver
O88451	7.52286e-06	All_enzymes	Liver
P61021	1.24406e-07	All_enzymes	Liver
P35278	5.88029e-07	All_enzymes	Liver
P51150	9.73902e-07	All_enzymes	Liver
Q61411	1.43048e-07	All_enzymes	Liver
P62878	2.32222e-07	All_enzymes	Liver
P63001	9.54689e-07	All_enzymes	Liver
O08989	8.71643e-08	All_enzymes	Liver
P08556	1.85538e-08	All_enzymes	Liver
Q9JLV6	1.30993e-07	All_enzymes	Liver
Q61136	1.58369e-07	All_enzymes	Liver
P24638	4.6363e-08	All_enzymes	Liver
Q922R0	3.80641e-09	All_enzymes	Liver
P06800	5.26249e-08	All_enzymes	Liver
Q8BU31	6.5539e-08	All_enzymes	Liver
Q8BYK4	8.27753e-09	All_enzymes	Liver
Q9EPU0	9.31852e-07	All_enzymes	Liver
Q62191	4.06913e-08	All_enzymes	Liver
P08775	2.50939e-07	All_enzymes	Liver
Q8BHC7	4.5564e-09	All_enzymes	Liver
Q9DBU3	1.94591e-08	All_enzymes	Liver
Q5HZJ0	1.75941e-09	All_enzymes	Liver
Q8CHC4	1.59698e-07	All_enzymes	Liver
Q9D0I9	1.32839e-06	All_enzymes	Liver
Q9D2G5	9.74854e-08	All_enzymes	Liver
Q3U186	1.27997e-07	All_enzymes	Liver
Q91WQ3	1.83924e-08	All_enzymes	Liver
Q8BYL4	1.32341e-07	All_enzymes	Liver
Q8BLY2	1.48035e-07	All_enzymes	Liver
Q9D0R2	1.88434e-06	All_enzymes	Liver
Q3UQ84	1.69889e-07	All_enzymes	Liver
P48776	8.94415e-07	All_enzymes	Liver
Q8CFI5	6.35541e-08	All_enzymes	Liver
Q8JZN7	3.03463e-07	All_enzymes	Liver
Q8R4P9	8.78462e-09	All_enzymes	Liver
Q8VI47	9.42693e-07	All_enzymes	Liver
Q9D136	9.79658e-09	All_enzymes	Liver
Q91XF0	3.78563e-07	All_enzymes	Liver
O35074	2.41334e-08	All_enzymes	Liver
P50247	2.24022e-05	All_enzymes	Liver
Q64511	5.10226e-07	All_enzymes	Liver
Q8VIB3	9.60093e-09	All_enzymes	Liver
Q5XJV7	1.62074e-09	All_enzymes	Liver
Q8C0E3	3.87747e-08	All_enzymes	Liver
Q922B6	8.64011e-09	All_enzymes	Liver
Q80VI1	9.79701e-08	All_enzymes	Liver
O89023	4.14348e-07	All_enzymes	Liver
Q64514	7.24073e-10	All_enzymes	Liver
Q9DBI0	1.91845e-08	All_enzymes	Liver
Q9D8Z2	2.33618e-08	All_enzymes	Liver
Q91ZE0	4.47571e-08	All_enzymes	Liver
Q9ESN6	3.41016e-08	All_enzymes	Liver
Q8BRH0	1.00045e-07	All_enzymes	Liver
Q8BG19	1.45276e-09	All_enzymes	Liver
Q64127	4.85759e-08	All_enzymes	Liver
Q66GT5	7.64323e-08	All_enzymes	Liver
Q922Q2	1.09282e-07	All_enzymes	Liver
Q8CD15	4.51947e-08	All_enzymes	Liver
Q99LF4	1.09035e-06	All_enzymes	Liver
P60122	3.71146e-07	All_enzymes	Liver
Q8CBB9	2.36716e-09	All_enzymes	Liver
Q80T69	1.09401e-08	All_enzymes	Liver
Q9WTM5	3.96067e-07	All_enzymes	Liver
Q0VGM9	6.06734e-09	All_enzymes	Liver
Q922Q4	5.68663e-08	All_enzymes	Liver
Q9Z2M7	7.59196e-07	All_enzymes	Liver
Q8CEC6	6.62925e-08	All_enzymes	Liver
P33587	5.49237e-08	All_enzymes	Liver
Q8VDG5	2.83516e-07	All_enzymes	Liver
Q9JHI9	2.75441e-08	All_enzymes	Liver
Q9CQA3	3.26816e-06	All_enzymes	Liver
Q68FL4	3.81467e-07	All_enzymes	Liver
Q7TPQ3	1.16333e-07	All_enzymes	Liver
Q3TYX3	6.57735e-08	All_enzymes	Liver
O54988	4.34696e-07	All_enzymes	Liver
Q8BJL0	8.61949e-08	All_enzymes	Liver
Q69ZI1	1.7131e-08	All_enzymes	Liver
Q6P7W5	1.36204e-08	All_enzymes	Liver
Q8BGX0	2.43626e-07	All_enzymes	Liver
Q8CGB6	2.06799e-07	All_enzymes	Liver
Q61510	3.56836e-07	All_enzymes	Liver
Q99PN3	3.18709e-08	All_enzymes	Liver
P70196	1.57736e-08	All_enzymes	Liver
Q9CY97	5.14896e-08	All_enzymes	Liver
Q9JJF9	5.28232e-08	All_enzymes	Liver
O35423	2.04656e-06	All_enzymes	Liver
Q8BH69	7.0002e-07	All_enzymes	Liver
P24369	3.20741e-06	All_enzymes	Liver
Q9CWJ9	1.22649e-06	All_enzymes	Liver
Q91W98	1.33809e-08	All_enzymes	Liver
Q91VE0	9.30965e-08	All_enzymes	Liver
Q8VEE0	1.16162e-07	All_enzymes	Liver
O35488	1.09155e-05	All_enzymes	Liver
Q9EP97	1.42814e-08	All_enzymes	Liver
Q8BKX6	8.77838e-08	All_enzymes	Liver
Q6NXL6	1.04871e-09	All_enzymes	Liver
Q91Y74	2.10525e-08	All_enzymes	Liver
P70665	6.55357e-08	All_enzymes	Liver
Q78PY7	8.88978e-06	All_enzymes	Liver
Q63739	4.83621e-09	All_enzymes	Liver
O70274	4.63038e-08	All_enzymes	Liver
Q9D658	1.38271e-09	All_enzymes	Liver
Q6PFX9	1.26148e-08	All_enzymes	Liver
P17751	1.11949e-05	All_enzymes	Liver
Q8K1A5	5.61897e-09	All_enzymes	Liver
Q9JJ78	1.18798e-08	All_enzymes	Liver
Q9WVM6	4.13175e-09	All_enzymes	Liver
Q9ER39	6.26663e-08	All_enzymes	Liver
Q9ER41	4.24602e-08	All_enzymes	Liver
Q8VID5	1.02924e-08	All_enzymes	Liver
P11157	3.79978e-09	All_enzymes	Liver
Q8BVN7	2.16678e-07	All_enzymes	Liver
P58006	5.81299e-09	All_enzymes	Liver
Q6P7W0	5.2943e-08	All_enzymes	Liver
E9PYH6	7.4875e-09	All_enzymes	Liver
P54751	2.08961e-08	All_enzymes	Liver
B1ARD6	1.62126e-08	All_enzymes	Liver
Q9D975	5.81155e-08	All_enzymes	Liver
Q62318	8.2027e-07	All_enzymes	Liver
Q8BZA9	5.4551e-08	All_enzymes	Liver
Q8VC30	1.6776e-05	All_enzymes	Liver
Q64674	2.5699e-07	All_enzymes	Liver
A2AS89	1.15069e-06	All_enzymes	Liver
P97364	1.33709e-06	All_enzymes	Liver
P11247	3.94115e-08	All_enzymes	Liver
Q91X88	2.29418e-09	All_enzymes	Liver
Q9JJI6	3.93282e-09	All_enzymes	Liver
P49769	1.74146e-08	All_enzymes	Liver
O35134	5.68643e-08	All_enzymes	Liver
Q60648	4.17425e-07	All_enzymes	Liver
Q8BPX9	4.41243e-09	All_enzymes	Liver
Q8BMJ2	8.78182e-07	All_enzymes	Liver
P05480	7.32128e-09	All_enzymes	Liver
Q9Z0G2	4.82761e-08	All_enzymes	Liver
Q8BWB6	9.1004e-10	All_enzymes	Liver
Q62270	7.32128e-09	All_enzymes	Liver
P52840	1.4054e-06	All_enzymes	Liver
Q3UZZ6	1.2279e-06	All_enzymes	Liver
Q69ZM6	1.89084e-08	All_enzymes	Liver
Q9D7G0	6.57082e-07	All_enzymes	Liver
P35235	2.16485e-07	All_enzymes	Liver
P28828	7.90678e-09	All_enzymes	Liver
Q99KR7	1.13255e-06	All_enzymes	Liver
Q7TMV1	2.09968e-08	All_enzymes	Liver
Q64374	2.95012e-05	All_enzymes	Liver
Q9DB85	1.68704e-08	All_enzymes	Liver
Q8R127	3.24032e-08	All_enzymes	Liver
Q8R238	1.2047e-07	All_enzymes	Liver
Q8BGL3	2.87125e-06	All_enzymes	Liver
Q80XC2	1.43944e-08	All_enzymes	Liver
Q9CYK1	3.35738e-08	All_enzymes	Liver
Q6P5D3	1.27007e-08	All_enzymes	Liver
Q64458	5.00716e-06	All_enzymes	Liver
Q9DBB1	1.23819e-08	All_enzymes	Liver
Q6PE54	1.40543e-08	All_enzymes	Liver
A7MCT6	2.49073e-07	All_enzymes	Liver
Q9WUZ9	1.50048e-06	All_enzymes	Liver
Q8BLR9	3.22016e-08	All_enzymes	Liver
O35969	7.45677e-07	All_enzymes	Liver
P61922	2.7041e-06	All_enzymes	Liver
Q8K385	3.99996e-08	All_enzymes	Liver
Q8BGT9	3.88342e-09	All_enzymes	Liver
Q8C0N2	2.51249e-08	All_enzymes	Liver
Q3ULJ0	4.95849e-07	All_enzymes	Liver
P11032	1.45237e-08	All_enzymes	Liver
Q61425	5.29836e-06	All_enzymes	Liver
P24527	1.55021e-06	All_enzymes	Liver
O89017	3.31317e-07	All_enzymes	Liver
Q3UHC2	1.76855e-08	All_enzymes	Liver
Q5S006	1.84494e-08	All_enzymes	Liver
Q9CPU0	6.70578e-06	All_enzymes	Liver
Q80ZI6	1.85955e-07	All_enzymes	Liver
Q3UM18	7.19185e-08	All_enzymes	Liver
Q99KE1	1.74184e-07	All_enzymes	Liver
Q3UMW7	5.98e-09	All_enzymes	Liver
P06801	9.73488e-06	All_enzymes	Liver
Q9CW42	4.19519e-06	All_enzymes	Liver
Q922Q1	3.54364e-06	All_enzymes	Liver
Q8C525	2.47511e-08	All_enzymes	Liver
Q8BP48	2.8727e-07	All_enzymes	Liver
Q9CPW9	1.46978e-08	All_enzymes	Liver
Q9DBT9	8.62803e-06	All_enzymes	Liver
P14152	1.58314e-05	All_enzymes	Liver
Q3KNM2	8.80568e-08	All_enzymes	Liver
P08249	1.55745e-05	All_enzymes	Liver
Q6ZQ89	4.69247e-08	All_enzymes	Liver
Q8BH66	3.72293e-08	All_enzymes	Liver
Q9CYA0	3.93442e-07	All_enzymes	Liver
Q80YE7	1.15342e-07	All_enzymes	Liver
Q8VDF3	2.21774e-08	All_enzymes	Liver
Q9QX60	3.63283e-08	All_enzymes	Liver
Q8K0C9	6.95029e-08	All_enzymes	Liver
P19639	2.07237e-06	All_enzymes	Liver
Q8K2Q2	1.54895e-06	All_enzymes	Liver
Q61035	6.05326e-07	All_enzymes	Liver
Q8C0P0	7.5087e-09	All_enzymes	Liver
Q99L20	4.16493e-07	All_enzymes	Liver
Q8K0D2	4.62958e-08	All_enzymes	Liver
P51855	7.07151e-07	All_enzymes	Liver
A2CG49	2.93653e-08	All_enzymes	Liver
P36552	1.39174e-06	All_enzymes	Liver
Q6PAV2	1.27395e-07	All_enzymes	Liver
O35453	9.23411e-08	All_enzymes	Liver
O70252	2.13448e-07	All_enzymes	Liver
Q8R3H7	1.73583e-08	All_enzymes	Liver
Q9DCU9	2.63798e-06	All_enzymes	Liver
Q3TYD6	1.21917e-08	All_enzymes	Liver
Q05512	8.41979e-08	All_enzymes	Liver
O08663	4.3992e-07	All_enzymes	Liver
Q03141	6.36904e-08	All_enzymes	Liver
Q8CIP4	3.84828e-09	All_enzymes	Liver
Q80XI6	2.45275e-08	All_enzymes	Liver
P98064	2.49611e-09	All_enzymes	Liver
Q1HKZ5	2.35943e-09	All_enzymes	Liver
Q91WP0	1.44004e-08	All_enzymes	Liver
Q3U214	1.96074e-08	All_enzymes	Liver
P49138	6.76808e-08	All_enzymes	Liver
Q9ESL4	7.04937e-08	All_enzymes	Liver
Q811L6	6.72776e-08	All_enzymes	Liver
Q8VDG6	2.97829e-09	All_enzymes	Liver
Q61083	2.90691e-08	All_enzymes	Liver
Q61084	2.14408e-08	All_enzymes	Liver
Q2TBA3	2.74851e-08	All_enzymes	Liver
O08648	1.51536e-08	All_enzymes	Liver
O35099	3.4814e-08	All_enzymes	Liver
Q8K2I4	3.40431e-07	All_enzymes	Liver
Q9WTR2	2.35943e-09	All_enzymes	Liver
Q62073	2.17872e-08	All_enzymes	Liver
Q3U1V8	1.83741e-09	All_enzymes	Liver
P08905	2.61573e-08	All_enzymes	Liver
Q8R1F5	3.75283e-09	All_enzymes	Liver
Q5U5V2	6.794e-07	All_enzymes	Liver
O35298	2.80037e-09	All_enzymes	Liver
Q9D6K9	2.6976e-07	All_enzymes	Liver
Q9D2L1	6.39676e-09	All_enzymes	Liver
A6H630	1.41125e-07	All_enzymes	Liver
P58242	7.14835e-09	All_enzymes	Liver
Q64462	3.24396e-07	All_enzymes	Liver
Q8R3F5	1.97866e-07	All_enzymes	Liver
P30416	2.07016e-06	All_enzymes	Liver
Q91WF7	2.37577e-08	All_enzymes	Liver
Q8VC19	9.11238e-08	All_enzymes	Liver
Q99M04	1.50458e-07	All_enzymes	Liver
P54869	3.23679e-05	All_enzymes	Liver
P60843	2.92569e-06	All_enzymes	Liver
Q9EPW0	2.63964e-08	All_enzymes	Liver
Q69ZK6	2.15843e-08	All_enzymes	Liver
Q923T9	5.35037e-08	All_enzymes	Liver
P23249	2.48214e-07	All_enzymes	Liver
Q9EQ20	1.31721e-05	All_enzymes	Liver
P70236	3.76767e-08	All_enzymes	Liver
Q8C078	9.98396e-09	All_enzymes	Liver
P97328	1.22091e-08	All_enzymes	Liver
Q9DBL9	1.73303e-08	All_enzymes	Liver
Q61285	7.80013e-08	All_enzymes	Liver
O89016	2.26826e-08	All_enzymes	Liver
P05201	5.85879e-06	All_enzymes	Liver
Q9WVM8	1.42435e-06	All_enzymes	Liver
Q78JT3	5.58965e-06	All_enzymes	Liver
Q91Z92	2.20047e-08	All_enzymes	Liver
P47738	3.17615e-05	All_enzymes	Liver
Q3TSG4	5.11348e-08	All_enzymes	Liver
Q6P6J0	1.57713e-08	All_enzymes	Liver
Q80TL1	2.27943e-09	All_enzymes	Liver
Q3TZM9	2.4345e-08	All_enzymes	Liver
Q9D8C3	2.84511e-08	All_enzymes	Liver
Q8BGA8	1.92672e-06	All_enzymes	Liver
P41216	1.8894e-05	All_enzymes	Liver
Q68G58	1.11805e-09	All_enzymes	Liver
Q09XV5	7.07664e-08	All_enzymes	Liver
O35632	1.02524e-08	All_enzymes	Liver
P15208	1.86015e-07	All_enzymes	Liver
Q8BW96	9.87675e-09	All_enzymes	Liver
O70138	9.0757e-09	All_enzymes	Liver
Q9R0Y5	3.34558e-08	All_enzymes	Liver
Q9DBP5	9.4345e-07	All_enzymes	Liver
Q6PCM1	1.96507e-08	All_enzymes	Liver
Q99PU7	4.28288e-09	All_enzymes	Liver
Q9QXK7	9.19058e-08	All_enzymes	Liver
Q9DCH4	4.1648e-07	All_enzymes	Liver
Q80W21	2.55975e-07	All_enzymes	Liver
O70293	2.69741e-08	All_enzymes	Liver
Q9Z0M5	2.44051e-07	All_enzymes	Liver
Q9JI60	6.81867e-09	All_enzymes	Liver
P17897	2.32905e-09	All_enzymes	Liver
Q6NXH2	4.73927e-08	All_enzymes	Liver
Q9R0T8	2.50632e-08	All_enzymes	Liver
O08528	4.10738e-08	All_enzymes	Liver
P05132	3.4343e-08	All_enzymes	Liver
Q9WUR9	6.90569e-07	All_enzymes	Liver
Q8VBY2	1.78541e-09	All_enzymes	Liver
P20444	4.27801e-08	All_enzymes	Liver
Q923B1	3.19032e-08	All_enzymes	Liver
Q5NCQ5	4.8128e-08	All_enzymes	Liver
Q99KK7	1.30743e-06	All_enzymes	Liver
O70152	8.47491e-08	All_enzymes	Liver
Q8R3P2	6.49706e-09	All_enzymes	Liver
P17182	2.04799e-05	All_enzymes	Liver
Q2NL51	6.39131e-08	All_enzymes	Liver
O08811	2.14114e-08	All_enzymes	Liver
P70266	7.07012e-07	All_enzymes	Liver
Q6DTY7	6.78149e-09	All_enzymes	Liver
Q8K0L2	8.35831e-09	All_enzymes	Liver
Q8R059	4.74594e-07	All_enzymes	Liver
P23188	4.83617e-09	All_enzymes	Liver
P97855	7.37552e-07	All_enzymes	Liver
P07901	4.55805e-06	All_enzymes	Liver
P00493	8.07222e-07	All_enzymes	Liver
P06745	2.8032e-06	All_enzymes	Liver
O35943	1.29343e-07	All_enzymes	Liver
Q9WUB0	6.82262e-08	All_enzymes	Liver
Q8CF93	5.95505e-08	All_enzymes	Liver
Q5FW57	1.60729e-06	All_enzymes	Liver
P41230	4.31714e-08	All_enzymes	Liver
Q8C050	3.72313e-08	All_enzymes	Liver
Q7TNG8	1.94962e-06	All_enzymes	Liver
Q8JZV9	4.68124e-08	All_enzymes	Liver
Q9QZ82	1.20826e-08	All_enzymes	Liver
Q6XVG2	1.55126e-06	All_enzymes	Liver
P97478	1.61086e-07	All_enzymes	Liver
Q5M8N4	1.6713e-08	All_enzymes	Liver
Q9DBV3	2.9734e-08	All_enzymes	Liver
O88508	1.30609e-08	All_enzymes	Liver
Q64378	3.34108e-07	All_enzymes	Liver
Q9Z247	2.97165e-08	All_enzymes	Liver
Q5SXJ3	5.09413e-09	All_enzymes	Liver
P34152	1.55517e-07	All_enzymes	Liver
Q80VA0	3.22244e-08	All_enzymes	Liver
P15626	9.36891e-07	All_enzymes	Liver
Q8R5I6	4.28735e-07	All_enzymes	Liver
Q4U2R1	5.00695e-08	All_enzymes	Liver
Q8C2B3	1.45006e-08	All_enzymes	Liver
Q9JHI5	6.98773e-06	All_enzymes	Liver
Q8K1Y2	4.41435e-08	All_enzymes	Liver
P30275	4.69525e-09	All_enzymes	Liver
P97930	8.66435e-08	All_enzymes	Liver
P16381	1.11024e-06	All_enzymes	Liver
Q61496	1.11024e-06	All_enzymes	Liver
P16858	2.24553e-05	All_enzymes	Liver
Q2TPA8	3.93486e-06	All_enzymes	Liver
Q8BUE4	1.56432e-07	All_enzymes	Liver
Q9CRY7	6.07814e-09	All_enzymes	Liver
Q9CXY9	3.84981e-08	All_enzymes	Liver
Q9CZN7	3.04253e-06	All_enzymes	Liver
O88958	1.03315e-07	All_enzymes	Liver
Q69ZR2	3.73736e-07	All_enzymes	Liver
O09106	8.44798e-08	All_enzymes	Liver
Q8QZS1	1.94034e-06	All_enzymes	Liver
Q9WV86	4.78517e-09	All_enzymes	Liver
P08103	6.72816e-08	All_enzymes	Liver
Q91YP0	4.58003e-07	All_enzymes	Liver
Q6NVF4	3.83605e-08	All_enzymes	Liver
Q6DFV5	1.50093e-08	All_enzymes	Liver
Q8K3X4	4.6548e-08	All_enzymes	Liver
P24547	3.37573e-07	All_enzymes	Liver
Q99LR1	8.97494e-08	All_enzymes	Liver
Q99J72	9.9076e-09	All_enzymes	Liver
P98195	1.13133e-07	All_enzymes	Liver
Q60936	8.7275e-07	All_enzymes	Liver
Q8BFS6	3.07198e-07	All_enzymes	Liver
P97426	7.73662e-09	All_enzymes	Liver
P97425	1.48821e-08	All_enzymes	Liver
P70424	1.83741e-09	All_enzymes	Liver
Q61526	9.14619e-09	All_enzymes	Liver
Q3U564	8.12347e-09	All_enzymes	Liver
Q9DAR7	2.94985e-07	All_enzymes	Liver
Q62446	9.66933e-07	All_enzymes	Liver
Q9DAF3	5.71788e-07	All_enzymes	Liver
Q9CWX9	3.65291e-08	All_enzymes	Liver
P70694	8.98378e-06	All_enzymes	Liver
A2ATU0	8.12844e-07	All_enzymes	Liver
Q8BHI7	4.58397e-08	All_enzymes	Liver
Q64516	1.6873e-06	All_enzymes	Liver
Q80V26	1.85289e-08	All_enzymes	Liver
Q8C5L6	4.33965e-08	All_enzymes	Liver
P40936	9.33251e-06	All_enzymes	Liver
P55772	6.32749e-08	All_enzymes	Liver
P54761	2.28119e-08	All_enzymes	Liver
P14142	1.61125e-09	All_enzymes	Liver
Q99KB8	1.53731e-06	All_enzymes	Liver
Q3THK7	6.85586e-07	All_enzymes	Liver
Q9Z1E4	1.55627e-08	All_enzymes	Liver
P19157	1.72167e-05	All_enzymes	Liver
P46425	1.72167e-05	All_enzymes	Liver
Q9R092	3.93345e-07	All_enzymes	Liver
Q9D3B1	6.05061e-07	All_enzymes	Liver
Q6PDK2	9.90172e-08	All_enzymes	Liver
Q9CPS6	6.19469e-08	All_enzymes	Liver
Q9CRB3	3.31438e-06	All_enzymes	Liver
Q3U319	9.92388e-08	All_enzymes	Liver
Q61694	9.99089e-07	All_enzymes	Liver
P16015	1.37181e-05	All_enzymes	Liver
Q6PAK3	1.70497e-08	All_enzymes	Liver
Q91YI0	9.48e-06	All_enzymes	Liver
Q64133	1.99372e-07	All_enzymes	Liver
P56380	1.3337e-07	All_enzymes	Liver
Q3V1D3	2.52463e-08	All_enzymes	Liver
P00688	1.88749e-08	All_enzymes	Liver
Q8VDN2	5.80549e-06	All_enzymes	Liver
Q5DTM8	5.66092e-08	All_enzymes	Liver
Q91UZ5	1.243e-08	All_enzymes	Liver
Q60766	2.78412e-07	All_enzymes	Liver
P59997	1.77956e-08	All_enzymes	Liver
Q6PDI6	3.26673e-08	All_enzymes	Liver
P16301	1.01617e-07	All_enzymes	Liver
Q99PI4	2.16638e-09	All_enzymes	Liver
P39655	9.41949e-09	All_enzymes	Liver
P27046	6.98889e-07	All_enzymes	Liver
P53690	2.61745e-09	All_enzymes	Liver
Q80Y86	2.33155e-07	All_enzymes	Liver
O08605	2.95551e-08	All_enzymes	Liver
O08911	9.30128e-09	All_enzymes	Liver
Q63844	4.21616e-07	All_enzymes	Liver
Q9WVS8	8.98928e-09	All_enzymes	Liver
Q8VEL2	9.45067e-09	All_enzymes	Liver
Q5ND52	1.88576e-08	All_enzymes	Liver
Q01768	3.6483e-06	All_enzymes	Liver
P03903	8.6719e-08	All_enzymes	Liver
Q9D720	1.33258e-09	All_enzymes	Liver
Q8BVU5	2.57224e-08	All_enzymes	Liver
Q6AXC6	3.25203e-09	All_enzymes	Liver
Q9CWS0	1.84561e-06	All_enzymes	Liver
Q8CIM3	1.20673e-08	All_enzymes	Liver
Q9CWT6	2.80854e-08	All_enzymes	Liver
P97480	1.51178e-08	All_enzymes	Liver
Q9DCM0	1.93763e-06	All_enzymes	Liver
P97807	4.60371e-06	All_enzymes	Liver
Q8BTZ7	2.09213e-07	All_enzymes	Liver
Q8VEM1	7.04371e-09	All_enzymes	Liver
P50431	4.14079e-06	All_enzymes	Liver
P98192	5.52031e-08	All_enzymes	Liver
P10630	5.14376e-07	All_enzymes	Liver
Q8BPT6	2.77346e-09	All_enzymes	Liver
P54987	1.01339e-09	All_enzymes	Liver
Q8BZT9	1.15279e-08	All_enzymes	Liver
Q9CXF0	1.84666e-06	All_enzymes	Liver
P97823	1.00157e-06	All_enzymes	Liver
Q3UFF7	2.79511e-07	All_enzymes	Liver
Q9D273	1.77158e-07	All_enzymes	Liver
Q9D6J6	1.67591e-06	All_enzymes	Liver
Q9WUD1	1.11563e-07	All_enzymes	Liver
P08030	2.68255e-07	All_enzymes	Liver
O88693	5.41943e-08	All_enzymes	Liver
G3X982	3.32324e-06	All_enzymes	Liver
Q61024	2.51067e-08	All_enzymes	Liver
Q8R016	6.44505e-07	All_enzymes	Liver
Q6PAJ1	4.71145e-08	All_enzymes	Liver
Q9JI81	3.53279e-07	All_enzymes	Liver
P43346	8.03308e-08	All_enzymes	Liver
P59266	2.78154e-08	All_enzymes	Liver
Q922K9	2.11188e-09	All_enzymes	Liver
Q8BHC9	1.58878e-08	All_enzymes	Liver
Q8BMI4	3.11341e-09	All_enzymes	Liver
A0JNU3	9.42768e-07	All_enzymes	Liver
P52792	5.15852e-07	All_enzymes	Liver
P34884	1.54226e-06	All_enzymes	Liver
Q6ZPV2	1.58044e-08	All_enzymes	Liver
Q8CIG3	2.70445e-08	All_enzymes	Liver
Q6ZPY7	1.18443e-07	All_enzymes	Liver
P48025	7.87086e-08	All_enzymes	Liver
Q8R4H7	1.6722e-07	All_enzymes	Liver
P37040	4.86856e-06	All_enzymes	Liver
O55239	4.56296e-08	All_enzymes	Liver
Q91XD7	1.76899e-07	All_enzymes	Liver
P17183	2.74998e-09	All_enzymes	Liver
Q8BFR4	1.6218e-07	All_enzymes	Liver
Q8C129	7.61315e-08	All_enzymes	Liver
Q99KR3	2.45705e-06	All_enzymes	Liver
F2Z461	1.63781e-09	All_enzymes	Liver
Q3SXD3	8.76519e-09	All_enzymes	Liver
Q60848	5.88675e-09	All_enzymes	Liver
Q9Z2G9	5.04113e-07	All_enzymes	Liver
Q8R3Y8	3.49457e-08	All_enzymes	Liver
Q3U1G5	2.04852e-08	All_enzymes	Liver
Q9JHU9	4.07216e-08	All_enzymes	Liver
Q80UN9	8.04016e-10	All_enzymes	Liver
P0C605	1.62635e-08	All_enzymes	Liver
P47809	1.42224e-07	All_enzymes	Liver
Q9WVS7	1.30523e-08	All_enzymes	Liver
Q80UY2	5.89233e-08	All_enzymes	Liver
Q9R008	2.46912e-08	All_enzymes	Liver
Q8BZ21	5.06965e-08	All_enzymes	Liver
Q9Z2B9	1.51053e-08	All_enzymes	Liver
Q3UN02	8.76927e-08	All_enzymes	Liver
P52480	1.29498e-06	All_enzymes	Liver
P53657	2.90412e-06	All_enzymes	Liver
Q8BLF1	2.16219e-07	All_enzymes	Liver
Q8R1S0	1.63184e-07	All_enzymes	Liver
Q9Z0E6	6.85921e-08	All_enzymes	Liver
Q8R0F8	6.53936e-07	All_enzymes	Liver
Q6NZM9	3.58568e-08	All_enzymes	Liver
P29416	1.04122e-07	All_enzymes	Liver
Q9Z2V6	1.48794e-07	All_enzymes	Liver
Q9Z2V5	4.96213e-08	All_enzymes	Liver
P20060	1.6249e-07	All_enzymes	Liver
Q9QVP9	1.46165e-07	All_enzymes	Liver
Q61586	5.03226e-07	All_enzymes	Liver
Q8C0L9	1.32512e-07	All_enzymes	Liver
Q91WN4	2.41677e-06	All_enzymes	Liver
P97494	2.33842e-06	All_enzymes	Liver
P10518	3.31256e-06	All_enzymes	Liver
P11352	1.1218e-05	All_enzymes	Liver
Q9R098	1.22028e-08	All_enzymes	Liver
P70349	1.96752e-06	All_enzymes	Liver
Q8R5F7	1.50857e-07	All_enzymes	Liver
Q9JHR7	9.375e-07	All_enzymes	Liver
O08601	7.9314e-06	All_enzymes	Liver
Q9CZU3	2.51976e-07	All_enzymes	Liver
Q9WTL7	1.90887e-07	All_enzymes	Liver
Q8K3J1	4.46948e-07	All_enzymes	Liver
Q91VD9	4.30527e-06	All_enzymes	Liver
Q9CZ57	4.15632e-08	All_enzymes	Liver
P11930	2.83188e-07	All_enzymes	Liver
Q8BHN0	7.45849e-09	All_enzymes	Liver
Q3U3W5	1.21673e-08	All_enzymes	Liver
O70589	1.83183e-07	All_enzymes	Liver
Q91YR5	2.88082e-08	All_enzymes	Liver
Q63880	1.11283e-05	All_enzymes	Liver
Q64176	2.26758e-06	All_enzymes	Liver
Q920L1	3.58474e-07	All_enzymes	Liver
Q01514	2.94209e-08	All_enzymes	Liver
O55222	2.01541e-07	All_enzymes	Liver
Q8BL86	2.88824e-08	All_enzymes	Liver
Q8CHK3	5.95661e-08	All_enzymes	Liver
Q60805	1.83831e-08	All_enzymes	Liver
Q9Z2C4	4.76642e-08	All_enzymes	Liver
Q9CQ65	4.11875e-07	All_enzymes	Liver
Q9D6Y7	2.45962e-06	All_enzymes	Liver
O88425	3.82978e-09	All_enzymes	Liver
Q9JMH7	6.69474e-09	All_enzymes	Liver
Q9JI75	1.13096e-06	All_enzymes	Liver
Q9R1J0	9.51062e-07	All_enzymes	Liver
P03899	7.96571e-09	All_enzymes	Liver
Q3U0K8	2.51993e-08	All_enzymes	Liver
O08785	1.20306e-08	All_enzymes	Liver
Q6PIE5	8.85047e-08	All_enzymes	Liver
Q9JKK8	1.65328e-08	All_enzymes	Liver
O54904	1.32606e-10	All_enzymes	Liver
Q8BWP8	1.42243e-08	All_enzymes	Liver
Q09200	8.49339e-08	All_enzymes	Liver
Q7TSG2	8.85877e-08	All_enzymes	Liver
P58466	3.0698e-08	All_enzymes	Liver
P70269	6.79691e-10	All_enzymes	Liver
Q9JJN5	2.37079e-08	All_enzymes	Liver
Q922D8	1.3585e-05	All_enzymes	Liver
Q9Z2B5	7.01744e-09	All_enzymes	Liver
Q64481	7.5037e-06	All_enzymes	Liver
P56654	4.19936e-07	All_enzymes	Liver
P48999	1.36457e-08	All_enzymes	Liver
P97310	7.72974e-08	All_enzymes	Liver
A6H5Y3	5.27937e-08	All_enzymes	Liver
Q63932	1.41038e-07	All_enzymes	Liver
Q99L43	3.32573e-07	All_enzymes	Liver
Q8BGS7	6.83674e-08	All_enzymes	Liver
Q924Z4	2.58592e-07	All_enzymes	Liver
Q8K4Q7	4.04751e-09	All_enzymes	Liver
Q8BVI4	4.20246e-06	All_enzymes	Liver
P53702	1.63558e-07	All_enzymes	Liver
P56389	1.28159e-07	All_enzymes	Liver
Q8VBZ0	1.39194e-08	All_enzymes	Liver
Q80UP3	4.1705e-08	All_enzymes	Liver
P56528	2.29662e-07	All_enzymes	Liver
Q3U2J5	1.366e-09	All_enzymes	Liver
O55071	1.2249e-07	All_enzymes	Liver
Q9JKJ9	9.03053e-08	All_enzymes	Liver
Q8K0C4	1.10034e-06	All_enzymes	Liver
Q9EP75	5.75706e-07	All_enzymes	Liver
Q8BKE6	1.83787e-07	All_enzymes	Liver
P70428	1.63424e-08	All_enzymes	Liver
Q8BYW9	3.7326e-08	All_enzymes	Liver
O70325	5.43058e-07	All_enzymes	Liver
Q9EQG7	6.26245e-09	All_enzymes	Liver
Q61576	1.59066e-09	All_enzymes	Liver
Q8K2I1	2.21527e-08	All_enzymes	Liver
Q9JL56	2.97981e-08	All_enzymes	Liver
Q571F8	1.30843e-06	All_enzymes	Liver
P51163	5.917e-08	All_enzymes	Liver
Q9JL16	7.33292e-10	All_enzymes	Liver
Q8BYN3	1.14647e-09	All_enzymes	Liver
Q8R4K2	5.47788e-08	All_enzymes	Liver
Q8BLK9	6.70895e-08	All_enzymes	Liver
Q8CGK3	2.48059e-06	All_enzymes	Liver
P11152	2.5329e-07	All_enzymes	Liver
Q9D0L8	1.93423e-07	All_enzymes	Liver
Q9D114	1.51673e-09	All_enzymes	Liver
Q9DCS3	7.38972e-07	All_enzymes	Liver
O70126	1.4384e-09	All_enzymes	Liver
Q8BG28	1.61207e-09	All_enzymes	Liver
Q99J10	3.67461e-08	All_enzymes	Liver
O88712	1.26301e-07	All_enzymes	Liver
P45481	4.51252e-08	All_enzymes	Liver
Q8K354	1.42151e-07	All_enzymes	Liver
P47934	6.72164e-07	All_enzymes	Liver
Q8C1F4	1.35206e-09	All_enzymes	Liver
Q9WTK2	2.76291e-08	All_enzymes	Liver
Q99L04	3.50208e-06	All_enzymes	Liver
O88876	5.14203e-08	All_enzymes	Liver
P11440	1.25909e-08	All_enzymes	Liver
Q91WG7	3.56157e-09	All_enzymes	Liver
Q61129	1.23724e-07	All_enzymes	Liver
O54749	5.86361e-07	All_enzymes	Liver
Q05421	5.11707e-06	All_enzymes	Liver
P20852	3.03184e-06	All_enzymes	Liver
Q91W89	8.04591e-08	All_enzymes	Liver
Q9D892	3.42885e-07	All_enzymes	Liver
Q80Y84	9.1004e-09	All_enzymes	Liver
Q8BSK8	6.09151e-09	All_enzymes	Liver
Q9WV85	7.17462e-08	All_enzymes	Liver
O55236	3.15472e-08	All_enzymes	Liver
Q9DD20	3.08221e-06	All_enzymes	Liver
Q924M7	1.22603e-07	All_enzymes	Liver
Q91Y86	1.88135e-08	All_enzymes	Liver
Q6PDN3	6.72863e-07	All_enzymes	Liver
P30415	2.50056e-08	All_enzymes	Liver
Q9DCT2	5.46579e-07	All_enzymes	Liver
Q9CQW2	3.18558e-07	All_enzymes	Liver
P58158	3.86536e-08	All_enzymes	Liver
P70697	3.96455e-07	All_enzymes	Liver
Q8BYH8	3.06532e-09	All_enzymes	Liver
Q9Z265	9.46094e-09	All_enzymes	Liver
P27786	3.65393e-08	All_enzymes	Liver
Q64505	1.09846e-07	All_enzymes	Liver
Q80ZM8	7.72958e-08	All_enzymes	Liver
A6X919	1.62308e-07	All_enzymes	Liver
Q91X52	1.56216e-06	All_enzymes	Liver
Q8C460	1.9304e-08	All_enzymes	Liver
P15105	1.51178e-05	All_enzymes	Liver
Q80UG1	3.44469e-08	All_enzymes	Liver
A2AJL3	4.47795e-07	All_enzymes	Liver
Q99PI5	6.34194e-08	All_enzymes	Liver
P49718	7.83788e-08	All_enzymes	Liver
Q05A36	8.3379e-10	All_enzymes	Liver
Q8VE11	2.28559e-08	All_enzymes	Liver
P58058	8.75744e-08	All_enzymes	Liver
Q80Y98	1.05238e-07	All_enzymes	Liver
Q9EQ06	1.36736e-06	All_enzymes	Liver
Q8R180	1.82181e-07	All_enzymes	Liver
Q8VEG4	3.68949e-08	All_enzymes	Liver
Q7TQK4	9.68609e-08	All_enzymes	Liver
Q921G7	1.00977e-05	All_enzymes	Liver
Q8BHK9	1.84214e-08	All_enzymes	Liver
Q3U0D9	1.28611e-08	All_enzymes	Liver
P17809	4.47179e-09	All_enzymes	Liver
Q5MJS3	1.2358e-09	All_enzymes	Liver
Q03145	3.28868e-08	All_enzymes	Liver
Q7TMC8	1.32563e-07	All_enzymes	Liver
Q9D1M7	5.41986e-08	All_enzymes	Liver
P70451	5.21553e-08	All_enzymes	Liver
P30115	1.3683e-05	All_enzymes	Liver
Q8VCB3	1.46513e-06	All_enzymes	Liver
P24472	8.30613e-07	All_enzymes	Liver
Q9WU19	9.96571e-07	All_enzymes	Liver
Q91Z53	3.98743e-06	All_enzymes	Liver
P10649	2.39381e-05	All_enzymes	Liver
P52332	2.45547e-07	All_enzymes	Liver
Q62120	3.29864e-08	All_enzymes	Liver
Q62137	1.08775e-07	All_enzymes	Liver
Q8BK63	6.97163e-08	All_enzymes	Liver
Q64520	2.14329e-07	All_enzymes	Liver
Q9JMK2	2.5382e-08	All_enzymes	Liver
Q8C4X2	2.92398e-08	All_enzymes	Liver
P62482	1.23309e-08	All_enzymes	Liver
Q91YS8	2.33974e-08	All_enzymes	Liver
Q9QXD1	3.58338e-06	All_enzymes	Liver
Q9EPL9	1.78193e-07	All_enzymes	Liver
Q9DBL1	1.30008e-06	All_enzymes	Liver
Q8K023	1.91849e-09	All_enzymes	Liver
Q9Z0S1	1.89363e-06	All_enzymes	Liver
Q62148	1.51423e-08	All_enzymes	Liver
Q9JII6	5.77781e-06	All_enzymes	Liver
Q8VC28	3.64175e-06	All_enzymes	Liver
Q9WUA6	2.66078e-09	All_enzymes	Liver
Q80SY6	8.14447e-09	All_enzymes	Liver
Q8K2U2	1.72993e-09	All_enzymes	Liver
Q3UMC0	9.61664e-08	All_enzymes	Liver
Q80Y20	1.4024e-08	All_enzymes	Liver
Q01341	3.99379e-09	All_enzymes	Liver
P48962	2.14609e-07	All_enzymes	Liver
P55264	7.37401e-06	All_enzymes	Liver
Q8VDL4	1.18967e-07	All_enzymes	Liver
Q8JZR0	4.77734e-06	All_enzymes	Liver
Q9DBE8	7.27291e-08	All_enzymes	Liver
Q14DH7	7.56023e-07	All_enzymes	Liver
Q8VC97	9.92205e-07	All_enzymes	Liver
Q7TQC5	1.59457e-08	All_enzymes	Liver
P04186	2.24259e-07	All_enzymes	Liver
Q9Z2A5	4.5446e-09	All_enzymes	Liver
Q08857	2.18156e-07	All_enzymes	Liver
Q9WV54	3.98584e-07	All_enzymes	Liver
Q99MY8	3.0508e-09	All_enzymes	Liver
Q9CZU6	2.92688e-06	All_enzymes	Liver
Q6PIC6	9.70562e-08	All_enzymes	Liver
Q91Z96	1.11141e-07	All_enzymes	Liver
Q8BHT6	1.69998e-08	All_enzymes	Liver
P22682	7.28878e-08	All_enzymes	Liver
Q9QY93	2.96739e-08	All_enzymes	Liver
O35350	3.46853e-07	All_enzymes	Liver
A2AJK6	1.39958e-09	All_enzymes	Liver
Q8VCN5	6.6315e-06	All_enzymes	Liver
E9Q816	1.6842e-08	All_enzymes	Liver
Q80YA3	2.58933e-08	All_enzymes	Liver
P54823	3.34553e-07	All_enzymes	Liver
Q8CI75	1.19415e-07	All_enzymes	Liver
Q5SS80	1.07101e-07	All_enzymes	Liver
Q9CQ28	1.80933e-08	All_enzymes	Liver
Q9ET22	4.01075e-07	All_enzymes	Liver
Q9Z2W0	9.26328e-07	All_enzymes	Liver
P23953	6.96219e-07	All_enzymes	Liver
P56960	2.05286e-07	All_enzymes	Liver
O55026	6.18591e-08	All_enzymes	Liver
Q9CZD3	6.36573e-07	All_enzymes	Liver
P54818	1.54922e-08	All_enzymes	Liver
Q91XD4	1.02122e-05	All_enzymes	Liver
P38060	2.75367e-06	All_enzymes	Liver
Q920E5	4.69215e-06	All_enzymes	Liver
Q9D799	7.47655e-09	All_enzymes	Liver
O54984	1.45744e-07	All_enzymes	Liver
Q9D853	3.76015e-08	All_enzymes	Liver
Q8BG15	1.42161e-08	All_enzymes	Liver
Q71KT5	4.23199e-07	All_enzymes	Liver
Q80W54	2.71487e-07	All_enzymes	Liver
O35864	2.29636e-07	All_enzymes	Liver
Q8R123	4.03945e-07	All_enzymes	Liver
P35689	1.96772e-07	All_enzymes	Liver
F8VPZ5	1.96737e-08	All_enzymes	Liver
P16294	1.65505e-07	All_enzymes	Liver
B2RWS6	6.79799e-08	All_enzymes	Liver
Q8CHI8	4.50905e-08	All_enzymes	Liver
P35505	1.18897e-05	All_enzymes	Liver
O08914	8.39146e-07	All_enzymes	Liver
Q6DYE8	1.53427e-08	All_enzymes	Liver
Q8BTJ4	6.12748e-08	All_enzymes	Liver
Q8BGN3	9.49722e-09	All_enzymes	Liver
Q91Y47	2.64215e-08	All_enzymes	Liver
Q80YC5	1.64219e-08	All_enzymes	Liver
Q3TIW9	6.12748e-08	All_enzymes	Liver
P50285	2.90292e-06	All_enzymes	Liver
Q62167	1.11024e-06	All_enzymes	Liver
P60330	5.38349e-07	All_enzymes	Liver
Q8QZR3	2.9252e-06	All_enzymes	Liver
Q8C163	2.8368e-08	All_enzymes	Liver
Q80ZM3	6.29122e-09	All_enzymes	Liver
Q61851	1.20955e-07	All_enzymes	Liver
Q8R2K1	5.30308e-08	All_enzymes	Liver
Q69ZN6	1.60803e-09	All_enzymes	Liver
Q64521	1.26746e-06	All_enzymes	Liver
Q8CFG9	2.82172e-08	All_enzymes	Liver
P59114	2.14795e-08	All_enzymes	Liver
Q9CXF7	1.38886e-08	All_enzymes	Liver
P60766	8.29911e-07	All_enzymes	Liver
Q3UMM4	4.7609e-08	All_enzymes	Liver
Q69ZA1	5.22646e-08	All_enzymes	Liver
Q8CFG8	5.33836e-08	All_enzymes	Liver
Q8K301	3.36617e-08	All_enzymes	Liver
Q9CZX0	4.22941e-08	All_enzymes	Liver
Q01279	1.38324e-06	All_enzymes	Liver
Q91WG0	9.16911e-07	All_enzymes	Liver
P61406	6.69192e-08	All_enzymes	Liver
P70351	4.2971e-09	All_enzymes	Liver
Q9R0P3	5.65238e-06	All_enzymes	Liver
Q03137	8.42903e-09	All_enzymes	Liver
O54998	2.61603e-09	All_enzymes	Liver
Q61772	2.0339e-09	All_enzymes	Liver
Q03249	2.24478e-07	All_enzymes	Liver
Q99JT1	9.6813e-08	All_enzymes	Liver
Q91W43	2.60995e-06	All_enzymes	Liver
Q61107	4.66172e-08	All_enzymes	Liver
Q8CFB4	1.83464e-08	All_enzymes	Liver
Q99L27	1.07505e-07	All_enzymes	Liver
Q9CQ60	1.32938e-06	All_enzymes	Liver
P24815	1.27707e-06	All_enzymes	Liver
Q6P9J9	2.47821e-08	All_enzymes	Liver
Q9D842	1.41046e-08	All_enzymes	Liver
P00687	5.30136e-08	All_enzymes	Liver
Q8BVG4	8.96282e-08	All_enzymes	Liver
Q91XI1	9.7516e-08	All_enzymes	Liver
Q3UVK0	8.2567e-08	All_enzymes	Liver
Q8R2E9	1.85671e-07	All_enzymes	Liver
P97872	6.65749e-06	All_enzymes	Liver
Q80TQ2	5.69828e-08	All_enzymes	Liver
Q501J6	4.85177e-07	All_enzymes	Liver
Q921N6	8.67741e-08	All_enzymes	Liver
Q9JJE7	1.14132e-08	All_enzymes	Liver
P35550	4.18054e-07	All_enzymes	Liver
Q3TQB2	3.62298e-08	All_enzymes	Liver
Q9D964	8.61444e-08	All_enzymes	Liver
Q9WU65	5.25142e-08	All_enzymes	Liver
Q9R062	2.27429e-07	All_enzymes	Liver
Q9JIY2	3.50206e-08	All_enzymes	Liver
P48774	1.17416e-07	All_enzymes	Liver
P26262	1.56837e-07	All_enzymes	Liver
P55200	4.3108e-07	All_enzymes	Liver
P42867	7.71978e-09	All_enzymes	Liver
P40201	4.61057e-08	All_enzymes	Liver
O55229	2.75174e-07	All_enzymes	Liver
P05208	2.4925e-09	All_enzymes	Liver
Q9CX98	1.52533e-08	All_enzymes	Liver
Q8VHK9	7.65907e-08	All_enzymes	Liver
Q99KR8	3.32773e-09	All_enzymes	Liver
Q9R0N0	6.5147e-07	All_enzymes	Liver
Q99LJ1	2.11425e-08	All_enzymes	Liver
Q68FH4	1.24352e-07	All_enzymes	Liver
Q8K157	1.56392e-06	All_enzymes	Liver
Q33DR3	1.43886e-08	All_enzymes	Liver
Q571E4	1.33657e-07	All_enzymes	Liver
O08912	5.95505e-08	All_enzymes	Liver
Q6PB93	9.88081e-08	All_enzymes	Liver
P35576	1.16217e-07	All_enzymes	Liver
P70419	2.36573e-08	All_enzymes	Liver
Q6NSQ9	5.80602e-09	All_enzymes	Liver
O08832	1.06339e-08	All_enzymes	Liver
Q00612	2.8298e-07	All_enzymes	Liver
Q8C7U7	4.85406e-09	All_enzymes	Liver
P09528	8.1601e-07	All_enzymes	Liver
Q8BHN3	3.0225e-09	All_enzymes	Liver
Q9WUU9	1.95719e-08	All_enzymes	Liver
Q8BVW0	6.94245e-08	All_enzymes	Liver
O70133	1.69008e-09	All_enzymes	Liver
O70348	3.42173e-09	All_enzymes	Liver
P13864	1.38206e-07	All_enzymes	Liver
Q80VJ3	2.24704e-08	All_enzymes	Liver
Q9D4V0	3.19621e-08	All_enzymes	Liver
O88700	1.87364e-08	All_enzymes	Liver
P10605	1.76986e-06	All_enzymes	Liver
Q00493	1.63226e-09	All_enzymes	Liver
Q9R013	1.8548e-07	All_enzymes	Liver
O70370	1.88692e-07	All_enzymes	Liver
O88962	8.99559e-07	All_enzymes	Liver
O88455	5.15872e-07	All_enzymes	Liver
Q9JLJ4	2.66819e-08	All_enzymes	Liver
Q8BX80	5.28398e-08	All_enzymes	Liver
Q7TMF2	1.14355e-07	All_enzymes	Liver
Q8CIB9	8.97752e-09	All_enzymes	Liver
Q8VCT4	2.00044e-05	All_enzymes	Liver
Q8VCU1	2.42086e-06	All_enzymes	Liver
Q8VCC2	1.25853e-05	All_enzymes	Liver
Q922P9	1.04503e-07	All_enzymes	Liver
Q8C3X4	6.30346e-08	All_enzymes	Liver
Q810K9	9.0824e-10	All_enzymes	Liver
Q3UHH8	6.71013e-09	All_enzymes	Liver
Q8K297	1.27886e-07	All_enzymes	Liver
Q9D7B7	3.33779e-09	All_enzymes	Liver
O08550	3.981e-08	All_enzymes	Liver
O55028	6.2316e-08	All_enzymes	Liver
P18242	1.95578e-06	All_enzymes	Liver
P28293	1.46368e-09	All_enzymes	Liver
P70343	8.78462e-10	All_enzymes	Liver
P49935	6.62572e-07	All_enzymes	Liver
Q9WUU7	1.32454e-06	All_enzymes	Liver
Q9WVT6	4.11954e-08	All_enzymes	Liver
P11714	2.09415e-06	All_enzymes	Liver
Q9DBX6	8.13165e-08	All_enzymes	Liver
Q60737	2.29659e-07	All_enzymes	Liver
P52825	7.43174e-06	All_enzymes	Liver
P12791	1.2249e-07	All_enzymes	Liver
Q9CXI0	7.78657e-08	All_enzymes	Liver
Q9JIK5	8.96481e-07	All_enzymes	Liver
Q8K4L0	2.68626e-08	All_enzymes	Liver
P21550	5.63437e-08	All_enzymes	Liver
Q8BK48	1.59856e-06	All_enzymes	Liver
Q922J9	5.39594e-08	All_enzymes	Liver
Q9QXE0	5.8902e-06	All_enzymes	Liver
Q8BU33	1.85686e-07	All_enzymes	Liver
P14246	1.1985e-07	All_enzymes	Liver
P70265	7.0295e-08	All_enzymes	Liver
P32037	2.48153e-08	All_enzymes	Liver
Q9JK38	4.67388e-07	All_enzymes	Liver
P23589	6.36513e-07	All_enzymes	Liver
Q9CQG1	7.67272e-08	All_enzymes	Liver
P39654	6.18702e-09	All_enzymes	Liver
P21447	1.82808e-08	All_enzymes	Liver
P33435	3.9548e-09	All_enzymes	Liver
O09110	3.08368e-07	All_enzymes	Liver
Q91ZW2	2.00572e-08	All_enzymes	Liver
A6H611	2.01427e-07	All_enzymes	Liver
Q9JLC3	5.59912e-08	All_enzymes	Liver
Q9WU20	9.02241e-09	All_enzymes	Liver
D3YZG8	9.62043e-10	All_enzymes	Liver
Q9JI46	3.62875e-08	All_enzymes	Liver
P29477	5.64609e-08	All_enzymes	Liver
P63328	8.15359e-08	All_enzymes	Liver
P63087	7.71603e-08	All_enzymes	Liver
Q6NVF0	1.12447e-08	All_enzymes	Liver
E9Q9A9	2.16051e-08	All_enzymes	Liver
Q8R5F3	5.44091e-08	All_enzymes	Liver
Q8BZ20	9.04426e-08	All_enzymes	Liver
Q921X9	1.97601e-06	All_enzymes	Liver
Q9JHK4	2.91796e-07	All_enzymes	Liver
Q3TRM4	3.58368e-08	All_enzymes	Liver
P97819	7.3206e-08	All_enzymes	Liver
Q8BG07	2.69944e-08	All_enzymes	Liver
Q9CQR6	1.40926e-07	All_enzymes	Liver
Q8C167	9.79405e-08	All_enzymes	Liver
Q91YH5	8.00358e-07	All_enzymes	Liver
O08863	1.59314e-09	All_enzymes	Liver
Q91V12	6.83413e-10	All_enzymes	Liver
P46737	1.49454e-07	All_enzymes	Liver
Q8VCF1	1.33528e-08	All_enzymes	Liver
Q8BLF2	1.89084e-08	All_enzymes	Liver
Q9QZA0	7.7159e-09	All_enzymes	Liver
Q6A152	3.24396e-07	All_enzymes	Liver
Q8BW72	9.78069e-09	All_enzymes	Liver
Q9D967	9.23372e-08	All_enzymes	Liver
Q9JLN9	2.37848e-07	All_enzymes	Liver
Q99JT9	4.85308e-07	All_enzymes	Liver
O35379	3.93964e-08	All_enzymes	Liver
Q9D2Q3	6.49414e-09	All_enzymes	Liver
Q9CZ42	4.7328e-07	All_enzymes	Liver
Q8JZU0	6.06573e-09	All_enzymes	Liver
P0C027	5.19419e-08	All_enzymes	Liver
Q8VI93	1.47801e-08	All_enzymes	Liver
P29758	4.60137e-06	All_enzymes	Liver
Q01237	2.51864e-08	All_enzymes	Liver
Q8K4F6	5.3397e-08	All_enzymes	Liver
P31938	2.48341e-07	All_enzymes	Liver
Q8VCM5	1.08495e-07	All_enzymes	Liver
Q8BU85	3.0896e-09	All_enzymes	Liver
B2RX12	2.98591e-07	All_enzymes	Liver
Q9CRA4	1.30615e-07	All_enzymes	Liver
O09043	1.50264e-08	All_enzymes	Liver
Q8BJ48	2.74655e-08	All_enzymes	Liver
Q6P9R2	3.12787e-07	All_enzymes	Liver
P11103	3.5664e-07	All_enzymes	Liver
D3Z6P0	2.15274e-08	All_enzymes	Liver
Q9QUG2	2.89639e-08	All_enzymes	Liver
Q9D0W5	3.75613e-08	All_enzymes	Liver
Q61656	1.38086e-06	All_enzymes	Liver
P50171	1.21666e-06	All_enzymes	Liver
Q99PU8	1.45608e-07	All_enzymes	Liver
Q9CY45	2.06826e-08	All_enzymes	Liver
Q9EQY0	1.16803e-08	All_enzymes	Liver
Q05816	6.04383e-07	All_enzymes	Liver
Q6I6G8	6.19694e-09	All_enzymes	Liver
P49429	1.22692e-05	All_enzymes	Liver
Q5RJG7	3.96278e-08	All_enzymes	Liver
Q8C7H1	1.97062e-07	All_enzymes	Liver
Q9QXL8	3.69091e-08	All_enzymes	Liver
Q8VDK1	1.72933e-06	All_enzymes	Liver
Q9CQA9	2.65859e-08	All_enzymes	Liver
Q2EMV9	2.90681e-07	All_enzymes	Liver
Q9D1G2	1.02014e-07	All_enzymes	Liver
P09581	6.90883e-08	All_enzymes	Liver
Q9Z223	1.19693e-07	All_enzymes	Liver
Q3U435	9.80588e-09	All_enzymes	Liver
Q14CH1	3.702e-07	All_enzymes	Liver
P33434	4.69583e-09	All_enzymes	Liver
Q5RKZ7	5.81848e-07	All_enzymes	Liver
A2BDX3	3.14283e-07	All_enzymes	Liver
P41245	1.1362e-09	All_enzymes	Liver
Q9DCY0	2.56538e-06	All_enzymes	Liver
Q8BTY1	6.16417e-07	All_enzymes	Liver
Q8BVA5	3.6944e-07	All_enzymes	Liver
P16125	1.53957e-07	All_enzymes	Liver
Q8VDP3	3.77755e-08	All_enzymes	Liver
Q8CFI0	9.51733e-08	All_enzymes	Liver
Q9JKX6	9.46094e-08	All_enzymes	Liver
P51432	6.59276e-08	All_enzymes	Liver
Q8BIW1	1.09313e-07	All_enzymes	Liver
Q62136	3.23508e-08	All_enzymes	Liver
Q62406	4.6997e-09	All_enzymes	Liver
Q9CWS4	1.05938e-08	All_enzymes	Liver
P04184	3.63501e-09	All_enzymes	Liver
Q71RI9	1.45233e-06	All_enzymes	Liver
Q5SVQ0	2.88738e-08	All_enzymes	Liver
P43430	5.17513e-09	All_enzymes	Liver
P16332	2.97472e-06	All_enzymes	Liver
Q2LKU9	2.03125e-09	All_enzymes	Liver
Q9D142	9.39744e-09	All_enzymes	Liver
Q91W63	1.3879e-08	All_enzymes	Liver
Q6P3D0	5.52983e-08	All_enzymes	Liver
P62141	6.01942e-07	All_enzymes	Liver
Q9D6T0	6.4551e-08	All_enzymes	Liver
Q9ET01	1.20458e-05	All_enzymes	Liver
O88428	1.94066e-06	All_enzymes	Liver
P49290	2.9627e-08	All_enzymes	Liver
Q8BKC8	3.8551e-08	All_enzymes	Liver
Q62086	2.92087e-07	All_enzymes	Liver
Q91WS4	9.97635e-09	All_enzymes	Liver
Q3TZA2	1.89084e-08	All_enzymes	Liver
Q6ZPL9	7.47138e-08	All_enzymes	Liver
O70503	1.28648e-06	All_enzymes	Liver
Q8VCH6	2.86829e-07	All_enzymes	Liver
A2A4P0	3.50713e-08	All_enzymes	Liver
Q3TXU5	2.56408e-09	All_enzymes	Liver
Q9DCV3	8.45183e-09	All_enzymes	Liver
Q91YP3	2.97387e-07	All_enzymes	Liver
Q9CR25	2.14614e-08	All_enzymes	Liver
Q8BLI4	2.58474e-08	All_enzymes	Liver
Q33DR2	4.18082e-09	All_enzymes	Liver
Q9D8V0	2.10457e-07	All_enzymes	Liver
P14901	1.02603e-07	All_enzymes	Liver
P27656	3.03269e-08	All_enzymes	Liver
Q9Z2Z6	2.98858e-06	All_enzymes	Liver
Q8R3U1	5.05318e-09	All_enzymes	Liver
Q9DCL9	1.56785e-06	All_enzymes	Liver
P56657	1.62814e-07	All_enzymes	Liver
Q99MJ9	3.47055e-08	All_enzymes	Liver
Q810A7	1.67837e-07	All_enzymes	Liver
Q9WV60	9.391e-08	All_enzymes	Liver
P57791	1.55788e-08	All_enzymes	Liver
Q3T9X0	1.02612e-07	All_enzymes	Liver
P46412	5.18557e-08	All_enzymes	Liver
P06802	1.11448e-07	All_enzymes	Liver
Q91WR8	5.18557e-08	All_enzymes	Liver
Q99LJ6	1.10917e-08	All_enzymes	Liver
O88947	5.81037e-08	All_enzymes	Liver
P14234	1.24014e-08	All_enzymes	Liver
Q9Z0R9	3.28392e-07	All_enzymes	Liver
Q91VC3	2.84032e-07	All_enzymes	Liver
Q3U9G9	2.26137e-07	All_enzymes	Liver
Q8K274	6.12181e-08	All_enzymes	Liver
Q99KP3	4.65295e-07	All_enzymes	Liver
Q60991	6.00173e-07	All_enzymes	Liver
O54784	2.40288e-08	All_enzymes	Liver
Q80Y44	7.44625e-08	All_enzymes	Liver
Q9D665	4.25726e-08	All_enzymes	Liver
Q91XE0	2.6954e-06	All_enzymes	Liver
P35492	3.42973e-06	All_enzymes	Liver
Q3TRM8	1.05557e-07	All_enzymes	Liver
Q61153	2.00615e-08	All_enzymes	Liver
Q3UXZ9	2.63425e-08	All_enzymes	Liver
O35855	5.61229e-08	All_enzymes	Liver
P23780	3.57081e-07	All_enzymes	Liver
Q9Z222	6.41116e-09	All_enzymes	Liver
Q91X34	7.61581e-07	All_enzymes	Liver
P41241	1.99437e-07	All_enzymes	Liver
A2A974	5.25218e-07	All_enzymes	Liver
Q8VHG0	6.62691e-08	All_enzymes	Liver
Q8BH86	6.34211e-07	All_enzymes	Liver
Q99JR6	6.21161e-08	All_enzymes	Liver
P62715	3.42923e-07	All_enzymes	Liver
Q9CR24	1.26957e-07	All_enzymes	Liver
Q61194	2.13192e-07	All_enzymes	Liver
P97813	2.78737e-09	All_enzymes	Liver
P30412	6.66259e-09	All_enzymes	Liver
P70195	9.35624e-07	All_enzymes	Liver
P00405	9.50189e-07	All_enzymes	Liver
P39688	1.19991e-08	All_enzymes	Liver
Q60759	2.60121e-06	All_enzymes	Liver
Q9CZN8	7.14807e-08	All_enzymes	Liver
Q9DCZ1	5.21256e-08	All_enzymes	Liver
Q8K2C8	6.40617e-08	All_enzymes	Liver
Q8VCZ9	8.85639e-07	All_enzymes	Liver
Q924C6	2.60135e-08	All_enzymes	Liver
Q91YT0	1.50793e-06	All_enzymes	Liver
Q9DC70	7.27959e-07	All_enzymes	Liver
O70572	1.13527e-07	All_enzymes	Liver
Q8C5P5	4.49727e-08	All_enzymes	Liver
P0C028	5.19419e-08	All_enzymes	Liver
Q3V1T4	2.07026e-08	All_enzymes	Liver
Q60967	5.41986e-08	All_enzymes	Liver
Q9CR16	1.15824e-06	All_enzymes	Liver
Q9D358	1.93293e-07	All_enzymes	Liver
Q8CES0	6.66974e-08	All_enzymes	Liver
Q99JP0	1.44425e-08	All_enzymes	Liver
Q8BLN5	4.51261e-07	All_enzymes	Liver
P16056	6.61599e-08	All_enzymes	Liver
Q9CXT8	5.78159e-07	All_enzymes	Liver
Q8C165	7.0835e-07	All_enzymes	Liver
Q9EPA7	1.10711e-07	All_enzymes	Liver
Q64311	1.65677e-08	All_enzymes	Liver
P03921	8.13062e-08	All_enzymes	Liver
P51175	1.87032e-07	All_enzymes	Liver
Q6P3A8	1.57187e-06	All_enzymes	Liver
Q9ESW8	1.7599e-08	All_enzymes	Liver
Q8C5D8	1.42273e-08	All_enzymes	Liver
Q9R0B9	2.14076e-09	All_enzymes	Liver
Q8CC86	1.4676e-06	All_enzymes	Liver
Q8K1N1	2.7349e-07	All_enzymes	Liver
A2AJ88	8.20509e-08	All_enzymes	Liver
Q8K4R4	4.41078e-08	All_enzymes	Liver
Q91X83	8.66249e-06	All_enzymes	Liver
Q9DCN1	1.03377e-06	All_enzymes	Liver
Q9Z184	1.56549e-09	All_enzymes	Liver
O35386	1.17451e-06	All_enzymes	Liver
Q8CBQ5	1.92496e-08	All_enzymes	Liver
B2RQC6	3.85764e-07	All_enzymes	Liver
Q3ULW8	9.97906e-08	All_enzymes	Liver
O35083	1.24638e-08	All_enzymes	Liver
Q8BUM3	4.09196e-09	All_enzymes	Liver
Q9R111	3.40879e-07	All_enzymes	Liver
Q9DCX8	5.22831e-07	All_enzymes	Liver
Q8BZ03	1.89084e-08	All_enzymes	Liver
O70546	3.98234e-08	All_enzymes	Liver
Q04447	2.43067e-07	All_enzymes	Liver
Q6P1G2	6.36003e-09	All_enzymes	Liver
P25911	1.98555e-07	All_enzymes	Liver
Q07646	1.4517e-09	All_enzymes	Liver
Q9Z2L6	1.04534e-08	All_enzymes	Liver
P47713	4.31692e-08	All_enzymes	Liver
P0C871	8.31013e-09	All_enzymes	Liver
Q9CQT1	3.86102e-07	All_enzymes	Liver
P28076	7.01691e-08	All_enzymes	Liver
Q8K3K7	7.79547e-07	All_enzymes	Liver
Q4KWH5	8.66513e-08	All_enzymes	Liver
P20108	1.89091e-06	All_enzymes	Liver
Q05909	4.22598e-09	All_enzymes	Liver
P35822	7.09978e-08	All_enzymes	Liver
P61226	2.42411e-08	All_enzymes	Liver
Q9D0C1	1.62829e-08	All_enzymes	Liver
Q5XPI3	6.90073e-08	All_enzymes	Liver
Q9D9R0	3.03674e-08	All_enzymes	Liver
Q91YL2	6.46864e-08	All_enzymes	Liver
Q9D304	1.35377e-09	All_enzymes	Liver
Q9CWS1	4.57117e-08	All_enzymes	Liver
Q9CQE0	6.05827e-09	All_enzymes	Liver
Q9EQC1	3.05763e-07	All_enzymes	Liver
P04627	1.02729e-07	All_enzymes	Liver
Q9Z1K5	1.65207e-07	All_enzymes	Liver
Q8R146	6.32743e-07	All_enzymes	Liver
Q9JJ06	5.5128e-08	All_enzymes	Liver
Q61176	1.75573e-05	All_enzymes	Liver
A3KFM7	6.12099e-08	All_enzymes	Liver
Q99J87	4.12798e-08	All_enzymes	Liver
P63038	2.59202e-05	All_enzymes	Liver
Q14AX6	4.41637e-08	All_enzymes	Liver
Q8BWD8	4.39296e-08	All_enzymes	Liver
O54750	9.904e-09	All_enzymes	Liver
P33267	3.63569e-06	All_enzymes	Liver
O35954	3.9941e-08	All_enzymes	Liver
P28063	2.75784e-07	All_enzymes	Liver
Q60855	1.35029e-07	All_enzymes	Liver
Q920A5	9.85957e-07	All_enzymes	Liver
Q80XN0	2.67416e-06	All_enzymes	Liver
Q9WVJ3	4.72418e-07	All_enzymes	Liver
Q91VT4	5.47749e-07	All_enzymes	Liver
P08074	1.37823e-08	All_enzymes	Liver
P60334	7.4993e-07	All_enzymes	Liver
O35492	7.56932e-09	All_enzymes	Liver
Q8C196	0.000159344	All_enzymes	Liver
E9Q5K4	1.08291e-06	All_enzymes	Liver
Q9DBN5	1.43687e-06	All_enzymes	Liver
Q80WG5	5.16352e-08	All_enzymes	Liver
Q5DU41	5.94297e-09	All_enzymes	Liver
Q8VCM4	1.26818e-07	All_enzymes	Liver
P39098	3.74704e-08	All_enzymes	Liver
P08923	8.98928e-09	All_enzymes	Liver
A2APY7	1.55517e-08	All_enzymes	Liver
Q8CE90	1.60669e-08	All_enzymes	Liver
Q9D110	7.02322e-07	All_enzymes	Liver
Q9R1X5	1.00573e-08	All_enzymes	Liver
Q3UU96	3.2079e-08	All_enzymes	Liver
Q9WVQ5	2.2431e-07	All_enzymes	Liver
A1Z198	2.56585e-11	All_enzymes	Liver
Q91WD5	1.2297e-06	All_enzymes	Liver
Q8VHI3	1.66129e-08	All_enzymes	Liver
Q9D9M5	8.96388e-09	All_enzymes	Liver
Q61881	5.74753e-08	All_enzymes	Liver
Q8BMK1	3.51824e-08	All_enzymes	Liver
Q811U4	1.93569e-07	All_enzymes	Liver
Q7TS68	8.3152e-09	All_enzymes	Liver
Q80UW5	6.4138e-08	All_enzymes	Liver
P18155	1.11762e-08	All_enzymes	Liver
O70311	8.77615e-08	All_enzymes	Liver
O70310	4.49186e-07	All_enzymes	Liver
Q9QUR6	7.79653e-07	All_enzymes	Liver
P49443	4.23007e-07	All_enzymes	Liver
Q8R2U6	5.19419e-08	All_enzymes	Liver
Q8CGA0	1.0306e-07	All_enzymes	Liver
Q61074	2.83385e-07	All_enzymes	Liver
O35604	7.4438e-08	All_enzymes	Liver
P48453	1.77156e-08	All_enzymes	Liver
P53395	3.56179e-06	All_enzymes	Liver
Q9Z110	9.32437e-08	All_enzymes	Liver
Q9CXN7	9.08094e-07	All_enzymes	Liver
Q8CHP8	3.63931e-07	All_enzymes	Liver
Q8K4X7	3.35873e-08	All_enzymes	Liver
Q9CWW6	4.88506e-08	All_enzymes	Liver
P97313	1.36286e-07	All_enzymes	Liver
O88587	3.04785e-06	All_enzymes	Liver
Q9EP89	5.95931e-07	All_enzymes	Liver
Q8BYR2	1.3198e-08	All_enzymes	Liver
O89112	9.83403e-08	All_enzymes	Liver
O09159	4.86375e-07	All_enzymes	Liver
Q9WVL0	7.51252e-06	All_enzymes	Liver
A3KGF7	7.14054e-09	All_enzymes	Liver
P35700	1.95035e-05	All_enzymes	Liver
Q9EPT5	3.44036e-08	All_enzymes	Liver
Q9CV28	1.51163e-08	All_enzymes	Liver
P50136	1.24687e-06	All_enzymes	Liver
Q6PFD9	2.48164e-08	All_enzymes	Liver
Q8BVQ5	1.74176e-07	All_enzymes	Liver
Q8K1L5	4.37223e-08	All_enzymes	Liver
P97470	9.51884e-08	All_enzymes	Liver
Q3TWL2	3.24794e-08	All_enzymes	Liver
Q9CZX7	3.42274e-08	All_enzymes	Liver
Q9CXG3	4.17122e-08	All_enzymes	Liver
Q8BP40	6.33074e-07	All_enzymes	Liver
Q61171	3.18532e-06	All_enzymes	Liver
P97346	9.19847e-09	All_enzymes	Liver
Q9D2G2	5.04891e-06	All_enzymes	Liver
P09103	1.67991e-05	All_enzymes	Liver
Q9R0E1	4.55002e-08	All_enzymes	Liver
Q8BVE8	1.29447e-08	All_enzymes	Liver
Q9CPU4	6.51357e-10	All_enzymes	Liver
Q9Z1B7	1.95696e-08	All_enzymes	Liver
Q8R2R1	1.62941e-09	All_enzymes	Liver
Q7TT28	1.76377e-09	All_enzymes	Liver
Q6PAQ4	4.22998e-09	All_enzymes	Liver
P58283	1.34603e-09	All_enzymes	Liver
Q924T7	2.39779e-08	All_enzymes	Liver
Q8BGV0	6.71587e-08	All_enzymes	Liver
Q93092	2.16577e-06	All_enzymes	Liver
O35678	5.5078e-07	All_enzymes	Liver
Q8CHX6	9.88044e-10	All_enzymes	Liver
Q8BML1	2.72275e-08	All_enzymes	Liver
Q8K3A9	5.79955e-08	All_enzymes	Liver
P27808	2.42025e-08	All_enzymes	Liver
Q91X91	1.56323e-06	All_enzymes	Liver
Q8CJC5	2.64647e-09	All_enzymes	Liver
P03911	1.10593e-07	All_enzymes	Liver
P62137	5.59436e-08	All_enzymes	Liver
Q8CIZ9	6.82887e-08	All_enzymes	Liver
Q9JM14	1.45443e-07	All_enzymes	Liver
Q8BU27	4.87652e-09	All_enzymes	Liver
Q9D051	1.83582e-06	All_enzymes	Liver
Q8R2W9	2.40736e-08	All_enzymes	Liver
Q08642	1.31053e-08	All_enzymes	Liver
Q8CG71	2.49001e-08	All_enzymes	Liver
P46664	4.93377e-07	All_enzymes	Liver
Q9D3U0	3.66432e-08	All_enzymes	Liver
O88643	1.28786e-08	All_enzymes	Liver
Q9JI38	1.02163e-08	All_enzymes	Liver
Q8CE46	5.22149e-08	All_enzymes	Liver
Q91VU7	4.61392e-08	All_enzymes	Liver
A2ADA5	2.84732e-08	All_enzymes	Liver
A3KG59	2.10609e-09	All_enzymes	Liver
Q2TBE6	2.01421e-07	All_enzymes	Liver
Q8VE38	1.01269e-07	All_enzymes	Liver
Q8BHF7	6.70289e-09	All_enzymes	Liver
Q62130	6.26475e-09	All_enzymes	Liver
Q8BFX1	1.48892e-09	All_enzymes	Liver
Q923E4	2.06988e-08	All_enzymes	Liver
Q8VCQ6	2.9555e-09	All_enzymes	Liver
Q9D4B1	6.62569e-10	All_enzymes	Liver
Q6P5D8	1.94424e-07	All_enzymes	Liver
Q8CFH6	8.67765e-09	All_enzymes	Liver
Q6P4S6	5.91347e-08	All_enzymes	Liver
Q8VDQ8	1.8837e-07	All_enzymes	Liver
Q99J77	2.27254e-07	All_enzymes	Liver
Q64685	5.73946e-07	All_enzymes	Liver
Q8R104	9.65562e-08	All_enzymes	Liver
P97325	6.10699e-09	All_enzymes	Liver
Q8R216	1.9068e-08	All_enzymes	Liver
O88829	4.57851e-08	All_enzymes	Liver
Q9WVC6	1.05981e-09	All_enzymes	Liver
Q8K2C6	5.66154e-07	All_enzymes	Liver
Q9QZS5	3.02865e-07	All_enzymes	Liver
A2A5Z6	3.65812e-08	All_enzymes	Liver
Q9ERE3	8.15565e-09	All_enzymes	Liver
Q6P5C5	3.19339e-08	All_enzymes	Liver
P59941	3.28838e-08	All_enzymes	Liver
Q8BKJ9	2.89405e-08	All_enzymes	Liver
Q8R0X7	5.72521e-07	All_enzymes	Liver
Q9JI99	1.08899e-07	All_enzymes	Liver
Q9D7H3	9.82194e-08	All_enzymes	Liver
Q14AI6	3.88267e-08	All_enzymes	Liver
Q9CWX4	1.0691e-08	All_enzymes	Liver
Q3U9F6	9.62043e-09	All_enzymes	Liver
Q8CBG9	3.63296e-09	All_enzymes	Liver
Q9CY62	4.65337e-08	All_enzymes	Liver
P59470	1.36978e-08	All_enzymes	Liver
E9Q555	8.7893e-07	All_enzymes	Liver
P70700	2.79111e-08	All_enzymes	Liver
Q9CY73	6.96192e-08	All_enzymes	Liver
Q9D5J6	7.3366e-07	All_enzymes	Liver
Q9EPB5	5.95563e-08	All_enzymes	Liver
P08228	2.06819e-05	All_enzymes	Liver
E9Q3L2	4.59588e-07	All_enzymes	Liver
O35904	1.20301e-08	All_enzymes	Liver
P54279	1.26997e-08	All_enzymes	Liver
Q9JHG7	7.60366e-08	All_enzymes	Liver
Q8BJ56	2.86682e-08	All_enzymes	Liver
Q99KK2	4.25677e-07	All_enzymes	Liver
Q9Z1J3	4.63531e-07	All_enzymes	Liver
P70365	2.23428e-08	All_enzymes	Liver
P11928	3.13799e-08	All_enzymes	Liver
P58281	1.45352e-06	All_enzymes	Liver
Q9Z2F2	5.99824e-09	All_enzymes	Liver
Q8BTW9	2.31534e-08	All_enzymes	Liver
Q9Z2V4	2.66893e-06	All_enzymes	Liver
Q62077	1.60949e-07	All_enzymes	Liver
Q99K70	1.61164e-07	All_enzymes	Liver
Q8BYM8	8.9121e-08	All_enzymes	Liver
Q05920	1.84211e-05	All_enzymes	Liver
Q9WTV7	9.71256e-09	All_enzymes	Liver
Q04692	1.16235e-08	All_enzymes	Liver
Q9QZX7	3.65448e-07	All_enzymes	Liver
Q91VM4	1.59136e-08	All_enzymes	Liver
Q6P6M7	4.18147e-07	All_enzymes	Liver
P97355	1.94253e-08	All_enzymes	Liver
Q3ULF4	1.59676e-07	All_enzymes	Liver
Q9CUS9	4.66776e-09	All_enzymes	Liver
Q812F8	4.50601e-09	All_enzymes	Liver
P21440	6.84417e-07	All_enzymes	Liver
Q9QXP6	3.39165e-08	All_enzymes	Liver
Q8C436	1.46544e-08	All_enzymes	Liver
Q8BGF7	1.66975e-08	All_enzymes	Liver
Q8BH04	5.04273e-08	All_enzymes	Liver
O88622	3.16268e-08	All_enzymes	Liver
Q9DBN4	1.7729e-08	All_enzymes	Liver
Q99LX0	2.62037e-06	All_enzymes	Liver
Q8CIN4	3.55559e-07	All_enzymes	Liver
Q62172	4.44779e-08	All_enzymes	Liver
O35621	3.70081e-09	All_enzymes	Liver
Q9D517	2.7065e-07	All_enzymes	Liver
P52760	1.41723e-05	All_enzymes	Liver
Q9CQJ4	6.65551e-08	All_enzymes	Liver
D3Z4S3	4.0863e-08	All_enzymes	Liver
Q9EP69	7.50685e-07	All_enzymes	Liver
Q8CDA1	3.27217e-08	All_enzymes	Liver
Q9D0K2	1.46099e-07	All_enzymes	Liver
Q9CWY3	1.73819e-08	All_enzymes	Liver
Q8VHL1	1.07719e-08	All_enzymes	Liver
A2AKX3	6.92148e-09	All_enzymes	Liver
P40694	6.07471e-08	All_enzymes	Liver
Q91ZW3	3.59124e-07	All_enzymes	Liver
Q99LS3	3.12478e-08	All_enzymes	Liver
Q7TT45	1.61164e-07	All_enzymes	Liver
Q6NTA4	6.60271e-08	All_enzymes	Liver
Q9D074	1.51934e-08	All_enzymes	Liver
Q69ZX6	2.4182e-08	All_enzymes	Liver
Q9JHW2	3.3012e-06	All_enzymes	Liver
P35486	1.96094e-06	All_enzymes	Liver
Q8CAS9	2.42944e-07	All_enzymes	Liver
Q8CIH5	1.25024e-07	All_enzymes	Liver
O35435	9.12335e-08	All_enzymes	Liver
Q91YR9	7.07332e-08	All_enzymes	Liver
Q64FW2	2.54336e-06	All_enzymes	Liver
Q6PDX6	7.66793e-10	All_enzymes	Liver
Q9ES52	1.04674e-07	All_enzymes	Liver
Q8K304	1.42665e-08	All_enzymes	Liver
Q9Z1F9	2.89152e-07	All_enzymes	Liver
Q60769	1.08592e-08	All_enzymes	Liver
P14576	5.50364e-07	All_enzymes	Liver
O70551	1.08245e-07	All_enzymes	Liver
Q923B6	2.62545e-07	All_enzymes	Liver
Q9D939	6.86156e-08	All_enzymes	Liver
Q8VEB6	1.18369e-08	All_enzymes	Liver
Q80Y81	1.76893e-07	All_enzymes	Liver
Q75N73	4.69969e-08	All_enzymes	Liver
P62342	8.17828e-09	All_enzymes	Liver
Q9JIA7	1.24602e-07	All_enzymes	Liver
Q9CQ26	6.22774e-08	All_enzymes	Liver
Q80UV9	2.06454e-08	All_enzymes	Liver
Q9CY52	2.11473e-08	All_enzymes	Liver
Q922W5	2.12065e-09	All_enzymes	Liver
Q9DCC4	5.31373e-07	All_enzymes	Liver
Q9WU22	6.94133e-09	All_enzymes	Liver
Q3U2C5	1.43808e-08	All_enzymes	Liver
P32020	1.37659e-05	All_enzymes	Liver
Q9DBE9	1.06305e-07	All_enzymes	Liver
Q76I79	2.92078e-08	All_enzymes	Liver
O88697	5.94469e-09	All_enzymes	Liver
Q4LDG0	4.45073e-06	All_enzymes	Liver
Q9JJH1	3.76654e-08	All_enzymes	Liver
Q80YQ8	2.6849e-08	All_enzymes	Liver
O54965	3.5064e-08	All_enzymes	Liver
Q91W10	6.03403e-09	All_enzymes	Liver
Q9JLI6	3.99953e-07	All_enzymes	Liver
Q60714	2.00855e-08	All_enzymes	Liver
Q8K2B3	7.43155e-06	All_enzymes	Liver
Q8VDC0	1.69383e-07	All_enzymes	Liver
Q61753	6.16081e-08	All_enzymes	Liver
Q64105	1.14405e-09	All_enzymes	Liver
Q922B2	2.25313e-06	All_enzymes	Liver
Q8R0F3	7.60073e-08	All_enzymes	Liver
Q69ZP3	1.09532e-07	All_enzymes	Liver
P35821	8.76629e-08	All_enzymes	Liver
A2ALK8	1.60464e-08	All_enzymes	Liver
Q99LH2	1.88756e-08	All_enzymes	Liver
Q8VC34	2.08876e-09	All_enzymes	Liver
Q9JI90	9.0605e-08	All_enzymes	Liver
Q9QZR0	1.93203e-08	All_enzymes	Liver
P70426	2.10819e-08	All_enzymes	Liver
Q9WUA2	9.14685e-07	All_enzymes	Liver
Q9JJL8	1.07032e-07	All_enzymes	Liver
Q499X9	1.1685e-08	All_enzymes	Liver
Q8BSF4	3.73805e-08	All_enzymes	Liver
Q8R2H9	2.37545e-08	All_enzymes	Liver
Q8CFI7	2.00551e-07	All_enzymes	Liver
P70335	3.95118e-07	All_enzymes	Liver
Q9Z1Q9	1.81761e-06	All_enzymes	Liver
Q9DB60	8.12466e-08	All_enzymes	Liver
O35445	8.81643e-08	All_enzymes	Liver
O35704	7.41265e-08	All_enzymes	Liver
Q9QUK6	5.73498e-08	All_enzymes	Liver
Q99PP7	3.56926e-08	All_enzymes	Liver
Q8CH72	6.06646e-08	All_enzymes	Liver
Q9WU56	2.91228e-08	All_enzymes	Liver
Q8VDG7	4.86583e-07	All_enzymes	Liver
Q8BWU5	8.54001e-08	All_enzymes	Liver
Q91ZA3	3.16116e-06	All_enzymes	Liver
Q6PEB4	3.11466e-09	All_enzymes	Liver
Q61206	1.22277e-07	All_enzymes	Liver
Q99MN9	3.23853e-06	All_enzymes	Liver
Q8C0L6	1.27651e-08	All_enzymes	Liver
Q61205	1.21028e-07	All_enzymes	Liver
Q8K2H2	4.69151e-08	All_enzymes	Liver
Q60963	1.00993e-08	All_enzymes	Liver
B2RUR8	8.50203e-08	All_enzymes	Liver
Q7TQI3	3.96712e-07	All_enzymes	Liver
Q8VEB4	2.11348e-08	All_enzymes	Liver
Q3UCV8	8.98178e-08	All_enzymes	Liver
Q9D0D3	1.14519e-07	All_enzymes	Liver
Q68ED3	1.55895e-08	All_enzymes	Liver
Q9D7E3	1.90582e-09	All_enzymes	Liver
Q8JZY4	3.28727e-08	All_enzymes	Liver
Q9CS42	8.09076e-08	All_enzymes	Liver
Q9WU79	1.41323e-06	All_enzymes	Liver
Q9JJF3	1.62997e-08	All_enzymes	Liver
Q921H8	1.7543e-05	All_enzymes	Liver
P35123	2.71585e-07	All_enzymes	Liver
Q3V0C5	1.25314e-07	All_enzymes	Liver
O88908	1.22725e-07	All_enzymes	Liver
Q9D826	2.08774e-06	All_enzymes	Liver
Q64692	2.80811e-09	All_enzymes	Liver
Q9Z321	6.67455e-08	All_enzymes	Liver
Q9R112	1.32141e-06	All_enzymes	Liver
Q9JHN8	6.06157e-09	All_enzymes	Liver
P17717	5.60678e-06	All_enzymes	Liver
P36423	1.80511e-08	All_enzymes	Liver
P53810	3.10151e-07	All_enzymes	Liver
P23492	1.04859e-06	All_enzymes	Liver
Q9QZL0	4.29282e-08	All_enzymes	Liver
Q9D8V7	1.53943e-09	All_enzymes	Liver
Q6P549	1.15255e-07	All_enzymes	Liver
Q6PGB8	3.59124e-07	All_enzymes	Liver
Q9Z2I8	9.57832e-06	All_enzymes	Liver
Q8CGC7	3.25798e-06	All_enzymes	Liver
Q8C0C7	6.16345e-07	All_enzymes	Liver
P54822	3.12084e-07	All_enzymes	Liver
P61027	3.95043e-07	All_enzymes	Liver
P97363	6.70843e-08	All_enzymes	Liver
Q76N33	1.43699e-08	All_enzymes	Liver
Q3TDQ1	2.76916e-07	All_enzymes	Liver
Q8CI59	1.49272e-07	All_enzymes	Liver
Q8BG48	6.04705e-09	All_enzymes	Liver
Q6J9G1	1.01119e-09	All_enzymes	Liver
Q9Z2W1	1.437e-07	All_enzymes	Liver
Q9JLF6	2.14124e-07	All_enzymes	Liver
Q99PP9	1.34507e-08	All_enzymes	Liver
Q8BG51	1.78628e-07	All_enzymes	Liver
Q99JF5	2.32998e-07	All_enzymes	Liver
Q91YP2	2.54855e-07	All_enzymes	Liver
P46935	4.20877e-07	All_enzymes	Liver
P15327	3.72844e-08	All_enzymes	Liver
Q3TUH1	1.9573e-08	All_enzymes	Liver
Q91XB0	3.26545e-08	All_enzymes	Liver
Q811B1	6.80866e-08	All_enzymes	Liver
Q99LG0	1.33335e-07	All_enzymes	Liver
Q8R5H1	4.08412e-07	All_enzymes	Liver
Q91YL3	3.01894e-08	All_enzymes	Liver
Q7TMI3	2.0529e-08	All_enzymes	Liver
Q9ES00	1.39174e-07	All_enzymes	Liver
Q99PJ2	8.1146e-10	All_enzymes	Liver
O70405	4.11686e-09	All_enzymes	Liver
Q9WTV6	1.10622e-09	All_enzymes	Liver
Q9DAK9	2.29704e-07	All_enzymes	Liver
Q8BGC4	8.46238e-07	All_enzymes	Liver
Q11011	4.2946e-07	All_enzymes	Liver
Q9R0P6	6.58654e-08	All_enzymes	Liver
Q3TKT4	1.35998e-07	All_enzymes	Liver
O88974	2.27562e-08	All_enzymes	Liver
Q11204	3.22344e-09	All_enzymes	Liver
Q62407	9.69842e-09	All_enzymes	Liver
Q5SW75	1.31509e-09	All_enzymes	Liver
Q7TNE1	5.19495e-07	All_enzymes	Liver
Q9JI11	1.2258e-07	All_enzymes	Liver
Q5F2E8	5.60979e-08	All_enzymes	Liver
Q8VBT2	3.60939e-06	All_enzymes	Liver
Q60710	4.60335e-07	All_enzymes	Liver
Q04750	4.28935e-07	All_enzymes	Liver
Q99K85	2.71389e-08	All_enzymes	Liver
Q8BUH8	4.21558e-08	All_enzymes	Liver
Q9Z2I9	6.57409e-06	All_enzymes	Liver
Q9QWG7	2.8012e-07	All_enzymes	Liver
Q99KH8	1.51794e-07	All_enzymes	Liver
Q8C1W1	2.49611e-09	All_enzymes	Liver
Q80TB8	6.82918e-09	All_enzymes	Liver
Q62465	2.09859e-07	All_enzymes	Liver
Q8VDQ1	6.9705e-07	All_enzymes	Liver
Q91ZS8	5.40345e-08	All_enzymes	Liver
Q9D2Z4	6.79691e-10	All_enzymes	Liver
Q6P8J2	6.28866e-08	All_enzymes	Liver
P17563	9.38846e-07	All_enzymes	Liver
Q8K330	3.0976e-08	All_enzymes	Liver
Q9CWR7	9.28734e-10	All_enzymes	Liver
Q80VR3	1.2279e-06	All_enzymes	Liver
Q8R3F9	7.99861e-08	All_enzymes	Liver
Q3U2A8	9.4453e-08	All_enzymes	Liver
Q9DCG6	4.07257e-06	All_enzymes	Liver
Q60636	2.96877e-07	All_enzymes	Liver
A2AR02	2.58307e-08	All_enzymes	Liver
Q60841	1.73373e-08	All_enzymes	Liver
P07742	1.13282e-07	All_enzymes	Liver
Q9DBU5	1.81648e-09	All_enzymes	Liver
Q8BKF1	2.48762e-08	All_enzymes	Liver
O09164	3.81826e-08	All_enzymes	Liver
Q8JZZ0	1.45069e-06	All_enzymes	Liver
P52196	4.17193e-06	All_enzymes	Liver
Q64435	5.35482e-07	All_enzymes	Liver
P52430	2.89012e-06	All_enzymes	Liver
Q8R3B1	1.80678e-08	All_enzymes	Liver
Q62087	5.88899e-07	All_enzymes	Liver
P70336	2.79395e-07	All_enzymes	Liver
Q8BP47	1.19983e-06	All_enzymes	Liver
P25688	2.41381e-05	All_enzymes	Liver
A2AN08	1.36562e-06	All_enzymes	Liver
P52479	1.31769e-09	All_enzymes	Liver
P52623	5.29006e-08	All_enzymes	Liver
Q3UP75	2.79265e-07	All_enzymes	Liver
Q9R0P9	7.12058e-09	All_enzymes	Liver
P07607	1.72917e-08	All_enzymes	Liver
Q62452	3.42049e-07	All_enzymes	Liver
Q8CGR7	8.12556e-09	All_enzymes	Liver
P35831	1.46157e-07	All_enzymes	Liver
O35239	5.3775e-08	All_enzymes	Liver
Q99LB7	1.13979e-05	All_enzymes	Liver
Q9DA37	5.72919e-09	All_enzymes	Liver
Q6DIC0	7.03924e-08	All_enzymes	Liver
P09671	4.06061e-06	All_enzymes	Liver
Q8R5A0	2.578e-08	All_enzymes	Liver
E9Q5F9	7.55109e-08	All_enzymes	Liver
Q8BMZ5	1.97298e-08	All_enzymes	Liver
Q3TD49	1.90837e-07	All_enzymes	Liver
Q8BWF0	2.51696e-06	All_enzymes	Liver
Q9DBY1	8.90305e-08	All_enzymes	Liver
G5E870	1.91587e-07	All_enzymes	Liver
Q91ZJ9	3.40429e-09	All_enzymes	Liver
P54071	4.25878e-06	All_enzymes	Liver
O54782	9.79357e-08	All_enzymes	Liver
Q8VC12	4.48975e-06	All_enzymes	Liver
Q8R516	7.32978e-08	All_enzymes	Liver
Q8CJ19	8.27543e-08	All_enzymes	Liver
Q3THS6	2.98308e-07	All_enzymes	Liver
P06795	1.01813e-08	All_enzymes	Liver
Q9ERV1	1.19587e-08	All_enzymes	Liver
O35657	3.98698e-08	All_enzymes	Liver
Q64669	1.72413e-07	All_enzymes	Liver
Q80WB5	1.50351e-08	All_enzymes	Liver
Q9DD16	9.13621e-09	All_enzymes	Liver
Q1HFZ0	3.64955e-07	All_enzymes	Liver
Q8BXN7	1.99212e-08	All_enzymes	Liver
Q60597	2.77374e-06	All_enzymes	Liver
Q62312	5.56753e-09	All_enzymes	Liver
Q8BMQ2	6.48049e-08	All_enzymes	Liver
Q9QZU9	3.71772e-08	All_enzymes	Liver
Q8CCJ3	5.5293e-07	All_enzymes	Liver
Q8VEJ9	4.62798e-08	All_enzymes	Liver
Q6TEK5	8.66061e-08	All_enzymes	Liver
Q9QYC7	2.47883e-07	All_enzymes	Liver
A2AJQ3	1.33311e-08	All_enzymes	Liver
Q3UP87	8.62809e-10	All_enzymes	Liver
Q91YE3	1.75168e-08	All_enzymes	Liver
Q80TA1	4.86491e-07	All_enzymes	Liver
Q8CG64	2.24876e-08	All_enzymes	Liver
P39749	4.14511e-08	All_enzymes	Liver
Q64467	2.24553e-05	All_enzymes	Liver
Q9Z0N1	1.82496e-06	All_enzymes	Liver
P00342	1.29412e-05	All_enzymes	Liver
P16054	2.58155e-08	All_enzymes	Liver
Q4VC33	8.15942e-08	All_enzymes	Liver
Q8BH98	5.65092e-09	All_enzymes	Liver
Q9JJQ0	1.53573e-08	All_enzymes	Liver
O88531	2.3599e-07	All_enzymes	Liver
Q9D868	7.52036e-08	All_enzymes	Liver
O08807	6.82135e-07	All_enzymes	Liver
Q61144	2.37899e-09	All_enzymes	Liver
Q91YT2	1.00843e-08	All_enzymes	Liver
Q05921	4.99253e-08	All_enzymes	Liver
Q9Z129	7.27151e-09	All_enzymes	Liver
Q9CQS5	2.98294e-08	All_enzymes	Liver
Q6PEE3	4.27477e-08	All_enzymes	Liver
E9Q9W4	1.92409e-09	All_enzymes	Liver
Q9CWY8	1.79076e-08	All_enzymes	Liver
Q91VJ4	9.40141e-08	All_enzymes	Liver
Q9Z1W9	2.84551e-08	All_enzymes	Liver
Q99M01	5.22861e-08	All_enzymes	Liver
Q8VCS3	8.86324e-09	All_enzymes	Liver
P11214	1.60905e-09	All_enzymes	Liver
Q3U4G3	3.35657e-09	All_enzymes	Liver
P50096	9.86702e-09	All_enzymes	Liver
P70699	5.53219e-07	All_enzymes	Liver
Q9D1I5	2.53088e-07	All_enzymes	Liver
Q9CXC3	4.65749e-08	All_enzymes	Liver
Q9CQG2	1.70821e-08	All_enzymes	Liver
Q99JY8	6.78646e-08	All_enzymes	Liver
O08600	2.55684e-07	All_enzymes	Liver
Q99P30	3.55107e-06	All_enzymes	Liver
O70362	1.0495e-07	All_enzymes	Liver
Q9D787	2.46716e-07	All_enzymes	Liver
Q61152	3.65905e-09	All_enzymes	Liver
O55047	1.63073e-08	All_enzymes	Liver
Q60803	5.51681e-09	All_enzymes	Liver
Q3TX08	7.56232e-08	All_enzymes	Liver
Q61096	1.34305e-08	All_enzymes	Liver
P20664	1.7387e-08	All_enzymes	Liver
P97321	1.20913e-08	All_enzymes	Liver
P10833	1.66375e-07	All_enzymes	Liver
Q9CSH3	1.64802e-07	All_enzymes	Liver
P62908	7.17341e-06	All_enzymes	Liver
Q9D8H7	8.07302e-08	All_enzymes	Liver
Q9WVP6	6.91023e-08	All_enzymes	Liver
Q8BWM0	2.72752e-07	All_enzymes	Liver
P53612	1.20984e-07	All_enzymes	Liver
P59644	3.14906e-09	All_enzymes	Liver
Q9D1E8	1.21054e-08	All_enzymes	Liver
P16675	4.75725e-07	All_enzymes	Liver
Q9ET26	2.04953e-07	All_enzymes	Liver
P62071	9.49601e-08	All_enzymes	Liver
Q8QZT1	1.39028e-05	All_enzymes	Liver
Q6P8M1	6.28764e-08	All_enzymes	Liver
Q9JJX7	4.65629e-08	All_enzymes	Liver
Q6P073	2.7849e-09	All_enzymes	Liver
Q9D816	5.29741e-09	All_enzymes	Liver
O55127	4.04889e-09	All_enzymes	Liver
P97311	1.06563e-07	All_enzymes	Liver
Q80YV4	3.18464e-08	All_enzymes	Liver
Q9Z185	2.82546e-09	All_enzymes	Liver
Q8K4K6	1.20356e-07	All_enzymes	Liver
P28650	1.44139e-07	All_enzymes	Liver
O09046	1.2699e-07	All_enzymes	Liver
O88554	7.28742e-09	All_enzymes	Liver
Q9R1S3	2.00807e-08	All_enzymes	Liver
Q9Z280	6.66003e-08	All_enzymes	Liver
B2RU80	1.6147e-07	All_enzymes	Liver
Q8BIP0	6.16776e-08	All_enzymes	Liver
Q01853	9.60022e-06	All_enzymes	Liver
P62915	1.1551e-07	All_enzymes	Liver
P36371	1.27171e-07	All_enzymes	Liver
Q01320	1.30948e-07	All_enzymes	Liver
Q62348	1.00445e-07	All_enzymes	Liver
Q8K411	6.62413e-07	All_enzymes	Liver
Q80X95	6.60271e-08	All_enzymes	Liver
Q8BIJ6	8.27901e-07	All_enzymes	Liver
P38585	1.11669e-09	All_enzymes	Liver
Q3UH66	1.11669e-09	All_enzymes	Liver
Q91XU0	5.53084e-08	All_enzymes	Liver
Q9Z1B3	7.76512e-08	All_enzymes	Liver
Q5SUR0	2.14302e-07	All_enzymes	Liver
Q9DBC0	5.11665e-07	All_enzymes	Liver
Q9WUM5	4.0043e-06	All_enzymes	Liver
O54781	4.82761e-08	All_enzymes	Liver
P46978	7.29256e-07	All_enzymes	Liver
Q9QYY8	3.44546e-08	All_enzymes	Liver
P56677	3.17214e-09	All_enzymes	Liver
Q7TSE6	2.22293e-08	All_enzymes	Liver
Q9WTK7	2.19293e-08	All_enzymes	Liver
O88196	3.77135e-08	All_enzymes	Liver
Q8BG87	2.03801e-09	All_enzymes	Liver
Q91WC0	1.93032e-07	All_enzymes	Liver
Q8BWQ1	1.76085e-06	All_enzymes	Liver
P63330	1.02821e-07	All_enzymes	Liver
P62835	1.36118e-07	All_enzymes	Liver
O35730	2.89144e-08	All_enzymes	Liver
P58801	8.72197e-09	All_enzymes	Liver
Q8BU30	1.1377e-06	All_enzymes	Liver
Q8BML9	8.79815e-07	All_enzymes	Liver
Q8BX13	1.0917e-07	All_enzymes	Liver
Q8BJM7	4.61306e-08	All_enzymes	Liver
Q9D1C1	1.46794e-09	All_enzymes	Liver
Q99PM9	8.75402e-09	All_enzymes	Liver
Q9CWU2	1.92305e-08	All_enzymes	Liver
Q9CPV7	2.16799e-08	All_enzymes	Liver
Q99P21	1.4466e-08	All_enzymes	Liver
Q61391	6.33694e-09	All_enzymes	Liver
Q9EQQ9	1.02127e-07	All_enzymes	Liver
Q6PB44	2.21301e-07	All_enzymes	Liver
Q9QZH3	7.88766e-08	All_enzymes	Liver
O35593	4.16582e-07	All_enzymes	Liver
Q06180	1.38294e-08	All_enzymes	Liver
Q80W22	8.5027e-07	All_enzymes	Liver
Q02053	4.07534e-06	All_enzymes	Liver
Q9JLT4	5.14663e-07	All_enzymes	Liver
P55144	1.83831e-08	All_enzymes	Liver
Q3TCN2	1.26347e-07	All_enzymes	Liver
Q8VCH0	6.59083e-06	All_enzymes	Liver
Q8BYC6	1.95456e-07	All_enzymes	Liver
Q6ZQ93	4.08359e-08	All_enzymes	Liver
Q6ZWZ2	4.50575e-08	All_enzymes	Liver
Q3TW96	1.18577e-07	All_enzymes	Liver
Q9CZP0	4.14664e-09	All_enzymes	Liver
Q8BNV1	8.46753e-08	All_enzymes	Liver
Q9JKB1	2.82633e-07	All_enzymes	Liver
O09053	1.7072e-08	All_enzymes	Liver
O70481	1.03068e-07	All_enzymes	Liver
Q5NC05	1.76778e-08	All_enzymes	Liver
Q9JIZ9	9.62884e-09	All_enzymes	Liver
Q9D711	1.68259e-07	All_enzymes	Liver
Q91W36	2.52665e-08	All_enzymes	Liver
P50516	5.5506e-07	All_enzymes	Liver
Q00993	8.14796e-09	All_enzymes	Liver
Q6A4J8	3.53365e-07	All_enzymes	Liver
P61082	2.0992e-07	All_enzymes	Liver
P56581	4.96665e-09	All_enzymes	Liver
Q9WUN2	6.99531e-08	All_enzymes	Liver
Q8BWC0	6.3666e-09	All_enzymes	Liver
P27641	2.08235e-07	All_enzymes	Liver
Q8BWR4	3.99877e-08	All_enzymes	Liver
Q80XP9	1.51324e-07	All_enzymes	Liver
Q5Y5T1	1.01141e-08	All_enzymes	Liver
Q0KL02	4.98867e-08	All_enzymes	Liver
P31254	4.07534e-06	All_enzymes	Liver
Q60989	9.96371e-08	All_enzymes	Liver
Q71FD5	6.5925e-08	All_enzymes	Liver
Q91YN5	1.83279e-07	All_enzymes	Liver
B2RX14	7.38588e-08	All_enzymes	Liver
Q8VDW4	7.96571e-09	All_enzymes	Liver
Q91WL8	6.15992e-08	All_enzymes	Liver
Q04736	1.20955e-07	All_enzymes	Liver
A2RSX7	4.16639e-09	All_enzymes	Liver
Q6ZQM8	1.40482e-06	All_enzymes	Liver
P70398	7.95154e-07	All_enzymes	Liver
Q5FWH2	1.85936e-08	All_enzymes	Liver
Q9Z0K8	1.51494e-07	All_enzymes	Liver
Q8C878	1.89644e-07	All_enzymes	Liver
P35918	5.78324e-08	All_enzymes	Liver
Q711T7	9.88156e-08	All_enzymes	Liver
P70268	5.42235e-08	All_enzymes	Liver
O35448	3.18517e-08	All_enzymes	Liver
Q80U87	7.43283e-08	All_enzymes	Liver
P49446	2.02604e-08	All_enzymes	Liver
Q8K1J6	1.51877e-07	All_enzymes	Liver
Q9D2E1	6.76808e-08	All_enzymes	Liver
P56399	1.81822e-06	All_enzymes	Liver
Q9JMH6	1.45928e-06	All_enzymes	Liver
O08759	1.98628e-07	All_enzymes	Liver
A2A8L5	1.03424e-07	All_enzymes	Liver
Q9R1Z7	8.06275e-08	All_enzymes	Liver
P70303	5.42132e-08	All_enzymes	Liver
Q99MD6	2.01234e-08	All_enzymes	Liver
B1AQJ2	1.72831e-08	All_enzymes	Liver
P58389	2.01342e-07	All_enzymes	Liver
Q99MN1	1.06969e-06	All_enzymes	Liver
O54864	4.97673e-09	All_enzymes	Liver
Q9CXA2	1.90269e-07	All_enzymes	Liver
Q8R5K2	1.60881e-07	All_enzymes	Liver
Q3TNA1	1.01299e-06	All_enzymes	Liver
Q8VCI0	2.8345e-07	All_enzymes	Liver
O08586	5.21489e-08	All_enzymes	Liver
Q8BGQ7	2.88094e-06	All_enzymes	Liver
Q8R086	2.64927e-06	All_enzymes	Liver
Q6P8U6	7.69634e-10	All_enzymes	Liver
Q8BGR2	5.06065e-08	All_enzymes	Liver
Q8R502	1.05468e-07	All_enzymes	Liver
P49717	7.20803e-08	All_enzymes	Liver
Q8K2J0	1.00118e-08	All_enzymes	Liver
Q64729	6.78587e-09	All_enzymes	Liver
Q6NVE9	6.39579e-08	All_enzymes	Liver
Q64737	1.04136e-06	All_enzymes	Liver
Q9Z1X2	1.39471e-08	All_enzymes	Liver
Q99KK9	1.2099e-07	All_enzymes	Liver
Q5I043	1.2532e-09	All_enzymes	Liver
Q8C7R4	2.09864e-07	All_enzymes	Liver
Q64512	2.13028e-08	All_enzymes	Liver
Q9D0C4	7.91827e-08	All_enzymes	Liver
Q9CQ37	1.66205e-08	All_enzymes	Liver
O70475	7.30038e-06	All_enzymes	Liver
Q9CWH5	4.33531e-08	All_enzymes	Liver
Q80TP3	8.30151e-08	All_enzymes	Liver
P13439	2.2229e-07	All_enzymes	Liver
P21958	7.18628e-08	All_enzymes	Liver
O88856	3.89649e-08	All_enzymes	Liver
Q9CQU0	1.42245e-07	All_enzymes	Liver
Q9JJZ4	3.77374e-08	All_enzymes	Liver
Q9Z2C5	9.6219e-08	All_enzymes	Liver
Q9DAT5	1.15989e-07	All_enzymes	Liver
P11725	1.27595e-05	All_enzymes	Liver
E9Q236	1.05505e-07	All_enzymes	Liver
Q9R1S7	2.73633e-07	All_enzymes	Liver
P05622	3.6238e-07	All_enzymes	Liver
P99029	7.84674e-06	All_enzymes	Liver
P60605	3.74371e-08	All_enzymes	Liver
P62254	1.01811e-07	All_enzymes	Liver
Q8BJQ2	1.80245e-09	All_enzymes	Liver
P19221	2.27629e-07	All_enzymes	Liver
P35917	2.9598e-08	All_enzymes	Liver
P63147	5.97273e-09	All_enzymes	Liver
Q63886	2.63195e-06	All_enzymes	Liver
P39429	4.06627e-08	All_enzymes	Liver
B1AY13	3.38772e-07	All_enzymes	Liver
P68037	6.42685e-07	All_enzymes	Liver
P46467	1.9956e-07	All_enzymes	Liver
P53811	6.85558e-07	All_enzymes	Liver
P61079	3.86608e-07	All_enzymes	Liver
Q8CFI2	5.61925e-08	All_enzymes	Liver
Q8VDZ4	3.4687e-08	All_enzymes	Liver
Q8BGG7	2.72218e-08	All_enzymes	Liver
Q6WKZ8	2.12476e-07	All_enzymes	Liver
Q8BZZ3	8.33752e-09	All_enzymes	Liver
Q9CRC0	3.17844e-07	All_enzymes	Liver
Q497J1	5.8761e-09	All_enzymes	Liver
P40142	6.47812e-06	All_enzymes	Liver
Q91W82	6.05715e-10	All_enzymes	Liver
Q6P4T2	7.16537e-07	All_enzymes	Liver
Q9DBR1	1.59152e-07	All_enzymes	Liver
Q8C0P7	1.48116e-08	All_enzymes	Liver
Q8R173	3.36508e-09	All_enzymes	Liver
Q8CHE4	6.55436e-09	All_enzymes	Liver
Q99KP6	4.45475e-07	All_enzymes	Liver
Q8R2Y8	2.18487e-07	All_enzymes	Liver
E9Q612	1.31278e-09	All_enzymes	Liver
Q99JI6	6.60638e-07	All_enzymes	Liver
Q9CXJ1	2.02561e-07	All_enzymes	Liver
Q9ER72	6.49598e-07	All_enzymes	Liver
Q8BWT1	3.5952e-05	All_enzymes	Liver
Q9D735	8.21915e-08	All_enzymes	Liver
P17742	9.01177e-06	All_enzymes	Liver
Q3TL26	1.28594e-08	All_enzymes	Liver
Q3UE37	4.07208e-08	All_enzymes	Liver
P24604	1.80159e-09	All_enzymes	Liver
Q9CY27	1.32426e-06	All_enzymes	Liver
Q8K387	2.25418e-09	All_enzymes	Liver
P59267	2.49611e-10	All_enzymes	Liver
Q9DCL4	1.16488e-08	All_enzymes	Liver
O35710	4.06457e-09	All_enzymes	Liver
Q3TZX8	3.44412e-08	All_enzymes	Liver
P03888	3.37095e-08	All_enzymes	Liver
Q8VCC1	9.19178e-07	All_enzymes	Liver
P26618	1.04005e-09	All_enzymes	Liver
P61458	1.72665e-06	All_enzymes	Liver
Q8BWW9	1.76239e-07	All_enzymes	Liver
G5E897	1.51319e-08	All_enzymes	Liver
Q60866	6.99374e-07	All_enzymes	Liver
P18052	5.00697e-08	All_enzymes	Liver
Q3U3Q1	5.94638e-09	All_enzymes	Liver
P83741	1.51324e-07	All_enzymes	Liver
Q8JZL3	1.50978e-07	All_enzymes	Liver
Q9QUN7	1.76939e-08	All_enzymes	Liver
Q8C0D0	1.44889e-08	All_enzymes	Liver
Q9D9M2	4.37664e-08	All_enzymes	Liver
Q8JZM0	1.69527e-08	All_enzymes	Liver
Q8BU04	1.6602e-08	All_enzymes	Liver
Q9DBH0	2.34836e-08	All_enzymes	Liver
A2RSY6	7.51173e-08	All_enzymes	Liver
Q9CR68	3.16883e-06	All_enzymes	Liver
Q6P5E4	1.18881e-06	All_enzymes	Liver
Q6P1B1	4.43983e-07	All_enzymes	Liver
P97789	1.66262e-07	All_enzymes	Liver
Q8CAY6	3.72377e-06	All_enzymes	Liver
P52483	5.04355e-08	All_enzymes	Liver
Q8C0R0	7.73583e-09	All_enzymes	Liver
P47810	1.54274e-09	All_enzymes	Liver
Q5BLK4	1.81493e-07	All_enzymes	Liver
Q8BYR1	4.25637e-08	All_enzymes	Liver
Q9WUP7	1.84019e-07	All_enzymes	Liver
Q283N4	4.31363e-07	All_enzymes	Liver
P35969	4.35509e-09	All_enzymes	Liver
B7ZMP1	2.05761e-07	All_enzymes	Liver
Q9CWG8	1.78139e-07	All_enzymes	Liver
Q9JHP7	2.26186e-08	All_enzymes	Liver
Q62293	4.54245e-08	All_enzymes	Liver
Q9R0Q7	1.19959e-06	All_enzymes	Liver
Q8C1A5	2.00994e-07	All_enzymes	Liver
Q9EQJ0	3.37344e-08	All_enzymes	Liver
Q91VT1	1.11961e-08	All_enzymes	Liver
Q3UHB1	5.38228e-08	All_enzymes	Liver
Q8K010	2.52637e-06	All_enzymes	Liver
O08760	3.34262e-09	All_enzymes	Liver
B2RRE7	1.70468e-07	All_enzymes	Liver
Q8CEE6	2.557e-08	All_enzymes	Liver
Q8CIE4	4.25773e-08	All_enzymes	Liver
P57080	1.28735e-07	All_enzymes	Liver
P23506	1.10062e-07	All_enzymes	Liver
Q9QUR7	5.13666e-08	All_enzymes	Liver
P29351	5.84382e-07	All_enzymes	Liver
Q05117	1.19577e-07	All_enzymes	Liver
Q8BP74	2.48617e-08	All_enzymes	Liver
Q6ZQM0	2.43352e-09	All_enzymes	Liver
Q06806	2.67587e-08	All_enzymes	Liver
Q02858	1.35086e-08	All_enzymes	Liver
P23475	1.53779e-07	All_enzymes	Liver
P61089	8.95084e-07	All_enzymes	Liver
Q99N42	4.39672e-07	All_enzymes	Liver
O35955	1.48571e-07	All_enzymes	Liver
Q8CI94	2.13651e-07	All_enzymes	Liver
P47968	2.49142e-08	All_enzymes	Liver
Q9R0M5	1.1332e-07	All_enzymes	Liver
Q80WG7	3.70741e-09	All_enzymes	Liver
Q7TQD2	6.4881e-08	All_enzymes	Liver
Q5NCC3	4.45236e-09	All_enzymes	Liver
Q3UWQ3	3.17199e-08	All_enzymes	Liver
Q80YR4	1.58333e-07	All_enzymes	Liver
P26187	3.85457e-08	All_enzymes	Liver
P15532	7.78156e-07	All_enzymes	Liver
Q3TFD2	9.35996e-09	All_enzymes	Liver
Q9Z183	2.74922e-09	All_enzymes	Liver
Q6PCL9	3.53616e-09	All_enzymes	Liver
Q61183	6.91023e-08	All_enzymes	Liver
O70161	1.98257e-08	All_enzymes	Liver
Q9QUI0	1.83492e-07	All_enzymes	Liver
Q9JJ00	7.51819e-08	All_enzymes	Liver
Q9CZL5	1.7409e-07	All_enzymes	Liver
Q64455	4.61181e-08	All_enzymes	Liver
Q60692	1.29807e-06	All_enzymes	Liver
O55234	8.44945e-07	All_enzymes	Liver
Q3UQ28	4.55642e-07	All_enzymes	Liver
Q80YD1	2.19071e-07	All_enzymes	Liver
[truncated: 10,824 more rows]
