# Supplementary material for: Decreased liver B vitamin-related enzymes as a metabolic hallmark of cancer cachexia
Source: Nat Commun. 2023 Oct 6;14:6246. doi: 10.1038/s41467-023-41952-w (PMC10558488; doi:10.1038/s41467-023-41952-w)
Supplement: Supplementary file 4 — Source Data [file 41467_2023_41952_MOESM4_ESM.zip › source_data_ed3/FigS1c_S2b.xlsx]

## Sheet: FigS1c
class	sex	key	fc
MEWO	female	Body weight	1.11998
MEWO	female	GM muscle	1.20249
MEWO	female	TA muscle	1.2317
MEWO	female	Subcutaneous WAT	0.766989
MEWO	female	Visceral WAT	1.06482
MEWO	female	BAT	0.957521
MEWO	female	Kidney	1.0395
MEWO	female	Liver	1.22872
MEWO	female	Body weight	1.01589
MEWO	female	GM muscle	1.24372
MEWO	female	TA muscle	1.20362
MEWO	female	Subcutaneous WAT	1.09595
MEWO	female	Visceral WAT	0.787999
MEWO	female	BAT	0.85113
MEWO	female	Kidney	1.05098
MEWO	female	Liver	1.126
MEWO	female	Body weight	0.96319
MEWO	female	GM muscle	1.033
MEWO	female	TA muscle	1.125
MEWO	female	Subcutaneous WAT	0.640167
MEWO	female	Visceral WAT	0.819134
MEWO	female	BAT	0.855807
MEWO	female	Kidney	0.962441
MEWO	female	Liver	0.990627
MEWO	female	Body weight	1.11566
MEWO	female	GM muscle	1.01391
MEWO	female	TA muscle	1.13623
MEWO	female	Subcutaneous WAT	0.766123
MEWO	female	Visceral WAT	0.952165
MEWO	female	BAT	0.969213
MEWO	female	Kidney	1.07448
MEWO	female	Liver	1.1979
MEWO	female	Body weight	1.104
MEWO	female	GM muscle	1.02842
MEWO	female	TA muscle	0.993968
MEWO	female	Subcutaneous WAT	1.20329
MEWO	female	Visceral WAT	0.858194
MEWO	female	BAT	1.0873
MEWO	female	Kidney	1.10099
MEWO	female	Liver	1.1364
MEWO	female	Body weight	1.0202
MEWO	female	GM muscle	1.03987
MEWO	female	TA muscle	0.821755
MEWO	female	Subcutaneous WAT	0.926273
MEWO	female	Visceral WAT	NA
MEWO	female	BAT	0.990257
MEWO	female	Kidney	0.973918
MEWO	female	Liver	1.03966
MEWO	female	Body weight	1.14633
MEWO	female	GM muscle	1.05743
MEWO	female	TA muscle	1.07072
MEWO	female	Subcutaneous WAT	0.732362
MEWO	female	Visceral WAT	0.79649
MEWO	female	BAT	0.996103
MEWO	female	Kidney	1.1939
MEWO	female	Liver	1.23145
MEWO	female	Body weight	1.12214
MEWO	female	GM muscle	1.03834
MEWO	female	TA muscle	0.952787
MEWO	female	Subcutaneous WAT	1.34786
MEWO	female	Visceral WAT	1.29465
MEWO	female	BAT	0.963367
MEWO	female	Kidney	1.14252
MEWO	female	Liver	1.08781
MEWO	female	Body weight	0.974852
MEWO	female	GM muscle	0.959705
MEWO	female	TA muscle	1.41514
MEWO	female	Subcutaneous WAT	0.476555
MEWO	female	Visceral WAT	0.000566091
MEWO	female	BAT	0.93297
MEWO	female	Kidney	1.41552
MEWO	female	Liver	1.0752
MEWO	male	Body weight	1.02591
MEWO	male	GM muscle	0.880193
MEWO	male	TA muscle	0.865275
MEWO	male	Subcutaneous WAT	0.87959
MEWO	male	Visceral WAT	0.41993
MEWO	male	BAT	0.555884
MEWO	male	Kidney	1.04613
MEWO	male	Liver	0.991043
MEWO	male	Body weight	1.07493
MEWO	male	GM muscle	1.17778
MEWO	male	TA muscle	1.10152
MEWO	male	Subcutaneous WAT	1.01911
MEWO	male	Visceral WAT	0.791022
MEWO	male	BAT	1.29845
MEWO	male	Kidney	1.04269
MEWO	male	Liver	1.05536
MEWO	male	Body weight	0.93109
MEWO	male	GM muscle	0.912839
MEWO	male	TA muscle	0.866698
MEWO	male	Subcutaneous WAT	0.574997
MEWO	male	Visceral WAT	0.506876
MEWO	male	BAT	0.973058
MEWO	male	Kidney	0.910607
MEWO	male	Liver	0.822133
MEWO	male	Body weight	0.963019
MEWO	male	GM muscle	1.03463
MEWO	male	TA muscle	1.1129
MEWO	male	Subcutaneous WAT	0.453782
MEWO	male	Visceral WAT	0.318185
MEWO	male	BAT	0.962628
MEWO	male	Kidney	1.00725
MEWO	male	Liver	0.998381
MEWO	male	Body weight	1.02139
MEWO	male	GM muscle	1.0315
MEWO	male	TA muscle	0.976281
MEWO	male	Subcutaneous WAT	0.779441
MEWO	male	Visceral WAT	0.666338
MEWO	male	BAT	1.01686
MEWO	male	Kidney	1.09109
MEWO	male	Liver	1.07413
MEWO	male	Body weight	0.983659
MEWO	male	GM muscle	1.0315
MEWO	male	TA muscle	0.913662
MEWO	male	Subcutaneous WAT	0.744561
MEWO	male	Visceral WAT	1.11846
MEWO	male	BAT	1.25361
MEWO	male	Kidney	0.876972
MEWO	male	Liver	0.914331
MEWO	female	Body weight	1.03556
MEWO	female	GM muscle	1.00595
MEWO	female	TA muscle	1.04928
MEWO	female	Subcutaneous WAT	0.646195
MEWO	female	Visceral WAT	0.509682
MEWO	female	BAT	0.829281
MEWO	female	Kidney	1.00667
MEWO	female	Liver	1.1136
MEWO	female	Body weight	0.917172
MEWO	female	GM muscle	0.950613
MEWO	female	TA muscle	1.11304
MEWO	female	Subcutaneous WAT	0.529021
MEWO	female	Visceral WAT	0.265571
MEWO	female	BAT	0.660353
MEWO	female	Kidney	0.89047
MEWO	female	Liver	0.858152
MEWO	female	Body weight	0.963232
MEWO	female	GM muscle	0.808406
MEWO	female	TA muscle	0.87343
MEWO	female	Subcutaneous WAT	1.16536
MEWO	female	Visceral WAT	1.27823
MEWO	female	BAT	0.822114
MEWO	female	Kidney	0.917504
MEWO	female	Liver	0.943795
MEWO	male	Body weight	1.09075
MEWO	male	GM muscle	1.05158
MEWO	male	TA muscle	1.20676
MEWO	male	Subcutaneous WAT	1.08743
MEWO	male	Visceral WAT	0.512492
MEWO	male	BAT	0.884116
MEWO	male	Kidney	1.15122
MEWO	male	Liver	1.20114
MEWO	male	Body weight	1.03311
MEWO	male	GM muscle	1.04597
MEWO	male	TA muscle	1.12998
MEWO	male	Subcutaneous WAT	0.9685
MEWO	male	Visceral WAT	0.950424
MEWO	male	BAT	1.02697
MEWO	male	Kidney	1.08298
MEWO	male	Liver	1.00331
MEWO	male	Body weight	0.981564
MEWO	male	GM muscle	0.878915
MEWO	male	TA muscle	0.884623
MEWO	male	Subcutaneous WAT	0.626676
MEWO	male	Visceral WAT	0.221436
MEWO	male	BAT	0.733267
MEWO	male	Kidney	0.967715
MEWO	male	Liver	0.921314
MEWO	female	Body weight	1.02182
MEWO	female	GM muscle	1.02137
MEWO	female	TA muscle	1.13237
MEWO	female	Subcutaneous WAT	0.828626
MEWO	female	Visceral WAT	0.383938
MEWO	female	BAT	0.649091
MEWO	female	Kidney	1.07852
MEWO	female	Liver	1.12536
MEWO	female	Body weight	0.95798
MEWO	female	GM muscle	0.961121
MEWO	female	TA muscle	0.871498
MEWO	female	Subcutaneous WAT	0.835007
MEWO	female	Visceral WAT	0.460391
MEWO	female	BAT	0.795495
MEWO	female	Kidney	0.978687
MEWO	female	Liver	0.936961
MEWO	female	Body weight	0.828283
MEWO	female	GM muscle	0.774081
MEWO	female	TA muscle	1.21159
MEWO	female	Subcutaneous WAT	0.188812
MEWO	female	Visceral WAT	0.26993
MEWO	female	BAT	0.780138
MEWO	female	Kidney	0.795139
MEWO	female	Liver	0.693393
MEWO	male	Body weight	1.03061
MEWO	male	GM muscle	0.983014
MEWO	male	TA muscle	1.16837
MEWO	male	Subcutaneous WAT	0.874103
MEWO	male	Visceral WAT	0.814777
MEWO	male	BAT	0.776224
MEWO	male	Kidney	0.994056
MEWO	male	Liver	0.968796
MEWO	male	Body weight	0.977985
MEWO	male	GM muscle	1.05158
MEWO	male	TA muscle	0.879616
MEWO	male	Subcutaneous WAT	0.7244
MEWO	male	Visceral WAT	0.5619
MEWO	male	BAT	1.01199
MEWO	male	Kidney	0.962058
MEWO	male	Liver	0.970615
MEWO	male	Body weight	0.998389
MEWO	male	GM muscle	0.845255
MEWO	male	TA muscle	1.08325
MEWO	male	Subcutaneous WAT	1.09325
MEWO	male	Visceral WAT	0.744708
MEWO	male	BAT	1.02198
MEWO	male	Kidney	1.03967
MEWO	male	Liver	1.01963
MEWO	female	Body weight	0.897374
MEWO	female	GM muscle	0.987741
MEWO	female	TA muscle	0.703382
MEWO	female	Subcutaneous WAT	0.85792
MEWO	female	Visceral WAT	0.439936
MEWO	female	BAT	0.797543
MEWO	female	Kidney	0.894264
MEWO	female	Liver	0.883519
MEWO	female	Body weight	1.00768
MEWO	female	GM muscle	0.91979
MEWO	female	TA muscle	1.00097
MEWO	female	Subcutaneous WAT	0.657506
MEWO	female	Visceral WAT	0.318887
MEWO	female	BAT	0.625544
MEWO	female	Kidney	1.02517
MEWO	female	Liver	1.06601
MEWO	male	Body weight	0.928584
MEWO	male	GM muscle	0.916939
MEWO	male	TA muscle	1.06155
MEWO	male	Subcutaneous WAT	0.55931
MEWO	male	Visceral WAT	0.401999
MEWO	male	BAT	0.756244
MEWO	male	Kidney	0.898416
MEWO	male	Liver	0.904937
MEWO	male	Body weight	1.03132
MEWO	male	GM muscle	0.983014
MEWO	male	TA muscle	1.01481
MEWO	male	Subcutaneous WAT	0.988044
MEWO	male	Visceral WAT	0.621189
MEWO	male	BAT	0.741259
MEWO	male	Kidney	0.970543
MEWO	male	Liver	1.0674
LNCA	male	Body weight	0.698589
LNCA	male	GM muscle	0.669736
LNCA	male	TA muscle	0.652839
LNCA	male	Subcutaneous WAT	0.026441
LNCA	male	Visceral WAT	0.000128416
LNCA	male	BAT	0.595672
LNCA	male	Kidney	0.951169
LNCA	male	Liver	0.788821
LNCA	female	Body weight	0.656239
LNCA	female	GM muscle	0.754334
LNCA	female	TA muscle	0.819376
LNCA	female	Subcutaneous WAT	0.0958522
LNCA	female	Visceral WAT	8.7687e-05
LNCA	female	BAT	0.450281
LNCA	female	Kidney	0.973846
LNCA	female	Liver	0.885889
LNCA	female	Body weight	0.570921
LNCA	female	GM muscle	0.725217
LNCA	female	TA muscle	0.756979
LNCA	female	Subcutaneous WAT	0.060241
LNCA	female	Visceral WAT	8.7687e-05
LNCA	female	BAT	0.378361
LNCA	female	Kidney	0.849991
LNCA	female	Liver	0.821468
LNCA	female	Body weight	0.631354
LNCA	female	GM muscle	0.857259
LNCA	female	TA muscle	0.899836
LNCA	female	Subcutaneous WAT	0.0820469
LNCA	female	Visceral WAT	8.7687e-05
LNCA	female	BAT	0.227225
LNCA	female	Kidney	0.932657
LNCA	female	Liver	0.771222
LNCA	female	Body weight	0.618557
LNCA	female	GM muscle	0.7198
LNCA	female	TA muscle	0.82266
LNCA	female	Subcutaneous WAT	0.0655748
LNCA	female	Visceral WAT	0.00219217
LNCA	female	BAT	0.360642
LNCA	female	Kidney	0.80909
LNCA	female	Liver	0.855471
LNCA	male	Body weight	0.614919
LNCA	male	GM muscle	0.809699
LNCA	male	TA muscle	0.753145
LNCA	male	Subcutaneous WAT	0.128239
LNCA	male	Visceral WAT	0.000128416
LNCA	male	BAT	0.575316
LNCA	male	Kidney	0.784631
LNCA	male	Liver	0.768638
LNCA	male	Body weight	0.708333
LNCA	male	GM muscle	0.83671
LNCA	male	TA muscle	1.11867
LNCA	male	Subcutaneous WAT	0.162612
LNCA	male	Visceral WAT	0.0137405
LNCA	male	BAT	0.684594
LNCA	male	Kidney	0.890774
LNCA	male	Liver	0.762961
LNCA	male	Body weight	0.569556
LNCA	male	GM muscle	0.600982
LNCA	male	TA muscle	0.725944
LNCA	male	Subcutaneous WAT	0.0900884
LNCA	male	Visceral WAT	0.000128416
LNCA	male	BAT	0.234626
LNCA	male	Kidney	0.604215
LNCA	male	Liver	0.53415
LNCA	male	Body weight	0.670699
LNCA	male	GM muscle	0.900552
LNCA	male	TA muscle	0.729344
LNCA	male	Subcutaneous WAT	0.120496
LNCA	male	Visceral WAT	0.000128416
LNCA	male	BAT	0.442468
LNCA	male	Kidney	0.766384
LNCA	male	Liver	0.797721
LNCA	female	Body weight	0.758621
LNCA	female	GM muscle	0.824756
LNCA	female	TA muscle	0.901478
LNCA	female	Subcutaneous WAT	0.150602
LNCA	female	Visceral WAT	0.0434051
LNCA	female	BAT	0.521159
LNCA	female	Kidney	1.07956
LNCA	female	Liver	0.971174
LNCA	male	Body weight	0.610463
LNCA	male	GM muscle	0.828863
LNCA	male	TA muscle	0.663423
LNCA	male	Subcutaneous WAT	0.11394
LNCA	male	Visceral WAT	0.000177195
LNCA	male	BAT	0.372845
LNCA	male	Kidney	0.661938
LNCA	male	Liver	0.553228
LNCA	female	Body weight	0.593456
LNCA	female	GM muscle	0.716428
LNCA	female	TA muscle	0.685862
LNCA	female	Subcutaneous WAT	0.103597
LNCA	female	Visceral WAT	0.000206086
LNCA	female	BAT	0.649424
LNCA	female	Kidney	0.747145
LNCA	female	Liver	0.748228
LNCA	female	Body weight	0.700583
LNCA	female	GM muscle	0.859714
LNCA	female	TA muscle	0.80334
LNCA	female	Subcutaneous WAT	0.0612698
LNCA	female	Visceral WAT	0.0113348
LNCA	female	BAT	0.587012
LNCA	female	Kidney	0.889826
LNCA	female	Liver	0.795811
LNCA	female	Body weight	0.676827
LNCA	female	GM muscle	0.856945
LNCA	female	TA muscle	0.6444
LNCA	female	Subcutaneous WAT	0.0855907
LNCA	female	Visceral WAT	0.0171052
LNCA	female	BAT	0.738825
LNCA	female	Kidney	0.901775
LNCA	female	Liver	0.815525
LNCA	male	Body weight	0.627781
LNCA	male	GM muscle	0.824613
LNCA	male	TA muscle	0.903487
LNCA	male	Subcutaneous WAT	0.0796895
LNCA	male	Visceral WAT	0.00336671
LNCA	male	BAT	0.520962
LNCA	male	Kidney	0.71788
LNCA	male	Liver	0.696422
LNCA	male	Body weight	0.60902
LNCA	male	GM muscle	0.738994
LNCA	male	TA muscle	0.786699
LNCA	male	Subcutaneous WAT	0.112798
LNCA	male	Visceral WAT	0.00442988
LNCA	male	BAT	0.463503
LNCA	male	Kidney	0.656049
LNCA	male	Liver	0.710122
LNCA	female	Body weight	0.642313
LNCA	female	GM muscle	0.917167
LNCA	female	TA muscle	0.61503
LNCA	female	Subcutaneous WAT	0.0837198
LNCA	female	Visceral WAT	0.0195782
LNCA	female	BAT	0.652797
LNCA	female	Kidney	0.832543
LNCA	female	Liver	0.764833
LNCA	female	Body weight	0.565666
LNCA	female	GM muscle	0.693586
LNCA	female	TA muscle	0.647855
LNCA	female	Subcutaneous WAT	0.0741318
LNCA	female	Visceral WAT	0.000618259
LNCA	female	BAT	0.386281
LNCA	female	Kidney	0.717624
LNCA	female	Liver	0.80863
LNCA	female	Body weight	0.585388
LNCA	female	GM muscle	0.586987
LNCA	female	TA muscle	0.357616
LNCA	female	Subcutaneous WAT	0.0598667
LNCA	female	Visceral WAT	0.00741911
LNCA	female	BAT	0.644363
LNCA	female	Kidney	0.751362
LNCA	female	Liver	0.759492
LNCA	male	Body weight	0.635358
LNCA	male	GM muscle	0.784536
LNCA	male	TA muscle	0.699108
LNCA	male	Subcutaneous WAT	0.0205503
LNCA	male	Visceral WAT	0.000177195
LNCA	male	BAT	0.320494
LNCA	male	Kidney	0.739293
LNCA	male	Liver	0.692705
LNCA	male	Body weight	0.557426
LNCA	male	GM muscle	0.648517
LNCA	male	TA muscle	0.65369
LNCA	male	Subcutaneous WAT	0.0653043
LNCA	male	Visceral WAT	0.000177195
LNCA	male	BAT	0.356246
LNCA	male	Kidney	0.646681
LNCA	male	Liver	0.575671
LNCA	male	Body weight	0.580878
LNCA	male	GM muscle	0.569578
LNCA	male	TA muscle	0.579075
LNCA	male	Subcutaneous WAT	0.0790045
LNCA	male	Visceral WAT	0.000177195
LNCA	male	BAT	0.186423
LNCA	male	Kidney	0.648287
LNCA	male	Liver	0.638869
SEKI	female	Body weight	0.805836
SEKI	female	GM muscle	0.675379
SEKI	female	TA muscle	0.519697
SEKI	female	Subcutaneous WAT	0.11444
SEKI	female	Visceral WAT	0.000467115
SEKI	female	BAT	0.481792
SEKI	female	Kidney	0.830448
SEKI	female	Liver	0.620433
SEKI	female	Body weight	0.750576
SEKI	female	GM muscle	0.637313
SEKI	female	TA muscle	0.572727
SEKI	female	Subcutaneous WAT	0.00944915
SEKI	female	Visceral WAT	0.000467115
SEKI	female	BAT	0.631137
SEKI	female	Kidney	0.811579
SEKI	female	Liver	1.08778
SEKI	male	Body weight	0.802168
SEKI	male	GM muscle	0.616276
SEKI	male	TA muscle	0.46828
SEKI	male	Subcutaneous WAT	0.000281917
SEKI	male	Visceral WAT	0.000319299
SEKI	male	BAT	0.650834
SEKI	male	Kidney	0.703329
SEKI	male	Liver	0.868436
SEKI	male	Body weight	0.863769
SEKI	male	GM muscle	0.598598
SEKI	male	TA muscle	0.488207
SEKI	male	Subcutaneous WAT	0.0975433
SEKI	male	Visceral WAT	0.000319299
SEKI	male	BAT	0.492547
SEKI	male	Kidney	0.82147
SEKI	male	Liver	1.1693
SEKI	female	Body weight	0.820943
SEKI	female	GM muscle	0.56432
SEKI	female	TA muscle	0.492424
SEKI	female	Subcutaneous WAT	0.000349969
SEKI	female	Visceral WAT	0.000467115
SEKI	female	BAT	0.875614
SEKI	female	Kidney	0.906589
SEKI	female	Liver	1.23673
SEKI	female	Body weight	0.907609
SEKI	female	GM muscle	0.812338
SEKI	female	TA muscle	0.40303
SEKI	female	Subcutaneous WAT	0.022048
SEKI	female	Visceral WAT	0.000467115
SEKI	female	BAT	0.85311
SEKI	female	Kidney	0.948766
SEKI	female	Liver	1.44478
SEKI	male	Body weight	0.705854
SEKI	male	GM muscle	0.639439
SEKI	male	TA muscle	0.475397
SEKI	male	Subcutaneous WAT	0.000281917
SEKI	male	Visceral WAT	0.000319299
SEKI	male	BAT	0.379358
SEKI	male	Kidney	0.738685
SEKI	male	Liver	0.874775
SEKI	male	Body weight	0.775622
SEKI	male	GM muscle	0.491314
SEKI	male	TA muscle	0.334486
SEKI	male	Subcutaneous WAT	0.0651228
SEKI	male	Visceral WAT	0.000319299
SEKI	male	BAT	0.643759
SEKI	male	Kidney	0.77818
SEKI	male	Liver	0.954945
SEKI	male	Body weight	0.749757
SEKI	male	GM muscle	0.558366
SEKI	male	TA muscle	0.499593
SEKI	male	Subcutaneous WAT	0.00930326
SEKI	male	Visceral WAT	0.000319299
SEKI	male	BAT	0.545604
SEKI	male	Kidney	0.736098
SEKI	male	Liver	0.799847
SEKI	male	Body weight	0.67182
SEKI	male	GM muscle	0.488266
SEKI	male	TA muscle	0.667548
SEKI	male	Subcutaneous WAT	0.000281917
SEKI	male	Visceral WAT	0.000319299
SEKI	male	BAT	0.590702
SEKI	male	Kidney	0.580358
SEKI	male	Liver	0.8903
SEKI	female	Body weight	0.768864
SEKI	female	GM muscle	0.56432
SEKI	female	TA muscle	0.698485
SEKI	female	Subcutaneous WAT	0.0860923
SEKI	female	Visceral WAT	0.000467115
SEKI	female	BAT	0.703764
SEKI	female	Kidney	0.92124
SEKI	female	Liver	0.990564
SEKI	female	Body weight	0.825714
SEKI	female	GM muscle	0.617691
SEKI	female	TA muscle	0.510606
SEKI	female	Subcutaneous WAT	0.11024
SEKI	female	Visceral WAT	0.000467115
SEKI	female	BAT	0.494067
SEKI	female	Kidney	0.87773
SEKI	female	Liver	1.28111
CRCA	male	Body weight	0.71565
CRCA	male	GM muscle	0.63143
CRCA	male	TA muscle	0.600493
CRCA	male	Subcutaneous WAT	0.0492221
CRCA	male	Visceral WAT	0.000130375
CRCA	male	BAT	0.275539
CRCA	male	Kidney	0.750728
CRCA	male	Liver	0.884161
CRCA	female	Body weight	0.705964
CRCA	female	GM muscle	0.416008
CRCA	female	TA muscle	0.377592
CRCA	female	Subcutaneous WAT	0.098468
CRCA	female	Visceral WAT	0.000241086
CRCA	female	BAT	0.539194
CRCA	female	Kidney	0.806805
CRCA	female	Liver	0.965355
CRCA	female	Body weight	0.688512
CRCA	female	GM muscle	0.491377
CRCA	female	TA muscle	0.633685
CRCA	female	Subcutaneous WAT	0.086703
CRCA	female	Visceral WAT	0.000241086
CRCA	female	BAT	0.254945
CRCA	female	Kidney	0.767054
CRCA	female	Liver	0.730258
CRCA	male	Body weight	0.648408
CRCA	male	GM muscle	0.544707
CRCA	male	TA muscle	0.550606
CRCA	male	Subcutaneous WAT	0.031859
CRCA	male	Visceral WAT	0.000130375
CRCA	male	BAT	0.194404
CRCA	male	Kidney	0.612136
CRCA	male	Liver	0.87248
CRCA	female	Body weight	0.882237
CRCA	female	GM muscle	0.609202
CRCA	female	TA muscle	0.677337
CRCA	female	Subcutaneous WAT	0.177498
CRCA	female	Visceral WAT	0.0332698
CRCA	female	BAT	0.342857
CRCA	female	Kidney	1.15715
CRCA	female	Liver	1.26597
CRCA	male	Body weight	0.649437
CRCA	male	GM muscle	0.569364
CRCA	male	TA muscle	0.347978
CRCA	male	Subcutaneous WAT	0.0512929
CRCA	male	Visceral WAT	0.000130375
CRCA	male	BAT	0.139778
CRCA	male	Kidney	0.617961
CRCA	male	Liver	0.847012
CRCA	male	Body weight	0.581508
CRCA	male	GM muscle	0.611591
CRCA	male	TA muscle	0.490248
CRCA	male	Subcutaneous WAT	0.0533638
CRCA	male	Visceral WAT	0.000130375
CRCA	male	BAT	0.197617
CRCA	male	Kidney	0.611408
CRCA	male	Liver	0.59744
CRCA	female	Body weight	0.739997
CRCA	female	GM muscle	0.522643
CRCA	female	TA muscle	0.48745
CRCA	female	Subcutaneous WAT	0.103839
CRCA	female	Visceral WAT	0.000241086
CRCA	female	BAT	0.347253
CRCA	female	Kidney	0.879232
CRCA	female	Liver	0.99468
CRCA	male	Body weight	0.579107
CRCA	male	GM muscle	0.59232
CRCA	male	TA muscle	0.624512
CRCA	male	Subcutaneous WAT	0.0737535
CRCA	male	Visceral WAT	0.000130375
CRCA	male	BAT	0.253046
CRCA	male	Kidney	0.543204
CRCA	male	Liver	0.742652
CRCA	female	Body weight	0.726908
CRCA	female	GM muscle	0.568062
CRCA	female	TA muscle	0.462714
CRCA	female	Subcutaneous WAT	0.0997468
CRCA	female	Visceral WAT	0.000241086
CRCA	female	BAT	0.372161
CRCA	female	Kidney	0.767391
CRCA	female	Liver	0.752294
CRCA	female	Body weight	0.812426
CRCA	female	GM muscle	0.549631
CRCA	female	TA muscle	0.453983
CRCA	female	Subcutaneous WAT	0.181079
CRCA	female	Visceral WAT	0.164662
CRCA	female	BAT	0.421978
CRCA	female	Kidney	0.892033
CRCA	female	Liver	1.18738
CRCA	male	Body weight	0.731088
CRCA	male	GM muscle	0.726654
CRCA	male	TA muscle	0.534592
CRCA	male	Subcutaneous WAT	0.0337705
CRCA	male	Visceral WAT	0.000130375
CRCA	male	BAT	0.239389
CRCA	male	Kidney	0.674757
CRCA	male	Liver	0.961586
CRCA	female	Body weight	0.784066
CRCA	female	GM muscle	0.462085
CRCA	female	TA muscle	0.506366
CRCA	female	Subcutaneous WAT	0.170848
CRCA	female	Visceral WAT	0.0277249
CRCA	female	BAT	0.383883
CRCA	female	Kidney	0.878221
CRCA	female	Liver	1.03749
CRCA	female	Body weight	0.603866
CRCA	female	GM muscle	0.448262
CRCA	female	TA muscle	0.331757
CRCA	female	Subcutaneous WAT	0.0874703
CRCA	female	Visceral WAT	0.000241086
CRCA	female	BAT	0.317949
CRCA	female	Kidney	0.794677
CRCA	female	Liver	0.567886
CRCA	female	Body weight	0.570269
CRCA	female	GM muscle	0.37783
CRCA	female	TA muscle	0.513641
CRCA	female	Subcutaneous WAT	0.113046
CRCA	female	Visceral WAT	0.0149473
CRCA	female	BAT	0.114286
CRCA	female	Kidney	0.751895
CRCA	female	Liver	0.654015
CRCA	female	Body weight	0.581177
CRCA	female	GM muscle	0.448262
CRCA	female	TA muscle	0.263368
CRCA	female	Subcutaneous WAT	0.0751937
CRCA	female	Visceral WAT	0.000241086
CRCA	female	BAT	0.164103
CRCA	female	Kidney	0.730335
CRCA	female	Liver	0.660132
STRV	female	Body weight	0.724882
STRV	female	GM muscle	0.827217
STRV	female	TA muscle	0.774194
STRV	female	Subcutaneous WAT	0.173637
STRV	female	Visceral WAT	0.0943263
STRV	female	BAT	0.387937
STRV	female	Kidney	0.884564
STRV	female	Liver	0.755529
STRV	female	Body weight	0.74624
STRV	female	GM muscle	0.757588
STRV	female	TA muscle	0.85692
STRV	female	Subcutaneous WAT	0.173637
STRV	female	Visceral WAT	0.0943263
STRV	female	BAT	0.387937
STRV	female	Kidney	0.874425
STRV	female	Liver	0.617302
STRV	female	Body weight	0.713113
STRV	female	GM muscle	0.727237
STRV	female	TA muscle	0.66025
STRV	female	Subcutaneous WAT	0.298137
STRV	female	Visceral WAT	0.0564652
STRV	female	BAT	0.330363
STRV	female	Kidney	0.941903
STRV	female	Liver	0.633549
STRV	female	Body weight	0.705703
STRV	female	GM muscle	0.765919
STRV	female	TA muscle	0.783559
STRV	female	Subcutaneous WAT	0.237405
STRV	female	Visceral WAT	0.051243
STRV	female	BAT	0.326251
STRV	female	Kidney	0.8503
STRV	female	Liver	0.66919
STRV	female	Body weight	0.688703
STRV	female	GM muscle	0.573696
STRV	female	TA muscle	0.766389
STRV	female	Subcutaneous WAT	0.392547
STRV	female	Visceral WAT	0.220639
STRV	female	BAT	0.553804
STRV	female	Kidney	0.858691
STRV	female	Liver	0.600544
STRV	female	Body weight	0.811188
STRV	female	GM muscle	0.734973
STRV	female	TA muscle	0.778876
STRV	female	Subcutaneous WAT	0.456039
STRV	female	Visceral WAT	0.307784
STRV	female	BAT	0.46196
STRV	female	Kidney	0.861139
STRV	female	Liver	0.768203
STRV	male	Body weight	0.663518
STRV	male	GM muscle	0.979617
STRV	male	TA muscle	1.02505
STRV	male	Subcutaneous WAT	0.103884
STRV	male	Visceral WAT	0.000494397
STRV	male	BAT	0.401104
STRV	male	Kidney	0.742619
STRV	male	Liver	0.513017
STRV	male	Body weight	0.734555
STRV	male	GM muscle	0.737437
STRV	male	TA muscle	0.813171
STRV	male	Subcutaneous WAT	0.246383
STRV	male	Visceral WAT	0.000494397
STRV	male	BAT	0.463814
STRV	male	Kidney	0.8421
STRV	male	Liver	0.629288
STRV	male	Body weight	0.72133
STRV	male	GM muscle	0.731988
STRV	male	TA muscle	1.01074
STRV	male	Subcutaneous WAT	0.169154
STRV	male	Visceral WAT	0.0924522
STRV	male	BAT	0.435417
STRV	male	Kidney	0.732729
STRV	male	Liver	0.706141
STRV	male	Body weight	0.76365
STRV	male	GM muscle	0.862765
STRV	male	TA muscle	0.843236
STRV	male	Subcutaneous WAT	0.31712
STRV	male	Visceral WAT	0.122116
STRV	male	BAT	0.441333
STRV	male	Kidney	0.908421
STRV	male	Liver	0.665476
STRV	male	Body weight	0.745513
STRV	male	GM muscle	0.695055
STRV	male	TA muscle	0.784538
STRV	male	Subcutaneous WAT	0.224855
STRV	male	Visceral WAT	0.106295
STRV	male	BAT	0.462631
STRV	male	Kidney	0.826683
STRV	male	Liver	0.657108
STRV	male	Body weight	0.726998
STRV	male	GM muscle	0.810091
STRV	male	TA muscle	0.876163
STRV	male	Subcutaneous WAT	0.215628
STRV	male	Visceral WAT	0.179466
STRV	male	BAT	0.427135
STRV	male	Kidney	0.861007
STRV	male	Liver	0.635234
