# Supplementary material for: Decreased liver B vitamin-related enzymes as a metabolic hallmark of cancer cachexia
Source: Nat Commun. 2023 Oct 6;14:6246. doi: 10.1038/s41467-023-41952-w (PMC10558488; doi:10.1038/s41467-023-41952-w)
Supplement: Supplementary file 4 — Source Data [file 41467_2023_41952_MOESM4_ESM.zip › source_data_ed3/Fig7d.xlsx]

## Sheet: Fig7d_seki_malk
										Malonyl-Lysine [Mal-K] MultiMab Rabbit mAb mix (Cell Signaling Technology Cat#1492S; RRID: AB_2687627; lot number, 3; dilution, 1:1000)
										CNT	Control
										SEKI	SEKI

## Sheet: Fig7d_crca_malk
										Malonyl-Lysine [Mal-K] MultiMab Rabbit mAb mix (Cell Signaling Technology Cat#1492S; RRID: AB_2687627; lot number, 3; dilution, 1:1000)
										CN	Control
										CR	CRCA

## Sheet: Fig7d_strv_malk
										Malonyl-Lysine [Mal-K] MultiMab Rabbit mAb mix (Cell Signaling Technology Cat#1492S; RRID: AB_2687627; lot number, 3; dilution, 1:1000)
										CN	Control
										ST	STRV

## Sheet: Fig7d_seki_gapdh
										Anti-GAPDH antibody conjugated with HRP (FUJIFILM Wako Cat#015-25473; RRID: AB_2665526; lot number, not specified; dilution, 1:10000)
										CNT	Control
										SEKI	SEKI

## Sheet: Fig7d_crca_gapdh
										Anti-GAPDH antibody conjugated with HRP (FUJIFILM Wako Cat#015-25473; RRID: AB_2665526; lot number, not specified; dilution, 1:10000)
										CN	Control
										CR	CRCA

## Sheet: Fig7d_strv_gapdh
										Anti-GAPDH antibody conjugated with HRP (FUJIFILM Wako Cat#015-25473; RRID: AB_2665526; lot number, not specified; dilution, 1:10000)
										CN	Control
										ST	STRV

## Sheet: CST_validation_liver
																				Malonyl-Lysine [Mal-K] MultiMab Rabbit mAb mix (Cell Signaling Technology Cat#1492S; RRID: AB_2687627; lot number, 3; dilution, 1:1000)
																				Anti-GAPDH antibody conjugated with HRP (FUJIFILM Wako Cat#015-25473; RRID: AB_2665526; lot number, not specified; dilution, 1:10000)

## Sheet: PTM_validation_liver
														Anti-Malonyllysine Rabbit pAb (PTM BIO; Cat#PTM-901; lot number, #ZC0621105P0; dilution, 1:1000)
														Anti-GAPDH antibody conjugated with HRP (FUJIFILM Wako Cat#015-25473; RRID: AB_2665526; lot number, not specified; dilution, 1:10000)
