# Supplementary material for: Decreased liver B vitamin-related enzymes as a metabolic hallmark of cancer cachexia
Source: Nat Commun. 2023 Oct 6;14:6246. doi: 10.1038/s41467-023-41952-w (PMC10558488; doi:10.1038/s41467-023-41952-w)
Supplement: Supplementary file 4 — Source Data [file 41467_2023_41952_MOESM4_ESM.zip › source_data_ed3/FigS5f.xlsx]

## Sheet: FigS4f
PC1	PC2	class	class2	tissue	protein_no
-16.4706	13.7234	CRCA	All proteins (1057 proteins)	Muscle	1057
-17.3724	-3.18992	CRCA	All proteins (1057 proteins)	Muscle	1057
-2.77865	14.0042	CRCA	All proteins (1057 proteins)	Muscle	1057
-11.1884	11.2679	SEKI	All proteins (1057 proteins)	Muscle	1057
-25.7077	6.18678	SEKI	All proteins (1057 proteins)	Muscle	1057
1.58445	21.8559	SEKI	All proteins (1057 proteins)	Muscle	1057
-27.3938	-21.8702	LNCA	All proteins (1057 proteins)	Muscle	1057
-9.0295	-22.4659	LNCA	All proteins (1057 proteins)	Muscle	1057
9.56519	-4.6365	LNCA	All proteins (1057 proteins)	Muscle	1057
27.8641	-6.42087	MEWO	All proteins (1057 proteins)	Muscle	1057
18.53	-4.74165	MEWO	All proteins (1057 proteins)	Muscle	1057
17.7645	-2.59364	MEWO	All proteins (1057 proteins)	Muscle	1057
15.0353	-8.15061	STRV	All proteins (1057 proteins)	Muscle	1057
19.5976	7.03123	STRV	All proteins (1057 proteins)	Muscle	1057
-6.98161	8.66236	CRCA	All enzymes (388 proteins)	Muscle	388
-7.79466	-0.0304383	CRCA	All enzymes (388 proteins)	Muscle	388
-1.07378	10.3446	CRCA	All enzymes (388 proteins)	Muscle	388
-6.27409	8.88932	SEKI	All enzymes (388 proteins)	Muscle	388
-14.7347	5.27998	SEKI	All enzymes (388 proteins)	Muscle	388
2.29685	11.9259	SEKI	All enzymes (388 proteins)	Muscle	388
-17.3581	-14.8873	LNCA	All enzymes (388 proteins)	Muscle	388
-8.16769	-13.5762	LNCA	All enzymes (388 proteins)	Muscle	388
4.72261	-2.67376	LNCA	All enzymes (388 proteins)	Muscle	388
16.2847	-8.7383	MEWO	All enzymes (388 proteins)	Muscle	388
10.9311	-3.64707	MEWO	All enzymes (388 proteins)	Muscle	388
9.52334	-2.93499	MEWO	All enzymes (388 proteins)	Muscle	388
7.08641	-3.36362	STRV	All enzymes (388 proteins)	Muscle	388
11.5396	4.74953	STRV	All enzymes (388 proteins)	Muscle	388
-3.45573	1.13979	CRCA	NIA+B6+C1 enzymes (96 proteins)	Muscle	96
-4.77166	-1.72073	CRCA	NIA+B6+C1 enzymes (96 proteins)	Muscle	96
-1.7728	4.27406	CRCA	NIA+B6+C1 enzymes (96 proteins)	Muscle	96
-2.24845	5.78812	SEKI	NIA+B6+C1 enzymes (96 proteins)	Muscle	96
-6.34548	4.84674	SEKI	NIA+B6+C1 enzymes (96 proteins)	Muscle	96
0.688143	7.34998	SEKI	NIA+B6+C1 enzymes (96 proteins)	Muscle	96
-7.9695	-7.41712	LNCA	NIA+B6+C1 enzymes (96 proteins)	Muscle	96
-3.35681	-6.83254	LNCA	NIA+B6+C1 enzymes (96 proteins)	Muscle	96
2.95548	-0.855747	LNCA	NIA+B6+C1 enzymes (96 proteins)	Muscle	96
7.3803	-4.76953	MEWO	NIA+B6+C1 enzymes (96 proteins)	Muscle	96
5.10731	-2.20374	MEWO	NIA+B6+C1 enzymes (96 proteins)	Muscle	96
3.26331	-1.31719	MEWO	NIA+B6+C1 enzymes (96 proteins)	Muscle	96
4.02637	-0.844188	STRV	NIA+B6+C1 enzymes (96 proteins)	Muscle	96
6.49952	2.5621	STRV	NIA+B6+C1 enzymes (96 proteins)	Muscle	96
-6.07821	9.9134	CRCA	Other enzymes (292 proteins)	Muscle	292
-6.36992	1.41542	CRCA	Other enzymes (292 proteins)	Muscle	292
-0.367017	9.67418	CRCA	Other enzymes (292 proteins)	Muscle	292
-5.817	6.3871	SEKI	Other enzymes (292 proteins)	Muscle	292
-13.3245	2.55611	SEKI	Other enzymes (292 proteins)	Muscle	292
2.30389	9.30456	SEKI	Other enzymes (292 proteins)	Muscle	292
-15.4247	-12.3899	LNCA	Other enzymes (292 proteins)	Muscle	292
-7.38471	-11.4731	LNCA	Other enzymes (292 proteins)	Muscle	292
3.82821	-2.59249	LNCA	Other enzymes (292 proteins)	Muscle	292
14.3519	-7.43493	MEWO	Other enzymes (292 proteins)	Muscle	292
9.62547	-3.01678	MEWO	Other enzymes (292 proteins)	Muscle	292
8.96699	-2.91631	MEWO	Other enzymes (292 proteins)	Muscle	292
5.94761	-3.42681	STRV	Other enzymes (292 proteins)	Muscle	292
9.7419	3.99953	STRV	Other enzymes (292 proteins)	Muscle	292
-14.7583	10.343	CRCA	Non-enzyme proteins (669 proteins)	Muscle	669
-15.5345	-4.8506	CRCA	Non-enzyme proteins (669 proteins)	Muscle	669
-2.14616	8.91378	CRCA	Non-enzyme proteins (669 proteins)	Muscle	669
-9.04997	7.8114	SEKI	Non-enzyme proteins (669 proteins)	Muscle	669
-21.0052	4.73176	SEKI	Non-enzyme proteins (669 proteins)	Muscle	669
0.608561	18.7719	SEKI	Non-enzyme proteins (669 proteins)	Muscle	669
-21.8525	-14.716	LNCA	Non-enzyme proteins (669 proteins)	Muscle	669
-5.80569	-17.3211	LNCA	Non-enzyme proteins (669 proteins)	Muscle	669
8.26132	-3.90732	LNCA	Non-enzyme proteins (669 proteins)	Muscle	669
22.2619	-1.05835	MEWO	Non-enzyme proteins (669 proteins)	Muscle	669
14.9214	-3.84787	MEWO	Non-enzyme proteins (669 proteins)	Muscle	669
14.8999	-1.42246	MEWO	Non-enzyme proteins (669 proteins)	Muscle	669
13.2251	-8.17406	STRV	Non-enzyme proteins (669 proteins)	Muscle	669
15.9742	4.72602	STRV	Non-enzyme proteins (669 proteins)	Muscle	669
-30.7797	26.7179	CRCA	All proteins (1057 proteins)	Liver adjusted	1057
-19.9453	4.0958	CRCA	All proteins (1057 proteins)	Liver adjusted	1057
-24.4448	18.5133	CRCA	All proteins (1057 proteins)	Liver adjusted	1057
-25.2589	-20.0181	SEKI	All proteins (1057 proteins)	Liver adjusted	1057
-16.6651	-21.5457	SEKI	All proteins (1057 proteins)	Liver adjusted	1057
-11.2082	-20.9286	SEKI	All proteins (1057 proteins)	Liver adjusted	1057
8.63892	1.11478	LNCA	All proteins (1057 proteins)	Liver adjusted	1057
13.2509	-1.65211	LNCA	All proteins (1057 proteins)	Liver adjusted	1057
14.4349	-0.780729	LNCA	All proteins (1057 proteins)	Liver adjusted	1057
19.7352	-1.48258	MEWO	All proteins (1057 proteins)	Liver adjusted	1057
17.9283	-2.0116	MEWO	All proteins (1057 proteins)	Liver adjusted	1057
17.2092	-2.22024	MEWO	All proteins (1057 proteins)	Liver adjusted	1057
16.4388	7.80549	STRV	All proteins (1057 proteins)	Liver adjusted	1057
20.6657	12.3924	STRV	All proteins (1057 proteins)	Liver adjusted	1057
-17.1978	16.7665	CRCA	All enzymes (388 proteins)	Liver adjusted	388
-14.4945	2.68253	CRCA	All enzymes (388 proteins)	Liver adjusted	388
-14.7266	12.1804	CRCA	All enzymes (388 proteins)	Liver adjusted	388
-14.3472	-11.4065	SEKI	All enzymes (388 proteins)	Liver adjusted	388
-9.68189	-11.9508	SEKI	All enzymes (388 proteins)	Liver adjusted	388
-7.6119	-13.8227	SEKI	All enzymes (388 proteins)	Liver adjusted	388
3.32575	-0.457286	LNCA	All enzymes (388 proteins)	Liver adjusted	388
7.35006	-2.29651	LNCA	All enzymes (388 proteins)	Liver adjusted	388
7.96189	-1.27033	LNCA	All enzymes (388 proteins)	Liver adjusted	388
11.8991	0.0242318	MEWO	All enzymes (388 proteins)	Liver adjusted	388
10.2132	-1.42253	MEWO	All enzymes (388 proteins)	Liver adjusted	388
9.37143	-1.58248	MEWO	All enzymes (388 proteins)	Liver adjusted	388
12.3345	4.98503	STRV	All enzymes (388 proteins)	Liver adjusted	388
15.6039	7.5704	STRV	All enzymes (388 proteins)	Liver adjusted	388
-7.74068	9.46311	CRCA	NIA+B6+C1 enzymes (96 proteins)	Liver adjusted	96
-5.82195	-0.337036	CRCA	NIA+B6+C1 enzymes (96 proteins)	Liver adjusted	96
-5.94512	5.8078	CRCA	NIA+B6+C1 enzymes (96 proteins)	Liver adjusted	96
-8.36885	-4.71128	SEKI	NIA+B6+C1 enzymes (96 proteins)	Liver adjusted	96
-4.98092	-5.18801	SEKI	NIA+B6+C1 enzymes (96 proteins)	Liver adjusted	96
-4.86656	-6.25558	SEKI	NIA+B6+C1 enzymes (96 proteins)	Liver adjusted	96
2.12018	-0.418245	LNCA	NIA+B6+C1 enzymes (96 proteins)	Liver adjusted	96
3.87786	-1.81619	LNCA	NIA+B6+C1 enzymes (96 proteins)	Liver adjusted	96
4.1059	-0.736656	LNCA	NIA+B6+C1 enzymes (96 proteins)	Liver adjusted	96
7.08067	-1.03306	MEWO	NIA+B6+C1 enzymes (96 proteins)	Liver adjusted	96
5.52104	-1.05468	MEWO	NIA+B6+C1 enzymes (96 proteins)	Liver adjusted	96
4.77992	-1.23108	MEWO	NIA+B6+C1 enzymes (96 proteins)	Liver adjusted	96
4.29393	2.76754	STRV	NIA+B6+C1 enzymes (96 proteins)	Liver adjusted	96
5.94458	4.74337	STRV	NIA+B6+C1 enzymes (96 proteins)	Liver adjusted	96
-15.3769	13.9073	CRCA	Other enzymes (292 proteins)	Liver adjusted	292
-13.1749	2.82332	CRCA	Other enzymes (292 proteins)	Liver adjusted	292
-13.5086	10.5529	CRCA	Other enzymes (292 proteins)	Liver adjusted	292
-11.8319	-10.1946	SEKI	Other enzymes (292 proteins)	Liver adjusted	292
-8.37281	-10.6538	SEKI	Other enzymes (292 proteins)	Liver adjusted	292
-6.048	-12.2247	SEKI	Other enzymes (292 proteins)	Liver adjusted	292
2.7525	-0.490534	LNCA	Other enzymes (292 proteins)	Liver adjusted	292
6.33507	-1.76772	LNCA	Other enzymes (292 proteins)	Liver adjusted	292
6.87474	-1.09505	LNCA	Other enzymes (292 proteins)	Liver adjusted	292
9.72793	0.459686	MEWO	Other enzymes (292 proteins)	Liver adjusted	292
8.63951	-1.10408	MEWO	Other enzymes (292 proteins)	Liver adjusted	292
8.03008	-1.08023	MEWO	Other enzymes (292 proteins)	Liver adjusted	292
11.5811	4.48898	STRV	Other enzymes (292 proteins)	Liver adjusted	292
14.3722	6.37854	STRV	Other enzymes (292 proteins)	Liver adjusted	292
-25.3298	20.9093	CRCA	Non-enzyme proteins (669 proteins)	Liver adjusted	669
-14.0721	3.44032	CRCA	Non-enzyme proteins (669 proteins)	Liver adjusted	669
-19.4146	14.1325	CRCA	Non-enzyme proteins (669 proteins)	Liver adjusted	669
-20.9217	-16.6083	SEKI	Non-enzyme proteins (669 proteins)	Liver adjusted	669
-13.5511	-17.9568	SEKI	Non-enzyme proteins (669 proteins)	Liver adjusted	669
-8.33639	-15.5044	SEKI	Non-enzyme proteins (669 proteins)	Liver adjusted	669
8.23562	1.79157	LNCA	Non-enzyme proteins (669 proteins)	Liver adjusted	669
10.8705	-0.442871	LNCA	Non-enzyme proteins (669 proteins)	Liver adjusted	669
12.0909	0.0127864	LNCA	Non-enzyme proteins (669 proteins)	Liver adjusted	669
15.7126	-1.9357	MEWO	Non-enzyme proteins (669 proteins)	Liver adjusted	669
14.8205	-1.38296	MEWO	Non-enzyme proteins (669 proteins)	Liver adjusted	669
14.6024	-1.55114	MEWO	Non-enzyme proteins (669 proteins)	Liver adjusted	669
11.2958	5.72628	STRV	Non-enzyme proteins (669 proteins)	Liver adjusted	669
13.9974	9.3693	STRV	Non-enzyme proteins (669 proteins)	Liver adjusted	669

## Sheet: euclidean distance 
tissue	class2	d
Liver adjusted	All proteins (N = 1057)	26.6571
Liver adjusted	Non-enzyme proteins	21.4252
Liver adjusted	All enzymes	14.4379
Liver adjusted	Other enzymes	11.4181
Liver adjusted	NIA+B6+C1 enzymes	9.53295
Liver adjusted	All proteins (N = 1057)	25.5174
Liver adjusted	Non-enzyme proteins	20.2548
Liver adjusted	All enzymes	14.3208
Liver adjusted	Other enzymes	11.7668
Liver adjusted	NIA+B6+C1 enzymes	7.9985
Liver adjusted	All proteins (N = 1057)	24.2021
Liver adjusted	Non-enzyme proteins	19.9312
Liver adjusted	All enzymes	13.4932
Liver adjusted	Other enzymes	10.9445
Liver adjusted	NIA+B6+C1 enzymes	8.12701
Liver adjusted	All proteins (N = 1057)	25.0121
Liver adjusted	Non-enzyme proteins	20.1763
Liver adjusted	All enzymes	13.9675
Liver adjusted	Other enzymes	11.6635
Liver adjusted	NIA+B6+C1 enzymes	6.92537
Liver adjusted	All proteins (N = 1057)	25.5258
Liver adjusted	Non-enzyme proteins	20.3822
Liver adjusted	All enzymes	14.6032
Liver adjusted	Other enzymes	11.7373
Liver adjusted	NIA+B6+C1 enzymes	8.21973
Liver adjusted	All proteins (N = 1057)	25.5534
Liver adjusted	Non-enzyme proteins	20.5207
Liver adjusted	All enzymes	13.8307
Liver adjusted	Other enzymes	11.6779
Liver adjusted	NIA+B6+C1 enzymes	7.88341
Liver adjusted	All proteins (N = 1057)	25.606
Liver adjusted	Non-enzyme proteins	20.4215
Liver adjusted	All enzymes	14.2682
Liver adjusted	Other enzymes	12.2747
Liver adjusted	NIA+B6+C1 enzymes	7.59787
Liver adjusted	All proteins (N = 1057)	26.1462
Liver adjusted	Non-enzyme proteins	20.9966
Liver adjusted	All enzymes	14.7734
Liver adjusted	Other enzymes	12.6412
Liver adjusted	NIA+B6+C1 enzymes	7.51068
Liver adjusted	All proteins (N = 1057)	26.7802
Liver adjusted	Non-enzyme proteins	21.9197
Liver adjusted	All enzymes	14.1543
Liver adjusted	Other enzymes	11.6009
Liver adjusted	NIA+B6+C1 enzymes	8.42541
Liver adjusted	All proteins (N = 1057)	26.2132
Liver adjusted	Non-enzyme proteins	20.9411
Liver adjusted	All enzymes	15.0159
Liver adjusted	Other enzymes	11.6175
Liver adjusted	NIA+B6+C1 enzymes	8.3467
Liver adjusted	All proteins (N = 1057)	25.4974
Liver adjusted	Non-enzyme proteins	19.8528
Liver adjusted	All enzymes	14.6466
Liver adjusted	Other enzymes	11.5758
Liver adjusted	NIA+B6+C1 enzymes	8.8779
Liver adjusted	All proteins (N = 1057)	24.6595
Liver adjusted	Non-enzyme proteins	20.5469
Liver adjusted	All enzymes	13.0827
Liver adjusted	Other enzymes	11.0881
Liver adjusted	NIA+B6+C1 enzymes	7.41038
Liver adjusted	All proteins (N = 1057)	25.28
Liver adjusted	Non-enzyme proteins	20.8173
Liver adjusted	All enzymes	14.2478
Liver adjusted	Other enzymes	11.8428
Liver adjusted	NIA+B6+C1 enzymes	7.15373
Liver adjusted	All proteins (N = 1057)	24.9606
Liver adjusted	Non-enzyme proteins	20.5857
Liver adjusted	All enzymes	13.8281
Liver adjusted	Other enzymes	11.9457
Liver adjusted	NIA+B6+C1 enzymes	7.026
Liver adjusted	All proteins (N = 1057)	24.775
Liver adjusted	Non-enzyme proteins	20.5339
Liver adjusted	All enzymes	13.2248
Liver adjusted	Other enzymes	11.2598
Liver adjusted	NIA+B6+C1 enzymes	6.85039
Liver adjusted	All proteins (N = 1057)	24.685
Liver adjusted	Non-enzyme proteins	20.3855
Liver adjusted	All enzymes	13.3291
Liver adjusted	Other enzymes	11.1176
Liver adjusted	NIA+B6+C1 enzymes	7.40486
Liver adjusted	All proteins (N = 1057)	25.8348
Liver adjusted	Non-enzyme proteins	21.6094
Liver adjusted	All enzymes	14.0403
Liver adjusted	Other enzymes	11.3563
Liver adjusted	NIA+B6+C1 enzymes	8.27584
Liver adjusted	All proteins (N = 1057)	25.8992
Liver adjusted	Non-enzyme proteins	20.5971
Liver adjusted	All enzymes	14.6691
Liver adjusted	Other enzymes	12.1799
Liver adjusted	NIA+B6+C1 enzymes	8.15992
Liver adjusted	All proteins (N = 1057)	26.9496
Liver adjusted	Non-enzyme proteins	21.7763
Liver adjusted	All enzymes	15.0097
Liver adjusted	Other enzymes	12.865
Liver adjusted	NIA+B6+C1 enzymes	7.71152
Liver adjusted	All proteins (N = 1057)	26.0332
Liver adjusted	Non-enzyme proteins	21.2913
Liver adjusted	All enzymes	14.0776
Liver adjusted	Other enzymes	11.3224
Liver adjusted	NIA+B6+C1 enzymes	8.61467
Liver adjusted	All proteins (N = 1057)	25.657
Liver adjusted	Non-enzyme proteins	20.5496
Liver adjusted	All enzymes	15.092
Liver adjusted	Other enzymes	12.2472
Liver adjusted	NIA+B6+C1 enzymes	8.61507
Liver adjusted	All proteins (N = 1057)	25.1149
Liver adjusted	Non-enzyme proteins	20.6861
Liver adjusted	All enzymes	13.6979
Liver adjusted	Other enzymes	11.4144
Liver adjusted	NIA+B6+C1 enzymes	7.93824
Liver adjusted	All proteins (N = 1057)	25.1094
Liver adjusted	Non-enzyme proteins	21.6645
Liver adjusted	All enzymes	12.6901
Liver adjusted	Other enzymes	10.3491
Liver adjusted	NIA+B6+C1 enzymes	6.79661
Liver adjusted	All proteins (N = 1057)	25.021
Liver adjusted	Non-enzyme proteins	20.5653
Liver adjusted	All enzymes	13.3573
Liver adjusted	Other enzymes	10.8387
Liver adjusted	NIA+B6+C1 enzymes	7.80148
Liver adjusted	All proteins (N = 1057)	26.3924
Liver adjusted	Non-enzyme proteins	21.5231
Liver adjusted	All enzymes	14.2387
Liver adjusted	Other enzymes	12.1033
Liver adjusted	NIA+B6+C1 enzymes	7.47941
Liver adjusted	All proteins (N = 1057)	25.2048
Liver adjusted	Non-enzyme proteins	20.9269
Liver adjusted	All enzymes	13.5076
Liver adjusted	Other enzymes	11.3053
Liver adjusted	NIA+B6+C1 enzymes	6.95747
Liver adjusted	All proteins (N = 1057)	26.4488
Liver adjusted	Non-enzyme proteins	21.1089
Liver adjusted	All enzymes	15.5035
Liver adjusted	Other enzymes	13.2471
Liver adjusted	NIA+B6+C1 enzymes	7.47127
Liver adjusted	All proteins (N = 1057)	23.7607
Liver adjusted	Non-enzyme proteins	19.7235
Liver adjusted	All enzymes	12.9464
Liver adjusted	Other enzymes	10.7478
Liver adjusted	NIA+B6+C1 enzymes	7.06604
Liver adjusted	All proteins (N = 1057)	24.3938
Liver adjusted	Non-enzyme proteins	19.21
Liver adjusted	All enzymes	13.4917
Liver adjusted	Other enzymes	11.6041
Liver adjusted	NIA+B6+C1 enzymes	6.91112
Liver adjusted	All proteins (N = 1057)	24.7567
Liver adjusted	Non-enzyme proteins	20.9796
Liver adjusted	All enzymes	13.3032
Liver adjusted	Other enzymes	11.2833
Liver adjusted	NIA+B6+C1 enzymes	6.00071
Liver adjusted	All proteins (N = 1057)	25.4644
Liver adjusted	Non-enzyme proteins	20.8646
Liver adjusted	All enzymes	13.5668
Liver adjusted	Other enzymes	11.2631
Liver adjusted	NIA+B6+C1 enzymes	7.64233
Liver adjusted	All proteins (N = 1057)	25.2591
Liver adjusted	Non-enzyme proteins	20.7866
Liver adjusted	All enzymes	13.4742
Liver adjusted	Other enzymes	11.2395
Liver adjusted	NIA+B6+C1 enzymes	6.83046
Liver adjusted	All proteins (N = 1057)	25.7583
Liver adjusted	Non-enzyme proteins	20.5894
Liver adjusted	All enzymes	14.6016
Liver adjusted	Other enzymes	12.4844
Liver adjusted	NIA+B6+C1 enzymes	7.74764
Liver adjusted	All proteins (N = 1057)	26.155
Liver adjusted	Non-enzyme proteins	20.2099
Liver adjusted	All enzymes	15.164
Liver adjusted	Other enzymes	12.8697
Liver adjusted	NIA+B6+C1 enzymes	8.22823
Liver adjusted	All proteins (N = 1057)	25.285
Liver adjusted	Non-enzyme proteins	20.2514
Liver adjusted	All enzymes	13.1954
Liver adjusted	Other enzymes	11.2437
Liver adjusted	NIA+B6+C1 enzymes	6.73928
Liver adjusted	All proteins (N = 1057)	23.9711
Liver adjusted	Non-enzyme proteins	19.6349
Liver adjusted	All enzymes	13.0902
Liver adjusted	Other enzymes	10.377
Liver adjusted	NIA+B6+C1 enzymes	6.97095
Liver adjusted	All proteins (N = 1057)	26.466
Liver adjusted	Non-enzyme proteins	22.1391
Liver adjusted	All enzymes	14.5363
Liver adjusted	Other enzymes	12.4602
Liver adjusted	NIA+B6+C1 enzymes	7.46659
Liver adjusted	All proteins (N = 1057)	25.3652
Liver adjusted	Non-enzyme proteins	20.792
Liver adjusted	All enzymes	13.5238
Liver adjusted	Other enzymes	11.7693
Liver adjusted	NIA+B6+C1 enzymes	6.406
Liver adjusted	All proteins (N = 1057)	25.4247
Liver adjusted	Non-enzyme proteins	19.8222
Liver adjusted	All enzymes	14.4731
Liver adjusted	Other enzymes	11.7146
Liver adjusted	NIA+B6+C1 enzymes	8.69362
Liver adjusted	All proteins (N = 1057)	26.1307
Liver adjusted	Non-enzyme proteins	21.2625
Liver adjusted	All enzymes	14.0597
Liver adjusted	Other enzymes	12.04
Liver adjusted	NIA+B6+C1 enzymes	7.11097
Liver adjusted	All proteins (N = 1057)	26.2162
Liver adjusted	Non-enzyme proteins	21.1062
Liver adjusted	All enzymes	14.9435
Liver adjusted	Other enzymes	12.4629
Liver adjusted	NIA+B6+C1 enzymes	8.45499
Liver adjusted	All proteins (N = 1057)	26.45
Liver adjusted	Non-enzyme proteins	21.3665
Liver adjusted	All enzymes	14.7505
Liver adjusted	Other enzymes	11.9012
Liver adjusted	NIA+B6+C1 enzymes	9.11637
Liver adjusted	All proteins (N = 1057)	25.5622
Liver adjusted	Non-enzyme proteins	20.355
Liver adjusted	All enzymes	14.8057
Liver adjusted	Other enzymes	12.5518
Liver adjusted	NIA+B6+C1 enzymes	7.83843
Liver adjusted	All proteins (N = 1057)	25.6828
Liver adjusted	Non-enzyme proteins	21.169
Liver adjusted	All enzymes	14.0454
Liver adjusted	Other enzymes	11.4986
Liver adjusted	NIA+B6+C1 enzymes	8.46956
Liver adjusted	All proteins (N = 1057)	25.5593
Liver adjusted	Non-enzyme proteins	21.2626
Liver adjusted	All enzymes	13.2151
Liver adjusted	Other enzymes	11.7313
Liver adjusted	NIA+B6+C1 enzymes	5.48532
Liver adjusted	All proteins (N = 1057)	26.4122
Liver adjusted	Non-enzyme proteins	20.6436
Liver adjusted	All enzymes	15.2955
Liver adjusted	Other enzymes	12.4586
Liver adjusted	NIA+B6+C1 enzymes	8.68792
Liver adjusted	All proteins (N = 1057)	25.4471
Liver adjusted	Non-enzyme proteins	21.2044
Liver adjusted	All enzymes	13.5739
Liver adjusted	Other enzymes	11.5628
Liver adjusted	NIA+B6+C1 enzymes	6.8495
Liver adjusted	All proteins (N = 1057)	25.5144
Liver adjusted	Non-enzyme proteins	21.1407
Liver adjusted	All enzymes	13.8686
Liver adjusted	Other enzymes	11.7545
Liver adjusted	NIA+B6+C1 enzymes	7.43641
Liver adjusted	All proteins (N = 1057)	26.2851
Liver adjusted	Non-enzyme proteins	21.5839
Liver adjusted	All enzymes	14.0372
Liver adjusted	Other enzymes	11.6077
Liver adjusted	NIA+B6+C1 enzymes	7.32037
Liver adjusted	All proteins (N = 1057)	24.4809
Liver adjusted	Non-enzyme proteins	20.7603
Liver adjusted	All enzymes	12.8578
Liver adjusted	Other enzymes	10.1799
Liver adjusted	NIA+B6+C1 enzymes	8.0907
Liver adjusted	All proteins (N = 1057)	25.6568
Liver adjusted	Non-enzyme proteins	20.4427
Liver adjusted	All enzymes	14.5113
Liver adjusted	Other enzymes	11.7284
Liver adjusted	NIA+B6+C1 enzymes	8.74676
Liver adjusted	All proteins (N = 1057)	25.2278
Liver adjusted	Non-enzyme proteins	20.7178
Liver adjusted	All enzymes	14.5871
Liver adjusted	Other enzymes	12.1816
Liver adjusted	NIA+B6+C1 enzymes	7.90876
Liver adjusted	All proteins (N = 1057)	25.1982
Liver adjusted	Non-enzyme proteins	21.0371
Liver adjusted	All enzymes	13.2452
Liver adjusted	Other enzymes	11.762
Liver adjusted	NIA+B6+C1 enzymes	5.82742
Liver adjusted	All proteins (N = 1057)	25.9715
Liver adjusted	Non-enzyme proteins	21.6274
Liver adjusted	All enzymes	13.8952
Liver adjusted	Other enzymes	11.5962
Liver adjusted	NIA+B6+C1 enzymes	7.5089
Liver adjusted	All proteins (N = 1057)	27.1073
Liver adjusted	Non-enzyme proteins	21.9028
Liver adjusted	All enzymes	15.3465
Liver adjusted	Other enzymes	12.5263
Liver adjusted	NIA+B6+C1 enzymes	8.09908
Liver adjusted	All proteins (N = 1057)	26.0923
Liver adjusted	Non-enzyme proteins	21.8651
Liver adjusted	All enzymes	13.6788
Liver adjusted	Other enzymes	10.8449
Liver adjusted	NIA+B6+C1 enzymes	8.50638
Liver adjusted	All proteins (N = 1057)	26.2159
Liver adjusted	Non-enzyme proteins	21.5476
Liver adjusted	All enzymes	14.3625
Liver adjusted	Other enzymes	12.0584
Liver adjusted	NIA+B6+C1 enzymes	7.36392
Liver adjusted	All proteins (N = 1057)	25.0036
Liver adjusted	Non-enzyme proteins	21.1303
Liver adjusted	All enzymes	13.1778
Liver adjusted	Other enzymes	10.7841
Liver adjusted	NIA+B6+C1 enzymes	6.84094
Liver adjusted	All proteins (N = 1057)	25.2961
Liver adjusted	Non-enzyme proteins	20.6314
Liver adjusted	All enzymes	13.6665
Liver adjusted	Other enzymes	11.101
Liver adjusted	NIA+B6+C1 enzymes	7.90105
Liver adjusted	All proteins (N = 1057)	24.3379
Liver adjusted	Non-enzyme proteins	20.1009
Liver adjusted	All enzymes	12.7831
Liver adjusted	Other enzymes	10.4144
Liver adjusted	NIA+B6+C1 enzymes	5.98513
Liver adjusted	All proteins (N = 1057)	25.1595
Liver adjusted	Non-enzyme proteins	20.7536
Liver adjusted	All enzymes	13.9988
Liver adjusted	Other enzymes	11.4456
Liver adjusted	NIA+B6+C1 enzymes	8.2551
Liver adjusted	All proteins (N = 1057)	26.2201
Liver adjusted	Non-enzyme proteins	22.2042
Liver adjusted	All enzymes	12.9458
Liver adjusted	Other enzymes	10.5463
Liver adjusted	NIA+B6+C1 enzymes	7.37361
Liver adjusted	All proteins (N = 1057)	26.6121
Liver adjusted	Non-enzyme proteins	21.4325
Liver adjusted	All enzymes	15.4466
Liver adjusted	Other enzymes	12.7621
Liver adjusted	NIA+B6+C1 enzymes	7.44384
Liver adjusted	All proteins (N = 1057)	26.5433
Liver adjusted	Non-enzyme proteins	21.5924
Liver adjusted	All enzymes	14.8025
Liver adjusted	Other enzymes	12.1612
Liver adjusted	NIA+B6+C1 enzymes	8.51404
Liver adjusted	All proteins (N = 1057)	25.1217
Liver adjusted	Non-enzyme proteins	20.9073
Liver adjusted	All enzymes	13.8976
Liver adjusted	Other enzymes	11.3091
Liver adjusted	NIA+B6+C1 enzymes	8.04552
Liver adjusted	All proteins (N = 1057)	25.4999
Liver adjusted	Non-enzyme proteins	20.6083
Liver adjusted	All enzymes	14.0455
Liver adjusted	Other enzymes	11.772
Liver adjusted	NIA+B6+C1 enzymes	6.87436
Liver adjusted	All proteins (N = 1057)	24.5479
Liver adjusted	Non-enzyme proteins	19.2453
Liver adjusted	All enzymes	13.831
Liver adjusted	Other enzymes	11.6808
Liver adjusted	NIA+B6+C1 enzymes	7.11616
Liver adjusted	All proteins (N = 1057)	26.103
Liver adjusted	Non-enzyme proteins	20.3716
Liver adjusted	All enzymes	14.7958
Liver adjusted	Other enzymes	12.5136
Liver adjusted	NIA+B6+C1 enzymes	7.75147
Liver adjusted	All proteins (N = 1057)	25.1918
Liver adjusted	Non-enzyme proteins	20.1492
Liver adjusted	All enzymes	14.2895
Liver adjusted	Other enzymes	12.2169
Liver adjusted	NIA+B6+C1 enzymes	7.55258
Liver adjusted	All proteins (N = 1057)	25.9179
Liver adjusted	Non-enzyme proteins	20.4491
Liver adjusted	All enzymes	13.8677
Liver adjusted	Other enzymes	11.7739
Liver adjusted	NIA+B6+C1 enzymes	7.20815
Liver adjusted	All proteins (N = 1057)	25.3753
Liver adjusted	Non-enzyme proteins	21.5166
Liver adjusted	All enzymes	13.5279
Liver adjusted	Other enzymes	11.6434
Liver adjusted	NIA+B6+C1 enzymes	6.42984
Liver adjusted	All proteins (N = 1057)	25.9061
Liver adjusted	Non-enzyme proteins	21.3446
Liver adjusted	All enzymes	14.2012
Liver adjusted	Other enzymes	12.0923
Liver adjusted	NIA+B6+C1 enzymes	7.49832
Liver adjusted	All proteins (N = 1057)	25.7706
Liver adjusted	Non-enzyme proteins	20.7928
Liver adjusted	All enzymes	14.1502
Liver adjusted	Other enzymes	12.0153
Liver adjusted	NIA+B6+C1 enzymes	7.54086
Liver adjusted	All proteins (N = 1057)	25.3622
Liver adjusted	Non-enzyme proteins	20.3147
Liver adjusted	All enzymes	14.3022
Liver adjusted	Other enzymes	12.2999
Liver adjusted	NIA+B6+C1 enzymes	7.13681
Liver adjusted	All proteins (N = 1057)	25.7478
Liver adjusted	Non-enzyme proteins	20.0024
Liver adjusted	All enzymes	14.9253
Liver adjusted	Other enzymes	11.8719
Liver adjusted	NIA+B6+C1 enzymes	8.8275
Liver adjusted	All proteins (N = 1057)	25.3688
Liver adjusted	Non-enzyme proteins	20.6936
Liver adjusted	All enzymes	13.6283
Liver adjusted	Other enzymes	11.7108
Liver adjusted	NIA+B6+C1 enzymes	7.09779
Liver adjusted	All proteins (N = 1057)	25.388
Liver adjusted	Non-enzyme proteins	20.3686
Liver adjusted	All enzymes	14.5065
Liver adjusted	Other enzymes	11.6658
Liver adjusted	NIA+B6+C1 enzymes	8.22519
Liver adjusted	All proteins (N = 1057)	25.4558
Liver adjusted	Non-enzyme proteins	20.4106
Liver adjusted	All enzymes	14.4674
Liver adjusted	Other enzymes	12.0157
Liver adjusted	NIA+B6+C1 enzymes	8.16362
Liver adjusted	All proteins (N = 1057)	26.0493
Liver adjusted	Non-enzyme proteins	20.6596
Liver adjusted	All enzymes	14.558
Liver adjusted	Other enzymes	11.8989
Liver adjusted	NIA+B6+C1 enzymes	8.66313
Liver adjusted	All proteins (N = 1057)	26.056
Liver adjusted	Non-enzyme proteins	21.3639
Liver adjusted	All enzymes	13.828
Liver adjusted	Other enzymes	11.3452
Liver adjusted	NIA+B6+C1 enzymes	7.95352
Liver adjusted	All proteins (N = 1057)	26.3996
Liver adjusted	Non-enzyme proteins	21.5164
Liver adjusted	All enzymes	14.5324
Liver adjusted	Other enzymes	11.889
Liver adjusted	NIA+B6+C1 enzymes	7.8659
Liver adjusted	All proteins (N = 1057)	25.4568
Liver adjusted	Non-enzyme proteins	20.7407
Liver adjusted	All enzymes	14.0739
Liver adjusted	Other enzymes	11.8311
Liver adjusted	NIA+B6+C1 enzymes	7.33173
Liver adjusted	All proteins (N = 1057)	25.4756
Liver adjusted	Non-enzyme proteins	20.9379
Liver adjusted	All enzymes	14.2924
Liver adjusted	Other enzymes	11.7807
Liver adjusted	NIA+B6+C1 enzymes	8.13326
Liver adjusted	All proteins (N = 1057)	24.9161
Liver adjusted	Non-enzyme proteins	20.0512
Liver adjusted	All enzymes	14.0701
Liver adjusted	Other enzymes	11.848
Liver adjusted	NIA+B6+C1 enzymes	7.07459
Liver adjusted	All proteins (N = 1057)	25.7735
Liver adjusted	Non-enzyme proteins	20.6638
Liver adjusted	All enzymes	14.1228
Liver adjusted	Other enzymes	12.2148
Liver adjusted	NIA+B6+C1 enzymes	6.32566
Liver adjusted	All proteins (N = 1057)	25.2434
Liver adjusted	Non-enzyme proteins	20.2369
Liver adjusted	All enzymes	14.0478
Liver adjusted	Other enzymes	11.4157
Liver adjusted	NIA+B6+C1 enzymes	8.65679
Liver adjusted	All proteins (N = 1057)	25.8025
Liver adjusted	Non-enzyme proteins	20.8659
Liver adjusted	All enzymes	15.0891
Liver adjusted	Other enzymes	11.7162
Liver adjusted	NIA+B6+C1 enzymes	8.44769
Liver adjusted	All proteins (N = 1057)	24.1744
Liver adjusted	Non-enzyme proteins	18.6193
Liver adjusted	All enzymes	14.3244
Liver adjusted	Other enzymes	11.7981
Liver adjusted	NIA+B6+C1 enzymes	8.17647
Liver adjusted	All proteins (N = 1057)	25.8425
Liver adjusted	Non-enzyme proteins	20.9367
Liver adjusted	All enzymes	13.8738
Liver adjusted	Other enzymes	11.3685
Liver adjusted	NIA+B6+C1 enzymes	8.17414
Liver adjusted	All proteins (N = 1057)	24.7394
Liver adjusted	Non-enzyme proteins	20.5402
Liver adjusted	All enzymes	12.9699
Liver adjusted	Other enzymes	10.9604
Liver adjusted	NIA+B6+C1 enzymes	6.81391
Liver adjusted	All proteins (N = 1057)	25.5604
Liver adjusted	Non-enzyme proteins	21.1505
Liver adjusted	All enzymes	13.457
Liver adjusted	Other enzymes	11.2326
Liver adjusted	NIA+B6+C1 enzymes	7.18586
Liver adjusted	All proteins (N = 1057)	26.0519
Liver adjusted	Non-enzyme proteins	20.684
Liver adjusted	All enzymes	14.6109
Liver adjusted	Other enzymes	12.5462
Liver adjusted	NIA+B6+C1 enzymes	6.14384
Liver adjusted	All proteins (N = 1057)	26.0204
Liver adjusted	Non-enzyme proteins	20.8865
Liver adjusted	All enzymes	14.8191
Liver adjusted	Other enzymes	12.4931
Liver adjusted	NIA+B6+C1 enzymes	7.17553
Liver adjusted	All proteins (N = 1057)	26.3659
Liver adjusted	Non-enzyme proteins	21.8659
Liver adjusted	All enzymes	13.883
Liver adjusted	Other enzymes	11.2389
Liver adjusted	NIA+B6+C1 enzymes	8.6143
Liver adjusted	All proteins (N = 1057)	25.0983
Liver adjusted	Non-enzyme proteins	20.2757
Liver adjusted	All enzymes	14.4088
Liver adjusted	Other enzymes	12.2851
Liver adjusted	NIA+B6+C1 enzymes	7.43105
Liver adjusted	All proteins (N = 1057)	26.3735
Liver adjusted	Non-enzyme proteins	21.1831
Liver adjusted	All enzymes	14.9623
Liver adjusted	Other enzymes	12.4443
Liver adjusted	NIA+B6+C1 enzymes	8.30893
Liver adjusted	All proteins (N = 1057)	26.4352
Liver adjusted	Non-enzyme proteins	21.1708
Liver adjusted	All enzymes	15.0465
Liver adjusted	Other enzymes	13.183
Liver adjusted	NIA+B6+C1 enzymes	7.04601
Liver adjusted	All proteins (N = 1057)	26.1708
Liver adjusted	Non-enzyme proteins	21.6818
Liver adjusted	All enzymes	14.0945
Liver adjusted	Other enzymes	11.7068
Liver adjusted	NIA+B6+C1 enzymes	6.89999
Liver adjusted	All proteins (N = 1057)	26.0534
Liver adjusted	Non-enzyme proteins	21.0277
Liver adjusted	All enzymes	14.4285
Liver adjusted	Other enzymes	12.0495
Liver adjusted	NIA+B6+C1 enzymes	7.3965
Liver adjusted	All proteins (N = 1057)	25.4253
Liver adjusted	Non-enzyme proteins	19.6113
Liver adjusted	All enzymes	15.271
Liver adjusted	Other enzymes	12.8218
Liver adjusted	NIA+B6+C1 enzymes	8.59756
Liver adjusted	All proteins (N = 1057)	26.0133
Liver adjusted	Non-enzyme proteins	20.0726
Liver adjusted	All enzymes	14.9286
Liver adjusted	Other enzymes	12.5422
Liver adjusted	NIA+B6+C1 enzymes	8.22529
Liver adjusted	All proteins (N = 1057)	24.8973
Liver adjusted	Non-enzyme proteins	19.8905
Liver adjusted	All enzymes	14.4308
Liver adjusted	Other enzymes	12.3218
Liver adjusted	NIA+B6+C1 enzymes	7.53221
Liver adjusted	All proteins (N = 1057)	25.0285
Liver adjusted	Non-enzyme proteins	20.1518
Liver adjusted	All enzymes	13.4969
Liver adjusted	Other enzymes	11.8066
Liver adjusted	NIA+B6+C1 enzymes	6.93082
Liver adjusted	All proteins (N = 1057)	25.514
Liver adjusted	Non-enzyme proteins	20.7302
Liver adjusted	All enzymes	14.9279
Liver adjusted	Other enzymes	12.714
Liver adjusted	NIA+B6+C1 enzymes	6.86791
Liver adjusted	All proteins (N = 1057)	24.9936
Liver adjusted	Non-enzyme proteins	20.2366
Liver adjusted	All enzymes	13.278
Liver adjusted	Other enzymes	10.4522
Liver adjusted	NIA+B6+C1 enzymes	7.80755
Liver adjusted	All proteins (N = 1057)	24.9633
Liver adjusted	Non-enzyme proteins	20.0345
Liver adjusted	All enzymes	13.3969
Liver adjusted	Other enzymes	11.7347
Liver adjusted	NIA+B6+C1 enzymes	6.38542
Liver adjusted	All proteins (N = 1057)	26.1141
Liver adjusted	Non-enzyme proteins	21.7353
Liver adjusted	All enzymes	14.1032
Liver adjusted	Other enzymes	12.0277
Liver adjusted	NIA+B6+C1 enzymes	6.52519
Liver adjusted	All proteins (N = 1057)	25.8979
Liver adjusted	Non-enzyme proteins	21.8709
Liver adjusted	All enzymes	13.3827
Liver adjusted	Other enzymes	11.3824
Liver adjusted	NIA+B6+C1 enzymes	7.26944
Liver adjusted	All proteins (N = 1057)	26.0573
Liver adjusted	Non-enzyme proteins	21.2071
Liver adjusted	All enzymes	14.2606
Liver adjusted	Other enzymes	11.4974
Liver adjusted	NIA+B6+C1 enzymes	7.42594
Liver adjusted	All proteins (N = 1057)	25.5259
Liver adjusted	Non-enzyme proteins	20.5734
Liver adjusted	All enzymes	14.3103
Liver adjusted	Other enzymes	11.9389
Liver adjusted	NIA+B6+C1 enzymes	6.98441
Liver adjusted	All proteins (N = 1057)	26.2088
Liver adjusted	Non-enzyme proteins	21.931
Liver adjusted	All enzymes	14.2921
Liver adjusted	Other enzymes	12.0867
Liver adjusted	NIA+B6+C1 enzymes	7.57901
Liver adjusted	All proteins (N = 1057)	24.7676
Liver adjusted	Non-enzyme proteins	20.295
Liver adjusted	All enzymes	14.1532
Liver adjusted	Other enzymes	12.1873
Liver adjusted	NIA+B6+C1 enzymes	7.55538
Liver adjusted	All proteins (N = 1057)	25.6249
Liver adjusted	Non-enzyme proteins	20.1757
Liver adjusted	All enzymes	14.9307
Liver adjusted	Other enzymes	12.7905
Liver adjusted	NIA+B6+C1 enzymes	7.30011
Liver adjusted	All proteins (N = 1057)	24.6211
Liver adjusted	Non-enzyme proteins	20.3217
Liver adjusted	All enzymes	13.0667
Liver adjusted	Other enzymes	11.4626
Liver adjusted	NIA+B6+C1 enzymes	6.17756
Liver adjusted	All proteins (N = 1057)	24.1418
Liver adjusted	Non-enzyme proteins	19.3439
Liver adjusted	All enzymes	14.2721
Liver adjusted	Other enzymes	12.4959
Liver adjusted	NIA+B6+C1 enzymes	6.567
Liver adjusted	All proteins (N = 1057)	26.8916
Liver adjusted	Non-enzyme proteins	20.771
Liver adjusted	All enzymes	16.0346
Liver adjusted	Other enzymes	13.5317
Liver adjusted	NIA+B6+C1 enzymes	8.45495
Liver adjusted	All proteins (N = 1057)	26.7035
Liver adjusted	Non-enzyme proteins	22.0905
Liver adjusted	All enzymes	14.2033
Liver adjusted	Other enzymes	11.907
Liver adjusted	NIA+B6+C1 enzymes	7.84266
Liver adjusted	All proteins (N = 1057)	24.668
Liver adjusted	Non-enzyme proteins	19.5634
Liver adjusted	All enzymes	14.3275
Liver adjusted	Other enzymes	12.2563
Liver adjusted	NIA+B6+C1 enzymes	7.56598
Liver adjusted	All proteins (N = 1057)	26.8755
Liver adjusted	Non-enzyme proteins	21.254
Liver adjusted	All enzymes	15.3623
Liver adjusted	Other enzymes	12.748
Liver adjusted	NIA+B6+C1 enzymes	9.0898
Liver adjusted	All proteins (N = 1057)	25.9899
Liver adjusted	Non-enzyme proteins	20.3333
Liver adjusted	All enzymes	15.1092
Liver adjusted	Other enzymes	12.1309
Liver adjusted	NIA+B6+C1 enzymes	8.34464
Liver adjusted	All proteins (N = 1057)	25.8024
Liver adjusted	Non-enzyme proteins	20.9743
Liver adjusted	All enzymes	14.442
Liver adjusted	Other enzymes	12.0844
Liver adjusted	NIA+B6+C1 enzymes	6.80938
Liver adjusted	All proteins (N = 1057)	25.1587
Liver adjusted	Non-enzyme proteins	20.6682
Liver adjusted	All enzymes	13.2238
Liver adjusted	Other enzymes	11.269
Liver adjusted	NIA+B6+C1 enzymes	6.90122
Liver adjusted	All proteins (N = 1057)	25.6342
Liver adjusted	Non-enzyme proteins	20.5259
Liver adjusted	All enzymes	14.2722
Liver adjusted	Other enzymes	11.5638
Liver adjusted	NIA+B6+C1 enzymes	8.48223
Liver adjusted	All proteins (N = 1057)	25.3542
Liver adjusted	Non-enzyme proteins	20.86
Liver adjusted	All enzymes	13.6638
Liver adjusted	Other enzymes	11.0585
Liver adjusted	NIA+B6+C1 enzymes	6.86353
Liver adjusted	All proteins (N = 1057)	25.3753
Liver adjusted	Non-enzyme proteins	20.8563
Liver adjusted	All enzymes	14.3328
Liver adjusted	Other enzymes	12.2584
Liver adjusted	NIA+B6+C1 enzymes	6.71991
Liver adjusted	All proteins (N = 1057)	25.8936
Liver adjusted	Non-enzyme proteins	20.9491
Liver adjusted	All enzymes	15.1304
Liver adjusted	Other enzymes	12.8518
Liver adjusted	NIA+B6+C1 enzymes	7.98596
Liver adjusted	All proteins (N = 1057)	25.0139
Liver adjusted	Non-enzyme proteins	19.536
Liver adjusted	All enzymes	14.4641
Liver adjusted	Other enzymes	12.5235
Liver adjusted	NIA+B6+C1 enzymes	7.39023
Liver adjusted	All proteins (N = 1057)	25.8071
Liver adjusted	Non-enzyme proteins	21.1291
Liver adjusted	All enzymes	14.2548
Liver adjusted	Other enzymes	12.246
Liver adjusted	NIA+B6+C1 enzymes	6.76385
Liver adjusted	All proteins (N = 1057)	25.3482
Liver adjusted	Non-enzyme proteins	20.729
Liver adjusted	All enzymes	13.1408
Liver adjusted	Other enzymes	11.0344
Liver adjusted	NIA+B6+C1 enzymes	6.97368
Liver adjusted	All proteins (N = 1057)	25.9767
Liver adjusted	Non-enzyme proteins	21.1543
Liver adjusted	All enzymes	13.6867
Liver adjusted	Other enzymes	11.2891
Liver adjusted	NIA+B6+C1 enzymes	7.89028
Liver adjusted	All proteins (N = 1057)	26.7878
Liver adjusted	Non-enzyme proteins	21.5663
Liver adjusted	All enzymes	14.9306
Liver adjusted	Other enzymes	12.7529
Liver adjusted	NIA+B6+C1 enzymes	7.97134
Liver adjusted	All proteins (N = 1057)	25.9395
Liver adjusted	Non-enzyme proteins	21.3628
Liver adjusted	All enzymes	13.7668
Liver adjusted	Other enzymes	11.5432
Liver adjusted	NIA+B6+C1 enzymes	7.71269
Liver adjusted	All proteins (N = 1057)	25.9559
Liver adjusted	Non-enzyme proteins	20.5566
Liver adjusted	All enzymes	14.9576
Liver adjusted	Other enzymes	12.4906
Liver adjusted	NIA+B6+C1 enzymes	8.03531
Liver adjusted	All proteins (N = 1057)	25.6425
Liver adjusted	Non-enzyme proteins	21.3082
Liver adjusted	All enzymes	13.6362
Liver adjusted	Other enzymes	11.3524
Liver adjusted	NIA+B6+C1 enzymes	6.31101
Liver adjusted	All proteins (N = 1057)	25.8526
Liver adjusted	Non-enzyme proteins	21.174
Liver adjusted	All enzymes	14.4288
Liver adjusted	Other enzymes	12.2498
Liver adjusted	NIA+B6+C1 enzymes	7.87795
Liver adjusted	All proteins (N = 1057)	25.9065
Liver adjusted	Non-enzyme proteins	20.9313
Liver adjusted	All enzymes	14.8589
Liver adjusted	Other enzymes	12.7085
Liver adjusted	NIA+B6+C1 enzymes	7.28486
Liver adjusted	All proteins (N = 1057)	24.6417
Liver adjusted	Non-enzyme proteins	19.9235
Liver adjusted	All enzymes	13.1943
Liver adjusted	Other enzymes	10.4105
Liver adjusted	NIA+B6+C1 enzymes	6.99909
Liver adjusted	All proteins (N = 1057)	25.3213
Liver adjusted	Non-enzyme proteins	20.4573
Liver adjusted	All enzymes	14.5472
Liver adjusted	Other enzymes	12.5689
Liver adjusted	NIA+B6+C1 enzymes	7.37808
Liver adjusted	All proteins (N = 1057)	24.8426
Liver adjusted	Non-enzyme proteins	20.4601
Liver adjusted	All enzymes	13.7026
Liver adjusted	Other enzymes	11.526
Liver adjusted	NIA+B6+C1 enzymes	7.16737
Liver adjusted	All proteins (N = 1057)	26.0391
Liver adjusted	Non-enzyme proteins	21.3967
Liver adjusted	All enzymes	14.7198
Liver adjusted	Other enzymes	12.052
Liver adjusted	NIA+B6+C1 enzymes	8.32505
Liver adjusted	All proteins (N = 1057)	27.4104
Liver adjusted	Non-enzyme proteins	22.8338
Liver adjusted	All enzymes	14.6733
Liver adjusted	Other enzymes	13.131
Liver adjusted	NIA+B6+C1 enzymes	6.44199
Liver adjusted	All proteins (N = 1057)	26.2527
Liver adjusted	Non-enzyme proteins	21.4688
Liver adjusted	All enzymes	14.6345
Liver adjusted	Other enzymes	12.475
Liver adjusted	NIA+B6+C1 enzymes	6.27382
Liver adjusted	All proteins (N = 1057)	25.9118
Liver adjusted	Non-enzyme proteins	21.0145
Liver adjusted	All enzymes	13.8157
Liver adjusted	Other enzymes	11.1486
Liver adjusted	NIA+B6+C1 enzymes	7.30351
Liver adjusted	All proteins (N = 1057)	25.9264
Liver adjusted	Non-enzyme proteins	20.6113
Liver adjusted	All enzymes	14.6428
Liver adjusted	Other enzymes	12.0911
Liver adjusted	NIA+B6+C1 enzymes	8.31351
Liver adjusted	All proteins (N = 1057)	26.6523
Liver adjusted	Non-enzyme proteins	22.0399
Liver adjusted	All enzymes	14.8692
Liver adjusted	Other enzymes	12.7964
Liver adjusted	NIA+B6+C1 enzymes	7.3155
Liver adjusted	All proteins (N = 1057)	25.1718
Liver adjusted	Non-enzyme proteins	20.3771
Liver adjusted	All enzymes	14.0573
Liver adjusted	Other enzymes	12.4908
Liver adjusted	NIA+B6+C1 enzymes	6.44412
Liver adjusted	All proteins (N = 1057)	26.0948
Liver adjusted	Non-enzyme proteins	20.1339
Liver adjusted	All enzymes	14.9132
Liver adjusted	Other enzymes	12.6294
Liver adjusted	NIA+B6+C1 enzymes	8.31251
Liver adjusted	All proteins (N = 1057)	25.1636
Liver adjusted	Non-enzyme proteins	20.9021
Liver adjusted	All enzymes	12.817
Liver adjusted	Other enzymes	10.8098
Liver adjusted	NIA+B6+C1 enzymes	7.41003
Liver adjusted	All proteins (N = 1057)	24.8834
Liver adjusted	Non-enzyme proteins	19.6992
Liver adjusted	All enzymes	14.0242
Liver adjusted	Other enzymes	11.6848
Liver adjusted	NIA+B6+C1 enzymes	7.05749
Liver adjusted	All proteins (N = 1057)	26.2856
Liver adjusted	Non-enzyme proteins	21.8426
Liver adjusted	All enzymes	14.428
Liver adjusted	Other enzymes	12.2571
Liver adjusted	NIA+B6+C1 enzymes	7.54724
Liver adjusted	All proteins (N = 1057)	25.3269
Liver adjusted	Non-enzyme proteins	20.6655
Liver adjusted	All enzymes	13.8904
Liver adjusted	Other enzymes	11.3788
Liver adjusted	NIA+B6+C1 enzymes	7.81195
Liver adjusted	All proteins (N = 1057)	25.319
Liver adjusted	Non-enzyme proteins	20.5287
Liver adjusted	All enzymes	13.9857
Liver adjusted	Other enzymes	11.1391
Liver adjusted	NIA+B6+C1 enzymes	8.19362
Liver adjusted	All proteins (N = 1057)	25.0215
Liver adjusted	Non-enzyme proteins	20.8189
Liver adjusted	All enzymes	13.3254
Liver adjusted	Other enzymes	10.4692
Liver adjusted	NIA+B6+C1 enzymes	8.53679
Liver adjusted	All proteins (N = 1057)	25.0298
Liver adjusted	Non-enzyme proteins	20.8027
Liver adjusted	All enzymes	13.2847
Liver adjusted	Other enzymes	11.4775
Liver adjusted	NIA+B6+C1 enzymes	6.51095
Liver adjusted	All proteins (N = 1057)	26.5375
Liver adjusted	Non-enzyme proteins	21.9336
Liver adjusted	All enzymes	13.8004
Liver adjusted	Other enzymes	11.7235
Liver adjusted	NIA+B6+C1 enzymes	7.00722
Liver adjusted	All proteins (N = 1057)	25.8446
Liver adjusted	Non-enzyme proteins	21.4039
Liver adjusted	All enzymes	14.4802
Liver adjusted	Other enzymes	11.7396
Liver adjusted	NIA+B6+C1 enzymes	8.05868
Liver adjusted	All proteins (N = 1057)	26.1019
Liver adjusted	Non-enzyme proteins	21.7075
Liver adjusted	All enzymes	13.3505
Liver adjusted	Other enzymes	10.8489
Liver adjusted	NIA+B6+C1 enzymes	7.38894
Liver adjusted	All proteins (N = 1057)	25.6192
Liver adjusted	Non-enzyme proteins	21.1134
Liver adjusted	All enzymes	13.7053
Liver adjusted	Other enzymes	11.4014
Liver adjusted	NIA+B6+C1 enzymes	7.20638
Liver adjusted	All proteins (N = 1057)	25.2609
Liver adjusted	Non-enzyme proteins	19.9973
Liver adjusted	All enzymes	14.8669
Liver adjusted	Other enzymes	12.3714
Liver adjusted	NIA+B6+C1 enzymes	7.9111
Liver adjusted	All proteins (N = 1057)	25.0304
Liver adjusted	Non-enzyme proteins	20.9566
Liver adjusted	All enzymes	12.766
Liver adjusted	Other enzymes	10.9562
Liver adjusted	NIA+B6+C1 enzymes	7.03142
Liver adjusted	All proteins (N = 1057)	25.2581
Liver adjusted	Non-enzyme proteins	20.4968
Liver adjusted	All enzymes	14.1182
Liver adjusted	Other enzymes	11.7748
Liver adjusted	NIA+B6+C1 enzymes	7.92353
Liver adjusted	All proteins (N = 1057)	26.3877
Liver adjusted	Non-enzyme proteins	22.0814
Liver adjusted	All enzymes	14.1444
Liver adjusted	Other enzymes	11.0769
Liver adjusted	NIA+B6+C1 enzymes	7.88746
Liver adjusted	All proteins (N = 1057)	26.0096
Liver adjusted	Non-enzyme proteins	21.0029
Liver adjusted	All enzymes	14.0099
Liver adjusted	Other enzymes	12.1514
Liver adjusted	NIA+B6+C1 enzymes	6.13263
Liver adjusted	All proteins (N = 1057)	26.1789
Liver adjusted	Non-enzyme proteins	21.1998
Liver adjusted	All enzymes	14.8942
Liver adjusted	Other enzymes	12.7791
Liver adjusted	NIA+B6+C1 enzymes	7.51099
Liver adjusted	All proteins (N = 1057)	26.014
Liver adjusted	Non-enzyme proteins	20.4113
Liver adjusted	All enzymes	15.5226
Liver adjusted	Other enzymes	12.4361
Liver adjusted	NIA+B6+C1 enzymes	8.96041
Liver adjusted	All proteins (N = 1057)	24.7635
Liver adjusted	Non-enzyme proteins	20.7889
Liver adjusted	All enzymes	13.5007
Liver adjusted	Other enzymes	11.6399
Liver adjusted	NIA+B6+C1 enzymes	6.78837
Liver adjusted	All proteins (N = 1057)	24.9984
Liver adjusted	Non-enzyme proteins	20.3851
Liver adjusted	All enzymes	13.682
Liver adjusted	Other enzymes	11.2781
Liver adjusted	NIA+B6+C1 enzymes	7.34023
Liver adjusted	All proteins (N = 1057)	26.2976
Liver adjusted	Non-enzyme proteins	21.3738
Liver adjusted	All enzymes	14.9715
Liver adjusted	Other enzymes	12.6982
Liver adjusted	NIA+B6+C1 enzymes	7.90853
Liver adjusted	All proteins (N = 1057)	26.5471
Liver adjusted	Non-enzyme proteins	22.3469
Liver adjusted	All enzymes	13.8586
Liver adjusted	Other enzymes	11.5329
Liver adjusted	NIA+B6+C1 enzymes	6.84933
Liver adjusted	All proteins (N = 1057)	24.6678
Liver adjusted	Non-enzyme proteins	20.2386
Liver adjusted	All enzymes	13.9163
Liver adjusted	Other enzymes	11.2256
Liver adjusted	NIA+B6+C1 enzymes	7.81679
Liver adjusted	All proteins (N = 1057)	26.4816
Liver adjusted	Non-enzyme proteins	21.516
Liver adjusted	All enzymes	14.3709
Liver adjusted	Other enzymes	11.3941
Liver adjusted	NIA+B6+C1 enzymes	8.74607
Liver adjusted	All proteins (N = 1057)	24.4912
Liver adjusted	Non-enzyme proteins	19.6581
Liver adjusted	All enzymes	13.3089
Liver adjusted	Other enzymes	11.4085
Liver adjusted	NIA+B6+C1 enzymes	7.07181
Liver adjusted	All proteins (N = 1057)	25.7963
Liver adjusted	Non-enzyme proteins	21.3769
Liver adjusted	All enzymes	13.7373
Liver adjusted	Other enzymes	11.7336
Liver adjusted	NIA+B6+C1 enzymes	6.90314
Liver adjusted	All proteins (N = 1057)	26.2131
Liver adjusted	Non-enzyme proteins	21.0388
Liver adjusted	All enzymes	14.8709
Liver adjusted	Other enzymes	13.2357
Liver adjusted	NIA+B6+C1 enzymes	6.99214
Liver adjusted	All proteins (N = 1057)	25.3886
Liver adjusted	Non-enzyme proteins	20.118
Liver adjusted	All enzymes	14.3712
Liver adjusted	Other enzymes	11.532
Liver adjusted	NIA+B6+C1 enzymes	9.02548
Liver adjusted	All proteins (N = 1057)	25.4327
Liver adjusted	Non-enzyme proteins	21.1393
Liver adjusted	All enzymes	13.7157
Liver adjusted	Other enzymes	11.5331
Liver adjusted	NIA+B6+C1 enzymes	6.87969
Liver adjusted	All proteins (N = 1057)	24.7498
Liver adjusted	Non-enzyme proteins	20.7191
Liver adjusted	All enzymes	13.119
Liver adjusted	Other enzymes	10.8263
Liver adjusted	NIA+B6+C1 enzymes	7.28518
Liver adjusted	All proteins (N = 1057)	25.6136
Liver adjusted	Non-enzyme proteins	21.7963
Liver adjusted	All enzymes	13.5234
Liver adjusted	Other enzymes	11.0348
Liver adjusted	NIA+B6+C1 enzymes	7.424
Liver adjusted	All proteins (N = 1057)	26.4165
Liver adjusted	Non-enzyme proteins	21.04
Liver adjusted	All enzymes	15.2231
Liver adjusted	Other enzymes	12.4011
Liver adjusted	NIA+B6+C1 enzymes	9.01342
Liver adjusted	All proteins (N = 1057)	26.036
Liver adjusted	Non-enzyme proteins	20.8757
Liver adjusted	All enzymes	14.8973
Liver adjusted	Other enzymes	12.6114
Liver adjusted	NIA+B6+C1 enzymes	8.16134
Liver adjusted	All proteins (N = 1057)	26.2427
Liver adjusted	Non-enzyme proteins	20.5974
Liver adjusted	All enzymes	14.9013
Liver adjusted	Other enzymes	12.1589
Liver adjusted	NIA+B6+C1 enzymes	8.27863
Liver adjusted	All proteins (N = 1057)	26.1732
Liver adjusted	Non-enzyme proteins	21.4737
Liver adjusted	All enzymes	13.5662
Liver adjusted	Other enzymes	11.175
Liver adjusted	NIA+B6+C1 enzymes	7.55092
Liver adjusted	All proteins (N = 1057)	25.8648
Liver adjusted	Non-enzyme proteins	21.4175
Liver adjusted	All enzymes	14.3644
Liver adjusted	Other enzymes	11.6646
Liver adjusted	NIA+B6+C1 enzymes	7.93017
Liver adjusted	All proteins (N = 1057)	26.5988
Liver adjusted	Non-enzyme proteins	21.5593
Liver adjusted	All enzymes	15.3898
Liver adjusted	Other enzymes	12.8133
Liver adjusted	NIA+B6+C1 enzymes	6.97587
Liver adjusted	All proteins (N = 1057)	25.0419
Liver adjusted	Non-enzyme proteins	20.4765
Liver adjusted	All enzymes	13.8027
Liver adjusted	Other enzymes	11.9075
Liver adjusted	NIA+B6+C1 enzymes	6.48531
Liver adjusted	All proteins (N = 1057)	25.3155
Liver adjusted	Non-enzyme proteins	20.0018
Liver adjusted	All enzymes	14.3855
Liver adjusted	Other enzymes	12.3305
Liver adjusted	NIA+B6+C1 enzymes	7.02244
Liver adjusted	All proteins (N = 1057)	26.6584
Liver adjusted	Non-enzyme proteins	21.4912
Liver adjusted	All enzymes	15.0768
Liver adjusted	Other enzymes	12.4368
Liver adjusted	NIA+B6+C1 enzymes	7.55092
Liver adjusted	All proteins (N = 1057)	25.8761
Liver adjusted	Non-enzyme proteins	20.4269
Liver adjusted	All enzymes	14.8984
Liver adjusted	Other enzymes	12.3283
Liver adjusted	NIA+B6+C1 enzymes	7.93944
Liver adjusted	All proteins (N = 1057)	25.6257
Liver adjusted	Non-enzyme proteins	20.8807
Liver adjusted	All enzymes	13.6123
Liver adjusted	Other enzymes	11.6849
Liver adjusted	NIA+B6+C1 enzymes	7.71039
Liver adjusted	All proteins (N = 1057)	25.5631
Liver adjusted	Non-enzyme proteins	21.3366
Liver adjusted	All enzymes	13.3115
Liver adjusted	Other enzymes	11.1805
Liver adjusted	NIA+B6+C1 enzymes	7.63921
Liver adjusted	All proteins (N = 1057)	25.3208
Liver adjusted	Non-enzyme proteins	20.336
Liver adjusted	All enzymes	14.3096
Liver adjusted	Other enzymes	12.412
Liver adjusted	NIA+B6+C1 enzymes	7.51505
Liver adjusted	All proteins (N = 1057)	25.1618
Liver adjusted	Non-enzyme proteins	20.2005
Liver adjusted	All enzymes	14.7329
Liver adjusted	Other enzymes	12.4595
Liver adjusted	NIA+B6+C1 enzymes	7.69585
Liver adjusted	All proteins (N = 1057)	25.7363
Liver adjusted	Non-enzyme proteins	21.6283
Liver adjusted	All enzymes	13.1664
Liver adjusted	Other enzymes	11.3749
Liver adjusted	NIA+B6+C1 enzymes	6.51831
Liver adjusted	All proteins (N = 1057)	25.5439
Liver adjusted	Non-enzyme proteins	20.6694
Liver adjusted	All enzymes	13.9942
Liver adjusted	Other enzymes	11.4032
Liver adjusted	NIA+B6+C1 enzymes	8.47335
Liver adjusted	All proteins (N = 1057)	24.8523
Liver adjusted	Non-enzyme proteins	20.3937
Liver adjusted	All enzymes	13.5537
Liver adjusted	Other enzymes	11.3344
Liver adjusted	NIA+B6+C1 enzymes	7.4544
Liver adjusted	All proteins (N = 1057)	25.4371
Liver adjusted	Non-enzyme proteins	21.7383
Liver adjusted	All enzymes	13.5925
Liver adjusted	Other enzymes	11.9697
Liver adjusted	NIA+B6+C1 enzymes	5.38236
Liver adjusted	All proteins (N = 1057)	25.5729
Liver adjusted	Non-enzyme proteins	21.0811
Liver adjusted	All enzymes	12.8828
Liver adjusted	Other enzymes	11.2914
Liver adjusted	NIA+B6+C1 enzymes	6.57135
Liver adjusted	All proteins (N = 1057)	25.8104
Liver adjusted	Non-enzyme proteins	21.6365
Liver adjusted	All enzymes	13.4779
Liver adjusted	Other enzymes	11.6129
Liver adjusted	NIA+B6+C1 enzymes	6.08935
Liver adjusted	All proteins (N = 1057)	26.5334
Liver adjusted	Non-enzyme proteins	20.563
Liver adjusted	All enzymes	15.1124
Liver adjusted	Other enzymes	13.4432
Liver adjusted	NIA+B6+C1 enzymes	6.66768
Liver adjusted	All proteins (N = 1057)	24.9515
Liver adjusted	Non-enzyme proteins	20.9581
Liver adjusted	All enzymes	12.4419
Liver adjusted	Other enzymes	10.6928
Liver adjusted	NIA+B6+C1 enzymes	6.23667
Liver adjusted	All proteins (N = 1057)	25.4061
Liver adjusted	Non-enzyme proteins	20.993
Liver adjusted	All enzymes	14.014
Liver adjusted	Other enzymes	11.8969
Liver adjusted	NIA+B6+C1 enzymes	7.39666
Liver adjusted	All proteins (N = 1057)	26.2293
Liver adjusted	Non-enzyme proteins	21.7452
Liver adjusted	All enzymes	14.3339
Liver adjusted	Other enzymes	12.5657
Liver adjusted	NIA+B6+C1 enzymes	6.92606
Liver adjusted	All proteins (N = 1057)	25.6245
Liver adjusted	Non-enzyme proteins	20.9596
Liver adjusted	All enzymes	14.7321
Liver adjusted	Other enzymes	12.5897
Liver adjusted	NIA+B6+C1 enzymes	6.90433
Liver adjusted	All proteins (N = 1057)	26.3784
Liver adjusted	Non-enzyme proteins	21.8482
Liver adjusted	All enzymes	14.2618
Liver adjusted	Other enzymes	12.1449
Liver adjusted	NIA+B6+C1 enzymes	6.82137
Liver adjusted	All proteins (N = 1057)	25.3039
Liver adjusted	Non-enzyme proteins	20.1709
Liver adjusted	All enzymes	14.4897
Liver adjusted	Other enzymes	12.2763
Liver adjusted	NIA+B6+C1 enzymes	7.5953
Liver adjusted	All proteins (N = 1057)	24.4393
Liver adjusted	Non-enzyme proteins	20.9457
Liver adjusted	All enzymes	13.0722
Liver adjusted	Other enzymes	10.8169
Liver adjusted	NIA+B6+C1 enzymes	7.07018
Liver adjusted	All proteins (N = 1057)	25.6882
Liver adjusted	Non-enzyme proteins	20.1701
Liver adjusted	All enzymes	14.8469
Liver adjusted	Other enzymes	12.0813
Liver adjusted	NIA+B6+C1 enzymes	8.67332
Liver adjusted	All proteins (N = 1057)	25.877
Liver adjusted	Non-enzyme proteins	20.5483
Liver adjusted	All enzymes	14.8233
Liver adjusted	Other enzymes	12.2433
Liver adjusted	NIA+B6+C1 enzymes	8.6125
Liver adjusted	All proteins (N = 1057)	26.4891
Liver adjusted	Non-enzyme proteins	20.967
Liver adjusted	All enzymes	14.8131
Liver adjusted	Other enzymes	12.0203
Liver adjusted	NIA+B6+C1 enzymes	9.13215
Liver adjusted	All proteins (N = 1057)	26.3838
Liver adjusted	Non-enzyme proteins	20.9822
Liver adjusted	All enzymes	14.839
Liver adjusted	Other enzymes	12.3983
Liver adjusted	NIA+B6+C1 enzymes	8.5545
Liver adjusted	All proteins (N = 1057)	25.0473
Liver adjusted	Non-enzyme proteins	20.8015
Liver adjusted	All enzymes	13.6337
Liver adjusted	Other enzymes	10.7332
Liver adjusted	NIA+B6+C1 enzymes	8.70949
Liver adjusted	All proteins (N = 1057)	24.2522
Liver adjusted	Non-enzyme proteins	20.3496
Liver adjusted	All enzymes	12.7225
Liver adjusted	Other enzymes	10.9341
Liver adjusted	NIA+B6+C1 enzymes	6.54576
Liver adjusted	All proteins (N = 1057)	25.87
Liver adjusted	Non-enzyme proteins	20.7169
Liver adjusted	All enzymes	15.2307
Liver adjusted	Other enzymes	12.829
Liver adjusted	NIA+B6+C1 enzymes	7.07844
Liver adjusted	All proteins (N = 1057)	25.2432
Liver adjusted	Non-enzyme proteins	20.6325
Liver adjusted	All enzymes	14.0055
Liver adjusted	Other enzymes	11.8451
Liver adjusted	NIA+B6+C1 enzymes	6.5337
Liver adjusted	All proteins (N = 1057)	24.7937
Liver adjusted	Non-enzyme proteins	19.4498
Liver adjusted	All enzymes	15.0327
Liver adjusted	Other enzymes	12.3046
Liver adjusted	NIA+B6+C1 enzymes	7.63067
Liver adjusted	All proteins (N = 1057)	25.7411
Liver adjusted	Non-enzyme proteins	20.8057
Liver adjusted	All enzymes	13.9219
Liver adjusted	Other enzymes	11.939
Liver adjusted	NIA+B6+C1 enzymes	7.09769
Liver adjusted	All proteins (N = 1057)	26.4487
Liver adjusted	Non-enzyme proteins	21.6745
Liver adjusted	All enzymes	14.2516
Liver adjusted	Other enzymes	11.7686
Liver adjusted	NIA+B6+C1 enzymes	7.37514
Liver adjusted	All proteins (N = 1057)	24.8566
Liver adjusted	Non-enzyme proteins	20.5993
Liver adjusted	All enzymes	13.0998
Liver adjusted	Other enzymes	10.3336
Liver adjusted	NIA+B6+C1 enzymes	8.09969
Liver adjusted	All proteins (N = 1057)	25.6496
Liver adjusted	Non-enzyme proteins	20.4158
Liver adjusted	All enzymes	14.4643
Liver adjusted	Other enzymes	12.5302
Liver adjusted	NIA+B6+C1 enzymes	7.31687
Liver adjusted	All proteins (N = 1057)	25.9374
Liver adjusted	Non-enzyme proteins	21.775
Liver adjusted	All enzymes	13.8255
Liver adjusted	Other enzymes	11.6709
Liver adjusted	NIA+B6+C1 enzymes	7.08165
Liver adjusted	All proteins (N = 1057)	25.4773
Liver adjusted	Non-enzyme proteins	20.5045
Liver adjusted	All enzymes	14.57
Liver adjusted	Other enzymes	11.8087
Liver adjusted	NIA+B6+C1 enzymes	8.65749
Liver adjusted	All proteins (N = 1057)	25.6996
Liver adjusted	Non-enzyme proteins	20.5414
Liver adjusted	All enzymes	14.9234
Liver adjusted	Other enzymes	12.7108
Liver adjusted	NIA+B6+C1 enzymes	7.66505
Liver adjusted	All proteins (N = 1057)	24.4313
Liver adjusted	Non-enzyme proteins	19.3608
Liver adjusted	All enzymes	14.2202
Liver adjusted	Other enzymes	12.0271
Liver adjusted	NIA+B6+C1 enzymes	6.4744
Liver adjusted	All proteins (N = 1057)	24.9604
Liver adjusted	Non-enzyme proteins	20.6192
Liver adjusted	All enzymes	13.8322
Liver adjusted	Other enzymes	11.6302
Liver adjusted	NIA+B6+C1 enzymes	6.87812
Liver adjusted	All proteins (N = 1057)	26.4412
Liver adjusted	Non-enzyme proteins	22.2017
Liver adjusted	All enzymes	13.6772
Liver adjusted	Other enzymes	10.9272
Liver adjusted	NIA+B6+C1 enzymes	8.17072
Liver adjusted	All proteins (N = 1057)	24.7055
Liver adjusted	Non-enzyme proteins	20.3653
Liver adjusted	All enzymes	13.735
Liver adjusted	Other enzymes	12.3475
Liver adjusted	NIA+B6+C1 enzymes	5.06682
Liver adjusted	All proteins (N = 1057)	24.806
Liver adjusted	Non-enzyme proteins	20.3119
Liver adjusted	All enzymes	12.9305
Liver adjusted	Other enzymes	10.6335
Liver adjusted	NIA+B6+C1 enzymes	7.76166
Liver adjusted	All proteins (N = 1057)	25.1555
Liver adjusted	Non-enzyme proteins	20.6269
Liver adjusted	All enzymes	13.4694
Liver adjusted	Other enzymes	11.4725
Liver adjusted	NIA+B6+C1 enzymes	6.04736
Liver adjusted	All proteins (N = 1057)	24.5961
Liver adjusted	Non-enzyme proteins	20.5544
Liver adjusted	All enzymes	12.8738
Liver adjusted	Other enzymes	10.8017
Liver adjusted	NIA+B6+C1 enzymes	7.35519
Liver adjusted	All proteins (N = 1057)	26.1413
Liver adjusted	Non-enzyme proteins	21.0364
Liver adjusted	All enzymes	14.6786
Liver adjusted	Other enzymes	12.2118
Liver adjusted	NIA+B6+C1 enzymes	8.28985
Liver adjusted	All proteins (N = 1057)	25.6715
Liver adjusted	Non-enzyme proteins	20.4921
Liver adjusted	All enzymes	14.3886
Liver adjusted	Other enzymes	12.2751
Liver adjusted	NIA+B6+C1 enzymes	6.30879
Liver adjusted	All proteins (N = 1057)	25.9821
Liver adjusted	Non-enzyme proteins	20.5318
Liver adjusted	All enzymes	15.6646
Liver adjusted	Other enzymes	13.1863
Liver adjusted	NIA+B6+C1 enzymes	8.06009
Liver adjusted	All proteins (N = 1057)	26.1391
Liver adjusted	Non-enzyme proteins	21.5467
Liver adjusted	All enzymes	14.4606
Liver adjusted	Other enzymes	11.8653
Liver adjusted	NIA+B6+C1 enzymes	7.51434
Liver adjusted	All proteins (N = 1057)	25.8046
Liver adjusted	Non-enzyme proteins	20.3388
Liver adjusted	All enzymes	15.1453
Liver adjusted	Other enzymes	12.4642
Liver adjusted	NIA+B6+C1 enzymes	7.69969
Liver adjusted	All proteins (N = 1057)	26.6271
Liver adjusted	Non-enzyme proteins	21.4532
Liver adjusted	All enzymes	15.5231
Liver adjusted	Other enzymes	12.9789
Liver adjusted	NIA+B6+C1 enzymes	8.39931
Liver adjusted	All proteins (N = 1057)	26.2444
Liver adjusted	Non-enzyme proteins	21.1719
Liver adjusted	All enzymes	15.0059
Liver adjusted	Other enzymes	12.3926
Liver adjusted	NIA+B6+C1 enzymes	7.47699
Liver adjusted	All proteins (N = 1057)	25.3354
Liver adjusted	Non-enzyme proteins	20.5193
Liver adjusted	All enzymes	13.2362
Liver adjusted	Other enzymes	11.1274
Liver adjusted	NIA+B6+C1 enzymes	6.73966
Liver adjusted	All proteins (N = 1057)	25.2001
Liver adjusted	Non-enzyme proteins	20.8056
Liver adjusted	All enzymes	13.3967
Liver adjusted	Other enzymes	11.2903
Liver adjusted	NIA+B6+C1 enzymes	7.06292
Liver adjusted	All proteins (N = 1057)	25.6877
Liver adjusted	Non-enzyme proteins	21.4362
Liver adjusted	All enzymes	13.9251
Liver adjusted	Other enzymes	11.5984
Liver adjusted	NIA+B6+C1 enzymes	7.80975
Liver adjusted	All proteins (N = 1057)	25.6599
Liver adjusted	Non-enzyme proteins	20.817
Liver adjusted	All enzymes	15.0392
Liver adjusted	Other enzymes	12.6257
Liver adjusted	NIA+B6+C1 enzymes	7.43895
Liver adjusted	All proteins (N = 1057)	26.896
Liver adjusted	Non-enzyme proteins	22.0315
Liver adjusted	All enzymes	15.0398
Liver adjusted	Other enzymes	12.5953
Liver adjusted	NIA+B6+C1 enzymes	7.468
Liver adjusted	All proteins (N = 1057)	25.6134
Liver adjusted	Non-enzyme proteins	20.8939
Liver adjusted	All enzymes	13.8862
Liver adjusted	Other enzymes	11.4854
Liver adjusted	NIA+B6+C1 enzymes	7.903
Liver adjusted	All proteins (N = 1057)	26.0884
Liver adjusted	Non-enzyme proteins	21.736
Liver adjusted	All enzymes	14.3867
Liver adjusted	Other enzymes	11.3879
Liver adjusted	NIA+B6+C1 enzymes	7.72906
Liver adjusted	All proteins (N = 1057)	25.4962
Liver adjusted	Non-enzyme proteins	19.7903
Liver adjusted	All enzymes	15.5283
Liver adjusted	Other enzymes	12.5875
Liver adjusted	NIA+B6+C1 enzymes	9.0022
Liver adjusted	All proteins (N = 1057)	25.0506
Liver adjusted	Non-enzyme proteins	20.2516
Liver adjusted	All enzymes	14.2758
Liver adjusted	Other enzymes	11.0083
Liver adjusted	NIA+B6+C1 enzymes	8.2779
Liver adjusted	All proteins (N = 1057)	25.182
Liver adjusted	Non-enzyme proteins	20.8832
Liver adjusted	All enzymes	13.5664
Liver adjusted	Other enzymes	11.7962
Liver adjusted	NIA+B6+C1 enzymes	6.90007
Liver adjusted	All proteins (N = 1057)	25.9499
Liver adjusted	Non-enzyme proteins	20.8773
Liver adjusted	All enzymes	15.1396
Liver adjusted	Other enzymes	13.0225
Liver adjusted	NIA+B6+C1 enzymes	7.82551
Liver adjusted	All proteins (N = 1057)	25.2869
Liver adjusted	Non-enzyme proteins	20.2816
Liver adjusted	All enzymes	14.3142
Liver adjusted	Other enzymes	11.3111
Liver adjusted	NIA+B6+C1 enzymes	8.74966
Liver adjusted	All proteins (N = 1057)	25.653
Liver adjusted	Non-enzyme proteins	20.8545
Liver adjusted	All enzymes	14.4747
Liver adjusted	Other enzymes	12.2309
Liver adjusted	NIA+B6+C1 enzymes	8.19715
Liver adjusted	All proteins (N = 1057)	24.9085
Liver adjusted	Non-enzyme proteins	20.9267
Liver adjusted	All enzymes	13.4477
Liver adjusted	Other enzymes	11.8356
Liver adjusted	NIA+B6+C1 enzymes	5.66796
Liver adjusted	All proteins (N = 1057)	25.6793
Liver adjusted	Non-enzyme proteins	20.4854
Liver adjusted	All enzymes	14.7968
Liver adjusted	Other enzymes	12.46
Liver adjusted	NIA+B6+C1 enzymes	8.08437
Liver adjusted	All proteins (N = 1057)	25.8431
Liver adjusted	Non-enzyme proteins	21.0817
Liver adjusted	All enzymes	14.6094
Liver adjusted	Other enzymes	12.2319
Liver adjusted	NIA+B6+C1 enzymes	7.66424
Liver adjusted	All proteins (N = 1057)	24.7941
Liver adjusted	Non-enzyme proteins	20.2919
Liver adjusted	All enzymes	14.0231
Liver adjusted	Other enzymes	11.5384
Liver adjusted	NIA+B6+C1 enzymes	7.51621
Liver adjusted	All proteins (N = 1057)	25.112
Liver adjusted	Non-enzyme proteins	19.9242
Liver adjusted	All enzymes	14.4742
Liver adjusted	Other enzymes	11.9368
Liver adjusted	NIA+B6+C1 enzymes	8.12327
Liver adjusted	All proteins (N = 1057)	25.1264
Liver adjusted	Non-enzyme proteins	20.6465
Liver adjusted	All enzymes	13.71
Liver adjusted	Other enzymes	11.5671
Liver adjusted	NIA+B6+C1 enzymes	7.62223
Liver adjusted	All proteins (N = 1057)	25.5359
Liver adjusted	Non-enzyme proteins	20.5425
Liver adjusted	All enzymes	14.6078
Liver adjusted	Other enzymes	12.3353
Liver adjusted	NIA+B6+C1 enzymes	7.57888
Liver adjusted	All proteins (N = 1057)	26.1157
Liver adjusted	Non-enzyme proteins	21.3508
Liver adjusted	All enzymes	14.6368
Liver adjusted	Other enzymes	12.829
Liver adjusted	NIA+B6+C1 enzymes	7.326
Liver adjusted	All proteins (N = 1057)	26.8152
Liver adjusted	Non-enzyme proteins	21.5847
Liver adjusted	All enzymes	14.4447
Liver adjusted	Other enzymes	12.0079
Liver adjusted	NIA+B6+C1 enzymes	7.76621
Liver adjusted	All proteins (N = 1057)	25.7674
Liver adjusted	Non-enzyme proteins	20.9637
Liver adjusted	All enzymes	14.7778
Liver adjusted	Other enzymes	12.965
Liver adjusted	NIA+B6+C1 enzymes	7.07861
Liver adjusted	All proteins (N = 1057)	26.1007
Liver adjusted	Non-enzyme proteins	21.2522
Liver adjusted	All enzymes	13.8099
Liver adjusted	Other enzymes	11.2381
Liver adjusted	NIA+B6+C1 enzymes	8.73223
Liver adjusted	All proteins (N = 1057)	26.0253
Liver adjusted	Non-enzyme proteins	21.4608
Liver adjusted	All enzymes	13.8537
Liver adjusted	Other enzymes	11.5616
Liver adjusted	NIA+B6+C1 enzymes	7.70697
Liver adjusted	All proteins (N = 1057)	25.1855
Liver adjusted	Non-enzyme proteins	19.9584
Liver adjusted	All enzymes	14.2804
Liver adjusted	Other enzymes	11.7274
Liver adjusted	NIA+B6+C1 enzymes	8.33227
Liver adjusted	All proteins (N = 1057)	24.554
Liver adjusted	Non-enzyme proteins	19.4275
Liver adjusted	All enzymes	13.6558
Liver adjusted	Other enzymes	10.6074
Liver adjusted	NIA+B6+C1 enzymes	9.1637
Liver adjusted	All proteins (N = 1057)	26.9469
Liver adjusted	Non-enzyme proteins	22.0509
Liver adjusted	All enzymes	15.1802
Liver adjusted	Other enzymes	12.6153
Liver adjusted	NIA+B6+C1 enzymes	8.17074
Liver adjusted	All proteins (N = 1057)	26.2917
Liver adjusted	Non-enzyme proteins	21.1907
Liver adjusted	All enzymes	14.4002
Liver adjusted	Other enzymes	12.5931
Liver adjusted	NIA+B6+C1 enzymes	7.15039
Liver adjusted	All proteins (N = 1057)	25.2685
Liver adjusted	Non-enzyme proteins	21.216
Liver adjusted	All enzymes	13.3937
Liver adjusted	Other enzymes	11.3336
Liver adjusted	NIA+B6+C1 enzymes	5.49372
Liver adjusted	All proteins (N = 1057)	25.2397
Liver adjusted	Non-enzyme proteins	21.1393
Liver adjusted	All enzymes	12.8097
Liver adjusted	Other enzymes	10.3323
Liver adjusted	NIA+B6+C1 enzymes	8.04068
Liver adjusted	All proteins (N = 1057)	26.3794
Liver adjusted	Non-enzyme proteins	21.3622
Liver adjusted	All enzymes	14.2262
Liver adjusted	Other enzymes	12.3464
Liver adjusted	NIA+B6+C1 enzymes	6.98956
Liver adjusted	All proteins (N = 1057)	25.8373
Liver adjusted	Non-enzyme proteins	20.7152
Liver adjusted	All enzymes	14.8595
Liver adjusted	Other enzymes	12.5468
Liver adjusted	NIA+B6+C1 enzymes	8.29325
Liver adjusted	All proteins (N = 1057)	25.6629
Liver adjusted	Non-enzyme proteins	21.2719
Liver adjusted	All enzymes	13.7558
Liver adjusted	Other enzymes	11.8857
Liver adjusted	NIA+B6+C1 enzymes	7.20772
Liver adjusted	All proteins (N = 1057)	26.3837
Liver adjusted	Non-enzyme proteins	21.179
Liver adjusted	All enzymes	15.2047
Liver adjusted	Other enzymes	12.6112
Liver adjusted	NIA+B6+C1 enzymes	8.82166
Liver adjusted	All proteins (N = 1057)	25.1774
Liver adjusted	Non-enzyme proteins	20.5866
Liver adjusted	All enzymes	13.7348
Liver adjusted	Other enzymes	11.1623
Liver adjusted	NIA+B6+C1 enzymes	7.7733
Liver adjusted	All proteins (N = 1057)	25.1851
Liver adjusted	Non-enzyme proteins	20.7656
Liver adjusted	All enzymes	13.067
Liver adjusted	Other enzymes	10.5149
Liver adjusted	NIA+B6+C1 enzymes	7.76464
Liver adjusted	All proteins (N = 1057)	26.1699
Liver adjusted	Non-enzyme proteins	21.1919
Liver adjusted	All enzymes	14.9792
Liver adjusted	Other enzymes	12.476
Liver adjusted	NIA+B6+C1 enzymes	8.2243
Liver adjusted	All proteins (N = 1057)	26.2168
Liver adjusted	Non-enzyme proteins	22.0078
Liver adjusted	All enzymes	14.0279
Liver adjusted	Other enzymes	11.5505
Liver adjusted	NIA+B6+C1 enzymes	7.86592
Liver adjusted	All proteins (N = 1057)	25.1381
Liver adjusted	Non-enzyme proteins	20.8262
Liver adjusted	All enzymes	13.8111
Liver adjusted	Other enzymes	12.2588
Liver adjusted	NIA+B6+C1 enzymes	6.13259
Liver adjusted	All proteins (N = 1057)	24.4544
Liver adjusted	Non-enzyme proteins	19.1954
Liver adjusted	All enzymes	14.1386
Liver adjusted	Other enzymes	11.8126
Liver adjusted	NIA+B6+C1 enzymes	7.46631
Liver adjusted	All proteins (N = 1057)	26.1861
Liver adjusted	Non-enzyme proteins	20.9047
Liver adjusted	All enzymes	14.8704
Liver adjusted	Other enzymes	12.3359
Liver adjusted	NIA+B6+C1 enzymes	8.58398
Liver adjusted	All proteins (N = 1057)	25.289
Liver adjusted	Non-enzyme proteins	20.8048
Liver adjusted	All enzymes	13.9212
Liver adjusted	Other enzymes	12.1494
Liver adjusted	NIA+B6+C1 enzymes	6.97744
Liver adjusted	All proteins (N = 1057)	25.2374
Liver adjusted	Non-enzyme proteins	20.4977
Liver adjusted	All enzymes	14.5766
Liver adjusted	Other enzymes	12.8897
Liver adjusted	NIA+B6+C1 enzymes	6.73037
Liver adjusted	All proteins (N = 1057)	25.0335
Liver adjusted	Non-enzyme proteins	20.7717
Liver adjusted	All enzymes	13.5034
Liver adjusted	Other enzymes	11.5979
Liver adjusted	NIA+B6+C1 enzymes	6.61753
Liver adjusted	All proteins (N = 1057)	26.4088
Liver adjusted	Non-enzyme proteins	21.6444
Liver adjusted	All enzymes	14.2373
Liver adjusted	Other enzymes	12.3259
Liver adjusted	NIA+B6+C1 enzymes	6.77493
Liver adjusted	All proteins (N = 1057)	26.0081
Liver adjusted	Non-enzyme proteins	21.379
Liver adjusted	All enzymes	14.9273
Liver adjusted	Other enzymes	12.736
Liver adjusted	NIA+B6+C1 enzymes	7.02751
Liver adjusted	All proteins (N = 1057)	27.0859
Liver adjusted	Non-enzyme proteins	21.6447
Liver adjusted	All enzymes	15.4734
Liver adjusted	Other enzymes	12.7026
Liver adjusted	NIA+B6+C1 enzymes	8.63967
Liver adjusted	All proteins (N = 1057)	26.2714
Liver adjusted	Non-enzyme proteins	22.5327
Liver adjusted	All enzymes	13.8865
Liver adjusted	Other enzymes	12.0589
Liver adjusted	NIA+B6+C1 enzymes	6.52444
Liver adjusted	All proteins (N = 1057)	24.9865
Liver adjusted	Non-enzyme proteins	20.298
Liver adjusted	All enzymes	13.0873
Liver adjusted	Other enzymes	10.0547
Liver adjusted	NIA+B6+C1 enzymes	8.51821
Liver adjusted	All proteins (N = 1057)	25.5945
Liver adjusted	Non-enzyme proteins	20.9821
Liver adjusted	All enzymes	14.4937
Liver adjusted	Other enzymes	11.6789
Liver adjusted	NIA+B6+C1 enzymes	7.89639
Liver adjusted	All proteins (N = 1057)	25.9896
Liver adjusted	Non-enzyme proteins	21.6653
Liver adjusted	All enzymes	14.3617
Liver adjusted	Other enzymes	11.9867
Liver adjusted	NIA+B6+C1 enzymes	7.66634
Liver adjusted	All proteins (N = 1057)	27.6463
Liver adjusted	Non-enzyme proteins	22.1325
Liver adjusted	All enzymes	15.7185
Liver adjusted	Other enzymes	12.7328
Liver adjusted	NIA+B6+C1 enzymes	8.48175
Liver adjusted	All proteins (N = 1057)	26.8324
Liver adjusted	Non-enzyme proteins	21.9954
Liver adjusted	All enzymes	14.9977
Liver adjusted	Other enzymes	12.3143
Liver adjusted	NIA+B6+C1 enzymes	6.71682
Liver adjusted	All proteins (N = 1057)	26.3494
Liver adjusted	Non-enzyme proteins	21.2173
Liver adjusted	All enzymes	15.1723
Liver adjusted	Other enzymes	12.2487
Liver adjusted	NIA+B6+C1 enzymes	8.27844
Liver adjusted	All proteins (N = 1057)	25.3708
Liver adjusted	Non-enzyme proteins	20.2732
Liver adjusted	All enzymes	14.55
Liver adjusted	Other enzymes	12.6118
Liver adjusted	NIA+B6+C1 enzymes	6.64539
Liver adjusted	All proteins (N = 1057)	25.4272
Liver adjusted	Non-enzyme proteins	20.8324
Liver adjusted	All enzymes	14.2268
Liver adjusted	Other enzymes	11.844
Liver adjusted	NIA+B6+C1 enzymes	6.76656
Liver adjusted	All proteins (N = 1057)	26.0173
Liver adjusted	Non-enzyme proteins	21.1379
Liver adjusted	All enzymes	14.0872
Liver adjusted	Other enzymes	11.987
Liver adjusted	NIA+B6+C1 enzymes	7.33469
Liver adjusted	All proteins (N = 1057)	25.0281
Liver adjusted	Non-enzyme proteins	19.9957
Liver adjusted	All enzymes	14.6111
Liver adjusted	Other enzymes	12.0846
Liver adjusted	NIA+B6+C1 enzymes	8.39932
Liver adjusted	All proteins (N = 1057)	26.2211
Liver adjusted	Non-enzyme proteins	20.765
Liver adjusted	All enzymes	14.0501
Liver adjusted	Other enzymes	11.6271
Liver adjusted	NIA+B6+C1 enzymes	8.14979
Liver adjusted	All proteins (N = 1057)	25.6491
Liver adjusted	Non-enzyme proteins	20.3911
Liver adjusted	All enzymes	15.4809
Liver adjusted	Other enzymes	12.6004
Liver adjusted	NIA+B6+C1 enzymes	8.23709
Liver adjusted	All proteins (N = 1057)	25.2559
Liver adjusted	Non-enzyme proteins	20.3377
Liver adjusted	All enzymes	14.1828
Liver adjusted	Other enzymes	11.9118
Liver adjusted	NIA+B6+C1 enzymes	7.36117
Liver adjusted	All proteins (N = 1057)	25.1607
Liver adjusted	Non-enzyme proteins	20.4319
Liver adjusted	All enzymes	13.1952
Liver adjusted	Other enzymes	11.5149
Liver adjusted	NIA+B6+C1 enzymes	6.52328
Liver adjusted	All proteins (N = 1057)	25.896
Liver adjusted	Non-enzyme proteins	22.2259
Liver adjusted	All enzymes	12.8561
Liver adjusted	Other enzymes	10.6273
Liver adjusted	NIA+B6+C1 enzymes	7.33813
Liver adjusted	All proteins (N = 1057)	26.0034
Liver adjusted	Non-enzyme proteins	21.1387
Liver adjusted	All enzymes	13.8348
Liver adjusted	Other enzymes	11.3078
Liver adjusted	NIA+B6+C1 enzymes	8.11469
Liver adjusted	All proteins (N = 1057)	26.0194
Liver adjusted	Non-enzyme proteins	21.6363
Liver adjusted	All enzymes	13.4032
Liver adjusted	Other enzymes	11.4463
Liver adjusted	NIA+B6+C1 enzymes	6.56414
Liver adjusted	All proteins (N = 1057)	25.6099
Liver adjusted	Non-enzyme proteins	21.4737
Liver adjusted	All enzymes	12.9041
Liver adjusted	Other enzymes	11.1549
Liver adjusted	NIA+B6+C1 enzymes	5.91044
Liver adjusted	All proteins (N = 1057)	25.6152
Liver adjusted	Non-enzyme proteins	20.5321
Liver adjusted	All enzymes	14.5162
Liver adjusted	Other enzymes	12.2981
Liver adjusted	NIA+B6+C1 enzymes	7.59916
Liver adjusted	All proteins (N = 1057)	24.8657
Liver adjusted	Non-enzyme proteins	21.0319
Liver adjusted	All enzymes	12.9785
Liver adjusted	Other enzymes	10.3968
Liver adjusted	NIA+B6+C1 enzymes	7.51025
Liver adjusted	All proteins (N = 1057)	26.0879
Liver adjusted	Non-enzyme proteins	21.5868
Liver adjusted	All enzymes	13.6879
Liver adjusted	Other enzymes	11.2978
Liver adjusted	NIA+B6+C1 enzymes	7.97573
Liver adjusted	All proteins (N = 1057)	25.3069
Liver adjusted	Non-enzyme proteins	21.1371
Liver adjusted	All enzymes	13.4963
Liver adjusted	Other enzymes	11.3066
Liver adjusted	NIA+B6+C1 enzymes	7.37809
Liver adjusted	All proteins (N = 1057)	26.5278
Liver adjusted	Non-enzyme proteins	21.1047
Liver adjusted	All enzymes	14.5353
Liver adjusted	Other enzymes	11.7146
Liver adjusted	NIA+B6+C1 enzymes	9.18034
Liver adjusted	All proteins (N = 1057)	25.3707
Liver adjusted	Non-enzyme proteins	20.6203
Liver adjusted	All enzymes	14.0492
Liver adjusted	Other enzymes	11.5751
Liver adjusted	NIA+B6+C1 enzymes	6.84527
Liver adjusted	All proteins (N = 1057)	25.6689
Liver adjusted	Non-enzyme proteins	21.1451
Liver adjusted	All enzymes	14.0683
Liver adjusted	Other enzymes	11.5925
Liver adjusted	NIA+B6+C1 enzymes	7.18216
Liver adjusted	All proteins (N = 1057)	26.9475
Liver adjusted	Non-enzyme proteins	22.1601
Liver adjusted	All enzymes	14.6251
Liver adjusted	Other enzymes	11.7878
Liver adjusted	NIA+B6+C1 enzymes	8.66329
Liver adjusted	All proteins (N = 1057)	25.3481
Liver adjusted	Non-enzyme proteins	19.9499
Liver adjusted	All enzymes	14.2959
Liver adjusted	Other enzymes	11.935
Liver adjusted	NIA+B6+C1 enzymes	7.6648
Liver adjusted	All proteins (N = 1057)	26.326
Liver adjusted	Non-enzyme proteins	21.7237
Liver adjusted	All enzymes	14.0829
Liver adjusted	Other enzymes	11.6214
Liver adjusted	NIA+B6+C1 enzymes	6.1012
Liver adjusted	All proteins (N = 1057)	25.9659
Liver adjusted	Non-enzyme proteins	21.3087
Liver adjusted	All enzymes	13.587
Liver adjusted	Other enzymes	11.6733
Liver adjusted	NIA+B6+C1 enzymes	6.36772
Liver adjusted	All proteins (N = 1057)	25.1297
Liver adjusted	Non-enzyme proteins	21.348
Liver adjusted	All enzymes	13.3585
Liver adjusted	Other enzymes	11.3365
Liver adjusted	NIA+B6+C1 enzymes	6.94294
Liver adjusted	All proteins (N = 1057)	26.0628
Liver adjusted	Non-enzyme proteins	20.8712
Liver adjusted	All enzymes	14.6719
Liver adjusted	Other enzymes	12.3325
Liver adjusted	NIA+B6+C1 enzymes	7.99673
Liver adjusted	All proteins (N = 1057)	26.2512
Liver adjusted	Non-enzyme proteins	21.7458
Liver adjusted	All enzymes	14.4593
Liver adjusted	Other enzymes	11.9357
Liver adjusted	NIA+B6+C1 enzymes	7.5243
Liver adjusted	All proteins (N = 1057)	26.5604
Liver adjusted	Non-enzyme proteins	21.5163
Liver adjusted	All enzymes	14.2647
Liver adjusted	Other enzymes	12.0213
Liver adjusted	NIA+B6+C1 enzymes	8.26511
Liver adjusted	All proteins (N = 1057)	26.185
Liver adjusted	Non-enzyme proteins	21.3984
Liver adjusted	All enzymes	14.9075
Liver adjusted	Other enzymes	13.2711
Liver adjusted	NIA+B6+C1 enzymes	5.43733
Liver adjusted	All proteins (N = 1057)	26.9716
Liver adjusted	Non-enzyme proteins	21.3854
Liver adjusted	All enzymes	15.4818
Liver adjusted	Other enzymes	12.7511
Liver adjusted	NIA+B6+C1 enzymes	8.75216
Liver adjusted	All proteins (N = 1057)	24.8387
Liver adjusted	Non-enzyme proteins	20.3568
Liver adjusted	All enzymes	13.8842
Liver adjusted	Other enzymes	11.9288
Liver adjusted	NIA+B6+C1 enzymes	6.47687
Liver adjusted	All proteins (N = 1057)	25.3728
Liver adjusted	Non-enzyme proteins	21.3507
Liver adjusted	All enzymes	13.4901
Liver adjusted	Other enzymes	11.5869
Liver adjusted	NIA+B6+C1 enzymes	5.72198
Liver adjusted	All proteins (N = 1057)	25.9647
Liver adjusted	Non-enzyme proteins	20.4734
Liver adjusted	All enzymes	14.5836
Liver adjusted	Other enzymes	11.7938
Liver adjusted	NIA+B6+C1 enzymes	8.89181
Liver adjusted	All proteins (N = 1057)	25.6739
Liver adjusted	Non-enzyme proteins	21.4072
Liver adjusted	All enzymes	13.6377
Liver adjusted	Other enzymes	11.2063
Liver adjusted	NIA+B6+C1 enzymes	7.72788
Liver adjusted	All proteins (N = 1057)	24.9608
Liver adjusted	Non-enzyme proteins	19.7833
Liver adjusted	All enzymes	13.6051
Liver adjusted	Other enzymes	11.534
Liver adjusted	NIA+B6+C1 enzymes	7.339
Liver adjusted	All proteins (N = 1057)	27.0044
Liver adjusted	Non-enzyme proteins	21.9494
Liver adjusted	All enzymes	14.8103
Liver adjusted	Other enzymes	12.0076
Liver adjusted	NIA+B6+C1 enzymes	7.79507
Liver adjusted	All proteins (N = 1057)	26.7444
Liver adjusted	Non-enzyme proteins	21.5623
Liver adjusted	All enzymes	14.4446
Liver adjusted	Other enzymes	12.5876
Liver adjusted	NIA+B6+C1 enzymes	6.82777
Liver adjusted	All proteins (N = 1057)	26.1861
Liver adjusted	Non-enzyme proteins	21.2379
Liver adjusted	All enzymes	14.6132
Liver adjusted	Other enzymes	12.8882
Liver adjusted	NIA+B6+C1 enzymes	6.98391
Liver adjusted	All proteins (N = 1057)	25.789
Liver adjusted	Non-enzyme proteins	21.1728
Liver adjusted	All enzymes	14.1031
Liver adjusted	Other enzymes	11.5581
Liver adjusted	NIA+B6+C1 enzymes	8.23359
Liver adjusted	All proteins (N = 1057)	25.9054
Liver adjusted	Non-enzyme proteins	20.9743
Liver adjusted	All enzymes	14.2087
Liver adjusted	Other enzymes	12.5212
Liver adjusted	NIA+B6+C1 enzymes	7.08711
Liver adjusted	All proteins (N = 1057)	24.3345
Liver adjusted	Non-enzyme proteins	19.9309
Liver adjusted	All enzymes	13.7217
Liver adjusted	Other enzymes	11.6188
Liver adjusted	NIA+B6+C1 enzymes	7.00002
Liver adjusted	All proteins (N = 1057)	24.9656
Liver adjusted	Non-enzyme proteins	19.7479
Liver adjusted	All enzymes	14.771
Liver adjusted	Other enzymes	12.0121
Liver adjusted	NIA+B6+C1 enzymes	6.99427
Liver adjusted	All proteins (N = 1057)	25.1959
Liver adjusted	Non-enzyme proteins	20.9719
Liver adjusted	All enzymes	13.7144
Liver adjusted	Other enzymes	11.3908
Liver adjusted	NIA+B6+C1 enzymes	7.52109
Liver adjusted	All proteins (N = 1057)	26.1636
Liver adjusted	Non-enzyme proteins	21.3405
Liver adjusted	All enzymes	13.7196
Liver adjusted	Other enzymes	11.4251
Liver adjusted	NIA+B6+C1 enzymes	7.80793
Liver adjusted	All proteins (N = 1057)	25.9087
Liver adjusted	Non-enzyme proteins	21.0051
Liver adjusted	All enzymes	14.2989
Liver adjusted	Other enzymes	12.6199
Liver adjusted	NIA+B6+C1 enzymes	6.74293
Liver adjusted	All proteins (N = 1057)	25.7794
Liver adjusted	Non-enzyme proteins	21.9366
Liver adjusted	All enzymes	13.6454
Liver adjusted	Other enzymes	11.5478
Liver adjusted	NIA+B6+C1 enzymes	7.48961
Liver adjusted	All proteins (N = 1057)	25.4789
Liver adjusted	Non-enzyme proteins	19.9326
Liver adjusted	All enzymes	14.3602
Liver adjusted	Other enzymes	11.9151
Liver adjusted	NIA+B6+C1 enzymes	7.44365
Liver adjusted	All proteins (N = 1057)	25.2716
Liver adjusted	Non-enzyme proteins	20.4975
Liver adjusted	All enzymes	13.7139
Liver adjusted	Other enzymes	11.3851
Liver adjusted	NIA+B6+C1 enzymes	7.9996
Liver adjusted	All proteins (N = 1057)	25.5985
Liver adjusted	Non-enzyme proteins	20.9391
Liver adjusted	All enzymes	14.3391
Liver adjusted	Other enzymes	12.7656
Liver adjusted	NIA+B6+C1 enzymes	5.43128
Liver adjusted	All proteins (N = 1057)	25.0078
Liver adjusted	Non-enzyme proteins	19.3394
Liver adjusted	All enzymes	14.9044
Liver adjusted	Other enzymes	12.5821
Liver adjusted	NIA+B6+C1 enzymes	7.20718
Liver adjusted	All proteins (N = 1057)	25.7682
Liver adjusted	Non-enzyme proteins	20.8798
Liver adjusted	All enzymes	13.4995
Liver adjusted	Other enzymes	11.4583
Liver adjusted	NIA+B6+C1 enzymes	7.39219
Liver adjusted	All proteins (N = 1057)	26.0303
Liver adjusted	Non-enzyme proteins	21.6001
Liver adjusted	All enzymes	14.4722
Liver adjusted	Other enzymes	12.0098
Liver adjusted	NIA+B6+C1 enzymes	7.45627
Liver adjusted	All proteins (N = 1057)	26.5278
Liver adjusted	Non-enzyme proteins	21.7788
Liver adjusted	All enzymes	14.3459
Liver adjusted	Other enzymes	11.7879
Liver adjusted	NIA+B6+C1 enzymes	8.39657
Liver adjusted	All proteins (N = 1057)	25.5303
Liver adjusted	Non-enzyme proteins	20.5267
Liver adjusted	All enzymes	13.7235
Liver adjusted	Other enzymes	11.0411
Liver adjusted	NIA+B6+C1 enzymes	8.6036
Liver adjusted	All proteins (N = 1057)	24.7068
Liver adjusted	Non-enzyme proteins	20.4395
Liver adjusted	All enzymes	13.2336
Liver adjusted	Other enzymes	11.67
Liver adjusted	NIA+B6+C1 enzymes	6.17116
Liver adjusted	All proteins (N = 1057)	25.8805
Liver adjusted	Non-enzyme proteins	21.033
Liver adjusted	All enzymes	13.8004
Liver adjusted	Other enzymes	11.5996
Liver adjusted	NIA+B6+C1 enzymes	7.5996
Liver adjusted	All proteins (N = 1057)	26.0778
Liver adjusted	Non-enzyme proteins	20.835
Liver adjusted	All enzymes	15.0143
Liver adjusted	Other enzymes	12.6597
Liver adjusted	NIA+B6+C1 enzymes	8.03834
Liver adjusted	All proteins (N = 1057)	24.522
Liver adjusted	Non-enzyme proteins	19.5815
Liver adjusted	All enzymes	13.8264
Liver adjusted	Other enzymes	11.7838
Liver adjusted	NIA+B6+C1 enzymes	7.15432
Liver adjusted	All proteins (N = 1057)	25.6448
Liver adjusted	Non-enzyme proteins	20.7456
Liver adjusted	All enzymes	14.2168
Liver adjusted	Other enzymes	11.5135
Liver adjusted	NIA+B6+C1 enzymes	8.4038
Liver adjusted	All proteins (N = 1057)	23.4599
Liver adjusted	Non-enzyme proteins	19.9565
Liver adjusted	All enzymes	12.3617
Liver adjusted	Other enzymes	11.2514
Liver adjusted	NIA+B6+C1 enzymes	5.00989
Liver adjusted	All proteins (N = 1057)	24.5755
Liver adjusted	Non-enzyme proteins	20.1836
Liver adjusted	All enzymes	13.8046
Liver adjusted	Other enzymes	12.2099
Liver adjusted	NIA+B6+C1 enzymes	6.09168
Liver adjusted	All proteins (N = 1057)	25.8591
Liver adjusted	Non-enzyme proteins	20.8588
Liver adjusted	All enzymes	13.988
Liver adjusted	Other enzymes	11.7077
Liver adjusted	NIA+B6+C1 enzymes	6.795
Liver adjusted	All proteins (N = 1057)	24.3082
Liver adjusted	Non-enzyme proteins	19.6855
Liver adjusted	All enzymes	13.3702
Liver adjusted	Other enzymes	11.4596
Liver adjusted	NIA+B6+C1 enzymes	6.75957
Liver adjusted	All proteins (N = 1057)	25.8818
Liver adjusted	Non-enzyme proteins	21.1669
Liver adjusted	All enzymes	14.2603
Liver adjusted	Other enzymes	11.8088
Liver adjusted	NIA+B6+C1 enzymes	7.11314
Liver adjusted	All proteins (N = 1057)	25.4658
Liver adjusted	Non-enzyme proteins	21.1495
Liver adjusted	All enzymes	13.9447
Liver adjusted	Other enzymes	11.7109
Liver adjusted	NIA+B6+C1 enzymes	6.30494
Liver adjusted	All proteins (N = 1057)	26.1771
Liver adjusted	Non-enzyme proteins	21.8064
Liver adjusted	All enzymes	13.3388
Liver adjusted	Other enzymes	11.0492
Liver adjusted	NIA+B6+C1 enzymes	7.50875
Liver adjusted	All proteins (N = 1057)	26.3883
Liver adjusted	Non-enzyme proteins	22.0468
Liver adjusted	All enzymes	14.5349
Liver adjusted	Other enzymes	11.6054
Liver adjusted	NIA+B6+C1 enzymes	8.6899
Liver adjusted	All proteins (N = 1057)	25.9203
Liver adjusted	Non-enzyme proteins	20.8861
Liver adjusted	All enzymes	13.904
Liver adjusted	Other enzymes	11.903
Liver adjusted	NIA+B6+C1 enzymes	7.37288
Liver adjusted	All proteins (N = 1057)	24.7752
Liver adjusted	Non-enzyme proteins	20.3366
Liver adjusted	All enzymes	14.0753
Liver adjusted	Other enzymes	12.1109
Liver adjusted	NIA+B6+C1 enzymes	6.89129
Liver adjusted	All proteins (N = 1057)	25.4853
Liver adjusted	Non-enzyme proteins	20.5676
Liver adjusted	All enzymes	14.0505
Liver adjusted	Other enzymes	12.1392
Liver adjusted	NIA+B6+C1 enzymes	6.87932
Liver adjusted	All proteins (N = 1057)	25.0452
Liver adjusted	Non-enzyme proteins	20.447
Liver adjusted	All enzymes	14.0822
Liver adjusted	Other enzymes	11.2722
Liver adjusted	NIA+B6+C1 enzymes	8.64227
Liver adjusted	All proteins (N = 1057)	26.1236
Liver adjusted	Non-enzyme proteins	21.5516
Liver adjusted	All enzymes	13.6767
Liver adjusted	Other enzymes	11.53
Liver adjusted	NIA+B6+C1 enzymes	7.88137
Liver adjusted	All proteins (N = 1057)	25.5401
Liver adjusted	Non-enzyme proteins	20.7634
Liver adjusted	All enzymes	14.3589
Liver adjusted	Other enzymes	12.1726
Liver adjusted	NIA+B6+C1 enzymes	7.3989
Liver adjusted	All proteins (N = 1057)	25.048
Liver adjusted	Non-enzyme proteins	20.8393
Liver adjusted	All enzymes	13.167
Liver adjusted	Other enzymes	10.9713
Liver adjusted	NIA+B6+C1 enzymes	7.63586
Liver adjusted	All proteins (N = 1057)	25.1619
Liver adjusted	Non-enzyme proteins	20.1265
Liver adjusted	All enzymes	14.496
Liver adjusted	Other enzymes	12.4777
Liver adjusted	NIA+B6+C1 enzymes	6.74131
Liver adjusted	All proteins (N = 1057)	25.0427
Liver adjusted	Non-enzyme proteins	20.6666
Liver adjusted	All enzymes	12.6968
Liver adjusted	Other enzymes	10.9959
Liver adjusted	NIA+B6+C1 enzymes	5.99291
Liver adjusted	All proteins (N = 1057)	25.239
Liver adjusted	Non-enzyme proteins	20.4459
Liver adjusted	All enzymes	14.5312
Liver adjusted	Other enzymes	12.3972
Liver adjusted	NIA+B6+C1 enzymes	5.58694
Liver adjusted	All proteins (N = 1057)	25.8786
Liver adjusted	Non-enzyme proteins	20.7863
Liver adjusted	All enzymes	14.7467
Liver adjusted	Other enzymes	12.1739
Liver adjusted	NIA+B6+C1 enzymes	8.58728
Liver adjusted	All proteins (N = 1057)	26.0946
Liver adjusted	Non-enzyme proteins	20.8185
Liver adjusted	All enzymes	14.6086
Liver adjusted	Other enzymes	11.3297
Liver adjusted	NIA+B6+C1 enzymes	9.28535
Liver adjusted	All proteins (N = 1057)	26.3482
Liver adjusted	Non-enzyme proteins	21.0878
Liver adjusted	All enzymes	15.3524
Liver adjusted	Other enzymes	12.7261
Liver adjusted	NIA+B6+C1 enzymes	8.78162
Liver adjusted	All proteins (N = 1057)	26.1233
Liver adjusted	Non-enzyme proteins	21.0595
Liver adjusted	All enzymes	14.9258
Liver adjusted	Other enzymes	12.4384
Liver adjusted	NIA+B6+C1 enzymes	7.6208
Liver adjusted	All proteins (N = 1057)	25.6304
Liver adjusted	Non-enzyme proteins	20.2136
Liver adjusted	All enzymes	14.5374
Liver adjusted	Other enzymes	11.8036
Liver adjusted	NIA+B6+C1 enzymes	8.58304
Liver adjusted	All proteins (N = 1057)	25.9407
Liver adjusted	Non-enzyme proteins	21.2432
Liver adjusted	All enzymes	14.3388
Liver adjusted	Other enzymes	11.796
Liver adjusted	NIA+B6+C1 enzymes	7.14823
Liver adjusted	All proteins (N = 1057)	25.1847
Liver adjusted	Non-enzyme proteins	20.4199
Liver adjusted	All enzymes	13.613
Liver adjusted	Other enzymes	10.968
Liver adjusted	NIA+B6+C1 enzymes	8.11347
Liver adjusted	All proteins (N = 1057)	25.0172
Liver adjusted	Non-enzyme proteins	20.3407
Liver adjusted	All enzymes	13.8907
Liver adjusted	Other enzymes	11.3955
Liver adjusted	NIA+B6+C1 enzymes	6.78861
Liver adjusted	All proteins (N = 1057)	25.5
Liver adjusted	Non-enzyme proteins	21.3502
Liver adjusted	All enzymes	13.4348
Liver adjusted	Other enzymes	11.5937
Liver adjusted	NIA+B6+C1 enzymes	5.80304
Liver adjusted	All proteins (N = 1057)	25.1048
Liver adjusted	Non-enzyme proteins	20.3423
Liver adjusted	All enzymes	14.5634
Liver adjusted	Other enzymes	11.9933
Liver adjusted	NIA+B6+C1 enzymes	8.46193
Liver adjusted	All proteins (N = 1057)	26.4129
Liver adjusted	Non-enzyme proteins	22.0365
Liver adjusted	All enzymes	13.8254
Liver adjusted	Other enzymes	11.896
Liver adjusted	NIA+B6+C1 enzymes	7.2505
Liver adjusted	All proteins (N = 1057)	26.2614
Liver adjusted	Non-enzyme proteins	21.3034
Liver adjusted	All enzymes	15.0394
Liver adjusted	Other enzymes	13.0762
Liver adjusted	NIA+B6+C1 enzymes	5.39065
Liver adjusted	All proteins (N = 1057)	25.0069
Liver adjusted	Non-enzyme proteins	20.6541
Liver adjusted	All enzymes	14.0415
Liver adjusted	Other enzymes	11.5851
Liver adjusted	NIA+B6+C1 enzymes	7.92714
Liver adjusted	All proteins (N = 1057)	25.2912
Liver adjusted	Non-enzyme proteins	21.2792
Liver adjusted	All enzymes	12.8307
Liver adjusted	Other enzymes	10.7854
Liver adjusted	NIA+B6+C1 enzymes	7.49661
Liver adjusted	All proteins (N = 1057)	26.411
Liver adjusted	Non-enzyme proteins	21.9632
Liver adjusted	All enzymes	14.6782
Liver adjusted	Other enzymes	12.7588
Liver adjusted	NIA+B6+C1 enzymes	6.98
Liver adjusted	All proteins (N = 1057)	25.808
Liver adjusted	Non-enzyme proteins	21.2371
Liver adjusted	All enzymes	13.2723
Liver adjusted	Other enzymes	10.9543
Liver adjusted	NIA+B6+C1 enzymes	7.7891
Liver adjusted	All proteins (N = 1057)	25.627
Liver adjusted	Non-enzyme proteins	21.055
Liver adjusted	All enzymes	13.9914
Liver adjusted	Other enzymes	11.4056
Liver adjusted	NIA+B6+C1 enzymes	8.22272
Liver adjusted	All proteins (N = 1057)	25.9792
Liver adjusted	Non-enzyme proteins	21.6645
Liver adjusted	All enzymes	14.1043
Liver adjusted	Other enzymes	11.5996
Liver adjusted	NIA+B6+C1 enzymes	7.6515
Liver adjusted	All proteins (N = 1057)	25.6637
Liver adjusted	Non-enzyme proteins	20.8269
Liver adjusted	All enzymes	14.1024
Liver adjusted	Other enzymes	11.9187
Liver adjusted	NIA+B6+C1 enzymes	7.69701
Liver adjusted	All proteins (N = 1057)	25.3752
Liver adjusted	Non-enzyme proteins	21.0267
Liver adjusted	All enzymes	13.639
Liver adjusted	Other enzymes	11.5995
Liver adjusted	NIA+B6+C1 enzymes	6.41916
Liver adjusted	All proteins (N = 1057)	25.8345
Liver adjusted	Non-enzyme proteins	20.9792
Liver adjusted	All enzymes	13.811
Liver adjusted	Other enzymes	11.7621
Liver adjusted	NIA+B6+C1 enzymes	7.34375
Liver adjusted	All proteins (N = 1057)	25.9814
Liver adjusted	Non-enzyme proteins	21.1392
Liver adjusted	All enzymes	14.7863
Liver adjusted	Other enzymes	12.2581
Liver adjusted	NIA+B6+C1 enzymes	8.05581
Liver adjusted	All proteins (N = 1057)	24.8317
Liver adjusted	Non-enzyme proteins	20.254
Liver adjusted	All enzymes	12.3063
Liver adjusted	Other enzymes	11.2401
Liver adjusted	NIA+B6+C1 enzymes	4.78989
Liver adjusted	All proteins (N = 1057)	25.1827
Liver adjusted	Non-enzyme proteins	20.1448
Liver adjusted	All enzymes	14.2918
Liver adjusted	Other enzymes	12.0881
Liver adjusted	NIA+B6+C1 enzymes	7.73162
Liver adjusted	All proteins (N = 1057)	24.8119
Liver adjusted	Non-enzyme proteins	20.2339
Liver adjusted	All enzymes	13.5857
Liver adjusted	Other enzymes	11.7363
Liver adjusted	NIA+B6+C1 enzymes	6.59387
Liver adjusted	All proteins (N = 1057)	24.4823
Liver adjusted	Non-enzyme proteins	20.7957
Liver adjusted	All enzymes	12.1237
Liver adjusted	Other enzymes	10.3938
Liver adjusted	NIA+B6+C1 enzymes	6.34409
Liver adjusted	All proteins (N = 1057)	26.3507
Liver adjusted	Non-enzyme proteins	21.2887
Liver adjusted	All enzymes	15.4384
Liver adjusted	Other enzymes	12.7152
Liver adjusted	NIA+B6+C1 enzymes	8.18111
Liver adjusted	All proteins (N = 1057)	24.6542
Liver adjusted	Non-enzyme proteins	20.6165
Liver adjusted	All enzymes	13.5791
Liver adjusted	Other enzymes	11.9831
Liver adjusted	NIA+B6+C1 enzymes	6.21596
Liver adjusted	All proteins (N = 1057)	24.6659
Liver adjusted	Non-enzyme proteins	20.7238
Liver adjusted	All enzymes	13.3979
Liver adjusted	Other enzymes	11.0797
Liver adjusted	NIA+B6+C1 enzymes	7.32759
Liver adjusted	All proteins (N = 1057)	25.2146
Liver adjusted	Non-enzyme proteins	19.7499
Liver adjusted	All enzymes	14.0893
Liver adjusted	Other enzymes	10.9083
Liver adjusted	NIA+B6+C1 enzymes	8.451
Liver adjusted	All proteins (N = 1057)	25.0738
Liver adjusted	Non-enzyme proteins	19.6396
Liver adjusted	All enzymes	14.2181
Liver adjusted	Other enzymes	11.5898
Liver adjusted	NIA+B6+C1 enzymes	7.22498
Liver adjusted	All proteins (N = 1057)	25.1816
Liver adjusted	Non-enzyme proteins	20.5215
Liver adjusted	All enzymes	13.5749
Liver adjusted	Other enzymes	11.368
Liver adjusted	NIA+B6+C1 enzymes	7.27059
Liver adjusted	All proteins (N = 1057)	24.2607
Liver adjusted	Non-enzyme proteins	19.4444
Liver adjusted	All enzymes	13.104
Liver adjusted	Other enzymes	11.2955
[truncated: 3,001 more rows]
