# Supplementary material for: Decreased liver B vitamin-related enzymes as a metabolic hallmark of cancer cachexia
Source: Nat Commun. 2023 Oct 6;14:6246. doi: 10.1038/s41467-023-41952-w (PMC10558488; doi:10.1038/s41467-023-41952-w)
Supplement: Supplementary file 4 — Source Data [file 41467_2023_41952_MOESM4_ESM.zip › source_data_ed3/FigS7f.xlsx]

## Sheet: FigS6f
class2	CRCA	SEKI
Non-enzyme proteins (3)	18.056	11.6367
All proteins (1+2+3)	51.4836	20.3376
Other enzymes (2)	54.1621	31.6454
All enzymes (1+2)	70.5122	41.2461
B vitamin enzymes (1)	73.1085	40.4936
