# Supplementary material for: Decreased liver B vitamin-related enzymes as a metabolic hallmark of cancer cachexia
Source: Nat Commun. 2023 Oct 6;14:6246. doi: 10.1038/s41467-023-41952-w (PMC10558488; doi:10.1038/s41467-023-41952-w)
Supplement: Supplementary file 4 — Source Data [file 41467_2023_41952_MOESM4_ESM.zip › source_data_ed3/Fig5d.xlsx]

## Sheet: Fig5d
up_ac	ratio_mean	abd	nia_b6_pa	class
Q8C196	0.888202	0.000159344	0	SEKI
B2RQC6	1.03868	3.85764e-07	0	SEKI
P63038	0.714221	2.59202e-05	0	SEKI
Q93092	1.23361	2.16577e-06	0	SEKI
Q8R0Y6	1.03572	3.37764e-05	1	SEKI
O35490	1.38826	4.06024e-05	0	SEKI
Q91WS4	1.22255	9.97635e-09	0	SEKI
P50247	0.970195	2.24022e-05	1	SEKI
P56480	0.731584	1.73673e-05	0	SEKI
P16460	0.884951	3.36554e-05	0	SEKI
Q05920	1.00328	1.84211e-05	0	SEKI
Q9DCN2	0.841628	4.05785e-06	1	SEKI
Q8R0J8	0.848102	1.15934e-07	0	SEKI
Q9CXI0	0.821057	7.78657e-08	0	SEKI
Q9QXD6	0.863798	1.29374e-05	0	SEKI
O35286	1.21467	2.9237e-07	0	SEKI
P54869	0.824066	3.23679e-05	1	SEKI
Q8JZK9	2.69448	3.586e-06	1	SEKI
Q8BWT1	0.703996	3.5952e-05	1	SEKI
P47738	0.782726	3.17615e-05	1	SEKI
P24549	0.484615	4.4937e-05	1	SEKI
O35945	0.675302	7.24419e-06	1	SEKI
Q9CZS1	1.0215	2.25831e-06	1	SEKI
P19096	0.762027	2.82043e-05	1	SEKI
Q99LB7	0.70688	1.13979e-05	0	SEKI
P26443	0.934195	3.01301e-05	1	SEKI
Q91Y97	1.06975	3.27129e-05	0	SEKI
P05064	1.30055	1.47752e-06	0	SEKI
P05063	1.04935	3.59505e-07	0	SEKI
Q9EPE9	1.12108	4.858e-07	0	SEKI
Q8BMS1	0.722572	1.61106e-05	1	SEKI
P82343	1.17065	4.62622e-08	0	SEKI
Q9QXF8	0.975524	1.64334e-05	0	SEKI
Q61176	1.66554	1.75573e-05	0	SEKI
P24270	0.311062	3.4152e-05	1	SEKI
P09103	1.81526	1.67991e-05	0	SEKI
P17563	0.905936	9.38846e-07	0	SEKI
P20029	1.6333	2.05996e-05	0	SEKI
P63017	0.816597	1.44547e-05	0	SEKI
Q9ET01	0.767545	1.20458e-05	1	SEKI
Q8CI94	0.914205	2.13651e-07	1	SEKI
P11930	0.892293	2.83188e-07	1	SEKI
Q91X83	1.65562	8.66249e-06	0	SEKI
Q3THS6	1.20449	2.98308e-07	0	SEKI
Q9DBT9	0.831343	8.62803e-06	0	SEKI
P16858	0.918704	2.24553e-05	1	SEKI
P05202	0.828801	1.76753e-05	1	SEKI
Q91YI0	1.15446	9.48e-06	0	SEKI
P10649	0.526749	2.39381e-05	0	SEKI
P15626	0.700632	9.36891e-07	0	SEKI
Q80W21	0.791506	2.55975e-07	0	SEKI
P19639	0.544382	2.07237e-06	0	SEKI
P48774	1.23615	1.17416e-07	0	SEKI
Q8VC12	0.95789	4.48975e-06	1	SEKI
Q8VC30	1.10579	1.6776e-05	0	SEKI
P35505	0.967307	1.18897e-05	0	SEKI
P17182	0.755804	2.04799e-05	0	SEKI
P07901	0.655971	4.55805e-06	0	SEKI
P49429	0.781804	1.22692e-05	0	SEKI
Q01853	0.846947	9.60022e-06	0	SEKI
Q64374	0.651104	2.95012e-05	0	SEKI
P00329	0.787915	3.31722e-05	1	SEKI
P28474	1.08743	9.30744e-06	1	SEKI
Q9EQ20	0.687609	1.31721e-05	1	SEKI
P11725	0.70325	1.27595e-05	0	SEKI
P70694	0.578766	8.98378e-06	1	SEKI
Q8VCX1	0.841931	1.93161e-06	1	SEKI
Q8K023	1.26406	1.91849e-09	1	SEKI
A2AN08	1.03997	1.36562e-06	0	SEKI
P34152	0.646051	1.55517e-07	0	SEKI
Q63886	0.86927	2.63195e-06	0	SEKI
P17717	0.501064	5.60678e-06	0	SEKI
Q64435	0.877677	5.35482e-07	0	SEKI
Q62452	0.809661	3.42049e-07	0	SEKI
Q8BWQ1	0.663152	1.76085e-06	0	SEKI
P16015	0.283703	1.37181e-05	0	SEKI
Q99K67	1.20593	7.56641e-06	1	SEKI
Q9Z2V4	1.65669	2.66893e-06	0	SEKI
Q7TMS5	1.24621	3.80669e-07	0	SEKI
Q64458	0.507408	5.00716e-06	1	SEKI
Q91X77	0.666482	3.10216e-06	1	SEKI
Q6XVG2	0.679472	1.55126e-06	1	SEKI
P56593	1.76137	2.57446e-06	1	SEKI
P56654	0.431405	4.19936e-07	1	SEKI
P20852	0.434058	3.03184e-06	1	SEKI
P15392	0.440049	3.03184e-06	1	SEKI
P56657	0.438666	1.62814e-07	1	SEKI
Q99K23	1.13397	1.69052e-07	0	SEKI
Q91XD4	1.02382	1.02122e-05	0	SEKI
P97807	0.907506	4.60371e-06	0	SEKI
Q9QXE0	0.861529	5.8902e-06	1	SEKI
P51660	0.616013	1.68874e-05	1	SEKI
Q4LDG0	1.15746	4.45073e-06	1	SEKI
Q63880	0.316227	1.11283e-05	0	SEKI
Q8VCU1	0.705155	2.42086e-06	0	SEKI
P34914	0.421376	1.27724e-05	0	SEKI
O88844	0.742154	1.39551e-05	1	SEKI
P54071	0.658597	4.25878e-06	1	SEKI
P37040	1.12667	4.86856e-06	1	SEKI
Q9D2G2	0.794922	5.04891e-06	1	SEKI
P50544	0.78936	8.48146e-06	1	SEKI
P08249	0.828493	1.55745e-05	1	SEKI
Q99KI0	0.733237	8.77784e-06	0	SEKI
Q9R0H0	0.676701	1.21577e-07	1	SEKI
P40142	1.15595	6.47812e-06	0	SEKI
P51881	0.881567	1.32627e-05	0	SEKI
O08601	1.14679	7.9314e-06	0	SEKI
Q8VCC2	0.761659	1.25853e-05	0	SEKI
P23953	0.348527	6.96219e-07	0	SEKI
Q64176	0.383003	2.26758e-06	0	SEKI
A2ATU0	0.818994	8.12844e-07	0	SEKI
P27773	1.51027	1.58022e-05	0	SEKI
Q8VHG0	0.979074	6.62691e-08	1	SEKI
P54823	1.3269	3.34553e-07	0	SEKI
P52760	0.724333	1.41723e-05	0	SEKI
Q80V03	0.900382	9.27216e-08	0	SEKI
Q3UHN9	1.50447	2.10783e-08	0	SEKI
Q99LH2	1.14934	1.88756e-08	0	SEKI
O09173	0.700057	5.03213e-06	0	SEKI
Q9D0F9	0.912592	8.16237e-06	0	SEKI
Q9CPY7	0.790965	6.37117e-06	0	SEKI
Q922D8	0.766337	1.3585e-05	1	SEKI
P41216	0.390078	1.8894e-05	1	SEKI
Q8JZR0	1.05865	4.77734e-06	1	SEKI
P06151	1.46367	1.29412e-05	1	SEKI
Q8K2B3	0.817789	7.43155e-06	0	SEKI
O35488	0.78333	1.09155e-05	1	SEKI
Q8VCW8	0.705068	8.27724e-06	1	SEKI
Q8VCN5	1.15375	6.6315e-06	1	SEKI
Q9DBM2	0.354441	4.34206e-05	1	SEKI
P16331	0.549532	1.05799e-05	0	SEKI
P61922	0.706856	2.7041e-06	1	SEKI
P55264	1.26296	7.37401e-06	0	SEKI
Q78PY7	1.34124	8.88978e-06	0	SEKI
Q8BH00	0.958669	5.93495e-06	1	SEKI
P42125	0.621553	4.07371e-06	1	SEKI
Q99JY0	0.730704	7.5405e-06	1	SEKI
P30115	0.658871	1.3683e-05	0	SEKI
P24472	0.614981	8.30613e-07	0	SEKI
Q8QZT1	0.646681	1.39028e-05	1	SEKI
P97872	0.976102	6.65749e-06	1	SEKI
P35492	1.23887	3.42973e-06	0	SEKI
Q02053	1.07191	4.07534e-06	0	SEKI
Q8CHT0	0.628222	8.32323e-06	1	SEKI
Q9WVL0	0.89489	7.51252e-06	0	SEKI
Q921H8	0.738053	1.7543e-05	1	SEKI
Q8VCH0	0.264389	6.59083e-06	1	SEKI
Q91VA0	0.79169	6.92703e-06	1	SEKI
Q8CHR6	1.07099	2.76563e-06	1	SEKI
Q05421	0.529446	5.11707e-06	1	SEKI
Q8VDN2	1.11955	5.80549e-06	0	SEKI
P50285	0.462961	2.90292e-06	1	SEKI
P52840	1.49747	1.4054e-06	0	SEKI
P09411	1.04346	1.42456e-05	0	SEKI
P38060	0.763278	2.75367e-06	1	SEKI
Q921G7	0.678599	1.00977e-05	0	SEKI
Q80XN0	0.643421	2.67416e-06	1	SEKI
P05201	1.16456	5.85879e-06	1	SEKI
P13707	1.05522	7.30565e-06	1	SEKI
Q3ULJ0	1.0159	4.95849e-07	1	SEKI
Q64442	0.655187	1.59587e-05	1	SEKI
Q9EQF5	0.732113	3.59835e-06	0	SEKI
O88451	0.841895	7.52286e-06	1	SEKI
Q9R092	0.79371	3.93345e-07	1	SEKI
O54909	0.96479	1.25125e-07	1	SEKI
Q9DBA8	0.830568	2.04437e-06	0	SEKI
P21981	2.0145	2.99618e-06	0	SEKI
Q8QZR5	0.95071	1.93511e-06	1	SEKI
Q8BGT5	0.997627	1.00819e-06	1	SEKI
P29758	0.415457	4.60137e-06	1	SEKI
Q07417	0.728174	5.31448e-06	1	SEKI
Q91W64	1.17891	1.28875e-06	1	SEKI
Q9D816	0.444091	5.29741e-09	1	SEKI
Q60759	0.778844	2.60121e-06	1	SEKI
P17751	1.0637	1.11949e-05	0	SEKI
Q8VBT2	1.86596	3.60939e-06	1	SEKI
P25688	0.554245	2.41381e-05	0	SEKI
Q91ZJ5	0.697776	2.84909e-07	0	SEKI
Q9JLJ2	0.695624	1.58087e-05	1	SEKI
P08003	1.84683	7.92697e-06	0	SEKI
O08749	0.755499	5.91853e-06	1	SEKI
P15105	0.854627	1.51178e-05	1	SEKI
Q9Z2I9	0.713269	6.57409e-06	1	SEKI
Q9Z2I8	0.89261	9.57832e-06	1	SEKI
P19157	1.12357	1.72167e-05	0	SEKI
P24456	0.643842	5.27065e-06	1	SEKI
Q8CIM7	1.10814	2.18212e-06	1	SEKI
P11714	0.927833	2.09415e-06	1	SEKI
P27786	1.84312	3.65393e-08	1	SEKI
Q9R0P3	0.823603	5.65238e-06	0	SEKI
P52430	0.67664	2.89012e-06	0	SEKI
O08756	0.868613	5.61722e-06	1	SEKI
P45952	0.704033	6.68193e-06	1	SEKI
P41233	0.625681	1.37403e-07	0	SEKI
P33267	0.613212	3.63569e-06	0	SEKI
Q91VS7	0.73187	3.84304e-06	0	SEKI
O88587	1.13621	3.04785e-06	0	SEKI
Q61425	0.639937	5.29836e-06	1	SEKI
Q8BGQ7	1.1226	2.88094e-06	0	SEKI
Q78JT3	0.827654	5.58965e-06	1	SEKI
Q9JII6	0.825477	5.77781e-06	1	SEKI
Q9DCT1	0.90674	2.93918e-07	1	SEKI
P06801	0.393213	9.73488e-06	1	SEKI
P52196	0.787865	4.17193e-06	0	SEKI
Q3UEG6	0.803486	2.53639e-06	1	SEKI
Q8CGC7	1.20731	3.25798e-06	0	SEKI
Q9JJL8	1.41867	1.07032e-07	0	SEKI
Q8R1S0	1.05263	1.63184e-07	0	SEKI
Q8R164	0.644804	3.13514e-06	0	SEKI
P35700	0.857348	1.95035e-05	0	SEKI
O08807	1.18965	6.82135e-07	0	SEKI
Q99J39	0.779275	9.03237e-07	1	SEKI
P39054	1.16217	4.95739e-09	0	SEKI
O55143	1.26859	2.87023e-06	0	SEKI
Q8BW75	0.74889	2.79742e-06	0	SEKI
Q64133	0.828095	1.99372e-07	0	SEKI
Q3ULD5	0.758921	1.47521e-06	1	SEKI
Q9QXD1	1.16156	3.58338e-06	1	SEKI
G5E870	1.43987	1.91587e-07	0	SEKI
Q8VC28	0.803377	3.64175e-06	1	SEKI
P53395	0.774244	3.56179e-06	1	SEKI
Q3UZZ6	1.20345	1.2279e-06	0	SEKI
P06745	0.95712	2.8032e-06	0	SEKI
P11352	0.700944	1.1218e-05	0	SEKI
Q60597	1.03134	2.77374e-06	0	SEKI
Q64459	0.508357	7.5037e-06	1	SEKI
P60843	1.43209	2.92569e-06	0	SEKI
P10630	0.865917	5.14376e-07	0	SEKI
Q91VC3	1.42293	2.84032e-07	0	SEKI
Q9D819	1.09653	5.75138e-06	0	SEKI
Q9Z0X1	0.824433	4.46202e-06	1	SEKI
Q91VD9	0.872273	4.30527e-06	1	SEKI
Q99MN9	0.754704	3.23853e-06	1	SEKI
Q8CAY6	0.890625	3.72377e-06	1	SEKI
O88428	0.671917	1.94066e-06	0	SEKI
Q60967	2.57652	5.41986e-08	0	SEKI
P10518	0.648497	3.31256e-06	0	SEKI
P55096	0.462882	1.37152e-05	1	SEKI
P97742	0.917715	1.77058e-06	1	SEKI
Q9WTP6	0.624777	3.48101e-06	0	SEKI
O55060	1.33458	4.1772e-07	0	SEKI
P52825	0.729456	7.43174e-06	1	SEKI
Q920E5	2.64582	4.69215e-06	0	SEKI
Q9JHI5	0.750841	6.98773e-06	1	SEKI
Q9CQ62	0.596002	4.98955e-06	1	SEKI
Q91WT9	1.0633	1.54266e-06	1	SEKI
Q91WD5	0.865316	1.2297e-06	1	SEKI
Q61941	0.771076	4.00183e-06	1	SEKI
O70475	0.60293	7.30038e-06	1	SEKI
Q8BHN3	1.24996	3.0225e-09	0	SEKI
Q9DBJ1	0.947686	4.02031e-06	0	SEKI
Q60823	0.9406	1.06383e-07	0	SEKI
P40936	0.425777	9.33251e-06	0	SEKI
P97328	0.945086	1.22091e-08	0	SEKI
Q91XE0	0.838564	2.6954e-06	1	SEKI
Q921X9	1.68209	1.97601e-06	0	SEKI
Q8R086	0.713199	2.64927e-06	0	SEKI
Q91ZA3	0.720467	3.16116e-06	1	SEKI
Q99J99	0.863322	1.1942e-06	0	SEKI
Q8QZR3	0.742622	2.9252e-06	0	SEKI
Q8BK48	1.01469	1.59856e-06	0	SEKI
Q91WG0	1.00565	9.16911e-07	0	SEKI
Q6P3A8	0.773282	1.57187e-06	0	SEKI
P50136	0.743041	1.24687e-06	0	SEKI
Q01768	1.58963	3.6483e-06	0	SEKI
P15532	1.313	7.78156e-07	0	SEKI
P50431	0.754356	4.14079e-06	1	SEKI
Q9CZN7	0.832471	3.04253e-06	1	SEKI
Q71RI9	0.901655	1.45233e-06	1	SEKI
Q8BTY1	1.61522	6.16417e-07	1	SEKI
Q8BH95	0.857556	4.48389e-06	1	SEKI
Q9QY30	0.908063	2.28945e-06	0	SEKI
P21440	0.918821	6.84417e-07	0	SEKI
Q91W43	0.93807	2.60995e-06	1	SEKI
O35215	0.783329	7.44775e-06	0	SEKI
P17742	1.19059	9.01177e-06	0	SEKI
P24369	1.87006	3.20741e-06	0	SEKI
Q9D868	1.43594	7.52036e-08	0	SEKI
P51174	0.836417	5.08892e-06	1	SEKI
Q922Q1	0.658095	3.54364e-06	0	SEKI
Q9CW42	0.943096	4.19519e-06	0	SEKI
P00186	0.295688	4.1017e-06	1	SEKI
P50172	0.886752	3.61184e-06	1	SEKI
Q9Z1Q9	1.21587	1.81761e-06	0	SEKI
Q9R112	1.91523	1.32141e-06	0	SEKI
Q8QZS1	0.804832	1.94034e-06	1	SEKI
P58710	0.552255	2.36277e-06	0	SEKI
Q8K010	1.00179	2.52637e-06	0	SEKI
P53657	0.770307	2.90412e-06	0	SEKI
P52480	1.5807	1.29498e-06	0	SEKI
Q9DBG1	0.673317	3.31443e-06	0	SEKI
Q99L13	0.567486	5.38071e-06	1	SEKI
O88533	0.534982	3.98411e-07	1	SEKI
P62908	1.36652	7.17341e-06	0	SEKI
Q91X34	0.908051	7.61581e-07	1	SEKI
O35423	0.825875	2.04656e-06	1	SEKI
P27046	1.98446	6.98889e-07	0	SEKI
Q9DCG6	0.818245	4.07257e-06	0	SEKI
Q9CXN7	0.604328	9.08094e-07	0	SEKI
Q9WUM5	0.834877	4.0043e-06	1	SEKI
Q9D0R2	1.09254	1.88434e-06	0	SEKI
Q8BLY2	0.724183	1.48035e-07	0	SEKI
Q91Z53	1.16598	3.98743e-06	1	SEKI
Q99MR8	0.791113	1.97432e-06	1	SEKI
Q9JHW2	0.760026	3.3012e-06	0	SEKI
Q9WU79	0.756335	1.41323e-06	0	SEKI
Q62167	1.42795	1.11024e-06	0	SEKI
Q61656	1.54893	1.38086e-06	0	SEKI
Q501J6	1.08775	4.85177e-07	0	SEKI
Q7TNG8	1.55193	1.94962e-06	0	SEKI
P60334	1.27713	7.4993e-07	0	SEKI
P09671	0.686713	4.06061e-06	0	SEKI
Q80XL6	0.557841	4.20651e-06	1	SEKI
Q8CC86	0.94039	1.4676e-06	1	SEKI
P08228	0.801519	2.06819e-05	0	SEKI
P48758	0.80155	4.18722e-06	1	SEKI
P16332	0.936259	2.97472e-06	1	SEKI
Q9Z1N5	1.36621	7.55694e-07	0	SEKI
Q8VDW0	1.47778	1.84577e-07	0	SEKI
Q01279	2.30321	1.38324e-06	0	SEKI
Q9CQA3	0.766735	3.26816e-06	0	SEKI
O88986	0.780553	7.61939e-07	1	SEKI
Q8BGA8	0.766591	1.92672e-06	1	SEKI
P14152	0.80163	1.58314e-05	1	SEKI
Q60936	0.46676	8.7275e-07	0	SEKI
P99029	0.89277	7.84674e-06	0	SEKI
Q8C165	0.956531	7.0835e-07	0	SEKI
P23492	1.12904	1.04859e-06	0	SEKI
O54749	0.849321	5.86361e-07	1	SEKI
O09174	0.855498	1.4583e-06	1	SEKI
A2AS89	0.63585	1.15069e-06	0	SEKI
P97364	1.05729	1.33709e-06	0	SEKI
Q91WG8	1.27327	7.45915e-07	0	SEKI
Q9DCM2	0.563165	4.2694e-06	0	SEKI
Q9D826	0.781762	2.08774e-06	0	SEKI
Q99L04	0.729394	3.50208e-06	1	SEKI
Q99MZ7	0.707214	4.82829e-06	1	SEKI
Q9CZU6	0.791182	2.92688e-06	1	SEKI
Q9DCU9	0.855039	2.63798e-06	0	SEKI
Q9CPU0	0.832661	6.70578e-06	0	SEKI
Q9DD20	0.747007	3.08221e-06	0	SEKI
P47199	0.712307	2.75995e-06	1	SEKI
P10605	0.747068	1.76986e-06	0	SEKI
Q6P5E4	1.43191	1.18881e-06	0	SEKI
Q9DBB8	0.751515	2.13689e-06	1	SEKI
Q5SWU9	1.04944	1.98639e-06	1	SEKI
E9Q4Z2	0.117639	1.7535e-06	1	SEKI
Q8BVI4	0.759114	4.20246e-06	1	SEKI
Q8BWF0	0.718804	2.51696e-06	1	SEKI
Q99L20	0.763411	4.16493e-07	0	SEKI
Q61133	0.710549	7.51969e-07	0	SEKI
Q9D379	0.417362	9.65299e-06	0	SEKI
Q91WN4	0.977482	2.41677e-06	1	SEKI
Q8CFX1	1.65467	1.61643e-06	1	SEKI
Q3TNA1	1.11893	1.01299e-06	0	SEKI
Q8VCR2	1.83596	2.56943e-06	1	SEKI
Q9EQ06	0.540225	1.36736e-06	1	SEKI
P34884	0.879181	1.54226e-06	0	SEKI
Q9DCT2	0.885474	5.46579e-07	1	SEKI
Q60680	0.760351	1.26295e-07	0	SEKI
Q9D1G1	1.12641	3.22194e-07	0	SEKI
P61027	0.975928	3.95043e-07	0	SEKI
Q91V76	0.733445	3.89178e-06	0	SEKI
Q99KK7	1.02778	1.30743e-06	0	SEKI
Q9D1A2	1.04156	1.03681e-06	0	SEKI
Q9DC50	0.438603	4.16115e-06	1	SEKI
Q9CWJ9	0.935783	1.22649e-06	0	SEKI
Q922E4	1.03308	1.22704e-06	0	SEKI
P20108	0.7868	1.89091e-06	0	SEKI
Q9JJF3	1.54202	1.62997e-08	0	SEKI
P46978	1.70053	7.29256e-07	0	SEKI
Q3TDQ1	1.22224	2.76916e-07	0	SEKI
Q91YT0	0.835323	1.50793e-06	1	SEKI
Q9WV68	0.516554	2.02032e-06	1	SEKI
Q9WUR2	0.687744	3.49095e-06	1	SEKI
P48776	1.69091	8.94415e-07	0	SEKI
Q8K157	0.726449	1.56392e-06	0	SEKI
Q60866	1.25469	6.99374e-07	0	SEKI
Q8CGK3	0.779653	2.48059e-06	0	SEKI
Q9Z2W0	1.16184	9.26328e-07	0	SEKI
Q99KQ4	1.43367	1.26422e-06	1	SEKI
Q99LB2	0.675907	3.28188e-06	1	SEKI
Q64471	0.678501	2.85401e-06	0	SEKI
Q571F8	0.700907	1.30843e-06	0	SEKI
Q8R1G2	0.625187	4.29182e-06	0	SEKI
Q91X91	1.14064	1.56323e-06	1	SEKI
A2AJL3	0.720416	4.47795e-07	0	SEKI
Q8BJ64	0.836733	3.73579e-06	0	SEKI
Q00519	1.28487	2.05519e-06	1	SEKI
Q9Z2Z6	0.734496	2.98858e-06	0	SEKI
O35459	0.589897	3.79262e-06	1	SEKI
Q91VR5	1.17656	9.89081e-07	0	SEKI
Q9QZ85	1.00176	1.60413e-06	0	SEKI
Q9DCD0	1.1532	1.70068e-06	1	SEKI
G3X982	0.620307	3.32324e-06	0	SEKI
O54754	0.415385	1.21686e-06	0	SEKI
Q9D6Y7	0.856214	2.45962e-06	0	SEKI
Q99PG0	0.846485	5.81782e-06	0	SEKI
Q80W22	0.820672	8.5027e-07	1	SEKI
Q9D0I9	1.24925	1.32839e-06	0	SEKI
O35969	0.632113	7.45677e-07	0	SEKI
P47740	0.318414	5.17727e-06	1	SEKI
Q2TPA8	0.530132	3.93486e-06	1	SEKI
P51855	1.37056	7.07151e-07	0	SEKI
Q8QZY2	0.867902	5.42798e-07	0	SEKI
Q8JZN5	0.883708	1.06325e-06	1	SEKI
P62835	1.17354	1.36118e-07	0	SEKI
Q9CR68	0.796425	3.16883e-06	0	SEKI
P97494	0.584696	2.33842e-06	0	SEKI
Q5FW57	0.698927	1.60729e-06	1	SEKI
O08914	0.719877	8.39146e-07	0	SEKI
P36552	0.917644	1.39174e-06	0	SEKI
O70133	1.2136	1.69008e-09	0	SEKI
Q99JW2	0.873148	5.02272e-07	0	SEKI
Q923D2	0.911639	1.82356e-06	1	SEKI
P00405	0.77372	9.50189e-07	0	SEKI
Q8K441	1.40379	8.77713e-07	0	SEKI
Q8K449	1.00179	1.76513e-08	0	SEKI
Q8K440	0.841127	1.44912e-07	0	SEKI
P51658	1.11452	7.47775e-07	1	SEKI
O55239	3.54036	4.56296e-08	1	SEKI
Q64464	1.91366	1.02432e-06	1	SEKI
Q64105	0.987713	1.14405e-09	1	SEKI
Q9QUR6	1.1251	7.79653e-07	0	SEKI
Q9JMH6	1.09656	1.45928e-06	1	SEKI
Q9JLT4	0.811447	5.14663e-07	1	SEKI
Q9WTP7	0.904024	3.99875e-06	0	SEKI
Q9CQ60	1.0462	1.32938e-06	0	SEKI
Q8VC97	1.38835	9.92205e-07	0	SEKI
Q8BGC4	0.857249	8.46238e-07	1	SEKI
Q8R4N0	0.855342	1.82452e-06	1	SEKI
P12791	0.8591	1.2249e-07	1	SEKI
O55071	0.851443	1.2249e-07	1	SEKI
P20918	1.30636	8.26759e-07	0	SEKI
Q8K370	0.661693	6.59293e-07	1	SEKI
Q8BML9	1.29278	8.79815e-07	0	SEKI
Q922B2	1.11968	2.25313e-06	0	SEKI
O70503	1.15096	1.28648e-06	1	SEKI
Q8CG76	0.958501	2.19173e-06	1	SEKI
P14246	0.938866	1.1985e-07	0	SEKI
Q8VCB3	0.899516	1.46513e-06	0	SEKI
Q8CIM3	0.34575	1.20673e-08	0	SEKI
Q9DCM0	0.707354	1.93763e-06	0	SEKI
Q91X52	0.868044	1.56216e-06	1	SEKI
Q61171	0.924095	3.18532e-06	0	SEKI
Q9D6Y9	0.975732	5.26399e-06	0	SEKI
Q8BIJ6	0.900243	8.27901e-07	0	SEKI
P00920	1.20056	4.5959e-07	0	SEKI
P97449	1.52715	8.16335e-07	0	SEKI
Q9D0S9	0.798521	1.77301e-06	0	SEKI
P58281	0.685503	1.45352e-06	0	SEKI
P50171	0.924414	1.21666e-06	1	SEKI
O55234	1.06216	8.44945e-07	0	SEKI
P09528	1.03259	8.1601e-07	0	SEKI
Q60766	1.0407	2.78412e-07	0	SEKI
Q64521	0.82292	1.26746e-06	0	SEKI
P28843	0.93085	1.52986e-06	0	SEKI
Q91VT4	0.990598	5.47749e-07	1	SEKI
P97823	0.902086	1.00157e-06	0	SEKI
Q9WU19	1.1132	9.96571e-07	0	SEKI
P22315	1.00536	8.25932e-07	0	SEKI
P56399	1.02989	1.81822e-06	0	SEKI
O70310	1.06146	4.49186e-07	1	SEKI
O70311	0.69895	8.77615e-08	1	SEKI
Q9D0M3	0.835715	1.10232e-06	0	SEKI
Q05816	3.71034	6.04383e-07	0	SEKI
Q5RKZ7	0.887355	5.81848e-07	0	SEKI
Q64737	0.98727	1.04136e-06	0	SEKI
P50516	1.13348	5.5506e-07	0	SEKI
Q8K1M6	0.893702	3.22367e-08	0	SEKI
Q9CXF0	0.929432	1.84666e-06	1	SEKI
Q9EQH2	1.16335	8.46381e-07	0	SEKI
P58044	3.27794	1.23854e-06	0	SEKI
Q91YH5	0.912155	8.00358e-07	0	SEKI
Q6PA06	1.02621	3.74996e-07	0	SEKI
Q8BMJ2	1.194	8.78182e-07	0	SEKI
Q8QZR1	2.91377	2.20586e-07	1	SEKI
Q9WUZ9	0.805829	1.50048e-06	0	SEKI
Q9R1J0	2.26854	9.51062e-07	1	SEKI
Q9DCS3	0.819355	7.38972e-07	1	SEKI
Q64516	0.782076	1.6873e-06	0	SEKI
Q99KR3	0.485813	2.45705e-06	0	SEKI
P70697	1.00161	3.96455e-07	0	SEKI
Q9QYY9	0.659505	9.80243e-07	1	SEKI
Q8BP47	1.24791	1.19983e-06	0	SEKI
Q9DBL1	0.709629	1.30008e-06	1	SEKI
Q99P30	0.329723	3.55107e-06	1	SEKI
Q8R1F5	1.03368	3.75283e-09	0	SEKI
Q64FW2	0.427423	2.54336e-06	1	SEKI
Q9DBL7	0.780183	1.09821e-06	1	SEKI
Q9Z0S1	0.966368	1.89363e-06	0	SEKI
Q923B6	1.91388	2.62545e-07	1	SEKI
P18242	0.983984	1.95578e-06	0	SEKI
Q91XE4	0.673675	7.83553e-07	0	SEKI
Q8JZZ0	1.22447	1.45069e-06	0	SEKI
Q3UP75	0.625837	2.79265e-07	0	SEKI
Q9R0N0	1.02405	6.5147e-07	0	SEKI
P35486	0.899241	1.96094e-06	0	SEKI
Q9EP89	0.783767	5.95931e-07	0	SEKI
Q9D7B6	1.02418	1.03728e-06	1	SEKI
Q8VCR7	0.821938	9.8245e-09	0	SEKI
P62137	1.05556	5.59436e-08	0	SEKI
P62141	0.562645	6.01942e-07	0	SEKI
Q9D5J6	0.954211	7.3366e-07	0	SEKI
Q8K183	0.774129	6.66795e-07	1	SEKI
Q9JK38	1.51502	4.67388e-07	1	SEKI
Q6P4T2	1.12043	7.16537e-07	0	SEKI
P35278	1.03836	5.88029e-07	0	SEKI
Q9CQD1	1.04195	1.10104e-07	0	SEKI
P61021	0.813283	1.24406e-07	0	SEKI
Q8BMF4	0.764432	2.30483e-06	1	SEKI
O89017	2.09234	3.31317e-07	0	SEKI
Q91VM9	0.951779	1.09728e-06	0	SEKI
P12382	0.886072	1.80321e-07	0	SEKI
P47857	0.760313	9.79913e-08	0	SEKI
Q9DC70	0.833216	7.27959e-07	1	SEKI
Q9JLI6	1.20752	3.99953e-07	1	SEKI
Q9DCQ2	0.83999	3.72735e-06	1	SEKI
P97855	1.08875	7.37552e-07	0	SEKI
Q922B1	0.955582	3.48696e-07	1	SEKI
Q9QUI0	1.04241	1.83492e-07	0	SEKI
Q711T7	0.996969	9.88156e-08	1	SEKI
Q9CXJ1	1.19412	2.02561e-07	0	SEKI
P15327	1.11338	3.72844e-08	0	SEKI
Q9Z0N1	1.15994	1.82496e-06	0	SEKI
Q9D051	0.845576	1.83582e-06	0	SEKI
Q9CQF9	1.03233	5.01409e-07	0	SEKI
P47791	0.859414	1.64569e-06	1	SEKI
Q99LF4	1.25774	1.09035e-06	0	SEKI
Q91XF0	0.972308	3.78563e-07	1	SEKI
O35386	0.668076	1.17451e-06	1	SEKI
P08030	1.18705	2.68255e-07	0	SEKI
P24527	1.05755	1.55021e-06	0	SEKI
Q9QYC7	1.37469	2.47883e-07	0	SEKI
Q8VDK1	1.01104	1.72933e-06	0	SEKI
O09158	1.21005	2.49913e-07	1	SEKI
Q9EP75	0.664607	5.75706e-07	1	SEKI
Q9CZD3	1.18053	6.36573e-07	0	SEKI
Q3THK7	1.20911	6.85586e-07	0	SEKI
Q8R0F8	0.636207	6.53936e-07	0	SEKI
Q99LX0	0.769678	2.62037e-06	0	SEKI
Q9R111	1.13867	3.40879e-07	0	SEKI
Q9JI75	0.62259	1.13096e-06	1	SEKI
P70398	1.20155	7.95154e-07	0	SEKI
Q8VEE0	1.17872	1.16162e-07	0	SEKI
Q8R418	1.29627	5.19599e-08	0	SEKI
Q8R0N6	0.742433	6.82992e-07	0	SEKI
P26150	0.578358	1.27707e-06	1	SEKI
Q61694	0.840458	9.99089e-07	1	SEKI
Q9CXT8	0.872472	5.78159e-07	0	SEKI
Q9WUU7	1.82974	1.32454e-06	0	SEKI
Q9WVM8	0.735662	1.42435e-06	1	SEKI
Q9DB26	0.93458	7.47524e-07	0	SEKI
P68037	1.10104	6.42685e-07	0	SEKI
Q9DCY0	0.530172	2.56538e-06	1	SEKI
Q9D358	1.09868	1.93293e-07	0	SEKI
P70349	1.08209	1.96752e-06	0	SEKI
Q8CCJ3	1.04274	5.5293e-07	0	SEKI
Q8R146	0.99805	6.32743e-07	0	SEKI
P49935	1.10219	6.62572e-07	0	SEKI
P60766	1.0728	8.29911e-07	0	SEKI
P63001	1.25968	9.54689e-07	0	SEKI
Q99KB8	0.637064	1.53731e-06	0	SEKI
Q60710	1.21398	4.60335e-07	0	SEKI
Q283N4	2.07381	4.31363e-07	0	SEKI
Q8C0C7	1.07733	6.16345e-07	0	SEKI
P00493	1.15676	8.07222e-07	0	SEKI
Q91YP3	0.854251	2.97387e-07	0	SEKI
P13439	0.992345	2.2229e-07	0	SEKI
Q99MN1	1.05257	1.06969e-06	0	SEKI
Q8VCT3	0.899742	6.74426e-07	0	SEKI
Q9D7G0	0.801598	6.57082e-07	0	SEKI
Q62465	1.39868	2.09859e-07	0	SEKI
Q9EP69	0.969026	7.50685e-07	0	SEKI
Q9D6J6	0.917454	1.67591e-06	1	SEKI
Q9DAR7	1.29551	2.94985e-07	0	SEKI
P46638	1.13064	1.03904e-06	0	SEKI
P70266	1.23347	7.07012e-07	0	SEKI
Q9QYR9	0.732449	1.17998e-06	1	SEKI
Q8BWN8	0.866369	2.34304e-06	1	SEKI
O55137	0.725294	5.20465e-06	1	SEKI
Q9QYR7	0.313303	1.36151e-09	1	SEKI
Q9WUA2	1.0763	9.14685e-07	0	SEKI
P51150	1.14602	9.73902e-07	0	SEKI
O35593	1.0379	4.16582e-07	0	SEKI
Q8CFA2	0.985157	3.23452e-07	1	SEKI
Q9EPU0	1.03016	9.31852e-07	0	SEKI
P63330	0.992248	1.02821e-07	0	SEKI
O35678	0.693695	5.5078e-07	0	SEKI
Q9CQR4	0.71693	1.81018e-06	1	SEKI
P46664	1.04654	4.93377e-07	0	SEKI
Q91WU5	1.34221	9.6384e-07	0	SEKI
O70252	1.31786	2.13448e-07	1	SEKI
Q8BP48	1.17203	2.8727e-07	0	SEKI
P35550	1.27622	4.18054e-07	0	SEKI
O54983	0.987205	2.55349e-09	1	SEKI
O89023	1.63546	4.14348e-07	0	SEKI
P28650	0.939789	1.44139e-07	0	SEKI
Q8K0C4	2.86722	1.10034e-06	1	SEKI
Q80UM7	1.14043	5.5321e-07	0	SEKI
P26638	1.16238	7.56093e-07	0	SEKI
Q9D9V3	0.850259	7.6141e-07	1	SEKI
P30416	0.548025	2.07016e-06	0	SEKI
Q9JLF6	1.29379	2.14124e-07	0	SEKI
Q9DCL9	0.896695	1.56785e-06	0	SEKI
Q9CRB3	0.862188	3.31438e-06	0	SEKI
Q9R0Q7	0.779851	1.19959e-06	0	SEKI
P52792	0.972205	5.15852e-07	0	SEKI
O09131	0.804092	1.54895e-06	0	SEKI
Q7TNE1	0.789531	5.19495e-07	1	SEKI
Q62087	1.15994	5.88899e-07	0	SEKI
A2AKK5	0.545223	5.15464e-07	1	SEKI
Q8BGG9	1.35433	3.05088e-09	0	SEKI
Q9CYR6	1.50515	4.08437e-07	0	SEKI
Q9CY27	1.05913	1.32426e-06	1	SEKI
Q3UNX5	1.00812	8.88897e-07	1	SEKI
Q8VDG7	0.926648	4.86583e-07	0	SEKI
A2BDX3	1.37175	3.14283e-07	0	SEKI
Q9CWS0	0.728665	1.84561e-06	0	SEKI
P16675	1.44263	4.75725e-07	0	SEKI
Q9CR16	0.848655	1.15824e-06	0	SEKI
Q9JMA1	0.965516	6.68825e-07	0	SEKI
Q60692	0.892398	1.29807e-06	0	SEKI
Q8BWM0	0.838095	2.72752e-07	0	SEKI
Q8BUV3	0.767035	1.92359e-06	0	SEKI
Q8CHQ9	0.764831	6.53458e-07	0	SEKI
Q9JIZ0	0.604258	1.38354e-07	0	SEKI
P32921	1.71618	3.64258e-07	0	SEKI
Q8R238	0.810102	1.2047e-07	1	SEKI
P70195	0.871787	9.35624e-07	0	SEKI
P61458	0.859197	1.72665e-06	0	SEKI
Q99KK9	0.936462	1.2099e-07	0	SEKI
P22907	0.815271	2.40714e-07	0	SEKI
Q8VI47	0.965348	9.42693e-07	0	SEKI
Q9DBN5	0.542497	1.43687e-06	0	SEKI
Q8K2C9	1.15836	1.03913e-06	1	SEKI
Q924Z4	0.917737	2.58592e-07	1	SEKI
Q3TC72	0.851974	3.56821e-07	0	SEKI
Q8R2Y8	0.849091	2.18487e-07	0	SEKI
P50427	1.07817	1.08532e-07	0	SEKI
Q8R016	0.995866	6.44505e-07	0	SEKI
Q8BH86	0.697552	6.34211e-07	0	SEKI
Q924Y0	0.748954	1.72111e-06	0	SEKI
P06797	2.80733	3.53279e-07	0	SEKI
P16406	0.794927	3.80061e-07	0	SEKI
Q9D6R2	0.782623	1.09281e-06	1	SEKI
Q9CQU0	1.49456	1.42245e-07	0	SEKI
Q9CQW2	1.03842	3.18558e-07	0	SEKI
Q8BTZ7	1.15801	2.09213e-07	0	SEKI
Q3ULW8	1.7593	9.97906e-08	1	SEKI
Q8VCZ9	0.886288	8.85639e-07	0	SEKI
P00375	0.982226	5.67965e-07	1	SEKI
Q9CQ65	0.943663	4.11875e-07	0	SEKI
Q9JHR7	0.842346	9.375e-07	0	SEKI
P28063	0.98758	2.75784e-07	0	SEKI
P28352	1.43339	6.19555e-07	0	SEKI
Q9DBW0	0.621995	5.8525e-07	1	SEKI
Q62318	1.21481	8.2027e-07	0	SEKI
Q8VCH6	1.08266	2.86829e-07	1	SEKI
A0JNU3	1.40397	9.42768e-07	0	SEKI
Q9WV54	1.29199	3.98584e-07	0	SEKI
Q99KP6	1.29223	4.45475e-07	0	SEKI
Q9DCC4	0.872366	5.31373e-07	1	SEKI
Q07456	2.54567	2.55275e-07	0	SEKI
E9Q3L2	1.29609	4.59588e-07	0	SEKI
Q9JHU9	3.14975	4.07216e-08	1	SEKI
Q9DCH4	1.14451	4.1648e-07	0	SEKI
P61089	1.25229	8.95084e-07	0	SEKI
Q8BH69	1.21541	7.0002e-07	0	SEKI
Q14DH7	0.6872	7.56023e-07	1	SEKI
P03911	1.01663	1.10593e-07	1	SEKI
Q64514	1.06994	7.24073e-10	0	SEKI
Q8BWU8	0.421215	4.55809e-07	1	SEKI
Q6PDQ2	1.11554	3.69608e-07	0	SEKI
Q9ER72	1.3792	6.49598e-07	0	SEKI
Q8K3K7	0.98284	7.79547e-07	1	SEKI
Q8K3J1	0.907034	4.46948e-07	1	SEKI
P56528	1.96513	2.29662e-07	1	SEKI
Q7TQI3	1.22327	3.96712e-07	0	SEKI
Q9D7I5	0.565299	2.11508e-07	0	SEKI
Q64674	1.261	2.5699e-07	0	SEKI
P54822	0.962754	3.12084e-07	0	SEKI
Q9D517	1.3355	2.7065e-07	1	SEKI
Q04447	1.09424	2.43067e-07	0	SEKI
P14576	1.29718	5.50364e-07	0	SEKI
Q9QXG4	0.854173	2.58324e-06	1	SEKI
O88833	0.337809	4.90579e-06	1	SEKI
O35728	0.423069	7.81033e-06	1	SEKI
Q8BU30	1.0899	1.1377e-06	0	SEKI
Q99KR7	1.24084	1.13255e-06	0	SEKI
P24547	1.26419	3.37573e-07	1	SEKI
Q6Q899	1.06273	3.77823e-07	0	SEKI
O88962	0.717743	8.99559e-07	1	SEKI
Q80W54	1.04465	2.71487e-07	0	SEKI
P26883	1.03887	3.84231e-07	0	SEKI
O09110	0.460498	3.08368e-07	0	SEKI
Q9QWR8	1.6729	3.07339e-07	0	SEKI
O88736	1.61335	3.65207e-07	1	SEKI
O08663	1.25798	4.3992e-07	0	SEKI
Q9R0P6	1.50978	6.58654e-08	0	SEKI
P45878	1.26176	5.26239e-07	0	SEKI
Q8K1R3	0.828626	4.61095e-07	0	SEKI
P45376	1.3207	5.8122e-07	1	SEKI
Q9DCN1	0.857556	1.03377e-06	1	SEKI
P49443	1.14169	4.23007e-07	0	SEKI
Q9JLZ3	0.945193	3.01247e-07	1	SEKI
Q9JLJ4	0.547546	2.66819e-08	1	SEKI
O88455	2.31561	5.15872e-07	1	SEKI
Q9DBP5	0.928698	9.4345e-07	0	SEKI
Q9Z2M7	1.15798	7.59196e-07	0	SEKI
Q8R4H7	0.840662	1.6722e-07	1	SEKI
O08529	1.16162	3.52033e-07	0	SEKI
Q8R059	1.49977	4.74594e-07	1	SEKI
Q9D5T0	0.921969	3.72845e-07	0	SEKI
Q920A5	1.08502	9.85957e-07	0	SEKI
P19221	1.06681	2.27629e-07	0	SEKI
Q6P1B1	1.06985	4.43983e-07	0	SEKI
Q9DCX8	0.919298	5.22831e-07	1	SEKI
Q9CZ42	0.916389	4.7328e-07	1	SEKI
Q9DB60	0.841434	8.12466e-08	1	SEKI
P56380	1.18877	1.3337e-07	1	SEKI
P47856	1.27838	1.69557e-07	1	SEKI
Q9Z0M5	0.556518	2.44051e-07	0	SEKI
Q5U5V2	0.650796	6.794e-07	0	SEKI
O88851	1.1972	2.13832e-07	0	SEKI
Q8VDQ1	0.8154	6.9705e-07	1	SEKI
Q61102	0.948073	4.39298e-07	0	SEKI
O88908	1.28182	1.22725e-07	1	SEKI
Q9JKJ9	1.31649	9.03053e-08	1	SEKI
Q61510	0.951721	3.56836e-07	0	SEKI
Q9CRA4	3.15008	1.30615e-07	1	SEKI
Q80X95	1.08629	6.60271e-08	0	SEKI
Q9R008	2.5597	2.46912e-08	0	SEKI
Q61586	1.00963	5.03226e-07	1	SEKI
P47809	0.978895	1.42224e-07	0	SEKI
Q91YP0	0.82995	4.58003e-07	0	SEKI
Q8R123	0.888476	4.03945e-07	0	SEKI
Q99JT9	1.16654	4.85308e-07	0	SEKI
Q9D404	0.795343	3.46729e-07	0	SEKI
P46460	1.26852	4.63041e-07	0	SEKI
Q7TMY8	1.06551	6.24136e-07	0	SEKI
P03921	1.10575	8.13062e-08	1	SEKI
Q8K411	1.09101	6.62413e-07	0	SEKI
Q9DBR1	1.33115	1.59152e-07	0	SEKI
P97821	1.43825	2.59594e-07	0	SEKI
Q99N42	1.06099	4.39672e-07	0	SEKI
P49586	0.785627	3.36842e-07	0	SEKI
Q8BP40	1.10754	6.33074e-07	0	SEKI
Q9ERU9	1.03418	1.12393e-06	0	SEKI
Q03249	1.01623	2.24478e-07	0	SEKI
P31938	0.952583	2.48341e-07	0	SEKI
Q63932	0.907442	1.41038e-07	0	SEKI
P23249	1.09209	2.48214e-07	0	SEKI
Q8K4Z3	0.913792	7.04394e-07	1	SEKI
Q9DBE8	1.12112	7.27291e-08	0	SEKI
Q91YP2	0.997699	2.54855e-07	0	SEKI
Q9WVQ5	1.04162	2.2431e-07	0	SEKI
Q7TSV4	0.764095	3.6424e-07	0	SEKI
Q8JZN7	0.756839	3.03463e-07	0	SEKI
Q8BG51	0.86539	1.78628e-07	0	SEKI
Q60737	1.17695	2.29659e-07	0	SEKI
O70325	1.09478	5.43058e-07	0	SEKI
Q61578	0.799581	4.62629e-07	1	SEKI
Q6P9R2	0.945859	3.12787e-07	0	SEKI
Q3UFF7	0.987287	2.79511e-07	0	SEKI
O54782	0.896238	9.79357e-08	0	SEKI
P32233	0.95617	2.49948e-07	0	SEKI
Q9QXB9	1.20575	9.56846e-08	0	SEKI
Q9WUR9	0.830237	6.90569e-07	0	SEKI
Q8CAS9	0.961133	2.42944e-07	1	SEKI
Q64462	1.3371	3.24396e-07	1	SEKI
P61087	0.878955	4.57335e-07	0	SEKI
Q8R0X7	0.898484	5.72521e-07	1	SEKI
Q3UIR3	0.897134	3.59339e-07	0	SEKI
Q62446	1.02333	9.66933e-07	0	SEKI
Q9Z0R9	0.423507	3.28392e-07	1	SEKI
Q920L1	0.753321	3.58474e-07	1	SEKI
Q9WTL7	0.827837	1.90887e-07	0	SEKI
Q8R519	1.06142	6.07107e-08	0	SEKI
P46935	1.34898	4.20877e-07	0	SEKI
Q9D1G2	1.09096	1.02014e-07	0	SEKI
P45700	0.948166	1.91974e-07	0	SEKI
Q4PZA2	1.30504	9.91928e-08	0	SEKI
Q9D1I5	0.789892	2.53088e-07	1	SEKI
Q8BSY0	1.51912	4.91292e-07	0	SEKI
Q11136	0.925041	3.00099e-07	0	SEKI
P53798	1.30702	1.42151e-07	1	SEKI
Q8JZQ2	0.794004	7.07226e-07	0	SEKI
Q9JJH1	1.16708	3.76654e-08	0	SEKI
Q99KK2	1.33796	4.25677e-07	0	SEKI
B2RX12	0.950711	2.98591e-07	0	SEKI
Q9JHK4	0.800057	2.91796e-07	0	SEKI
Q80VJ3	0.635335	2.24704e-08	0	SEKI
Q3TCN2	1.00942	1.26347e-07	0	SEKI
Q6NSR8	1.045	3.20666e-07	0	SEKI
Q3UNZ8	0.946629	2.7208e-07	0	SEKI
Q9ESX5	0.952102	6.44295e-07	0	SEKI
Q9CQR6	0.972179	1.40926e-07	0	SEKI
P23589	0.792376	6.36513e-07	0	SEKI
P49442	0.99545	1.36953e-07	0	SEKI
Q9CPX6	0.975974	4.33825e-07	0	SEKI
P03888	0.8827	3.37095e-08	1	SEKI
Q99J77	1.31601	2.27254e-07	0	SEKI
P04186	1.03946	2.24259e-07	0	SEKI
Q8BHG1	1.41545	4.48002e-07	0	SEKI
Q8BMS4	0.827501	2.741e-07	0	SEKI
Q9DBC0	0.956507	5.11665e-07	0	SEKI
Q3UE37	1.25923	4.07208e-08	0	SEKI
P97478	0.940777	1.61086e-07	0	SEKI
P13634	1.70629	5.33353e-07	0	SEKI
P53810	1.085	3.10151e-07	0	SEKI
P53811	1.07069	6.85558e-07	0	SEKI
Q9R1S7	1.04844	2.73633e-07	0	SEKI
P63085	1.02685	2.33155e-07	0	SEKI
Q63844	1.04592	4.21616e-07	0	SEKI
Q8BYC6	0.762784	1.95456e-07	0	SEKI
Q8K4F5	0.877138	1.26161e-07	0	SEKI
P05132	0.587898	3.4343e-08	0	SEKI
Q8VEJ9	0.630239	4.62798e-08	0	SEKI
P50295	1.0071	2.65629e-07	1	SEKI
Q9JJZ4	1.22912	3.77374e-08	0	SEKI
P60122	1.17236	3.71146e-07	0	SEKI
Q9Z1J3	0.78499	4.63531e-07	1	SEKI
Q6PAV2	1.33915	1.27395e-07	0	SEKI
Q9D7X3	1.24875	2.22717e-07	0	SEKI
Q7TT50	1.16293	4.40593e-07	0	SEKI
P29351	1.27694	5.84382e-07	0	SEKI
Q3V1L4	1.26038	7.4843e-08	0	SEKI
A7MCT6	1.3236	2.49073e-07	0	SEKI
Q8C0L9	1.23069	1.32512e-07	0	SEKI
Q05D44	1.06938	2.33918e-06	0	SEKI
P60605	0.907986	3.74371e-08	0	SEKI
Q9CY34	1.17138	3.17199e-08	0	SEKI
Q8C878	0.970464	1.89644e-07	0	SEKI
O08738	1.26479	1.27778e-07	0	SEKI
Q8CFI5	0.677872	6.35541e-08	0	SEKI
Q69ZR2	1.22246	3.73736e-07	0	SEKI
O88696	0.875609	5.27761e-07	0	SEKI
Q60991	0.382254	6.00173e-07	1	SEKI
O55222	1.11886	2.01541e-07	0	SEKI
O08759	0.838159	1.98628e-07	0	SEKI
Q6P6M7	1.29201	4.18147e-07	1	SEKI
O08600	0.83804	2.55684e-07	0	SEKI
Q9JKB1	0.876116	2.82633e-07	0	SEKI
Q6P8J2	1.39751	6.28866e-08	1	SEKI
P35235	0.876938	2.16485e-07	0	SEKI
Q3UQ84	0.833163	1.69889e-07	0	SEKI
Q9D110	1.05478	7.02322e-07	0	SEKI
Q9DB29	1.31127	7.63704e-07	0	SEKI
Q9WTM5	1.0807	3.96067e-07	0	SEKI
Q924M7	1.03769	1.22603e-07	0	SEKI
P70245	1.32173	5.92063e-07	0	SEKI
Q64378	2.52102	3.34108e-07	0	SEKI
Q8R2K1	0.941967	5.30308e-08	0	SEKI
Q9QX60	1.11965	3.63283e-08	0	SEKI
Q8VCI0	1.19496	2.8345e-07	0	SEKI
Q8R5H1	1.22594	4.08412e-07	0	SEKI
P35123	1.05917	2.71585e-07	0	SEKI
A2ADY9	1.14632	5.71788e-07	0	SEKI
Q62348	1.34953	1.00445e-07	0	SEKI
O35350	1.08632	3.46853e-07	0	SEKI
Q9CR24	0.797783	1.26957e-07	1	SEKI
Q9ER39	1.07931	6.26663e-08	0	SEKI
Q9D114	1.18081	1.51673e-09	0	SEKI
Q91WQ3	1.10273	1.83924e-08	0	SEKI
Q9D892	1.10793	3.42885e-07	0	SEKI
Q61907	1.16686	4.69009e-09	0	SEKI
O09106	0.949911	8.44798e-08	0	SEKI
Q61239	1.02539	8.51296e-08	0	SEKI
Q9QYF1	1.56134	1.01352e-06	1	SEKI
Q9D967	1.08665	9.23372e-08	0	SEKI
Q9JIF0	1.60869	1.70497e-08	0	SEKI
P23591	1.01901	4.29864e-07	1	SEKI
Q8R3P0	0.8477	5.66966e-08	0	SEKI
Q62086	1.05667	2.92087e-07	0	SEKI
Q9Z1F9	0.764742	2.89152e-07	0	SEKI
P20060	1.2532	1.6249e-07	0	SEKI
Q91ZE0	1.10703	4.47571e-08	0	SEKI
Q9EPL9	0.859591	1.78193e-07	1	SEKI
A6H630	1.08667	1.41125e-07	0	SEKI
P47811	0.85782	1.26083e-07	0	SEKI
Q8BVG4	1.50555	8.96282e-08	0	SEKI
P45377	1.21671	1.62254e-07	1	SEKI
O09159	1.02488	4.86375e-07	0	SEKI
Q8CJG0	0.826337	1.69971e-07	0	SEKI
Q91XD7	0.866262	1.76899e-07	0	SEKI
Q9D273	1.12416	1.77158e-07	0	SEKI
Q68FH4	0.837853	1.24352e-07	0	SEKI
Q9DBY1	1.27332	8.90305e-08	0	SEKI
Q75N73	2.33068	4.69969e-08	0	SEKI
Q8BK63	1.20028	6.97163e-08	0	SEKI
Q1HFZ0	1.30155	3.64955e-07	0	SEKI
E9PZJ8	1.10075	1.99198e-07	0	SEKI
O88531	0.917258	2.3599e-07	0	SEKI
Q9DAK9	1.06308	2.29704e-07	0	SEKI
Q8R3F5	1.07872	1.97866e-07	1	SEKI
Q9EQC1	1.01954	3.05763e-07	1	SEKI
P70699	0.718598	5.53219e-07	0	SEKI
Q9WVJ3	0.64328	4.72418e-07	0	SEKI
P70677	1.14944	1.59276e-07	0	SEKI
Q91YN5	1.14842	1.83279e-07	0	SEKI
P10833	1.34927	1.66375e-07	0	SEKI
O88712	1.24164	1.26301e-07	1	SEKI
Q91WC0	0.983669	1.93032e-07	0	SEKI
Q9ES00	0.807122	1.39174e-07	0	SEKI
P00397	1.03202	7.0402e-08	0	SEKI
Q3URE1	0.943588	4.14696e-07	1	SEKI
P21958	1.29152	7.18628e-08	0	SEKI
Q9JLN9	0.786759	2.37848e-07	0	SEKI
Q9Z2A7	1.04235	1.57835e-07	1	SEKI
Q9DCJ9	1.91766	8.09942e-08	0	SEKI
Q8C7R4	0.925385	2.09864e-07	0	SEKI
O89110	0.908242	1.93684e-07	0	SEKI
Q3UUI3	0.852201	1.56952e-07	1	SEKI
Q9CQT1	0.722443	3.86102e-07	0	SEKI
Q8BYL4	1.09449	1.32341e-07	0	SEKI
Q9QWG7	0.824076	2.8012e-07	0	SEKI
Q8R180	1.18495	1.82181e-07	0	SEKI
Q9ET22	0.546741	4.01075e-07	0	SEKI
Q6P3D0	0.893678	5.52983e-08	1	SEKI
P16330	1.24244	1.08396e-07	0	SEKI
Q9CWW6	1.00425	4.88506e-08	0	SEKI
Q99J47	0.817941	1.73268e-07	1	SEKI
Q8CHP8	0.974344	3.63931e-07	0	SEKI
Q3U186	0.637222	1.27997e-07	0	SEKI
Q8VBZ0	1.41501	1.39194e-08	1	SEKI
Q8BGS7	0.924707	6.83674e-08	0	SEKI
Q8BFS6	1.00935	3.07198e-07	0	SEKI
Q6P8M1	0.856546	6.28764e-08	0	SEKI
Q9CYA0	1.4795	3.93442e-07	0	SEKI
P15208	1.2589	1.86015e-07	0	SEKI
Q60649	0.636887	2.11786e-07	0	SEKI
Q3UN02	1.13168	8.76927e-08	1	SEKI
P06802	1.06535	1.11448e-07	0	SEKI
Q9Z2G9	0.969895	5.04113e-07	1	SEKI
G5E829	0.100345	4.5511e-07	0	SEKI
Q8BYM8	0.870011	8.9121e-08	0	SEKI
Q9CZU3	1.26555	2.51976e-07	0	SEKI
Q99K70	0.927838	1.61164e-07	0	SEKI
P28076	0.878828	7.01691e-08	0	SEKI
Q61206	1.42905	1.22277e-07	0	SEKI
Q64511	0.936707	5.10226e-07	0	SEKI
Q9D711	0.932443	1.68259e-07	0	SEKI
P23780	1.16224	3.57081e-07	0	SEKI
P03953	0.882492	1.3954e-09	0	SEKI
Q80U63	1.03536	2.1543e-07	0	SEKI
O89112	0.947471	9.83403e-08	0	SEKI
Q9DBK0	0.674337	1.79524e-06	1	SEKI
P58389	0.865994	2.01342e-07	0	SEKI
Q8K297	1.22741	1.27886e-07	0	SEKI
Q8BFR4	1.24722	1.6218e-07	0	SEKI
O55023	1.19274	4.715e-07	0	SEKI
Q8BRK8	1.24187	1.15323e-07	1	SEKI
Q9QUJ7	1.61055	4.82635e-07	1	SEKI
O88967	0.929423	3.36974e-07	0	SEKI
Q8K224	1.34821	1.17008e-07	1	SEKI
Q99KH8	0.951302	1.51794e-07	0	SEKI
Q3UZ09	1.26866	3.5162e-08	0	SEKI
Q9CZL5	0.72878	1.7409e-07	0	SEKI
Q8C1A5	0.952386	2.00994e-07	0	SEKI
Q9JK81	0.761558	3.22171e-07	0	SEKI
O35864	1.30702	2.29636e-07	0	SEKI
Q8VCC1	0.431742	9.19178e-07	1	SEKI
Q6A4J8	1.27366	3.53365e-07	0	SEKI
Q04750	1.18965	4.28935e-07	0	SEKI
E9QAM5	1.04198	3.22442e-07	0	SEKI
Q9JIK5	1.35696	8.96481e-07	0	SEKI
Q8VDC0	0.956063	1.69383e-07	0	SEKI
Q8C0M9	1.0946	1.42679e-07	0	SEKI
Q8VDG5	1.14184	2.83516e-07	0	SEKI
Q5SUR0	0.826742	2.14302e-07	0	SEKI
O54865	0.982112	4.18228e-08	0	SEKI
Q3T9X0	1.06172	1.02612e-07	0	SEKI
P52479	0.821044	1.31769e-09	0	SEKI
O35955	1.21953	1.48571e-07	0	SEKI
Q9DC23	0.178635	8.72624e-08	0	SEKI
Q03311	0.677177	1.75829e-07	0	SEKI
Q8CIG8	1.17495	1.61526e-07	0	SEKI
Q571E4	1.68483	1.33657e-07	0	SEKI
Q923B0	1.02694	9.76317e-08	0	SEKI
Q9R0M5	0.884457	1.1332e-07	0	SEKI
O70589	1.26609	1.83183e-07	0	SEKI
Q9D8V0	1.47471	2.10457e-07	0	SEKI
Q11011	1.0288	4.2946e-07	0	SEKI
O54988	0.760556	4.34696e-07	0	SEKI
Q9DBE0	0.71858	6.42438e-06	1	SEKI
Q8K2C6	1.14648	5.66154e-07	1	SEKI
O88958	0.766944	1.03315e-07	0	SEKI
Q6PE15	1.87382	1.70941e-08	0	SEKI
Q8CI59	0.950676	1.49272e-07	1	SEKI
P33587	1.1275	5.49237e-08	0	SEKI
Q8K1N1	0.52164	2.7349e-07	0	SEKI
Q08857	1.86771	2.18156e-07	0	SEKI
O70572	1.02431	1.13527e-07	0	SEKI
Q9EPA7	1.22195	1.10711e-07	1	SEKI
P23475	1.43482	1.53779e-07	1	SEKI
Q810A7	1.03627	1.67837e-07	0	SEKI
Q61074	1.12685	2.83385e-07	0	SEKI
Q8K4H1	0.873115	4.54583e-07	0	SEKI
Q8BXZ1	1.26167	2.57527e-07	0	SEKI
Q8BHA3	1.0329	6.03745e-08	0	SEKI
P41241	1.04478	1.99437e-07	0	SEKI
Q3TW96	1.49687	1.18577e-07	0	SEKI
Q9EPB5	0.782446	5.95563e-08	0	SEKI
Q2EMV9	1.09198	2.90681e-07	1	SEKI
Q923B1	1.28151	3.19032e-08	0	SEKI
Q9DD18	1.04884	1.21559e-07	0	SEKI
Q9JIY5	1.07519	1.58e-07	0	SEKI
P07742	1.32559	1.13282e-07	0	SEKI
Q9CY64	0.43637	4.8454e-07	1	SEKI
Q9CQW1	0.634361	2.05286e-07	0	SEKI
Q80X73	0.951505	1.75067e-07	0	SEKI
Q9Z0J0	0.926759	5.65677e-07	0	SEKI
P97930	1.20539	8.66435e-08	0	SEKI
P54751	1.446	2.08961e-08	0	SEKI
Q3TYX3	1.07511	6.57735e-08	0	SEKI
Q05915	0.660951	2.88159e-07	0	SEKI
Q9CXA2	0.735574	1.90269e-07	0	SEKI
Q9CPS6	0.98389	6.19469e-08	0	SEKI
Q9D7X8	1.1495	1.5241e-07	0	SEKI
Q8VEB4	0.824683	2.11348e-08	0	SEKI
O54904	5.19279	1.32606e-10	0	SEKI
P08071	1.54909	9.21748e-08	0	SEKI
Q6A009	1.52053	1.52789e-07	0	SEKI
Q9JM14	1.28263	1.45443e-07	0	SEKI
Q6PB44	0.930437	2.21301e-07	0	SEKI
Q61129	1.2187	1.23724e-07	0	SEKI
Q8BWU5	2.15798	8.54001e-08	0	SEKI
P03899	0.729545	7.96571e-09	1	SEKI
Q9WVT6	0.969878	4.11954e-08	0	SEKI
Q8VE38	0.737817	1.01269e-07	1	SEKI
P63280	1.16068	2.03302e-07	0	SEKI
P27641	1.20862	2.08235e-07	1	SEKI
Q9QZA0	0.999819	7.7159e-09	0	SEKI
Q99L43	1.19027	3.32573e-07	0	SEKI
Q00612	1.87506	2.8298e-07	1	SEKI
Q01514	1.3533	2.94209e-08	0	SEKI
B1AY13	0.187947	3.38772e-07	0	SEKI
Q3UUQ7	0.890697	9.5714e-08	0	SEKI
P14901	1.00676	1.02603e-07	1	SEKI
P97470	1.01657	9.51884e-08	0	SEKI
P61082	1.22723	2.0992e-07	0	SEKI
Q14CH7	1.01549	1.33765e-07	0	SEKI
P62342	1.39217	8.17828e-09	1	SEKI
Q8CG16	1.0567	2.82172e-08	0	SEKI
P25911	0.805702	1.98555e-07	0	SEKI
Q64669	1.06135	1.72413e-07	1	SEKI
Q6TEK5	1.20371	8.66061e-08	0	SEKI
Q99KY4	1.23428	2.12411e-07	0	SEKI
Q3TQB2	0.756038	3.62298e-08	0	SEKI
Q91V01	0.989819	4.18986e-07	1	SEKI
P03958	1.32124	2.0768e-07	0	SEKI
Q3U0B3	1.43786	1.23167e-07	1	SEKI
P97864	0.992781	1.50206e-07	0	SEKI
Q8R035	0.60842	9.88113e-08	0	SEKI
Q8K1J6	1.0042	1.51877e-07	0	SEKI
Q99KP3	1.09733	4.65295e-07	1	SEKI
Q64505	0.588652	1.09846e-07	1	SEKI
Q8CGB6	1.57605	2.06799e-07	0	SEKI
Q4KWH5	1.56344	8.66513e-08	0	SEKI
P24638	0.866848	4.6363e-08	0	SEKI
Q9QZ08	0.60928	1.15214e-07	0	SEKI
Q9D2R0	0.614555	9.92692e-07	1	SEKI
Q9CPT3	0.722555	5.21007e-08	0	SEKI
P16301	1.12185	1.01617e-07	0	SEKI
Q8CGR7	0.905914	8.12556e-09	0	SEKI
P58137	1.01907	5.60005e-07	1	SEKI
Q14CH1	0.897123	3.702e-07	1	SEKI
Q8BVW0	0.944845	6.94245e-08	0	SEKI
P00416	1.22881	4.55532e-08	0	SEKI
Q8CEC6	1.1425	6.62925e-08	0	SEKI
O35744	2.11759	5.89956e-08	0	SEKI
Q64261	0.904884	1.34701e-07	0	SEKI
Q9D1M7	2.2617	5.41986e-08	0	SEKI
Q8VC19	0.924564	9.11238e-08	1	SEKI
Q8K2I3	0.937245	1.17344e-07	1	SEKI
Q8VDL4	1.59273	1.18967e-07	0	SEKI
Q9ET26	1.25057	2.04953e-07	0	SEKI
Q566J8	1.1482	3.35707e-08	0	SEKI
Q9DB25	1.21088	1.11628e-07	0	SEKI
Q9Z223	0.812882	1.19693e-07	0	SEKI
O88947	1.56204	5.81037e-08	0	SEKI
Q91Y74	2.2716	2.10525e-08	0	SEKI
Q9WUN2	1.39746	6.99531e-08	0	SEKI
O09164	1.26821	3.81826e-08	0	SEKI
Q497J1	0.811924	5.8761e-09	0	SEKI
Q9ERI6	0.895148	1.42077e-07	1	SEKI
Q8VDP6	0.971059	4.08462e-08	0	SEKI
Q8R242	1.34614	7.54022e-08	0	SEKI
Q6PGB8	1.08617	3.59124e-07	0	SEKI
Q9JJF9	1.3833	5.28232e-08	0	SEKI
A6H611	1.27691	2.01427e-07	0	SEKI
Q91YR9	1.24844	7.07332e-08	1	SEKI
Q8C863	1.38963	4.8134e-07	0	SEKI
Q8BH73	1.17595	6.2011e-09	0	SEKI
Q9WUP7	1.02339	1.84019e-07	0	SEKI
E9Q735	0.907853	2.0698e-07	0	SEKI
Q9EQG9	1.04388	1.69283e-07	0	SEKI
Q3KNM2	1.16181	8.80568e-08	0	SEKI
O54833	1.2064	8.55276e-08	0	SEKI
Q99JF5	1.18118	2.32998e-07	0	SEKI
A2A8L5	1.00165	1.03424e-07	0	SEKI
Q60855	1.23262	1.35029e-07	0	SEKI
P15535	1.56675	8.60376e-09	0	SEKI
Q09200	0.886363	8.49339e-08	0	SEKI
Q9QZX7	0.344812	3.65448e-07	1	SEKI
Q91V12	1.23645	6.83413e-10	1	SEKI
P08775	1.09346	2.50939e-07	0	SEKI
Q9CPW9	1.13597	1.46978e-08	0	SEKI
P39098	1.20642	3.74704e-08	0	SEKI
Q9R013	0.872712	1.8548e-07	0	SEKI
Q8BND5	0.813136	2.69418e-08	0	SEKI
P58465	0.969728	7.99416e-09	0	SEKI
Q8C7H1	0.860069	1.97062e-07	0	SEKI
Q8CIN4	1.08072	3.55559e-07	0	SEKI
O88829	1.37007	4.57851e-08	0	SEKI
Q9R049	1.35213	1.90684e-07	0	SEKI
Q9JJ00	1.43494	7.51819e-08	0	SEKI
Q8VCM4	0.419694	1.26818e-07	0	SEKI
Q99MP8	0.702229	1.26577e-07	0	SEKI
Q921W4	1.00358	1.05549e-07	1	SEKI
Q80VI1	0.892679	9.79701e-08	0	SEKI
Q99M01	0.834741	5.22861e-08	0	SEKI
P48410	0.554726	1.91548e-07	1	SEKI
P46737	1.15343	1.49454e-07	0	SEKI
Q9ESW4	0.969613	1.52663e-07	0	SEKI
P42867	1.49537	7.71978e-09	0	SEKI
P56960	1.12136	2.05286e-07	0	SEKI
Q9ESY9	0.886597	2.17283e-08	0	SEKI
O55229	1.1895	2.75174e-07	0	SEKI
P39655	1.89992	9.41949e-09	0	SEKI
O70152	1.44194	8.47491e-08	0	SEKI
P55772	0.740999	6.32749e-08	0	SEKI
Q9DAT5	0.996898	1.15989e-07	0	SEKI
Q8K2C8	0.362234	6.40617e-08	1	SEKI
Q99JR6	1.11151	6.21161e-08	1	SEKI
P27808	1.64049	2.42025e-08	0	SEKI
Q9R0E2	1.24075	7.36702e-08	0	SEKI
Q9JKX6	1.34273	9.46094e-08	0	SEKI
Q9JK42	0.550973	1.73777e-07	0	SEKI
Q9D0W5	1.24946	3.75613e-08	0	SEKI
Q9D3B1	1.17014	6.05061e-07	1	SEKI
Q9R0X4	1.28043	4.50078e-08	0	SEKI
Q05117	0.797141	1.19577e-07	0	SEKI
Q8BHI7	0.620689	4.58397e-08	1	SEKI
O70370	0.842815	1.88692e-07	0	SEKI
Q9WV85	0.892707	7.17462e-08	0	SEKI
Q9CSH3	1.14267	1.64802e-07	0	SEKI
Q8BSF4	0.94719	3.73805e-08	0	SEKI
Q3U9G9	1.41788	2.26137e-07	1	SEKI
Q8VCH7	0.511341	6.18439e-08	1	SEKI
P16294	1.21715	1.65505e-07	0	SEKI
P23506	5.28945	1.10062e-07	0	SEKI
Q8BGR9	1.35369	6.90181e-08	0	SEKI
Q99L27	1.53995	1.07505e-07	1	SEKI
Q9D142	1.26777	9.39744e-09	0	SEKI
Q80U95	1.0662	5.79362e-08	0	SEKI
Q8BJM7	1.61016	4.61306e-08	0	SEKI
Q8BS35	1.0118	9.90186e-10	0	SEKI
Q71KT5	1.06708	4.23199e-07	1	SEKI
Q61419	0.981504	2.9847e-07	0	SEKI
Q80UY1	0.86896	1.31446e-08	0	SEKI
P53702	0.911553	1.63558e-07	0	SEKI
Q9D0L8	1.23231	1.93423e-07	0	SEKI
Q80YD1	0.786046	2.19071e-07	0	SEKI
Q9WUD1	0.964955	1.11563e-07	0	SEKI
P52623	0.185878	5.29006e-08	0	SEKI
Q8K2I4	0.970042	3.40431e-07	0	SEKI
Q8JZV7	1.01087	8.84372e-08	0	SEKI
Q91ZH7	0.736276	6.68186e-08	0	SEKI
Q8BGE6	1.00096	7.69969e-08	0	SEKI
Q8CFI7	0.879581	2.00551e-07	0	SEKI
Q8K0C9	1.28347	6.95029e-08	1	SEKI
Q8R2E9	2.07137	1.85671e-07	0	SEKI
P49615	0.612298	7.66946e-08	0	SEKI
Q9Z1K5	1.1222	1.65207e-07	0	SEKI
Q8R2Y0	0.858452	4.10658e-07	0	SEKI
Q8VHK9	1.04591	7.65907e-08	0	SEKI
Q9JI11	1.19659	1.2258e-07	0	SEKI
Q8C2P3	0.830122	1.28791e-09	0	SEKI
Q80XI4	1.18082	1.06434e-07	0	SEKI
P52332	0.649145	2.45547e-07	0	SEKI
Q91VE0	0.771468	9.30965e-08	1	SEKI
P00687	0.594843	5.30136e-08	0	SEKI
Q9CWS4	0.964914	1.05938e-08	0	SEKI
Q9JIW9	1.12519	9.9227e-08	0	SEKI
P56376	1.04968	1.38613e-07	0	SEKI
P36371	0.8799	1.27171e-07	0	SEKI
O35453	0.7243	9.23411e-08	0	SEKI
O89106	1.23994	4.94972e-08	0	SEKI
Q8K274	0.839568	6.12181e-08	0	SEKI
Q9R1Z7	1.06152	8.06275e-08	0	SEKI
Q3ULF4	0.641944	1.59676e-07	0	SEKI
Q8C3X4	0.789975	6.30346e-08	0	SEKI
Q6PGB6	1.15287	1.76812e-07	1	SEKI
Q80V26	1.53023	1.85289e-08	0	SEKI
Q91XU0	0.967579	5.53084e-08	0	SEKI
Q8BVU5	0.867674	2.57224e-08	0	SEKI
Q9CVD2	1.48822	2.65469e-08	0	SEKI
Q69ZQ1	0.783696	1.84953e-08	0	SEKI
Q9DBU3	1.34894	1.94591e-08	0	SEKI
Q80XC2	1.12064	1.43944e-08	0	SEKI
Q99LR1	1.1436	8.97494e-08	0	SEKI
P47934	0.881893	6.72164e-07	1	SEKI
Q9Z2V5	1.53951	4.96213e-08	0	SEKI
Q61285	0.797591	7.80013e-08	1	SEKI
P04627	1.15827	1.02729e-07	0	SEKI
Q91YR5	0.527513	2.88082e-08	0	SEKI
Q2NL51	1.44962	6.39131e-08	0	SEKI
P46412	0.809181	5.18557e-08	0	SEKI
Q9JLV6	0.485433	1.30993e-07	0	SEKI
Q8CAK1	1.10463	1.1151e-07	0	SEKI
P49769	1.06826	1.74146e-08	0	SEKI
Q8K2H2	0.99855	4.69151e-08	0	SEKI
Q8JZM0	1.17358	1.69527e-08	0	SEKI
Q921V5	1.65878	3.24807e-08	0	SEKI
Q9R0E1	0.855678	4.55002e-08	0	SEKI
O35083	0.567209	1.24638e-08	1	SEKI
Q8R0F3	1.1681	7.60073e-08	0	SEKI
P59266	0.905186	2.78154e-08	1	SEKI
Q9DBT5	0.863043	1.04497e-07	0	SEKI
Q3TZM9	0.704811	2.4345e-08	0	SEKI
Q8K363	0.826631	1.94602e-07	0	SEKI
Q91ZP3	1.61805	1.33259e-08	0	SEKI
Q5M8N4	0.20317	1.6713e-08	1	SEKI
Q9JMK2	0.880193	2.5382e-08	0	SEKI
P11103	1.32346	3.5664e-07	1	SEKI
Q9JIA7	0.849882	1.24602e-07	0	SEKI
P35821	1.2998	8.76629e-08	0	SEKI
Q8C5D8	0.764526	1.42273e-08	0	SEKI
Q76LS9	0.570972	3.15978e-07	0	SEKI
Q9JJ06	1.69601	5.5128e-08	0	SEKI
Q8CHK3	0.880233	5.95661e-08	1	SEKI
B7ZMP1	0.979066	2.05761e-07	0	SEKI
Q9QZS5	0.283803	3.02865e-07	0	SEKI
Q61687	1.01777	1.55129e-07	0	SEKI
Q3TLS3	0.991286	3.5491e-08	0	SEKI
Q8VDZ4	1.52465	3.4687e-08	1	SEKI
P28867	1.35775	3.91376e-08	0	SEKI
Q2TBE6	1.24934	2.01421e-07	0	SEKI
O35710	2.00341	4.06457e-09	1	SEKI
Q8BGW1	0.92105	5.43795e-08	0	SEKI
Q9CXR1	0.662672	2.78689e-07	1	SEKI
Q811C2	0.961951	1.17288e-08	0	SEKI
O55127	0.945314	4.04889e-09	1	SEKI
Q8R1K4	1.24617	1.80068e-08	1	SEKI
Q8BTJ4	1.44195	6.12748e-08	0	SEKI
P08103	1.06362	6.72816e-08	0	SEKI
Q8BJ48	0.892475	2.74655e-08	0	SEKI
Q8K4K6	1.11367	1.20356e-07	1	SEKI
P70665	1.2159	6.55357e-08	0	SEKI
Q99JY8	1.31161	6.78646e-08	0	SEKI
Q8K385	1.15159	3.99996e-08	0	SEKI
Q78J03	0.862893	2.3772e-08	0	SEKI
Q8R1Q9	0.902529	1.43501e-07	0	SEKI
E9PYK3	0.675617	1.82971e-07	1	SEKI
Q7TMC8	0.687062	1.32563e-07	0	SEKI
Q569Z5	1.04674	2.94123e-07	0	SEKI
Q66GT5	0.577282	7.64323e-08	0	SEKI
P21981	3.92594	2.99618e-06	0	CRCA
Q75N73	4.53151	4.69969e-08	0	CRCA
Q05816	2.82926	6.04383e-07	0	CRCA
O35744	2.82823	5.89956e-08	0	CRCA
P52480	2.89216	1.29498e-06	0	CRCA
Q8C878	2.25527	1.89644e-07	0	CRCA
Q61239	2.52812	8.51296e-08	0	CRCA
Q8R2K1	2.66893	5.30308e-08	0	CRCA
Q9WUU7	2.86407	1.32454e-06	0	CRCA
Q3V1L4	1.79111	7.4843e-08	0	CRCA
Q8QZR1	2.15623	2.20586e-07	1	CRCA
O89017	2.11259	3.31317e-07	0	CRCA
P06151	2.45808	1.29412e-05	1	CRCA
P05064	2.42199	1.47752e-06	0	CRCA
P14901	1.68225	1.02603e-07	1	CRCA
Q9D967	1.44924	9.23372e-08	0	CRCA
P27786	2.82647	3.65393e-08	1	CRCA
Q923B6	2.42072	2.62545e-07	1	CRCA
Q9JJ00	3.00181	7.51819e-08	0	CRCA
Q9ET22	2.25758	4.01075e-07	0	CRCA
Q61074	1.79678	2.83385e-07	0	CRCA
P48774	1.54627	1.17416e-07	0	CRCA
Q1HFZ0	2.45201	3.64955e-07	0	CRCA
P28352	1.66391	6.19555e-07	0	CRCA
Q5SUR0	1.33369	2.14302e-07	0	CRCA
Q61176	1.95426	1.75573e-05	0	CRCA
P20060	1.63125	1.6249e-07	0	CRCA
Q99KK2	1.65144	4.25677e-07	0	CRCA
Q8BX10	3.86178	9.26898e-08	0	CRCA
P16675	1.65374	4.75725e-07	0	CRCA
Q00612	1.96618	2.8298e-07	1	CRCA
Q01279	2.06614	1.38324e-06	0	CRCA
Q61093	1.78332	6.82887e-08	1	CRCA
Q9QWR8	2.15692	3.07339e-07	0	CRCA
Q7TSV4	1.75111	3.6424e-07	0	CRCA
Q283N4	2.33788	4.31363e-07	0	CRCA
P31750	1.97248	7.34262e-08	0	CRCA
Q3TSG4	0.980664	5.11348e-08	0	CRCA
P06745	1.82657	2.8032e-06	0	CRCA
Q9R008	1.80552	2.46912e-08	0	CRCA
Q3UVK0	2.12189	8.2567e-08	0	CRCA
Q8VDL4	1.5206	1.18967e-07	0	CRCA
P97470	1.84927	9.51884e-08	0	CRCA
O88908	2.02454	1.22725e-07	1	CRCA
Q9Z1F9	1.70609	2.89152e-07	0	CRCA
O70152	1.64523	8.47491e-08	0	CRCA
Q9WU19	2.68448	9.96571e-07	0	CRCA
Q9R013	1.47425	1.8548e-07	0	CRCA
P70699	1.4222	5.53219e-07	0	CRCA
O35286	1.55434	2.9237e-07	0	CRCA
P49935	1.62814	6.62572e-07	0	CRCA
P40142	1.5857	6.47812e-06	0	CRCA
Q9DC29	1.83826	1.09306e-07	0	CRCA
Q9QUR7	1.67252	5.13666e-08	0	CRCA
Q9WV54	1.50406	3.98584e-07	0	CRCA
P09411	1.61965	1.42456e-05	0	CRCA
Q8BGG9	1.95556	3.05088e-09	0	CRCA
Q8K363	2.14641	1.94602e-07	0	CRCA
O89112	1.9758	9.83403e-08	0	CRCA
P18242	1.49729	1.95578e-06	0	CRCA
Q8CHK3	1.21281	5.95661e-08	1	CRCA
Q9Z2V4	1.54075	2.66893e-06	0	CRCA
Q8VCR2	1.66467	2.56943e-06	1	CRCA
O09159	1.46386	4.86375e-07	0	CRCA
P97821	1.45561	2.59594e-07	0	CRCA
Q99KP6	1.50104	4.45475e-07	0	CRCA
P27641	1.69166	2.08235e-07	1	CRCA
Q62318	1.56954	8.2027e-07	0	CRCA
Q9JI99	1.54442	1.08899e-07	0	CRCA
O70370	1.63821	1.88692e-07	0	CRCA
Q9DBJ1	1.6022	4.02031e-06	0	CRCA
Q61656	1.51058	1.38086e-06	0	CRCA
P17751	1.52975	1.11949e-05	0	CRCA
O88531	1.48635	2.3599e-07	0	CRCA
Q569Z5	1.38709	2.94123e-07	0	CRCA
Q61655	1.42563	4.53998e-07	0	CRCA
P52792	1.57787	5.15852e-07	0	CRCA
Q9ESX5	1.18682	6.44295e-07	0	CRCA
G5E829	1.37272	4.5511e-07	0	CRCA
Q99KQ4	1.40138	1.26422e-06	1	CRCA
P34884	1.27981	1.54226e-06	0	CRCA
Q8VCI0	1.59828	2.8345e-07	0	CRCA
Q9Z1N5	1.45861	7.55694e-07	0	CRCA
P39054	1.4924	4.95739e-09	0	CRCA
P39098	1.26303	3.74704e-08	0	CRCA
P60843	1.49041	2.92569e-06	0	CRCA
P23506	1.22957	1.10062e-07	0	CRCA
P06797	1.77747	3.53279e-07	0	CRCA
Q8C1A5	1.42514	2.00994e-07	0	CRCA
Q8R3F5	1.36168	1.97866e-07	1	CRCA
P17439	1.41931	2.10082e-07	0	CRCA
Q64464	1.48087	1.02432e-06	1	CRCA
P53810	1.33968	3.10151e-07	0	CRCA
O55239	2.24977	4.56296e-08	1	CRCA
Q8R238	1.42586	1.2047e-07	1	CRCA
Q920A5	1.19061	9.85957e-07	0	CRCA
Q9R111	1.45947	3.40879e-07	0	CRCA
P47856	1.49354	1.69557e-07	1	CRCA
P55264	1.5268	7.37401e-06	0	CRCA
P46978	1.68613	7.29256e-07	0	CRCA
Q62348	1.34014	1.00445e-07	0	CRCA
P00493	1.59523	8.07222e-07	0	CRCA
P12382	1.46214	1.80321e-07	0	CRCA
P26883	1.52975	3.84231e-07	0	CRCA
P54751	1.40984	2.08961e-08	0	CRCA
P63280	1.38182	2.03302e-07	0	CRCA
Q7TNG8	1.76687	1.94962e-06	0	CRCA
O89023	1.3055	4.14348e-07	0	CRCA
Q9D892	1.33757	3.42885e-07	0	CRCA
P46935	1.4033	4.20877e-07	0	CRCA
Q99JF5	1.58716	2.32998e-07	0	CRCA
Q8CI94	1.55265	2.13651e-07	1	CRCA
P58044	2.01454	1.23854e-06	0	CRCA
Q9JIF0	1.40099	1.70497e-08	0	CRCA
Q9R0N0	1.49912	6.5147e-07	0	CRCA
Q9DAR7	1.25801	2.94985e-07	0	CRCA
Q920E5	1.88381	4.69215e-06	0	CRCA
Q921X9	1.64015	1.97601e-06	0	CRCA
Q9D1M7	2.00537	5.41986e-08	0	CRCA
Q99LF4	1.39802	1.09035e-06	0	CRCA
Q3UDW8	1.84585	3.18766e-08	1	CRCA
Q9WTM5	1.49286	3.96067e-07	0	CRCA
Q8BP48	1.39316	2.8727e-07	0	CRCA
Q9CRA4	2.03812	1.30615e-07	1	CRCA
Q9QUJ7	1.22816	4.82635e-07	1	CRCA
P17563	1.2947	9.38846e-07	0	CRCA
Q8CFX1	1.75138	1.61643e-06	1	CRCA
P08071	1.42911	9.21748e-08	0	CRCA
O55023	1.56825	4.715e-07	0	CRCA
Q9WVJ3	1.29014	4.72418e-07	0	CRCA
P27046	1.48043	6.98889e-07	0	CRCA
P19157	1.77174	1.72167e-05	0	CRCA
P97449	1.23936	8.16335e-07	0	CRCA
P20918	1.46507	8.26759e-07	0	CRCA
O70133	1.27077	1.69008e-09	0	CRCA
Q8CIN4	1.4223	3.55559e-07	0	CRCA
Q62167	1.40858	1.11024e-06	0	CRCA
Q93092	1.33405	2.16577e-06	0	CRCA
Q91Z53	1.46349	3.98743e-06	1	CRCA
Q3THK7	1.3249	6.85586e-07	0	CRCA
Q64378	4.29542	3.34108e-07	0	CRCA
Q91W63	1.19361	1.3879e-08	1	CRCA
P17742	1.41462	9.01177e-06	0	CRCA
Q9Z1Q9	1.57989	1.81761e-06	0	CRCA
P10605	1.19517	1.76986e-06	0	CRCA
P61089	1.44135	8.95084e-07	0	CRCA
Q99J77	1.31501	2.27254e-07	0	CRCA
Q8BSY0	1.41143	4.91292e-07	0	CRCA
P20029	1.44646	2.05996e-05	0	CRCA
Q04447	1.19557	2.43067e-07	0	CRCA
Q07456	1.59935	2.55275e-07	0	CRCA
Q05920	1.38901	1.84211e-05	0	CRCA
Q924M7	1.4102	1.22603e-07	0	CRCA
P50429	1.30673	1.5244e-07	0	CRCA
Q8BP40	1.22894	6.33074e-07	0	CRCA
Q08857	1.34745	2.18156e-07	0	CRCA
Q8BTZ7	1.39464	2.09213e-07	0	CRCA
Q60710	1.38015	4.60335e-07	0	CRCA
P24527	1.28175	1.55021e-06	0	CRCA
Q3U9G9	1.52296	2.26137e-07	1	CRCA
Q62465	1.42395	2.09859e-07	0	CRCA
O35448	1.27335	3.18517e-08	0	CRCA
Q8BFS6	1.20673	3.07198e-07	0	CRCA
Q8K0C4	1.80481	1.10034e-06	1	CRCA
Q64737	1.15534	1.04136e-06	0	CRCA
Q9ERU9	1.31075	1.12393e-06	0	CRCA
Q8K441	1.3834	8.77713e-07	0	CRCA
Q9JIK5	1.29333	8.96481e-07	0	CRCA
O88455	1.58593	5.15872e-07	1	CRCA
O88696	1.4925	5.27761e-07	0	CRCA
P62908	1.36219	7.17341e-06	0	CRCA
Q9ER72	1.32279	6.49598e-07	0	CRCA
Q9JK81	1.34753	3.22171e-07	0	CRCA
P51150	1.44914	9.73902e-07	0	CRCA
Q64191	1.8012	1.65967e-07	0	CRCA
P54822	1.27306	3.12084e-07	0	CRCA
P52623	1.20416	5.29006e-08	0	CRCA
P46460	1.29444	4.63041e-07	0	CRCA
Q99KR7	1.68273	1.13255e-06	0	CRCA
Q9D110	1.07125	7.02322e-07	0	CRCA
Q9D8S4	1.37478	2.5206e-07	0	CRCA
P62835	1.29008	1.36118e-07	0	CRCA
P00416	1.06706	4.55532e-08	0	CRCA
P50427	1.69612	1.08532e-07	0	CRCA
Q9CYR6	1.48142	4.08437e-07	0	CRCA
P10833	1.41183	1.66375e-07	0	CRCA
P49443	1.3772	4.23007e-07	0	CRCA
Q8BMJ2	1.32405	8.78182e-07	0	CRCA
Q9D358	1.23653	1.93293e-07	0	CRCA
Q9DB25	1.33097	1.11628e-07	0	CRCA
P24369	1.69118	3.20741e-06	0	CRCA
Q8VHG0	1.28665	6.62691e-08	1	CRCA
P12791	0.98195	1.2249e-07	1	CRCA
Q811Q9	1.28926	3.36842e-07	0	CRCA
Q78PY7	1.3564	8.88978e-06	0	CRCA
Q9EQC1	1.23496	3.05763e-07	1	CRCA
Q9QYC7	1.44491	2.47883e-07	0	CRCA
P29416	1.37656	1.04122e-07	0	CRCA
Q61510	1.22316	3.56836e-07	0	CRCA
P56389	1.14343	1.28159e-07	0	CRCA
P52019	1.76377	1.27167e-07	1	CRCA
Q9DCD0	1.45325	1.70068e-06	1	CRCA
Q9JLI6	1.10682	3.99953e-07	1	CRCA
Q9CQF9	1.24839	5.01409e-07	0	CRCA
P35550	1.2916	4.18054e-07	0	CRCA
P82343	1.5452	4.62622e-08	0	CRCA
Q501J6	1.20437	4.85177e-07	0	CRCA
P46638	1.38287	1.03904e-06	0	CRCA
Q32MW3	1.53462	4.50078e-08	0	CRCA
P16858	1.35905	2.24553e-05	1	CRCA
Q8VEB4	1.3657	2.11348e-08	0	CRCA
Q8JZL3	1.25157	1.50978e-07	0	CRCA
P61082	1.17686	2.0992e-07	0	CRCA
P63330	1.30271	1.02821e-07	0	CRCA
Q9D7V9	1.88207	1.40486e-08	0	CRCA
Q9D1A2	1.23677	1.03681e-06	0	CRCA
Q9CZD3	1.38365	6.36573e-07	0	CRCA
Q9DCU9	1.22481	2.63798e-06	0	CRCA
Q9Z0N1	1.27144	1.82496e-06	0	CRCA
P50544	1.11646	8.48146e-06	1	CRCA
Q91W89	1.1231	8.04591e-08	0	CRCA
Q9QUI0	1.11364	1.83492e-07	0	CRCA
Q9R1J0	1.45204	9.51062e-07	1	CRCA
Q7TQI3	1.29817	3.96712e-07	0	CRCA
B2RR83	1.41714	9.53894e-08	0	CRCA
P60334	1.27294	7.4993e-07	0	CRCA
P50516	1.229	5.5506e-07	0	CRCA
P60766	1.31743	8.29911e-07	0	CRCA
P11714	1.62022	2.09415e-06	1	CRCA
O08529	1.38191	3.52033e-07	0	CRCA
Q91VC3	1.17693	2.84032e-07	0	CRCA
Q8BU30	1.18178	1.1377e-06	0	CRCA
Q8BHG1	1.33046	4.48002e-07	0	CRCA
Q8R180	1.4717	1.82181e-07	0	CRCA
Q9CZN7	1.20419	3.04253e-06	1	CRCA
P54823	1.32504	3.34553e-07	0	CRCA
Q8VCT3	1.28103	6.74426e-07	0	CRCA
Q6P1B1	1.2472	4.43983e-07	0	CRCA
Q8BHA3	1.17087	6.03745e-08	0	CRCA
Q8BP47	1.28115	1.19983e-06	0	CRCA
Q91VF2	1.29638	3.6751e-07	0	CRCA
Q9WUA3	1.44471	9.97753e-08	0	CRCA
O35593	1.12918	4.16582e-07	0	CRCA
G5E870	1.63904	1.91587e-07	0	CRCA
P97855	1.19126	7.37552e-07	0	CRCA
P20108	1.13804	1.89091e-06	0	CRCA
Q3T9X0	1.07522	1.02612e-07	0	CRCA
Q91WU5	1.4326	9.6384e-07	0	CRCA
Q91VR5	1.14767	9.89081e-07	0	CRCA
P52840	1.56273	1.4054e-06	0	CRCA
P23780	1.16287	3.57081e-07	0	CRCA
Q9WVQ5	1.15696	2.2431e-07	0	CRCA
Q9DC70	1.13418	7.27959e-07	1	CRCA
P61087	1.21408	4.57335e-07	0	CRCA
P13634	1.02889	5.33353e-07	0	CRCA
Q9JHU9	1.60268	4.07216e-08	1	CRCA
P22437	1.05513	1.34949e-07	0	CRCA
P56376	1.21116	1.38613e-07	0	CRCA
Q9DBN5	0.953161	1.43687e-06	0	CRCA
Q91YR9	1.44441	7.07332e-08	1	CRCA
P46467	1.09656	1.9956e-07	0	CRCA
P48962	1.21202	2.14609e-07	0	CRCA
P70398	1.29613	7.95154e-07	0	CRCA
Q9CY64	1.24149	4.8454e-07	1	CRCA
Q8BND5	1.149	2.69418e-08	0	CRCA
Q6P4T2	1.18616	7.16537e-07	0	CRCA
P56528	1.24937	2.29662e-07	1	CRCA
Q60597	1.18816	2.77374e-06	0	CRCA
Q6P3D0	1.14274	5.52983e-08	1	CRCA
P23591	1.22738	4.29864e-07	1	CRCA
P70697	1.22472	3.96455e-07	0	CRCA
Q62446	1.35133	9.66933e-07	0	CRCA
Q8VDQ8	1.06407	1.8837e-07	1	CRCA
Q7TMY8	1.17695	6.24136e-07	0	CRCA
Q8CGC7	1.23616	3.25798e-06	0	CRCA
P23492	1.25828	1.04859e-06	0	CRCA
O55060	1.44531	4.1772e-07	0	CRCA
Q05117	1.17351	1.19577e-07	0	CRCA
Q02053	1.15469	4.07534e-06	0	CRCA
P60122	1.15252	3.71146e-07	0	CRCA
Q8K2I4	2.15939	3.40431e-07	0	CRCA
P63001	1.29347	9.54689e-07	0	CRCA
P28650	1.14078	1.44139e-07	0	CRCA
Q91WG8	1.24531	7.45915e-07	0	CRCA
Q60737	1.16889	2.29659e-07	0	CRCA
P05063	1.36279	3.59505e-07	0	CRCA
P48758	1.45198	4.18722e-06	1	CRCA
Q6PA06	1.06962	3.74996e-07	0	CRCA
Q8R4N0	1.14493	1.82452e-06	1	CRCA
P08003	1.49346	7.92697e-06	0	CRCA
P22315	1.08832	8.25932e-07	0	CRCA
P70349	1.17371	1.96752e-06	0	CRCA
P27773	1.38248	1.58022e-05	0	CRCA
Q9CXA2	1.05406	1.90269e-07	0	CRCA
Q9QXB9	1.1513	9.56846e-08	0	CRCA
P17183	1.17403	2.74998e-09	0	CRCA
P51855	1.17495	7.07151e-07	0	CRCA
P47791	1.21503	1.64569e-06	1	CRCA
Q9D0F9	1.2063	8.16237e-06	0	CRCA
Q8BML9	1.2542	8.79815e-07	0	CRCA
Q66GT5	1.10164	7.64323e-08	0	CRCA
Q01768	1.41747	3.6483e-06	0	CRCA
Q9JIW9	1.45819	9.9227e-08	0	CRCA
Q8K4Z3	1.08243	7.04394e-07	1	CRCA
Q922B2	1.20314	2.25313e-06	0	CRCA
Q3UZZ6	1.11192	1.2279e-06	0	CRCA
Q61419	1.04991	2.9847e-07	0	CRCA
P31938	1.26081	2.48341e-07	0	CRCA
Q3THS6	1.40607	2.98308e-07	0	CRCA
Q9JKJ9	1.47115	9.03053e-08	1	CRCA
P29351	1.13279	5.84382e-07	0	CRCA
Q8BH69	1.00004	7.0002e-07	0	CRCA
Q11136	1.14191	3.00099e-07	0	CRCA
P70195	1.41144	9.35624e-07	0	CRCA
P48776	1.11609	8.94415e-07	0	CRCA
Q64511	1.18872	5.10226e-07	0	CRCA
Q8BGT5	1.12099	1.00819e-06	1	CRCA
Q6P5E4	1.28607	1.18881e-06	0	CRCA
P03903	1.07294	8.6719e-08	1	CRCA
Q80W54	1.31656	2.71487e-07	0	CRCA
Q9DCH4	1.1168	4.1648e-07	0	CRCA
Q9CQW1	1.17916	2.05286e-07	0	CRCA
A2AKK5	1.12626	5.15464e-07	1	CRCA
Q80UM7	1.08027	5.5321e-07	0	CRCA
P14576	1.1081	5.50364e-07	0	CRCA
Q6PFD9	1.05785	2.48164e-08	0	CRCA
Q9Z2A7	1.3811	1.57835e-07	1	CRCA
Q9D0I9	1.16639	1.32839e-06	0	CRCA
P68037	1.236	6.42685e-07	0	CRCA
A2ADY9	1.13792	5.71788e-07	0	CRCA
Q64520	1.02712	2.14329e-07	0	CRCA
Q8K4H1	1.16927	4.54583e-07	0	CRCA
P17182	1.08562	2.04799e-05	0	CRCA
Q9CQ60	1.27151	1.32938e-06	0	CRCA
Q9DBP5	1.15248	9.4345e-07	0	CRCA
P99029	1.1504	7.84674e-06	0	CRCA
Q9CXT8	1.25989	5.78159e-07	0	CRCA
P26638	1.14437	7.56093e-07	0	CRCA
Q8VEE0	1.07274	1.16162e-07	0	CRCA
Q9D273	1.18815	1.77158e-07	0	CRCA
Q9Z1K5	1.30271	1.65207e-07	0	CRCA
Q9CWJ9	1.10295	1.22649e-06	0	CRCA
P28474	1.20866	9.30744e-06	1	CRCA
Q8BJ64	1.21762	3.73579e-06	0	CRCA
Q9CQT1	1.28004	3.86102e-07	0	CRCA
Q99JT9	1.40157	4.85308e-07	0	CRCA
P56399	1.13658	1.81822e-06	0	CRCA
P35278	1.38092	5.88029e-07	0	CRCA
P06802	1.29903	1.11448e-07	0	CRCA
Q8R0X7	1.218	5.72521e-07	1	CRCA
Q8K411	1.15969	6.62413e-07	0	CRCA
P70266	1.28766	7.07012e-07	0	CRCA
O89106	1.11767	4.94972e-08	0	CRCA
Q9D868	1.20842	7.52036e-08	0	CRCA
Q9Z2W0	1.15484	9.26328e-07	0	CRCA
Q9QUR6	1.08469	7.79653e-07	0	CRCA
P46664	1.2217	4.93377e-07	0	CRCA
Q99MN1	1.11479	1.06969e-06	0	CRCA
Q8BP56	0.96248	9.78529e-08	0	CRCA
Q64105	1.16475	1.14405e-09	1	CRCA
P10630	1.12558	5.14376e-07	0	CRCA
Q3U2C5	1.09974	1.43808e-08	0	CRCA
Q61102	1.02817	4.39298e-07	0	CRCA
Q3UUI3	1.04086	1.56952e-07	1	CRCA
Q9D7X3	1.11216	2.22717e-07	0	CRCA
Q9CQG1	1.00451	7.67272e-08	0	CRCA
P47811	1.0964	1.26083e-07	0	CRCA
P62137	1.29433	5.59436e-08	0	CRCA
O08600	1.0096	2.55684e-07	0	CRCA
P36371	1.19898	1.27171e-07	0	CRCA
P32233	1.06928	2.49948e-07	0	CRCA
Q9WVT6	0.955954	4.11954e-08	0	CRCA
O08663	1.28276	4.3992e-07	0	CRCA
Q8BYL4	1.06238	1.32341e-07	0	CRCA
Q9R112	1.21528	1.32141e-06	0	CRCA
Q62077	1.08915	1.60949e-07	0	CRCA
Q8K1M6	1.04931	3.22367e-08	0	CRCA
Q61206	1.15413	1.22277e-07	0	CRCA
E9PZJ8	0.980737	1.99198e-07	0	CRCA
Q91YP2	1.10516	2.54855e-07	0	CRCA
Q8BLF1	1.17336	2.16219e-07	0	CRCA
Q80X73	1.64383	1.75067e-07	0	CRCA
Q9D819	1.0888	5.75138e-06	0	CRCA
Q8BG51	0.992272	1.78628e-07	0	CRCA
Q60866	1.18266	6.99374e-07	0	CRCA
Q9D7G0	0.933259	6.57082e-07	0	CRCA
Q8R2Y8	1.07286	2.18487e-07	0	CRCA
Q91X91	1.20225	1.56323e-06	1	CRCA
Q9DB26	1.16346	7.47524e-07	0	CRCA
P13439	1.1599	2.2229e-07	0	CRCA
P37040	1.14362	4.86856e-06	1	CRCA
P51881	1.05159	1.32627e-05	0	CRCA
O55143	1.13003	2.87023e-06	0	CRCA
Q8BTY1	1.22027	6.16417e-07	1	CRCA
P07742	1.2695	1.13282e-07	0	CRCA
Q8R1Q9	1.20055	1.43501e-07	0	CRCA
P04186	1.39868	2.24259e-07	0	CRCA
Q9JLF6	1.12275	2.14124e-07	0	CRCA
Q8K183	1.05105	6.66795e-07	1	CRCA
P70665	1.25474	6.55357e-08	0	CRCA
Q6P9R2	1.07119	3.12787e-07	0	CRCA
Q99JY0	0.947354	7.5405e-06	1	CRCA
Q99KK7	1.11406	1.30743e-06	0	CRCA
Q91ZE0	1.06028	4.47571e-08	0	CRCA
Q9D6J6	1.03269	1.67591e-06	1	CRCA
Q3UIR3	1.1796	3.59339e-07	0	CRCA
Q9Z2M7	1.17038	7.59196e-07	0	CRCA
Q8BSF4	1.05219	3.73805e-08	0	CRCA
Q8BGQ7	1.16172	2.88094e-06	0	CRCA
Q9EPE9	1.2471	4.858e-07	0	CRCA
Q8BVG4	1.32945	8.96282e-08	0	CRCA
P46737	0.966926	1.49454e-07	0	CRCA
Q8JZQ2	0.887295	7.07226e-07	0	CRCA
Q8K010	1.1254	2.52637e-06	0	CRCA
Q8BMS1	0.983672	1.61106e-05	1	CRCA
Q3TNA1	1.13992	1.01299e-06	0	CRCA
P26443	1.02171	3.01301e-05	1	CRCA
P45376	1.20051	5.8122e-07	1	CRCA
P15532	1.11296	7.78156e-07	0	CRCA
P21440	1.09021	6.84417e-07	0	CRCA
Q8VDN2	1.12101	5.80549e-06	0	CRCA
Q8VBT2	1.13846	3.60939e-06	1	CRCA
O54833	1.26269	8.55276e-08	0	CRCA
Q11011	1.0913	4.2946e-07	0	CRCA
Q9WUR2	0.934389	3.49095e-06	1	CRCA
P03888	0.966267	3.37095e-08	1	CRCA
P97364	1.05752	1.33709e-06	0	CRCA
O35490	1.38048	4.06024e-05	0	CRCA
Q91YT0	1.02644	1.50793e-06	1	CRCA
Q9D5J6	1.03776	7.3366e-07	0	CRCA
P50171	1.05575	1.21666e-06	1	CRCA
P24547	1.14031	3.37573e-07	1	CRCA
Q91ZW3	1.16899	3.59124e-07	0	CRCA
Q9DCL9	1.02206	1.56785e-06	0	CRCA
Q91VM9	0.969762	1.09728e-06	0	CRCA
Q8K2C9	1.24109	1.03913e-06	1	CRCA
Q9DBC0	1.05322	5.11665e-07	0	CRCA
Q91VD9	1.00395	4.30527e-06	1	CRCA
P97478	0.991805	1.61086e-07	0	CRCA
Q8K440	0.996679	1.44912e-07	0	CRCA
Q9D051	0.92865	1.83582e-06	0	CRCA
O88587	1.16154	3.04785e-06	0	CRCA
Q8R016	0.926116	6.44505e-07	0	CRCA
Q91WD5	1.00187	1.2297e-06	1	CRCA
Q6Q899	1.02059	3.77823e-07	0	CRCA
P19221	1.14969	2.27629e-07	0	CRCA
P03899	1.09571	7.96571e-09	1	CRCA
Q8K1N1	1.10354	2.7349e-07	0	CRCA
Q8R146	1.08145	6.32743e-07	0	CRCA
Q9CW42	1.04581	4.19519e-06	0	CRCA
P00920	0.792552	4.5959e-07	0	CRCA
Q8CGK3	0.952218	2.48059e-06	0	CRCA
Q91WQ3	1.1402	1.83924e-08	0	CRCA
O08601	1.25647	7.9314e-06	0	CRCA
P38060	1.10245	2.75367e-06	1	CRCA
O70325	1.14368	5.43058e-07	0	CRCA
Q91VT4	1.00487	5.47749e-07	1	CRCA
P08030	1.03997	2.68255e-07	0	CRCA
Q9D1G1	1.11017	3.22194e-07	0	CRCA
Q8K297	1.27408	1.27886e-07	0	CRCA
Q99K23	0.959542	1.69052e-07	0	CRCA
O35350	1.26733	3.46853e-07	0	CRCA
Q8BWM0	1.12334	2.72752e-07	0	CRCA
Q8R519	1.11404	6.07107e-08	0	CRCA
Q9JJH1	1.20983	3.76654e-08	0	CRCA
P50136	0.992293	1.24687e-06	0	CRCA
P50295	1.1973	2.65629e-07	1	CRCA
Q64521	0.916312	1.26746e-06	0	CRCA
Q9JLT4	0.893576	5.14663e-07	1	CRCA
P56213	1.25958	5.52199e-07	0	CRCA
Q9CZS1	0.939538	2.25831e-06	1	CRCA
Q62086	1.16721	2.92087e-07	0	CRCA
Q9D8V0	1.12828	2.10457e-07	0	CRCA
Q6PDN3	1.08407	6.72863e-07	0	CRCA
Q6P8M1	1.15455	6.28764e-08	0	CRCA
Q9D0W5	1.15341	3.75613e-08	0	CRCA
Q91X83	1.22747	8.66249e-06	0	CRCA
Q61586	0.936837	5.03226e-07	1	CRCA
Q9CQU0	1.38492	1.42245e-07	0	CRCA
Q9DBR1	0.989682	1.59152e-07	0	CRCA
P35505	1.04917	1.18897e-05	0	CRCA
Q8CCJ3	1.05487	5.5293e-07	0	CRCA
Q9EPU0	1.08565	9.31852e-07	0	CRCA
P08249	0.957308	1.55745e-05	1	CRCA
Q9QXD1	1.28643	3.58338e-06	1	CRCA
Q9JMH6	1.08335	1.45928e-06	1	CRCA
Q60648	1.03167	4.17425e-07	0	CRCA
Q91V12	0.985738	6.83413e-10	1	CRCA
P05202	0.983301	1.76753e-05	1	CRCA
Q9CQW2	1.17405	3.18558e-07	0	CRCA
Q3TW96	0.931144	1.18577e-07	0	CRCA
Q9CPU0	0.969844	6.70578e-06	0	CRCA
P03921	1.07531	8.13062e-08	1	CRCA
Q4PZA2	1.45116	9.91928e-08	0	CRCA
P61027	1.14742	3.95043e-07	0	CRCA
O88736	1.30631	3.65207e-07	1	CRCA
P09103	1.34018	1.67991e-05	0	CRCA
Q9WUA2	1.10978	9.14685e-07	0	CRCA
Q8BWT1	0.905754	3.5952e-05	1	CRCA
Q71KT5	1.19947	4.23199e-07	1	CRCA
P09671	0.952973	4.06061e-06	0	CRCA
Q9D404	1.06989	3.46729e-07	0	CRCA
P05132	0.941945	3.4343e-08	0	CRCA
Q9CQ65	0.958361	4.11875e-07	0	CRCA
Q9DBA6	1.04516	3.20027e-07	0	CRCA
Q9WTP7	0.985624	3.99875e-06	0	CRCA
Q9CYA0	1.31377	3.93442e-07	0	CRCA
Q9QYF1	1.14542	1.01352e-06	1	CRCA
Q99N42	1.08948	4.39672e-07	0	CRCA
Q8C0C7	1.11029	6.16345e-07	0	CRCA
O54865	1.18183	4.18228e-08	0	CRCA
Q9DBE8	1.22013	7.27291e-08	0	CRCA
P54869	0.929354	3.23679e-05	1	CRCA
Q64514	1.01092	7.24073e-10	0	CRCA
O54782	1.2265	9.79357e-08	0	CRCA
P28843	0.905679	1.52986e-06	0	CRCA
Q99J99	0.952839	1.1942e-06	0	CRCA
P70245	1.20358	5.92063e-07	0	CRCA
P97328	1.02039	1.22091e-08	0	CRCA
Q8JZK9	1.54973	3.586e-06	1	CRCA
Q8CHP8	0.984317	3.63931e-07	0	CRCA
P62254	1.05017	1.01811e-07	0	CRCA
O70310	1.09251	4.49186e-07	1	CRCA
Q9DCT2	0.94289	5.46579e-07	1	CRCA
Q8CG71	0.997329	2.49001e-08	0	CRCA
Q9CZ42	0.994389	4.7328e-07	1	CRCA
O70252	1.06433	2.13448e-07	1	CRCA
Q05D44	1.07748	2.33918e-06	0	CRCA
Q9D6Y9	1.01125	5.26399e-06	0	CRCA
P62071	1.24186	9.49601e-08	0	CRCA
Q8BH00	0.987724	5.93495e-06	1	CRCA
Q9CRC0	1.10729	3.17844e-07	0	CRCA
Q9ER39	1.19109	6.26663e-08	0	CRCA
P36552	0.998768	1.39174e-06	0	CRCA
Q9Z0S1	1.02192	1.89363e-06	0	CRCA
Q91WC0	0.970775	1.93032e-07	0	CRCA
Q8CHR6	1.0864	2.76563e-06	1	CRCA
Q9DB29	1.00102	7.63704e-07	0	CRCA
Q9CR68	0.886505	3.16883e-06	0	CRCA
P45878	1.09619	5.26239e-07	0	CRCA
Q8R059	1.03273	4.74594e-07	1	CRCA
Q9DAK9	1.11593	2.29704e-07	0	CRCA
Q9JK38	1.19122	4.67388e-07	1	CRCA
P53798	1.29449	1.42151e-07	1	CRCA
Q9EQH2	1.13886	8.46381e-07	0	CRCA
Q9EP89	0.885354	5.95931e-07	0	CRCA
Q60766	1.02116	2.78412e-07	0	CRCA
Q3TC72	0.828431	3.56821e-07	0	CRCA
Q8BS35	0.90498	9.90186e-10	0	CRCA
P16332	0.898636	2.97472e-06	1	CRCA
Q3TCN2	1.01492	1.26347e-07	0	CRCA
Q99KP3	0.987666	4.65295e-07	1	CRCA
Q00519	1.01263	2.05519e-06	1	CRCA
O70503	1.09018	1.28648e-06	1	CRCA
Q64516	0.980549	1.6873e-06	0	CRCA
Q8K4F5	0.920321	1.26161e-07	0	CRCA
Q9D711	0.930564	1.68259e-07	0	CRCA
P13707	1.05203	7.30565e-06	1	CRCA
Q8VDG5	0.974714	2.83516e-07	0	CRCA
P50247	0.943085	2.24022e-05	1	CRCA
Q9ER41	1.12745	4.24602e-08	0	CRCA
Q3U0B3	0.95838	1.23167e-07	1	CRCA
O88967	1.03874	3.36974e-07	0	CRCA
Q9JKB1	1.02074	2.82633e-07	0	CRCA
Q8CIF4	0.87903	1.02881e-07	0	CRCA
Q8K3J1	1.06913	4.46948e-07	1	CRCA
Q91YH5	1.13515	8.00358e-07	0	CRCA
Q60692	0.998037	1.29807e-06	0	CRCA
Q9WTL7	1.14868	1.90887e-07	0	CRCA
P03911	0.954189	1.10593e-07	1	CRCA
P35486	0.98975	1.96094e-06	0	CRCA
Q8VC97	1.17117	9.92205e-07	0	CRCA
P32921	0.854835	3.64258e-07	0	CRCA
Q8BIJ6	0.892637	8.27901e-07	0	CRCA
Q9JLZ3	0.872692	3.01247e-07	1	CRCA
Q8JZN5	0.915715	1.06325e-06	1	CRCA
Q80W21	1.01997	2.55975e-07	0	CRCA
Q9D0R2	0.98584	1.88434e-06	0	CRCA
Q9QXG4	0.999946	2.58324e-06	1	CRCA
Q9JHR7	0.922143	9.375e-07	0	CRCA
O35459	0.9444	3.79262e-06	1	CRCA
Q76LS9	0.936068	3.15978e-07	0	CRCA
Q9DCC4	0.929824	5.31373e-07	1	CRCA
Q61171	0.949236	3.18532e-06	0	CRCA
Q5RKZ7	0.902526	5.81848e-07	0	CRCA
Q99K67	0.902415	7.56641e-06	1	CRCA
Q91YP3	0.866275	2.97387e-07	0	CRCA
Q99L43	0.939413	3.32573e-07	0	CRCA
O08749	0.867294	5.91853e-06	1	CRCA
P11930	1.05988	2.83188e-07	1	CRCA
P63017	0.924216	1.44547e-05	0	CRCA
P53395	0.827498	3.56179e-06	1	CRCA
P28063	0.963346	2.75784e-07	0	CRCA
O08756	0.906078	5.61722e-06	1	CRCA
Q922Q1	0.910784	3.54364e-06	0	CRCA
Q8CC86	0.985929	1.4676e-06	1	CRCA
Q9R0M5	1.05836	1.1332e-07	0	CRCA
Q8BH95	0.916269	4.48389e-06	1	CRCA
Q91WN4	0.908762	2.41677e-06	1	CRCA
Q9CY27	1.10587	1.32426e-06	1	CRCA
P47934	1.01092	6.72164e-07	1	CRCA
Q9Z2Z6	1.02848	2.98858e-06	0	CRCA
E9Q735	1.09647	2.0698e-07	0	CRCA
Q6P3A8	0.89075	1.57187e-06	0	CRCA
Q9D0S9	0.932552	1.77301e-06	0	CRCA
Q9D5T0	0.900244	3.72845e-07	0	CRCA
Q8BHN3	1.10461	3.0225e-09	0	CRCA
Q64462	0.927286	3.24396e-07	1	CRCA
Q9DCS3	0.890586	7.38972e-07	1	CRCA
Q8K2I3	1.26192	1.17344e-07	1	CRCA
O09174	1.04489	1.4583e-06	1	CRCA
Q5SWU9	1.03151	1.98639e-06	1	CRCA
P58710	1.05894	2.36277e-06	0	CRCA
Q9JHK4	1.71815	2.91796e-07	0	CRCA
Q9DBL7	0.929852	1.09821e-06	1	CRCA
Q9D1I5	0.863865	2.53088e-07	1	CRCA
P25688	1.09069	2.41381e-05	0	CRCA
Q9DCG6	1.00911	4.07257e-06	0	CRCA
Q9D7B6	0.856289	1.03728e-06	1	CRCA
Q9R1S7	0.991274	2.73633e-07	0	CRCA
Q8CFA2	0.937169	3.23452e-07	1	CRCA
Q9CZU6	0.892112	2.92688e-06	1	CRCA
Q8BMF4	0.83226	2.30483e-06	1	CRCA
Q9D2G2	0.90249	5.04891e-06	1	CRCA
Q9DBK0	0.854154	1.79524e-06	1	CRCA
P45952	0.876608	6.68193e-06	1	CRCA
Q9QY93	1.04941	2.96739e-08	0	CRCA
Q91W43	1.0294	2.60995e-06	1	CRCA
Q8BGC4	0.974134	8.46238e-07	1	CRCA
P52196	0.838743	4.17193e-06	0	CRCA
P00375	0.901802	5.67965e-07	1	CRCA
Q9CRB3	0.877451	3.31438e-06	0	CRCA
Q62087	0.894969	5.88899e-07	0	CRCA
Q61578	1.10759	4.62629e-07	1	CRCA
Q9DBE0	0.908941	6.42438e-06	1	CRCA
O55234	0.988554	8.44945e-07	0	CRCA
Q9JMA1	1.02142	6.68825e-07	0	CRCA
Q91V01	0.919304	4.18986e-07	1	CRCA
Q8QZY2	0.920841	5.42798e-07	0	CRCA
P51174	0.761629	5.08892e-06	1	CRCA
Q497J1	1.08906	5.8761e-09	0	CRCA
Q811U4	1.40137	1.93569e-07	0	CRCA
Q99MN9	0.812683	3.23853e-06	1	CRCA
Q01853	0.849209	9.60022e-06	0	CRCA
Q3UNX5	0.945497	8.88897e-07	1	CRCA
P56480	0.791684	1.73673e-05	0	CRCA
Q9JII6	0.893492	5.77781e-06	1	CRCA
Q9CPU4	0.849194	6.51357e-10	0	CRCA
Q9Z0X1	0.858709	4.46202e-06	1	CRCA
P97742	0.907341	1.77058e-06	1	CRCA
Q04750	1.17477	4.28935e-07	0	CRCA
Q8BFP9	0.860093	1.50149e-07	0	CRCA
P47199	0.903594	2.75995e-06	1	CRCA
Q91X34	0.95431	7.61581e-07	1	CRCA
Q05915	0.775851	2.88159e-07	0	CRCA
Q91YN5	1.02074	1.83279e-07	0	CRCA
Q9CQD1	0.881034	1.10104e-07	0	CRCA
Q8BIW1	1.0277	1.09313e-07	0	CRCA
Q9QXD6	0.843604	1.29374e-05	0	CRCA
Q9DCT1	1.09918	2.93918e-07	1	CRCA
O08738	0.995954	1.27778e-07	0	CRCA
Q8VC30	0.946325	1.6776e-05	0	CRCA
Q8K3K7	1.06284	7.79547e-07	1	CRCA
Q9DBG1	0.911895	3.31443e-06	0	CRCA
Q07417	0.82427	5.31448e-06	1	CRCA
Q9DBT9	0.863937	8.62803e-06	0	CRCA
Q8VDK1	0.959306	1.72933e-06	0	CRCA
Q8R0N6	0.792447	6.82992e-07	0	CRCA
Q9R0Q7	0.919826	1.19959e-06	0	CRCA
Q9WUM5	0.730469	4.0043e-06	1	CRCA
Q91YI0	0.958126	9.48e-06	0	CRCA
Q99LB2	0.882405	3.28188e-06	1	CRCA
P58281	0.792702	1.45352e-06	0	CRCA
Q8R0F8	0.728472	6.53936e-07	0	CRCA
Q924Z4	0.832547	2.58592e-07	1	CRCA
Q03249	1.14779	2.24478e-07	0	CRCA
Q3ULD5	0.763912	1.47521e-06	1	CRCA
P56380	0.961965	1.3337e-07	1	CRCA
P00329	0.882591	3.31722e-05	1	CRCA
Q9DBB8	0.908075	2.13689e-06	1	CRCA
Q91YP0	0.883855	4.58003e-07	0	CRCA
P05201	0.871209	5.85879e-06	1	CRCA
Q91Y97	0.916876	3.27129e-05	0	CRCA
Q921G7	0.785944	1.00977e-05	0	CRCA
Q9D0M3	0.868819	1.10232e-06	0	CRCA
Q6PDX6	1.17118	7.66793e-10	0	CRCA
Q3TDQ1	1.07822	2.76916e-07	0	CRCA
Q91XD4	0.905093	1.02122e-05	0	CRCA
Q3UEG6	0.898552	2.53639e-06	1	CRCA
Q99MR8	0.763576	1.97432e-06	1	CRCA
Q9Z2I8	0.75059	9.57832e-06	1	CRCA
Q9CQA3	0.799465	3.26816e-06	0	CRCA
Q8CAS9	0.921127	2.42944e-07	1	CRCA
Q923D2	0.984689	1.82356e-06	1	CRCA
P28076	0.874417	7.01691e-08	0	CRCA
P97807	0.820861	4.60371e-06	0	CRCA
Q9WUR9	0.8995	6.90569e-07	0	CRCA
Q99J39	0.8372	9.03237e-07	1	CRCA
Q9DCQ2	0.945603	3.72735e-06	1	CRCA
Q8QZS1	0.790729	1.94034e-06	1	CRCA
Q9CPX6	0.867898	4.33825e-07	0	CRCA
P52825	0.822449	7.43174e-06	1	CRCA
Q9D6Y7	0.964136	2.45962e-06	0	CRCA
B7ZMP1	1.03257	2.05761e-07	0	CRCA
Q91ZA3	0.815952	3.16116e-06	1	CRCA
P16294	1.00138	1.65505e-07	0	CRCA
Q8QZR3	0.917155	2.9252e-06	0	CRCA
P63085	0.940146	2.33155e-07	0	CRCA
Q9R0P3	0.821836	5.65238e-06	0	CRCA
A7MCT6	0.952475	2.49073e-07	0	CRCA
Q61941	0.810867	4.00183e-06	1	CRCA
Q9Z2I9	0.753063	6.57409e-06	1	CRCA
Q9JHW2	0.850146	3.3012e-06	0	CRCA
Q9DCN2	0.924331	4.05785e-06	1	CRCA
Q91XE0	0.717307	2.6954e-06	1	CRCA
Q9D9V3	0.896064	7.6141e-07	1	CRCA
A2ALK8	0.943211	1.60464e-08	0	CRCA
P63038	0.755241	2.59202e-05	0	CRCA
Q91WT9	0.944589	1.54266e-06	1	CRCA
P53811	1.00646	6.85558e-07	0	CRCA
Q64133	0.770339	1.99372e-07	0	CRCA
Q8K370	0.846288	6.59293e-07	1	CRCA
Q8C196	0.809662	0.000159344	0	CRCA
Q61133	0.729248	7.51969e-07	0	CRCA
P47738	0.830107	3.17615e-05	1	CRCA
Q8BWF0	0.772731	2.51696e-06	1	CRCA
Q91ZJ5	0.864046	2.84909e-07	0	CRCA
Q922E4	1.08133	1.22704e-06	0	CRCA
O35604	1.27204	7.4438e-08	0	CRCA
P16406	0.873741	3.80061e-07	0	CRCA
Q9WVL0	0.826248	7.51252e-06	0	CRCA
Q91XF0	1.2469	3.78563e-07	1	CRCA
Q8CAY6	0.859411	3.72377e-06	1	CRCA
Q64459	0.827366	7.5037e-06	1	CRCA
Q8BW75	0.755346	2.79742e-06	0	CRCA
Q9EP69	1.15381	7.50685e-07	0	CRCA
A0JNU3	0.798195	9.42768e-07	0	CRCA
Q3ULF4	0.897078	1.59676e-07	0	CRCA
Q8K023	0.839742	1.91849e-09	1	CRCA
P19639	1.93128	2.07237e-06	0	CRCA
[truncated: 268 more rows]
