# Supplementary material for: Decreased liver B vitamin-related enzymes as a metabolic hallmark of cancer cachexia
Source: Nat Commun. 2023 Oct 6;14:6246. doi: 10.1038/s41467-023-41952-w (PMC10558488; doi:10.1038/s41467-023-41952-w)
Supplement: Supplementary file 4 — Source Data [file 41467_2023_41952_MOESM4_ESM.zip › source_data_ed3/Fig1e.xlsx]

## Sheet: SEKI_muscle
metabolite	mb_nmol_g	fold_change	mda_Mean	mda_lower	mda_upper	mda_ranking
Hyp	222.506	0.272281	4.40042	3.41783	5.3111	7
HTAU	140.904	0.678895	4.49126	3.53764	5.4858	4
ANSR	1389.56	1.34159	4.61488	3.63614	5.52533	3
UDPGlcNAc	30.125	1.95099	4.64674	3.62483	5.60286	1
EAP	114.191	1.81019	3.11467	2.10774	3.97235	11
SAR	11.1431	0.30698	3.36594	2.31967	4.27892	9
TML	16.54	3.20897	4.46628	3.48614	5.40896	5
Urate	25.7283	2.623	4.63162	3.60892	5.58429	2
SAM	21.1262	0.709175	2.97798	1.96591	3.89365	12
GSH	631.728	0.715726	2.25397	0.878491	3.27313	18
HyLys	1.44072	0.333353	2.512	1.35652	3.47316	16
SLactoGlutath	2.64763	0.243974	1.62001	0	2.73986	22
HB	5.01225	62.8523	2.79341	1.84087	3.69386	13
CHO	139.489	3.03904	4.41175	3.43278	5.39871	6
DMGly	8.83597	1.55305	1.907	0.391071	2.90606	20
Pantothenate	16.8153	0.686172	1.72165	0.0556709	2.7657	21
Phe	84.9463	1.58922	1.5452	-0.128039	2.59463	25
MeHis	18.9811	1.40059	2.70926	1.66345	3.7112	14
Glucose	1708.46	0.496047	1.45376	-0.200008	2.56177	27
CHOP	47.837	1.86437	3.42064	2.39347	4.41455	8
HIST	33.956	1.47574	1.39398	-0.36026	2.45733	28
NAD	179.921	0.61448	1.53232	0	2.49774	26
GMP	70.4484	1.69275	1.29757	-0.525371	2.41983	29
GBA	1.81702	0.556632	1.57454	0	2.60824	23
GPC	147.927	1.76895	1.2243	-1.001	2.35742	31
DPG	4.03677	0.0122245	0.977833	-0.5258	1.97517	34
MNA	5.45046	2.68612	1.56652	0	2.61844	24
UMP	117.852	1.68792	0.652549	-1.001	1.81526	42
Leu	172.617	1.9018	0.844404	-1.001	1.98849	37
MetSOx	5.15704	0.370677	0.595168	-1.001	1.67606	44
G6P	2090.59	0.328121	0.469033	-1.001	1.71282	52
Ile	89.4727	1.81806	0.77053	-1.001	1.96417	39
FP	391.667	0.351703	0.47024	-1.001	1.70266	51
OxPro	30.9926	1.58044	2.66142	1.47892	3.67131	15
Pro	237.131	1.42113	2.102	0.590367	3.14865	19
SPM	1.51823	0.342421	0.54261	-1.001	1.71472	48
CMPNeuNAc	9.02693	2.74129	1.15916	-1.001	2.34219	32
Val	254.472	1.60964	0.697708	-1.001	1.93456	41
Malate	433.869	0.712653	0.567197	-1.001	1.77339	46
Cr	32171.2	1.10379	0.335824	-1.001	1.67132	66
NMNA	4.644	1.73778	2.40859	1.16325	3.43585	17
Gly	3190.36	0.753038	0.408541	-1.001	1.69595	57
PTRS	9.05374	2.05757	3.33292	2.27033	4.25891	10
DeoxyG6P	4.6905	6.52431	0.454805	-1.001	1.41705	55
Carnitine	431.089	0.880538	0.372376	-1.37458	1.72619	58
Thr	332.974	1.35648	0.981169	-0.971971	2.01116	33
PGthree	347.834	0.466191	0.284421	-1.001	1.41705	70
GlyGly	5.90305	1.68718	0.88046	-1.001	2.05893	36
UTP	14.9291	0.305684	0.30536	-1.31007	1.65659	69
UDPglucose	11.9116	1.71039	0.0911694	-1.001	1.28041	83
CRNS	824.845	1.1949	0.317213	-1.36701	1.6907	67
cisAconitate	2.51065	0.462144	0.948921	0	1.95544	35
CHOCDP	11.935	304.027	0.126984	0	1.001	81
Fumarate	104.476	0.730193	0.745806	-1.001	1.96784	40
Urocanate	2.60174	3.64675	0.247896	-1.001	1.41705	74
AMP	269.956	1.59555	0.259757	-1.28017	1.65485	73
G1P	125.294	0.358651	0.352943	-1.23814	1.63318	62
NAM	254.27	1.23908	0.576568	-1.001	1.87137	45
HPA	2.16433	6.90299	0.138439	-1.001	1.39546	79
Cit	130.81	0.864304	0.035855	-1.001	1.26727	95
Lactate	26847.3	0.69118	0.0481975	-1.20638	1.36693	92
SAH	1.4229	0.733421	0.219381	-1.37022	1.46424	75
Ala	2031.04	0.786418	0.191414	-1.001	1.40612	76
AspNAc	23.2654	1.53377	0.0592492	-1.23919	1.36701	88
Asn	107.133	1.66531	0.821291	-1.001	1.96767	38
CysGSD	0.783999	0.0656054	0.276784	-1.001	1.39769	72
GTP	18.528	0.457781	0.00559139	-1.24223	1.31533	104
Succinate	127.489	0.560318	0.503206	-1.001	1.73294	50
DHAP	64.7681	0.18505	1.22768	-1.001	2.38867	30
Trp	25.7013	1.28139	0.625317	-1.12352	1.9453	43
Cytidine	5.88394	1.88493	0.456126	-1.001	1.61519	54
GlcNAc6P	1.14058	27.9241	0.0487545	0	1.001	91
CTP	3.95743	0.270342	0.0910271	-1.001	1.34406	84
Threonate	15.9431	2.08381	0.3446	-1.001	1.61072	63
Pipecolate	5.79723	1.48576	0.339773	-1.3445	1.65988	64
Fponesix	360.463	0.474495	-0.0217547	-1.41121	1.41286	114
Pyruvate	296.313	0.590428	0.308481	-1.28992	1.65426	68
Urea	7386.84	1.67029	0.0786	-1.001	1.001	87
ProBet	8.64364	1.55053	0.461359	-1.001	1.67756	53
betaAlaLys	4.86549	1.45319	-0.000166284	-1.2901	1.18965	107
mOneAdeno	0.535606	2.46701	0.357109	-1.001	1.41705	61
RuP	117.746	1.38087	-0.0179865	-1.001	1.001	111
ATP	344.054	0.360278	0.545563	-1.001	1.83183	47
TAU	7603.02	1.159	-0.111841	-1.31981	1.001	138
Met	66.0337	1.20408	0.133981	-1.001	1.37458	80
Azelate	2.74118	1.24705	-0.0976654	-1.36244	1.001	134
IndoSulf	3.36356	3.75073	-0.017933	-1.001	1.001	110
TMAO	20.422	0.662653	-0.035843	-1.001	1.001	117
HX	39.026	1.51499	0.0491132	-1.001	1.001	90
AIB	0.197452	3.80048	0.0322329	0	1.001	96
Guanosine	0.31999	6.93477	0.00900901	0	0	102
PEP	35.066	0.573641	0.118208	-1.001	1.001	82
CDP	7.39468	0.662906	0.0447445	-1.001	1.001	93
G3P	293.989	0.675029	0.336449	-1.001	1.65665	65
GAA	2.1908	0.343373	0.0165646	-1.001	1.001	99
AdeP	16.9068	1.24595	-0.135544	-1.001	1.001	144
gBtybetaine	18.2399	1.17711	0.0315157	-1.001	1.001	97
ADPRib	44.7438	0.443874	-0.0569225	-1.37458	1.001	127
UDP	19.3647	0.700007	0.0827208	-1.001	1.001	85
Malonate	16.4705	1.19817	0.00353273	-1.001	1.001	105
Deocytidine	0.92203	1.77116	0.368001	-1.001	1.41705	60
UDPglucuronate	3.63168	1.15219	-0.0204519	-1.31929	1.31533	112
GABA	2.1795	1.16279	0.0822478	-1.001	1.36701	86
Tyr	87.2989	1.14677	0.0107532	-1.001	1.001	101
Glu	956.473	0.786432	0.449461	-1.34406	1.73292	56
betaAla	16.2586	0.908578	0.0572978	-1.37048	1.39546	89
N6AceLysine	0.219943	0.270227	0.0285285	0	1.001	98
Ach	0.213143	1.45797	-0.0538171	-1.001	1.001	124
HMG	0.215552	0.276951	0.0159618	0	0	100
MTA	1.22554	1.14291	-0.129542	-1.28092	1.001	141
IMP	6817.21	1.09463	0.371404	-1.001	1.4139	59
Adesuc	54.6032	0.775615	-0.0210912	-1.34406	1.28959	113
Isethionate	10.4199	1.09623	-0.0816463	-1.36701	1.001	132
oAcetylcarnitine	164.645	1.13985	0.187317	-1.001	1.37022	77
HyBA	100.851	2.07433	-0.133566	-1.001	1.001	143
SPD	27.3492	0.861911	-0.155969	-1.001	1.001	145
Creatinine	115.855	1.25121	-0.0103825	-1.001	1.001	109
DEA	32.0113	1.28404	-0.0534433	-1.001	1.001	122
ADMA	2.28029	0.910826	-0.0739253	-1.001	1.001	131
GSSG	28.7502	1.17405	0.526898	0	1.55522	49
His	146.984	1.09638	0.00157194	-1.001	1.001	106
GluNAc	0.677509	0.643045	-0.0535491	-1.001	1.001	123
Citrate	78.5991	1.08253	-0.112535	-1.001	1.001	139
MethylHist	2.66716	1.08389	-0.0866759	-1.001	1.001	133
Phthalate	0.31692	1.41486	-0.0499694	-1.001	0	120
PMP	8.05674	1.06121	-0.0576752	-1.001	1.001	128
Isocitrate	2.56669	0.723445	-0.0640402	-1.001	0	129
Ado	1.8505	0.899038	-0.131117	-1.001	1.001	142
HG	2.3232	1.23076	0.143941	-1.001	1.001	78
Arg	205.925	1.07806	-0.106102	-1.001	1.001	136
Betaine	51.6139	0.954886	-0.0568932	-1.001	1.001	126
AB	5.16002	0.959557	-0.10344	-1.001	1.001	135
Inosine	65.9147	1.08054	0.278946	-1.001	1.4139	71
NAc1SPD	0.356717	1.1975	0.00732998	-1.001	1.001	103
Lys	619.372	1.05712	-0.119826	-1.001	1.001	140
PG	13.3002	0.939731	0.0388156	-1.001	1.001	94
Ornith	41.8087	0.966076	-0.0334284	-1.001	1.001	116
SDMA	0.340516	0.859003	-0.054274	-1.001	0	125
AminoAdp	6.14462	0.978333	-0.069019	-1.001	1.001	130
Sebacate	0.259078	0.890809	-0.0378896	-1.001	0	118
PRPP	0.935477	0.86178	-0.032032	-1.001	0	115
Gln	2321.21	1.01578	-0.000959208	-1.001	1.001	108
Asp	264.316	1.01483	-0.110507	-1.001	0	137
ADP	678.016	0.979847	-0.0515863	-1.001	1.001	121
Ser	408.362	0.996844	-0.0403007	-1.001	1.001	119

## Sheet: CRCA_muscle
metabolite	mb_nmol_g	fold_change	mda_Mean	mda_lower	mda_upper	mda_ranking
Malate	463.468	0.50516	6.6085	5.57441	7.63904	1
SAM	20.6419	0.628531	5.28582	4.31461	6.21703	7
Succinate	355.514	0.398833	6.52867	5.52853	7.52756	3
G3P	1579.87	0.471806	4.03063	3.08416	4.96241	10
Gly	2068.42	0.463162	5.29818	4.32998	6.2681	6
Fumarate	177.102	0.554585	5.42115	4.37323	6.43063	4
GSH	625.786	0.580444	4.3102	3.36019	5.26342	9
Ala	1974.32	0.543717	5.32188	4.36538	6.26018	5
Thr	262.762	0.603603	3.65569	2.65091	4.59332	13
Pro	238.522	1.63525	2.95951	2.00788	3.88467	20
Phe	81.279	1.75593	2.97304	2.00591	3.86585	19
Glu	597.614	0.323745	4.7591	3.78915	5.72136	8
NAD	188.077	0.671711	3.41284	2.39488	4.28948	15
Ser	315.096	0.646806	3.34249	2.33844	4.30638	16
CHO	59.7929	1.81106	3.48015	2.56161	4.39618	14
Asp	148.264	0.446052	3.78235	2.77793	4.68698	12
GSSG	74.5615	0.523086	3.8229	2.78748	4.71096	11
Urea	4525.89	2.51655	3.06262	2.11782	3.97921	18
DeoxyG6P	9.89934	0.112987	2.70941	1.73441	3.61095	23
UDPGlcNAc	17.8353	2.22086	3.19243	2.18969	4.10113	17
HB	6.5118	6.88965	2.68204	1.72353	3.57723	24
NADH	137.746	0.409013	2.94652	1.95503	3.86707	21
UDPglucose	6.80664	5.33206	2.302	1.21178	3.2446	29
TML	16.5804	1.8937	2.4811	1.37636	3.43251	25
MNA	0.955387	4.89156	2.20142	1.15222	3.10137	30
DMGly	10.3185	1.4997	1.74283	0.134238	2.73461	32
Hyp	157.303	0.489543	2.38404	1.23607	3.33345	28
PGthree	210.215	0.463103	1.56147	0	2.58919	34
Carnitine	190.351	0.80033	1.50617	-0.241372	2.60916	35
Fponesix	464.611	0.199503	2.39002	1.23072	3.3288	27
PTRS	8.39801	42.7126	2.41377	1.41705	3.30307	26
SAH	2.51295	0.7222	1.29264	-0.754117	2.43877	38
Inosine	101.157	1.94891	0.752968	-1.001	1.8836	50
PEP	48.022	0.546387	1.33311	-0.0457648	2.32552	37
ARGS	8.70111	0.552055	1.22726	-0.887397	2.27876	39
Gln	2368.44	0.744446	1.44843	-0.342997	2.5135	36
Lactate	18380	0.737789	0.559365	-1.001	1.89477	56
HTAU	85.6924	0.285239	6.56383	5.58655	7.55272	2
Pantothenate	13.4353	0.749347	1.01467	-1.001	2.12544	40
AminoAdp	7.71385	0.669702	0.897434	-1.001	2.04375	43
DHAP	97.3866	0.157974	2.80062	1.66872	3.73394	22
GPC	76.4913	1.43238	1.76168	0.0934649	2.81068	31
Cytidine	4.71528	1.82601	0.904787	-1.001	1.98211	42
SAR	16.8818	0.680054	1.67679	0.082223	2.68317	33
HX	31.3928	1.544	0.502167	-1.001	1.68624	61
HIST	15.9762	1.29358	0.773962	-1.27176	2.00097	49
GBA	0.613124	0.339483	0.686768	-1.001	1.7311	53
oAcetylcarnitine	1477.14	0.84761	0.246426	-1.001	1.41621	76
UMP	33.7478	1.4698	0.358356	-1.22817	1.63135	68
ADP	652.717	0.77215	0.815807	-1.001	1.96945	45
Uridine	4.44445	10.8178	0.149213	-1.001	1.001	84
GABA	4.67785	0.706858	0.67736	-1.001	1.85055	54
Adesuc	5.72232	0.11839	0.785551	-1.001	1.85703	48
TAU	8186.29	0.845084	0.495293	-1.001	1.73382	63
G6P	1101.41	0.466054	0.500446	-1.35709	1.72548	62
PMP	8.85708	0.738637	0.827709	-1.001	1.95469	44
TAUCHO	8.56184	5.19184	0.242115	-1.001	1.41631	78
G1P	58.7891	0.495433	0.624792	-1.001	1.7254	55
CRNS	909.998	0.789153	0.712855	-1.17861	2.0013	52
HG	34.7346	1.27992	0.972696	-1.001	2.06797	41
FP	203.037	0.509414	0.370203	-1.001	1.65652	67
GTP	102.189	0.448552	0.156406	-1.001	1.41043	83
Tyr	104.648	1.27894	0.129347	-1.40458	1.50101	87
GlyGly	2.67933	1.97435	0.334636	-1.001	1.41705	71
HyLys	1.83439	0.420182	0.400141	-1.28971	1.63565	64
RuP	84.3887	1.42984	0.175343	-1.4095	1.57533	82
AB	12.2486	1.25928	0.808753	-1.05447	2.00739	46
Betaine	66.199	0.837552	0.322253	-1.001	1.59433	72
MethylHist	1.12642	2.40993	0.18694	-1.001	1.41343	81
Citrate	84.3454	0.803451	0.217715	-1.34406	1.41705	79
CHOP	45.9517	1.36018	0.508218	-1.001	1.72355	60
UTP	42.756	0.670332	0.0658828	-1.001	1.001	95
IMP	4520.82	0.873515	0.126802	-1.40952	1.41705	88
ANSR	3390.42	1.17008	0.798976	-1.001	1.89799	47
CTP	10.9277	0.531188	0.390547	-1.001	1.60055	65
GMP	18.1395	1.56635	0.0731919	-1.36851	1.41343	94
EAP	68.496	1.1265	0.116194	-1.28318	1.4139	90
NAM	118.132	1.19917	0.301291	-1.38	1.61942	73
NMNA	1.20621	1.94629	-0.000462176	-1.001	1.001	113
ProBet	4.3628	1.22201	0.058254	-1.40275	1.40463	98
MeHis	14.8791	0.872392	0.523575	-1.21274	1.73398	59
GDP	1.68524	16.3956	0.019019	0	0	102
CMPNeuNAc	0.927721	8.16135	0.0516705	0	1.001	99
Val	204.188	0.896189	0.0152009	-1.28299	1.33051	104
GAA	7.44168	0.782384	0.262085	-1.31927	1.54786	75
ATP	2053.99	0.623582	-0.184069	-1.41608	1.3194	144
Met	73.9098	0.919207	0.13022	-1.001	1.4139	86
Arg	312.612	0.757795	0.281967	-1.38952	1.61947	74
AMP	222.513	1.36305	-0.00544608	-1.001	1.001	115
Asn	73.6977	0.85253	-0.0541774	-1.36863	1.001	128
alphaLipoamide	149.372	1.11151	0.196873	-1.001	1.41432	80
Guanosine	0.503527	2.25431	-0.0259381	-1.001	0	120
Isethionate	7.95417	1.39796	0.349252	-1.001	1.53356	69
DEA	1.03059	2.847	-0.0209253	-1.001	0	119
Ado	26.4179	1.24906	-0.148266	-1.41608	1.31756	142
CysGSD	0.937611	0.209214	0.0605503	-1.001	1.001	97
Ile	73.979	1.07934	0.0746654	-1.41631	1.41705	93
ADPRib	13.2444	0.335928	0.11666	-1.001	1.001	89
Leu	117.423	1.08119	0.0766883	-1.4084	1.4139	91
AspNAc	21.9899	1.2396	-0.0382068	-1.32936	1.001	124
SMM	0.334884	1.71715	0	0	0	110
DAVA	0.496883	3.4781	0	0	0	110
SPM	0.718133	0.544404	-0.0464971	-1.001	1.001	127
OxPro	21.1693	0.908707	0.0101185	-1.36237	1.33047	105
Pipecolate	4.45873	0.893863	0.0337792	-1.41286	1.40275	100
Creatinine	69.4551	1.09432	0.537757	-1.1869	1.73654	58
Lys	1239.37	1.17628	-0.145363	-1.41705	1.40275	141
His	143.334	0.9339	-0.0263533	-1.40021	1.34437	121
Octanoate	4.25619	0.66893	0.245807	-1.001	1.41345	77
MetSOx	1.46708	0.45036	-0.0961965	-1.001	1.001	133
Cr	34962.6	0.970735	-0.113887	-1.001	1.001	135
SPD	7.56394	0.887031	0.0638644	-1.001	1.36706	96
CMP	0.895865	2.87748	-0.00850851	0	0	116
cisAconitate	1.40099	0.688482	-0.00147961	-1.001	1.001	114
CDP	6.41597	0.806505	-0.139194	-1.33049	1.001	140
SLactoGlutath	0.956199	0.204714	0.0155155	0	0	103
Pgtwo	22.1009	0.706286	0.343434	-1.001	1.41705	70
TMAO	12.3003	1.1183	0.557455	-1.001	1.73245	57
UDP	23.454	1.07697	-0.0951771	-1.40275	1.001	132
PG	2.1861	0.598597	0.138533	-1.001	1.001	85
Malonate	16.1265	0.894222	-0.118342	-1.39334	1.001	137
TBMethylAsp	29.4696	0.00602208	0	0	0	110
N6AceLysine	0.303913	0.834825	0	0	0	110
Indoleacetamide	0.858445	0.230823	0	0	0	110
Acetylbutyrate	1.13595	1.71387	-0.100333	-1.001	1.001	134
CHA	1.35949	0.87394	-0.0429515	-1.001	1.001	125
Glutarate	1.32248	1.42822	-0.0326278	-1.001	0	122
Ornith	47.3903	1.08462	0.387159	-1.41345	1.73709	66
Trp	21.7822	1.0341	0.0747103	-1.001	1.31753	92
SDMA	0.346666	0.871399	-0.0195951	-1.001	1.001	118
Phenylpropionate	25.1557	0.952877	-0.123566	-1.39776	1.001	138
Sebacate	0.458406	0.837063	-0.00971925	-1.001	1.001	117
betaAla	18.5715	1.02393	-0.114296	-1.19096	1.001	136
HyBA	101.228	0.949961	-0.0568619	-1.35757	1.001	129
Cit	118.317	1.01274	-0.0445202	-1.40056	1.001	126
betaAlaLys	1.53688	0.841043	0.0204729	-1.001	1.001	101
Thymidine	2.22252	0.786655	-0.0729913	-1.001	0	130
Allantoin	112.957	1.01044	-0.126804	-1.34406	1.001	139
Adipate	2.85496	1.13247	0.00979525	-1.001	1.001	106
Adenine	1.80675	1.04596	-0.217142	-1.40609	1.001	145
ADMA	1.87896	1.02931	0.745926	-1.001	1.95083	51
HSer	0.737644	0.93432	0.00170953	0	0	107
Pelargonate	7.40497	1.00761	-0.0331252	-1.30567	1.001	123
gBtybetaine	20.5702	0.998244	-0.181537	-1.41608	1.001	143
Azelate	2.52615	0.996457	-0.0736168	-1.34433	1.001	131

## Sheet: SEKI_liver
metabolite	mb_nmol_g	fold_change	mda_Mean	mda_lower	mda_upper	mda_ranking
PTRS	6.42839	3.30566	4.84517	3.91349	5.79593	4
UDPGlcNAc	424.486	1.6227	4.9031	3.94373	5.83017	2
GlcNAc1P	22.4059	3.41636	4.92428	3.92579	5.87901	1
CMP	60.1822	2.27411	4.76865	3.76483	5.70894	5
OPH	17.142	2.84031	4.11534	3.14524	5.05063	6
HG	5.1963	4.08247	4.07339	3.10547	4.97429	7
GPC	215.558	0.240338	4.85512	3.84562	5.76898	3
MNA	17.8239	2.51339	3.99427	3.0071	4.96639	9
Cysteate	8.65796	6.74985	3.40328	2.43441	4.35227	12
Cr	340.462	1.58498	3.95948	2.92511	4.87357	10
NADP	60.0846	0.481498	2.75112	1.71164	3.71561	17
GlcNAc	20.1232	2.27061	4.04363	3.05248	4.98025	8
ADP	285.707	0.702234	2.05915	0.740108	3.05511	25
Pyridoxal	1.27086	2.78372	2.30746	1.26682	3.23374	18
Ser	585.331	0.543183	1.75142	0.30029	2.71389	28
AspNAc	5.18376	32.5049	3.45015	2.49165	4.40683	11
GluNCbmy	4.29283	55.646	1.3387	0	2.28033	37
CoA	108.367	0.662433	0.994011	-1.001	2.15053	49
NMNA	51.0022	2.592	3.3703	2.34625	4.29643	13
ATP	69.1915	0.652745	1.07295	-1.001	2.20154	44
HB	54.936	2.20566	1.05819	-1.001	2.14595	46
RuP	451.465	0.586673	1.97263	0.66486	2.94922	26
Glucose	18850.2	0.490105	1.65415	0	2.6704	30
PMP	39.8077	0.785964	2.29	1.05993	3.24027	20
Tartrate	9.26345	14.5872	1.71422	0.330892	2.61607	29
Glutarate	31.2573	2.13299	1.51673	0	2.54712	32
Cytidine	4.55586	2.13579	2.11248	0.870792	3.09513	23
MeHis	20.914	1.98415	2.77861	1.71344	3.71954	16
SLactoGlutath	7.22033	1.39081	0.570288	-1.001	1.73751	65
MetNAc	1.85304	3.46152	2.25144	1.06999	3.20519	21
SPD	44.9403	1.26016	1.34982	-0.227229	2.40456	36
FAD	70.3872	0.79551	1.04158	-1.001	2.08987	47
G3P	1451.78	0.708517	1.19941	-0.85417	2.30368	41
ValNAc	3.09254	0.146217	1.31215	-0.437458	2.36795	38
Gly	3164.88	0.730829	1.50486	-0.0349199	2.55868	33
Dihydrobiopterin	4.85384	0.489019	0.762997	-1.001	1.91898	55
Urate	117.032	2.33763	1.19359	-0.613278	2.25823	42
CHOP	2565.53	2.49231	2.20457	1.001	3.18415	22
NADPH	28.323	0.42174	2.8098	1.80268	3.71834	15
NAc1SPD	4.50718	3.73771	3.30643	2.29545	4.22266	14
AMeSer	2.0741	8.47651	1.06578	-1.001	2.16149	45
Mgseven	0.424996	4.52613	0.289832	-1.001	1.40275	82
CRNS	0.416768	4.41737	0.282357	-1.001	1.40275	83
UDPglucose	395.718	1.49971	0.663666	-1.001	1.85549	60
TAU	6745.14	1.4451	0.936976	-1.001	2.08979	50
GSA	23.6683	0.6571	0.749526	-1.001	1.93514	56
ADMA	6.13446	2.40201	1.22577	-0.510554	2.22179	40
NADH	27.1703	0.325688	2.09046	0.816989	3.05698	24
NAD	121.886	0.391739	2.29392	1.26694	3.19897	19
GlcNAc6P	20.1589	1.79221	1.62257	0	2.62567	31
Glc	9.03507	0.626755	1.4949	0	2.51369	34
Betonicine	1.47477	3.19007	0.711464	-1.001	1.89209	58
HisNAc	4.28538	0.658965	0.812453	-1.001	1.90882	53
CHOCDP	76.9446	1.47502	0.62478	-1.001	1.87693	61
Csulfinate	14.4448	3.99979	1.92723	0.424788	2.93206	27
GDP	42.0831	1.18206	0.420789	-1.3228	1.72705	70
SDMA	1.84321	2.10147	0.695451	-1.001	1.88087	59
Adenine	10.4643	0.787285	0.581682	-1.001	1.72133	64
Pterin	3.23732	0.729596	0.413268	-1.36712	1.7281	72
TMAO	74.8706	0.406858	0.598814	-1.32231	1.94222	63
AB	32.684	1.65879	0.874619	-1.001	1.98328	51
MethylHist	0.821159	2.83396	0.160121	-1.001	1.40606	95
CMPNeuNAc	3.60492	46.5541	0.315386	-1.001	1.41002	80
SERT	9.51815	6.01329	0.601581	-1.001	1.73247	62
GDPmannose	10.7964	0.525098	0.722693	-1.001	1.90493	57
gammaGlucys	7.57262	0.0110099	0.326361	0	1.40275	77
Arg	6.76647	0.7004	0.792074	-1.001	1.91132	54
Pyridoxamine	0.444924	4.78951	0.136566	0	1.001	100
HMG	2.96742	1.77805	0.324139	-1.001	1.61804	78
PEP	21.001	0.588747	0.516495	-1.001	1.70266	67
ProBet	103.399	2.04275	1.27159	-0.246574	2.34847	39
Glucuronate	80.2895	0.63946	0.278702	-1.001	1.4146	84
NAM	832.42	0.790837	0.870917	-1.001	1.95368	52
oAcetylcarnitine	106.583	2.15429	0.367698	-1.001	1.41705	76
Pipecolate	30.2201	4.26185	1.03697	-1.001	2.15289	48
G1P	55.3389	0.676203	0.261791	-1.001	1.41705	87
HTAU	171.205	1.60458	0.14478	-1.001	1.34406	98
ADPRib	86.1138	0.440049	1.48647	-0.150613	2.55362	35
GBA	72.1715	2.02814	0.195311	-1.001	1.38943	94
HyLys	0.625174	2.11024	0.0698496	-1.001	1.001	116
Citrate	75.6909	1.58185	0.231326	-1.001	1.41705	90
GAA	18.5675	0.690836	0.268161	-1.001	1.41705	85
gBtybetaine	24.595	1.64588	0.0632232	-1.001	1.001	125
Adipate	13.7103	1.33863	0.420433	-1.001	1.62256	71
N6AceLysine	2.49736	0.649815	0.243605	-1.00201	1.41594	88
PGthree	70.1533	0.678909	0.0861235	-1.001	1.31934	110
EAP	581.902	1.63051	0.451379	-1.001	1.67748	69
Inosine	793.596	0.595263	0.111568	-1.001	1.38952	106
Pyruvate	28.5856	0.356877	0.0349248	-1.001	1.001	132
OrnithNAc	0.46055	0.214453	0.120711	0	1.001	102
cisAconitate	2.83375	1.54908	0.241147	-1.001	1.39774	89
Kyn	1.24771	15.3997	0.0536492	0	1.001	131
GSSG	1254.37	0.88814	0.458687	-1.001	1.66162	68
NAc8SPD	0.203939	0.643453	0.0850905	-0.00614461	1.001	111
AminoAdp	49.1184	2.25278	0.0347297	-1.001	1.001	133
Asp	617.194	1.34357	0.37499	-1.001	1.56544	75
TMP	41.4037	0.887557	0.411724	-1.001	1.66628	73
Fponesix	96.7007	1.86474	0.0760763	-1.001	1.00334	113
Guanosine	15.199	1.56307	0.139576	-1.001	1.31934	99
Urea	10101.3	1.5375	0.0271918	-1.001	1.001	137
PRPP	0.545592	0.175644	0.113568	0	1.001	105
IndoSulf	11.3018	2.22258	1.15519	-0.782968	2.22043	43
UMP	523.922	1.13608	0.0864161	-1.34406	1.40275	109
Saccharate	1.43471	0.289837	0.000166381	-1.001	1.001	144
Ala	3646.26	0.680264	-0.0405448	-1.001	1.001	170
Cys	3.70118	0.519955	-0.00709897	-1.001	1.001	148
Carnitine	527.935	1.27485	0.0311839	-1.001	1.001	134
Thr	460.741	0.82652	0.0660478	-1.001	1.27693	123
Azelate	3.6442	1.58215	0.0683983	-1.001	1.001	118
Allantoate	8.10469	1.65041	0.0990736	-1.001	1.33539	107
Terephthalate	1.07903	1.75511	0.0545511	-1.001	1.00451	128
DHAP	17.3284	0.487241	-0.012417	-1.001	1.001	153
AlaAla	0.709357	0.282536	0.0556214	-1.001	1.001	127
Ectoine	1.99714	1.9121	0.0561505	-1.001	1.001	126
G6P	238.849	0.718566	0.157844	-1.001	1.31927	96
Uracil	14.5425	3.31614	-0.0045248	-1.001	1.001	147
ADPglucose	3.99305	2.10294	0.528256	-1.001	1.62727	66
Malate	839.378	1.18645	0.0805771	-1.001	1.001	112
OxPro	75.3268	1.20209	0.208665	-1.001	1.37473	93
Fumarate	340.499	1.19224	-0.0100105	-1.001	1.001	152
DButy	1.75228	0.598459	-0.0927105	-1.001	1.001	194
SPM	0.474003	0.53041	0.11917	-1.001	1.001	103
ANSR	1.53445	2.65183	-0.0212281	-1.001	1.001	157
HyBA	450.974	1.68103	0.0933444	-1.001	1.25526	108
transAconitate	1.14384	3.12014	0.0116262	-1.001	1.001	141
GlyGly	13.3443	1.18913	-0.0231122	-1.001	1.001	160
TAUCHO	266.384	1.30727	-0.0791935	-1.001	1.001	189
Mucate	1.14093	2.42782	0.0728963	-1.001	1.001	115
DPG	41.2701	0.778751	0.054048	-1.001	1.001	130
Lactate	6415.58	0.786826	0.224824	-1.001	1.41286	92
IsobutyrylCoA	1.72789	0.64038	0.0734191	-1.001	1.001	114
Ado	59.6354	1.17781	0.0307758	-1.001	1.001	135
Xanthosine	10.5081	0.654849	0.118422	-1.001	1.3228	104
Succinate	347.124	0.806114	-0.0383044	-1.37458	1.001	167
Cyst	44.4133	0.714637	0.151802	-1.001	1.36232	97
TML	3.38688	1.29785	0.308255	-1.001	1.41705	81
Betaine	2338.31	0.848107	-0.0399156	-1.001	1.001	168
SP	224.249	0.839899	-0.0182205	-1.001	1.001	155
FP	66.7226	0.745135	0.0673855	-1.001	1.07881	120
AIB	21.2362	1.24177	-0.0184768	-1.001	1.001	156
CysGSD	2.53932	0.701296	-0.0228433	-1.001	1.001	159
Phthalate	0.614162	1.42256	-0.0503982	-1.001	0	176
Pro	417.729	0.795419	0.31959	-1.001	1.41705	79
SAR	149.606	0.797481	-0.00444837	-1.001	1.001	146
betaAla	247.973	1.1744	-0.00224765	-1.001	1.001	145
Hippurate	4.4926	0.0186872	0.019019	0	1.001	138
Xanthine	277.852	1.17143	-0.0125299	-1.001	1.001	154
GSH	5704.49	0.850838	0.386819	-1.001	1.41705	74
Lys	1204.28	0.819862	-0.0415984	-1.001	1.001	173
SAH	67.3837	0.884437	0.13028	-1.001	1.001	101
HPA	4.43098	0.663255	-0.0670201	-1.001	1.001	183
Val	584.249	1.22926	-0.0235537	-1.001	1.001	162
Sebacate	0.618057	0.672797	0.0147511	-1.001	1.001	140
AcCoA	3.27795	0.722236	0.0652509	-1.001	1.001	124
Trehalosephosphate	16.4964	1.26114	0.225516	-1.001	1.40275	91
Tyr	192.204	0.887718	-0.0401666	-1.001	1.001	169
DEA	29.8932	1.24068	0.0676875	-1.001	1.36693	119
Gln	3515.27	1.08392	0.00626793	-1.001	1.001	143
CDP	0.564369	1.75953	-0.00950951	0	0	151
Ile	257.362	1.17459	-0.0253832	-1.001	1.001	164
Leu	600.086	1.14853	0.0187167	-1.001	1.001	139
mOneAdeno	0.719831	1.37558	-0.0239364	-1.001	0	163
AdeP	37.0857	0.926324	-0.0798223	-1.001	1.001	190
MetSOx	0.816687	0.545691	-0.0233885	-1.001	0	161
Isocitrate	9.54807	0.883676	0.0665311	-1.001	1.001	121
Trp	46.5865	0.938561	-0.0745854	-1.001	1.001	186
GABA	28.9861	1.10437	-0.00811655	-1.001	1.001	149
Ornith	548.387	1.14778	-0.048573	-1.001	1.001	174
Malonate	16.3234	0.946317	0.054176	-1.001	1.001	129
PG	76.2619	1.06924	-0.073234	-1.001	1.001	185
GluNAc	96.9742	0.933153	-0.0783592	-1.001	1.001	188
Thiamine	17.0929	0.928946	0.0692671	-1.001	1.001	117
BTL	23.9638	0.786471	-0.0486716	-1.001	1.001	175
UDPglucuronate	125.435	0.816211	-0.0254729	-1.001	1.001	165
Phe	176.345	1.06046	-0.0586551	-1.001	1.001	180
Isethionate	45.545	1.05894	-0.0224635	-1.001	1.001	158
Cit	60.5658	1.06754	0.00670754	-1.001	1.001	142
AMP	2112.06	1.03561	-0.0925866	-1.001	1.001	193
CHO	422.43	0.960349	-0.0747711	-1.001	1.001	187
GMP	414.577	1.01709	-0.104234	-1.001	1.001	197
GTP	6.62269	1.11138	-0.0415592	-1.001	1.001	172
SCCP	14.0005	0.826274	0.0277597	-1.001	1.001	136
HX	493.972	1.08335	0.0665095	-1.001	1.001	122
Creatinine	11.9579	0.872416	-0.100925	-1.001	1.001	196
MTA	5.08452	0.960306	-0.00852568	-1.001	1.001	150
SAM	46.7355	0.961916	-0.0625736	-1.001	1.001	181
Pimelate	2.15612	0.899547	-0.0556296	-1.001	1.001	178
Hyp	97.3368	0.957544	0.266713	-1.001	1.40835	86
Met	104.68	0.978217	-0.0707712	-1.001	1.001	184
IMP	331.553	1.02334	-0.0878691	-1.001	0.200008	191
Uridine	190.899	0.977173	-0.0938129	-1.001	1.001	195
Adesuc	206.84	1.02358	-0.041214	-1.001	1.001	171
Asn	209.128	0.982626	-0.0534595	-1.001	1.001	177
Glu	1779.41	0.979541	-0.0568888	-1.001	1.001	179
DMGly	146.795	1.01804	-0.106325	-1.001	1.001	198
AHydrxyBtyr	1.761	1.02383	-0.113496	-1.001	1.001	199
Threonate	91.8395	0.992903	-0.0330977	-1.001	1.001	166
His	667.18	1.00888	-0.0903197	-1.001	1.001	192
UDP	11.8403	0.99588	-0.0648404	-1.001	1.001	182

## Sheet: CRCA_liver
metabolite	mb_nmol_g	fold_change	mda_Mean	mda_lower	mda_upper	mda_ranking
Gly	3079.19	0.591798	5.11157	4.08538	6.11386	1
NADP	88.2312	0.493998	5.11123	4.12116	6.03834	2
IMP	253.105	0.325436	5.09169	4.14075	6.04799	3
AIB	41.5495	3.28	5.09077	4.1185	5.9956	4
Cytidine	6.587	19.7508	5.07334	4.07163	5.98477	5
NAD	338.272	0.457338	4.52507	3.59612	5.46913	6
Glutarate	24.2269	3.0529	4.44928	3.46966	5.37956	7
GlcNAc1P	22.8109	2.68877	4.22128	3.27485	5.14708	8
GBA	57.4748	3.88935	4.16217	3.2344	5.11835	9
gBtybetaine	48.6469	2.89167	4.11988	3.12407	5.067	10
PMP	41.1556	0.694087	3.9923	2.99819	4.88126	11
MNA	14.1724	1.99532	3.92409	2.93286	4.8565	12
NeumNAc	13.1008	3.80226	3.88765	2.96114	4.76702	13
HTAU	924.377	11.9571	3.71199	2.74108	4.60502	14
PTRS	9.70461	13.727	3.36736	2.3454	4.29463	15
Cyst	51.0625	3.39638	3.15666	2.14117	4.12843	16
EAP	499.896	1.84059	3.1106	2.15979	3.98428	17
betaAla	327.268	2.24743	3.01847	2.04982	3.91203	18
NAc1SPD	5.9434	7.94866	2.94252	1.97933	3.87812	19
Malate	1104.03	1.47017	2.82433	1.8739	3.75786	20
CMPNeuNAc	6.80783	52.3591	2.82235	1.85116	3.70892	21
Citrate	30.4627	2.80328	2.77172	1.74875	3.66005	22
GAA	17.7343	2.30963	2.75717	1.70632	3.70965	23
ADMA	3.04062	7.75238	2.72336	1.72075	3.6718	24
SAH	73.2327	0.672573	2.69464	1.72227	3.62668	25
SMM	20.1279	0.610515	2.69387	1.73771	3.60993	26
NADH	206.173	0.538629	2.65695	1.6471	3.57362	27
HSer	5.37479	1.60386	2.54068	1.58349	3.42769	28
Betaine	2232.24	0.47509	2.27472	1.31913	3.1736	29
Phe	140.104	1.69476	2.19444	1.19156	3.08374	30
Asn	139.966	1.48011	2.17627	1.2142	3.06801	31
RuP	610.762	0.570395	2.12578	1.001	3.05014	32
Pantothenate	8.91166	2.66719	2.04694	1.001	2.9175	33
IndoSulf	5.76814	7.33137	2.00462	1.001	2.85876	34
Met	64.3764	1.86357	1.98289	1.001	2.88004	35
UDPglucuronate	38.2029	3.55516	1.86826	0.727805	2.74012	36
Fumarate	336.468	1.36033	1.86311	0.728137	2.81996	37
Tyr	161.971	1.71818	1.74973	0.478585	2.66344	38
Thr	379.885	1.65904	1.72197	0.397662	2.64816	39
Glu	2655.89	2.1551	1.6734	0.113566	2.57003	40
His	675.418	1.33862	1.60482	0	2.51353	41
Pro	421.737	2.0953	1.52085	0	2.43354	42
AspNAc	1.80368	12.4585	1.50046	0	2.42181	43
Succinate	528.461	1.47846	1.47557	0	2.36352	44
Urea	6971.36	2.38635	1.47269	0	2.44988	45
Xanthosine	72.8519	0.421839	1.36309	-0.100975	2.35355	46
UMP	435.923	0.659057	1.34819	-0.136226	2.31623	47
GSH	7185.62	0.670539	1.3103	0	2.30564	48
GSSG	1399.77	0.7527	1.26245	-0.447303	2.32052	49
N6AceLysine	2.26917	2.83983	1.23461	-0.169289	2.21559	50
Adesuc	6.83379	7.08653	1.19192	0	2.16738	51
Hyp	72.07	2.15847	1.19114	-0.171004	2.16054	52
Guanine	1.9669	7.78945	1.18176	0	2.12177	53
TMP	26.8334	0.693919	1.11553	-0.60594	2.13627	54
DAVA	22.4334	11.9612	1.0908	-0.221499	2.07969	55
Cit	45.2255	2.15326	1.04427	-1.001	2.11489	56
Allantoate	7.01632	4.92554	1.02309	-0.000419094	1.97092	57
AMeSer	2.35198	4.2577	1.00311	-0.449123	1.97997	58
UDPGlcNAc	327.318	1.15675	0.890738	-0.280514	1.87729	59
G6P	570.31	1.46745	0.869722	0	1.78928	60
AminoAdp	155.765	2.85469	0.829248	-1.001	1.91018	61
Fponesix	84.824	3.06588	0.808197	-0.385181	1.77899	62
SPD	30.0111	1.30677	0.807346	-1.001	1.87304	63
TML	5.04634	1.70455	0.805783	-0.200736	1.80395	64
PAG	2.8699	10.4373	0.79865	-0.461146	1.80384	65
FAD	39.264	0.448964	0.795374	-1.001	1.8964	66
Deocytidine	2.05181	14.437	0.786199	0	1.72845	67
LeuNAc	1.24034	0.216322	0.754658	0	1.73112	68
ATP	93.9145	3.01846	0.753807	-1.001	1.81449	69
Isethionate	26.224	0.641778	0.728661	-1.001	1.73633	70
Carnitine	221.562	1.5557	0.718407	-1.001	1.80936	71
Trp	35.2697	1.3334	0.712228	-1.001	1.73472	72
UTP	4.6315	3.96304	0.695959	-0.157273	1.71357	73
SLactoGlutath	12.0452	0.820123	0.68666	-1.001	1.72115	74
Lys	1353.26	1.48126	0.663378	-1.001	1.71195	75
Biotin	90.0738	1.42532	0.655522	-1.001	1.71696	76
TAUCHO	392.619	2.48421	0.612759	-1.001	1.72533	77
CHOCDP	45.5013	0.795881	0.603462	-1.001	1.69193	78
CHOP	1653.5	1.39787	0.587569	-1.001	1.66462	79
Guanosine	25.0957	1.83437	0.57964	-1.001	1.70279	80
TMAO	38.6986	2.02349	0.546244	-1.001	1.67766	81
Ornith	389.794	1.47117	0.497201	-1.001	1.62602	82
GlcNAc	11.2234	3.92473	0.474888	-1.001	1.44829	83
Asp	912.409	1.41879	0.473804	-1.001	1.67132	84
Kyn	1.72695	3.49927	0.471369	-1.001	1.41631	85
PGthree	71.791	1.45733	0.447255	-1.001	1.55081	86
GluNAc	109.233	1.92599	0.423577	-1.001	1.41705	87
Allantoin	578.324	0.81095	0.417709	-1.001	1.60666	88
HX	261.09	1.7356	0.41505	-1.001	1.41751	89
TAU	7780.04	1.19003	0.391451	-1.001	1.55995	90
NMNA	11.4325	1.51164	0.389084	-1.001	1.41705	91
AMP	1469.49	0.83412	0.376407	-1.001	1.41705	92
CDP	0.838421	4.76207	0.361648	0	1.41286	93
Thiamine	9.59378	0.770166	0.348265	-1.001	1.41631	94
UDP	24.5678	1.26656	0.336355	-1.001	1.41608	95
OxPro	158.412	0.34615	0.33278	-1.001	1.41343	96
Cys	7.25569	2.27341	0.331582	-1.001	1.41343	97
PEP	18.2075	1.38042	0.324975	-1.001	1.41705	98
Glucuronate	98.8677	0.757577	0.320607	-1.001	1.4151	99
AlaNAc	4.47613	4.56113	0.285123	-1.001	1.39895	100
UDPglucose	326.632	0.715011	0.279069	-1.001	1.41591	101
G1P	113.533	1.01829	0.274764	-1.001	1.40609	102
MTA	2.69243	1.12605	0.274056	-1.001	1.40835	103
PG	44.1471	1.42285	0.270566	-1.001	1.41608	104
ADP	310.237	1.33576	0.259033	-1.001	1.41217	105
GDP	15.0629	1.71707	0.25768	-1.001	1.40275	106
HyBA	648.389	0.882141	0.240733	-1.001	1.40835	107
GSA	25.7304	1.2783	0.238292	-1.001	1.38069	108
GlcNAc6P	27.7678	1.12618	0.231664	-1.001	1.4095	109
G3P	4306.65	0.83965	0.225385	-1.001	1.34406	110
FP	215.04	1.08254	0.223861	-1.001	1.40056	111
RuDP	1.65171	6.25483	0.217106	-0.131772	1.30282	112
MeAla	0.796482	4.42767	0.215116	0	1.16764	113
oAcetylcarnitine	2193.16	1.24429	0.191688	-1.001	1.34406	114
GPC	452.275	0.751604	0.190306	-1.001	1.35619	115
MeHis	12.2337	1.03573	0.167762	-1.001	1.001	116
SDMA	0.596134	2.83019	0.161355	0	1.001	117
OrnithNAc	1.4621	6.97889	0.15515	-1.001	1.001	118
HB	100.052	1.31971	0.152867	-1.001	1.001	119
GlyGly	10.2727	1.30245	0.151506	-1.001	1.22121	120
Aminohexanoate	0.565105	2.58279	0.149832	0	1.001	121
ADPRib	91.6211	0.607263	0.138643	-1.001	1.33326	122
Ser	443.867	1.20052	0.135563	-1.001	1.001	123
Adipate	15.2677	0.884405	0.132246	-1.001	1.001	124
Isocitrate	3.27239	1.97686	0.129866	-1.001	1.30506	125
Inosine	765.656	0.773091	0.127018	-1.001	1.001	126
SP	180.589	1.33624	0.120588	-1.001	1.00582	127
DMGly	119.244	1.4203	0.120318	-1.001	1.37462	128
SPM	0.758394	0.38103	0.114662	-1.001	1.001	129
NAM	507.426	0.820477	0.113836	-1.001	1.001	130
Adenine	10.6467	0.97118	0.0941537	-1.001	1.35621	131
Trehalosephosphate	9.68396	1.81698	0.0908891	-1.001	1.001	132
Glc	11.6474	0.627863	0.0892382	-1.001	1.001	133
CRNS	0.793826	0.786447	0.0856364	-1.001	1.001	134
Indoleacetamide	2.75016	1.47467	0.0849474	-1.001	1.001	135
HG	26.6485	0.963306	0.0838437	-1.001	1.001	136
Xanthine	308.328	1.19115	0.0771599	-1.001	1.001	137
Pterin	3.01364	0.474508	0.0747892	-1.001	1.00727	138
SAM	62.5685	1.09958	0.0720607	-1.001	1.001	139
Ado	50.3168	1.37268	0.0709393	-1.001	1.00204	140
SAR	147.879	1.18114	0.0708259	-1.001	1.001	141
CHO	151.453	0.942866	0.0637703	-1.001	1.001	142
AlaAla	2.71925	1.69581	0.0615264	-1.001	1.001	143
Gluconate	90.938	1.10212	0.0598027	-1.001	1.001	144
Pgtwo	5.74785	1.72337	0.055454	-1.001	1.001	145
Leu	420.956	1.23531	0.0499564	-1.001	1.001	146
Dihydrobiopterin	3.15965	5.52225	0.0459531	0	1.001	147
Lactate	15169.9	0.844499	0.0408647	-1.001	1.001	148
HisNAc	5.72594	0.860282	0.0393394	-1.001	1.001	149
GTP	5.56535	42.4522	0.0377793	0	1.001	150
DHAP	121.157	0.744606	0.0373156	-1.001	1.001	151
Arg	15.1791	0.951606	0.0361816	-1.001	1.001	152
HIST	0.508276	1.53061	0.0348666	0	1.001	153
Malonate	10.2641	1.02557	0.034731	-1.001	1.001	154
CysGSD	10.2664	1.47425	0.0332274	-1.001	1.001	155
OPH	27.1127	1.15181	0.0320512	-1.001	1.001	156
ARGS	10.3853	1.13161	0.0233751	-1.001	1.001	157
ProBet	37.6651	1.19553	0.0228397	-1.001	1.001	158
MethylHist	0.935725	3.1767	0.019016	-1.001	1.001	159
ADPglucose	2.08197	4.14565	0.0174951	-1.001	1.001	160
cLeu	0.484827	1.50912	0.017017	0	0	161
GP	1.58475	0.16527	0.0161929	0	0	162
Ala	6539.88	1.05197	0.0125109	-1.001	1.001	163
AHydrxyBtyr	0.48688	0.66724	0.0112184	0	0	164
Threonate	58.6367	1.0833	0.0109781	-1.001	1.001	165
Heptanoate	0.576952	2.67725	0.0105105	0	0	166
Decanoate	0.72933	0.399367	0.00950951	0	0	167
Cr	386.1	1.27817	0.00944242	-1.001	1.001	168
AICAR	0.919577	0.303696	0.00750751	0	0	169
Imdace	0.541269	0.735725	0.00700701	0	0	170
Azelate	2.66228	0.854126	0.00659467	-1.001	1.001	171
GDPmannose	20.4534	0.785568	0.00556067	-1.001	1.001	172
AB	66.1139	1.1843	0.00485503	-1.001	1.001	173
cisAconitate	0.680732	1.73419	0.00403282	-1.001	1.001	174
Uracil	4.55394	4.7807	0.00288662	0	1.001	175
CoA	12.5351	2.18057	0.000538995	-1.001	1.001	176
Deoguanosine	0.957999	5.71553	0	0	0	179
Benzamide	3.67916	27.4127	0	0	0	179
oHydroxybenzoate	0.823323	0.345581	0	0	0	179
Cysteate	0.672331	0.440988	0	0	0	179
CHA	0.416887	0.827468	0	0	0	179
Val	456.023	1.05354	-0.00129331	-1.001	1.001	182
Sebacate	0.558825	1.00456	-0.0025025	0	0	183
Hippurate	1.68116	0.716887	-0.0025025	0	0	184
Pimelate	0.772373	1.71399	-0.00400401	0	0	185
Octanoate	3.12619	1.08361	-0.00883991	-1.001	0	186
DEA	1.94948	1.45721	-0.0114268	-1.001	0	187
Itaconate	0.909765	2.32583	-0.017017	-1.001	0	188
SCCP	14.7922	1.18006	-0.0196046	-1.001	1.001	189
GABA	46.7445	1.03356	-0.0202109	-1.001	1.001	190
AcCoA	4.98418	1.33408	-0.0225108	-1.001	1.001	191
Thymidine	3.14434	5.03036	-0.0253847	-1.001	0	192
Acetylbutyrate	1.14097	0.674379	-0.0255255	-1.001	0	193.5
HyLys	0.487031	0.889717	-0.0255255	-1.001	0	193.5
Hexanoate	1.58391	1.16289	-0.0271986	-1.001	0	195
ValNAc	2.4653	2.47376	-0.0279656	-1.001	1.001	196
alphaLipoamide	20.2753	1.17675	-0.0316139	-1.001	0	197
Phenylpropionate	17.2158	0.815811	-0.0446472	-1.001	1.001	198
Gln	5824.74	0.82704	-0.0501472	-1.001	1.001	199
CMP	26.3759	1.21171	-0.0525773	-1.001	1.001	200
Pelargonate	8.3045	1.00091	-0.0532992	-1.001	0	201
RP	23.2582	0.651816	-0.0539727	-1.001	1.001	202
HMG	2.77259	1.30742	-0.0598109	-1.001	1.001	203
gammaGlucys	29.427	1.09551	-0.0626183	-1.001	1.001	204
UPA	50.0089	0.924446	-0.0663536	-1.001	1.001	205
Ile	220.017	1.12204	-0.0710573	-1.001	1.001	206
Creatinine	8.64851	0.949028	-0.0742445	-1.001	1.001	207
Ectoine	3.97998	1.27432	-0.0853296	-1.001	0	208
HMBU	138.889	0.965176	-0.0979409	-1.001	1.001	209
Uridine	307.376	0.962073	-0.101225	-1.001	1.001	210
GMP	322.514	0.972811	-0.10576	-1.001	1.001	211
Pipecolate	9.85111	1.3545	-0.125541	-1.001	1.001	212

## Sheet: KEGG_metabolite_name
kegg_id	metabolite_name
C07091	AAA
C02356	AB
C01670	ABARG
C01234	ACC
C00024	AcCoA
C05135	AceHist
C02129	Acetylbutyrate
C01996	Ach
C00147	Adenine
C00054	AdeP
C03794	Adesuc
C06104	Adipate
C03626	ADMA
C00212	Ado
C00008	ADP
C00498	ADPglucose
C00301	ADPRib
C00179	Agmatine
C03678	AHydrxyBtyr
C05145	AIB
C04677	AICAR
C04677	AICAR
C03782	AIEPone
C03557	AIEPtwo
C00041	Ala
C00993	AlaAla
C01073	AlaNAc
C00499	Allantoate
C01551	Allantoin
C08265	Alliin
C00248	alphaLipoamide
C00248	alphaLipoamide
C06818	Amantadine
C02115	AMeSer
C00956	AminoAdp
C10901	Aminobenzimidazole
C02378	Aminohexanoate
C06057	Aminopropanediol
C02518	Aminosalicylate
C00020	AMP
C01367	AMPthree
C00292	Aniline
C01262	ANSR
C00108	Anthranilate
C01987	AP
C05672	APPP
C00224	APS
C00062	Arg
C01404	Arginineethylester
C03406	ARGS
C00152	Asn
C00049	Asp
C01042	AspNAc
C00002	ATP
C08261	Azelate
C05670	BAPN
C00813	Barbiturate
C02512	BCAla
C09815	Benzamide
C01784	Benzamidine
C02009	Benzimidazole
C00180	Benzoate
C02137	Benzoylformate
C09816	Benzylsuccinate
C00099	betaAla
C05341	betaAlaLys
C05568	betaImidazolelactate
C00719	Betaine
C02486	betaLeu
C08269	Betonicine
C00120	Biotin
C03375	Bisaminopropylamine
C00576	BTL
C00246	Butanoate
C00246	Butanoate
C00438	CAA
C01672	Cadaverine
C00575	cAMP
C00308	Canavanine
C00318	Carnitine
C02256	Castanospermine
C02354	cCMP
C00112	CDP
C00942	cGMP
C00571	CHA
C00114	CHO
C00307	CHOCDP
C00695	Cholate
C00588	CHOP
C00943	cIMP
C00417	cisAconitate
C00327	Cit
C02226	Citraconate
C02614	Citramalate
C00158	Citrate
C02635	ClAla
C03969	cLeu
C00055	CMP
C00128	CMPNeuNAc
C00010	CoA
C00300	Cr
C00169	CRBMP
C00791	Creatinine
C00386	CRNS
C01771	Crotonate
C00606	Csulfinate
C00063	CTP
C00968	CyclicdAMP
C00097	Cys
C01419	CysGly
NA	CysGSD
NA	CysGSD
NA	CysGSD
C05824	CysSsulf
C02291	Cyst
C01678	Cystea
C00506	Cysteate
C00491	Cystine
C00475	Cytidine
C00380	Cytosine
C03413	D12SPD
C01260	D5TP
NA	D8SPD
C03758	DA
C00206	dADP
C00360	dAMP
C00986	DAPonethree
C06393	DAPtwothree
C00131	dATP
C00431	DAVA
C03283	DButy
C00705	dCDP
C00239	dCMP
C00458	dCTP
C06772	DEA
C01571	Decanoate
C00881	Deocytidine
C00330	Deoguanosine
C05512	Deoinosine
C00672	DeoRibP
C05198	Deoxyadenosine
C06369	DeoxyG6P
C02627	Deoxystreptamine
C01909	Desthiobiotin
C00286	dGTP
C00111	DHAP
C00337	DHO
C02273	Digalacturonate
C02953	Dihydrobiopterin
C04874	Dihydroneopterin
C00628	Dihydroxybenzoate
C00429	Dihyura
C11003	Dimethylaniline
C03114	Dimethylbenzimidazole
C11016	Diphenylamine
C01345	dITP
C01060	DITyr
C01026	DMGly
C04259	DMHit
C02678	Dodecanedioate
C02679	Dodecanoate
C00355	DOPA
C01159	DPG
C00363	dTDP
C00364	dTMP
C00459	dTTP
C01346	dUDP
C00365	dUMP
C00460	dUTP
C00346	EAP
C06231	Ectoine
C00279	EP
C00788	Epinephrine
C00016	FAD
C00430	FALA
C00440	FMTHF
C00504	Folate
C00085	FP
C00354	Fponesix
C03145	FrmMet
C00122	Fumarate
C01546	Furoate
NA	FUsaricAcid
C00103	G1P
C00093	G3P
C00092	G6P
C00258	GA
C00581	GAA
C00334	GABA
C04037	Galacturonate1P
NA	gammaGluAB
C00669	gammaGlucys
C01035	GBA
C01181	gBtybetaine
C00035	GDP
C00096	GDPmannose
C00048	GLA
C00329	Glc
C00140	GlcNAc
C01239	GlcsyNAc
C04501	GlcNAc1P
C00357	GlcNAc6P
C00352	GlcNP
C00064	Gln
C00025	Glu
C00025	Glu
C00257	Gluconate
C03752	Glucosaminate
C00031	Glucose
C00191	Glucuronate
C01425	GluGlu
C00624	GluNAc
C05829	GluNCbmy
C00489	Glutarate
C00037	Gly
C01921	Glycocholate
C00160	Glycolate
C02037	GlyGly
C02155	GlyLeu
C00144	GMP
C00661	GP
C00670	GPC
C08304	Gramine
C03139	GSA
C00051	GSH
C00127	GSSG
C00044	GTP
C10898	Guanidinobenzimidazole
C00242	Guanine
C00387	Guanosine
C08306	HA
C09209	Harman
C05984	HB
C05984	HB
C05984	HB
C05984	HB
C05984	HB
C01817	HCY
C02774	Hdecanoate
C17714	Heptanoate
C01585	Hexanoate
C00155	Hey
C02630	HG
C01586	Hippurate
C00135	His
C02997	HisNAc
C00388	HIST
C00860	Histidinol
C02794	Hkyn
C06672	HMBU
C03761	HMG
C05584	HMOMAN
C01020	HNA
C00884	Homocarnosine
NA	HPA
C01744	HPPthreefour
C01198	HPPthreetwo
C00263	HSer
C00519	HTAU
C05582	HVNL
C05582	HVNL
C00262	HX
C01089	HyBA
C00632	Hydroxyanthranilate
C06103	Hydroxyhexanoate
C05635	Hydroxyindoleacetate
C11527	Hydroxymandelate
NA	Hydroxyoctanoate
C05852	Hydroxyphenylacetate
C01013	Hydroxyprop
C16741	HyLys
C05562	HyMeIMD
C01015	Hyp
C00643	HyTrp
C07044	HyUrea
C02640	IAA
C02787	IBA
C10600	Ibotenate
C00104	IDP
C00407	Ile
C02835	Imdace
C00130	IMP
C02421	INA
C00637	Indoleacetaldehyde
C02693	Indoleacetamide
C00954	Indoleacetate
C11284	Indolebutyrate
C00955	Indoleethanol
NA	IndoSulf
C00294	Inosine
C05771	IPA
C05123	Isethionate
C00630	IsobutyrylCoA
C00311	Isocitrate
C02504	Isopropylmalate
C00490	Itaconate
C00081	ITP
C02515	Ityr
C00109	KBA
C00233	Ketoleucine
C00328	Kyn
C00186	Lactate
C00123	Leu
C03264	LeucicAcid
C11331	LeuLeuTyr
C02710	LeuNAc
C00047	Lys
C01930	Lysinamide
C00913	MA
C00711	Malate
C00383	Malonate
C00083	MalonylCoA
C03570	Mannosamine
C08434	MAP
C08262	MBA
C03795	MDAdeno
C08309	MDMTRP
C02721	MeAla
C02376	MeCyt
C01046	MeGlu
C02294	MeGx
C01152	MeHis
C08737	Melamine
C01598	Melatonin
C02704	MeSulfate
C00073	Met
C07151	Metformin
C03173	MethioAce
C05659	Methoxytryptamine
C05587	Methoxytyramine
C03592	Methyldeoxycytidine
C05127	MethylHist
C02557	MethylmaloCoA
C04294	Methylthiazoleethanol
C05660	Metida
C02712	MetNAc
C02989	MetSOx
C03510	MetSOxm
C02242	Mgseven
C02230	Mgthree
C00587	mHydroxybenzoate
C02918	MNA
C02494	mOneAdeno
C00170	MTA
C11145	MTSF
C00879	Mucate
C02713	MumNAc
C06470	Muramate
C08311	Muscimol
C02727	N6AceLysine
C00857	NAADP
C00612	NAc1SPD
C01029	NAc8SPD
C00003	NAD
C00004	NADH
C00006	NADP
C00005	NADPH
C00153	NAM
C00270	NeumNAc
C01044	NFormylaspartate
C01047	NgammaEthylglutamine
C00253	Nicotinate
C00745	Nicotine
C02299	NMethylaniline
C01004	NMNA
C11118	NMP
C06213	NMTRP
C00547	Noradrenaline
C06524	Nornicotine
C02571	oAcetylcarnitine
C00979	OAS
C01772	oCoumarate
C06423	Octanoate
C04137	Octopine
C01740	Octylamine
C00026	OGA
C00805	oHydroxybenzoate
C07588	oHydroxyhippurate
C01103	OMP
C01180	OMTA
NA	OPA
C21016	OPH
C00077	Ornith
C00437	OrnithNAc
C00295	Orotate
C00322	Oxoadipate
NA	Oxohexanoate
C00141	Oxoisopentanoate
NA	Oxooctanoate
C01879	OxPro
C05682	PACE
C05598	PAG
C00568	pAminobenzoate
C00864	Pantothenate
C05942	PCA
C00811	pCoumarate
C05332	PEA
C01601	Pelargonate
C00803	Pentanoate
C00074	PEP
C00345	PG
C00639	PGF2alpha
C00197	PGthree
C00631	Pgtwo
C00079	Phe
C03519	PheNAc
C02735	Phenylethanolamine
C05607	Phenyllactate
C02734	Phenylphosphate
C05629	Phenylpropionate
C00166	Phenylpyruvate
C02455	PhenylTha
NA	PhePhe
C01606	Phthalate
C00156	pHydroxybenzoate
C00642	pHydroxyphenylacetate
C01204	Phytate
C01950	Picolinamide
C02656	Pimelate
C00408	Pipecolate
C00647	PMP
C00931	Porphobilinogen
C00148	Pro
C10172	ProBet
C00163	Propionate
C00584	ProstaglandinE
C00119	PRPP
C01005	PSer
C10865	Pseudopelletierine
C00715	Pterin
C00134	PTRS
C02714	PTRSNAc
C15587	Purine
C01736	Purineriboside
C00481	Pyrazole
C00250	Pyridoxal
C00534	Pyridoxamine
C00847	Pyridoxate
C00314	Pyridoxine
C00022	Pyruvate
C03722	QA
C00296	Quinate
C06325	Quinolinecarboxylate
C00255	Riboflavin
C00117	RP
C01182	RuDP
C00199	RuP
C00818	Saccharate
C00021	SAH
C00019	SAM
C00019	SAM
C00213	SAR
C00449	SCCP
NA	SDMA
C08277	Sebacate
C00835	Sepiapterin
C00065	Ser
C02703	SerOsulf
C00780	SERT
C00493	Shikimate
C00482	Sinapate
C03451	SLactoGlutath
C03172	SMM
C01096	Sorbitolphosphate
C05382	SP
C00315	SPD
C00750	SPM
C02567	SPMNAc
C00042	Succinate
C00091	SucCoA
C01118	SucHSer
C04548	Synephrine
C10833	Syringate
C00898	Tartrate
C00245	TAU
C05122	TAUCHO
C01959	Taurocyamine
C03618	TBMethylAsp
C00842	TDPglucose
C06337	Terephthalate
C02890	Tetrahydropalmatine
C00378	Thiamine
C02595	Thiopheneacetate
C01494	THMCIN
C00188	Thr
C01620	Threonate
C00214	Thymidine
C00178	Thymine
C08279	Tiglate
C02465	TITyr
C01104	TMAO
C03793	TML
C01081	TMP
C01008	TMS
C02341	transAconitate
C00423	transCinnamate
C00371	transZeatin
C00689	Trehalosephosphate
C03958	TRH
C07166	Trientine
C00729	Tropine
C00783	Tropinone
C00078	Trp
C00398	Tryptamine
C00483	TYA
C00082	Tyr
C03404	Tyrosinemethylester
C00015	UDP
C00043	UDPGlcNAc
C00029	UDPglucose
C00167	UDPglucuronate
C00105	UMP
C17715	Undecanoate
C02642	UPA
C00106	Uracil
C03030	Uracil5CA
C00366	Urate
C00086	Urea
C00299	Uridine
C00785	Urocanate
C00075	UTP
C00183	Val
NA	ValNAc
C00385	Xanthine
NA	Xanthopterin
C01762	Xanthosine
C02470	Xanthurenate
C00655	XMP
C00700	XTP
