# Supplementary material for: Decreased liver B vitamin-related enzymes as a metabolic hallmark of cancer cachexia
Source: Nat Commun. 2023 Oct 6;14:6246. doi: 10.1038/s41467-023-41952-w (PMC10558488; doi:10.1038/s41467-023-41952-w)
Supplement: Supplementary file 4 — Source Data [file 41467_2023_41952_MOESM4_ESM.zip › source_data_ed3/Fig8a.xlsx]

## Sheet: Fig8a
class2	mb	fc
CRCA	Blood Choline (C1)	0.618883
CRCA	Blood Betaine (C1)	0.642454
CRCA	Blood Trp (NAD)	0.37205
CRCA	Blood Thr (C1)	0.695067
CRCA	Blood GAA (C1)	0.376642
CRCA	Blood Ser (C1)	1.00816
CRCA	Blood Choline (C1)	0.990045
CRCA	Blood Betaine (C1)	0.522974
CRCA	Blood Trp (NAD)	0.317363
CRCA	Blood Thr (C1)	0.586126
CRCA	Blood GAA (C1)	0.312579
CRCA	Blood Ser (C1)	0.47414
CRCA	Blood Choline (C1)	0.921071
CRCA	Blood Betaine (C1)	0.562978
CRCA	Blood Trp (NAD)	0.374984
CRCA	Blood Thr (C1)	0.685161
CRCA	Blood GAA (C1)	0.383707
CRCA	Blood Ser (C1)	0.911529
CRCA	Blood Choline (C1)	0.993812
CRCA	Blood Betaine (C1)	0.533312
CRCA	Blood Trp (NAD)	0.363522
CRCA	Blood Thr (C1)	0.616715
CRCA	Blood GAA (C1)	0.427299
CRCA	Blood Ser (C1)	0.620186
CRCA	Blood Choline (C1)	0.623903
CRCA	Blood Betaine (C1)	0.781357
CRCA	Blood Trp (NAD)	0.404758
CRCA	Blood Thr (C1)	1.13155
CRCA	Blood GAA (C1)	0.29272
CRCA	Blood Ser (C1)	1.19895
CRCA	Blood Choline (C1)	0.880993
CRCA	Blood Betaine (C1)	0.545325
CRCA	Blood Trp (NAD)	0.422418
CRCA	Blood Thr (C1)	0.874571
CRCA	Blood GAA (C1)	0.244263
CRCA	Blood Ser (C1)	0.800041
CRCA	Blood Choline (C1)	0.999952
CRCA	Blood Betaine (C1)	0.682834
CRCA	Blood Trp (NAD)	0.520789
CRCA	Blood Thr (C1)	0.85724
CRCA	Blood GAA (C1)	0.295187
CRCA	Blood Ser (C1)	0.66307
CRCA	Blood Choline (C1)	0.99651
CRCA	Blood Betaine (C1)	0.498926
CRCA	Blood Trp (NAD)	0.383569
CRCA	Blood Thr (C1)	0.593627
CRCA	Blood GAA (C1)	0.198211
CRCA	Blood Ser (C1)	0.500297
CRCA	Blood Choline (C1)	0.929574
CRCA	Blood Betaine (C1)	0.610262
CRCA	Blood Trp (NAD)	0.151926
CRCA	Blood Thr (C1)	0.687985
CRCA	Blood GAA (C1)	0.223549
CRCA	Blood Ser (C1)	0.592649
CRCA	Blood Choline (C1)	1.0282
CRCA	Blood Betaine (C1)	0.717757
CRCA	Blood Trp (NAD)	0.262354
CRCA	Blood Thr (C1)	0.46422
CRCA	Blood GAA (C1)	0.407418
CRCA	Blood Ser (C1)	0.516743
CRCA	Blood Choline (C1)	0.799803
CRCA	Blood Betaine (C1)	0.630987
CRCA	Blood Trp (NAD)	0.299956
CRCA	Blood Thr (C1)	0.575359
CRCA	Blood GAA (C1)	0.216528
CRCA	Blood Ser (C1)	0.569655
CRCA	Blood Choline (C1)	0.808024
CRCA	Blood Betaine (C1)	0.498703
CRCA	Blood Trp (NAD)	0.272025
CRCA	Blood Thr (C1)	0.294735
CRCA	Blood GAA (C1)	0.237283
CRCA	Blood Ser (C1)	0.410766
CRCA	Blood Choline (C1)	0.645856
CRCA	Blood Betaine (C1)	0.485901
CRCA	Blood Trp (NAD)	0.474642
CRCA	Blood Thr (C1)	0.617266
CRCA	Blood GAA (C1)	0.314507
CRCA	Blood Ser (C1)	0.516061
SEKI	Blood Choline (C1)	0.911274
SEKI	Blood Betaine (C1)	0.624999
SEKI	Blood Trp (NAD)	0.724496
SEKI	Blood Thr (C1)	0.571924
SEKI	Blood GAA (C1)	0.433701
SEKI	Blood Ser (C1)	0.49032
SEKI	Blood Choline (C1)	1.29778
SEKI	Blood Betaine (C1)	0.382495
SEKI	Blood Trp (NAD)	0.319997
SEKI	Blood Thr (C1)	0.465749
SEKI	Blood GAA (C1)	0.323733
SEKI	Blood Ser (C1)	0.406924
SEKI	Blood Choline (C1)	1.8338
SEKI	Blood Betaine (C1)	0.595773
SEKI	Blood Trp (NAD)	0.488996
SEKI	Blood Thr (C1)	0.596972
SEKI	Blood GAA (C1)	0.310699
SEKI	Blood Ser (C1)	0.384741
SEKI	Blood Choline (C1)	1.39045
SEKI	Blood Betaine (C1)	0.485254
SEKI	Blood Trp (NAD)	0.386535
SEKI	Blood Thr (C1)	0.602222
SEKI	Blood GAA (C1)	0.37668
SEKI	Blood Ser (C1)	0.42247
SEKI	Blood Choline (C1)	0.893028
SEKI	Blood Betaine (C1)	0.824524
SEKI	Blood Trp (NAD)	0.816361
SEKI	Blood Thr (C1)	1.23816
SEKI	Blood GAA (C1)	0.772445
SEKI	Blood Ser (C1)	0.898788
SEKI	Blood Choline (C1)	1.51964
SEKI	Blood Betaine (C1)	1.46495
SEKI	Blood Trp (NAD)	0.644708
SEKI	Blood Thr (C1)	1.66326
SEKI	Blood GAA (C1)	0.459823
SEKI	Blood Ser (C1)	1.06181
SEKI	Blood Choline (C1)	0.854823
SEKI	Blood Betaine (C1)	0.915241
SEKI	Blood Trp (NAD)	0.655125
SEKI	Blood Thr (C1)	1.29207
SEKI	Blood GAA (C1)	0.624375
SEKI	Blood Ser (C1)	0.767035
SEKI	Blood Choline (C1)	0.894502
SEKI	Blood Betaine (C1)	0.888156
SEKI	Blood Trp (NAD)	0.572698
SEKI	Blood Thr (C1)	1.1027
SEKI	Blood GAA (C1)	0.677305
SEKI	Blood Ser (C1)	0.705674
LNCA	Blood Choline (C1)	1.896
LNCA	Blood Betaine (C1)	1.46947
LNCA	Blood Trp (NAD)	0.887427
LNCA	Blood Thr (C1)	1.13365
LNCA	Blood GAA (C1)	1.78046
LNCA	Blood Ser (C1)	1.12455
LNCA	Blood Choline (C1)	2.72785
LNCA	Blood Betaine (C1)	1.5502
LNCA	Blood Trp (NAD)	1.11586
LNCA	Blood Thr (C1)	1.31411
LNCA	Blood GAA (C1)	1.76666
LNCA	Blood Ser (C1)	1.11174
LNCA	Blood Choline (C1)	2.99391
LNCA	Blood Betaine (C1)	1.38486
LNCA	Blood Trp (NAD)	1.04995
LNCA	Blood Thr (C1)	1.36482
LNCA	Blood GAA (C1)	1.56432
LNCA	Blood Ser (C1)	1.22499
LNCA	Blood Choline (C1)	1.9443
LNCA	Blood Betaine (C1)	2.48613
LNCA	Blood Trp (NAD)	1.47407
LNCA	Blood Thr (C1)	2.09381
LNCA	Blood GAA (C1)	2.11136
LNCA	Blood Ser (C1)	1.98108
LNCA	Blood Choline (C1)	1.49488
LNCA	Blood Betaine (C1)	1.54856
LNCA	Blood Trp (NAD)	1.0949
LNCA	Blood Thr (C1)	1.49986
LNCA	Blood GAA (C1)	1.89869
LNCA	Blood Ser (C1)	1.11294
LNCA	Blood Choline (C1)	1.87483
LNCA	Blood Betaine (C1)	2.21463
LNCA	Blood Trp (NAD)	1.00062
LNCA	Blood Thr (C1)	1.93714
LNCA	Blood GAA (C1)	2.07735
LNCA	Blood Ser (C1)	1.42955
LNCA	Blood Choline (C1)	1.44378
LNCA	Blood Betaine (C1)	0.993129
LNCA	Blood Trp (NAD)	0.876361
LNCA	Blood Thr (C1)	2.77727
LNCA	Blood GAA (C1)	0.0532653
LNCA	Blood Ser (C1)	1.71554
LNCA	Blood Choline (C1)	1.16798
LNCA	Blood Betaine (C1)	1.22646
LNCA	Blood Trp (NAD)	0.975265
LNCA	Blood Thr (C1)	2.18277
LNCA	Blood GAA (C1)	0.0532653
LNCA	Blood Ser (C1)	1.42886
LNCA	Blood Choline (C1)	1.00747
LNCA	Blood Betaine (C1)	0.911301
LNCA	Blood Trp (NAD)	0.904256
LNCA	Blood Thr (C1)	1.5974
LNCA	Blood GAA (C1)	0.0532653
LNCA	Blood Ser (C1)	1.31479
LNCA	Blood Choline (C1)	1.11299
LNCA	Blood Betaine (C1)	0.491419
LNCA	Blood Trp (NAD)	1.08761
LNCA	Blood Thr (C1)	0.492732
LNCA	Blood GAA (C1)	0.0532653
LNCA	Blood Ser (C1)	0.473104
Cachexia GC	Blood Choline (C1)	0.772433
Cachexia GC	Blood Betaine (C1)	0.734114
Cachexia GC	Blood Trp (NAD)	0.590676
Cachexia GC	Blood Thr (C1)	0.754294
Cachexia GC	Blood GAA (C1)	0.605873
Cachexia GC	Blood Ser (C1)	0.7373
Cachexia GC	Blood Choline (C1)	0.622594
Cachexia GC	Blood Betaine (C1)	0.476332
Cachexia GC	Blood Trp (NAD)	0.814628
Cachexia GC	Blood Thr (C1)	1.86142
Cachexia GC	Blood GAA (C1)	1.23104
Cachexia GC	Blood Ser (C1)	1.51262
Cachexia GC	Blood Choline (C1)	0.788674
Cachexia GC	Blood Betaine (C1)	0.880409
Cachexia GC	Blood Trp (NAD)	0.555131
Cachexia GC	Blood Thr (C1)	0.648892
Cachexia GC	Blood GAA (C1)	0.572284
Cachexia GC	Blood Ser (C1)	0.799237
Cachexia GC	Blood Choline (C1)	0.625289
Cachexia GC	Blood Betaine (C1)	0.79597
Cachexia GC	Blood Trp (NAD)	0.500382
Cachexia GC	Blood Thr (C1)	0.655745
Cachexia GC	Blood GAA (C1)	0.645839
Cachexia GC	Blood Ser (C1)	1.05435
Cachexia GC	Blood Choline (C1)	0.821589
Cachexia GC	Blood Betaine (C1)	0.663361
Cachexia GC	Blood Trp (NAD)	0.354212
Cachexia GC	Blood Thr (C1)	0.519708
Cachexia GC	Blood GAA (C1)	0.491209
Cachexia GC	Blood Ser (C1)	0.723515
Cachexia GC	Blood Choline (C1)	1.56566
Cachexia GC	Blood Betaine (C1)	1.69516
Cachexia GC	Blood Trp (NAD)	0.565749
Cachexia GC	Blood Thr (C1)	0.552913
Cachexia GC	Blood GAA (C1)	0.796178
Cachexia GC	Blood Ser (C1)	0.745829
Cachexia GC	Blood Choline (C1)	0.707071
Cachexia GC	Blood Betaine (C1)	1.26781
Cachexia GC	Blood Trp (NAD)	0.168196
Cachexia GC	Blood Thr (C1)	0.344828
Cachexia GC	Blood GAA (C1)	0.0152866
Cachexia GC	Blood Ser (C1)	0.63788
Cachexia GC	Blood Choline (C1)	0.333333
Cachexia GC	Blood Betaine (C1)	0.156695
Cachexia GC	Blood Trp (NAD)	0.733945
Cachexia GC	Blood Thr (C1)	1.20095
Cachexia GC	Blood GAA (C1)	0.700637
Cachexia GC	Blood Ser (C1)	0.893032
Cachexia GC	Blood Choline (C1)	0.606061
Cachexia GC	Blood Betaine (C1)	0.826211
Cachexia GC	Blood Trp (NAD)	0.168196
Cachexia GC	Blood Thr (C1)	0.350773
Cachexia GC	Blood GAA (C1)	0.66879
Cachexia GC	Blood Ser (C1)	0.736016
Cachexia GC	Blood Choline (C1)	0.757576
Cachexia GC	Blood Betaine (C1)	1.02564
Cachexia GC	Blood Trp (NAD)	0.535168
Cachexia GC	Blood Thr (C1)	0.68371
Cachexia GC	Blood GAA (C1)	1.0828
Cachexia GC	Blood Ser (C1)	0.839058
Cachexia GC	Blood Choline (C1)	0.555556
Cachexia GC	Blood Betaine (C1)	0.000683761
Cachexia GC	Blood Trp (NAD)	0.688073
Cachexia GC	Blood Thr (C1)	0.445898
Cachexia GC	Blood GAA (C1)	0.0152866
Cachexia GC	Blood Ser (C1)	0.000235525
Cachexia GC	Blood Choline (C1)	0.656566
Cachexia GC	Blood Betaine (C1)	1.06838
Cachexia GC	Blood Trp (NAD)	0.29052
Cachexia GC	Blood Thr (C1)	0.368609
Cachexia GC	Blood GAA (C1)	0.636943
Cachexia GC	Blood Ser (C1)	0.711482
Cachexia GC	Blood Choline (C1)	0.373737
Cachexia GC	Blood Betaine (C1)	0.356125
Cachexia GC	Blood Trp (NAD)	0.489297
Cachexia GC	Blood Thr (C1)	0.552913
Cachexia GC	Blood GAA (C1)	0.382166
Cachexia GC	Blood Ser (C1)	0.559372
Cachexia GC	Blood Choline (C1)	0.555556
Cachexia GC	Blood Betaine (C1)	0.37037
Cachexia GC	Blood Trp (NAD)	0.672783
Cachexia GC	Blood Thr (C1)	0.832342
Cachexia GC	Blood GAA (C1)	0.700637
Cachexia GC	Blood Ser (C1)	0.9421
Cachexia GC	Blood Choline (C1)	0.656566
Cachexia GC	Blood Betaine (C1)	1.31054
Cachexia GC	Blood Trp (NAD)	0.30581
Cachexia GC	Blood Thr (C1)	0.588585
Cachexia GC	Blood GAA (C1)	0.732484
Cachexia GC	Blood Ser (C1)	0.691855
Cachexia GC	Blood Choline (C1)	0.606061
Cachexia GC	Blood Betaine (C1)	0.940171
Cachexia GC	Blood Trp (NAD)	0.58104
Cachexia GC	Blood Thr (C1)	0.457788
Cachexia GC	Blood GAA (C1)	0.0152866
Cachexia GC	Blood Ser (C1)	0.686948
Cachexia GC	Blood Choline (C1)	0.858586
Cachexia GC	Blood Betaine (C1)	0.940171
Cachexia GC	Blood Trp (NAD)	0.779817
Cachexia GC	Blood Thr (C1)	0.719382
Cachexia GC	Blood GAA (C1)	0.0152866
Cachexia GC	Blood Ser (C1)	0.932287
Cachexia GC	Blood Choline (C1)	0.484848
Cachexia GC	Blood Betaine (C1)	0.584046
Cachexia GC	Blood Trp (NAD)	0.489297
Cachexia GC	Blood Thr (C1)	1.02854
Cachexia GC	Blood GAA (C1)	0.0152866
Cachexia GC	Blood Ser (C1)	1.03533
Cachexia GC	Blood Choline (C1)	0.707071
Cachexia GC	Blood Betaine (C1)	0.811966
Cachexia GC	Blood Trp (NAD)	0.810398
Cachexia GC	Blood Thr (C1)	1.26635
Cachexia GC	Blood GAA (C1)	0.923567
Cachexia GC	Blood Ser (C1)	1.43278
Cachexia GC	Blood Choline (C1)	1.21212
Cachexia GC	Blood Betaine (C1)	0.868946
Cachexia GC	Blood Trp (NAD)	0.749235
Cachexia GC	Blood Thr (C1)	1.27229
Cachexia GC	Blood GAA (C1)	1.6242
Cachexia GC	Blood Ser (C1)	1.01079
Cachexia GC	Blood Choline (C1)	0.505051
Cachexia GC	Blood Betaine (C1)	0.512821
Cachexia GC	Blood Trp (NAD)	0.688073
Cachexia GC	Blood Thr (C1)	1.10583
Cachexia GC	Blood GAA (C1)	0.0152866
Cachexia GC	Blood Ser (C1)	0.888126
Cachexia GC	Blood Choline (C1)	1.06061
Cachexia GC	Blood Betaine (C1)	1.5812
Cachexia GC	Blood Trp (NAD)	0.749235
Cachexia GC	Blood Thr (C1)	1.00476
Cachexia GC	Blood GAA (C1)	1.33758
Cachexia GC	Blood Ser (C1)	0.922473
Cachexia GC	Blood Choline (C1)	0.358586
Cachexia GC	Blood Betaine (C1)	0.000683761
Cachexia GC	Blood Trp (NAD)	0.29052
Cachexia GC	Blood Thr (C1)	0.326992
Cachexia GC	Blood GAA (C1)	0.0152866
Cachexia GC	Blood Ser (C1)	0.000235525
Cachexia GC	Blood Choline (C1)	0.656566
Cachexia GC	Blood Betaine (C1)	0.740741
Cachexia GC	Blood Trp (NAD)	0.59633
Cachexia GC	Blood Thr (C1)	0.39239
Cachexia GC	Blood GAA (C1)	0.0152866
Cachexia GC	Blood Ser (C1)	0.564279
Cachexia GC	Blood Choline (C1)	1.16162
Cachexia GC	Blood Betaine (C1)	0.641026
Cachexia GC	Blood Trp (NAD)	0.458716
Cachexia GC	Blood Thr (C1)	0.58264
Cachexia GC	Blood GAA (C1)	0.66879
Cachexia GC	Blood Ser (C1)	0.951914
STRV	Blood Choline (C1)	0.710843
STRV	Blood Betaine (C1)	0.588293
STRV	Blood Trp (NAD)	0.563121
STRV	Blood Thr (C1)	0.51043
STRV	Blood GAA (C1)	0.0331254
STRV	Blood Ser (C1)	0.386138
STRV	Blood Choline (C1)	0.664238
STRV	Blood Betaine (C1)	0.39901
STRV	Blood Trp (NAD)	0.670013
STRV	Blood Thr (C1)	0.427976
STRV	Blood GAA (C1)	0.0331254
STRV	Blood Ser (C1)	0.316977
STRV	Blood Choline (C1)	0.629903
STRV	Blood Betaine (C1)	0.589497
STRV	Blood Trp (NAD)	0.747209
STRV	Blood Thr (C1)	0.461992
STRV	Blood GAA (C1)	0.234264
STRV	Blood Ser (C1)	0.343405
STRV	Blood Choline (C1)	0.723422
STRV	Blood Betaine (C1)	0.400801
STRV	Blood Trp (NAD)	0.634537
STRV	Blood Thr (C1)	0.387626
STRV	Blood GAA (C1)	0.0331254
STRV	Blood Ser (C1)	0.327393
STRV	Blood Choline (C1)	0.836489
STRV	Blood Betaine (C1)	0.446815
STRV	Blood Trp (NAD)	0.769878
STRV	Blood Thr (C1)	0.59071
STRV	Blood GAA (C1)	0.0331254
STRV	Blood Ser (C1)	0.430305
STRV	Blood Choline (C1)	0.620473
STRV	Blood Betaine (C1)	0.451407
STRV	Blood Trp (NAD)	0.638406
STRV	Blood Thr (C1)	0.475525
STRV	Blood GAA (C1)	0.0331254
STRV	Blood Ser (C1)	0.368826
STRV	Blood Choline (C1)	0.555973
STRV	Blood Betaine (C1)	0.445664
STRV	Blood Trp (NAD)	0.720228
STRV	Blood Thr (C1)	0.44728
STRV	Blood GAA (C1)	0.0331254
STRV	Blood Ser (C1)	0.329353
STRV	Blood Choline (C1)	0.988613
STRV	Blood Betaine (C1)	0.495375
STRV	Blood Trp (NAD)	0.700425
STRV	Blood Thr (C1)	0.477045
STRV	Blood GAA (C1)	0.0331254
STRV	Blood Ser (C1)	0.415499
MEWO	Blood Choline (C1)	0.894122
MEWO	Blood Betaine (C1)	0.78668
MEWO	Blood Trp (NAD)	0.874668
MEWO	Blood Thr (C1)	0.790233
MEWO	Blood GAA (C1)	0.699939
MEWO	Blood Ser (C1)	0.756456
MEWO	Blood Choline (C1)	0.906512
MEWO	Blood Betaine (C1)	0.830882
MEWO	Blood Trp (NAD)	0.830947
MEWO	Blood Thr (C1)	0.759892
MEWO	Blood GAA (C1)	0.609099
MEWO	Blood Ser (C1)	0.676355
MEWO	Blood Choline (C1)	1.23432
MEWO	Blood Betaine (C1)	0.867344
MEWO	Blood Trp (NAD)	1.00942
MEWO	Blood Thr (C1)	1.15559
MEWO	Blood GAA (C1)	0.734805
MEWO	Blood Ser (C1)	0.898361
MEWO	Blood Choline (C1)	1.20673
MEWO	Blood Betaine (C1)	1.31631
MEWO	Blood Trp (NAD)	1.18952
MEWO	Blood Thr (C1)	1.26625
MEWO	Blood GAA (C1)	0.691373
MEWO	Blood Ser (C1)	0.932406
MEWO	Blood Choline (C1)	1.42568
MEWO	Blood Betaine (C1)	1.14958
MEWO	Blood Trp (NAD)	0.715308
MEWO	Blood Thr (C1)	0.780729
MEWO	Blood GAA (C1)	1.83614
MEWO	Blood Ser (C1)	0.838529
MEWO	Blood Choline (C1)	1.39743
MEWO	Blood Betaine (C1)	1.03833
MEWO	Blood Trp (NAD)	0.87959
MEWO	Blood Thr (C1)	1.05306
MEWO	Blood GAA (C1)	0.669188
MEWO	Blood Ser (C1)	0.809296
