# Supplementary material for: Decreased liver B vitamin-related enzymes as a metabolic hallmark of cancer cachexia
Source: Nat Commun. 2023 Oct 6;14:6246. doi: 10.1038/s41467-023-41952-w (PMC10558488; doi:10.1038/s41467-023-41952-w)
Supplement: Supplementary file 4 — Source Data [file 41467_2023_41952_MOESM4_ESM.zip › source_data_ed3/FigS10.xlsx]

## Sheet: FigS9a
id_cems	Betaine	Ser	Thr	CHO	GAA	Trp	BCHO	cachexia	CRP	Alb
id_2	0.734114	0.7373	0.754294	0.772433	0.605873	0.590676	0.742795	1	14.56	1.9
id_3	0.52886	0.553465	0.858194	0.809492	0.466416	0.679641	0.592435	0	10.33	2.5
id_4	0.476332	1.51262	1.86142	0.622594	1.23104	0.814628	0.509466	1	6.79	2.5
id_5	0.880409	0.799237	0.648892	0.788674	0.572284	0.555131	0.859627	1	4.94	3.2
id_6	0.79597	1.05435	0.655745	0.625289	0.645839	0.500382	0.757303	1	4.25	3.8
id_7	0.663361	0.723515	0.519708	0.821589	0.491209	0.354212	0.699206	1	4.02	2.1
id_9	0.355388	0.722119	0.869755	0.63566	0.751106	0.952915	0.418882	0	7.29	2
id_10	1.32773	0.668801	0.565982	1.03847	0.353056	0.275563	1.2622	0	4.39	2
id_11	0.81885	1.01917	1.46983	1.02774	1.51856	1.11846	0.866172	0	0.01	4
id_12	0.913823	1.01616	0.963818	1.17574	0.98603	0.987521	0.973159	0	0.01	4.2
id_13	0.998777	1.21592	1.02933	0.817118	0.914538	0.982633	0.957623	0	0.01	4.4
id_14	1.34066	0.965215	0.914079	1.05874	0.80343	1.03836	1.27679	0	0.02	4.2
id_15	1.28492	0.977846	0.888384	0.97033	0.776001	0.994423	1.21365	0	0.02	4.2
id_16	0.731361	0.932302	0.856249	0.912331	1.21364	0.896688	0.772359	0	0.02	4.8
id_17	0.624534	0.91573	0.852377	0.840306	0.700481	1.06453	0.673416	0	0.66	3.7
id_18	1.08386	1.1411	1.26786	1.054	0.702643	1.02962	1.07709	0	0.03	4.1
id_19	0.914115	0.990087	0.980414	0.999757	1.42615	1.18889	0.933517	1	0.05	4.6
id_20	1.20322	0.816566	0.75808	1.14369	1.38468	0.887769	1.18974	0	0.04	4.6
id_21	0.626781	0.785083	0.48157	0.858586	0.605096	0.366972	0.677778	0	6.2	2.3
id_22	1.26781	0.63788	0.344828	0.707071	0.0152866	0.168196	1.14444	1	2.88	2.7
id_23	1.31054	0.691855	0.588585	0.656566	0.732484	0.30581	1.16667	1	1.09	2
id_24	1.02564	0.839058	0.68371	0.757576	1.0828	0.535168	0.966667	1	1.28	2.6
id_27	0.569801	0.711482	0.701546	0.555556	0.0152866	0.840979	0.566667	0	2.31	2.7
id_28	0.37037	0.9421	0.832342	0.555556	0.700637	0.672783	0.411111	1	1.14	2.4
id_29	1.09687	0.893032	0.760999	0.808081	0.0152866	0.810398	1.03333	0	1.06	3.2
id_30	1.06838	0.711482	0.368609	0.656566	0.636943	0.29052	0.977778	1	1.24	3.2
id_31	0.156695	0.893032	1.20095	0.333333	0.700637	0.733945	0.195556	1	1.62	2.9
id_32	0.356125	0.559372	0.552913	0.373737	0.382166	0.489297	0.36	1	1.17	1.8
id_34	0.826211	0.736016	0.350773	0.606061	0.66879	0.168196	0.777778	1	1.52	2
id_35	1.69516	0.745829	0.552913	1.56566	0.796178	0.565749	1.66667	1	15.35	2
id_36	0.000683761	0.000235525	0.445898	0.555556	0.0152866	0.688073	0.122756	1	1.24	3.2
id_37	0.555556	0.888126	0.6956	0.606061	0.66879	0.626911	0.566667	0	10.15	3
id_38	0.740741	0.564279	0.39239	0.656566	0.0152866	0.59633	0.722222	1	0.06	3.2
id_39	0.555556	0.691855	0.49346	0.606061	0.89172	0.428135	0.566667	0	0.27	3.3
id_40	1.22507	0.9421	0.88585	1.26263	0.541401	0.733945	1.23333	0	0.49	3.4
id_41	0.512821	0.888126	1.10583	0.505051	0.0152866	0.688073	0.511111	1	0.16	3
id_42	0.641026	0.951914	0.58264	1.16162	0.66879	0.458716	0.755556	1	0.06	2.4
id_44	0.584046	1.03533	1.02854	0.484848	0.0152866	0.489297	0.562222	1	0.53	3.3
id_45	0.811966	1.43278	1.26635	0.707071	0.923567	0.810398	0.788889	1	0.51	3.2
id_46	0.940171	0.686948	0.457788	0.606061	0.0152866	0.58104	0.866667	1	0.98	3.8
id_47	0.868946	1.01079	1.27229	1.21212	1.6242	0.749235	0.944444	1	0.18	2.2
id_48	1.03989	0.583906	0.737218	0.858586	0.89172	0.489297	1	0	0.88	2.6
id_49	0.940171	0.932287	0.719382	0.858586	0.0152866	0.779817	0.922222	1	0.75	3.6
id_50	1.5812	0.922473	1.00476	1.06061	1.33758	0.749235	1.46667	1	0.1	4
id_51	0.000683761	0.000235525	0.326992	0.358586	0.0152866	0.29052	0.0794222	1	0.07	3.7
id_55	1.23932	0.951914	1.12366	1.11111	1.49682	0.810398	1.21111	0	0.06	4.2
id_56	0.954416	1.0844	0.963139	0.909091	0.509554	1.1315	0.944444	0	0.06	4.3
id_57	0.997151	0.912659	1.02854	0.959596	1.05096	0.917431	0.988889	0	0.07	4.4
id_58	0.797721	1.01079	0.98692	1.0101	0.987261	1.07034	0.844444	0	0.08	4.4
id_59	1.21083	0.883219	0.915577	1.06061	1.27389	0.733945	1.17778	1	0.08	4.8
id_60	1.0114	1.04024	0.897741	1.0101	0.955414	1.07034	1.01111	0	0.09	4.6
