# Supplementary material for: Decreased liver B vitamin-related enzymes as a metabolic hallmark of cancer cachexia
Source: Nat Commun. 2023 Oct 6;14:6246. doi: 10.1038/s41467-023-41952-w (PMC10558488; doi:10.1038/s41467-023-41952-w)
Supplement: Supplementary file 4 — Source Data [file 41467_2023_41952_MOESM4_ESM.zip › source_data_ed3/FigS11.xlsx]

## Sheet: FigS10a
up_ac	class2	liver_derived	common_noncommon
Q921I1	malk	Liver	Common
P34928	malk	Non liver	Non common
P17182	malk	Non liver	Non common
Q8VDD5	malk	Non liver	Non common
E9PV24	malk	Liver	Common
P01942	malk	Non liver	Non common
Q61147	malk	Liver	Common
Q91Z53	malk	Non liver	Non common
P55264	malk	Non liver	Non common
P62897	malk	Non liver	Non common
Q5SX39	malk	Non liver	Non common
Q91X83	malk	Non liver	Non common
Q61176	malk	Non liver	Non common
P35700	malk	Non liver	Non common
P08228	malk	Liver	Non common
Q9R1P0	malk	Non liver	Non common
P17563	malk	Non liver	Non common
P35441	malk	Liver	Non common
Q64727	malk	Non liver	Non common
Q9R1P3	malk	Non liver	Non common
P40142	malk	Non liver	Non common
P17742	malk	Non liver	Non common
Q8CAY6	malk	Liver	Non common
Q61838	malk	Liver	Non common
Q9DCD0	malk	Non liver	Non common
P16460	malk	Non liver	Non common
O35490	malk	Non liver	Non common
P04247	malk	Non liver	Non common
P19096	malk	Non liver	Non common
P07724	malk	Liver	Common
Q00898	malk	Non liver	Non common
P20029	malk	Liver	Non common
O35945	malk	Non liver	Non common
Q8R0Y6	malk	Non liver	Non common
P00329	malk	Non liver	Non common
P62737	malk	Non liver	Non common
Q9QWK4	malk	Non liver	Non common
P58252	malk	Non liver	Non common
P04004	malk	Liver	Non common
P01876	malk	Liver	Non common
P0DOX7	malk	Non liver	Non common
P00738	malk	Liver	Non common
P01859	malk	Non liver	Non common
P0DOX8	malk	Non liver	Non common
P18428	malk	Liver	Non common
P02652	malk	Liver	Non common
P01834	malk	Liver	Non common
P0DOX5	malk	Non liver	Non common
P01860	malk	Non liver	Non common
Q09666	malk	Non liver	Non common
P02656	malk	Liver	Non common
P00751	malk	Liver	Non common
P0DOX2	malk	Non liver	Non common
P05155	malk	Liver	Non common
P04114	malk	Liver	Non common
P02647	malk	Liver	Non common
P02748	malk	Liver	Non common
P0C0L4	malk	Liver	Non common
O60287	malk	Non liver	Non common
P01023	malk	Liver	Non common
P0C0L5	malk	Liver	Non common
P01024	malk	Liver	Non common
