# Supplementary material for: Decreased liver B vitamin-related enzymes as a metabolic hallmark of cancer cachexia
Source: Nat Commun. 2023 Oct 6;14:6246. doi: 10.1038/s41467-023-41952-w (PMC10558488; doi:10.1038/s41467-023-41952-w)
Supplement: Supplementary file 4 — Source Data [file 41467_2023_41952_MOESM4_ESM.zip › source_data_ed3/Fig1d.xlsx]

## Sheet: Fig1d
class	class1	PC1	PC2
MEWO	Muscle	-6.78718	3.13914
MEWO	Muscle	-3.11665	2.35555
MEWO	Muscle	-1.36492	2.72565
MEWO	Muscle	-0.959981	1.68932
MEWO	Muscle	-4.11471	3.48915
MEWO	Muscle	-1.95685	4.53277
LNCA	Muscle	-2.44296	-0.50186
LNCA	Muscle	-2.70126	0.304756
LNCA	Muscle	-3.86396	-1.08198
LNCA	Muscle	-6.68353	3.05353
LNCA	Muscle	-7.07107	0.59394
LNCA	Muscle	-6.31057	3.82777
LNCA	Muscle	-6.29494	3.4599
LNCA	Muscle	-7.71466	0.0438118
LNCA	Muscle	-2.88326	2.25742
LNCA	Muscle	-2.35239	1.06539
LNCA	Muscle	-2.92603	0.102489
SEKI	Muscle	-2.55445	-6.0534
SEKI	Muscle	3.87265	-1.12075
SEKI	Muscle	4.97647	-1.89421
SEKI	Muscle	3.23825	-1.69254
SEKI	Muscle	-0.249143	1.58166
SEKI	Muscle	0.811247	-0.417672
SEKI	Muscle	-1.83198	1.12823
SEKI	Muscle	-1.8942	1.3543
CRCA	Muscle	1.20552	3.82067
CRCA	Muscle	2.82594	1.62839
CRCA	Muscle	-1.53822	1.79833
CRCA	Muscle	2.37827	1.55577
CRCA	Muscle	6.57128	2.90727
CRCA	Muscle	5.85929	2.83823
CRCA	Muscle	3.92511	2.76044
CRCA	Muscle	6.99392	1.65513
CRCA	Muscle	9.19976	2.93883
CRCA	Muscle	8.06124	3.08482
CRCA	Muscle	6.20245	1.38694
CRCA	Muscle	5.00101	2.33211
CRCA	Muscle	3.9215	2.98273
STRV	Muscle	1.96663	-6.21308
STRV	Muscle	-0.679765	-7.86044
STRV	Muscle	-0.20022	-5.86244
STRV	Muscle	1.61815	-4.87114
STRV	Muscle	-0.696325	-7.37259
STRV	Muscle	-0.485211	-8.21322
STRV	Muscle	-0.405881	-8.83553
STRV	Muscle	1.45163	-6.4036
MEWO	Liver	-2.23458	0.406192
MEWO	Liver	0.179501	1.88575
MEWO	Liver	-0.895828	3.32364
MEWO	Liver	-1.73459	3.35491
MEWO	Liver	-0.516211	4.5137
MEWO	Liver	-5.18646	5.57859
LNCA	Liver	1.15371	6.89392
LNCA	Liver	-0.0506199	4.37268
LNCA	Liver	-0.120587	4.17049
LNCA	Liver	4.84023	7.7034
LNCA	Liver	0.907873	3.97025
LNCA	Liver	4.02465	7.05733
LNCA	Liver	1.43246	5.2741
LNCA	Liver	3.46783	4.72287
LNCA	Liver	-0.654809	2.46613
LNCA	Liver	-1.20402	2.53411
LNCA	Liver	-2.77049	1.61014
SEKI	Liver	-3.94283	-8.52347
SEKI	Liver	-1.49562	-8.32043
SEKI	Liver	-1.64386	-3.95856
SEKI	Liver	-6.4744	-1.92169
SEKI	Liver	-1.26576	-7.35173
SEKI	Liver	-0.118879	-4.8179
SEKI	Liver	-1.84212	-8.87804
SEKI	Liver	-1.90601	-3.45679
SEKI	Liver	-2.96205	-6.14466
SEKI	Liver	-3.23053	-6.0341
SEKI	Liver	-2.01723	-4.9591
CRCA	Liver	3.30088	-3.81194
CRCA	Liver	4.05058	-2.79663
CRCA	Liver	4.22786	-4.21478
CRCA	Liver	4.74492	-2.6516
CRCA	Liver	8.85034	-1.20864
CRCA	Liver	8.26508	-0.678866
CRCA	Liver	7.66617	-1.73824
CRCA	Liver	9.35393	-1.08307
CRCA	Liver	6.55042	-3.53122
CRCA	Liver	12.5629	2.58506
CRCA	Liver	6.8392	-1.11001
CRCA	Liver	7.28367	-1.13207
CRCA	Liver	7.29309	1.96013
STRV	Liver	-7.66053	3.54517
STRV	Liver	-9.66458	1.25132
STRV	Liver	-9.09741	1.31051
STRV	Liver	-7.70042	2.723
STRV	Liver	-6.18971	1.91412
STRV	Liver	-7.92376	0.962709
STRV	Liver	-8.30431	0.373161
STRV	Liver	-8.18715	1.86019
MEWO	Body	-3.47629	-0.259084
MEWO	Body	-2.6849	-0.108189
MEWO	Body	-1.01383	-0.0566115
MEWO	Body	-2.12455	1.26395
MEWO	Body	-2.74794	0.556139
MEWO	Body	-2.32498	1.58409
MEWO	Body	-3.39633	-0.0265436
MEWO	Body	-2.23571	-0.148538
MEWO	Body	-0.572051	0.00307925
MEWO	Body	-2.63578	0.326276
MEWO	Body	0.211853	-0.258764
MEWO	Body	-1.24183	-0.792063
MEWO	Body	-1.80377	0.25586
MEWO	Body	-1.05216	0.147128
MEWO	Body	-1.38435	0.0957272
MEWO	Body	0.235459	-0.738529
MEWO	Body	-0.697429	0.41969
MEWO	Body	-2.49295	0.818055
MEWO	Body	-2.40542	-0.210529
MEWO	Body	-0.100038	-0.392134
MEWO	Body	-1.83264	-0.377682
MEWO	Body	0.00325422	0.566973
MEWO	Body	1.3885	-1.19522
MEWO	Body	-1.51116	-0.325219
MEWO	Body	-0.855739	-0.0278957
MEWO	Body	-1.62829	0.155144
MEWO	Body	0.238962	-0.152982
MEWO	Body	-0.175333	0.874056
MEWO	Body	0.284506	-0.115034
MEWO	Body	-1.15214	0.337425
LNCA	Body	2.49241	-0.753656
LNCA	Body	2.22361	-0.635566
LNCA	Body	3.10726	-0.972047
LNCA	Body	2.01936	-1.95387
LNCA	Body	3.03184	-0.816818
LNCA	Body	2.66806	-1.38389
LNCA	Body	1.35156	-1.64068
LNCA	Body	4.46023	-2.08832
LNCA	Body	2.37083	-1.56666
LNCA	Body	1.10781	-0.322624
LNCA	Body	3.64005	-2.0659
LNCA	Body	3.31526	-0.976199
LNCA	Body	1.76904	-1.5406
LNCA	Body	1.96505	-1.0355
LNCA	Body	2.84193	-1.63918
LNCA	Body	3.22933	-1.79648
LNCA	Body	2.37815	-1.35242
LNCA	Body	3.61898	-1.05016
LNCA	Body	3.63535	-1.16318
LNCA	Body	3.80442	-0.857499
LNCA	Body	3.98778	-2.23382
LNCA	Body	4.38196	-1.68229
SEKI	Body	3.34336	-0.654866
SEKI	Body	2.64923	0.490343
SEKI	Body	3.47278	0.20736
SEKI	Body	2.51386	1.033
SEKI	Body	1.75441	0.910321
SEKI	Body	1.0784	1.9973
SEKI	Body	3.80025	0.0262178
SEKI	Body	3.51459	0.628223
SEKI	Body	3.73229	-0.116882
SEKI	Body	4.03942	-0.150797
SEKI	Body	2.56858	0.713074
SEKI	Body	2.30792	1.56895
CRCA	Body	4.44306	3.27216
CRCA	Body	4.36536	2.79879
CRCA	Body	4.60421	1.85711
CRCA	Body	5.03523	2.06457
CRCA	Body	2.09507	4.56954
CRCA	Body	5.44257	2.12214
CRCA	Body	5.89827	2.14888
CRCA	Body	3.76437	2.23676
CRCA	Body	5.07668	0.836566
CRCA	Body	4.20854	1.23529
CRCA	Body	3.31283	4.19269
CRCA	Body	4.33613	3.07255
CRCA	Body	3.90494	3.76486
CRCA	Body	5.20232	0.612538
CRCA	Body	5.48445	0.974894
CRCA	Body	5.7519	1.26035
STRV	Body	2.0033	-1.53807
STRV	Body	2.41808	-1.59094
STRV	Body	2.53274	-1.46164
STRV	Body	2.62199	-1.49773
STRV	Body	2.87446	-1.06053
STRV	Body	1.44407	-1.40501
STRV	Body	2.25224	-2.97866
STRV	Body	2.41714	-1.73759
STRV	Body	1.92461	-2.48265
STRV	Body	1.59969	-1.83668
STRV	Body	2.45654	-1.58295
STRV	Body	2.20042	-1.66707
