# Supplementary material for: Decreased liver B vitamin-related enzymes as a metabolic hallmark of cancer cachexia
Source: Nat Commun. 2023 Oct 6;14:6246. doi: 10.1038/s41467-023-41952-w (PMC10558488; doi:10.1038/s41467-023-41952-w)
Supplement: Supplementary file 4 — Source Data [file 41467_2023_41952_MOESM4_ESM.zip › source_data_ed3/Fig4c.xlsx]

## Sheet: Fig4c
metabolite	protein_conc	metabolite_conc	class
AcCoA	7.28207e-05	1.11632e-05	Total metabolites
Adenine	1.87e-07	1.27379e-05	Total metabolites
Ado	1.1215e-08	4.33218e-05	Total metabolites
ADP	5.19973e-05	0.000524469	Total metabolites
ADPRib	3.72e-09	0.000156639	Total metabolites
Ala	9.94618e-06	0.00591134	Total metabolites
AminoAdp	6.2e-08	7.08157e-05	Total metabolites
AMP	8.63908e-05	0.00204993	Total metabolites
Arg	1.74416e-05	1.37404e-05	Total metabolites
ARGS	1.5585e-05	1.07636e-05	Total metabolites
Asn	1.99595e-07	0.000118636	Total metabolites
Asp	2.21766e-05	0.000708604	Total metabolites
ATP	0.000370159	0.000114287	Total metabolites
Azelate	8.85e-08	2.69072e-06	Total metabolites
betaAla	2.12705e-06	0.000203813	Total metabolites
Betaine	1.657e-05	0.00229283	Total metabolites
Carnitine	2.16475e-06	0.000287813	Total metabolites
CHO	7.4444e-07	0.000220332	Total metabolites
CHOCDP	2.0685e-08	4.75911e-05	Total metabolites
CHOP	5.206e-08	0.00113969	Total metabolites
Citrate	2.5885e-05	3.76113e-05	Total metabolites
CMP	6.93549e-06	3.16336e-05	Total metabolites
CoA	0.000185336	4.68558e-05	Total metabolites
Cr	3.14952e-06	0.000337757	Total metabolites
Cys	2.23916e-05	8.9267e-06	Total metabolites
Cyst	1.0735e-06	3.0344e-05	Total metabolites
Cytidine	1.4115e-08	1.77743e-06	Total metabolites
DHAP	1.13665e-05	8.72644e-05	Total metabolites
DMGly	1.2565e-05	0.000110484	Total metabolites
EAP	3.6415e-08	0.000375659	Total metabolites
FAD	8.71246e-05	6.75967e-05	Total metabolites
Fponesix	8.67724e-06	5.39628e-05	Total metabolites
Fumarate	1.36765e-05	0.000308257	Total metabolites
G1P	1.35034e-05	9.47756e-05	Total metabolites
G3P	3.41869e-06	0.00396789	Total metabolites
G6P	2.7475e-06	0.000467664	Total metabolites
GABA	1.91457e-05	3.8136e-05	Total metabolites
gammaGlucys	1.86e-06	2.42471e-05	Total metabolites
GBA	1.195e-08	3.42078e-05	Total metabolites
gBtybetaine	8.957e-06	2.37836e-05	Total metabolites
GDP	2.34903e-05	2.62041e-05	Total metabolites
GDPmannose	2.47775e-07	2.20845e-05	Total metabolites
GlcNAc	4.85e-09	4.97932e-06	Total metabolites
GlcNAc1P	5.05e-08	1.21204e-05	Total metabolites
GlcNAc6P	3.0473e-07	1.66843e-05	Total metabolites
Gln	5.17654e-06	0.00537172	Total metabolites
Glu	5.09983e-05	0.00172002	Total metabolites
Glucuronate	2.1715e-07	0.000106558	Total metabolites
GluNAc	2.345e-09	9.24743e-05	Total metabolites
Glutarate	3.42315e-07	1.44132e-05	Total metabolites
Gly	5.49338e-05	0.0034957	Total metabolites
GMP	1.75501e-05	0.000366747	Total metabolites
GPC	2.26918e-06	0.00052675	Total metabolites
GSH	0.000146125	0.00780217	Total metabolites
GSSG	2.32897e-05	0.00149632	Total metabolites
Guanosine	7.7e-09	1.32166e-05	Total metabolites
HG	7.4675e-08	2.68966e-05	Total metabolites
His	9.67915e-07	0.000587563	Total metabolites
HMG	8.615e-09	2.81668e-06	Total metabolites
HTAU	9.2e-08	0.000231563	Total metabolites
HX	2.96e-06	0.000169063	Total metabolites
Hyp	4.465e-07	5.24531e-05	Total metabolites
IMP	1.90249e-06	0.000402768	Total metabolites
Inosine	1.4277e-06	0.000575479	Total metabolites
Kyn	1.694e-05	6.39769e-07	Total metabolites
Leu	3.2653e-07	0.000372596	Total metabolites
Lys	5.71005e-06	0.00105807	Total metabolites
Malate	3.05793e-05	0.000905975	Total metabolites
Malonate	2.4415e-08	6.62512e-06	Total metabolites
Met	3.17691e-05	4.97268e-05	Total metabolites
MTA	1.1965e-07	4.44364e-06	Total metabolites
NAc1SPD	3e-11	1.696e-06	Total metabolites
NAD	0.000326769	0.000509657	Total metabolites
NADH	0.000262822	0.000188885	Total metabolites
NADP	0.00013999	0.000128548	Total metabolites
NAM	4.22578e-06	0.000603444	Total metabolites
NeumNAc	1.015e-07	7.18009e-06	Total metabolites
oAcetylcarnitine	4.8475e-07	0.000988382	Total metabolites
Ornith	5.355e-06	0.000309251	Total metabolites
OxPro	9.85e-08	0.000112348	Total metabolites
Pantothenate	1.925e-09	5.53608e-06	Total metabolites
PEP	9.355e-06	1.49876e-05	Total metabolites
PG	7.31025e-06	4.56812e-05	Total metabolites
PGthree	2.65567e-05	6.62142e-05	Total metabolites
Phe	6.2e-08	0.000115401	Total metabolites
Pipecolate	1.63e-06	8.44893e-06	Total metabolites
PMP	2.94e-07	4.17221e-05	Total metabolites
Pro	4.25863e-06	0.00031445	Total metabolites
PTRS	4.6568e-07	1.52093e-06	Total metabolites
RP	4.36153e-06	2.00746e-05	Total metabolites
RuP	4.90005e-06	0.000562041	Total metabolites
SAH	4.96193e-05	7.32786e-05	Total metabolites
SAM	2.26097e-05	5.70034e-05	Total metabolites
SAR	3.2175e-05	0.000136815	Total metabolites
Ser	1.10023e-05	0.000443066	Total metabolites
SP	4.462e-06	0.000205797	Total metabolites
SPD	3e-11	2.23527e-05	Total metabolites
Succinate	1.08913e-06	0.000573478	Total metabolites
TAU	3.28895e-06	0.0064054	Total metabolites
TAUCHO	3.01789e-06	0.000192266	Total metabolites
Thiamine	8.75e-09	9.91025e-06	Total metabolites
Thr	7.07681e-06	0.000317114	Total metabolites
TMAO	6.045e-06	3.77464e-05	Total metabolites
TML	4.075e-09	3.72182e-06	Total metabolites
Trp	1.7989e-07	3.42088e-05	Total metabolites
Tyr	3.7948e-06	0.00012292	Total metabolites
UDP	2.32562e-05	2.1043e-05	Total metabolites
UDPGlcNAc	6.18985e-07	0.000350605	Total metabolites
UDPglucose	1.85815e-05	0.000411052	Total metabolites
UDPglucuronate	2.32917e-05	9.00185e-05	Total metabolites
UMP	6.84404e-06	0.000580583	Total metabolites
Urea	1.59978e-05	0.00650119	Total metabolites
Uridine	1.413e-08	0.000208713	Total metabolites
UTP	4.925e-09	3.30737e-06	Total metabolites
Val	3.36465e-07	0.000417313	Total metabolites
Xanthine	7.1485e-07	0.00020375	Total metabolites
betaAla	2.12705e-06	0.000203813	Cofactor metabolites
CoA	0.000185336	4.68558e-05	Cofactor metabolites
FAD	8.71246e-05	6.75967e-05	Cofactor metabolites
NAD	0.000326769	0.000509657	Cofactor metabolites
NADH	0.000262822	0.000188885	Cofactor metabolites
NADP	0.00013999	0.000128548	Cofactor metabolites
NAM	4.22578e-06	0.000603444	Cofactor metabolites
Pantothenate	1.925e-09	5.53608e-06	Cofactor metabolites
PMP	2.94e-07	4.17221e-05	Cofactor metabolites
SAM	2.26097e-05	5.70034e-05	Cofactor metabolites
Thiamine	8.75e-09	9.91025e-06	Cofactor metabolites

## Sheet: KEGG_metabolite_name
kegg_id	metabolite_name
C07091	AAA
C02356	AB
C01670	ABARG
C01234	ACC
C00024	AcCoA
C05135	AceHist
C02129	Acetylbutyrate
C01996	Ach
C00147	Adenine
C00054	AdeP
C03794	Adesuc
C06104	Adipate
C03626	ADMA
C00212	Ado
C00008	ADP
C00498	ADPglucose
C00301	ADPRib
C00179	Agmatine
C03678	AHydrxyBtyr
C05145	AIB
C04677	AICAR
C04677	AICAR
C03782	AIEPone
C03557	AIEPtwo
C00041	Ala
C00993	AlaAla
C01073	AlaNAc
C00499	Allantoate
C01551	Allantoin
C08265	Alliin
C00248	alphaLipoamide
C00248	alphaLipoamide
C06818	Amantadine
C02115	AMeSer
C00956	AminoAdp
C10901	Aminobenzimidazole
C02378	Aminohexanoate
C06057	Aminopropanediol
C02518	Aminosalicylate
C00020	AMP
C01367	AMPthree
C00292	Aniline
C01262	ANSR
C00108	Anthranilate
C01987	AP
C05672	APPP
C00224	APS
C00062	Arg
C01404	Arginineethylester
C03406	ARGS
C00152	Asn
C00049	Asp
C01042	AspNAc
C00002	ATP
C08261	Azelate
C05670	BAPN
C00813	Barbiturate
C02512	BCAla
C09815	Benzamide
C01784	Benzamidine
C02009	Benzimidazole
C00180	Benzoate
C02137	Benzoylformate
C09816	Benzylsuccinate
C00099	betaAla
C05341	betaAlaLys
C05568	betaImidazolelactate
C00719	Betaine
C02486	betaLeu
C08269	Betonicine
C00120	Biotin
C03375	Bisaminopropylamine
C00576	BTL
C00246	Butanoate
C00246	Butanoate
C00438	CAA
C01672	Cadaverine
C00575	cAMP
C00308	Canavanine
C00318	Carnitine
C02256	Castanospermine
C02354	cCMP
C00112	CDP
C00942	cGMP
C00571	CHA
C00114	CHO
C00307	CHOCDP
C00695	Cholate
C00588	CHOP
C00943	cIMP
C00417	cisAconitate
C00327	Cit
C02226	Citraconate
C02614	Citramalate
C00158	Citrate
C02635	ClAla
C03969	cLeu
C00055	CMP
C00128	CMPNeuNAc
C00010	CoA
C00300	Cr
C00169	CRBMP
C00791	Creatinine
C00386	CRNS
C01771	Crotonate
C00606	Csulfinate
C00063	CTP
C00968	CyclicdAMP
C00097	Cys
C01419	CysGly
NA	CysGSD
NA	CysGSD
NA	CysGSD
C05824	CysSsulf
C02291	Cyst
C01678	Cystea
C00506	Cysteate
C00491	Cystine
C00475	Cytidine
C00380	Cytosine
C03413	D12SPD
C01260	D5TP
NA	D8SPD
C03758	DA
C00206	dADP
C00360	dAMP
C00986	DAPonethree
C06393	DAPtwothree
C00131	dATP
C00431	DAVA
C03283	DButy
C00705	dCDP
C00239	dCMP
C00458	dCTP
C06772	DEA
C01571	Decanoate
C00881	Deocytidine
C00330	Deoguanosine
C05512	Deoinosine
C00672	DeoRibP
C05198	Deoxyadenosine
C06369	DeoxyG6P
C02627	Deoxystreptamine
C01909	Desthiobiotin
C00286	dGTP
C00111	DHAP
C00337	DHO
C02273	Digalacturonate
C02953	Dihydrobiopterin
C04874	Dihydroneopterin
C00628	Dihydroxybenzoate
C00429	Dihyura
C11003	Dimethylaniline
C03114	Dimethylbenzimidazole
C11016	Diphenylamine
C01345	dITP
C01060	DITyr
C01026	DMGly
C04259	DMHit
C02678	Dodecanedioate
C02679	Dodecanoate
C00355	DOPA
C01159	DPG
C00363	dTDP
C00364	dTMP
C00459	dTTP
C01346	dUDP
C00365	dUMP
C00460	dUTP
C00346	EAP
C06231	Ectoine
C00279	EP
C00788	Epinephrine
C00016	FAD
C00430	FALA
C00440	FMTHF
C00504	Folate
C00085	FP
C00354	Fponesix
C03145	FrmMet
C00122	Fumarate
C01546	Furoate
NA	FUsaricAcid
C00103	G1P
C00093	G3P
C00092	G6P
C00258	GA
C00581	GAA
C00334	GABA
C04037	Galacturonate1P
NA	gammaGluAB
C00669	gammaGlucys
C01035	GBA
C01181	gBtybetaine
C00035	GDP
C00096	GDPmannose
C00048	GLA
C00329	Glc
C00140	GlcNAc
C01239	GlcsyNAc
C04501	GlcNAc1P
C00357	GlcNAc6P
C00352	GlcNP
C00064	Gln
C00025	Glu
C00025	Glu
C00257	Gluconate
C03752	Glucosaminate
C00031	Glucose
C00191	Glucuronate
C01425	GluGlu
C00624	GluNAc
C05829	GluNCbmy
C00489	Glutarate
C00037	Gly
C01921	Glycocholate
C00160	Glycolate
C02037	GlyGly
C02155	GlyLeu
C00144	GMP
C00661	GP
C00670	GPC
C08304	Gramine
C03139	GSA
C00051	GSH
C00127	GSSG
C00044	GTP
C10898	Guanidinobenzimidazole
C00242	Guanine
C00387	Guanosine
C08306	HA
C09209	Harman
C05984	HB
C05984	HB
C05984	HB
C05984	HB
C05984	HB
C01817	HCY
C02774	Hdecanoate
C17714	Heptanoate
C01585	Hexanoate
C00155	Hey
C02630	HG
C01586	Hippurate
C00135	His
C02997	HisNAc
C00388	HIST
C00860	Histidinol
C02794	Hkyn
C06672	HMBU
C03761	HMG
C05584	HMOMAN
C01020	HNA
C00884	Homocarnosine
NA	HPA
C01744	HPPthreefour
C01198	HPPthreetwo
C00263	HSer
C00519	HTAU
C05582	HVNL
C05582	HVNL
C00262	HX
C01089	HyBA
C00632	Hydroxyanthranilate
C06103	Hydroxyhexanoate
C05635	Hydroxyindoleacetate
C11527	Hydroxymandelate
NA	Hydroxyoctanoate
C05852	Hydroxyphenylacetate
C01013	Hydroxyprop
C16741	HyLys
C05562	HyMeIMD
C01015	Hyp
C00643	HyTrp
C07044	HyUrea
C02640	IAA
C02787	IBA
C10600	Ibotenate
C00104	IDP
C00407	Ile
C02835	Imdace
C00130	IMP
C02421	INA
C00637	Indoleacetaldehyde
C02693	Indoleacetamide
C00954	Indoleacetate
C11284	Indolebutyrate
C00955	Indoleethanol
NA	IndoSulf
C00294	Inosine
C05771	IPA
C05123	Isethionate
C00630	IsobutyrylCoA
C00311	Isocitrate
C02504	Isopropylmalate
C00490	Itaconate
C00081	ITP
C02515	Ityr
C00109	KBA
C00233	Ketoleucine
C00328	Kyn
C00186	Lactate
C00123	Leu
C03264	LeucicAcid
C11331	LeuLeuTyr
C02710	LeuNAc
C00047	Lys
C01930	Lysinamide
C00913	MA
C00711	Malate
C00383	Malonate
C00083	MalonylCoA
C03570	Mannosamine
C08434	MAP
C08262	MBA
C03795	MDAdeno
C08309	MDMTRP
C02721	MeAla
C02376	MeCyt
C01046	MeGlu
C02294	MeGx
C01152	MeHis
C08737	Melamine
C01598	Melatonin
C02704	MeSulfate
C00073	Met
C07151	Metformin
C03173	MethioAce
C05659	Methoxytryptamine
C05587	Methoxytyramine
C03592	Methyldeoxycytidine
C05127	MethylHist
C02557	MethylmaloCoA
C04294	Methylthiazoleethanol
C05660	Metida
C02712	MetNAc
C02989	MetSOx
C03510	MetSOxm
C02242	Mgseven
C02230	Mgthree
C00587	mHydroxybenzoate
C02918	MNA
C02494	mOneAdeno
C00170	MTA
C11145	MTSF
C00879	Mucate
C02713	MumNAc
C06470	Muramate
C08311	Muscimol
C02727	N6AceLysine
C00857	NAADP
C00612	NAc1SPD
C01029	NAc8SPD
C00003	NAD
C00004	NADH
C00006	NADP
C00005	NADPH
C00153	NAM
C00270	NeumNAc
C01044	NFormylaspartate
C01047	NgammaEthylglutamine
C00253	Nicotinate
C00745	Nicotine
C02299	NMethylaniline
C01004	NMNA
C11118	NMP
C06213	NMTRP
C00547	Noradrenaline
C06524	Nornicotine
C02571	oAcetylcarnitine
C00979	OAS
C01772	oCoumarate
C06423	Octanoate
C04137	Octopine
C01740	Octylamine
C00026	OGA
C00805	oHydroxybenzoate
C07588	oHydroxyhippurate
C01103	OMP
C01180	OMTA
NA	OPA
C21016	OPH
C00077	Ornith
C00437	OrnithNAc
C00295	Orotate
C00322	Oxoadipate
NA	Oxohexanoate
C00141	Oxoisopentanoate
NA	Oxooctanoate
C01879	OxPro
C05682	PACE
C05598	PAG
C00568	pAminobenzoate
C00864	Pantothenate
C05942	PCA
C00811	pCoumarate
C05332	PEA
C01601	Pelargonate
C00803	Pentanoate
C00074	PEP
C00345	PG
C00639	PGF2alpha
C00197	PGthree
C00631	Pgtwo
C00079	Phe
C03519	PheNAc
C02735	Phenylethanolamine
C05607	Phenyllactate
C02734	Phenylphosphate
C05629	Phenylpropionate
C00166	Phenylpyruvate
C02455	PhenylTha
NA	PhePhe
C01606	Phthalate
C00156	pHydroxybenzoate
C00642	pHydroxyphenylacetate
C01204	Phytate
C01950	Picolinamide
C02656	Pimelate
C00408	Pipecolate
C00647	PMP
C00931	Porphobilinogen
C00148	Pro
C10172	ProBet
C00163	Propionate
C00584	ProstaglandinE
C00119	PRPP
C01005	PSer
C10865	Pseudopelletierine
C00715	Pterin
C00134	PTRS
C02714	PTRSNAc
C15587	Purine
C01736	Purineriboside
C00481	Pyrazole
C00250	Pyridoxal
C00534	Pyridoxamine
C00847	Pyridoxate
C00314	Pyridoxine
C00022	Pyruvate
C03722	QA
C00296	Quinate
C06325	Quinolinecarboxylate
C00255	Riboflavin
C00117	RP
C01182	RuDP
C00199	RuP
C00818	Saccharate
C00021	SAH
C00019	SAM
C00019	SAM
C00213	SAR
C00449	SCCP
NA	SDMA
C08277	Sebacate
C00835	Sepiapterin
C00065	Ser
C02703	SerOsulf
C00780	SERT
C00493	Shikimate
C00482	Sinapate
C03451	SLactoGlutath
C03172	SMM
C01096	Sorbitolphosphate
C05382	SP
C00315	SPD
C00750	SPM
C02567	SPMNAc
C00042	Succinate
C00091	SucCoA
C01118	SucHSer
C04548	Synephrine
C10833	Syringate
C00898	Tartrate
C00245	TAU
C05122	TAUCHO
C01959	Taurocyamine
C03618	TBMethylAsp
C00842	TDPglucose
C06337	Terephthalate
C02890	Tetrahydropalmatine
C00378	Thiamine
C02595	Thiopheneacetate
C01494	THMCIN
C00188	Thr
C01620	Threonate
C00214	Thymidine
C00178	Thymine
C08279	Tiglate
C02465	TITyr
C01104	TMAO
C03793	TML
C01081	TMP
C01008	TMS
C02341	transAconitate
C00423	transCinnamate
C00371	transZeatin
C00689	Trehalosephosphate
C03958	TRH
C07166	Trientine
C00729	Tropine
C00783	Tropinone
C00078	Trp
C00398	Tryptamine
C00483	TYA
C00082	Tyr
C03404	Tyrosinemethylester
C00015	UDP
C00043	UDPGlcNAc
C00029	UDPglucose
C00167	UDPglucuronate
C00105	UMP
C17715	Undecanoate
C02642	UPA
C00106	Uracil
C03030	Uracil5CA
C00366	Urate
C00086	Urea
C00299	Uridine
C00785	Urocanate
C00075	UTP
C00183	Val
NA	ValNAc
C00385	Xanthine
NA	Xanthopterin
C01762	Xanthosine
C02470	Xanthurenate
C00655	XMP
C00700	XTP
