# Supplementary material for: Decreased liver B vitamin-related enzymes as a metabolic hallmark of cancer cachexia
Source: Nat Commun. 2023 Oct 6;14:6246. doi: 10.1038/s41467-023-41952-w (PMC10558488; doi:10.1038/s41467-023-41952-w)
Supplement: Supplementary file 4 — Source Data [file 41467_2023_41952_MOESM4_ESM.zip › source_data_ed3/FigS7g.xlsx]

## Sheet: FigS6g
up_ac	abd	fc	class	class2
A0JNU3	9.42768e-07	-0.207519	All mRNAs (1+2+3)	CRCA
A1A5B6	9.00795e-10	-0.0354295	All mRNAs (1+2+3)	CRCA
A1IGU4	4.77257e-08	-0.221117	All mRNAs (1+2+3)	CRCA
A1Z198	2.56585e-11	-0.0413345	All mRNAs (1+2+3)	CRCA
A2A432	4.1294e-07	-0.0843141	All mRNAs (1+2+3)	CRCA
A2A4P0	3.50713e-08	0.0196726	All mRNAs (1+2+3)	CRCA
A2A5R2	1.82995e-07	-0.125155	All mRNAs (1+2+3)	CRCA
A2A5Z6	3.65812e-08	0.0269398	All mRNAs (1+2+3)	CRCA
A2A690	3.92588e-09	-0.0760273	All mRNAs (1+2+3)	CRCA
A2A699	9.98956e-09	-0.0413427	All mRNAs (1+2+3)	CRCA
A2A6A1	4.7501e-08	-0.0839558	All mRNAs (1+2+3)	CRCA
A2A6T1	2.47138e-08	-0.343287	All mRNAs (1+2+3)	CRCA
A2A761	9.61672e-09	0.0893676	All mRNAs (1+2+3)	CRCA
A2A791	7.77662e-08	-0.0231267	All mRNAs (1+2+3)	CRCA
A2A863	3.14962e-08	-0.064898	All mRNAs (1+2+3)	CRCA
A2A8L5	1.03424e-07	0.0751238	All mRNAs (1+2+3)	CRCA
A2A8U2	1.26069e-08	-0.0304128	All mRNAs (1+2+3)	CRCA
A2A8Z1	1.74687e-07	0.113871	All mRNAs (1+2+3)	CRCA
A2A974	5.25218e-07	0.138047	All mRNAs (1+2+3)	CRCA
A2A9C3	4.44579e-09	-0.15696	All mRNAs (1+2+3)	CRCA
A2A9T0	8.77461e-09	0.274707	All mRNAs (1+2+3)	CRCA
A2AAY5	1.6326e-08	0.103265	All mRNAs (1+2+3)	CRCA
A2AB59	9.99514e-08	0.00695863	All mRNAs (1+2+3)	CRCA
A2ABU4	1.41922e-09	0.555635	All mRNAs (1+2+3)	CRCA
A2ABV5	1.78963e-08	0.104884	All mRNAs (1+2+3)	CRCA
A2ADA5	2.84732e-08	-0.0540643	All mRNAs (1+2+3)	CRCA
A2ADY9	5.71788e-07	-0.259126	All mRNAs (1+2+3)	CRCA
A2AF47	3.42141e-08	0.271361	All mRNAs (1+2+3)	CRCA
A2AGH6	5.49962e-08	-0.183014	All mRNAs (1+2+3)	CRCA
A2AGT5	3.18895e-07	-0.179328	All mRNAs (1+2+3)	CRCA
A2AH22	4.3759e-09	0.119099	All mRNAs (1+2+3)	CRCA
A2AHC3	1.76055e-08	0.0464778	All mRNAs (1+2+3)	CRCA
A2AHJ4	7.74857e-09	0.214012	All mRNAs (1+2+3)	CRCA
A2AI08	7.02025e-10	-0.232938	All mRNAs (1+2+3)	CRCA
A2AIV8	4.31018e-08	0.189534	All mRNAs (1+2+3)	CRCA
A2AJ88	8.20509e-08	0.0787757	All mRNAs (1+2+3)	CRCA
A2AJB2	5.00655e-09	0.226817	All mRNAs (1+2+3)	CRCA
A2AJI0	1.68256e-07	0.0980193	All mRNAs (1+2+3)	CRCA
A2AJK6	1.39958e-09	0.416533	All mRNAs (1+2+3)	CRCA
A2AJL3	4.47795e-07	-0.270227	All mRNAs (1+2+3)	CRCA
A2AJQ3	1.33311e-08	0.049613	All mRNAs (1+2+3)	CRCA
A2AJT4	9.81448e-09	-0.255193	All mRNAs (1+2+3)	CRCA
A2AKK5	5.15464e-07	-0.391978	All mRNAs (1+2+3)	CRCA
A2AKQ0	7.31972e-08	0.237099	All mRNAs (1+2+3)	CRCA
A2AKX3	6.92148e-09	0.0654187	All mRNAs (1+2+3)	CRCA
A2AL36	2.39586e-08	-0.151519	All mRNAs (1+2+3)	CRCA
A2ALK8	1.60464e-08	0.0258457	All mRNAs (1+2+3)	CRCA
A2ALS5	2.36194e-08	0.711993	All mRNAs (1+2+3)	CRCA
A2ALU4	1.15099e-07	-0.210081	All mRNAs (1+2+3)	CRCA
A2ALW5	1.17459e-07	-0.0536106	All mRNAs (1+2+3)	CRCA
A2AN08	1.36562e-06	-0.17892	All mRNAs (1+2+3)	CRCA
A2ANX9	3.7704e-09	-0.274394	All mRNAs (1+2+3)	CRCA
A2APB8	8.25079e-09	0.0509301	All mRNAs (1+2+3)	CRCA
A2APF3	4.65731e-08	0.0638974	All mRNAs (1+2+3)	CRCA
A2APT9	3.28059e-08	0.127923	All mRNAs (1+2+3)	CRCA
A2APV2	4.27773e-08	0.0419404	All mRNAs (1+2+3)	CRCA
A2AQ07	4.83491e-09	-0.254837	All mRNAs (1+2+3)	CRCA
A2AQ19	6.12509e-08	-0.0107485	All mRNAs (1+2+3)	CRCA
A2AQ25	1.45648e-07	-0.0404053	All mRNAs (1+2+3)	CRCA
A2AR02	2.58307e-08	-0.0697087	All mRNAs (1+2+3)	CRCA
A2ARA8	2.23079e-08	-0.248891	All mRNAs (1+2+3)	CRCA
A2ARI4	6.8118e-10	0.0275312	All mRNAs (1+2+3)	CRCA
A2AS55	3.70546e-10	-0.0272664	All mRNAs (1+2+3)	CRCA
A2AS89	1.15069e-06	-0.274607	All mRNAs (1+2+3)	CRCA
A2ASA8	1.04001e-08	-0.33007	All mRNAs (1+2+3)	CRCA
A2ASQ1	1.12475e-07	-0.0971961	All mRNAs (1+2+3)	CRCA
A2ASZ8	5.84549e-08	-0.278306	All mRNAs (1+2+3)	CRCA
A2AT37	4.56076e-08	-0.0568477	All mRNAs (1+2+3)	CRCA
A2ATU0	8.12844e-07	0.422937	All mRNAs (1+2+3)	CRCA
A2AU37	1.24907e-07	-0.0491386	All mRNAs (1+2+3)	CRCA
A2AUM9	1.25164e-08	-0.136202	All mRNAs (1+2+3)	CRCA
A2AUY4	1.0637e-07	-0.0180882	All mRNAs (1+2+3)	CRCA
A2AVJ5	4.79432e-09	-0.133006	All mRNAs (1+2+3)	CRCA
A2AWA9	3.09245e-07	0.0505919	All mRNAs (1+2+3)	CRCA
A2AWL7	2.41833e-07	0.156421	All mRNAs (1+2+3)	CRCA
A2AWP8	2.56181e-08	-0.198593	All mRNAs (1+2+3)	CRCA
A2BDX3	3.14283e-07	0.150811	All mRNAs (1+2+3)	CRCA
A2BE28	7.0297e-08	-0.197454	All mRNAs (1+2+3)	CRCA
A2BH40	1.52919e-07	-0.0804064	All mRNAs (1+2+3)	CRCA
A2CG49	2.93653e-08	0.056776	All mRNAs (1+2+3)	CRCA
A2CG63	1.56268e-08	-0.239378	All mRNAs (1+2+3)	CRCA
A2RSJ4	7.12612e-08	-0.000401246	All mRNAs (1+2+3)	CRCA
A2RSQ0	5.11762e-08	-0.0295325	All mRNAs (1+2+3)	CRCA
A2RT67	2.95563e-08	0.0133668	All mRNAs (1+2+3)	CRCA
A2RTL5	9.34661e-08	-0.166271	All mRNAs (1+2+3)	CRCA
A2TJV2	1.18458e-08	-0.0290423	All mRNAs (1+2+3)	CRCA
A3KFM7	6.12099e-08	-0.116753	All mRNAs (1+2+3)	CRCA
A3KG59	2.10609e-09	-0.170677	All mRNAs (1+2+3)	CRCA
A3KGB4	1.91907e-07	0.0811882	All mRNAs (1+2+3)	CRCA
A3KGF7	7.14054e-09	0.143429	All mRNAs (1+2+3)	CRCA
A3KGS3	1.79532e-07	-0.123343	All mRNAs (1+2+3)	CRCA
A3KGV1	1.04969e-09	0.149324	All mRNAs (1+2+3)	CRCA
A3KMP2	1.31496e-06	-0.236724	All mRNAs (1+2+3)	CRCA
A4FUP9	3.36361e-09	-0.114218	All mRNAs (1+2+3)	CRCA
A6H584	5.16439e-08	0.17401	All mRNAs (1+2+3)	CRCA
A6H5X4	1.11105e-08	-0.364131	All mRNAs (1+2+3)	CRCA
A6H5Y1	3.39748e-09	-0.0576992	All mRNAs (1+2+3)	CRCA
A6H5Y3	5.27937e-08	0.104361	All mRNAs (1+2+3)	CRCA
A6H5Z3	2.34096e-08	0.037813	All mRNAs (1+2+3)	CRCA
A6H611	2.01427e-07	-0.329275	All mRNAs (1+2+3)	CRCA
A6H619	1.2532e-09	0.00886389	All mRNAs (1+2+3)	CRCA
A6H687	2.68495e-09	-0.0282056	All mRNAs (1+2+3)	CRCA
A6H6A9	7.61424e-08	-0.0523162	All mRNAs (1+2+3)	CRCA
A6H6E2	4.90006e-09	-0.323014	All mRNAs (1+2+3)	CRCA
A6PWY4	2.86879e-09	-0.0278508	All mRNAs (1+2+3)	CRCA
A6X8Z5	9.64095e-08	0.0824656	All mRNAs (1+2+3)	CRCA
A6X919	1.62308e-07	0.180172	All mRNAs (1+2+3)	CRCA
A7MCT6	2.49073e-07	-0.08726	All mRNAs (1+2+3)	CRCA
A8C756	5.58527e-08	0.069905	All mRNAs (1+2+3)	CRCA
A8Y5H7	4.79522e-08	-0.141151	All mRNAs (1+2+3)	CRCA
B1AQJ2	1.72831e-08	0.179094	All mRNAs (1+2+3)	CRCA
B1AR13	3.79362e-07	-0.0851251	All mRNAs (1+2+3)	CRCA
B1ARD6	1.62126e-08	-0.0853867	All mRNAs (1+2+3)	CRCA
B1AUE5	1.03828e-08	0.120399	All mRNAs (1+2+3)	CRCA
B1AUR6	1.07528e-09	-0.00343532	All mRNAs (1+2+3)	CRCA
B1AVH7	9.82686e-10	0.0643006	All mRNAs (1+2+3)	CRCA
B1AVY7	3.56654e-08	0.10448	All mRNAs (1+2+3)	CRCA
B1AVZ0	2.26503e-08	-0.00352659	All mRNAs (1+2+3)	CRCA
B1AWL2	1.78369e-09	0.101976	All mRNAs (1+2+3)	CRCA
B1AXH1	1.4112e-08	-0.0202504	All mRNAs (1+2+3)	CRCA
B1AY10	8.98479e-08	0.175232	All mRNAs (1+2+3)	CRCA
B1AY13	3.38772e-07	-0.00584147	All mRNAs (1+2+3)	CRCA
B1AZI6	1.62295e-07	-0.0944286	All mRNAs (1+2+3)	CRCA
B2RQC6	3.85764e-07	0.0719998	All mRNAs (1+2+3)	CRCA
B2RQE8	3.04708e-08	-0.0664782	All mRNAs (1+2+3)	CRCA
B2RQR8	5.15995e-09	0.12171	All mRNAs (1+2+3)	CRCA
B2RR83	9.53894e-08	0.0627677	All mRNAs (1+2+3)	CRCA
B2RRD7	3.10879e-08	0.0755257	All mRNAs (1+2+3)	CRCA
B2RRE7	1.70468e-07	-0.269668	All mRNAs (1+2+3)	CRCA
B2RS91	6.31244e-10	0.00347476	All mRNAs (1+2+3)	CRCA
B2RSH2	1.67094e-09	0.207627	All mRNAs (1+2+3)	CRCA
B2RU80	1.6147e-07	-0.193286	All mRNAs (1+2+3)	CRCA
B2RUP2	8.59002e-09	-0.0275406	All mRNAs (1+2+3)	CRCA
B2RUR8	8.50203e-08	0.290627	All mRNAs (1+2+3)	CRCA
B2RVL6	2.20298e-08	0.204847	All mRNAs (1+2+3)	CRCA
B2RWS6	6.79799e-08	0.0527225	All mRNAs (1+2+3)	CRCA
B2RX12	2.98591e-07	-0.452535	All mRNAs (1+2+3)	CRCA
B2RX14	7.38588e-08	0.15355	All mRNAs (1+2+3)	CRCA
B2RX88	6.01964e-09	-0.0233684	All mRNAs (1+2+3)	CRCA
B2RXR6	8.68054e-08	-0.167295	All mRNAs (1+2+3)	CRCA
B2RXS4	5.43679e-07	0.0260688	All mRNAs (1+2+3)	CRCA
B2RY04	1.15337e-07	-0.0107149	All mRNAs (1+2+3)	CRCA
B2RY56	2.33587e-07	-0.0622317	All mRNAs (1+2+3)	CRCA
B5X0G2	2.46701e-08	-0.226752	All mRNAs (1+2+3)	CRCA
B7ZMP1	2.05761e-07	-0.00495728	All mRNAs (1+2+3)	CRCA
B8JK39	3.37388e-08	0.293728	All mRNAs (1+2+3)	CRCA
B8ZXI1	1.53654e-08	0.0870377	All mRNAs (1+2+3)	CRCA
B9EJ80	6.42391e-08	-0.0376921	All mRNAs (1+2+3)	CRCA
B9EJ86	2.07074e-07	-0.0321615	All mRNAs (1+2+3)	CRCA
B9EJR8	6.66876e-08	-0.0193084	All mRNAs (1+2+3)	CRCA
B9EKI3	7.89598e-08	-0.0168911	All mRNAs (1+2+3)	CRCA
D0QMC3	4.7752e-08	-0.291967	All mRNAs (1+2+3)	CRCA
D2EAC2	5.84968e-09	-0.0688287	All mRNAs (1+2+3)	CRCA
D3YX43	1.13951e-08	0.24417	All mRNAs (1+2+3)	CRCA
D3YXJ0	7.42459e-09	0.0650362	All mRNAs (1+2+3)	CRCA
D3YXK1	3.97552e-09	0.106051	All mRNAs (1+2+3)	CRCA
D3YXK2	2.65869e-07	-0.356623	All mRNAs (1+2+3)	CRCA
D3YYU8	6.39248e-08	-0.0167385	All mRNAs (1+2+3)	CRCA
D3YZG8	9.62043e-10	0.143851	All mRNAs (1+2+3)	CRCA
D3YZP9	1.26029e-07	-0.0734081	All mRNAs (1+2+3)	CRCA
D3YZV8	6.55709e-09	0.0994954	All mRNAs (1+2+3)	CRCA
D3Z2R5	4.34219e-09	-0.198196	All mRNAs (1+2+3)	CRCA
D3Z6H8	2.87361e-09	0.449412	All mRNAs (1+2+3)	CRCA
D3Z6P0	2.15274e-08	0.133954	All mRNAs (1+2+3)	CRCA
D3Z6Q9	3.68883e-08	0.446606	All mRNAs (1+2+3)	CRCA
E0CYC6	1.38354e-07	-0.0126406	All mRNAs (1+2+3)	CRCA
E2JF22	1.89167e-08	0.075084	All mRNAs (1+2+3)	CRCA
E9PUQ8	4.32705e-09	0.137673	All mRNAs (1+2+3)	CRCA
E9PV24	7.50655e-07	0.192467	All mRNAs (1+2+3)	CRCA
E9PVA8	1.62232e-06	-0.187162	All mRNAs (1+2+3)	CRCA
E9PVB5	1.96025e-08	0.111696	All mRNAs (1+2+3)	CRCA
E9PVX6	1.30949e-07	-0.220209	All mRNAs (1+2+3)	CRCA
E9PW74	6.21495e-09	0.0500248	All mRNAs (1+2+3)	CRCA
E9PXF8	4.0887e-08	0.00917438	All mRNAs (1+2+3)	CRCA
E9PY46	1.64001e-08	-0.166303	All mRNAs (1+2+3)	CRCA
E9PYH6	7.4875e-09	-0.0668064	All mRNAs (1+2+3)	CRCA
E9PYK3	1.82971e-07	0.054994	All mRNAs (1+2+3)	CRCA
E9PYL2	1.09716e-08	0.103125	All mRNAs (1+2+3)	CRCA
E9PZJ8	1.99198e-07	-0.161979	All mRNAs (1+2+3)	CRCA
E9PZM4	1.10247e-06	0.0546571	All mRNAs (1+2+3)	CRCA
E9Q137	1.19667e-07	0.0932661	All mRNAs (1+2+3)	CRCA
E9Q1P8	6.94559e-08	-0.861414	All mRNAs (1+2+3)	CRCA
E9Q236	1.05505e-07	0.34545	All mRNAs (1+2+3)	CRCA
E9Q2M9	4.49736e-08	0.0334742	All mRNAs (1+2+3)	CRCA
E9Q309	2.78866e-07	-0.141225	All mRNAs (1+2+3)	CRCA
E9Q394	2.89808e-07	-0.0455914	All mRNAs (1+2+3)	CRCA
E9Q3C1	2.8112e-07	-0.322916	All mRNAs (1+2+3)	CRCA
E9Q3E1	9.32165e-09	-0.0181027	All mRNAs (1+2+3)	CRCA
E9Q3L2	4.59588e-07	-0.134382	All mRNAs (1+2+3)	CRCA
E9Q414	1.9745e-06	0.0481327	All mRNAs (1+2+3)	CRCA
E9Q4F7	9.34592e-09	0.0153966	All mRNAs (1+2+3)	CRCA
E9Q4N7	6.79794e-08	-0.0487216	All mRNAs (1+2+3)	CRCA
E9Q4P1	1.20274e-07	-0.0468318	All mRNAs (1+2+3)	CRCA
E9Q4Z2	1.7535e-06	-0.352678	All mRNAs (1+2+3)	CRCA
E9Q557	1.41238e-06	-0.0993372	All mRNAs (1+2+3)	CRCA
E9Q5C9	6.58485e-07	-0.0360083	All mRNAs (1+2+3)	CRCA
E9Q5F9	7.55109e-08	0.0129989	All mRNAs (1+2+3)	CRCA
E9Q5G3	6.55162e-09	-0.0349488	All mRNAs (1+2+3)	CRCA
E9Q5K4	1.08291e-06	-0.922598	All mRNAs (1+2+3)	CRCA
E9Q5K9	2.07255e-08	-0.0502989	All mRNAs (1+2+3)	CRCA
E9Q5Z5	6.63029e-10	0.203215	All mRNAs (1+2+3)	CRCA
E9Q612	1.31278e-09	-0.0171199	All mRNAs (1+2+3)	CRCA
E9Q634	1.54759e-07	-0.227119	All mRNAs (1+2+3)	CRCA
E9Q6B2	3.98054e-09	0.135803	All mRNAs (1+2+3)	CRCA
E9Q6P5	7.76806e-09	-0.261572	All mRNAs (1+2+3)	CRCA
E9Q735	2.0698e-07	-0.175995	All mRNAs (1+2+3)	CRCA
E9Q784	1.31094e-07	0.125379	All mRNAs (1+2+3)	CRCA
E9Q7D5	6.09945e-08	-0.230061	All mRNAs (1+2+3)	CRCA
E9Q7E2	3.24933e-08	0.0763556	All mRNAs (1+2+3)	CRCA
E9Q7G0	7.87441e-07	-0.180801	All mRNAs (1+2+3)	CRCA
E9Q7X6	9.77419e-09	0.182628	All mRNAs (1+2+3)	CRCA
E9Q816	1.6842e-08	0.140924	All mRNAs (1+2+3)	CRCA
E9Q8D0	4.34732e-08	0.0607475	All mRNAs (1+2+3)	CRCA
E9Q8I9	1.27091e-08	0.176164	All mRNAs (1+2+3)	CRCA
E9Q912	2.20242e-07	-0.0331831	All mRNAs (1+2+3)	CRCA
E9Q9A9	2.16051e-08	-0.498038	All mRNAs (1+2+3)	CRCA
E9Q9M8	1.13158e-09	0.245323	All mRNAs (1+2+3)	CRCA
E9Q9R9	4.0245e-08	-0.0906838	All mRNAs (1+2+3)	CRCA
E9Q9W4	1.92409e-09	0.106617	All mRNAs (1+2+3)	CRCA
E9QAT4	3.88872e-07	-0.202214	All mRNAs (1+2+3)	CRCA
F2Z461	1.63781e-09	-0.0605282	All mRNAs (1+2+3)	CRCA
F6SEU4	2.48469e-08	-0.0526816	All mRNAs (1+2+3)	CRCA
F6VAN0	3.65721e-09	0.0683519	All mRNAs (1+2+3)	CRCA
F7BWT7	4.95755e-10	0.14061	All mRNAs (1+2+3)	CRCA
F8VPQ2	1.16295e-08	0.144542	All mRNAs (1+2+3)	CRCA
F8VPU2	3.29905e-07	0.0384395	All mRNAs (1+2+3)	CRCA
F8VPZ5	1.96737e-08	0.0261134	All mRNAs (1+2+3)	CRCA
F8VPZ9	8.06478e-09	-0.185466	All mRNAs (1+2+3)	CRCA
F8VQB6	4.55745e-08	0.459714	All mRNAs (1+2+3)	CRCA
G3X982	3.32324e-06	-0.112159	All mRNAs (1+2+3)	CRCA
G3X987	2.8698e-08	0.0697839	All mRNAs (1+2+3)	CRCA
G3X9J0	1.40235e-08	0.177786	All mRNAs (1+2+3)	CRCA
G3X9K3	2.98467e-07	-0.0167673	All mRNAs (1+2+3)	CRCA
G3XA57	1.36924e-09	0.0752867	All mRNAs (1+2+3)	CRCA
G3XA59	1.63807e-09	0.0609864	All mRNAs (1+2+3)	CRCA
G5E829	4.5511e-07	0.0885365	All mRNAs (1+2+3)	CRCA
G5E861	9.57618e-09	0.0654612	All mRNAs (1+2+3)	CRCA
G5E870	1.91587e-07	-0.0063791	All mRNAs (1+2+3)	CRCA
G5E897	1.51319e-08	0.228098	All mRNAs (1+2+3)	CRCA
G5E8B9	6.59454e-09	0.0468946	All mRNAs (1+2+3)	CRCA
G5E8K5	3.17555e-07	0.305436	All mRNAs (1+2+3)	CRCA
G5E8P0	2.71169e-08	0.0373821	All mRNAs (1+2+3)	CRCA
G5E8Q8	2.86113e-08	-0.18521	All mRNAs (1+2+3)	CRCA
G5E8V9	2.62933e-07	-0.00202086	All mRNAs (1+2+3)	CRCA
O08528	4.10738e-08	0.281192	All mRNAs (1+2+3)	CRCA
O08529	3.52033e-07	-0.125554	All mRNAs (1+2+3)	CRCA
O08539	1.57568e-07	0.130306	All mRNAs (1+2+3)	CRCA
O08547	1.0867e-06	-0.177451	All mRNAs (1+2+3)	CRCA
O08550	3.981e-08	0.086777	All mRNAs (1+2+3)	CRCA
O08553	6.01391e-07	0.115486	All mRNAs (1+2+3)	CRCA
O08573	1.42021e-06	-0.44597	All mRNAs (1+2+3)	CRCA
O08579	6.96423e-08	-0.168299	All mRNAs (1+2+3)	CRCA
O08580	2.33803e-08	0.215889	All mRNAs (1+2+3)	CRCA
O08582	1.58277e-07	-0.12503	All mRNAs (1+2+3)	CRCA
O08585	5.15058e-07	0.00309253	All mRNAs (1+2+3)	CRCA
O08586	5.21489e-08	-0.133374	All mRNAs (1+2+3)	CRCA
O08600	2.55684e-07	0.0679493	All mRNAs (1+2+3)	CRCA
O08601	7.9314e-06	0.050219	All mRNAs (1+2+3)	CRCA
O08602	6.64816e-09	1.25949	All mRNAs (1+2+3)	CRCA
O08603	6.64816e-09	0.0267627	All mRNAs (1+2+3)	CRCA
O08605	2.95551e-08	0.137803	All mRNAs (1+2+3)	CRCA
O08609	7.26608e-08	0.100434	All mRNAs (1+2+3)	CRCA
O08648	1.51536e-08	-0.0111757	All mRNAs (1+2+3)	CRCA
O08663	4.3992e-07	0.0211127	All mRNAs (1+2+3)	CRCA
O08664	5.94199e-09	-0.0384855	All mRNAs (1+2+3)	CRCA
O08674	1.4421e-08	0.0361729	All mRNAs (1+2+3)	CRCA
O08677	1.28603e-06	0.0204232	All mRNAs (1+2+3)	CRCA
O08688	3.69908e-08	0.127641	All mRNAs (1+2+3)	CRCA
O08691	5.66825e-09	-0.0225486	All mRNAs (1+2+3)	CRCA
O08692	3.54741e-08	1.3712	All mRNAs (1+2+3)	CRCA
O08696	9.98513e-09	-0.0227628	All mRNAs (1+2+3)	CRCA
O08705	2.51783e-06	-0.258772	All mRNAs (1+2+3)	CRCA
O08715	8.53813e-07	-0.179801	All mRNAs (1+2+3)	CRCA
O08734	4.25254e-08	0.0170896	All mRNAs (1+2+3)	CRCA
O08736	1.08357e-08	-0.183945	All mRNAs (1+2+3)	CRCA
O08738	1.27778e-07	0.0788828	All mRNAs (1+2+3)	CRCA
O08739	2.52463e-08	-0.0697999	All mRNAs (1+2+3)	CRCA
O08740	1.6945e-08	0.0618519	All mRNAs (1+2+3)	CRCA
O08746	6.0756e-09	0.2802	All mRNAs (1+2+3)	CRCA
O08747	1.15924e-08	0.0178174	All mRNAs (1+2+3)	CRCA
O08749	5.91853e-06	-0.0629503	All mRNAs (1+2+3)	CRCA
O08750	8.04526e-10	-1.35425	All mRNAs (1+2+3)	CRCA
O08755	8.04016e-10	0.460353	All mRNAs (1+2+3)	CRCA
O08756	5.61722e-06	0.00674295	All mRNAs (1+2+3)	CRCA
O08759	1.98628e-07	-0.0130354	All mRNAs (1+2+3)	CRCA
O08760	3.34262e-09	0.0587551	All mRNAs (1+2+3)	CRCA
O08784	2.97159e-07	-0.0677199	All mRNAs (1+2+3)	CRCA
O08785	1.20306e-08	-0.801609	All mRNAs (1+2+3)	CRCA
O08789	7.02258e-09	-0.114285	All mRNAs (1+2+3)	CRCA
O08795	2.69825e-06	0.0503667	All mRNAs (1+2+3)	CRCA
O08796	6.66445e-08	0.511486	All mRNAs (1+2+3)	CRCA
O08800	2.20859e-08	0.0142012	All mRNAs (1+2+3)	CRCA
O08807	6.82135e-07	0.0154401	All mRNAs (1+2+3)	CRCA
O08808	4.17734e-07	-0.136796	All mRNAs (1+2+3)	CRCA
O08810	3.80917e-07	-0.00753736	All mRNAs (1+2+3)	CRCA
O08811	2.14114e-08	-0.0378163	All mRNAs (1+2+3)	CRCA
O08832	1.06339e-08	0.0043092	All mRNAs (1+2+3)	CRCA
O08848	1.0829e-07	-0.147601	All mRNAs (1+2+3)	CRCA
O08856	2.10489e-08	0.247405	All mRNAs (1+2+3)	CRCA
O08863	1.59314e-09	0.0235465	All mRNAs (1+2+3)	CRCA
O08900	1.34003e-09	0.0350669	All mRNAs (1+2+3)	CRCA
O08901	2.18906e-08	-0.014953	All mRNAs (1+2+3)	CRCA
O08908	1.00546e-08	0.0392423	All mRNAs (1+2+3)	CRCA
O08911	9.30128e-09	-0.0553809	All mRNAs (1+2+3)	CRCA
O08912	5.95505e-08	0.00947223	All mRNAs (1+2+3)	CRCA
O08914	8.39146e-07	-0.063328	All mRNAs (1+2+3)	CRCA
O08915	1.01156e-07	-0.00988843	All mRNAs (1+2+3)	CRCA
O08917	2.12325e-07	0.248689	All mRNAs (1+2+3)	CRCA
O08919	4.21762e-08	0.166157	All mRNAs (1+2+3)	CRCA
O08966	1.18898e-07	-0.0952048	All mRNAs (1+2+3)	CRCA
O08967	9.98897e-09	0.503149	All mRNAs (1+2+3)	CRCA
O08970	1.37326e-08	0.834983	All mRNAs (1+2+3)	CRCA
O08983	2.37012e-08	-0.064907	All mRNAs (1+2+3)	CRCA
O08989	8.71643e-08	-0.0111235	All mRNAs (1+2+3)	CRCA
O08992	4.77934e-08	0.0415112	All mRNAs (1+2+3)	CRCA
O08997	9.21274e-07	0.0277807	All mRNAs (1+2+3)	CRCA
O08999	1.37985e-08	-0.227689	All mRNAs (1+2+3)	CRCA
O09005	2.04e-08	-0.253984	All mRNAs (1+2+3)	CRCA
O09012	2.61671e-07	-0.126044	All mRNAs (1+2+3)	CRCA
O09039	2.27461e-08	0.0999866	All mRNAs (1+2+3)	CRCA
O09043	1.50264e-08	0.329875	All mRNAs (1+2+3)	CRCA
O09044	2.99076e-07	-0.0133255	All mRNAs (1+2+3)	CRCA
O09046	1.2699e-07	-0.0520724	All mRNAs (1+2+3)	CRCA
O09047	1.94943e-09	0.106253	All mRNAs (1+2+3)	CRCA
O09053	1.7072e-08	0.0098961	All mRNAs (1+2+3)	CRCA
O09061	8.51141e-07	-0.0493602	All mRNAs (1+2+3)	CRCA
O09106	8.44798e-08	-0.187175	All mRNAs (1+2+3)	CRCA
O09110	3.08368e-07	0.290193	All mRNAs (1+2+3)	CRCA
O09111	4.03836e-07	-0.109364	All mRNAs (1+2+3)	CRCA
O09117	4.25201e-07	-0.0162713	All mRNAs (1+2+3)	CRCA
O09130	1.08375e-08	0.0304295	All mRNAs (1+2+3)	CRCA
O09131	1.54895e-06	-0.672447	All mRNAs (1+2+3)	CRCA
O09158	2.49913e-07	-0.0866787	All mRNAs (1+2+3)	CRCA
O09159	4.86375e-07	0.0398658	All mRNAs (1+2+3)	CRCA
O09164	3.81826e-08	0.19909	All mRNAs (1+2+3)	CRCA
O09167	8.78958e-07	-0.173059	All mRNAs (1+2+3)	CRCA
O09172	9.12287e-07	-0.0603855	All mRNAs (1+2+3)	CRCA
O09173	5.03213e-06	-0.311243	All mRNAs (1+2+3)	CRCA
O09174	1.4583e-06	0.0547482	All mRNAs (1+2+3)	CRCA
O35071	1.28067e-07	-0.126655	All mRNAs (1+2+3)	CRCA
O35074	2.41334e-08	-0.145847	All mRNAs (1+2+3)	CRCA
O35075	8.68824e-08	0.0633311	All mRNAs (1+2+3)	CRCA
O35083	1.24638e-08	0.15527	All mRNAs (1+2+3)	CRCA
O35098	1.47569e-08	0.010033	All mRNAs (1+2+3)	CRCA
O35099	3.4814e-08	-0.0319237	All mRNAs (1+2+3)	CRCA
O35114	4.71636e-07	-0.00242791	All mRNAs (1+2+3)	CRCA
O35126	7.78038e-09	-0.0645693	All mRNAs (1+2+3)	CRCA
O35127	9.45099e-08	-0.138812	All mRNAs (1+2+3)	CRCA
O35129	5.77745e-06	-0.0742958	All mRNAs (1+2+3)	CRCA
O35130	6.91932e-08	0.122289	All mRNAs (1+2+3)	CRCA
O35134	5.68643e-08	-0.0295941	All mRNAs (1+2+3)	CRCA
O35144	1.21905e-08	0.0224932	All mRNAs (1+2+3)	CRCA
O35153	8.86274e-09	0.172606	All mRNAs (1+2+3)	CRCA
O35166	7.63476e-08	0.0400387	All mRNAs (1+2+3)	CRCA
O35177	6.19398e-09	0.293865	All mRNAs (1+2+3)	CRCA
O35207	8.2095e-09	0.0605534	All mRNAs (1+2+3)	CRCA
O35215	7.44775e-06	-0.210358	All mRNAs (1+2+3)	CRCA
O35218	8.08849e-08	-0.0130936	All mRNAs (1+2+3)	CRCA
O35226	4.42629e-07	-0.124789	All mRNAs (1+2+3)	CRCA
O35239	5.3775e-08	-0.43048	All mRNAs (1+2+3)	CRCA
O35242	4.57845e-09	-0.0469545	All mRNAs (1+2+3)	CRCA
O35245	1.96274e-08	-0.063242	All mRNAs (1+2+3)	CRCA
O35250	1.1147e-07	0.105438	All mRNAs (1+2+3)	CRCA
O35280	1.43351e-08	-0.0500565	All mRNAs (1+2+3)	CRCA
O35286	2.9237e-07	-0.115902	All mRNAs (1+2+3)	CRCA
O35295	3.86535e-07	-0.0451117	All mRNAs (1+2+3)	CRCA
O35298	2.80037e-09	-0.0632566	All mRNAs (1+2+3)	CRCA
O35309	2.54075e-07	-0.130102	All mRNAs (1+2+3)	CRCA
O35316	4.26023e-09	0.0528971	All mRNAs (1+2+3)	CRCA
O35326	1.4861e-07	0.00687512	All mRNAs (1+2+3)	CRCA
O35343	1.26288e-07	-0.251128	All mRNAs (1+2+3)	CRCA
O35344	2.91361e-07	-0.0199812	All mRNAs (1+2+3)	CRCA
O35345	2.36648e-07	-0.102346	All mRNAs (1+2+3)	CRCA
O35350	3.46853e-07	0.130961	All mRNAs (1+2+3)	CRCA
O35375	6.29767e-09	-0.0355484	All mRNAs (1+2+3)	CRCA
O35379	3.93964e-08	-0.076105	All mRNAs (1+2+3)	CRCA
O35381	1.37313e-06	-0.429292	All mRNAs (1+2+3)	CRCA
O35382	1.80631e-07	-0.0640441	All mRNAs (1+2+3)	CRCA
O35386	1.17451e-06	-0.232925	All mRNAs (1+2+3)	CRCA
O35387	9.06607e-08	-0.0241116	All mRNAs (1+2+3)	CRCA
O35393	1.06734e-08	-0.122198	All mRNAs (1+2+3)	CRCA
O35405	4.06039e-08	0.117889	All mRNAs (1+2+3)	CRCA
O35423	2.04656e-06	-0.187333	All mRNAs (1+2+3)	CRCA
O35425	4.50745e-08	0.359556	All mRNAs (1+2+3)	CRCA
O35435	9.12335e-08	-0.16436	All mRNAs (1+2+3)	CRCA
O35445	8.81643e-08	-0.0286503	All mRNAs (1+2+3)	CRCA
O35448	3.18517e-08	0.0197757	All mRNAs (1+2+3)	CRCA
O35450	2.38174e-08	0.156794	All mRNAs (1+2+3)	CRCA
O35451	6.00854e-09	-0.00639805	All mRNAs (1+2+3)	CRCA
O35453	9.23411e-08	0.0514213	All mRNAs (1+2+3)	CRCA
O35459	3.79262e-06	-0.128626	All mRNAs (1+2+3)	CRCA
O35488	1.09155e-05	0.0599635	All mRNAs (1+2+3)	CRCA
O35490	4.06024e-05	-0.216677	All mRNAs (1+2+3)	CRCA
O35492	7.56932e-09	-0.240293	All mRNAs (1+2+3)	CRCA
O35495	1.75345e-08	-0.172688	All mRNAs (1+2+3)	CRCA
O35516	4.1587e-08	-0.0563097	All mRNAs (1+2+3)	CRCA
O35551	2.25801e-07	-0.164236	All mRNAs (1+2+3)	CRCA
O35566	2.7273e-08	-0.25783	All mRNAs (1+2+3)	CRCA
O35593	4.16582e-07	-0.145455	All mRNAs (1+2+3)	CRCA
O35594	1.24325e-09	0.0382522	All mRNAs (1+2+3)	CRCA
O35598	1.04986e-07	0.121065	All mRNAs (1+2+3)	CRCA
O35601	4.09305e-08	0.0374089	All mRNAs (1+2+3)	CRCA
O35604	7.4438e-08	0.185503	All mRNAs (1+2+3)	CRCA
O35607	1.19132e-09	0.198805	All mRNAs (1+2+3)	CRCA
O35613	1.89962e-08	0.100008	All mRNAs (1+2+3)	CRCA
O35615	7.17189e-08	0.0134344	All mRNAs (1+2+3)	CRCA
O35621	3.70081e-09	-0.00112527	All mRNAs (1+2+3)	CRCA
O35623	4.09339e-08	-0.377323	All mRNAs (1+2+3)	CRCA
O35632	1.02524e-08	0.127477	All mRNAs (1+2+3)	CRCA
O35638	3.84416e-08	-0.0107426	All mRNAs (1+2+3)	CRCA
O35639	2.42593e-07	0.0342761	All mRNAs (1+2+3)	CRCA
O35640	3.399e-08	0.288901	All mRNAs (1+2+3)	CRCA
O35648	3.28689e-08	-0.0312043	All mRNAs (1+2+3)	CRCA
O35654	6.11828e-08	-0.0578881	All mRNAs (1+2+3)	CRCA
O35657	3.98698e-08	0.276927	All mRNAs (1+2+3)	CRCA
O35658	1.29288e-06	-0.052025	All mRNAs (1+2+3)	CRCA
O35664	9.95435e-09	0.102494	All mRNAs (1+2+3)	CRCA
O35671	2.18167e-08	-0.0144919	All mRNAs (1+2+3)	CRCA
O35678	5.5078e-07	-0.10571	All mRNAs (1+2+3)	CRCA
O35680	5.9028e-08	-0.320857	All mRNAs (1+2+3)	CRCA
O35682	1.31506e-08	0.235111	All mRNAs (1+2+3)	CRCA
O35685	1.16039e-06	0.109282	All mRNAs (1+2+3)	CRCA
O35691	1.73734e-07	-0.210412	All mRNAs (1+2+3)	CRCA
O35704	7.41265e-08	-0.159757	All mRNAs (1+2+3)	CRCA
O35710	4.06457e-09	0.0706291	All mRNAs (1+2+3)	CRCA
O35711	2.41085e-07	-0.474535	All mRNAs (1+2+3)	CRCA
O35719	2.50641e-09	0.168454	All mRNAs (1+2+3)	CRCA
O35728	7.81033e-06	-1.68774	All mRNAs (1+2+3)	CRCA
O35730	2.89144e-08	-0.0654211	All mRNAs (1+2+3)	CRCA
O35732	5.99289e-09	-0.164903	All mRNAs (1+2+3)	CRCA
O35737	4.04205e-07	-0.115497	All mRNAs (1+2+3)	CRCA
O35744	5.89956e-08	1.11949	All mRNAs (1+2+3)	CRCA
O35841	3.37688e-07	0.119835	All mRNAs (1+2+3)	CRCA
O35855	5.61229e-08	-0.185844	All mRNAs (1+2+3)	CRCA
O35857	6.99894e-07	-0.0711641	All mRNAs (1+2+3)	CRCA
O35864	2.29636e-07	-0.0147876	All mRNAs (1+2+3)	CRCA
O35874	3.45397e-09	-0.191483	All mRNAs (1+2+3)	CRCA
O35887	5.46098e-07	0.158854	All mRNAs (1+2+3)	CRCA
O35892	5.10048e-08	0.103938	All mRNAs (1+2+3)	CRCA
O35900	1.77391e-07	0.105694	All mRNAs (1+2+3)	CRCA
O35904	1.20301e-08	0.0177218	All mRNAs (1+2+3)	CRCA
O35927	1.29586e-07	0.0515034	All mRNAs (1+2+3)	CRCA
O35929	1.08338e-09	0.462139	All mRNAs (1+2+3)	CRCA
O35942	2.70538e-08	-0.225052	All mRNAs (1+2+3)	CRCA
O35943	1.29343e-07	-0.219112	All mRNAs (1+2+3)	CRCA
O35945	7.24419e-06	-0.190276	All mRNAs (1+2+3)	CRCA
O35949	1.76515e-10	-1.23162	All mRNAs (1+2+3)	CRCA
O35954	3.9941e-08	0.115545	All mRNAs (1+2+3)	CRCA
O35955	1.48571e-07	0.185273	All mRNAs (1+2+3)	CRCA
O35963	1.77233e-08	0.0116599	All mRNAs (1+2+3)	CRCA
O35969	7.45677e-07	0.138264	All mRNAs (1+2+3)	CRCA
O35972	8.78719e-08	0.0473651	All mRNAs (1+2+3)	CRCA
O35988	2.35628e-08	0.0847671	All mRNAs (1+2+3)	CRCA
O54692	1.02205e-07	-0.157769	All mRNAs (1+2+3)	CRCA
O54724	2.06528e-07	-0.0740208	All mRNAs (1+2+3)	CRCA
O54734	1.26229e-06	0.326382	All mRNAs (1+2+3)	CRCA
O54749	5.86361e-07	-0.131985	All mRNAs (1+2+3)	CRCA
O54750	9.904e-09	-0.0976097	All mRNAs (1+2+3)	CRCA
O54754	1.21686e-06	-0.593567	All mRNAs (1+2+3)	CRCA
O54774	3.53508e-07	-0.10371	All mRNAs (1+2+3)	CRCA
O54781	4.82761e-08	0.195917	All mRNAs (1+2+3)	CRCA
O54782	9.79357e-08	0.231649	All mRNAs (1+2+3)	CRCA
O54784	2.40288e-08	-0.00140783	All mRNAs (1+2+3)	CRCA
O54785	1.65132e-08	-0.0884574	All mRNAs (1+2+3)	CRCA
O54786	4.77492e-08	-0.0538867	All mRNAs (1+2+3)	CRCA
O54790	1.51063e-08	0.0979316	All mRNAs (1+2+3)	CRCA
O54791	3.96326e-09	0.732712	All mRNAs (1+2+3)	CRCA
O54804	2.90268e-08	-1.1056	All mRNAs (1+2+3)	CRCA
O54818	1.9157e-08	0.0498399	All mRNAs (1+2+3)	CRCA
O54824	3.28819e-08	-0.134188	All mRNAs (1+2+3)	CRCA
O54825	4.17771e-08	0.0262609	All mRNAs (1+2+3)	CRCA
O54833	8.55276e-08	-0.165358	All mRNAs (1+2+3)	CRCA
O54836	3.61013e-09	-0.130535	All mRNAs (1+2+3)	CRCA
O54864	4.97673e-09	0.112709	All mRNAs (1+2+3)	CRCA
O54865	4.18228e-08	-0.108756	All mRNAs (1+2+3)	CRCA
O54879	9.28168e-08	0.0539498	All mRNAs (1+2+3)	CRCA
O54890	4.19217e-08	0.293293	All mRNAs (1+2+3)	CRCA
O54891	4.73536e-09	-0.484249	All mRNAs (1+2+3)	CRCA
O54901	4.1022e-08	-0.0428507	All mRNAs (1+2+3)	CRCA
O54904	1.32606e-10	0.596952	All mRNAs (1+2+3)	CRCA
O54909	1.25125e-07	0.189958	All mRNAs (1+2+3)	CRCA
O54910	6.41041e-09	0.330207	All mRNAs (1+2+3)	CRCA
O54916	1.11856e-07	-0.302347	All mRNAs (1+2+3)	CRCA
O54931	1.79471e-10	0.050705	All mRNAs (1+2+3)	CRCA
O54941	7.07253e-08	-0.100506	All mRNAs (1+2+3)	CRCA
O54946	8.37374e-08	0.164929	All mRNAs (1+2+3)	CRCA
O54949	2.33155e-07	0.0801808	All mRNAs (1+2+3)	CRCA
O54950	1.50838e-07	0.00973581	All mRNAs (1+2+3)	CRCA
O54956	3.69851e-09	0.0529383	All mRNAs (1+2+3)	CRCA
O54962	1.69245e-07	0.0475335	All mRNAs (1+2+3)	CRCA
O54965	3.5064e-08	-0.219035	All mRNAs (1+2+3)	CRCA
O54972	3.30522e-09	-0.126906	All mRNAs (1+2+3)	CRCA
O54983	2.55349e-09	1.02316	All mRNAs (1+2+3)	CRCA
O54984	1.45744e-07	0.290046	All mRNAs (1+2+3)	CRCA
O54988	4.34696e-07	0.0662531	All mRNAs (1+2+3)	CRCA
O54990	2.73315e-09	0.0980141	All mRNAs (1+2+3)	CRCA
O54998	2.61603e-09	0.213481	All mRNAs (1+2+3)	CRCA
O55003	3.35957e-08	0.513943	All mRNAs (1+2+3)	CRCA
O55013	8.58769e-08	0.0607039	All mRNAs (1+2+3)	CRCA
O55022	4.825e-06	-0.324938	All mRNAs (1+2+3)	CRCA
O55023	4.715e-07	-0.0691083	All mRNAs (1+2+3)	CRCA
O55026	6.18591e-08	0.078466	All mRNAs (1+2+3)	CRCA
O55028	6.2316e-08	-0.0192877	All mRNAs (1+2+3)	CRCA
O55029	1.25413e-06	0.113165	All mRNAs (1+2+3)	CRCA
O55033	1.26503e-08	-0.102667	All mRNAs (1+2+3)	CRCA
O55042	9.57034e-08	1.51411	All mRNAs (1+2+3)	CRCA
O55047	1.63073e-08	-0.126885	All mRNAs (1+2+3)	CRCA
O55057	1.32184e-08	-0.10525	All mRNAs (1+2+3)	CRCA
O55060	4.1772e-07	1.0349	All mRNAs (1+2+3)	CRCA
O55070	4.60334e-09	-0.393751	All mRNAs (1+2+3)	CRCA
O55071	1.2249e-07	-0.0452369	All mRNAs (1+2+3)	CRCA
O55091	9.63429e-08	0.0645855	All mRNAs (1+2+3)	CRCA
O55098	7.18137e-08	0.160907	All mRNAs (1+2+3)	CRCA
O55100	1.11617e-08	0.271888	All mRNAs (1+2+3)	CRCA
O55102	3.61826e-08	0.217867	All mRNAs (1+2+3)	CRCA
O55106	2.29888e-07	0.049133	All mRNAs (1+2+3)	CRCA
O55111	3.24111e-07	-0.0587126	All mRNAs (1+2+3)	CRCA
O55125	1.86306e-06	-0.127867	All mRNAs (1+2+3)	CRCA
O55126	9.14574e-08	0.137087	All mRNAs (1+2+3)	CRCA
O55127	4.04889e-09	0.693487	All mRNAs (1+2+3)	CRCA
O55128	1.65366e-07	-0.373928	All mRNAs (1+2+3)	CRCA
O55134	3.89919e-07	-0.249761	All mRNAs (1+2+3)	CRCA
O55135	4.43748e-07	0.195731	All mRNAs (1+2+3)	CRCA
O55137	5.20465e-06	-2.05708	All mRNAs (1+2+3)	CRCA
O55142	1.66706e-06	0.124189	All mRNAs (1+2+3)	CRCA
O55143	2.87023e-06	-0.532282	All mRNAs (1+2+3)	CRCA
O55176	1.69158e-08	-0.17175	All mRNAs (1+2+3)	CRCA
O55183	2.33513e-09	-0.403641	All mRNAs (1+2+3)	CRCA
O55186	1.64457e-08	-0.131076	All mRNAs (1+2+3)	CRCA
O55192	4.26023e-09	0.051879	All mRNAs (1+2+3)	CRCA
O55201	3.23521e-07	-0.189815	All mRNAs (1+2+3)	CRCA
O55222	2.01541e-07	-0.0396198	All mRNAs (1+2+3)	CRCA
O55229	2.75174e-07	-0.306347	All mRNAs (1+2+3)	CRCA
O55234	8.44945e-07	-0.0967387	All mRNAs (1+2+3)	CRCA
O55236	3.15472e-08	-0.332882	All mRNAs (1+2+3)	CRCA
O55239	4.56296e-08	-0.0718057	All mRNAs (1+2+3)	CRCA
O55242	4.2504e-08	-0.33967	All mRNAs (1+2+3)	CRCA
O70126	1.4384e-09	0.0129073	All mRNAs (1+2+3)	CRCA
O70131	7.00905e-09	0.0858906	All mRNAs (1+2+3)	CRCA
O70133	1.69008e-09	0.0897103	All mRNAs (1+2+3)	CRCA
O70138	9.0757e-09	0.654028	All mRNAs (1+2+3)	CRCA
O70139	1.62292e-09	0.178767	All mRNAs (1+2+3)	CRCA
O70145	7.12362e-08	0.0217329	All mRNAs (1+2+3)	CRCA
O70152	8.47491e-08	-0.0731527	All mRNAs (1+2+3)	CRCA
O70161	1.98257e-08	-0.0425924	All mRNAs (1+2+3)	CRCA
O70165	1.84654e-08	0.0877255	All mRNAs (1+2+3)	CRCA
O70172	1.10934e-07	0.0489902	All mRNAs (1+2+3)	CRCA
O70194	4.37106e-07	-0.155453	All mRNAs (1+2+3)	CRCA
O70200	2.28718e-08	0.091582	All mRNAs (1+2+3)	CRCA
O70209	3.06666e-08	-0.0539157	All mRNAs (1+2+3)	CRCA
O70228	1.58081e-08	0.257226	All mRNAs (1+2+3)	CRCA
O70230	3.20762e-08	0.0410247	All mRNAs (1+2+3)	CRCA
O70250	1.33781e-08	0.157969	All mRNAs (1+2+3)	CRCA
O70251	2.21638e-06	0.083598	All mRNAs (1+2+3)	CRCA
O70252	2.13448e-07	0.156976	All mRNAs (1+2+3)	CRCA
O70274	4.63038e-08	0.114488	All mRNAs (1+2+3)	CRCA
O70281	7.59348e-10	0.115517	All mRNAs (1+2+3)	CRCA
O70291	2.69741e-08	0.00760535	All mRNAs (1+2+3)	CRCA
O70293	2.69741e-08	-0.0572081	All mRNAs (1+2+3)	CRCA
O70303	5.68983e-08	-0.141636	All mRNAs (1+2+3)	CRCA
O70305	2.7383e-07	0.0266839	All mRNAs (1+2+3)	CRCA
O70309	4.25225e-08	0.0475314	All mRNAs (1+2+3)	CRCA
O70310	4.49186e-07	-0.173706	All mRNAs (1+2+3)	CRCA
O70311	8.77615e-08	-0.217992	All mRNAs (1+2+3)	CRCA
O70318	7.39241e-07	0.075245	All mRNAs (1+2+3)	CRCA
O70324	1.23347e-08	-0.147518	All mRNAs (1+2+3)	CRCA
O70325	5.43058e-07	0.0160103	All mRNAs (1+2+3)	CRCA
O70333	1.50849e-09	0.0628768	All mRNAs (1+2+3)	CRCA
O70348	3.42173e-09	0.0718906	All mRNAs (1+2+3)	CRCA
O70362	1.0495e-07	0.121262	All mRNAs (1+2+3)	CRCA
O70370	1.88692e-07	0.0189276	All mRNAs (1+2+3)	CRCA
O70373	1.30011e-08	0.01641	All mRNAs (1+2+3)	CRCA
O70378	2.54332e-07	0.115087	All mRNAs (1+2+3)	CRCA
O70400	5.13937e-07	-0.177937	All mRNAs (1+2+3)	CRCA
O70401	3.15622e-09	0.263454	All mRNAs (1+2+3)	CRCA
O70404	1.67226e-07	0.0703504	All mRNAs (1+2+3)	CRCA
O70405	4.11686e-09	0.218817	All mRNAs (1+2+3)	CRCA
O70422	1.67047e-08	-0.133775	All mRNAs (1+2+3)	CRCA
O70423	3.56907e-08	-0.0623078	All mRNAs (1+2+3)	CRCA
O70433	1.9831e-09	-0.24765	All mRNAs (1+2+3)	CRCA
O70435	1.82043e-06	-0.0777706	All mRNAs (1+2+3)	CRCA
O70439	2.29699e-07	-0.061016	All mRNAs (1+2+3)	CRCA
O70443	1.45533e-07	0.0384873	All mRNAs (1+2+3)	CRCA
O70445	1.39004e-08	0.0895022	All mRNAs (1+2+3)	CRCA
O70451	2.122e-08	0.0651144	All mRNAs (1+2+3)	CRCA
O70456	6.37895e-10	-0.0433529	All mRNAs (1+2+3)	CRCA
O70458	5.6852e-09	0.451817	All mRNAs (1+2+3)	CRCA
O70469	6.20144e-09	-0.114006	All mRNAs (1+2+3)	CRCA
O70472	2.06027e-08	-0.11582	All mRNAs (1+2+3)	CRCA
O70475	7.30038e-06	-0.477681	All mRNAs (1+2+3)	CRCA
O70479	9.17654e-09	-0.128164	All mRNAs (1+2+3)	CRCA
O70480	6.84418e-08	0.104853	All mRNAs (1+2+3)	CRCA
O70481	1.03068e-07	0.0980926	All mRNAs (1+2+3)	CRCA
O70491	3.21096e-09	0.174183	All mRNAs (1+2+3)	CRCA
O70492	3.62711e-07	-0.127788	All mRNAs (1+2+3)	CRCA
O70493	8.29688e-08	0.0890984	All mRNAs (1+2+3)	CRCA
O70494	2.40053e-08	-0.00849389	All mRNAs (1+2+3)	CRCA
O70496	2.73286e-08	0.0584488	All mRNAs (1+2+3)	CRCA
O70503	1.28648e-06	-0.217975	All mRNAs (1+2+3)	CRCA
O70546	3.98234e-08	-0.036056	All mRNAs (1+2+3)	CRCA
O70551	1.08245e-07	0.113334	All mRNAs (1+2+3)	CRCA
O70555	2.72373e-08	-0.0189795	All mRNAs (1+2+3)	CRCA
O70556	2.72373e-08	0.0233913	All mRNAs (1+2+3)	CRCA
O70559	2.72373e-08	-0.730729	All mRNAs (1+2+3)	CRCA
O70560	2.72373e-08	-0.0739969	All mRNAs (1+2+3)	CRCA
O70566	9.71162e-08	0.136329	All mRNAs (1+2+3)	CRCA
O70570	3.7463e-07	0.0602437	All mRNAs (1+2+3)	CRCA
O70572	1.13527e-07	-0.199734	All mRNAs (1+2+3)	CRCA
O70577	1.18898e-07	0.0711845	All mRNAs (1+2+3)	CRCA
O70579	1.73004e-08	-0.256396	All mRNAs (1+2+3)	CRCA
O70583	1.10074e-08	0.0244502	All mRNAs (1+2+3)	CRCA
O70589	1.83183e-07	0.0622892	All mRNAs (1+2+3)	CRCA
O70591	9.88014e-08	0.121828	All mRNAs (1+2+3)	CRCA
O88188	3.27615e-09	-0.187705	All mRNAs (1+2+3)	CRCA
O88196	3.77135e-08	0.0634797	All mRNAs (1+2+3)	CRCA
O88207	6.76425e-09	0.0107392	All mRNAs (1+2+3)	CRCA
O88271	7.43015e-08	0.0257224	All mRNAs (1+2+3)	CRCA
O88291	6.7764e-08	-0.0469879	All mRNAs (1+2+3)	CRCA
O88307	1.12394e-09	0.0622815	All mRNAs (1+2+3)	CRCA
O88312	3.89398e-09	0.230404	All mRNAs (1+2+3)	CRCA
O88322	2.61013e-08	-0.373466	All mRNAs (1+2+3)	CRCA
O88327	3.91751e-09	0.0583428	All mRNAs (1+2+3)	CRCA
O88342	1.13418e-06	0.253321	All mRNAs (1+2+3)	CRCA
O88343	4.33169e-08	-0.459391	All mRNAs (1+2+3)	CRCA
O88351	1.03746e-07	0.0752834	All mRNAs (1+2+3)	CRCA
O88379	3.30341e-08	0.0214876	All mRNAs (1+2+3)	CRCA
O88384	1.82692e-07	-0.0673264	All mRNAs (1+2+3)	CRCA
O88393	1.1265e-09	0.319244	All mRNAs (1+2+3)	CRCA
O88396	4.51842e-09	-0.0276807	All mRNAs (1+2+3)	CRCA
O88398	9.39286e-10	-0.029886	All mRNAs (1+2+3)	CRCA
O88413	5.65483e-08	-0.0628637	All mRNAs (1+2+3)	CRCA
O88425	3.82978e-09	-0.0875338	All mRNAs (1+2+3)	CRCA
O88427	3.07046e-09	0.10612	All mRNAs (1+2+3)	CRCA
O88428	1.94066e-06	-0.409517	All mRNAs (1+2+3)	CRCA
O88441	5.1203e-07	-0.222814	All mRNAs (1+2+3)	CRCA
O88447	1.73867e-07	0.00247767	All mRNAs (1+2+3)	CRCA
O88451	7.52286e-06	-0.194293	All mRNAs (1+2+3)	CRCA
O88455	5.15872e-07	0.271011	All mRNAs (1+2+3)	CRCA
O88456	1.43778e-07	-0.235676	All mRNAs (1+2+3)	CRCA
O88466	2.19418e-08	0.149689	All mRNAs (1+2+3)	CRCA
O88477	2.29964e-08	0.0640235	All mRNAs (1+2+3)	CRCA
O88485	3.76171e-09	-0.0850974	All mRNAs (1+2+3)	CRCA
O88487	7.32516e-07	-0.182444	All mRNAs (1+2+3)	CRCA
O88491	1.25518e-08	-0.00825649	All mRNAs (1+2+3)	CRCA
O88492	3.72312e-08	-0.693484	All mRNAs (1+2+3)	CRCA
O88502	2.87889e-08	0.187909	All mRNAs (1+2+3)	CRCA
O88507	1.25955e-09	0.106363	All mRNAs (1+2+3)	CRCA
O88508	1.30609e-08	-0.0654421	All mRNAs (1+2+3)	CRCA
O88512	2.56333e-08	0.0493288	All mRNAs (1+2+3)	CRCA
O88513	1.09075e-09	0.192897	All mRNAs (1+2+3)	CRCA
O88520	5.06334e-08	0.251747	All mRNAs (1+2+3)	CRCA
O88522	5.43081e-08	-0.450128	All mRNAs (1+2+3)	CRCA
O88531	2.3599e-07	0.0564295	All mRNAs (1+2+3)	CRCA
O88532	2.85621e-07	0.096425	All mRNAs (1+2+3)	CRCA
O88533	3.98411e-07	-0.832568	All mRNAs (1+2+3)	CRCA
O88543	3.07193e-07	-0.00137675	All mRNAs (1+2+3)	CRCA
O88544	4.41367e-07	0.0176047	All mRNAs (1+2+3)	CRCA
O88545	1.27019e-07	-0.0665162	All mRNAs (1+2+3)	CRCA
O88554	7.28742e-09	-0.0913523	All mRNAs (1+2+3)	CRCA
O88559	3.97113e-08	-0.029933	All mRNAs (1+2+3)	CRCA
O88566	2.21245e-09	-0.107219	All mRNAs (1+2+3)	CRCA
O88569	2.83985e-06	0.0655141	All mRNAs (1+2+3)	CRCA
O88574	3.39044e-09	0.0687268	All mRNAs (1+2+3)	CRCA
O88587	3.04785e-06	-0.058263	All mRNAs (1+2+3)	CRCA
O88593	8.42519e-10	0.553769	All mRNAs (1+2+3)	CRCA
O88597	9.94357e-08	0.0144971	All mRNAs (1+2+3)	CRCA
O88622	3.16268e-08	-0.083062	All mRNAs (1+2+3)	CRCA
O88623	3.66678e-10	1.55862	All mRNAs (1+2+3)	CRCA
O88627	2.42677e-09	0.115174	All mRNAs (1+2+3)	CRCA
O88630	4.75102e-08	-0.0400954	All mRNAs (1+2+3)	CRCA
O88643	1.28786e-08	-0.112434	All mRNAs (1+2+3)	CRCA
O88653	3.24406e-08	-0.050401	All mRNAs (1+2+3)	CRCA
O88665	1.73137e-08	-0.0906285	All mRNAs (1+2+3)	CRCA
O88668	4.10824e-07	-0.661878	All mRNAs (1+2+3)	CRCA
O88673	2.31698e-08	-0.305474	All mRNAs (1+2+3)	CRCA
O88685	7.19151e-07	-0.00901237	All mRNAs (1+2+3)	CRCA
O88693	5.41943e-08	0.366089	All mRNAs (1+2+3)	CRCA
O88696	5.27761e-07	0.0415019	All mRNAs (1+2+3)	CRCA
O88697	5.94469e-09	-0.0545044	All mRNAs (1+2+3)	CRCA
O88700	1.87364e-08	0.131199	All mRNAs (1+2+3)	CRCA
O88708	6.39043e-09	-0.0141728	All mRNAs (1+2+3)	CRCA
O88712	1.26301e-07	-0.049752	All mRNAs (1+2+3)	CRCA
O88735	9.04036e-08	-0.225006	All mRNAs (1+2+3)	CRCA
O88736	3.65207e-07	0.0623653	All mRNAs (1+2+3)	CRCA
O88738	3.50136e-07	0.0598428	All mRNAs (1+2+3)	CRCA
O88746	7.81765e-08	0.090094	All mRNAs (1+2+3)	CRCA
O88783	1.07874e-07	0.212461	All mRNAs (1+2+3)	CRCA
O88786	3.31742e-09	-0.475666	All mRNAs (1+2+3)	CRCA
O88792	1.55392e-07	0.302706	All mRNAs (1+2+3)	CRCA
O88796	1.29857e-08	-0.199068	All mRNAs (1+2+3)	CRCA
O88811	1.54238e-07	-0.0934522	All mRNAs (1+2+3)	CRCA
O88829	4.57851e-08	0.167236	All mRNAs (1+2+3)	CRCA
O88833	4.90579e-06	-1.75505	All mRNAs (1+2+3)	CRCA
O88838	6.68524e-10	-0.067042	All mRNAs (1+2+3)	CRCA
O88839	2.67385e-09	0.0223272	All mRNAs (1+2+3)	CRCA
O88842	1.66813e-08	0.0440697	All mRNAs (1+2+3)	CRCA
O88843	1.16492e-08	-0.114533	All mRNAs (1+2+3)	CRCA
O88844	1.39551e-05	0.0965667	All mRNAs (1+2+3)	CRCA
O88845	3.29898e-08	-0.0514414	All mRNAs (1+2+3)	CRCA
O88848	5.91013e-09	0.159173	All mRNAs (1+2+3)	CRCA
O88851	2.13832e-07	-0.125233	All mRNAs (1+2+3)	CRCA
O88852	6.77181e-09	-0.103413	All mRNAs (1+2+3)	CRCA
O88855	5.03559e-09	0.187061	All mRNAs (1+2+3)	CRCA
O88856	3.89649e-08	0.115993	All mRNAs (1+2+3)	CRCA
O88874	4.30941e-08	-0.10651	All mRNAs (1+2+3)	CRCA
O88876	5.14203e-08	-0.416	All mRNAs (1+2+3)	CRCA
O88878	3.83179e-08	-0.171073	All mRNAs (1+2+3)	CRCA
O88879	6.39962e-08	0.123745	All mRNAs (1+2+3)	CRCA
O88888	1.42786e-08	0.237824	All mRNAs (1+2+3)	CRCA
O88892	7.06499e-09	-0.11483	All mRNAs (1+2+3)	CRCA
O88895	2.34844e-08	0.0363966	All mRNAs (1+2+3)	CRCA
O88907	2.01631e-08	-0.0627636	All mRNAs (1+2+3)	CRCA
O88908	1.22725e-07	-0.142696	All mRNAs (1+2+3)	CRCA
O88909	2.63425e-08	0.0520179	All mRNAs (1+2+3)	CRCA
O88935	7.23879e-09	0.058094	All mRNAs (1+2+3)	CRCA
O88939	2.76188e-08	0.121539	All mRNAs (1+2+3)	CRCA
O88942	4.32586e-08	0.0136866	All mRNAs (1+2+3)	CRCA
O88947	5.81037e-08	0.00864951	All mRNAs (1+2+3)	CRCA
O88951	4.04072e-08	0.244655	All mRNAs (1+2+3)	CRCA
O88952	1.70904e-07	0.0899967	All mRNAs (1+2+3)	CRCA
O88958	1.03315e-07	-0.113308	All mRNAs (1+2+3)	CRCA
O88962	8.99559e-07	-1.20672	All mRNAs (1+2+3)	CRCA
O88967	3.36974e-07	-0.0584098	All mRNAs (1+2+3)	CRCA
O88968	1.63388e-08	-0.189855	All mRNAs (1+2+3)	CRCA
O88974	2.27562e-08	-0.17955	All mRNAs (1+2+3)	CRCA
O88983	4.80317e-08	0.00473792	All mRNAs (1+2+3)	CRCA
O88986	7.61939e-07	-0.18632	All mRNAs (1+2+3)	CRCA
O89001	2.86305e-08	0.199301	All mRNAs (1+2+3)	CRCA
O89016	2.26826e-08	-0.0303847	All mRNAs (1+2+3)	CRCA
O89017	3.31317e-07	0.093268	All mRNAs (1+2+3)	CRCA
O89020	2.13893e-07	-0.000626062	All mRNAs (1+2+3)	CRCA
O89023	4.14348e-07	0.142534	All mRNAs (1+2+3)	CRCA
O89026	1.02791e-08	-0.638386	All mRNAs (1+2+3)	CRCA
O89032	5.08656e-08	0.106163	All mRNAs (1+2+3)	CRCA
O89050	1.01445e-07	-0.112398	All mRNAs (1+2+3)	CRCA
O89051	2.06291e-07	-0.288192	All mRNAs (1+2+3)	CRCA
O89053	3.50674e-07	0.360922	All mRNAs (1+2+3)	CRCA
O89079	5.62189e-07	0.0396461	All mRNAs (1+2+3)	CRCA
O89084	7.76172e-09	0.070998	All mRNAs (1+2+3)	CRCA
O89086	5.58018e-08	0.57035	All mRNAs (1+2+3)	CRCA
O89090	6.20244e-08	0.0624032	All mRNAs (1+2+3)	CRCA
O89100	9.83118e-09	0.00605865	All mRNAs (1+2+3)	CRCA
O89103	2.52372e-09	0.120469	All mRNAs (1+2+3)	CRCA
O89106	4.94972e-08	-0.0941548	All mRNAs (1+2+3)	CRCA
O89110	1.93684e-07	0.0141581	All mRNAs (1+2+3)	CRCA
O89112	9.83403e-08	0.0825073	All mRNAs (1+2+3)	CRCA
O89113	2.90346e-09	0.0577886	All mRNAs (1+2+3)	CRCA
O89114	1.28087e-08	0.316771	All mRNAs (1+2+3)	CRCA
O89116	1.27408e-08	-0.087083	All mRNAs (1+2+3)	CRCA
P00184	1.1509e-08	0.114387	All mRNAs (1+2+3)	CRCA
P00186	4.1017e-06	-0.30967	All mRNAs (1+2+3)	CRCA
P00329	3.31722e-05	-0.270164	All mRNAs (1+2+3)	CRCA
P00342	1.29412e-05	0.154753	All mRNAs (1+2+3)	CRCA
P00375	5.67965e-07	-0.07158	All mRNAs (1+2+3)	CRCA
P00405	9.50189e-07	-0.035471	All mRNAs (1+2+3)	CRCA
P00493	8.07222e-07	-0.0898792	All mRNAs (1+2+3)	CRCA
P00520	9.48851e-09	0.087934	All mRNAs (1+2+3)	CRCA
P00687	5.30136e-08	0.0972054	All mRNAs (1+2+3)	CRCA
P00920	4.5959e-07	-0.0251633	All mRNAs (1+2+3)	CRCA
P01027	4.76971e-06	-0.0203997	All mRNAs (1+2+3)	CRCA
P01029	6.27178e-07	0.291592	All mRNAs (1+2+3)	CRCA
P01132	5.32745e-08	0.00318422	All mRNAs (1+2+3)	CRCA
P01592	5.70268e-08	1.73964	All mRNAs (1+2+3)	CRCA
P01754	2.59928e-09	0.831007	All mRNAs (1+2+3)	CRCA
P01831	1.16268e-08	-0.0831009	All mRNAs (1+2+3)	CRCA
P01895	8.89069e-09	-0.227551	All mRNAs (1+2+3)	CRCA
P01898	1.13928e-07	-0.263257	All mRNAs (1+2+3)	CRCA
P01899	2.11093e-07	-0.227551	All mRNAs (1+2+3)	CRCA
P01900	8.89069e-09	-0.227551	All mRNAs (1+2+3)	CRCA
P01901	6.23824e-07	-0.641062	All mRNAs (1+2+3)	CRCA
P01902	1.52266e-08	-0.641062	All mRNAs (1+2+3)	CRCA
P01942	8.87292e-06	2.11949	All mRNAs (1+2+3)	CRCA
P02088	2.30221e-05	2.22043	All mRNAs (1+2+3)	CRCA
P02340	1.34747e-09	0.107567	All mRNAs (1+2+3)	CRCA
P02463	4.58232e-08	-0.322618	All mRNAs (1+2+3)	CRCA
P02469	3.79182e-08	-0.127731	All mRNAs (1+2+3)	CRCA
P02762	6.36012e-07	-0.631216	All mRNAs (1+2+3)	CRCA
P02772	9.49061e-09	0.181284	All mRNAs (1+2+3)	CRCA
P02798	1.06019e-08	1.03091	All mRNAs (1+2+3)	CRCA
P02802	3.26293e-08	0.795031	All mRNAs (1+2+3)	CRCA
P03953	1.3954e-09	0.0975452	All mRNAs (1+2+3)	CRCA
P03958	2.0768e-07	-0.0334401	All mRNAs (1+2+3)	CRCA
P03991	6.23824e-07	-0.641062	All mRNAs (1+2+3)	CRCA
P03995	1.61467e-08	-0.0969556	All mRNAs (1+2+3)	CRCA
P04117	9.36858e-07	0.595633	All mRNAs (1+2+3)	CRCA
P04184	3.63501e-09	0.0862629	All mRNAs (1+2+3)	CRCA
P04186	2.24259e-07	0.150361	All mRNAs (1+2+3)	CRCA
P04187	1.30606e-08	-0.153005	All mRNAs (1+2+3)	CRCA
P04202	2.83829e-08	0.250478	All mRNAs (1+2+3)	CRCA
P04230	1.9713e-08	-0.00141065	All mRNAs (1+2+3)	CRCA
P04231	1.9713e-08	-0.00141065	All mRNAs (1+2+3)	CRCA
P04441	9.57845e-09	-0.178397	All mRNAs (1+2+3)	CRCA
P04627	1.02729e-07	-0.173357	All mRNAs (1+2+3)	CRCA
P04919	7.124e-08	0.862017	All mRNAs (1+2+3)	CRCA
P04938	6.36012e-07	-0.733604	All mRNAs (1+2+3)	CRCA
P05063	3.59505e-07	0.777222	All mRNAs (1+2+3)	CRCA
P05064	1.47752e-06	0.261725	All mRNAs (1+2+3)	CRCA
P05132	3.4343e-08	-0.246115	All mRNAs (1+2+3)	CRCA
P05201	5.85879e-06	-0.269512	All mRNAs (1+2+3)	CRCA
P05202	1.76753e-05	0.0156452	All mRNAs (1+2+3)	CRCA
P05208	2.4925e-09	0.105377	All mRNAs (1+2+3)	CRCA
P05214	1.42192e-09	0.0310971	All mRNAs (1+2+3)	CRCA
P05366	1.65541e-09	1.10351	All mRNAs (1+2+3)	CRCA
P05480	7.32128e-09	0.0253815	All mRNAs (1+2+3)	CRCA
P05532	8.36671e-08	-0.52928	All mRNAs (1+2+3)	CRCA
P05533	1.22205e-09	-0.886396	All mRNAs (1+2+3)	CRCA
P05622	3.6238e-07	0.016894	All mRNAs (1+2+3)	CRCA
P06151	1.29412e-05	0.117253	All mRNAs (1+2+3)	CRCA
P06339	1.61689e-08	-0.0696908	All mRNAs (1+2+3)	CRCA
P06343	2.25671e-08	-0.276279	All mRNAs (1+2+3)	CRCA
P06345	2.25671e-08	-0.276279	All mRNAs (1+2+3)	CRCA
P06346	2.25671e-08	-0.276279	All mRNAs (1+2+3)	CRCA
P06537	1.60234e-07	0.329152	All mRNAs (1+2+3)	CRCA
P06683	1.54594e-07	0.20959	All mRNAs (1+2+3)	CRCA
P06684	1.78644e-07	0.220199	All mRNAs (1+2+3)	CRCA
P06728	2.1838e-07	1.13891	All mRNAs (1+2+3)	CRCA
P06745	2.8032e-06	0.084876	All mRNAs (1+2+3)	CRCA
P06795	1.01813e-08	0.141692	All mRNAs (1+2+3)	CRCA
P06797	3.53279e-07	0.113713	All mRNAs (1+2+3)	CRCA
P06800	5.26249e-08	0.0531391	All mRNAs (1+2+3)	CRCA
P06801	9.73488e-06	-1.01947	All mRNAs (1+2+3)	CRCA
P06802	1.11448e-07	0.0804365	All mRNAs (1+2+3)	CRCA
P06869	1.06605e-09	0.142188	All mRNAs (1+2+3)	CRCA
P06909	4.11457e-07	-0.0140336	All mRNAs (1+2+3)	CRCA
P07091	2.16469e-08	0.440119	All mRNAs (1+2+3)	CRCA
P07214	1.19364e-08	-0.0291211	All mRNAs (1+2+3)	CRCA
P07309	1.44461e-06	-0.161115	All mRNAs (1+2+3)	CRCA
P07310	7.40488e-09	-0.0909901	All mRNAs (1+2+3)	CRCA
P07356	1.25663e-06	0.222712	All mRNAs (1+2+3)	CRCA
P07607	1.72917e-08	0.0325939	All mRNAs (1+2+3)	CRCA
P07724	2.6662e-05	-0.00273128	All mRNAs (1+2+3)	CRCA
P07742	1.13282e-07	-0.0949183	All mRNAs (1+2+3)	CRCA
P07758	4.34813e-07	0.0611802	All mRNAs (1+2+3)	CRCA
P07759	1.14477e-06	-0.0561863	All mRNAs (1+2+3)	CRCA
P07901	4.55805e-06	-0.29584	All mRNAs (1+2+3)	CRCA
P07903	3.3132e-08	-0.276712	All mRNAs (1+2+3)	CRCA
P07934	1.38626e-07	0.15123	All mRNAs (1+2+3)	CRCA
P08003	7.92697e-06	0.155523	All mRNAs (1+2+3)	CRCA
P08030	2.68255e-07	0.140037	All mRNAs (1+2+3)	CRCA
P08032	7.35652e-08	0.0167979	All mRNAs (1+2+3)	CRCA
P08071	9.21748e-08	1.33309	All mRNAs (1+2+3)	CRCA
P08074	1.37823e-08	-0.0866739	All mRNAs (1+2+3)	CRCA
P08103	6.72816e-08	0.0214659	All mRNAs (1+2+3)	CRCA
P08113	1.70926e-05	0.182196	All mRNAs (1+2+3)	CRCA
P08121	9.97455e-08	-0.0208003	All mRNAs (1+2+3)	CRCA
P08122	1.59733e-07	-0.0515508	All mRNAs (1+2+3)	CRCA
P08207	6.0908e-08	-0.622386	All mRNAs (1+2+3)	CRCA
P08226	4.80892e-06	-0.019509	All mRNAs (1+2+3)	CRCA
P08228	2.06819e-05	-0.198712	All mRNAs (1+2+3)	CRCA
P08249	1.55745e-05	-0.0675762	All mRNAs (1+2+3)	CRCA
P08508	2.18518e-09	0.00403404	All mRNAs (1+2+3)	CRCA
P08553	2.64329e-09	-0.0179634	All mRNAs (1+2+3)	CRCA
P08556	1.85538e-08	0.00168056	All mRNAs (1+2+3)	CRCA
P08607	1.01109e-07	0.312532	All mRNAs (1+2+3)	CRCA
P08680	1.83648e-08	0.726074	All mRNAs (1+2+3)	CRCA
P08752	4.93177e-07	0.196244	All mRNAs (1+2+3)	CRCA
P08775	2.50939e-07	-0.142577	All mRNAs (1+2+3)	CRCA
P08905	2.61573e-08	-0.2198	All mRNAs (1+2+3)	CRCA
P08923	8.98928e-09	-0.0606313	All mRNAs (1+2+3)	CRCA
P09055	7.9428e-07	0.204182	All mRNAs (1+2+3)	CRCA
P09103	1.67991e-05	0.0436979	All mRNAs (1+2+3)	CRCA
P09405	2.84344e-06	0.0266172	All mRNAs (1+2+3)	CRCA
P09411	1.42456e-05	-0.136308	All mRNAs (1+2+3)	CRCA
P09450	2.80128e-09	0.492438	All mRNAs (1+2+3)	CRCA
P09470	1.01661e-08	0.177167	All mRNAs (1+2+3)	CRCA
P09528	8.1601e-07	-0.228275	All mRNAs (1+2+3)	CRCA
P09542	2.46117e-09	0.073769	All mRNAs (1+2+3)	CRCA
P09581	6.90883e-08	-0.175327	All mRNAs (1+2+3)	CRCA
P09602	7.0522e-08	0.449246	All mRNAs (1+2+3)	CRCA
P09671	4.06061e-06	-0.0643541	All mRNAs (1+2+3)	CRCA
P09803	1.44644e-07	-0.486991	All mRNAs (1+2+3)	CRCA
P09813	8.47642e-07	-0.065186	All mRNAs (1+2+3)	CRCA
P09925	9.64819e-08	0.0282545	All mRNAs (1+2+3)	CRCA
P09926	5.67608e-09	-0.0185854	All mRNAs (1+2+3)	CRCA
P0C027	5.19419e-08	-0.17399	All mRNAs (1+2+3)	CRCA
P0C028	5.19419e-08	0.0120171	All mRNAs (1+2+3)	CRCA
P0C090	3.69252e-09	0.205358	All mRNAs (1+2+3)	CRCA
P0C0A3	1.73477e-08	0.150657	All mRNAs (1+2+3)	CRCA
P0C0S6	1.04939e-06	-0.154443	All mRNAs (1+2+3)	CRCA
P0C605	1.62635e-08	0.0677942	All mRNAs (1+2+3)	CRCA
P0C673	1.67301e-08	-0.0549662	All mRNAs (1+2+3)	CRCA
P0C6B7	3.51963e-09	0.120436	All mRNAs (1+2+3)	CRCA
P0C7L0	1.5105e-08	0.127411	All mRNAs (1+2+3)	CRCA
P0C7N9	1.84627e-08	0.153591	All mRNAs (1+2+3)	CRCA
P0C7T6	5.4298e-08	-0.153028	All mRNAs (1+2+3)	CRCA
P0C7W3	3.90446e-09	0.313234	All mRNAs (1+2+3)	CRCA
P0C871	8.31013e-09	0.112315	All mRNAs (1+2+3)	CRCA
P0CL69	1.96454e-07	0.332038	All mRNAs (1+2+3)	CRCA
P0CW02	5.26192e-08	0.182064	All mRNAs (1+2+3)	CRCA
P10107	2.59808e-07	0.510874	All mRNAs (1+2+3)	CRCA
P10126	1.96107e-05	-0.0741094	All mRNAs (1+2+3)	CRCA
P10493	4.72351e-08	0.369731	All mRNAs (1+2+3)	CRCA
P10518	3.31256e-06	0.525198	All mRNAs (1+2+3)	CRCA
P10605	1.76986e-06	-0.088371	All mRNAs (1+2+3)	CRCA
P10630	5.14376e-07	-0.151313	All mRNAs (1+2+3)	CRCA
P10637	9.61587e-08	-0.245442	All mRNAs (1+2+3)	CRCA
P10639	4.89827e-06	-0.161836	All mRNAs (1+2+3)	CRCA
P10648	1.63792e-06	-2.46009	All mRNAs (1+2+3)	CRCA
P10649	2.39381e-05	-0.687695	All mRNAs (1+2+3)	CRCA
P10711	2.65639e-07	0.00263438	All mRNAs (1+2+3)	CRCA
P10810	6.66139e-09	0.15999	All mRNAs (1+2+3)	CRCA
P10820	3.20233e-09	0.222749	All mRNAs (1+2+3)	CRCA
P10833	1.66375e-07	0.288906	All mRNAs (1+2+3)	CRCA
P10854	6.8463e-06	-0.478645	All mRNAs (1+2+3)	CRCA
P10922	1.92567e-06	-0.0880056	All mRNAs (1+2+3)	CRCA
P10923	1.12988e-08	-0.0403591	All mRNAs (1+2+3)	CRCA
P11031	1.68916e-07	-0.0840292	All mRNAs (1+2+3)	CRCA
P11032	1.45237e-08	0.0189177	All mRNAs (1+2+3)	CRCA
P11087	1.63242e-06	-0.140956	All mRNAs (1+2+3)	CRCA
P11103	3.5664e-07	-0.165514	All mRNAs (1+2+3)	CRCA
P11152	2.5329e-07	0.605686	All mRNAs (1+2+3)	CRCA
P11157	3.79978e-09	-0.44601	All mRNAs (1+2+3)	CRCA
P11214	1.60905e-09	0.110767	All mRNAs (1+2+3)	CRCA
P11247	3.94115e-08	1.37792	All mRNAs (1+2+3)	CRCA
P11276	2.2846e-06	0.321024	All mRNAs (1+2+3)	CRCA
P11352	1.1218e-05	-0.4046	All mRNAs (1+2+3)	CRCA
P11404	3.2642e-09	-0.118467	All mRNAs (1+2+3)	CRCA
P11438	3.50787e-07	-0.031254	All mRNAs (1+2+3)	CRCA
P11440	1.25909e-08	-0.108131	All mRNAs (1+2+3)	CRCA
P11499	2.1498e-05	-0.263815	All mRNAs (1+2+3)	CRCA
P11531	3.11422e-07	-0.0394714	All mRNAs (1+2+3)	CRCA
P11589	1.01473e-07	-0.854711	All mRNAs (1+2+3)	CRCA
P11591	6.36012e-07	-0.652359	All mRNAs (1+2+3)	CRCA
P11609	1.16099e-07	-0.379234	All mRNAs (1+2+3)	CRCA
P11610	1.16099e-07	-0.390381	All mRNAs (1+2+3)	CRCA
P11672	1.93783e-09	2.06635	All mRNAs (1+2+3)	CRCA
P11679	1.21114e-05	0.106239	All mRNAs (1+2+3)	CRCA
P11680	5.60529e-09	-0.169976	All mRNAs (1+2+3)	CRCA
P11688	1.96178e-07	-0.176225	All mRNAs (1+2+3)	CRCA
P11714	2.09415e-06	0.0660592	All mRNAs (1+2+3)	CRCA
P11725	1.27595e-05	-0.315348	All mRNAs (1+2+3)	CRCA
P11835	9.7883e-08	0.0594052	All mRNAs (1+2+3)	CRCA
P11859	1.42362e-07	-0.230727	All mRNAs (1+2+3)	CRCA
P11862	2.95936e-07	-0.156249	All mRNAs (1+2+3)	CRCA
P11881	2.15657e-07	0.232246	All mRNAs (1+2+3)	CRCA
P11928	3.13799e-08	-0.257209	All mRNAs (1+2+3)	CRCA
P11930	2.83188e-07	0.10936	All mRNAs (1+2+3)	CRCA
P11983	2.16655e-06	0.163956	All mRNAs (1+2+3)	CRCA
P12023	1.81736e-08	0.201703	All mRNAs (1+2+3)	CRCA
P12246	2.06199e-09	1.7324	All mRNAs (1+2+3)	CRCA
P12367	5.56697e-07	-0.252903	All mRNAs (1+2+3)	CRCA
P12382	1.80321e-07	0.344658	All mRNAs (1+2+3)	CRCA
P12388	6.1366e-09	0.067976	All mRNAs (1+2+3)	CRCA
P12658	2.71579e-09	0.218762	All mRNAs (1+2+3)	CRCA
P12710	2.67391e-05	-0.0560521	All mRNAs (1+2+3)	CRCA
P12787	1.90282e-06	-0.167741	All mRNAs (1+2+3)	CRCA
P12791	1.2249e-07	-0.587877	All mRNAs (1+2+3)	CRCA
P12815	8.72134e-08	-0.0914326	All mRNAs (1+2+3)	CRCA
P12970	5.75969e-06	0.0574206	All mRNAs (1+2+3)	CRCA
P13020	3.34732e-07	0.284636	All mRNAs (1+2+3)	CRCA
P13379	2.14875e-09	-0.113517	All mRNAs (1+2+3)	CRCA
P13405	1.00601e-08	-0.0852176	All mRNAs (1+2+3)	CRCA
P13439	2.2229e-07	0.0293743	All mRNAs (1+2+3)	CRCA
P13516	2.41844e-07	-0.866224	All mRNAs (1+2+3)	CRCA
P13597	8.65926e-08	0.285243	All mRNAs (1+2+3)	CRCA
P13634	5.33353e-07	-0.00208614	All mRNAs (1+2+3)	CRCA
P13707	7.30565e-06	-0.27319	All mRNAs (1+2+3)	CRCA
P13808	1.15645e-08	-0.131377	All mRNAs (1+2+3)	CRCA
P13864	1.38206e-07	0.000843062	All mRNAs (1+2+3)	CRCA
P14069	1.56574e-07	0.739914	All mRNAs (1+2+3)	CRCA
P14094	1.0132e-06	0.0588177	All mRNAs (1+2+3)	CRCA
P14106	1.97599e-08	-0.077046	All mRNAs (1+2+3)	CRCA
P14115	9.98547e-07	0.0110966	All mRNAs (1+2+3)	CRCA
P14131	1.66986e-06	0.117991	All mRNAs (1+2+3)	CRCA
P14142	1.61125e-09	0.821883	All mRNAs (1+2+3)	CRCA
P14148	4.11016e-06	0.0280882	All mRNAs (1+2+3)	CRCA
P14152	1.58314e-05	-0.255585	All mRNAs (1+2+3)	CRCA
P14206	4.61618e-06	0.0619851	All mRNAs (1+2+3)	CRCA
P14211	8.78584e-06	0.308535	All mRNAs (1+2+3)	CRCA
P14220	3.26818e-08	0.168719	All mRNAs (1+2+3)	CRCA
P14231	4.10002e-09	0.135933	All mRNAs (1+2+3)	CRCA
P14234	1.24014e-08	0.248833	All mRNAs (1+2+3)	CRCA
P14246	1.1985e-07	-0.153054	All mRNAs (1+2+3)	CRCA
P14404	5.92589e-09	0.129114	All mRNAs (1+2+3)	CRCA
P14428	6.23824e-07	-0.641062	All mRNAs (1+2+3)	CRCA
P14434	9.3317e-09	-0.630051	All mRNAs (1+2+3)	CRCA
P14483	2.25671e-08	-0.276279	All mRNAs (1+2+3)	CRCA
P14602	4.66685e-07	-0.722637	All mRNAs (1+2+3)	CRCA
P14685	1.23723e-06	-0.0773689	All mRNAs (1+2+3)	CRCA
P14733	1.18711e-06	0.175856	All mRNAs (1+2+3)	CRCA
P14824	9.18761e-08	-0.222006	All mRNAs (1+2+3)	CRCA
P14847	2.32777e-08	0.069973	All mRNAs (1+2+3)	CRCA
P14869	6.76823e-06	0.0815333	All mRNAs (1+2+3)	CRCA
P14873	3.79815e-08	-0.0971077	All mRNAs (1+2+3)	CRCA
P14901	1.02603e-07	0.133307	All mRNAs (1+2+3)	CRCA
P15037	1.6034e-09	-0.152558	All mRNAs (1+2+3)	CRCA
P15066	2.37721e-09	0.233816	All mRNAs (1+2+3)	CRCA
P15089	2.78895e-09	-0.0908577	All mRNAs (1+2+3)	CRCA
P15105	1.51178e-05	-0.320552	All mRNAs (1+2+3)	CRCA
P15116	3.67956e-07	0.0403904	All mRNAs (1+2+3)	CRCA
P15208	1.86015e-07	0.162515	All mRNAs (1+2+3)	CRCA
P15306	6.48735e-09	-0.318857	All mRNAs (1+2+3)	CRCA
P15307	3.19977e-08	0.0974548	All mRNAs (1+2+3)	CRCA
P15327	3.72844e-08	0.38071	All mRNAs (1+2+3)	CRCA
P15331	1.71193e-09	0.0087987	All mRNAs (1+2+3)	CRCA
P15375	9.45067e-09	-0.154906	All mRNAs (1+2+3)	CRCA
P15392	3.03184e-06	0.189775	All mRNAs (1+2+3)	CRCA
P15508	5.44163e-08	0.157103	All mRNAs (1+2+3)	CRCA
P15532	7.78156e-07	-0.223202	All mRNAs (1+2+3)	CRCA
P15533	1.96273e-08	-0.242375	All mRNAs (1+2+3)	CRCA
P15535	8.60376e-09	0.54336	All mRNAs (1+2+3)	CRCA
P15626	9.36891e-07	-0.287128	All mRNAs (1+2+3)	CRCA
P15702	2.37669e-09	0.203948	All mRNAs (1+2+3)	CRCA
P15864	6.3309e-06	-0.568295	All mRNAs (1+2+3)	CRCA
P15920	4.00854e-08	0.199602	All mRNAs (1+2+3)	CRCA
P16015	1.37181e-05	-1.30263	All mRNAs (1+2+3)	CRCA
P16045	8.73426e-07	-0.609339	All mRNAs (1+2+3)	CRCA
P16054	2.58155e-08	0.411512	All mRNAs (1+2+3)	CRCA
P16056	6.61599e-08	0.304963	All mRNAs (1+2+3)	CRCA
P16092	1.20955e-07	0.0974269	All mRNAs (1+2+3)	CRCA
P16110	2.3297e-08	0.11124	All mRNAs (1+2+3)	CRCA
P16125	1.53957e-07	-0.0439528	All mRNAs (1+2+3)	CRCA
P16254	2.53966e-07	0.0994026	All mRNAs (1+2+3)	CRCA
P16294	1.65505e-07	0.112377	All mRNAs (1+2+3)	CRCA
P16301	1.01617e-07	0.0520398	All mRNAs (1+2+3)	CRCA
P16330	1.08396e-07	0.236603	All mRNAs (1+2+3)	CRCA
P16331	1.05799e-05	-0.202767	All mRNAs (1+2+3)	CRCA
P16332	2.97472e-06	-0.136429	All mRNAs (1+2+3)	CRCA
P16381	1.11024e-06	-0.0371354	All mRNAs (1+2+3)	CRCA
P16406	3.80061e-07	-0.38442	All mRNAs (1+2+3)	CRCA
P16460	3.36554e-05	-0.418446	All mRNAs (1+2+3)	CRCA
P16546	6.05325e-06	-0.0310654	All mRNAs (1+2+3)	CRCA
P16627	2.01288e-09	-0.0671905	All mRNAs (1+2+3)	CRCA
P16675	4.75725e-07	0.0973683	All mRNAs (1+2+3)	CRCA
P16858	2.24553e-05	-0.181091	All mRNAs (1+2+3)	CRCA
P16879	1.27722e-08	0.0772621	All mRNAs (1+2+3)	CRCA
P16882	5.78827e-09	-0.112045	All mRNAs (1+2+3)	CRCA
P16951	1.3501e-08	-0.0577386	All mRNAs (1+2+3)	CRCA
P17012	3.7704e-09	-0.0444482	All mRNAs (1+2+3)	CRCA
P17047	8.42271e-07	-0.192702	All mRNAs (1+2+3)	CRCA
P17095	1.14377e-07	0.269121	All mRNAs (1+2+3)	CRCA
P17141	2.35249e-09	-0.103476	All mRNAs (1+2+3)	CRCA
P17156	9.9403e-08	0.506555	All mRNAs (1+2+3)	CRCA
P17182	2.04799e-05	-0.339611	All mRNAs (1+2+3)	CRCA
P17183	2.74998e-09	-0.0995692	All mRNAs (1+2+3)	CRCA
P17225	1.3997e-06	0.03533	All mRNAs (1+2+3)	CRCA
P17426	4.13872e-07	0.0918214	All mRNAs (1+2+3)	CRCA
P17427	1.60194e-06	-0.221237	All mRNAs (1+2+3)	CRCA
P17433	1.3383e-09	0.169832	All mRNAs (1+2+3)	CRCA
P17439	2.10082e-07	0.207525	All mRNAs (1+2+3)	CRCA
P17563	9.38846e-07	0.0542079	All mRNAs (1+2+3)	CRCA
P17665	8.8816e-07	-0.173166	All mRNAs (1+2+3)	CRCA
P17717	5.60678e-06	-0.452888	All mRNAs (1+2+3)	CRCA
P17742	9.01177e-06	0.00725163	All mRNAs (1+2+3)	CRCA
P17751	1.11949e-05	0.0301804	All mRNAs (1+2+3)	CRCA
P17809	4.47179e-09	0.152634	All mRNAs (1+2+3)	CRCA
P17897	2.32905e-09	-0.00900127	All mRNAs (1+2+3)	CRCA
P17918	1.41483e-07	-0.0988572	All mRNAs (1+2+3)	CRCA
P18052	5.00697e-08	-0.294538	All mRNAs (1+2+3)	CRCA
P18155	1.11762e-08	0.153353	All mRNAs (1+2+3)	CRCA
P18181	2.22547e-09	-0.0104296	All mRNAs (1+2+3)	CRCA
P18242	1.95578e-06	-0.127878	All mRNAs (1+2+3)	CRCA
P18293	1.75306e-08	-0.346652	All mRNAs (1+2+3)	CRCA
P18468	1.9713e-08	-0.00141065	All mRNAs (1+2+3)	CRCA
P18572	1.25022e-06	0.218572	All mRNAs (1+2+3)	CRCA
P18581	4.64316e-08	-0.0991187	All mRNAs (1+2+3)	CRCA
P18608	6.0217e-07	0.186318	All mRNAs (1+2+3)	CRCA
P18654	6.57499e-08	0.144768	All mRNAs (1+2+3)	CRCA
P18760	7.39341e-06	0.013329	All mRNAs (1+2+3)	CRCA
P18826	3.86905e-08	0.0537576	All mRNAs (1+2+3)	CRCA
P18828	7.5938e-08	-0.0708067	All mRNAs (1+2+3)	CRCA
P19096	2.82043e-05	-0.218085	All mRNAs (1+2+3)	CRCA
P19137	2.20143e-08	0.0296662	All mRNAs (1+2+3)	CRCA
P19157	1.72167e-05	-0.259127	All mRNAs (1+2+3)	CRCA
P19182	4.14664e-10	0.23457	All mRNAs (1+2+3)	CRCA
P19221	2.27629e-07	0.0285672	All mRNAs (1+2+3)	CRCA
P19253	3.79049e-06	0.0296264	All mRNAs (1+2+3)	CRCA
P19258	1.42695e-08	0.0706744	All mRNAs (1+2+3)	CRCA
P19324	2.01944e-07	-0.0837917	All mRNAs (1+2+3)	CRCA
P19426	3.21312e-08	0.00828502	All mRNAs (1+2+3)	CRCA
P19536	3.55062e-06	-0.061827	All mRNAs (1+2+3)	CRCA
P19639	2.07237e-06	-0.980393	All mRNAs (1+2+3)	CRCA
P19783	2.57915e-06	-0.159861	All mRNAs (1+2+3)	CRCA
P19973	6.16752e-08	0.193371	All mRNAs (1+2+3)	CRCA
P20029	2.05996e-05	-0.113614	All mRNAs (1+2+3)	CRCA
P20060	1.6249e-07	0.28219	All mRNAs (1+2+3)	CRCA
P20108	1.89091e-06	-0.110805	All mRNAs (1+2+3)	CRCA
P20152	2.62144e-06	0.0969312	All mRNAs (1+2+3)	CRCA
P20352	2.67877e-09	0.264282	All mRNAs (1+2+3)	CRCA
P20357	3.03279e-08	0.0687141	All mRNAs (1+2+3)	CRCA
P20444	4.27801e-08	-0.0931707	All mRNAs (1+2+3)	CRCA
P20491	5.85272e-09	0.0799682	All mRNAs (1+2+3)	CRCA
P20612	2.03621e-07	1.60804	All mRNAs (1+2+3)	CRCA
P20664	1.7387e-08	-0.320136	All mRNAs (1+2+3)	CRCA
P20918	8.26759e-07	0.160902	All mRNAs (1+2+3)	CRCA
P20937	2.39716e-09	-0.0114101	All mRNAs (1+2+3)	CRCA
P21126	4.01222e-08	0.18604	All mRNAs (1+2+3)	CRCA
P21180	2.60893e-09	0.168629	All mRNAs (1+2+3)	CRCA
P21271	8.26916e-08	0.113846	All mRNAs (1+2+3)	CRCA
P21278	1.59213e-07	0.0870495	All mRNAs (1+2+3)	CRCA
P21279	1.45533e-07	-0.00398275	All mRNAs (1+2+3)	CRCA
P21440	6.84417e-07	-0.332407	All mRNAs (1+2+3)	CRCA
P21447	1.82808e-08	-0.00475954	All mRNAs (1+2+3)	CRCA
P21460	3.59849e-08	0.0842718	All mRNAs (1+2+3)	CRCA
P21550	5.63437e-08	-0.0894319	All mRNAs (1+2+3)	CRCA
P21570	1.06802e-08	0.404131	All mRNAs (1+2+3)	CRCA
P21614	2.36418e-06	0.0117672	All mRNAs (1+2+3)	CRCA
P21619	7.34841e-07	0.0797796	All mRNAs (1+2+3)	CRCA
P21844	4.5447e-09	0.025204	All mRNAs (1+2+3)	CRCA
P21956	1.22298e-08	0.24809	All mRNAs (1+2+3)	CRCA
P21958	7.18628e-08	-0.260692	All mRNAs (1+2+3)	CRCA
P21981	2.99618e-06	0.385453	All mRNAs (1+2+3)	CRCA
P21995	6.33427e-09	0.484058	All mRNAs (1+2+3)	CRCA
P22315	8.25932e-07	0.310968	All mRNAs (1+2+3)	CRCA
P22361	3.54794e-08	-0.0649575	All mRNAs (1+2+3)	CRCA
P22366	2.47725e-08	0.0120616	All mRNAs (1+2+3)	CRCA
P22437	1.34949e-07	-0.100965	All mRNAs (1+2+3)	CRCA
P22682	7.28878e-08	-0.0146408	All mRNAs (1+2+3)	CRCA
P22727	2.93934e-09	0.117706	All mRNAs (1+2+3)	CRCA
P22777	5.8698e-09	0.749041	All mRNAs (1+2+3)	CRCA
P22892	3.52035e-07	-0.23231	All mRNAs (1+2+3)	CRCA
P22907	2.40714e-07	-0.0495139	All mRNAs (1+2+3)	CRCA
P23116	1.16151e-06	-0.0970957	All mRNAs (1+2+3)	CRCA
P23188	4.83617e-09	0.0481324	All mRNAs (1+2+3)	CRCA
P23198	4.13801e-07	0.203	All mRNAs (1+2+3)	CRCA
P23204	2.3141e-09	0.404171	All mRNAs (1+2+3)	CRCA
P23249	2.48214e-07	0.159288	All mRNAs (1+2+3)	CRCA
P23298	7.08609e-09	0.138404	All mRNAs (1+2+3)	CRCA
P23336	2.72301e-09	0.217626	All mRNAs (1+2+3)	CRCA
P23475	1.53779e-07	-0.0771286	All mRNAs (1+2+3)	CRCA
P23492	1.04859e-06	-0.155035	All mRNAs (1+2+3)	CRCA
P23506	1.10062e-07	0.173271	All mRNAs (1+2+3)	CRCA
P23589	6.36513e-07	-0.257364	All mRNAs (1+2+3)	CRCA
P23591	4.29864e-07	0.16412	All mRNAs (1+2+3)	CRCA
P23611	5.62682e-09	0.451047	All mRNAs (1+2+3)	CRCA
P23708	4.42953e-10	0.127715	All mRNAs (1+2+3)	CRCA
P23780	3.57081e-07	0.167754	All mRNAs (1+2+3)	CRCA
P23798	1.18358e-09	-0.0330257	All mRNAs (1+2+3)	CRCA
P23881	4.46648e-08	-0.206006	All mRNAs (1+2+3)	CRCA
P23927	5.6906e-09	0.0167245	All mRNAs (1+2+3)	CRCA
P23949	6.85463e-09	-0.35999	All mRNAs (1+2+3)	CRCA
P23950	3.18804e-08	-0.11587	All mRNAs (1+2+3)	CRCA
P23953	6.96219e-07	-0.22738	All mRNAs (1+2+3)	CRCA
P24063	1.64238e-07	-0.070544	All mRNAs (1+2+3)	CRCA
P24270	3.4152e-05	-0.36876	All mRNAs (1+2+3)	CRCA
P24369	3.20741e-06	0.39918	All mRNAs (1+2+3)	CRCA
P24452	7.71428e-08	0.477641	All mRNAs (1+2+3)	CRCA
P24456	5.27065e-06	-0.0855588	All mRNAs (1+2+3)	CRCA
P24472	8.30613e-07	-0.578366	All mRNAs (1+2+3)	CRCA
P24526	9.36858e-07	-0.106288	All mRNAs (1+2+3)	CRCA
P24527	1.55021e-06	-0.132061	All mRNAs (1+2+3)	CRCA
P24547	3.37573e-07	0.174976	All mRNAs (1+2+3)	CRCA
P24549	4.4937e-05	-0.65005	All mRNAs (1+2+3)	CRCA
P24604	1.80159e-09	-0.532821	All mRNAs (1+2+3)	CRCA
P24638	4.6363e-08	-0.0570891	All mRNAs (1+2+3)	CRCA
P24668	2.40525e-07	0.00764973	All mRNAs (1+2+3)	CRCA
P24721	2.93017e-07	-0.0507841	All mRNAs (1+2+3)	CRCA
P24788	6.76365e-08	-0.143055	All mRNAs (1+2+3)	CRCA
P24815	1.27707e-06	0.218588	All mRNAs (1+2+3)	CRCA
P25085	5.02455e-09	0.725757	All mRNAs (1+2+3)	CRCA
P25118	1.70481e-09	0.240655	All mRNAs (1+2+3)	CRCA
P25206	1.5792e-07	0.0591155	All mRNAs (1+2+3)	CRCA
P25322	7.97016e-09	-0.324383	All mRNAs (1+2+3)	CRCA
P25425	2.04117e-08	0.0529955	All mRNAs (1+2+3)	CRCA
P25444	3.96094e-06	-0.168603	All mRNAs (1+2+3)	CRCA
P25446	4.52876e-08	-0.0744449	All mRNAs (1+2+3)	CRCA
P25688	2.41381e-05	0.197454	All mRNAs (1+2+3)	CRCA
P25785	5.53987e-09	0.198602	All mRNAs (1+2+3)	CRCA
P25799	1.20927e-07	-0.178869	All mRNAs (1+2+3)	CRCA
P25911	1.98555e-07	-0.0568531	All mRNAs (1+2+3)	CRCA
P25916	4.48953e-09	0.0448919	All mRNAs (1+2+3)	CRCA
P25976	8.88218e-08	0.125273	All mRNAs (1+2+3)	CRCA
P26011	7.32234e-09	0.0555147	All mRNAs (1+2+3)	CRCA
P26039	4.63285e-06	-0.151142	All mRNAs (1+2+3)	CRCA
P26040	1.6961e-07	0.318125	All mRNAs (1+2+3)	CRCA
P26041	1.43973e-06	-0.0187892	All mRNAs (1+2+3)	CRCA
P26043	2.03179e-06	-0.163684	All mRNAs (1+2+3)	CRCA
P26150	1.27707e-06	-0.105028	All mRNAs (1+2+3)	CRCA
P26151	9.02576e-09	0.0329992	All mRNAs (1+2+3)	CRCA
P26187	3.85457e-08	-0.0845721	All mRNAs (1+2+3)	CRCA
P26231	1.95392e-06	-0.172436	All mRNAs (1+2+3)	CRCA
P26262	1.56837e-07	0.00943929	All mRNAs (1+2+3)	CRCA
P26323	1.8123e-08	0.182806	All mRNAs (1+2+3)	CRCA
P26350	1.34083e-06	0.0939451	All mRNAs (1+2+3)	CRCA
P26369	5.8621e-07	-0.149268	All mRNAs (1+2+3)	CRCA
P26443	3.01301e-05	-0.117004	All mRNAs (1+2+3)	CRCA
P26450	1.41471e-07	0.358018	All mRNAs (1+2+3)	CRCA
P26516	6.82361e-07	-0.144773	All mRNAs (1+2+3)	CRCA
P26618	1.04005e-09	0.194044	All mRNAs (1+2+3)	CRCA
P26638	7.56093e-07	0.0594499	All mRNAs (1+2+3)	CRCA
P26645	1.80566e-06	0.162183	All mRNAs (1+2+3)	CRCA
P26883	3.84231e-07	0.0894836	All mRNAs (1+2+3)	CRCA
P26928	1.90301e-09	0.150418	All mRNAs (1+2+3)	CRCA
P27005	2.45438e-08	2.34828	All mRNAs (1+2+3)	CRCA
P27046	6.98889e-07	0.436914	All mRNAs (1+2+3)	CRCA
P27048	7.59706e-08	0.0206633	All mRNAs (1+2+3)	CRCA
P27512	3.47098e-09	-0.179415	All mRNAs (1+2+3)	CRCA
P27546	1.12851e-06	0.102468	All mRNAs (1+2+3)	CRCA
P27600	7.89931e-09	0.0145982	All mRNAs (1+2+3)	CRCA
P27601	8.80182e-08	-0.0848518	All mRNAs (1+2+3)	CRCA
P27612	8.11864e-07	-0.0423532	All mRNAs (1+2+3)	CRCA
P27641	2.08235e-07	0.0890277	All mRNAs (1+2+3)	CRCA
P27656	3.03269e-08	-0.511704	All mRNAs (1+2+3)	CRCA
P27659	3.16703e-06	0.223574	All mRNAs (1+2+3)	CRCA
P27661	4.58448e-06	0.0136664	All mRNAs (1+2+3)	CRCA
P27773	1.58022e-05	0.155972	All mRNAs (1+2+3)	CRCA
P27784	5.1452e-09	0.40099	All mRNAs (1+2+3)	CRCA
P27786	3.65393e-08	0.150459	All mRNAs (1+2+3)	CRCA
P27790	1.77924e-09	0.00670938	All mRNAs (1+2+3)	CRCA
P27808	2.42025e-08	0.141856	All mRNAs (1+2+3)	CRCA
P27870	3.10949e-08	0.18606	All mRNAs (1+2+3)	CRCA
P28033	7.2828e-08	0.0945092	All mRNAs (1+2+3)	CRCA
P28063	2.75784e-07	0.0996016	All mRNAs (1+2+3)	CRCA
P28076	7.01691e-08	0.0398523	All mRNAs (1+2+3)	CRCA
P28230	4.5648e-07	-0.0207746	All mRNAs (1+2+3)	CRCA
P28271	6.68511e-06	-0.156051	All mRNAs (1+2+3)	CRCA
P28293	1.46368e-09	1.24228	All mRNAs (1+2+3)	CRCA
P28352	6.19555e-07	-0.0440507	All mRNAs (1+2+3)	CRCA
P28474	9.30744e-06	-0.132802	All mRNAs (1+2+3)	CRCA
P28574	1.81e-08	0.0271705	All mRNAs (1+2+3)	CRCA
P28650	1.44139e-07	-0.208155	All mRNAs (1+2+3)	CRCA
P28651	3.42726e-07	-0.829542	All mRNAs (1+2+3)	CRCA
P28653	1.8108e-07	0.161691	All mRNAs (1+2+3)	CRCA
P28654	1.51391e-07	0.258684	All mRNAs (1+2+3)	CRCA
P28656	2.62738e-07	-0.0344178	All mRNAs (1+2+3)	CRCA
P28658	2.24436e-07	-0.00319764	All mRNAs (1+2+3)	CRCA
P28659	9.16552e-08	-0.0525219	All mRNAs (1+2+3)	CRCA
P28660	3.51383e-07	-0.0503057	All mRNAs (1+2+3)	CRCA
P28661	1.1888e-07	-0.121981	All mRNAs (1+2+3)	CRCA
P28665	2.53286e-06	0.254234	All mRNAs (1+2+3)	CRCA
P28666	3.58976e-07	0.0540847	All mRNAs (1+2+3)	CRCA
P28667	4.90865e-07	0.0911844	All mRNAs (1+2+3)	CRCA
P28700	4.00883e-08	0.0772512	All mRNAs (1+2+3)	CRCA
P28704	1.5187e-09	-0.0669927	All mRNAs (1+2+3)	CRCA
P28740	2.24282e-07	0.0845506	All mRNAs (1+2+3)	CRCA
P28741	2.31688e-08	-0.0425532	All mRNAs (1+2+3)	CRCA
P28798	2.45675e-06	0.0383461	All mRNAs (1+2+3)	CRCA
P28828	7.90678e-09	0.0867407	All mRNAs (1+2+3)	CRCA
P28843	1.52986e-06	-0.0940982	All mRNAs (1+2+3)	CRCA
P28867	3.91376e-08	-0.0401727	All mRNAs (1+2+3)	CRCA
P29037	7.79168e-10	0.0254953	All mRNAs (1+2+3)	CRCA
P29268	6.59079e-09	0.127182	All mRNAs (1+2+3)	CRCA
P29341	2.21679e-06	0.126886	All mRNAs (1+2+3)	CRCA
P29351	5.84382e-07	-0.141684	All mRNAs (1+2+3)	CRCA
P29387	1.44974e-08	0.0316078	All mRNAs (1+2+3)	CRCA
P29391	2.33787e-06	-0.0980465	All mRNAs (1+2+3)	CRCA
P29416	1.04122e-07	-0.024149	All mRNAs (1+2+3)	CRCA
P29452	4.2564e-08	-0.0724975	All mRNAs (1+2+3)	CRCA
P29477	5.64609e-08	0.00390016	All mRNAs (1+2+3)	CRCA
P29533	1.36793e-08	0.512046	All mRNAs (1+2+3)	CRCA
P29594	1.77582e-08	-0.165078	All mRNAs (1+2+3)	CRCA
P29595	2.33212e-07	0.0432289	All mRNAs (1+2+3)	CRCA
P29699	3.1407e-07	-0.041746	All mRNAs (1+2+3)	CRCA
P29758	4.60137e-06	-0.819371	All mRNAs (1+2+3)	CRCA
P29788	2.01861e-07	0.10506	All mRNAs (1+2+3)	CRCA
P30051	8.97734e-09	-0.042024	All mRNAs (1+2+3)	CRCA
P30115	1.3683e-05	-0.312134	All mRNAs (1+2+3)	CRCA
P30204	1.4071e-07	0.191428	All mRNAs (1+2+3)	CRCA
P30275	4.69525e-09	0.159673	All mRNAs (1+2+3)	CRCA
P30282	6.69269e-09	-0.130657	All mRNAs (1+2+3)	CRCA
P30285	1.88839e-08	0.248355	All mRNAs (1+2+3)	CRCA
P30355	2.13017e-09	0.181748	All mRNAs (1+2+3)	CRCA
P30412	6.66259e-09	0.148304	All mRNAs (1+2+3)	CRCA
P30415	2.50056e-08	-0.262854	All mRNAs (1+2+3)	CRCA
P30416	2.07016e-06	-0.251877	All mRNAs (1+2+3)	CRCA
P30561	4.60854e-08	-0.101702	All mRNAs (1+2+3)	CRCA
P30677	2.15543e-09	0.134382	All mRNAs (1+2+3)	CRCA
P30678	1.17241e-09	-0.191614	All mRNAs (1+2+3)	CRCA
P30681	9.39419e-08	0.214179	All mRNAs (1+2+3)	CRCA
P30993	1.86676e-08	0.383216	All mRNAs (1+2+3)	CRCA
P30999	9.0836e-07	-0.164299	All mRNAs (1+2+3)	CRCA
P31001	5.34595e-07	0.13824	All mRNAs (1+2+3)	CRCA
P31230	7.09429e-07	-0.00180687	All mRNAs (1+2+3)	CRCA
P31254	4.07534e-06	-0.103341	All mRNAs (1+2+3)	CRCA
P31266	1.4421e-08	0.0837337	All mRNAs (1+2+3)	CRCA
P31324	6.46108e-09	0.24152	All mRNAs (1+2+3)	CRCA
P31428	1.15272e-08	0.207456	All mRNAs (1+2+3)	CRCA
P31649	2.82563e-07	-0.356434	All mRNAs (1+2+3)	CRCA
P31651	2.83826e-08	0.0101013	All mRNAs (1+2+3)	CRCA
P31725	8.77227e-08	2.57917	All mRNAs (1+2+3)	CRCA
P31750	7.34262e-08	0.143744	All mRNAs (1+2+3)	CRCA
P31786	9.83581e-06	-0.207323	All mRNAs (1+2+3)	CRCA
P31938	2.48341e-07	-0.152242	All mRNAs (1+2+3)	CRCA
P31996	1.09974e-08	0.014603	All mRNAs (1+2+3)	CRCA
P32020	1.37659e-05	-0.112359	All mRNAs (1+2+3)	CRCA
P32037	2.48153e-08	0.397727	All mRNAs (1+2+3)	CRCA
P32067	5.33681e-07	-0.076746	All mRNAs (1+2+3)	CRCA
P32114	6.45942e-10	-0.308037	All mRNAs (1+2+3)	CRCA
P32233	2.49948e-07	0.0504729	All mRNAs (1+2+3)	CRCA
P32261	6.79305e-07	-0.0980235	All mRNAs (1+2+3)	CRCA
P32507	8.26982e-08	0.0314731	All mRNAs (1+2+3)	CRCA
P32848	1.17972e-09	-0.00380097	All mRNAs (1+2+3)	CRCA
P32921	3.64258e-07	0.0352046	All mRNAs (1+2+3)	CRCA
P33174	8.04651e-08	0.0125947	All mRNAs (1+2+3)	CRCA
P33215	2.60358e-08	0.0195786	All mRNAs (1+2+3)	CRCA
P33267	3.63569e-06	-0.284854	All mRNAs (1+2+3)	CRCA
P33434	4.69583e-09	-0.301346	All mRNAs (1+2+3)	CRCA
P33435	3.9548e-09	-0.10855	All mRNAs (1+2+3)	CRCA
P33587	5.49237e-08	0.112833	All mRNAs (1+2+3)	CRCA
P33609	6.24947e-08	0.160556	All mRNAs (1+2+3)	CRCA
P33610	2.49756e-08	-0.596794	All mRNAs (1+2+3)	CRCA
P33611	3.5565e-08	0.173307	All mRNAs (1+2+3)	CRCA
P33622	2.38639e-07	0.235583	All mRNAs (1+2+3)	CRCA
P33766	3.05947e-09	0.06398	All mRNAs (1+2+3)	CRCA
P34022	2.86407e-07	0.0708309	All mRNAs (1+2+3)	CRCA
P34152	1.55517e-07	-0.162795	All mRNAs (1+2+3)	CRCA
P34884	1.54226e-06	-0.0951515	All mRNAs (1+2+3)	CRCA
P34902	1.1131e-08	-0.257666	All mRNAs (1+2+3)	CRCA
P34914	1.27724e-05	-0.523315	All mRNAs (1+2+3)	CRCA
P34927	6.57252e-07	0.0751384	All mRNAs (1+2+3)	CRCA
P34928	1.76494e-07	-0.0289443	All mRNAs (1+2+3)	CRCA
P35123	2.71585e-07	-0.145454	All mRNAs (1+2+3)	CRCA
P35175	2.50441e-08	0.394583	All mRNAs (1+2+3)	CRCA
P35235	2.16485e-07	0.0966425	All mRNAs (1+2+3)	CRCA
P35276	4.26981e-08	-0.0321821	All mRNAs (1+2+3)	CRCA
P35278	5.88029e-07	-0.277024	All mRNAs (1+2+3)	CRCA
P35279	4.24826e-09	0.0609829	All mRNAs (1+2+3)	CRCA
P35282	3.9279e-07	-0.0433164	All mRNAs (1+2+3)	CRCA
P35283	4.79684e-08	0.0530584	All mRNAs (1+2+3)	CRCA
P35285	2.5873e-08	-0.0615991	All mRNAs (1+2+3)	CRCA
P35288	4.92832e-08	0.0822002	All mRNAs (1+2+3)	CRCA
P35290	5.30927e-08	0.133712	All mRNAs (1+2+3)	CRCA
P35292	1.04315e-07	0.142492	All mRNAs (1+2+3)	CRCA
P35293	9.06615e-07	0.0658808	All mRNAs (1+2+3)	CRCA
P35294	6.9361e-09	0.120145	All mRNAs (1+2+3)	CRCA
P35295	9.30306e-09	0.367479	All mRNAs (1+2+3)	CRCA
P35329	3.84472e-08	-0.0238674	All mRNAs (1+2+3)	CRCA
P35330	2.97676e-08	-0.0633358	All mRNAs (1+2+3)	CRCA
P35441	1.18547e-07	0.578444	All mRNAs (1+2+3)	CRCA
P35456	1.30215e-08	0.365108	All mRNAs (1+2+3)	CRCA
P35486	1.96094e-06	-0.249156	All mRNAs (1+2+3)	CRCA
P35492	3.42973e-06	-0.604589	All mRNAs (1+2+3)	CRCA
P35505	1.18897e-05	-0.0198179	All mRNAs (1+2+3)	CRCA
P35545	1.6197e-07	0.00592271	All mRNAs (1+2+3)	CRCA
P35550	4.18054e-07	0.104653	All mRNAs (1+2+3)	CRCA
P35564	3.97098e-06	-0.0321174	All mRNAs (1+2+3)	CRCA
P35569	2.69612e-08	-0.400701	All mRNAs (1+2+3)	CRCA
P35576	1.16217e-07	-1.46526	All mRNAs (1+2+3)	CRCA
P35583	1.3028e-09	0.183361	All mRNAs (1+2+3)	CRCA
P35585	3.69225e-07	0.0264733	All mRNAs (1+2+3)	CRCA
P35601	4.75914e-08	0.0659865	All mRNAs (1+2+3)	CRCA
P35689	1.96772e-07	-0.184327	All mRNAs (1+2+3)	CRCA
P35700	1.95035e-05	-0.230897	All mRNAs (1+2+3)	CRCA
P35710	1.48733e-08	0.0708647	All mRNAs (1+2+3)	CRCA
P35761	3.42892e-09	0.0469676	All mRNAs (1+2+3)	CRCA
P35762	1.01611e-07	-0.0833138	All mRNAs (1+2+3)	CRCA
P35821	8.76629e-08	0.248529	All mRNAs (1+2+3)	CRCA
P35822	7.09978e-08	-0.0772738	All mRNAs (1+2+3)	CRCA
P35831	1.46157e-07	-0.0371021	All mRNAs (1+2+3)	CRCA
P35917	2.9598e-08	0.0185636	All mRNAs (1+2+3)	CRCA
P35918	5.78324e-08	-0.0196976	All mRNAs (1+2+3)	CRCA
P35922	7.85084e-08	0.0926315	All mRNAs (1+2+3)	CRCA
P35951	1.44203e-07	0.358488	All mRNAs (1+2+3)	CRCA
P35969	4.35509e-09	-0.0142348	All mRNAs (1+2+3)	CRCA
P35979	2.80692e-06	0.0772829	All mRNAs (1+2+3)	CRCA
P35980	2.55586e-06	0.115938	All mRNAs (1+2+3)	CRCA
P35991	1.45372e-08	0.106121	All mRNAs (1+2+3)	CRCA
P36371	1.27171e-07	0.259869	All mRNAs (1+2+3)	CRCA
P36423	1.80511e-08	0.161505	All mRNAs (1+2+3)	CRCA
P36552	1.39174e-06	-0.276951	All mRNAs (1+2+3)	CRCA
P36895	8.8539e-09	-0.0707963	All mRNAs (1+2+3)	CRCA
P36916	9.96605e-08	-0.0756664	All mRNAs (1+2+3)	CRCA
P37040	4.86856e-06	0.419429	All mRNAs (1+2+3)	CRCA
P37804	1.27245e-07	0.431944	All mRNAs (1+2+3)	CRCA
P37889	1.56866e-08	0.0278515	All mRNAs (1+2+3)	CRCA
P38060	2.75367e-06	0.0213479	All mRNAs (1+2+3)	CRCA
P38532	9.24908e-09	-0.173205	All mRNAs (1+2+3)	CRCA
P38585	1.11669e-09	-0.0440408	All mRNAs (1+2+3)	CRCA
P38647	1.7442e-05	-0.0767463	All mRNAs (1+2+3)	CRCA
P39039	1.47517e-07	0.0533671	All mRNAs (1+2+3)	CRCA
P39054	4.95739e-09	-0.0231036	All mRNAs (1+2+3)	CRCA
P39061	3.3355e-07	-0.131047	All mRNAs (1+2+3)	CRCA
P39098	3.74704e-08	0.0230907	All mRNAs (1+2+3)	CRCA
P39429	4.06627e-08	-0.149502	All mRNAs (1+2+3)	CRCA
P39654	6.18702e-09	0.101455	All mRNAs (1+2+3)	CRCA
P39655	9.41949e-09	0.112741	All mRNAs (1+2+3)	CRCA
P39688	1.19991e-08	-0.088369	All mRNAs (1+2+3)	CRCA
P39749	4.14511e-08	0.122245	All mRNAs (1+2+3)	CRCA
P39876	5.23985e-09	0.45349	All mRNAs (1+2+3)	CRCA
P40124	2.94995e-06	0.279473	All mRNAs (1+2+3)	CRCA
P40142	6.47812e-06	-0.192314	All mRNAs (1+2+3)	CRCA
P40201	4.61057e-08	0.233492	All mRNAs (1+2+3)	CRCA
P40237	2.0056e-07	-0.161122	All mRNAs (1+2+3)	CRCA
P40240	3.04767e-08	0.0717569	All mRNAs (1+2+3)	CRCA
P40336	3.34091e-07	0.0683207	All mRNAs (1+2+3)	CRCA
P40338	1.91326e-09	0.290876	All mRNAs (1+2+3)	CRCA
P40630	4.01962e-07	-0.00781415	All mRNAs (1+2+3)	CRCA
P40694	6.07471e-08	-0.285884	All mRNAs (1+2+3)	CRCA
P40936	9.33251e-06	-0.169577	All mRNAs (1+2+3)	CRCA
P41105	3.24788e-06	0.0442552	All mRNAs (1+2+3)	CRCA
P41136	7.3648e-09	0.14833	All mRNAs (1+2+3)	CRCA
P41158	6.82445e-09	0.104119	All mRNAs (1+2+3)	CRCA
P41183	1.42832e-08	-1.76167	All mRNAs (1+2+3)	CRCA
P41209	8.59424e-09	-0.108675	All mRNAs (1+2+3)	CRCA
P41216	1.8894e-05	-0.532465	All mRNAs (1+2+3)	CRCA
P41230	4.31714e-08	-0.0449377	All mRNAs (1+2+3)	CRCA
P41233	1.37403e-07	0.458842	All mRNAs (1+2+3)	CRCA
P41234	6.6296e-10	-0.216231	All mRNAs (1+2+3)	CRCA
P41241	1.99437e-07	-0.0933764	All mRNAs (1+2+3)	CRCA
P41245	1.1362e-09	0.0930131	All mRNAs (1+2+3)	CRCA
P41317	4.90253e-07	-0.108508	All mRNAs (1+2+3)	CRCA
P41593	6.87109e-10	0.153811	All mRNAs (1+2+3)	CRCA
P41731	1.80866e-08	0.627925	All mRNAs (1+2+3)	CRCA
P41778	5.49946e-08	0.124612	All mRNAs (1+2+3)	CRCA
P41971	1.70084e-08	-0.0703806	All mRNAs (1+2+3)	CRCA
P42082	1.07647e-08	-0.0862699	All mRNAs (1+2+3)	CRCA
P42125	4.07371e-06	-0.381478	All mRNAs (1+2+3)	CRCA
P42128	1.99495e-08	0.00228642	All mRNAs (1+2+3)	CRCA
P42208	4.22317e-07	0.0986434	All mRNAs (1+2+3)	CRCA
P42209	6.70319e-08	0.0185435	All mRNAs (1+2+3)	CRCA
P42225	4.1642e-07	-0.0610873	All mRNAs (1+2+3)	CRCA
P42227	3.98173e-07	0.307923	All mRNAs (1+2+3)	CRCA
P42228	8.95914e-09	-0.0527117	All mRNAs (1+2+3)	CRCA
P42230	2.27079e-08	-0.319256	All mRNAs (1+2+3)	CRCA
P42232	2.84326e-07	-0.427482	All mRNAs (1+2+3)	CRCA
P42337	1.15058e-08	-0.0967234	All mRNAs (1+2+3)	CRCA
P42567	7.94358e-07	0.227036	All mRNAs (1+2+3)	CRCA
P42669	8.7918e-07	0.0642868	All mRNAs (1+2+3)	CRCA
P42703	6.8633e-08	-0.223541	All mRNAs (1+2+3)	CRCA
P42859	2.34906e-07	0.116013	All mRNAs (1+2+3)	CRCA
P42867	7.71978e-09	0.0267385	All mRNAs (1+2+3)	CRCA
P42925	5.34407e-07	-0.0366029	All mRNAs (1+2+3)	CRCA
P42932	3.06815e-06	0.0305731	All mRNAs (1+2+3)	CRCA
P43006	1.08226e-07	-0.365671	All mRNAs (1+2+3)	CRCA
P43024	2.23629e-07	-0.0798191	All mRNAs (1+2+3)	CRCA
P43025	5.92262e-08	0.406463	All mRNAs (1+2+3)	CRCA
P43120	4.8209e-08	0.00206202	All mRNAs (1+2+3)	CRCA
P43135	1.05791e-08	0.312847	All mRNAs (1+2+3)	CRCA
P43136	4.9239e-09	0.168031	All mRNAs (1+2+3)	CRCA
P43142	3.97093e-08	-0.0582947	All mRNAs (1+2+3)	CRCA
P43247	9.62565e-08	0.092557	All mRNAs (1+2+3)	CRCA
P43274	6.62245e-06	0.336217	All mRNAs (1+2+3)	CRCA
P43275	3.02783e-07	0.0792474	All mRNAs (1+2+3)	CRCA
P43276	1.65179e-06	0.0486134	All mRNAs (1+2+3)	CRCA
P43277	4.10409e-06	-0.159169	All mRNAs (1+2+3)	CRCA
P43346	8.03308e-08	-0.0455628	All mRNAs (1+2+3)	CRCA
P43406	1.11918e-07	0.236273	All mRNAs (1+2+3)	CRCA
P43430	5.17513e-09	-0.095864	All mRNAs (1+2+3)	CRCA
P43883	1.02598e-06	-0.395787	All mRNAs (1+2+3)	CRCA
P45376	5.8122e-07	0.182837	All mRNAs (1+2+3)	CRCA
P45377	1.62254e-07	-0.149562	All mRNAs (1+2+3)	CRCA
P45481	4.51252e-08	0.274939	All mRNAs (1+2+3)	CRCA
P45591	1.52523e-06	-0.0204923	All mRNAs (1+2+3)	CRCA
P45700	1.91974e-07	-0.0983338	All mRNAs (1+2+3)	CRCA
P45878	5.26239e-07	-0.0704957	All mRNAs (1+2+3)	CRCA
P45952	6.68193e-06	-0.211205	All mRNAs (1+2+3)	CRCA
P46061	4.44658e-07	0.256596	All mRNAs (1+2+3)	CRCA
P46096	4.50601e-09	0.250467	All mRNAs (1+2+3)	CRCA
P46412	5.18557e-08	0.463114	All mRNAs (1+2+3)	CRCA
P46414	6.23186e-08	-0.0551347	All mRNAs (1+2+3)	CRCA
P46425	1.72167e-05	-0.270241	All mRNAs (1+2+3)	CRCA
P46460	4.63041e-07	-0.166516	All mRNAs (1+2+3)	CRCA
P46467	1.9956e-07	-0.160736	All mRNAs (1+2+3)	CRCA
P46471	1.88714e-06	-0.110495	All mRNAs (1+2+3)	CRCA
P46638	1.03904e-06	0.0560481	All mRNAs (1+2+3)	CRCA
P46656	1.04094e-06	0.18976	All mRNAs (1+2+3)	CRCA
P46662	1.17678e-07	0.111985	All mRNAs (1+2+3)	CRCA
P46664	4.93377e-07	-0.114451	All mRNAs (1+2+3)	CRCA
P46718	6.00977e-08	0.00839158	All mRNAs (1+2+3)	CRCA
P46735	8.96157e-07	-0.285399	All mRNAs (1+2+3)	CRCA
P46737	1.49454e-07	0.104547	All mRNAs (1+2+3)	CRCA
P46935	4.20877e-07	0.0361551	All mRNAs (1+2+3)	CRCA
P46938	1.66958e-07	-0.210572	All mRNAs (1+2+3)	CRCA
P46978	7.29256e-07	0.134568	All mRNAs (1+2+3)	CRCA
P47199	2.75995e-06	0.0247205	All mRNAs (1+2+3)	CRCA
P47226	9.40776e-09	0.333414	All mRNAs (1+2+3)	CRCA
P47713	4.31692e-08	0.161173	All mRNAs (1+2+3)	CRCA
P47738	3.17615e-05	-0.379158	All mRNAs (1+2+3)	CRCA
P47739	3.07046e-09	-0.147339	All mRNAs (1+2+3)	CRCA
P47740	5.17727e-06	-0.502171	All mRNAs (1+2+3)	CRCA
P47754	1.50086e-06	-0.0222591	All mRNAs (1+2+3)	CRCA
P47757	7.85235e-10	0.153691	All mRNAs (1+2+3)	CRCA
P47791	1.64569e-06	-0.166517	All mRNAs (1+2+3)	CRCA
P47802	8.38791e-07	0.0795638	All mRNAs (1+2+3)	CRCA
P47809	1.42224e-07	0.0177529	All mRNAs (1+2+3)	CRCA
P47810	1.54274e-09	1.45054	All mRNAs (1+2+3)	CRCA
P47811	1.26083e-07	0.100191	All mRNAs (1+2+3)	CRCA
P47856	1.69557e-07	-0.0506893	All mRNAs (1+2+3)	CRCA
P47857	9.79913e-08	-0.0441794	All mRNAs (1+2+3)	CRCA
P47877	1.49348e-07	-0.262186	All mRNAs (1+2+3)	CRCA
P47878	3.00675e-09	0.131072	All mRNAs (1+2+3)	CRCA
P47879	3.28415e-08	0.290085	All mRNAs (1+2+3)	CRCA
P47911	2.81771e-06	0.0501732	All mRNAs (1+2+3)	CRCA
P47915	1.42193e-06	0.0953827	All mRNAs (1+2+3)	CRCA
P47930	4.95597e-09	0.0900776	All mRNAs (1+2+3)	CRCA
P47934	6.72164e-07	-0.591466	All mRNAs (1+2+3)	CRCA
P47936	3.7615e-09	-0.165676	All mRNAs (1+2+3)	CRCA
P47941	2.2896e-07	-0.210609	All mRNAs (1+2+3)	CRCA
P47955	2.45736e-06	0.0751558	All mRNAs (1+2+3)	CRCA
P47962	1.63593e-06	0.160897	All mRNAs (1+2+3)	CRCA
P47963	2.78269e-06	0.115679	All mRNAs (1+2+3)	CRCA
P47964	4.51889e-07	0.0664805	All mRNAs (1+2+3)	CRCA
P47968	2.49142e-08	0.054633	All mRNAs (1+2+3)	CRCA
P48024	7.08248e-07	-0.221892	All mRNAs (1+2+3)	CRCA
P48025	7.87086e-08	0.0189655	All mRNAs (1+2+3)	CRCA
P48036	2.93098e-06	-0.0239512	All mRNAs (1+2+3)	CRCA
P48193	5.77483e-07	0.124477	All mRNAs (1+2+3)	CRCA
P48301	8.97734e-09	0.0159602	All mRNAs (1+2+3)	CRCA
P48377	3.27109e-08	0.0863647	All mRNAs (1+2+3)	CRCA
P48410	1.91548e-07	-0.32398	All mRNAs (1+2+3)	CRCA
P48428	6.5951e-07	0.0384544	All mRNAs (1+2+3)	CRCA
P48437	5.81192e-08	0.109887	All mRNAs (1+2+3)	CRCA
P48441	4.50745e-09	-0.0536669	All mRNAs (1+2+3)	CRCA
P48453	1.77156e-08	0.00608908	All mRNAs (1+2+3)	CRCA
P48678	3.13322e-06	0.32582	All mRNAs (1+2+3)	CRCA
P48722	5.2259e-07	-0.397522	All mRNAs (1+2+3)	CRCA
P48725	3.1019e-07	0.0739295	All mRNAs (1+2+3)	CRCA
P48754	8.61096e-09	0.0334496	All mRNAs (1+2+3)	CRCA
P48755	1.78698e-09	0.0619235	All mRNAs (1+2+3)	CRCA
P48758	4.18722e-06	0.00961348	All mRNAs (1+2+3)	CRCA
P48760	3.94481e-08	-0.437809	All mRNAs (1+2+3)	CRCA
P48771	4.61461e-07	-0.0689732	All mRNAs (1+2+3)	CRCA
P48774	1.17416e-07	-0.671609	All mRNAs (1+2+3)	CRCA
P48776	8.94415e-07	-0.192647	All mRNAs (1+2+3)	CRCA
P48962	2.14609e-07	-0.0692695	All mRNAs (1+2+3)	CRCA
P48972	1.02264e-08	-0.0575853	All mRNAs (1+2+3)	CRCA
P48999	1.36457e-08	0.443123	All mRNAs (1+2+3)	CRCA
P49070	2.06129e-08	-0.173617	All mRNAs (1+2+3)	CRCA
P49117	2.23947e-08	0.0198214	All mRNAs (1+2+3)	CRCA
P49135	4.53376e-08	0.0704812	All mRNAs (1+2+3)	CRCA
P49138	6.76808e-08	-0.0585141	All mRNAs (1+2+3)	CRCA
P49182	3.06689e-08	0.176508	All mRNAs (1+2+3)	CRCA
P49222	1.26635e-08	-0.112606	All mRNAs (1+2+3)	CRCA
P49290	2.9627e-08	-0.0658036	All mRNAs (1+2+3)	CRCA
P49300	9.85639e-09	0.0185784	All mRNAs (1+2+3)	CRCA
P49312	3.07236e-07	0.0285386	All mRNAs (1+2+3)	CRCA
P49429	1.22692e-05	-0.435094	All mRNAs (1+2+3)	CRCA
P49442	1.36953e-07	0.248578	All mRNAs (1+2+3)	CRCA
P49443	4.23007e-07	0.0123299	All mRNAs (1+2+3)	CRCA
P49446	2.02604e-08	-0.0610468	All mRNAs (1+2+3)	CRCA
P49452	1.32999e-08	0.0345817	All mRNAs (1+2+3)	CRCA
P49586	3.36842e-07	0.0168844	All mRNAs (1+2+3)	CRCA
P49615	7.66946e-08	-0.141307	All mRNAs (1+2+3)	CRCA
P49698	6.28427e-08	-0.0807501	All mRNAs (1+2+3)	CRCA
P49710	5.84406e-08	-0.0119154	All mRNAs (1+2+3)	CRCA
P49717	7.20803e-08	0.014189	All mRNAs (1+2+3)	CRCA
P49718	7.83788e-08	-0.180604	All mRNAs (1+2+3)	CRCA
P49722	1.01244e-06	-0.00623054	All mRNAs (1+2+3)	CRCA
P49769	1.74146e-08	0.059271	All mRNAs (1+2+3)	CRCA
P49813	1.71097e-08	0.0620571	All mRNAs (1+2+3)	CRCA
P49817	2.88237e-08	-0.0263632	All mRNAs (1+2+3)	CRCA
P49935	6.62572e-07	0.0474494	All mRNAs (1+2+3)	CRCA
P49945	2.33787e-06	-0.712867	All mRNAs (1+2+3)	CRCA
P49962	3.69419e-08	0.0355584	All mRNAs (1+2+3)	CRCA
P50096	9.86702e-09	0.359545	All mRNAs (1+2+3)	CRCA
P50136	1.24687e-06	-0.0344021	All mRNAs (1+2+3)	CRCA
P50149	2.03621e-07	0.271361	All mRNAs (1+2+3)	CRCA
P50171	1.21666e-06	-0.0802013	All mRNAs (1+2+3)	CRCA
P50172	3.61184e-06	-0.19693	All mRNAs (1+2+3)	CRCA
P50247	2.24022e-05	-0.181618	All mRNAs (1+2+3)	CRCA
P50285	2.90292e-06	-0.455092	All mRNAs (1+2+3)	CRCA
P50295	2.65629e-07	0.0265485	All mRNAs (1+2+3)	CRCA
P50296	2.65629e-07	0.305168	All mRNAs (1+2+3)	CRCA
P50396	5.83265e-07	-0.0472237	All mRNAs (1+2+3)	CRCA
P50427	1.08532e-07	0.133586	All mRNAs (1+2+3)	CRCA
P50428	3.34675e-08	0.494417	All mRNAs (1+2+3)	CRCA
P50429	1.5244e-07	-0.114497	All mRNAs (1+2+3)	CRCA
P50431	4.14079e-06	-0.0892163	All mRNAs (1+2+3)	CRCA
P50462	2.11423e-07	0.0360549	All mRNAs (1+2+3)	CRCA
P50516	5.5506e-07	-0.00209903	All mRNAs (1+2+3)	CRCA
P50518	3.1828e-07	0.150792	All mRNAs (1+2+3)	CRCA
P50543	1.42204e-07	0.457591	All mRNAs (1+2+3)	CRCA
P50544	8.48146e-06	-0.145793	All mRNAs (1+2+3)	CRCA
P50580	3.62114e-06	0.0189384	All mRNAs (1+2+3)	CRCA
P50615	1.13588e-08	0.446844	All mRNAs (1+2+3)	CRCA
P50637	3.62847e-08	0.0109696	All mRNAs (1+2+3)	CRCA
P51125	7.05229e-07	-0.00122452	All mRNAs (1+2+3)	CRCA
P51141	1.3891e-08	0.0210371	All mRNAs (1+2+3)	CRCA
P51150	9.73902e-07	0.171368	All mRNAs (1+2+3)	CRCA
P51163	5.917e-08	-0.0874295	All mRNAs (1+2+3)	CRCA
P51174	5.08892e-06	-0.161568	All mRNAs (1+2+3)	CRCA
P51175	1.87032e-07	-0.324617	All mRNAs (1+2+3)	CRCA
P51410	2.54411e-06	0.0873029	All mRNAs (1+2+3)	CRCA
P51432	6.59276e-08	-0.153999	All mRNAs (1+2+3)	CRCA
P51437	6.74317e-09	0.985433	All mRNAs (1+2+3)	CRCA
P51450	2.60012e-09	0.356385	All mRNAs (1+2+3)	CRCA
P51569	4.95327e-08	-0.105804	All mRNAs (1+2+3)	CRCA
P51612	5.37567e-08	-0.00619702	All mRNAs (1+2+3)	CRCA
P51655	1.2779e-08	0.217942	All mRNAs (1+2+3)	CRCA
P51658	7.47775e-07	-0.183452	All mRNAs (1+2+3)	CRCA
P51660	1.68874e-05	-0.248933	All mRNAs (1+2+3)	CRCA
P51829	1.0591e-08	0.0507425	All mRNAs (1+2+3)	CRCA
P51830	3.88908e-08	-0.157185	All mRNAs (1+2+3)	CRCA
P51855	7.07151e-07	0.318648	All mRNAs (1+2+3)	CRCA
P51859	1.52014e-06	0.194507	All mRNAs (1+2+3)	CRCA
P51863	3.52582e-07	0.100198	All mRNAs (1+2+3)	CRCA
P51880	3.90534e-08	-0.227097	All mRNAs (1+2+3)	CRCA
P51881	1.32627e-05	-0.174293	All mRNAs (1+2+3)	CRCA
P51885	2.74711e-07	0.0468459	All mRNAs (1+2+3)	CRCA
P51908	6.94127e-09	0.0878251	All mRNAs (1+2+3)	CRCA
P51910	1.53661e-08	-0.0300844	All mRNAs (1+2+3)	CRCA
P51912	8.64805e-09	0.187219	All mRNAs (1+2+3)	CRCA
P51943	3.037e-09	-0.23101	All mRNAs (1+2+3)	CRCA
P51949	2.96035e-08	-0.0946025	All mRNAs (1+2+3)	CRCA
P51954	3.01397e-07	-0.0554124	All mRNAs (1+2+3)	CRCA
P52019	1.27167e-07	-0.0121099	All mRNAs (1+2+3)	CRCA
P52196	4.17193e-06	-0.117611	All mRNAs (1+2+3)	CRCA
P52293	1.4602e-07	0.238978	All mRNAs (1+2+3)	CRCA
P52332	2.45547e-07	0.14266	All mRNAs (1+2+3)	CRCA
P52430	2.89012e-06	-0.348695	All mRNAs (1+2+3)	CRCA
P52431	4.2714e-08	-0.210298	All mRNAs (1+2+3)	CRCA
P52432	3.61647e-08	0.16298	All mRNAs (1+2+3)	CRCA
P52479	1.31769e-09	0.0213449	All mRNAs (1+2+3)	CRCA
P52480	1.29498e-06	0.307787	All mRNAs (1+2+3)	CRCA
P52483	5.04355e-08	0.0014875	All mRNAs (1+2+3)	CRCA
P52503	9.19021e-07	-0.136413	All mRNAs (1+2+3)	CRCA
P52623	5.29006e-08	-0.275459	All mRNAs (1+2+3)	CRCA
P52624	1.05578e-08	0.0826807	All mRNAs (1+2+3)	CRCA
P52633	4.42094e-08	0.0794398	All mRNAs (1+2+3)	CRCA
P52651	6.82669e-10	-0.274446	All mRNAs (1+2+3)	CRCA
P52792	5.15852e-07	0.293827	All mRNAs (1+2+3)	CRCA
P52795	1.06734e-08	-0.42008	All mRNAs (1+2+3)	CRCA
P52825	7.43174e-06	-0.408529	All mRNAs (1+2+3)	CRCA
P52840	1.4054e-06	-0.0546114	All mRNAs (1+2+3)	CRCA
P52850	6.42847e-09	0.128451	All mRNAs (1+2+3)	CRCA
P52875	3.53341e-08	0.123633	All mRNAs (1+2+3)	CRCA
P52912	1.40963e-09	0.0303453	All mRNAs (1+2+3)	CRCA
P52927	1.61473e-08	-0.137847	All mRNAs (1+2+3)	CRCA
P53026	1.26417e-06	0.129129	All mRNAs (1+2+3)	CRCA
P53368	1.84191e-08	-0.172919	All mRNAs (1+2+3)	CRCA
P53395	3.56179e-06	0.0233329	All mRNAs (1+2+3)	CRCA
P53564	7.51293e-08	-0.0233994	All mRNAs (1+2+3)	CRCA
P53569	7.64533e-08	-0.138132	All mRNAs (1+2+3)	CRCA
P53612	1.20984e-07	-0.168226	All mRNAs (1+2+3)	CRCA
P53657	2.90412e-06	-0.288817	All mRNAs (1+2+3)	CRCA
P53668	2.01265e-08	-0.142929	All mRNAs (1+2+3)	CRCA
P53690	2.61745e-09	-0.09469	All mRNAs (1+2+3)	CRCA
P53702	1.63558e-07	-0.170402	All mRNAs (1+2+3)	CRCA
P53762	1.24692e-07	0.0567128	All mRNAs (1+2+3)	CRCA
P53798	1.42151e-07	0.0572838	All mRNAs (1+2+3)	CRCA
P53808	2.72471e-06	-1.03642	All mRNAs (1+2+3)	CRCA
P53810	3.10151e-07	-0.0330192	All mRNAs (1+2+3)	CRCA
P53811	6.85558e-07	0.0653163	All mRNAs (1+2+3)	CRCA
P53986	1.72172e-06	-0.0910704	All mRNAs (1+2+3)	CRCA
P53994	5.92375e-07	-0.0491203	All mRNAs (1+2+3)	CRCA
P53995	3.26434e-08	0.000354867	All mRNAs (1+2+3)	CRCA
P53996	8.696e-08	-0.215909	All mRNAs (1+2+3)	CRCA
P54071	4.25878e-06	-0.274992	All mRNAs (1+2+3)	CRCA
P54099	4.96973e-09	-0.0396572	All mRNAs (1+2+3)	CRCA
P54103	1.16419e-07	-0.0375919	All mRNAs (1+2+3)	CRCA
P54116	1.59331e-07	-0.0728786	All mRNAs (1+2+3)	CRCA
P54227	1.00058e-07	-0.615017	All mRNAs (1+2+3)	CRCA
P54254	1.45106e-08	-0.315865	All mRNAs (1+2+3)	CRCA
P54276	9.73965e-07	-0.0502509	All mRNAs (1+2+3)	CRCA
P54279	1.26997e-08	0.0494638	All mRNAs (1+2+3)	CRCA
P54310	8.49186e-08	0.371164	All mRNAs (1+2+3)	CRCA
P54320	4.73161e-08	-0.0168818	All mRNAs (1+2+3)	CRCA
P54726	3.56978e-09	-0.00927764	All mRNAs (1+2+3)	CRCA
P54728	1.20379e-06	-0.212166	All mRNAs (1+2+3)	CRCA
P54729	1.91028e-07	-0.177408	All mRNAs (1+2+3)	CRCA
P54731	1.43928e-07	-0.146922	All mRNAs (1+2+3)	CRCA
P54751	2.08961e-08	-0.423199	All mRNAs (1+2+3)	CRCA
P54761	2.28119e-08	0.304445	All mRNAs (1+2+3)	CRCA
P54775	7.12298e-07	-0.12042	All mRNAs (1+2+3)	CRCA
P54797	9.47756e-08	0.129444	All mRNAs (1+2+3)	CRCA
P54818	1.54922e-08	0.164344	All mRNAs (1+2+3)	CRCA
P54822	3.12084e-07	-0.0756213	All mRNAs (1+2+3)	CRCA
P54823	3.34553e-07	0.142507	All mRNAs (1+2+3)	CRCA
P54869	3.23679e-05	-0.866106	All mRNAs (1+2+3)	CRCA
P54923	3.85962e-08	0.063269	All mRNAs (1+2+3)	CRCA
P54987	1.01339e-09	-0.0400552	All mRNAs (1+2+3)	CRCA
P55012	4.55112e-08	0.172703	All mRNAs (1+2+3)	CRCA
P55014	4.55112e-08	-0.22154	All mRNAs (1+2+3)	CRCA
P55050	1.25775e-06	0.168697	All mRNAs (1+2+3)	CRCA
P55065	1.19602e-08	-0.510598	All mRNAs (1+2+3)	CRCA
P55096	1.37152e-05	-0.436568	All mRNAs (1+2+3)	CRCA
P55097	5.21449e-08	0.261288	All mRNAs (1+2+3)	CRCA
P55098	2.42651e-08	-0.0508872	All mRNAs (1+2+3)	CRCA
P55104	4.07794e-09	0.457908	All mRNAs (1+2+3)	CRCA
P55144	1.83831e-08	0.0388973	All mRNAs (1+2+3)	CRCA
P55194	6.25313e-08	0.0654147	All mRNAs (1+2+3)	CRCA
P55200	4.3108e-07	0.172394	All mRNAs (1+2+3)	CRCA
P55258	2.25112e-07	0.164218	All mRNAs (1+2+3)	CRCA
P55264	7.37401e-06	0.00226837	All mRNAs (1+2+3)	CRCA
P55271	2.6998e-09	0.347885	All mRNAs (1+2+3)	CRCA
P55284	6.2849e-08	-0.166294	All mRNAs (1+2+3)	CRCA
P55292	1.26783e-07	0.143048	All mRNAs (1+2+3)	CRCA
P55302	4.33033e-07	0.111691	All mRNAs (1+2+3)	CRCA
P55772	6.32749e-08	0.110188	All mRNAs (1+2+3)	CRCA
P55937	3.59838e-07	0.0966949	All mRNAs (1+2+3)	CRCA
P56135	1.35088e-06	-0.161091	All mRNAs (1+2+3)	CRCA
P56183	5.19435e-08	-0.0180498	All mRNAs (1+2+3)	CRCA
P56212	4.22562e-07	-0.341179	All mRNAs (1+2+3)	CRCA
P56213	5.52199e-07	-0.0944146	All mRNAs (1+2+3)	CRCA
P56375	6.36577e-08	-0.7834	All mRNAs (1+2+3)	CRCA
P56376	1.38613e-07	-0.142646	All mRNAs (1+2+3)	CRCA
P56380	1.3337e-07	0.111049	All mRNAs (1+2+3)	CRCA
P56387	3.22926e-08	-0.136588	All mRNAs (1+2+3)	CRCA
P56389	1.28159e-07	-0.592244	All mRNAs (1+2+3)	CRCA
P56391	2.33343e-06	-0.182475	All mRNAs (1+2+3)	CRCA
P56392	3.04665e-09	-0.198181	All mRNAs (1+2+3)	CRCA
P56394	1.85406e-07	-0.0482162	All mRNAs (1+2+3)	CRCA
P56395	6.42496e-06	0.045237	All mRNAs (1+2+3)	CRCA
P56399	1.81822e-06	0.0759492	All mRNAs (1+2+3)	CRCA
P56404	1.40458e-08	-0.806534	All mRNAs (1+2+3)	CRCA
P56477	1.02159e-08	-0.0656138	All mRNAs (1+2+3)	CRCA
P56480	1.73673e-05	-0.168197	All mRNAs (1+2+3)	CRCA
P56528	2.29662e-07	0.0758621	All mRNAs (1+2+3)	CRCA
P56542	2.66492e-08	-0.209192	All mRNAs (1+2+3)	CRCA
P56546	5.56586e-08	0.0337345	All mRNAs (1+2+3)	CRCA
P56564	3.45397e-09	0.0143683	All mRNAs (1+2+3)	CRCA
P56565	1.98377e-07	-0.0860747	All mRNAs (1+2+3)	CRCA
P56581	4.96665e-09	0.0248765	All mRNAs (1+2+3)	CRCA
P56593	2.57446e-06	-0.027631	All mRNAs (1+2+3)	CRCA
P56654	4.19936e-07	-0.318656	All mRNAs (1+2+3)	CRCA
P56677	3.17214e-09	0.129479	All mRNAs (1+2+3)	CRCA
P56695	5.89533e-08	-0.0114946	All mRNAs (1+2+3)	CRCA
P56812	2.36466e-07	0.106008	All mRNAs (1+2+3)	CRCA
P56818	1.37819e-07	-0.221649	All mRNAs (1+2+3)	CRCA
P56873	3.42926e-07	0.0842674	All mRNAs (1+2+3)	CRCA
P56959	6.11049e-08	-0.0250704	All mRNAs (1+2+3)	CRCA
P56960	2.05286e-07	-0.0248005	All mRNAs (1+2+3)	CRCA
P57016	1.27362e-07	-0.813411	All mRNAs (1+2+3)	CRCA
P57080	1.28735e-07	-0.0527481	All mRNAs (1+2+3)	CRCA
P57716	7.28837e-08	0.0582653	All mRNAs (1+2+3)	CRCA
P57722	5.88696e-10	0.16897	All mRNAs (1+2+3)	CRCA
P57725	2.2101e-09	0.150942	All mRNAs (1+2+3)	CRCA
P57746	1.61891e-07	0.207372	All mRNAs (1+2+3)	CRCA
P57759	4.5195e-07	0.0555147	All mRNAs (1+2+3)	CRCA
P57776	3.04018e-08	0.109907	All mRNAs (1+2+3)	CRCA
P57780	4.95076e-06	-0.12416	All mRNAs (1+2+3)	CRCA
P57784	2.53026e-07	0.0897542	All mRNAs (1+2+3)	CRCA
P57791	1.55788e-08	-0.0484454	All mRNAs (1+2+3)	CRCA
P58006	5.81299e-09	-0.0850058	All mRNAs (1+2+3)	CRCA
P58021	1.2805e-07	0.0658041	All mRNAs (1+2+3)	CRCA
P58044	1.23854e-06	0.00743464	All mRNAs (1+2+3)	CRCA
P58058	8.75744e-08	-0.213099	All mRNAs (1+2+3)	CRCA
P58059	3.65274e-08	0.0810953	All mRNAs (1+2+3)	CRCA
P58064	9.60518e-08	-0.0580363	All mRNAs (1+2+3)	CRCA
P58137	5.60005e-07	-0.20316	All mRNAs (1+2+3)	CRCA
P58158	3.86536e-08	-0.38233	All mRNAs (1+2+3)	CRCA
P58196	9.32268e-09	0.00838047	All mRNAs (1+2+3)	CRCA
P58242	7.14835e-09	0.109756	All mRNAs (1+2+3)	CRCA
P58252	9.68399e-06	0.127477	All mRNAs (1+2+3)	CRCA
P58281	1.45352e-06	-0.173733	All mRNAs (1+2+3)	CRCA
P58283	1.34603e-09	-0.194727	All mRNAs (1+2+3)	CRCA
P58389	2.01342e-07	0.145125	All mRNAs (1+2+3)	CRCA
P58390	2.44815e-08	-0.186344	All mRNAs (1+2+3)	CRCA
P58391	2.44815e-08	-0.0503979	All mRNAs (1+2+3)	CRCA
P58404	6.8267e-08	0.0312731	All mRNAs (1+2+3)	CRCA
P58462	1.04135e-08	-0.187597	All mRNAs (1+2+3)	CRCA
P58465	7.99416e-09	-0.0712898	All mRNAs (1+2+3)	CRCA
P58466	3.0698e-08	-0.0319873	All mRNAs (1+2+3)	CRCA
P58501	1.00306e-07	-0.185202	All mRNAs (1+2+3)	CRCA
P58660	7.9679e-09	0.172877	All mRNAs (1+2+3)	CRCA
P58681	2.78147e-08	-0.0308278	All mRNAs (1+2+3)	CRCA
P58682	1.67614e-08	-0.0478768	All mRNAs (1+2+3)	CRCA
P58710	2.36277e-06	0.072806	All mRNAs (1+2+3)	CRCA
P58735	3.97025e-07	0.0537088	All mRNAs (1+2+3)	CRCA
P58742	4.18513e-08	-0.382268	All mRNAs (1+2+3)	CRCA
P58749	5.41108e-09	0.203992	All mRNAs (1+2+3)	CRCA
P58774	7.07236e-09	-1.38482	All mRNAs (1+2+3)	CRCA
P58801	8.72197e-09	0.313056	All mRNAs (1+2+3)	CRCA
P58802	2.81722e-08	0.273309	All mRNAs (1+2+3)	CRCA
P58854	2.37327e-08	-0.177832	All mRNAs (1+2+3)	CRCA
P58871	4.44045e-07	0.684643	All mRNAs (1+2+3)	CRCA
P58929	5.96137e-09	-0.123969	All mRNAs (1+2+3)	CRCA
P59016	8.63696e-08	-0.219361	All mRNAs (1+2+3)	CRCA
P59017	5.80208e-07	0.00574984	All mRNAs (1+2+3)	CRCA
P59034	1.26558e-09	0.0277699	All mRNAs (1+2+3)	CRCA
P59041	3.51615e-09	-0.0483826	All mRNAs (1+2+3)	CRCA
P59048	9.7984e-09	-0.106061	All mRNAs (1+2+3)	CRCA
P59108	1.25133e-07	0.125969	All mRNAs (1+2+3)	CRCA
P59113	1.23624e-08	0.109222	All mRNAs (1+2+3)	CRCA
P59114	2.14795e-08	-0.0410299	All mRNAs (1+2+3)	CRCA
P59178	6.14698e-09	-0.0866666	All mRNAs (1+2+3)	CRCA
P59222	4.19324e-09	-0.129192	All mRNAs (1+2+3)	CRCA
P59235	2.01903e-08	-0.242	All mRNAs (1+2+3)	CRCA
P59242	8.52119e-07	-0.528721	All mRNAs (1+2+3)	CRCA
P59266	2.78154e-08	-0.213494	All mRNAs (1+2+3)	CRCA
P59267	2.49611e-10	-0.0162771	All mRNAs (1+2+3)	CRCA
P59279	3.62283e-09	0.210243	All mRNAs (1+2+3)	CRCA
P59281	4.37074e-09	0.0724368	All mRNAs (1+2+3)	CRCA
P59325	4.78195e-07	0.0326315	All mRNAs (1+2+3)	CRCA
P59326	5.59346e-08	-0.0179986	All mRNAs (1+2+3)	CRCA
P59328	3.05123e-08	-0.315985	All mRNAs (1+2+3)	CRCA
P59438	1.51757e-08	-0.0482194	All mRNAs (1+2+3)	CRCA
P59470	1.36978e-08	-0.0411509	All mRNAs (1+2+3)	CRCA
P59481	1.12655e-07	-0.0229482	All mRNAs (1+2+3)	CRCA
P59644	3.14906e-09	-0.108148	All mRNAs (1+2+3)	CRCA
P59672	8.17291e-08	0.106982	All mRNAs (1+2+3)	CRCA
P59729	1.25347e-07	-0.254374	All mRNAs (1+2+3)	CRCA
P59759	8.1972e-08	-0.0710766	All mRNAs (1+2+3)	CRCA
P59764	1.10929e-07	0.0349723	All mRNAs (1+2+3)	CRCA
P59808	7.63327e-08	-0.0878364	All mRNAs (1+2+3)	CRCA
P59913	6.93783e-08	0.0812092	All mRNAs (1+2+3)	CRCA
P59941	3.28838e-08	0.0497295	All mRNAs (1+2+3)	CRCA
P59997	1.77956e-08	-0.125925	All mRNAs (1+2+3)	CRCA
P59999	5.40769e-07	0.131897	All mRNAs (1+2+3)	CRCA
P60060	8.63447e-08	0.0721938	All mRNAs (1+2+3)	CRCA
P60122	3.71146e-07	-0.147007	All mRNAs (1+2+3)	CRCA
P60229	1.01533e-06	-0.00575172	All mRNAs (1+2+3)	CRCA
P60330	5.38349e-07	-0.180756	All mRNAs (1+2+3)	CRCA
P60334	7.4993e-07	-0.204958	All mRNAs (1+2+3)	CRCA
P60335	2.97406e-06	0.0287644	All mRNAs (1+2+3)	CRCA
P60521	5.13022e-08	0.129912	All mRNAs (1+2+3)	CRCA
P60603	6.3532e-08	0.00961021	All mRNAs (1+2+3)	CRCA
P60605	3.74371e-08	-0.162749	All mRNAs (1+2+3)	CRCA
P60670	1.01208e-06	-0.0480873	All mRNAs (1+2+3)	CRCA
P60762	2.90769e-08	0.0760433	All mRNAs (1+2+3)	CRCA
P60766	8.29911e-07	0.104341	All mRNAs (1+2+3)	CRCA
P60824	2.00945e-08	0.407165	All mRNAs (1+2+3)	CRCA
P60840	4.59813e-08	0.200802	All mRNAs (1+2+3)	CRCA
P60843	2.92569e-06	0.16908	All mRNAs (1+2+3)	CRCA
P60867	1.09913e-06	-0.00486934	All mRNAs (1+2+3)	CRCA
P60879	2.99076e-07	-0.0676156	All mRNAs (1+2+3)	CRCA
P60898	3.76909e-08	0.0647338	All mRNAs (1+2+3)	CRCA
P60904	6.13738e-08	0.0273105	All mRNAs (1+2+3)	CRCA
P61021	1.24406e-07	-0.0109822	All mRNAs (1+2+3)	CRCA
P61027	3.95043e-07	-0.0852133	All mRNAs (1+2+3)	CRCA
P61028	1.53478e-08	0.0899187	All mRNAs (1+2+3)	CRCA
P61079	3.86608e-07	0.0613345	All mRNAs (1+2+3)	CRCA
P61082	2.0992e-07	-0.154335	All mRNAs (1+2+3)	CRCA
P61087	4.57335e-07	-0.146647	All mRNAs (1+2+3)	CRCA
P61089	8.95084e-07	-0.0637247	All mRNAs (1+2+3)	CRCA
P61148	1.0113e-07	0.085083	All mRNAs (1+2+3)	CRCA
P61161	7.48879e-07	0.10166	All mRNAs (1+2+3)	CRCA
P61164	4.30111e-07	-0.0428842	All mRNAs (1+2+3)	CRCA
P61202	2.52424e-07	-0.058656	All mRNAs (1+2+3)	CRCA
P61208	2.95546e-09	0.0484954	All mRNAs (1+2+3)	CRCA
P61211	3.02978e-08	0.242419	All mRNAs (1+2+3)	CRCA
P61222	9.0178e-07	-0.0315248	All mRNAs (1+2+3)	CRCA
P61226	2.42411e-08	0.136459	All mRNAs (1+2+3)	CRCA
P61255	1.75733e-06	0.0242403	All mRNAs (1+2+3)	CRCA
P61290	1.2221e-07	0.014464	All mRNAs (1+2+3)	CRCA
P61294	6.31355e-09	-0.608021	All mRNAs (1+2+3)	CRCA
P61327	1.6147e-07	-0.0551259	All mRNAs (1+2+3)	CRCA
P61358	9.46809e-07	0.108924	All mRNAs (1+2+3)	CRCA
P61406	6.69192e-08	-0.0678977	All mRNAs (1+2+3)	CRCA
P61458	1.72665e-06	-0.143918	All mRNAs (1+2+3)	CRCA
P61514	5.77569e-07	0.0286554	All mRNAs (1+2+3)	CRCA
P61588	1.69008e-09	0.725853	All mRNAs (1+2+3)	CRCA
P61600	7.93163e-09	0.0882833	All mRNAs (1+2+3)	CRCA
P61620	3.43094e-07	0.12557	All mRNAs (1+2+3)	CRCA
P61750	2.91549e-07	0.0961765	All mRNAs (1+2+3)	CRCA
P61759	7.98903e-08	0.0386018	All mRNAs (1+2+3)	CRCA
P61804	4.7797e-07	-0.0125241	All mRNAs (1+2+3)	CRCA
P61922	2.7041e-06	-0.225315	All mRNAs (1+2+3)	CRCA
P61924	4.75462e-07	0.129397	All mRNAs (1+2+3)	CRCA
P61953	5.17399e-09	-0.0546639	All mRNAs (1+2+3)	CRCA
P61957	3.81418e-08	0.0506853	All mRNAs (1+2+3)	CRCA
P61961	4.79006e-07	-0.0532538	All mRNAs (1+2+3)	CRCA
P61963	2.58815e-08	-0.125335	All mRNAs (1+2+3)	CRCA
P61965	8.14739e-08	-0.189522	All mRNAs (1+2+3)	CRCA
P61967	1.02821e-07	0.100211	All mRNAs (1+2+3)	CRCA
P61971	4.77983e-08	0.00879457	All mRNAs (1+2+3)	CRCA
P61979	4.3381e-06	-0.0303348	All mRNAs (1+2+3)	CRCA
P61982	3.14532e-06	-0.00318083	All mRNAs (1+2+3)	CRCA
P62046	1.57897e-08	-0.157476	All mRNAs (1+2+3)	CRCA
P62069	3.43376e-09	-0.0741544	All mRNAs (1+2+3)	CRCA
P62071	9.49601e-08	0.239407	All mRNAs (1+2+3)	CRCA
P62073	1.24446e-07	0.132542	All mRNAs (1+2+3)	CRCA
P62075	2.95498e-06	0.0790736	All mRNAs (1+2+3)	CRCA
P62077	1.3989e-06	0.0673622	All mRNAs (1+2+3)	CRCA
P62082	3.5418e-06	0.157014	All mRNAs (1+2+3)	CRCA
P62137	5.59436e-08	-0.254074	All mRNAs (1+2+3)	CRCA
P62141	6.01942e-07	-0.0746776	All mRNAs (1+2+3)	CRCA
P62192	1.42745e-06	-0.101356	All mRNAs (1+2+3)	CRCA
P62196	1.16389e-06	-0.0516798	All mRNAs (1+2+3)	CRCA
P62242	3.40843e-06	0.0442205	All mRNAs (1+2+3)	CRCA
P62245	6.11082e-07	0.13751	All mRNAs (1+2+3)	CRCA
P62254	1.01811e-07	0.0372962	All mRNAs (1+2+3)	CRCA
P62259	6.35651e-06	0.143368	All mRNAs (1+2+3)	CRCA
P62264	3.59787e-06	0.016977	All mRNAs (1+2+3)	CRCA
P62270	3.05114e-06	0.0926999	All mRNAs (1+2+3)	CRCA
P62274	6.50258e-08	0.224889	All mRNAs (1+2+3)	CRCA
P62281	3.02135e-06	0.085326	All mRNAs (1+2+3)	CRCA
P62301	2.14006e-06	0.126547	All mRNAs (1+2+3)	CRCA
P62305	2.33263e-07	0.110356	All mRNAs (1+2+3)	CRCA
P62307	9.30171e-08	0.141434	All mRNAs (1+2+3)	CRCA
P62309	2.89261e-08	0.130105	All mRNAs (1+2+3)	CRCA
P62311	3.04466e-07	0.138543	All mRNAs (1+2+3)	CRCA
P62313	1.09915e-07	0.332613	All mRNAs (1+2+3)	CRCA
P62315	1.47014e-07	-0.0267265	All mRNAs (1+2+3)	CRCA
P62317	3.50244e-07	0.0733983	All mRNAs (1+2+3)	CRCA
P62320	1.96609e-07	-0.158026	All mRNAs (1+2+3)	CRCA
P62322	4.63498e-07	0.0387098	All mRNAs (1+2+3)	CRCA
P62331	2.43626e-07	0.193364	All mRNAs (1+2+3)	CRCA
P62334	1.10088e-06	-0.240038	All mRNAs (1+2+3)	CRCA
P62340	2.87391e-09	-0.042416	All mRNAs (1+2+3)	CRCA
P62482	1.23309e-08	0.123417	All mRNAs (1+2+3)	CRCA
P62488	1.21218e-08	0.0132494	All mRNAs (1+2+3)	CRCA
P62500	1.04844e-07	-0.180237	All mRNAs (1+2+3)	CRCA
P62627	2.69217e-07	-0.0719068	All mRNAs (1+2+3)	CRCA
P62631	1.3654e-07	0.0810652	All mRNAs (1+2+3)	CRCA
P62700	6.17451e-08	-0.0111108	All mRNAs (1+2+3)	CRCA
P62702	2.59457e-06	0.108668	All mRNAs (1+2+3)	CRCA
P62715	3.42923e-07	0.0283949	All mRNAs (1+2+3)	CRCA
P62717	1.7004e-06	-0.00271687	All mRNAs (1+2+3)	CRCA
P62737	2.42917e-07	-0.0862901	All mRNAs (1+2+3)	CRCA
P62743	5.65716e-08	0.04568	All mRNAs (1+2+3)	CRCA
P62746	2.18232e-08	-0.0419916	All mRNAs (1+2+3)	CRCA
P62748	1.43741e-07	0.0367183	All mRNAs (1+2+3)	CRCA
P62751	2.27423e-06	0.0953341	All mRNAs (1+2+3)	CRCA
P62754	2.44119e-06	0.019623	All mRNAs (1+2+3)	CRCA
P62774	6.58227e-07	0.0219081	All mRNAs (1+2+3)	CRCA
P62806	8.94949e-06	0.230602	All mRNAs (1+2+3)	CRCA
P62814	4.33389e-07	-0.153178	All mRNAs (1+2+3)	CRCA
P62823	4.26981e-08	-0.216689	All mRNAs (1+2+3)	CRCA
P62827	3.92682e-06	-0.110379	All mRNAs (1+2+3)	CRCA
P62830	1.75025e-06	0.0587518	All mRNAs (1+2+3)	CRCA
P62835	1.36118e-07	-0.18511	All mRNAs (1+2+3)	CRCA
P62843	1.50936e-07	0.137088	All mRNAs (1+2+3)	CRCA
P62849	6.447e-07	0.0217235	All mRNAs (1+2+3)	CRCA
P62852	1.3249e-06	0.00111761	All mRNAs (1+2+3)	CRCA
P62855	1.60327e-06	0.103842	All mRNAs (1+2+3)	CRCA
P62858	1.29097e-06	0.0458555	All mRNAs (1+2+3)	CRCA
P62862	1.6197e-07	0.00592271	All mRNAs (1+2+3)	CRCA
P62869	4.11149e-07	0.06154	All mRNAs (1+2+3)	CRCA
P62874	3.26154e-07	-0.0195452	All mRNAs (1+2+3)	CRCA
P62876	2.21245e-09	0.111881	All mRNAs (1+2+3)	CRCA
P62878	2.32222e-07	0.0630555	All mRNAs (1+2+3)	CRCA
P62880	8.78145e-07	0.197388	All mRNAs (1+2+3)	CRCA
P62889	1.61768e-06	0.0267926	All mRNAs (1+2+3)	CRCA
P62900	2.29062e-06	0.018735	All mRNAs (1+2+3)	CRCA
P62908	7.17341e-06	0.0816634	All mRNAs (1+2+3)	CRCA
P62911	9.01818e-07	-0.00526305	All mRNAs (1+2+3)	CRCA
P62915	1.1551e-07	0.0669105	All mRNAs (1+2+3)	CRCA
P62918	2.03737e-06	0.115332	All mRNAs (1+2+3)	CRCA
P62960	5.0829e-06	-0.0341734	All mRNAs (1+2+3)	CRCA
P62962	2.3832e-06	0.291632	All mRNAs (1+2+3)	CRCA
P62983	9.75564e-06	-0.0399227	All mRNAs (1+2+3)	CRCA
P62984	2.85452e-09	-0.0184508	All mRNAs (1+2+3)	CRCA
P62996	1.28169e-07	-0.240815	All mRNAs (1+2+3)	CRCA
P63001	9.54689e-07	0.071977	All mRNAs (1+2+3)	CRCA
P63002	5.54154e-09	-0.0181486	All mRNAs (1+2+3)	CRCA
P63005	5.07941e-07	-0.0853093	All mRNAs (1+2+3)	CRCA
P63011	1.01942e-08	-0.0769189	All mRNAs (1+2+3)	CRCA
P63017	1.44547e-05	-0.113792	All mRNAs (1+2+3)	CRCA
P63024	2.04046e-07	-0.0842216	All mRNAs (1+2+3)	CRCA
P63028	6.1983e-07	-0.0146773	All mRNAs (1+2+3)	CRCA
P63030	3.50988e-07	-0.137121	All mRNAs (1+2+3)	CRCA
P63037	1.05305e-06	0.0169706	All mRNAs (1+2+3)	CRCA
P63038	2.59202e-05	-0.206068	All mRNAs (1+2+3)	CRCA
P63040	1.11805e-09	-0.252216	All mRNAs (1+2+3)	CRCA
P63044	1.662e-08	0.075669	All mRNAs (1+2+3)	CRCA
P63073	5.99099e-07	-0.0440719	All mRNAs (1+2+3)	CRCA
P63082	7.03833e-09	0.13418	All mRNAs (1+2+3)	CRCA
P63085	2.33155e-07	-0.143075	All mRNAs (1+2+3)	CRCA
P63087	7.71603e-08	0.0163081	All mRNAs (1+2+3)	CRCA
P63094	2.6861e-07	-0.122915	All mRNAs (1+2+3)	CRCA
P63101	3.68228e-06	-0.00526111	All mRNAs (1+2+3)	CRCA
P63139	5.59402e-09	-0.0804491	All mRNAs (1+2+3)	CRCA
P63147	5.97273e-09	-0.0695311	All mRNAs (1+2+3)	CRCA
P63154	4.79101e-08	0.0512597	All mRNAs (1+2+3)	CRCA
P63158	5.59544e-07	0.194738	All mRNAs (1+2+3)	CRCA
P63163	7.59706e-08	-0.053335	All mRNAs (1+2+3)	CRCA
P63166	5.51015e-08	0.14292	All mRNAs (1+2+3)	CRCA
P63168	8.08974e-09	-0.206616	All mRNAs (1+2+3)	CRCA
P63213	2.7368e-08	0.173541	All mRNAs (1+2+3)	CRCA
P63242	1.64035e-06	-0.110925	All mRNAs (1+2+3)	CRCA
P63254	4.68489e-08	0.454636	All mRNAs (1+2+3)	CRCA
P63260	1.65227e-06	-0.0132199	All mRNAs (1+2+3)	CRCA
P63276	1.13563e-06	-0.0254986	All mRNAs (1+2+3)	CRCA
P63280	2.03302e-07	-0.23416	All mRNAs (1+2+3)	CRCA
P63300	1.366e-09	0.116077	All mRNAs (1+2+3)	CRCA
P63321	9.48536e-08	-0.0328526	All mRNAs (1+2+3)	CRCA
P63323	2.26753e-06	0.0540759	All mRNAs (1+2+3)	CRCA
P63325	9.14454e-07	0.103239	All mRNAs (1+2+3)	CRCA
P63328	8.15359e-08	-0.0835003	All mRNAs (1+2+3)	CRCA
P63330	1.02821e-07	-0.0523296	All mRNAs (1+2+3)	CRCA
P67778	8.37049e-06	-0.199413	All mRNAs (1+2+3)	CRCA
P67871	1.06659e-07	0.125824	All mRNAs (1+2+3)	CRCA
P67984	1.49705e-06	0.0160234	All mRNAs (1+2+3)	CRCA
P68037	6.42685e-07	0.0496959	All mRNAs (1+2+3)	CRCA
P68040	5.18444e-06	0.048345	All mRNAs (1+2+3)	CRCA
P68254	1.55003e-06	0.0286442	All mRNAs (1+2+3)	CRCA
P68368	1.7261e-06	-0.198784	All mRNAs (1+2+3)	CRCA
P68369	1.42192e-09	-0.126324	All mRNAs (1+2+3)	CRCA
P68372	1.39885e-06	-0.327696	All mRNAs (1+2+3)	CRCA
P68373	6.34114e-07	-0.0736879	All mRNAs (1+2+3)	CRCA
P68433	2.06807e-06	-0.0791567	All mRNAs (1+2+3)	CRCA
P68510	1.73945e-06	0.132169	All mRNAs (1+2+3)	CRCA
P69566	2.99481e-08	0.00382022	All mRNAs (1+2+3)	CRCA
P70121	2.85368e-08	-0.104693	All mRNAs (1+2+3)	CRCA
P70122	4.43403e-07	-0.0699933	All mRNAs (1+2+3)	CRCA
P70124	1.42717e-09	-0.146931	All mRNAs (1+2+3)	CRCA
P70158	7.70896e-08	-0.198832	All mRNAs (1+2+3)	CRCA
P70168	9.85238e-07	-0.234285	All mRNAs (1+2+3)	CRCA
P70170	1.97402e-08	0.470652	All mRNAs (1+2+3)	CRCA
P70174	2.44267e-09	-0.0239423	All mRNAs (1+2+3)	CRCA
P70175	1.50303e-08	-0.112617	All mRNAs (1+2+3)	CRCA
P70187	5.61625e-10	-0.0806253	All mRNAs (1+2+3)	CRCA
P70188	5.90045e-08	-0.288871	All mRNAs (1+2+3)	CRCA
P70191	1.45359e-08	0.410318	All mRNAs (1+2+3)	CRCA
P70193	2.66784e-09	0.122684	All mRNAs (1+2+3)	CRCA
P70194	2.93098e-07	-0.0193868	All mRNAs (1+2+3)	CRCA
P70195	9.35624e-07	-0.128791	All mRNAs (1+2+3)	CRCA
P70196	1.57736e-08	0.0596916	All mRNAs (1+2+3)	CRCA
P70202	3.66997e-08	-0.119792	All mRNAs (1+2+3)	CRCA
P70206	9.45487e-08	-0.0390193	All mRNAs (1+2+3)	CRCA
P70207	5.26143e-09	-0.424293	All mRNAs (1+2+3)	CRCA
P70210	8.97734e-09	-0.0185378	All mRNAs (1+2+3)	CRCA
P70218	7.29387e-09	0.463171	All mRNAs (1+2+3)	CRCA
P70224	3.96477e-08	-0.0460334	All mRNAs (1+2+3)	CRCA
P70227	1.67459e-07	0.143516	All mRNAs (1+2+3)	CRCA
P70236	3.76767e-08	0.472574	All mRNAs (1+2+3)	CRCA
P70245	5.92063e-07	-0.166244	All mRNAs (1+2+3)	CRCA
P70248	1.53225e-07	0.124065	All mRNAs (1+2+3)	CRCA
P70255	6.63646e-08	0.255489	All mRNAs (1+2+3)	CRCA
P70257	1.10256e-07	-0.0116822	All mRNAs (1+2+3)	CRCA
P70265	7.0295e-08	-0.204393	All mRNAs (1+2+3)	CRCA
P70266	7.07012e-07	0.0176189	All mRNAs (1+2+3)	CRCA
P70268	5.42235e-08	-0.122654	All mRNAs (1+2+3)	CRCA
P70269	6.79691e-10	1.09914	All mRNAs (1+2+3)	CRCA
P70271	5.2398e-09	-0.0345232	All mRNAs (1+2+3)	CRCA
P70274	2.84061e-08	0.271286	All mRNAs (1+2+3)	CRCA
P70279	8.09389e-08	0.0416128	All mRNAs (1+2+3)	CRCA
P70280	9.40207e-08	0.00456371	All mRNAs (1+2+3)	CRCA
[truncated: 17,105 more rows]
