# Supplementary material for: Decreased liver B vitamin-related enzymes as a metabolic hallmark of cancer cachexia
Source: Nat Commun. 2023 Oct 6;14:6246. doi: 10.1038/s41467-023-41952-w (PMC10558488; doi:10.1038/s41467-023-41952-w)
Supplement: Supplementary file 4 — Source Data [file 41467_2023_41952_MOESM4_ESM.zip › source_data_ed3/Fig7e.xlsx]

## Sheet: Fig7e
up_ac	abd	fc	class
Q8BG87	2.03801e-09	0.0826056	Succinly enzyme mRNA
Q9R0B9	2.14076e-09	0.0969009	Succinly enzyme mRNA
Q9QXM0	2.93481e-09	0.267404	Acetyl enzyme mRNA
Q6P6J4	3.0015e-09	0.587425	Succinly enzyme mRNA
Q8K4Q7	4.04751e-09	0.105522	Acetyl enzyme mRNA
Q9DBU2	5.03254e-09	0.0888613	Acetyl enzyme mRNA
Q6P1G2	6.36003e-09	0.300938	Succinly enzyme mRNA
Q921Q3	7.41313e-09	0.255571	Acetyl enzyme mRNA
Q8VE10	7.68436e-09	0.151648	Acetyl enzyme mRNA
P61600	7.93163e-09	0.0882833	Acetyl enzyme mRNA
Q6P5E8	8.33231e-09	-0.103155	Acetyl enzyme mRNA
Q6NVG1	8.61351e-09	0.0879607	Acetyl enzyme mRNA
Q8CIB9	8.97752e-09	-0.143793	Acetyl enzyme mRNA
Q80Y84	9.1004e-09	-0.0169219	Succinly enzyme mRNA
Q3TFD2	9.35996e-09	-0.0614456	Acetyl enzyme mRNA
Q8BW72	9.78069e-09	0.0796084	Succinly enzyme mRNA
Q9R1X5	1.00573e-08	-0.0046885	Succinly enzyme mRNA
Q60963	1.00993e-08	0.619421	Acetyl enzyme mRNA
O08785	1.20306e-08	-0.801609	Acetyl enzyme mRNA
Q8CIM3	1.20673e-08	0.108908	Acetyl enzyme mRNA
Q8C0L6	1.27651e-08	-0.0608647	Acetyl enzyme mRNA
Q60716	1.30168e-08	0.630455	Succinly enzyme mRNA
Q8BYI6	1.32272e-08	0.108522	Acetyl enzyme mRNA
Q8BY71	1.4257e-08	-0.0223676	Acetyl enzyme mRNA
Q6P3E7	1.44191e-08	-0.394988	Acetyl enzyme mRNA
Q8C2B3	1.45006e-08	0.0566441	Acetyl enzyme mRNA
Q9JHD1	1.73586e-08	-0.102895	Acetyl enzyme mRNA
Q91YE3	1.75168e-08	-0.174712	Succinly enzyme mRNA
Q99NB1	1.76665e-08	0.272316	Acetyl enzyme mRNA
P59997	1.77956e-08	-0.125925	Succinly enzyme mRNA
P08680	1.83648e-08	0.726074	Succinly enzyme mRNA
Q8R216	1.9068e-08	0.0381633	Acetyl enzyme mRNA
Q9ERI5	1.90845e-08	0.000634282	Succinly enzyme mRNA
Q9WUU9	1.95719e-08	-0.117452	Acetyl enzyme mRNA
Q6PCM1	1.96507e-08	-0.267676	Succinly enzyme mRNA
Q80UV9	2.06454e-08	-0.0799355	Acetyl enzyme mRNA
Q923E4	2.06988e-08	-0.0308183	Acetyl enzyme mRNA
Q3V1T4	2.07026e-08	0.090338	Succinly enzyme mRNA
P70365	2.23428e-08	-0.00564948	Acetyl enzyme mRNA
O88673	2.31698e-08	-0.305474	Acetyl enzyme mRNA
O88895	2.34844e-08	0.0363966	Acetyl enzyme mRNA
Q8CG71	2.49001e-08	-0.853265	Succinly enzyme mRNA
Q3U0K8	2.51993e-08	-0.0378169	Succinly enzyme mRNA
Q9D1P2	2.54461e-08	-0.0727067	Acetyl enzyme mRNA
Q3UXZ9	2.63425e-08	0.0763648	Succinly enzyme mRNA
Q9JLJ4	2.66819e-08	0.173871	Malonyl enzyme mRNA
Q9WTK2	2.76291e-08	0.260929	Acetyl enzyme mRNA
Q9CQF6	2.80104e-08	-0.247143	Acetyl enzyme mRNA
Q5SVQ0	2.88738e-08	-0.0349941	Acetyl enzyme mRNA
Q8BKJ9	2.89405e-08	-0.0483102	Acetyl enzyme mRNA
Q8BKJ9	2.89405e-08	-0.0483102	Succinly enzyme mRNA
Q8K1E6	2.91796e-08	-0.217162	Succinly enzyme mRNA
Q8BLR9	3.22016e-08	-0.152024	Succinly enzyme mRNA
P59941	3.28838e-08	0.0497295	Acetyl enzyme mRNA
Q6NZM9	3.58568e-08	0.187487	Acetyl enzyme mRNA
P27786	3.65393e-08	0.150459	Acetyl enzyme mRNA
O70546	3.98234e-08	-0.036056	Succinly enzyme mRNA
Q8BWT5	4.11066e-08	-0.0141513	Acetyl enzyme mRNA
Q80UP3	4.1705e-08	-0.0576977	Acetyl enzyme mRNA
P70288	4.21879e-08	-0.0665518	Acetyl enzyme mRNA
Q9CZX0	4.22941e-08	-0.0171898	Acetyl enzyme mRNA
Q9JLJ5	4.29361e-08	-0.0443244	Malonyl enzyme mRNA
P41230	4.31714e-08	-0.0449377	Succinly enzyme mRNA
Q3UX61	4.42724e-08	-0.0187042	Acetyl enzyme mRNA
Q91ZE0	4.47571e-08	0.106887	Succinly enzyme mRNA
P45481	4.51252e-08	0.274939	Acetyl enzyme mRNA
Q8CD15	4.51947e-08	-0.0585012	Succinly enzyme mRNA
Q9R0E1	4.55002e-08	0.0335978	Succinly enzyme mRNA
Q8BHI7	4.58397e-08	-0.572468	Malonyl enzyme mRNA
Q80TJ7	4.61713e-08	0.0650906	Succinly enzyme mRNA
Q8JZV9	4.68124e-08	-0.0599432	Acetyl enzyme mRNA
Q9Z2V5	4.96213e-08	-0.0219142	Acetyl enzyme mRNA
Q8BH04	5.04273e-08	-0.0495175	Acetyl enzyme mRNA
Q8BZ21	5.06965e-08	-0.0443545	Acetyl enzyme mRNA
Q3TSG4	5.11348e-08	0.0939695	Succinly enzyme mRNA
Q9WTU0	5.1701e-08	-0.120968	Succinly enzyme mRNA
Q8BGW1	5.43795e-08	-0.000957959	Succinly enzyme mRNA
Q3TIW9	6.12748e-08	-0.0238129	Acetyl enzyme mRNA
Q8BMQ2	6.48049e-08	0.0767971	Acetyl enzyme mRNA
P70665	6.55357e-08	-0.059051	Acetyl enzyme mRNA
Q8CES0	6.66974e-08	0.0871287	Acetyl enzyme mRNA
Q91ZH7	6.68186e-08	-0.265929	Acetyl enzyme mRNA
B2RWS6	6.79799e-08	0.0527225	Acetyl enzyme mRNA
Q8BGS7	6.83674e-08	-0.411478	Acetyl enzyme mRNA
P97819	7.3206e-08	0.287635	Acetyl enzyme mRNA
Q9R0E2	7.36702e-08	-0.0215103	Succinly enzyme mRNA
Q8CG72	7.38001e-08	-0.11122	Acetyl enzyme mRNA
O09106	8.44798e-08	-0.187175	Acetyl enzyme mRNA
P54310	8.49186e-08	0.371164	Acetyl enzyme mRNA
Q9D964	8.61444e-08	-0.211836	Acetyl enzyme mRNA
Q9QY36	8.79107e-08	-0.0957017	Acetyl enzyme mRNA
Q8JZV7	8.84372e-08	0.271913	Acetyl enzyme mRNA
Q8VC19	9.11238e-08	0.421171	Succinly enzyme mRNA
Q8R104	9.65562e-08	-0.0283264	Acetyl enzyme mRNA
P16301	1.01617e-07	0.0520398	Acetyl enzyme mRNA
Q5EG47	1.06759e-07	0.0888232	Acetyl enzyme mRNA
Q8BRK8	1.15323e-07	0.00485616	Acetyl enzyme mRNA
P62915	1.1551e-07	0.0669105	Acetyl enzyme mRNA
Q8K224	1.17008e-07	-0.136834	Acetyl enzyme mRNA
Q6ZPY7	1.18443e-07	0.0211055	Succinly enzyme mRNA
Q61205	1.21028e-07	0.21674	Acetyl enzyme mRNA
Q61206	1.22277e-07	0.142093	Acetyl enzyme mRNA
Q9CR24	1.26957e-07	0.133124	Malonyl enzyme mRNA
Q9CR24	1.26957e-07	0.133124	Acetyl enzyme mRNA
Q9CR24	1.26957e-07	0.133124	Succinly enzyme mRNA
Q9D0K2	1.46099e-07	0.0672506	Acetyl enzyme mRNA
Q9D0K2	1.46099e-07	0.0672506	Succinly enzyme mRNA
Q9Z2V6	1.48794e-07	-0.156501	Acetyl enzyme mRNA
Q99KE1	1.74184e-07	0.0618469	Acetyl enzyme mRNA
Q6PGB6	1.76812e-07	0.0622087	Acetyl enzyme mRNA
Q8VDQ8	1.8837e-07	-0.07302	Acetyl enzyme mRNA
Q8R3F5	1.97866e-07	0.0156956	Malonyl enzyme mRNA
Q8BLF1	2.16219e-07	-0.0522959	Acetyl enzyme mRNA
P11930	2.83188e-07	0.10936	Malonyl enzyme mRNA
P11930	2.83188e-07	0.10936	Succinly enzyme mRNA
Q62086	2.92087e-07	-0.118243	Acetyl enzyme mRNA
P54822	3.12084e-07	-0.0756213	Succinly enzyme mRNA
Q9D404	3.46729e-07	-0.273555	Malonyl enzyme mRNA
Q922B1	3.48696e-07	-0.426077	Acetyl enzyme mRNA
Q9WV54	3.98584e-07	0.0118791	Acetyl enzyme mRNA
Q3URE1	4.14696e-07	-0.294048	Malonyl enzyme mRNA
Q8VDG7	4.86583e-07	-0.0767106	Acetyl enzyme mRNA
Q8VDG7	4.86583e-07	-0.0767106	Succinly enzyme mRNA
Q8BSY0	4.91292e-07	0.089661	Succinly enzyme mRNA
Q99JW2	5.02272e-07	-0.0795964	Acetyl enzyme mRNA
O88696	5.27761e-07	0.0415019	Succinly enzyme mRNA
P58137	5.60005e-07	-0.20316	Malonyl enzyme mRNA
P58137	5.60005e-07	-0.20316	Acetyl enzyme mRNA
P58137	5.60005e-07	-0.20316	Succinly enzyme mRNA
Q8K2C6	5.66154e-07	-0.0414814	Malonyl enzyme mRNA
Q8K2C6	5.66154e-07	-0.0414814	Succinly enzyme mRNA
Q62087	5.88899e-07	-0.0567826	Acetyl enzyme mRNA
Q8R0F8	6.53936e-07	0.0148274	Acetyl enzyme mRNA
P47934	6.72164e-07	-0.591466	Acetyl enzyme mRNA
Q8R0N6	6.82992e-07	-0.207504	Acetyl enzyme mRNA
Q8R0N6	6.82992e-07	-0.207504	Succinly enzyme mRNA
O35969	7.45677e-07	0.138264	Acetyl enzyme mRNA
Q14DH7	7.56023e-07	-0.735821	Acetyl enzyme mRNA
O88986	7.61939e-07	-0.18632	Acetyl enzyme mRNA
Q91XE4	7.83553e-07	0.0345621	Acetyl enzyme mRNA
A2ATU0	8.12844e-07	0.422937	Succinly enzyme mRNA
Q99J39	9.03237e-07	-0.0535222	Malonyl enzyme mRNA
Q99J39	9.03237e-07	-0.0535222	Acetyl enzyme mRNA
A0JNU3	9.42768e-07	-0.207519	Acetyl enzyme mRNA
Q9D2R0	9.92692e-07	0.455473	Acetyl enzyme mRNA
O35386	1.17451e-06	-0.232925	Succinly enzyme mRNA
Q9DCL9	1.56785e-06	-0.380399	Succinly enzyme mRNA
Q924Y0	1.72111e-06	-0.193067	Succinly enzyme mRNA
E9Q4Z2	1.7535e-06	-0.352678	Malonyl enzyme mRNA
E9Q4Z2	1.7535e-06	-0.352678	Acetyl enzyme mRNA
Q9DBK0	1.79524e-06	-0.128481	Acetyl enzyme mRNA
Q8R4N0	1.82452e-06	-0.0143264	Acetyl enzyme mRNA
Q9D051	1.83582e-06	-0.242095	Acetyl enzyme mRNA
P35486	1.96094e-06	-0.249156	Acetyl enzyme mRNA
Q5SWU9	1.98639e-06	-0.0488737	Malonyl enzyme mRNA
Q5SWU9	1.98639e-06	-0.0488737	Acetyl enzyme mRNA
Q8CG76	2.19173e-06	-0.203654	Succinly enzyme mRNA
Q8BMF4	2.30483e-06	-0.523308	Acetyl enzyme mRNA
Q8BWN8	2.34304e-06	-0.444564	Succinly enzyme mRNA
Q8BWF0	2.51696e-06	-0.0567217	Succinly enzyme mRNA
Q9QXG4	2.58324e-06	-0.670857	Acetyl enzyme mRNA
Q9Z2V4	2.66893e-06	-0.20554	Acetyl enzyme mRNA
Q80XN0	2.67416e-06	-0.0143143	Acetyl enzyme mRNA
P61922	2.7041e-06	-0.225315	Succinly enzyme mRNA
P38060	2.75367e-06	0.0213479	Acetyl enzyme mRNA
Q60597	2.77374e-06	-0.0194706	Succinly enzyme mRNA
P52430	2.89012e-06	-0.348695	Acetyl enzyme mRNA
Q9CZU6	2.92688e-06	-0.632455	Acetyl enzyme mRNA
P16332	2.97472e-06	-0.136429	Succinly enzyme mRNA
Q9Z2Z6	2.98858e-06	-0.362123	Acetyl enzyme mRNA
Q9CQA3	3.26816e-06	-0.215425	Succinly enzyme mRNA
Q9JHW2	3.3012e-06	0.0762841	Acetyl enzyme mRNA
Q99P30	3.55107e-06	-0.0962131	Malonyl enzyme mRNA
Q99P30	3.55107e-06	-0.0962131	Acetyl enzyme mRNA
Q99P30	3.55107e-06	-0.0962131	Succinly enzyme mRNA
Q8JZK9	3.586e-06	-0.267604	Acetyl enzyme mRNA
Q8CAY6	3.72377e-06	-0.414519	Acetyl enzyme mRNA
Q9DCQ2	3.72735e-06	-0.0290676	Acetyl enzyme mRNA
Q9WUM5	4.0043e-06	0.0108921	Succinly enzyme mRNA
O09173	5.03213e-06	-0.311243	Acetyl enzyme mRNA
Q9D2G2	5.04891e-06	-0.12953	Succinly enzyme mRNA
Q61425	5.29836e-06	-0.0514836	Acetyl enzyme mRNA
O08756	5.61722e-06	0.00674295	Acetyl enzyme mRNA
P05201	5.85879e-06	-0.269512	Acetyl enzyme mRNA
Q9Z2I9	6.57409e-06	0.0327494	Succinly enzyme mRNA
Q8VCH0	6.59083e-06	-0.978504	Acetyl enzyme mRNA
P97872	6.65749e-06	0.114491	Acetyl enzyme mRNA
Q8K2B3	7.43155e-06	-0.144039	Succinly enzyme mRNA
Q9WVL0	7.51252e-06	-0.0310908	Acetyl enzyme mRNA
Q99JY0	7.5405e-06	-0.149486	Acetyl enzyme mRNA
Q91YI0	9.48e-06	-0.277763	Succinly enzyme mRNA
Q9Z2I8	9.57832e-06	-0.0981462	Succinly enzyme mRNA
P06801	9.73488e-06	-1.01947	Acetyl enzyme mRNA
P35505	1.18897e-05	-0.0198179	Acetyl enzyme mRNA
Q9EQ20	1.31721e-05	-0.237252	Acetyl enzyme mRNA
P32020	1.37659e-05	-0.112359	Acetyl enzyme mRNA
Q8QZT1	1.39028e-05	0.0148655	Acetyl enzyme mRNA
P08249	1.55745e-05	-0.0675762	Acetyl enzyme mRNA
P14152	1.58314e-05	-0.255585	Acetyl enzyme mRNA
Q921H8	1.7543e-05	0.34529	Acetyl enzyme mRNA
P05202	1.76753e-05	0.0156452	Acetyl enzyme mRNA
Q05920	1.84211e-05	0.090641	Acetyl enzyme mRNA
P19096	2.82043e-05	-0.218085	Malonyl enzyme mRNA
P19096	2.82043e-05	-0.218085	Acetyl enzyme mRNA
P54869	3.23679e-05	-0.866106	Acetyl enzyme mRNA
P16460	3.36554e-05	-0.418446	Succinly enzyme mRNA
Q8BWT1	3.5952e-05	-0.0706335	Acetyl enzyme mRNA
P24549	4.4937e-05	-0.65005	Acetyl enzyme mRNA
