# Supplementary material for: Decreased liver B vitamin-related enzymes as a metabolic hallmark of cancer cachexia
Source: Nat Commun. 2023 Oct 6;14:6246. doi: 10.1038/s41467-023-41952-w (PMC10558488; doi:10.1038/s41467-023-41952-w)
Supplement: Supplementary file 4 — Source Data [file 41467_2023_41952_MOESM4_ESM.zip › source_data_ed3/Fig2b.xlsx]

## Sheet: Fig2b
class2	class3	mb	x_axis
MEWO	Muscle	B6	1.29887
MEWO	Muscle	NIA	0.925521
MEWO	Muscle	B6	0.0653838
MEWO	Muscle	NIA	1.03834
MEWO	Muscle	B6	1.01261
MEWO	Muscle	NIA	0.877322
MEWO	Muscle	B6	1.036
MEWO	Muscle	NIA	0.934447
MEWO	Muscle	B6	0.977549
MEWO	Muscle	NIA	0.836742
MEWO	Muscle	B6	0.0653838
MEWO	Muscle	NIA	0.747998
MEWO	Liver	B6	0.852962
MEWO	Liver	NIA	0.940769
MEWO	Liver	B6	0.729843
MEWO	Liver	NIA	0.878127
MEWO	Liver	B6	1.03491
MEWO	Liver	NIA	1.085
MEWO	Liver	B6	1.06788
MEWO	Liver	NIA	0.983179
MEWO	Liver	B6	1.13597
MEWO	Liver	NIA	1.00926
MEWO	Liver	B6	1.2727
MEWO	Liver	NIA	1.42727
LNCA	Muscle	B6	1.33455
LNCA	Muscle	NIA	0.807498
LNCA	Muscle	B6	1.2405
LNCA	Muscle	NIA	0.903538
LNCA	Muscle	B6	1.24957
LNCA	Muscle	NIA	0.950648
LNCA	Muscle	B6	0.557821
LNCA	Muscle	NIA	0.876839
LNCA	Muscle	B6	1.3887
LNCA	Muscle	NIA	0.907053
LNCA	Muscle	B6	0.741557
LNCA	Muscle	NIA	0.826396
LNCA	Muscle	B6	0.764912
LNCA	Muscle	NIA	0.889002
LNCA	Muscle	B6	1.00193
LNCA	Muscle	NIA	0.915376
LNCA	Muscle	B6	0.864717
LNCA	Muscle	NIA	0.748687
LNCA	Muscle	B6	0.829468
LNCA	Muscle	NIA	0.856223
LNCA	Muscle	B6	1.0799
LNCA	Muscle	NIA	0.800733
LNCA	Liver	B6	0.958027
LNCA	Liver	NIA	0.965373
LNCA	Liver	B6	0.875523
LNCA	Liver	NIA	0.835647
LNCA	Liver	B6	1.08785
LNCA	Liver	NIA	0.728476
LNCA	Liver	B6	0.849881
LNCA	Liver	NIA	0.96492
LNCA	Liver	B6	0.953624
LNCA	Liver	NIA	0.746352
LNCA	Liver	B6	0.790338
LNCA	Liver	NIA	0.979315
LNCA	Liver	B6	0.955261
LNCA	Liver	NIA	0.90632
LNCA	Liver	B6	0.846574
LNCA	Liver	NIA	0.743156
LNCA	Liver	B6	0.867477
LNCA	Liver	NIA	0.653956
LNCA	Liver	B6	0.949002
LNCA	Liver	NIA	0.868563
LNCA	Liver	B6	0.992012
LNCA	Liver	NIA	0.789724
SEKI	Muscle	B6	1.21753
SEKI	Muscle	NIA	1.16919
SEKI	Muscle	B6	0.805216
SEKI	Muscle	NIA	0.827404
SEKI	Muscle	B6	1.25437
SEKI	Muscle	NIA	0.952779
SEKI	Muscle	B6	1.00484
SEKI	Muscle	NIA	0.952928
SEKI	Muscle	B6	0.616709
SEKI	Muscle	NIA	0.866442
SEKI	Muscle	B6	1.4516
SEKI	Muscle	NIA	0.930537
SEKI	Muscle	B6	1.0077
SEKI	Muscle	NIA	0.897049
SEKI	Muscle	B6	1.1317
SEKI	Muscle	NIA	0.889039
SEKI	Liver	B6	0.782579
SEKI	Liver	NIA	0.58472
SEKI	Liver	B6	0.878962
SEKI	Liver	NIA	0.632072
SEKI	Liver	B6	0.788449
SEKI	Liver	NIA	0.664631
SEKI	Liver	B6	0.897952
SEKI	Liver	NIA	0.900637
SEKI	Liver	B6	0.891333
SEKI	Liver	NIA	0.579596
SEKI	Liver	B6	0.765572
SEKI	Liver	NIA	0.685147
SEKI	Liver	B6	0.956037
SEKI	Liver	NIA	0.703106
SEKI	Liver	B6	0.885285
SEKI	Liver	NIA	0.775792
SEKI	Liver	B6	0.720626
SEKI	Liver	NIA	0.611688
SEKI	Liver	B6	0.783772
SEKI	Liver	NIA	0.700039
SEKI	Liver	B6	0.782695
SEKI	Liver	NIA	0.754579
CRCA	Muscle	B6	1.0617
CRCA	Muscle	NIA	0.881827
CRCA	Muscle	B6	0.498832
CRCA	Muscle	NIA	0.689842
CRCA	Muscle	B6	1.05288
CRCA	Muscle	NIA	0.866997
CRCA	Muscle	B6	0.661449
CRCA	Muscle	NIA	0.776972
CRCA	Muscle	B6	0.510915
CRCA	Muscle	NIA	0.721247
CRCA	Muscle	B6	0.667517
CRCA	Muscle	NIA	0.599853
CRCA	Muscle	B6	0.727822
CRCA	Muscle	NIA	0.622926
CRCA	Muscle	B6	0.634003
CRCA	Muscle	NIA	0.545781
CRCA	Muscle	B6	0.615292
CRCA	Muscle	NIA	0.475567
CRCA	Muscle	B6	0.7387
CRCA	Muscle	NIA	0.56014
CRCA	Muscle	B6	0.913378
CRCA	Muscle	NIA	0.797054
CRCA	Muscle	B6	0.753604
CRCA	Muscle	NIA	0.720919
CRCA	Muscle	B6	0.766189
CRCA	Muscle	NIA	0.813903
CRCA	Liver	B6	0.63476
CRCA	Liver	NIA	0.73775
CRCA	Liver	B6	0.742018
CRCA	Liver	NIA	0.643073
CRCA	Liver	B6	0.573648
CRCA	Liver	NIA	0.58137
CRCA	Liver	B6	0.562125
CRCA	Liver	NIA	0.613217
CRCA	Liver	B6	0.742229
CRCA	Liver	NIA	0.704301
CRCA	Liver	B6	0.7408
CRCA	Liver	NIA	0.570592
CRCA	Liver	B6	0.674042
CRCA	Liver	NIA	0.611896
CRCA	Liver	B6	0.747982
CRCA	Liver	NIA	0.620598
CRCA	Liver	B6	0.765966
CRCA	Liver	NIA	0.552685
CRCA	Liver	B6	0.685528
CRCA	Liver	NIA	0.558557
CRCA	Liver	B6	0.8017
CRCA	Liver	NIA	0.596537
CRCA	Liver	B6	0.615657
CRCA	Liver	NIA	0.693832
CRCA	Liver	B6	0.736671
CRCA	Liver	NIA	0.649667
STRV	Muscle	B6	0.653017
STRV	Muscle	NIA	0.971917
STRV	Muscle	B6	0.984654
STRV	Muscle	NIA	0.967555
STRV	Muscle	B6	0.992315
STRV	Muscle	NIA	1.05468
STRV	Muscle	B6	0.693312
STRV	Muscle	NIA	1.05969
STRV	Muscle	B6	1.00749
STRV	Muscle	NIA	1.00626
STRV	Muscle	B6	1.39338
STRV	Muscle	NIA	0.957414
STRV	Muscle	B6	1.03288
STRV	Muscle	NIA	1.04511
STRV	Muscle	B6	0.916865
STRV	Muscle	NIA	1.02161
STRV	Liver	B6	1.44212
STRV	Liver	NIA	0.896919
STRV	Liver	B6	1.16967
STRV	Liver	NIA	0.851332
STRV	Liver	B6	1.31029
STRV	Liver	NIA	0.93778
STRV	Liver	B6	1.49497
STRV	Liver	NIA	1.01588
STRV	Liver	B6	1.4789
STRV	Liver	NIA	0.822198
STRV	Liver	B6	1.21476
STRV	Liver	NIA	0.829416
STRV	Liver	B6	1.2638
STRV	Liver	NIA	0.777855
STRV	Liver	B6	1.51964
STRV	Liver	NIA	0.807107
