# Supplementary material for: Decreased liver B vitamin-related enzymes as a metabolic hallmark of cancer cachexia
Source: Nat Commun. 2023 Oct 6;14:6246. doi: 10.1038/s41467-023-41952-w (PMC10558488; doi:10.1038/s41467-023-41952-w)
Supplement: Supplementary file 4 — Source Data [file 41467_2023_41952_MOESM4_ESM.zip › source_data_ed3/Fig3d.xlsx]

## Sheet: Fig3d
up_id	up_ac	ratio_mean	p_value	class	class2
RM49_MOUSE	Q9CQ40	1.45339	0.249056	Ribosome_proteins	CRCA_Liver
SRP19_MOUSE	Q9D7A6	1.65583	0.0381139	Ribosome_proteins	CRCA_Liver
PUF60_MOUSE	Q3UEB3	1.86243	0.0751843	Ribosome_proteins	CRCA_Liver
HNRPD_MOUSE	Q60668	1.64677	0.116907	Ribosome_proteins	CRCA_Liver
NHP2_MOUSE	Q9CRB2	1.9904	0.341613	Ribosome_proteins	CRCA_Liver
HNRH1_MOUSE	O35737	1.72325	0.129963	Ribosome_proteins	CRCA_Liver
NOP58_MOUSE	Q6DFW4	1.80674	0.10404	Ribosome_proteins	CRCA_Liver
RU17_MOUSE	Q62376	1.57134	0.0783474	Ribosome_proteins	CRCA_Liver
HNRPF_MOUSE	Q9Z2X1	1.55505	0.0651485	Ribosome_proteins	CRCA_Liver
ROA3_MOUSE	Q8BG05	1.46401	0.165373	Ribosome_proteins	CRCA_Liver
ROA1_MOUSE	P49312	1.64617	0.0261858	Ribosome_proteins	CRCA_Liver
HNRLL_MOUSE	Q921F4	1.43327	0.052416	Ribosome_proteins	CRCA_Liver
RMXL1_MOUSE	Q91VM5	1.52664	0.062466	Ribosome_proteins	CRCA_Liver
HNRPK_MOUSE	P61979	1.5417	0.0785748	Ribosome_proteins	CRCA_Liver
HNRPQ_MOUSE	Q7TMK9	1.51296	0.0368766	Ribosome_proteins	CRCA_Liver
NH2L1_MOUSE	Q9D0T1	1.6076	0.0304021	Ribosome_proteins	CRCA_Liver
HNRPC_MOUSE	Q9Z204	1.42672	0.128485	Ribosome_proteins	CRCA_Liver
DKC1_MOUSE	Q9ESX5	1.18682	0.267657	Ribosome_proteins	CRCA_Liver
ROA0_MOUSE	Q9CX86	1.63411	0.0220911	Ribosome_proteins	CRCA_Liver
SMD2_MOUSE	P62317	1.52292	0.0971542	Ribosome_proteins	CRCA_Liver
SMD3_MOUSE	P62320	1.28708	0.203102	Ribosome_proteins	CRCA_Liver
ROA2_MOUSE	O88569	1.43287	0.0937361	Ribosome_proteins	CRCA_Liver
HNRPM_MOUSE	Q9D0E1	1.35425	0.106788	Ribosome_proteins	CRCA_Liver
HNRPU_MOUSE	Q8VEK3	1.38335	0.093546	Ribosome_proteins	CRCA_Liver
SMD1_MOUSE	P62315	1.50499	0.0534078	Ribosome_proteins	CRCA_Liver
RL17_MOUSE	Q9CPR4	1.55098	2.58829e-05	Ribosome_proteins	CRCA_Liver
RL27_MOUSE	P61358	1.45185	0.00119755	Ribosome_proteins	CRCA_Liver
RL9_MOUSE	P51410	1.42037	0.000576712	Ribosome_proteins	CRCA_Liver
SNRPA_MOUSE	Q62189	1.29797	0.219452	Ribosome_proteins	CRCA_Liver
RS23_MOUSE	P62267	1.42691	0.0153372	Ribosome_proteins	CRCA_Liver
NOP56_MOUSE	Q9D6Z1	1.29522	0.0951327	Ribosome_proteins	CRCA_Liver
RS7_MOUSE	P62082	1.49859	0.0014086	Ribosome_proteins	CRCA_Liver
RS14_MOUSE	P62264	1.45147	0.00328041	Ribosome_proteins	CRCA_Liver
RS8_MOUSE	P62242	1.37639	0.00974653	Ribosome_proteins	CRCA_Liver
PCBP1_MOUSE	P60335	1.42926	0.0123595	Ribosome_proteins	CRCA_Liver
RS15A_MOUSE	P62245	1.49938	0.000732283	Ribosome_proteins	CRCA_Liver
RLA1_MOUSE	P47955	1.39406	0.00105087	Ribosome_proteins	CRCA_Liver
RS26_MOUSE	P62855	1.38927	0.0139206	Ribosome_proteins	CRCA_Liver
RS19_MOUSE	Q9CZX8	1.39436	0.000438457	Ribosome_proteins	CRCA_Liver
HNRPL_MOUSE	Q8R081	1.37477	0.103086	Ribosome_proteins	CRCA_Liver
GAR1_MOUSE	Q9CY66	1.22935	0.291938	Ribosome_proteins	CRCA_Liver
RS17_MOUSE	P63276	1.45004	0.00238523	Ribosome_proteins	CRCA_Liver
RLA2_MOUSE	P99027	1.42223	0.000748306	Ribosome_proteins	CRCA_Liver
RS28_MOUSE	P62858	1.34404	0.00101374	Ribosome_proteins	CRCA_Liver
RS16_MOUSE	P14131	1.39543	0.00108091	Ribosome_proteins	CRCA_Liver
RL12_MOUSE	P35979	1.45432	7.25524e-05	Ribosome_proteins	CRCA_Liver
RL23_MOUSE	P62830	1.51278	0.000156875	Ribosome_proteins	CRCA_Liver
RS6_MOUSE	P62754	1.36582	0.00108799	Ribosome_proteins	CRCA_Liver
RL10A_MOUSE	P53026	1.37531	5.17081e-05	Ribosome_proteins	CRCA_Liver
LSM8_MOUSE	Q6ZWM4	1.59454	0.00487278	Ribosome_proteins	CRCA_Liver
RS24_MOUSE	P62849	1.3063	0.00420287	Ribosome_proteins	CRCA_Liver
RLA0_MOUSE	P14869	1.39272	0.000107553	Ribosome_proteins	CRCA_Liver
RL11_MOUSE	Q9CXW4	1.40585	2.70677e-05	Ribosome_proteins	CRCA_Liver
RS12_MOUSE	P63323	1.45089	0.000909057	Ribosome_proteins	CRCA_Liver
RS3_MOUSE	P62908	1.36219	0.00326328	Ribosome_proteins	CRCA_Liver
RL13_MOUSE	P47963	1.44071	0.000255556	Ribosome_proteins	CRCA_Liver
RACK1_MOUSE	P68040	1.36308	0.00111674	Ribosome_proteins	CRCA_Liver
SRP68_MOUSE	Q8BMA6	1.14574	0.205847	Ribosome_proteins	CRCA_Liver
RL35A_MOUSE	O55142	1.48843	0.00179329	Ribosome_proteins	CRCA_Liver
RL15_MOUSE	Q9CZM2	1.43749	0.00191603	Ribosome_proteins	CRCA_Liver
RS4X_MOUSE	P62702	1.46221	0.000158257	Ribosome_proteins	CRCA_Liver
RL31_MOUSE	P62900	1.44046	0.000892516	Ribosome_proteins	CRCA_Liver
PRP8_MOUSE	Q99PV0	1.19466	0.220107	Ribosome_proteins	CRCA_Liver
RS21_MOUSE	Q9CQR2	1.53058	0.00568323	Ribosome_proteins	CRCA_Liver
RL4_MOUSE	Q9D8E6	1.32451	6.14818e-05	Ribosome_proteins	CRCA_Liver
RSSA_MOUSE	P14206	1.34992	0.000180241	Ribosome_proteins	CRCA_Liver
RS9_MOUSE	Q6ZWN5	1.32949	0.000677241	Ribosome_proteins	CRCA_Liver
RL26_MOUSE	P61255	1.43777	0.00764303	Ribosome_proteins	CRCA_Liver
RALY_MOUSE	Q64012	1.506	0.0104714	Ribosome_proteins	CRCA_Liver
RS13_MOUSE	P62301	1.37731	6.84866e-05	Ribosome_proteins	CRCA_Liver
PCBP2_MOUSE	Q61990	1.22886	0.0149031	Ribosome_proteins	CRCA_Liver
RL8_MOUSE	P62918	1.45986	0.00614716	Ribosome_proteins	CRCA_Liver
MVP_MOUSE	Q9EQK5	1.58325	0.0650803	Ribosome_proteins	CRCA_Liver
RL34_MOUSE	Q9D1R9	1.40741	0.00026763	Ribosome_proteins	CRCA_Liver
FBRL_MOUSE	P35550	1.2916	0.0657008	Ribosome_proteins	CRCA_Liver
RL23A_MOUSE	P62751	1.36195	0.00140957	Ribosome_proteins	CRCA_Liver
RS25_MOUSE	P62852	1.29761	0.0290826	Ribosome_proteins	CRCA_Liver
RL18_MOUSE	P35980	1.45948	0.00027499	Ribosome_proteins	CRCA_Liver
RL38_MOUSE	Q9JJI8	1.4316	0.000300324	Ribosome_proteins	CRCA_Liver
RL18A_MOUSE	P62717	1.4988	0.0139331	Ribosome_proteins	CRCA_Liver
RS2_MOUSE	P25444	1.32211	0.00304918	Ribosome_proteins	CRCA_Liver
RS11_MOUSE	P62281	1.56287	0.0152314	Ribosome_proteins	CRCA_Liver
RS18_MOUSE	P62270	1.36622	0.000805884	Ribosome_proteins	CRCA_Liver
RM23_MOUSE	O35972	1.50718	0.0642648	Ribosome_proteins	CRCA_Liver
RS10_MOUSE	P63325	1.25109	0.0010794	Ribosome_proteins	CRCA_Liver
RS30_MOUSE	P62862	1.32363	0.00153005	Ribosome_proteins	CRCA_Liver
RL27A_MOUSE	P14115	1.36622	0.00154586	Ribosome_proteins	CRCA_Liver
RL7_MOUSE	P14148	1.37632	0.00118907	Ribosome_proteins	CRCA_Liver
RT30_MOUSE	Q9D0G0	1.35411	0.0136698	Ribosome_proteins	CRCA_Liver
RL30_MOUSE	P62889	1.24701	0.00816101	Ribosome_proteins	CRCA_Liver
RL24_MOUSE	Q8BP67	1.27149	0.00266895	Ribosome_proteins	CRCA_Liver
RS3A_MOUSE	P97351	1.43764	0.0204396	Ribosome_proteins	CRCA_Liver
RL13A_MOUSE	P19253	1.33571	0.0019156	Ribosome_proteins	CRCA_Liver
RSMN_MOUSE	P63163	1.23771	0.26617	Ribosome_proteins	CRCA_Liver
RS20_MOUSE	P60867	1.52888	0.0676187	Ribosome_proteins	CRCA_Liver
RM24_MOUSE	Q9CQ06	1.17336	0.0945948	Ribosome_proteins	CRCA_Liver
RL10_MOUSE	Q6ZWV3	1.52312	0.0425359	Ribosome_proteins	CRCA_Liver
RL5_MOUSE	P47962	1.25582	0.104793	Ribosome_proteins	CRCA_Liver
RL35_MOUSE	Q6ZWV7	1.50766	0.0282811	Ribosome_proteins	CRCA_Liver
RL36A_MOUSE	P83882	1.69059	0.0647203	Ribosome_proteins	CRCA_Liver
RL6_MOUSE	P47911	1.30736	0.000320411	Ribosome_proteins	CRCA_Liver
U520_MOUSE	Q6P4T2	1.18616	0.107433	Ribosome_proteins	CRCA_Liver
RL32_MOUSE	P62911	1.19481	0.000637159	Ribosome_proteins	CRCA_Liver
LSM2_MOUSE	O35900	1.30497	0.0501	Ribosome_proteins	CRCA_Liver
RU2B_MOUSE	Q9CQI7	1.27656	0.0826364	Ribosome_proteins	CRCA_Liver
RL22_MOUSE	P67984	1.27666	0.00315058	Ribosome_proteins	CRCA_Liver
RL36_MOUSE	P47964	1.27055	0.0192397	Ribosome_proteins	CRCA_Liver
SRP14_MOUSE	P16254	1.2459	0.0236418	Ribosome_proteins	CRCA_Liver
RS27A_MOUSE	P62983	1.32481	0.0189743	Ribosome_proteins	CRCA_Liver
RL7A_MOUSE	P12970	1.3137	0.0100358	Ribosome_proteins	CRCA_Liver
RM12_MOUSE	Q9DB15	1.10755	0.115204	Ribosome_proteins	CRCA_Liver
RUXE_MOUSE	P62305	0.890781	0.455962	Ribosome_proteins	CRCA_Liver
SRP54_MOUSE	P14576	1.1081	0.133076	Ribosome_proteins	CRCA_Liver
RT23_MOUSE	Q8VE22	1.13944	0.0302616	Ribosome_proteins	CRCA_Liver
RM11_MOUSE	Q9CQF0	1.14757	0.323932	Ribosome_proteins	CRCA_Liver
RT10_MOUSE	Q80ZK0	1.10982	0.444247	Ribosome_proteins	CRCA_Liver
FMR1_MOUSE	P35922	1.18466	0.0634462	Ribosome_proteins	CRCA_Liver
RL14_MOUSE	Q9CR57	1.19526	0.0168322	Ribosome_proteins	CRCA_Liver
RM21_MOUSE	Q9D1N9	0.872632	0.260108	Ribosome_proteins	CRCA_Liver
RS27_MOUSE	Q6ZWU9	1.33951	0.109168	Ribosome_proteins	CRCA_Liver
PA2G4_MOUSE	P50580	1.09997	0.0367352	Ribosome_proteins	CRCA_Liver
RL22L_MOUSE	Q9D7S7	1.30586	0.0539522	Ribosome_proteins	CRCA_Liver
RL29_MOUSE	P47915	1.14591	0.179307	Ribosome_proteins	CRCA_Liver
RS27L_MOUSE	Q6ZWY3	1.22166	0.221714	Ribosome_proteins	CRCA_Liver
RL28_MOUSE	P41105	1.3991	0.221303	Ribosome_proteins	CRCA_Liver
RT33_MOUSE	Q9D2R8	1.14601	0.208102	Ribosome_proteins	CRCA_Liver
RT22_MOUSE	Q9CXW2	1.01525	0.673631	Ribosome_proteins	CRCA_Liver
RM09_MOUSE	Q99N94	0.951133	0.584009	Ribosome_proteins	CRCA_Liver
RM27_MOUSE	Q99N92	1.0665	0.587619	Ribosome_proteins	CRCA_Liver
RU2A_MOUSE	P57784	1.05271	0.583477	Ribosome_proteins	CRCA_Liver
RS5_MOUSE	P97461	1.34346	0.155409	Ribosome_proteins	CRCA_Liver
SRP09_MOUSE	P49962	1.10391	0.151553	Ribosome_proteins	CRCA_Liver
RM03_MOUSE	Q99N95	1.07647	0.657124	Ribosome_proteins	CRCA_Liver
RT09_MOUSE	Q9D7N3	1.28909	0.158385	Ribosome_proteins	CRCA_Liver
RT27_MOUSE	Q8BK72	0.991186	0.933033	Ribosome_proteins	CRCA_Liver
RL19_MOUSE	P84099	1.02553	0.455149	Ribosome_proteins	CRCA_Liver
RM55_MOUSE	Q9CZ83	1.05566	0.804532	Ribosome_proteins	CRCA_Liver
RM39_MOUSE	Q9JKF7	1.15142	0.129	Ribosome_proteins	CRCA_Liver
RL37A_MOUSE	P61514	1.14567	0.230794	Ribosome_proteins	CRCA_Liver
RS29_MOUSE	P62274	1.33606	0.200963	Ribosome_proteins	CRCA_Liver
RL3_MOUSE	P27659	1.08799	0.493032	Ribosome_proteins	CRCA_Liver
PTCD3_MOUSE	Q14C51	1.11227	0.501175	Ribosome_proteins	CRCA_Liver
RM10_MOUSE	Q3TBW2	1.17562	0.2314	Ribosome_proteins	CRCA_Liver
RT31_MOUSE	Q61733	0.816272	0.66602	Ribosome_proteins	CRCA_Liver
RM41_MOUSE	Q9CQN7	0.881565	0.0813214	Ribosome_proteins	CRCA_Liver
RT05_MOUSE	Q99N87	1.42383	0.749149	Ribosome_proteins	CRCA_Liver
RM16_MOUSE	Q99N93	0.978176	0.892381	Ribosome_proteins	CRCA_Liver
RT07_MOUSE	Q80X85	0.900448	0.308634	Ribosome_proteins	CRCA_Liver
RL21_MOUSE	O09167	0.807791	0.0296627	Ribosome_proteins	CRCA_Liver
RM28_MOUSE	Q9D1B9	0.781259	0.208945	Ribosome_proteins	CRCA_Liver
RM14_MOUSE	Q9D1I6	1.41377	0.369167	Ribosome_proteins	CRCA_Liver
RM04_MOUSE	Q9DCU6	0.834833	0.255293	Ribosome_proteins	CRCA_Liver
RT28_MOUSE	Q9CY16	0.823455	0.128239	Ribosome_proteins	CRCA_Liver
RT26_MOUSE	Q80ZS3	0.925785	0.595586	Ribosome_proteins	CRCA_Liver
RM40_MOUSE	Q9Z2Q5	0.818595	0.354689	Ribosome_proteins	CRCA_Liver
SE1L1_MOUSE	Q9Z2G6	1.33397	0.555261	Endoplasmic_reticulum	CRCA_Liver
HMOX1_MOUSE	P14901	1.68225	0.147491	Endoplasmic_reticulum	CRCA_Liver
APEX1_MOUSE	P28352	1.66391	0.127175	Endoplasmic_reticulum	CRCA_Liver
AN32A_MOUSE	O35381	1.56457	0.156318	Endoplasmic_reticulum	CRCA_Liver
DPM1_MOUSE	O70152	1.64523	0.00383333	Endoplasmic_reticulum	CRCA_Liver
ABCB6_MOUSE	Q9DC29	1.83826	0.0951993	Endoplasmic_reticulum	CRCA_Liver
SPCS3_MOUSE	Q6ZWQ7	1.71967	0.0211849	Endoplasmic_reticulum	CRCA_Liver
MBOA7_MOUSE	Q8CHK3	1.21281	0.481609	Endoplasmic_reticulum	CRCA_Liver
PCKGC_MOUSE	Q9Z2V4	1.54075	0.124159	Endoplasmic_reticulum	CRCA_Liver
DHB13_MOUSE	Q8VCR2	1.66467	0.000981899	Endoplasmic_reticulum	CRCA_Liver
BGLR_MOUSE	P12265	1.61901	0.0520851	Endoplasmic_reticulum	CRCA_Liver
SGPP1_MOUSE	Q9JI99	1.54442	0.0368267	Endoplasmic_reticulum	CRCA_Liver
HNRPQ_MOUSE	Q7TMK9	1.51296	0.0368766	Endoplasmic_reticulum	CRCA_Liver
CYBC1_MOUSE	Q3TYS2	1.61594	0.0937417	Endoplasmic_reticulum	CRCA_Liver
SET_MOUSE	Q9EQU5	1.48188	0.108259	Endoplasmic_reticulum	CRCA_Liver
PDIA6_MOUSE	Q922R8	1.8045	0.0186397	Endoplasmic_reticulum	CRCA_Liver
MANF_MOUSE	Q9CXI5	1.43708	0.00701178	Endoplasmic_reticulum	CRCA_Liver
CP3AD_MOUSE	Q64464	1.48087	0.0135879	Endoplasmic_reticulum	CRCA_Liver
STT3A_MOUSE	P46978	1.68613	2.21884e-05	Endoplasmic_reticulum	CRCA_Liver
OST48_MOUSE	O54734	1.52885	0.000452811	Endoplasmic_reticulum	CRCA_Liver
OSBP1_MOUSE	Q3B7Z2	1.51274	0.00335265	Endoplasmic_reticulum	CRCA_Liver
MLEC_MOUSE	Q6ZQI3	1.48326	0.00825162	Endoplasmic_reticulum	CRCA_Liver
SSRD_MOUSE	Q62186	1.4553	0.0576123	Endoplasmic_reticulum	CRCA_Liver
SC61B_MOUSE	Q9CQS8	1.67347	0.000490495	Endoplasmic_reticulum	CRCA_Liver
SSRA_MOUSE	Q9CY50	1.51113	0.000561078	Endoplasmic_reticulum	CRCA_Liver
OSTC_MOUSE	Q78XF5	1.68922	0.00472439	Endoplasmic_reticulum	CRCA_Liver
KTAP2_MOUSE	Q5RL79	1.52595	0.00688972	Endoplasmic_reticulum	CRCA_Liver
RL27_MOUSE	P61358	1.45185	0.00119755	Endoplasmic_reticulum	CRCA_Liver
TM109_MOUSE	Q3UBX0	1.47051	0.0125197	Endoplasmic_reticulum	CRCA_Liver
PDIA5_MOUSE	Q921X9	1.64015	0.000261056	Endoplasmic_reticulum	CRCA_Liver
LRC59_MOUSE	Q922Q8	1.49592	0.0143048	Endoplasmic_reticulum	CRCA_Liver
SSRG_MOUSE	Q9DCF9	1.41478	0.0397741	Endoplasmic_reticulum	CRCA_Liver
RPN2_MOUSE	Q9DBG6	1.52679	0.00552912	Endoplasmic_reticulum	CRCA_Liver
ACSL4_MOUSE	Q9QUJ7	1.22816	0.168706	Endoplasmic_reticulum	CRCA_Liver
G6PE_MOUSE	Q8CFX1	1.75138	0.0396695	Endoplasmic_reticulum	CRCA_Liver
RS23_MOUSE	P62267	1.42691	0.0153372	Endoplasmic_reticulum	CRCA_Liver
CBPQ_MOUSE	Q9WVJ3	1.29014	0.123624	Endoplasmic_reticulum	CRCA_Liver
PO210_MOUSE	Q9QY81	1.44145	0.029102	Endoplasmic_reticulum	CRCA_Liver
S61A1_MOUSE	P61620	1.95669	0.0068388	Endoplasmic_reticulum	CRCA_Liver
RRBP1_MOUSE	Q99PL5	1.68904	0.00213802	Endoplasmic_reticulum	CRCA_Liver
ASPH_MOUSE	Q8BSY0	1.41143	0.000337518	Endoplasmic_reticulum	CRCA_Liver
BIP_MOUSE	P20029	1.44646	0.0231961	Endoplasmic_reticulum	CRCA_Liver
AMBP_MOUSE	Q07456	1.59935	0.0272816	Endoplasmic_reticulum	CRCA_Liver
RS26_MOUSE	P62855	1.38927	0.0139206	Endoplasmic_reticulum	CRCA_Liver
LBR_MOUSE	Q3U9G9	1.52296	0.00735015	Endoplasmic_reticulum	CRCA_Liver
RS28_MOUSE	P62858	1.34404	0.00101374	Endoplasmic_reticulum	CRCA_Liver
CP51A_MOUSE	Q8K0C4	1.80481	0.045268	Endoplasmic_reticulum	CRCA_Liver
DERL1_MOUSE	Q99J56	1.31353	0.0312416	Endoplasmic_reticulum	CRCA_Liver
YIF1A_MOUSE	Q91XB7	1.33402	0.0196828	Endoplasmic_reticulum	CRCA_Liver
DHCR7_MOUSE	O88455	1.58593	0.0193111	Endoplasmic_reticulum	CRCA_Liver
RPN1_MOUSE	Q91YQ5	1.44695	0.0025738	Endoplasmic_reticulum	CRCA_Liver
SRP68_MOUSE	Q8BMA6	1.14574	0.205847	Endoplasmic_reticulum	CRCA_Liver
STS_MOUSE	P50427	1.69612	0.0158729	Endoplasmic_reticulum	CRCA_Liver
PSMF1_MOUSE	Q8BHL8	1.22163	0.268343	Endoplasmic_reticulum	CRCA_Liver
RS21_MOUSE	Q9CQR2	1.53058	0.00568323	Endoplasmic_reticulum	CRCA_Liver
LYRIC_MOUSE	Q80WJ7	1.45644	0.00949567	Endoplasmic_reticulum	CRCA_Liver
ALG5_MOUSE	Q9DB25	1.33097	0.0142205	Endoplasmic_reticulum	CRCA_Liver
CALR_MOUSE	P14211	1.63899	0.124787	Endoplasmic_reticulum	CRCA_Liver
PPIB_MOUSE	P24369	1.69118	0.0982704	Endoplasmic_reticulum	CRCA_Liver
FMO4_MOUSE	Q8VHG0	1.28665	0.0036092	Endoplasmic_reticulum	CRCA_Liver
CP2BA_MOUSE	P12791	0.98195	0.960331	Endoplasmic_reticulum	CRCA_Liver
PCY1B_MOUSE	Q811Q9	1.28926	0.117311	Endoplasmic_reticulum	CRCA_Liver
3BHS7_MOUSE	Q9EQC1	1.23496	0.043887	Endoplasmic_reticulum	CRCA_Liver
VKGC_MOUSE	Q9QYC7	1.44491	0.00865959	Endoplasmic_reticulum	CRCA_Liver
CNBP_MOUSE	P53996	1.25061	0.0843753	Endoplasmic_reticulum	CRCA_Liver
CP46A_MOUSE	Q9WVK8	1.1376	0.439906	Endoplasmic_reticulum	CRCA_Liver
ERG1_MOUSE	P52019	1.76377	0.104303	Endoplasmic_reticulum	CRCA_Liver
RL34_MOUSE	Q9D1R9	1.40741	0.00026763	Endoplasmic_reticulum	CRCA_Liver
TMED4_MOUSE	Q8R1V4	1.4605	0.00313224	Endoplasmic_reticulum	CRCA_Liver
TMED9_MOUSE	Q99KF1	1.41798	0.0181365	Endoplasmic_reticulum	CRCA_Liver
EMC3_MOUSE	Q99KI3	1.29335	0.0202726	Endoplasmic_reticulum	CRCA_Liver
SEC63_MOUSE	Q8VHE0	1.46822	0.00888555	Endoplasmic_reticulum	CRCA_Liver
RL18_MOUSE	P35980	1.45948	0.00027499	Endoplasmic_reticulum	CRCA_Liver
TMEDA_MOUSE	Q9D1D4	1.55295	0.040878	Endoplasmic_reticulum	CRCA_Liver
SC31A_MOUSE	Q3UPL0	1.32668	0.000830775	Endoplasmic_reticulum	CRCA_Liver
ENPL_MOUSE	P08113	1.48198	0.0708973	Endoplasmic_reticulum	CRCA_Liver
UBQL1_MOUSE	Q8R317	1.14004	0.109049	Endoplasmic_reticulum	CRCA_Liver
NSDHL_MOUSE	Q9R1J0	1.45204	0.0338898	Endoplasmic_reticulum	CRCA_Liver
SC23A_MOUSE	Q01405	1.29841	0.00517579	Endoplasmic_reticulum	CRCA_Liver
CP2D9_MOUSE	P11714	1.62022	0.289892	Endoplasmic_reticulum	CRCA_Liver
ERO1A_MOUSE	Q8R180	1.4717	0.0783046	Endoplasmic_reticulum	CRCA_Liver
DAD1_MOUSE	P61804	1.30166	0.0077255	Endoplasmic_reticulum	CRCA_Liver
ERP29_MOUSE	P57759	1.34711	0.098361	Endoplasmic_reticulum	CRCA_Liver
SRPRA_MOUSE	Q9DBG7	1.21762	0.20519	Endoplasmic_reticulum	CRCA_Liver
CCD47_MOUSE	Q9D024	1.16608	0.0557598	Endoplasmic_reticulum	CRCA_Liver
PGH1_MOUSE	P22437	1.05513	0.86709	Endoplasmic_reticulum	CRCA_Liver
RAB1A_MOUSE	P62821	1.20786	0.0893908	Endoplasmic_reticulum	CRCA_Liver
BAP29_MOUSE	Q61334	1.29942	0.0356113	Endoplasmic_reticulum	CRCA_Liver
RL6_MOUSE	P47911	1.30736	0.000320411	Endoplasmic_reticulum	CRCA_Liver
TRAM1_MOUSE	Q91V04	1.46876	0.0425304	Endoplasmic_reticulum	CRCA_Liver
RNT2A_MOUSE	C0HKG5	1.14381	0.262482	Endoplasmic_reticulum	CRCA_Liver
RAB2A_MOUSE	P53994	1.2348	0.0316816	Endoplasmic_reticulum	CRCA_Liver
STIM1_MOUSE	P70302	1.11707	0.178133	Endoplasmic_reticulum	CRCA_Liver
SC24A_MOUSE	Q3U2P1	1.24854	0.00493641	Endoplasmic_reticulum	CRCA_Liver
ECM29_MOUSE	Q6PDI5	1.1821	0.172294	Endoplasmic_reticulum	CRCA_Liver
ATLA2_MOUSE	Q6PA06	1.06962	0.367727	Endoplasmic_reticulum	CRCA_Liver
PDIA4_MOUSE	P08003	1.49346	0.101011	Endoplasmic_reticulum	CRCA_Liver
PDIA3_MOUSE	P27773	1.38248	0.100873	Endoplasmic_reticulum	CRCA_Liver
CMAH_MOUSE	Q61419	1.04991	0.688606	Endoplasmic_reticulum	CRCA_Liver
AIMP1_MOUSE	P31230	1.09313	0.194404	Endoplasmic_reticulum	CRCA_Liver
CP39A_MOUSE	Q9JKJ9	1.47115	0.0312321	Endoplasmic_reticulum	CRCA_Liver
EMC7_MOUSE	Q9EP72	1.27593	0.0200881	Endoplasmic_reticulum	CRCA_Liver
DNJC1_MOUSE	Q61712	1.31486	0.101423	Endoplasmic_reticulum	CRCA_Liver
UGGG1_MOUSE	Q6P5E4	1.28607	0.086847	Endoplasmic_reticulum	CRCA_Liver
AMRP_MOUSE	P55302	1.38004	0.0439812	Endoplasmic_reticulum	CRCA_Liver
SRPRB_MOUSE	P47758	1.37657	0.0515978	Endoplasmic_reticulum	CRCA_Liver
FACE1_MOUSE	Q80W54	1.31656	0.101141	Endoplasmic_reticulum	CRCA_Liver
MOGS_MOUSE	Q80UM7	1.08027	0.447833	Endoplasmic_reticulum	CRCA_Liver
SRP54_MOUSE	P14576	1.1081	0.133076	Endoplasmic_reticulum	CRCA_Liver
SEC13_MOUSE	Q9D1M0	1.14292	0.0262244	Endoplasmic_reticulum	CRCA_Liver
DGAT1_MOUSE	Q9Z2A7	1.3811	0.0286575	Endoplasmic_reticulum	CRCA_Liver
PDCD6_MOUSE	P12815	1.20727	0.00309112	Endoplasmic_reticulum	CRCA_Liver
ESYT1_MOUSE	Q3U7R1	1.12739	0.167116	Endoplasmic_reticulum	CRCA_Liver
DJB11_MOUSE	Q99KV1	1.30297	0.0087669	Endoplasmic_reticulum	CRCA_Liver
SURF4_MOUSE	Q64310	1.36659	0.0831469	Endoplasmic_reticulum	CRCA_Liver
SGPL1_MOUSE	Q8R0X7	1.218	0.222772	Endoplasmic_reticulum	CRCA_Liver
BASI_MOUSE	P18572	1.19572	0.0245573	Endoplasmic_reticulum	CRCA_Liver
TAP2_MOUSE	P36371	1.19898	0.138602	Endoplasmic_reticulum	CRCA_Liver
MAGT1_MOUSE	Q9CQY5	1.27913	0.0258329	Endoplasmic_reticulum	CRCA_Liver
GORS2_MOUSE	Q99JX3	1.19053	0.0997755	Endoplasmic_reticulum	CRCA_Liver
SC61G_MOUSE	P60060	1.08347	0.377444	Endoplasmic_reticulum	CRCA_Liver
RCN2_MOUSE	Q8BP92	1.01305	0.789805	Endoplasmic_reticulum	CRCA_Liver
NCEH1_MOUSE	Q8BLF1	1.17336	0.127688	Endoplasmic_reticulum	CRCA_Liver
LMAN1_MOUSE	Q9D0F3	1.12484	0.105612	Endoplasmic_reticulum	CRCA_Liver
ERLN2_MOUSE	Q8BFZ9	1.09716	0.0542794	Endoplasmic_reticulum	CRCA_Liver
NCPR_MOUSE	P37040	1.14362	0.0609348	Endoplasmic_reticulum	CRCA_Liver
AT2A2_MOUSE	O55143	1.13003	0.365232	Endoplasmic_reticulum	CRCA_Liver
ERP44_MOUSE	Q9D1Q6	1.26603	0.0142267	Endoplasmic_reticulum	CRCA_Liver
ECHB_MOUSE	Q99JY0	0.947354	0.74743	Endoplasmic_reticulum	CRCA_Liver
AT131_MOUSE	Q9EPE9	1.2471	0.104207	Endoplasmic_reticulum	CRCA_Liver
EMC8_MOUSE	O70378	1.03976	0.55051	Endoplasmic_reticulum	CRCA_Liver
DHE3_MOUSE	P26443	1.02171	0.747071	Endoplasmic_reticulum	CRCA_Liver
ERLEC_MOUSE	Q8VEH8	1.83014	0.0614771	Endoplasmic_reticulum	CRCA_Liver
LGAT1_MOUSE	Q91YX5	1.19592	0.432443	Endoplasmic_reticulum	CRCA_Liver
ESYT2_MOUSE	Q3TZZ7	1.07957	0.56237	Endoplasmic_reticulum	CRCA_Liver
ACBP_MOUSE	P31786	1.05159	0.517411	Endoplasmic_reticulum	CRCA_Liver
SCFD1_MOUSE	Q8BRF7	1.09326	0.155634	Endoplasmic_reticulum	CRCA_Liver
NOMO1_MOUSE	Q6GQT9	1.17527	0.125554	Endoplasmic_reticulum	CRCA_Liver
MCFD2_MOUSE	Q8K5B2	1.06886	0.377174	Endoplasmic_reticulum	CRCA_Liver
HACD3_MOUSE	Q8K2C9	1.24109	0.102698	Endoplasmic_reticulum	CRCA_Liver
SEP15_MOUSE	Q9ERR7	1.16569	0.277659	Endoplasmic_reticulum	CRCA_Liver
NPL4_MOUSE	P60670	1.00134	0.986596	Endoplasmic_reticulum	CRCA_Liver
PREB_MOUSE	Q9WUQ2	1.03865	0.181274	Endoplasmic_reticulum	CRCA_Liver
PLPL8_MOUSE	Q8K1N1	1.10354	0.0220998	Endoplasmic_reticulum	CRCA_Liver
TXND5_MOUSE	Q91W90	1.26099	0.185228	Endoplasmic_reticulum	CRCA_Liver
EMC1_MOUSE	Q8C7X2	1.12986	0.362661	Endoplasmic_reticulum	CRCA_Liver
MTP_MOUSE	O08601	1.25647	0.213422	Endoplasmic_reticulum	CRCA_Liver
GT251_MOUSE	Q8K297	1.27408	0.153601	Endoplasmic_reticulum	CRCA_Liver
UFSP2_MOUSE	Q99K23	0.959542	0.510147	Endoplasmic_reticulum	CRCA_Liver
IF5A1_MOUSE	P63242	1.16632	0.0806567	Endoplasmic_reticulum	CRCA_Liver
HM13_MOUSE	Q9D8V0	1.12828	0.133081	Endoplasmic_reticulum	CRCA_Liver
TXD12_MOUSE	Q9CQU0	1.38492	0.0647027	Endoplasmic_reticulum	CRCA_Liver
CNPY3_MOUSE	Q9DAU1	1.1311	0.381457	Endoplasmic_reticulum	CRCA_Liver
HYOU1_MOUSE	Q9JKR6	1.0562	0.512885	Endoplasmic_reticulum	CRCA_Liver
DNJC3_MOUSE	Q91YW3	1.2226	0.207514	Endoplasmic_reticulum	CRCA_Liver
UFL1_MOUSE	Q8CCJ3	1.05487	0.246386	Endoplasmic_reticulum	CRCA_Liver
JAGN1_MOUSE	Q5XKN4	1.14752	0.265726	Endoplasmic_reticulum	CRCA_Liver
RAB10_MOUSE	P61027	1.14742	0.407738	Endoplasmic_reticulum	CRCA_Liver
DHB7_MOUSE	O88736	1.30631	0.126608	Endoplasmic_reticulum	CRCA_Liver
PDIA1_MOUSE	P09103	1.34018	0.27876	Endoplasmic_reticulum	CRCA_Liver
SGMR1_MOUSE	O55242	1.33046	0.212341	Endoplasmic_reticulum	CRCA_Liver
SC22B_MOUSE	O08547	1.0769	0.053999	Endoplasmic_reticulum	CRCA_Liver
ERG24_MOUSE	Q71KT5	1.19947	0.0391766	Endoplasmic_reticulum	CRCA_Liver
REEP4_MOUSE	Q8K072	1.11126	0.527747	Endoplasmic_reticulum	CRCA_Liver
VAPA_MOUSE	Q9WV55	0.88725	0.21649	Endoplasmic_reticulum	CRCA_Liver
CREL2_MOUSE	Q9CYA0	1.31377	0.263968	Endoplasmic_reticulum	CRCA_Liver
RDH11_MOUSE	Q9QYF1	1.14542	0.176303	Endoplasmic_reticulum	CRCA_Liver
ERG28_MOUSE	Q9ERY9	1.53555	0.0847984	Endoplasmic_reticulum	CRCA_Liver
EBP_MOUSE	P70245	1.20358	0.280628	Endoplasmic_reticulum	CRCA_Liver
MESD_MOUSE	Q9ERE7	1.32353	0.159169	Endoplasmic_reticulum	CRCA_Liver
STBD1_MOUSE	Q8C7E7	1.64369	0.14023	Endoplasmic_reticulum	CRCA_Liver
P3H2_MOUSE	Q8CG71	0.997329	0.982602	Endoplasmic_reticulum	CRCA_Liver
HMOX2_MOUSE	O70252	1.06433	0.286268	Endoplasmic_reticulum	CRCA_Liver
VKOR1_MOUSE	Q9CRC0	1.10729	0.168545	Endoplasmic_reticulum	CRCA_Liver
PIGS_MOUSE	Q6PD26	0.654596	0.120928	Endoplasmic_reticulum	CRCA_Liver
TOR1A_MOUSE	Q9ER39	1.19109	0.151019	Endoplasmic_reticulum	CRCA_Liver
MIC26_MOUSE	Q9DCZ4	0.944717	0.179886	Endoplasmic_reticulum	CRCA_Liver
FKBP2_MOUSE	P45878	1.09619	0.557259	Endoplasmic_reticulum	CRCA_Liver
CNPY2_MOUSE	Q9QXT0	1.131	0.321874	Endoplasmic_reticulum	CRCA_Liver
FDFT_MOUSE	P53798	1.29449	0.170489	Endoplasmic_reticulum	CRCA_Liver
TMED1_MOUSE	Q3V009	1.15048	0.692316	Endoplasmic_reticulum	CRCA_Liver
ERAP1_MOUSE	Q9EQH2	1.13886	0.349711	Endoplasmic_reticulum	CRCA_Liver
GLU2B_MOUSE	O08795	1.23265	0.16869	Endoplasmic_reticulum	CRCA_Liver
ALKMO_MOUSE	Q8BS35	0.90498	0.423483	Endoplasmic_reticulum	CRCA_Liver
DHB12_MOUSE	O70503	1.09018	0.387742	Endoplasmic_reticulum	CRCA_Liver
ARM10_MOUSE	Q9D0L7	0.836089	0.0963909	Endoplasmic_reticulum	CRCA_Liver
UBXN4_MOUSE	Q8VCH8	1.01312	0.772005	Endoplasmic_reticulum	CRCA_Liver
TMCO1_MOUSE	Q921L3	1.06653	0.529701	Endoplasmic_reticulum	CRCA_Liver
TOR1B_MOUSE	Q9ER41	1.12745	0.275348	Endoplasmic_reticulum	CRCA_Liver
ATLA3_MOUSE	Q91YH5	1.13515	0.376009	Endoplasmic_reticulum	CRCA_Liver
RCN1_MOUSE	Q05186	0.971397	0.716532	Endoplasmic_reticulum	CRCA_Liver
RS29_MOUSE	P62274	1.33606	0.200963	Endoplasmic_reticulum	CRCA_Liver
SAHH2_MOUSE	Q80SW1	0.988337	0.792198	Endoplasmic_reticulum	CRCA_Liver
RTN3_MOUSE	Q9ES97	1.11299	0.708139	Endoplasmic_reticulum	CRCA_Liver
CDS2_MOUSE	Q99L43	0.939413	0.436487	Endoplasmic_reticulum	CRCA_Liver
RTN4_MOUSE	Q99P72	0.939098	0.197599	Endoplasmic_reticulum	CRCA_Liver
RAB9A_MOUSE	Q9R0M6	0.966157	0.761375	Endoplasmic_reticulum	CRCA_Liver
DDRGK_MOUSE	Q80WW9	0.839159	0.3012	Endoplasmic_reticulum	CRCA_Liver
BI1_MOUSE	Q9D2C7	0.751157	0.0362185	Endoplasmic_reticulum	CRCA_Liver
VAPB_MOUSE	Q9QY76	0.990467	0.873258	Endoplasmic_reticulum	CRCA_Liver
TECR_MOUSE	Q9CY27	1.10587	0.297627	Endoplasmic_reticulum	CRCA_Liver
CACP_MOUSE	P47934	1.01092	0.864036	Endoplasmic_reticulum	CRCA_Liver
CALX_MOUSE	P35564	0.984335	0.967142	Endoplasmic_reticulum	CRCA_Liver
TMED5_MOUSE	Q9CXE7	0.993436	0.887576	Endoplasmic_reticulum	CRCA_Liver
DPM3_MOUSE	Q9D1Q4	1.01862	0.783892	Endoplasmic_reticulum	CRCA_Liver
GANAB_MOUSE	Q8BHN3	1.10461	0.462215	Endoplasmic_reticulum	CRCA_Liver
CP4B1_MOUSE	Q64462	0.927286	0.572134	Endoplasmic_reticulum	CRCA_Liver
FMO2_MOUSE	Q8K2I3	1.26192	0.557534	Endoplasmic_reticulum	CRCA_Liver
GGLO_MOUSE	P58710	1.05894	0.622574	Endoplasmic_reticulum	CRCA_Liver
PGRC2_MOUSE	Q80UU9	1.32507	0.374009	Endoplasmic_reticulum	CRCA_Liver
ITPR3_MOUSE	P70227	0.971674	0.60292	Endoplasmic_reticulum	CRCA_Liver
LMF1_MOUSE	Q3U3R4	0.843215	0.0898634	Endoplasmic_reticulum	CRCA_Liver
RAB21_MOUSE	P35282	0.880144	0.126919	Endoplasmic_reticulum	CRCA_Liver
NCLN_MOUSE	Q8VCM8	0.996235	0.94228	Endoplasmic_reticulum	CRCA_Liver
MBOA5_MOUSE	Q91V01	0.919304	0.415846	Endoplasmic_reticulum	CRCA_Liver
AT11C_MOUSE	Q9QZW0	0.914687	0.152478	Endoplasmic_reticulum	CRCA_Liver
PEF1_MOUSE	Q8BFY6	1.03838	0.763182	Endoplasmic_reticulum	CRCA_Liver
TERA_MOUSE	Q01853	0.849209	0.000960555	Endoplasmic_reticulum	CRCA_Liver
MGST3_MOUSE	Q9CPU4	0.849194	0.00872729	Endoplasmic_reticulum	CRCA_Liver
TGO1_MOUSE	Q8BI84	0.983254	0.79604	Endoplasmic_reticulum	CRCA_Liver
PLCB_MOUSE	Q8K3K7	1.06284	0.658431	Endoplasmic_reticulum	CRCA_Liver
CERS2_MOUSE	Q924Z4	0.832547	0.110444	Endoplasmic_reticulum	CRCA_Liver
MIA2_MOUSE	Q91ZV0	1.05017	0.870046	Endoplasmic_reticulum	CRCA_Liver
STT3B_MOUSE	Q3TDQ1	1.07822	0.688291	Endoplasmic_reticulum	CRCA_Liver
EVA1A_MOUSE	Q91WM6	1.03608	0.70794	Endoplasmic_reticulum	CRCA_Liver
OS9_MOUSE	Q8K2C7	0.881101	0.200452	Endoplasmic_reticulum	CRCA_Liver
SERPH_MOUSE	P19324	0.924564	0.29231	Endoplasmic_reticulum	CRCA_Liver
TOIP2_MOUSE	Q8BYU6	1.11157	0.478313	Endoplasmic_reticulum	CRCA_Liver
EST2A_MOUSE	Q8QZR3	0.917155	0.436074	Endoplasmic_reticulum	CRCA_Liver
NB5R3_MOUSE	Q9DCN2	0.924331	0.546802	Endoplasmic_reticulum	CRCA_Liver
DLG1_MOUSE	Q811D0	1.21516	0.49306	Endoplasmic_reticulum	CRCA_Liver
PIPNB_MOUSE	P53811	1.00646	0.962578	Endoplasmic_reticulum	CRCA_Liver
RL21_MOUSE	O09167	0.807791	0.0296627	Endoplasmic_reticulum	CRCA_Liver
A1CF_MOUSE	Q5YD48	0.816733	0.00912203	Endoplasmic_reticulum	CRCA_Liver
CP3AB_MOUSE	Q64459	0.827366	0.0925182	Endoplasmic_reticulum	CRCA_Liver
SAC1_MOUSE	Q9EP69	1.15381	0.48182	Endoplasmic_reticulum	CRCA_Liver
TMX1_MOUSE	Q8VBT0	1.1018	0.655713	Endoplasmic_reticulum	CRCA_Liver
UD11_MOUSE	Q63886	0.808997	0.0695647	Endoplasmic_reticulum	CRCA_Liver
CP270_MOUSE	Q91W64	1.15749	0.495078	Endoplasmic_reticulum	CRCA_Liver
CP2AC_MOUSE	P56593	0.949489	0.744716	Endoplasmic_reticulum	CRCA_Liver
CS012_MOUSE	Q8WUR0	1.05439	0.714496	Endoplasmic_reticulum	CRCA_Liver
SEC62_MOUSE	Q8BU14	1.48732	0.36986	Endoplasmic_reticulum	CRCA_Liver
EMC9_MOUSE	Q9DB76	0.73043	0.016197	Endoplasmic_reticulum	CRCA_Liver
CP2BJ_MOUSE	O55071	0.56939	0.0904108	Endoplasmic_reticulum	CRCA_Liver
TMM33_MOUSE	Q9CR67	0.959447	0.666854	Endoplasmic_reticulum	CRCA_Liver
DRS7B_MOUSE	Q99J47	0.921088	0.664933	Endoplasmic_reticulum	CRCA_Liver
AKAP1_MOUSE	O08715	1.14357	0.499745	Endoplasmic_reticulum	CRCA_Liver
SC5D_MOUSE	O88822	0.948722	0.822579	Endoplasmic_reticulum	CRCA_Liver
HACD2_MOUSE	Q9D3B1	0.940235	0.665894	Endoplasmic_reticulum	CRCA_Liver
PRDX4_MOUSE	O08807	0.911858	0.483023	Endoplasmic_reticulum	CRCA_Liver
FADS1_MOUSE	Q920L1	1.02812	0.894677	Endoplasmic_reticulum	CRCA_Liver
PAFA2_MOUSE	Q8VDG7	0.98011	0.965979	Endoplasmic_reticulum	CRCA_Liver
FITM2_MOUSE	P59266	0.777896	0.00637501	Endoplasmic_reticulum	CRCA_Liver
PARK7_MOUSE	Q99LX0	0.838108	0.110014	Endoplasmic_reticulum	CRCA_Liver
NPC2_MOUSE	Q9Z0J0	1.04943	0.933832	Endoplasmic_reticulum	CRCA_Liver
AHSA1_MOUSE	Q8BK64	0.856733	0.227208	Endoplasmic_reticulum	CRCA_Liver
DHC24_MOUSE	Q8VCH6	0.889943	0.358315	Endoplasmic_reticulum	CRCA_Liver
H17B6_MOUSE	Q9R092	0.881052	0.467389	Endoplasmic_reticulum	CRCA_Liver
EST2C_MOUSE	Q91WG0	0.871439	0.373368	Endoplasmic_reticulum	CRCA_Liver
FMO5_MOUSE	P97872	0.968711	0.957087	Endoplasmic_reticulum	CRCA_Liver
UD16_MOUSE	Q64435	1.00395	0.86995	Endoplasmic_reticulum	CRCA_Liver
XXLT1_MOUSE	Q3U4G3	0.78867	0.0494514	Endoplasmic_reticulum	CRCA_Liver
3BHS3_MOUSE	P26150	0.67355	0.0064862	Endoplasmic_reticulum	CRCA_Liver
PLCE_MOUSE	Q9D1E8	1.23903	0.998322	Endoplasmic_reticulum	CRCA_Liver
CHP1_MOUSE	P61022	0.769007	0.0652742	Endoplasmic_reticulum	CRCA_Liver
RDH16_MOUSE	O54909	0.798874	0.262592	Endoplasmic_reticulum	CRCA_Liver
CISD2_MOUSE	Q9CQB5	0.907188	0.497754	Endoplasmic_reticulum	CRCA_Liver
RETST_MOUSE	Q64FW2	0.602266	0.00131548	Endoplasmic_reticulum	CRCA_Liver
PLCC_MOUSE	Q9D517	1.25933	0.772517	Endoplasmic_reticulum	CRCA_Liver
CP2DB_MOUSE	P24457	1.126	0.635252	Endoplasmic_reticulum	CRCA_Liver
DNJA1_MOUSE	P63037	0.804938	0.173223	Endoplasmic_reticulum	CRCA_Liver
CEPT1_MOUSE	Q8BGS7	0.83934	0.197092	Endoplasmic_reticulum	CRCA_Liver
CYB5_MOUSE	P56395	0.843905	0.546604	Endoplasmic_reticulum	CRCA_Liver
EST2E_MOUSE	Q8BK48	0.852389	0.465468	Endoplasmic_reticulum	CRCA_Liver
CP4V2_MOUSE	Q9DBW0	0.775854	0.0523456	Endoplasmic_reticulum	CRCA_Liver
S27A5_MOUSE	Q4LDG0	0.837554	0.454596	Endoplasmic_reticulum	CRCA_Liver
LYPA1_MOUSE	P97823	0.784748	0.0519062	Endoplasmic_reticulum	CRCA_Liver
SAR1B_MOUSE	Q9CQC9	0.838484	0.647767	Endoplasmic_reticulum	CRCA_Liver
DHRS1_MOUSE	Q99L04	0.789215	0.121213	Endoplasmic_reticulum	CRCA_Liver
IIGP1_MOUSE	Q9QZ85	0.774621	0.313249	Endoplasmic_reticulum	CRCA_Liver
DHB11_MOUSE	Q9EQ06	0.745222	0.0270584	Endoplasmic_reticulum	CRCA_Liver
AR6P1_MOUSE	Q9JKW0	0.724396	0.121923	Endoplasmic_reticulum	CRCA_Liver
FAAH1_MOUSE	O08914	0.705773	0.150439	Endoplasmic_reticulum	CRCA_Liver
TM214_MOUSE	Q8BM55	0.720877	0.0331719	Endoplasmic_reticulum	CRCA_Liver
CP2DQ_MOUSE	Q8CIM7	0.766778	0.284044	Endoplasmic_reticulum	CRCA_Liver
ENTP5_MOUSE	Q9WUZ9	0.69358	0.0893228	Endoplasmic_reticulum	CRCA_Liver
ACSL5_MOUSE	Q8JZR0	0.745556	0.260148	Endoplasmic_reticulum	CRCA_Liver
REEP6_MOUSE	Q9JM62	0.675163	0.101146	Endoplasmic_reticulum	CRCA_Liver
MGST1_MOUSE	Q91VS7	0.680621	0.0716501	Endoplasmic_reticulum	CRCA_Liver
DHI1_MOUSE	P50172	0.674697	0.0442519	Endoplasmic_reticulum	CRCA_Liver
CP2DA_MOUSE	P24456	0.785114	0.434149	Endoplasmic_reticulum	CRCA_Liver
EST3B_MOUSE	Q8VCU1	0.683481	0.0186688	Endoplasmic_reticulum	CRCA_Liver
CP2J5_MOUSE	O54749	0.761115	0.19109	Endoplasmic_reticulum	CRCA_Liver
HYEP_MOUSE	Q9D379	0.575117	0.0327661	Endoplasmic_reticulum	CRCA_Liver
CP2F2_MOUSE	P33267	0.667433	0.13235	Endoplasmic_reticulum	CRCA_Liver
RDH7_MOUSE	O88451	0.643645	0.119347	Endoplasmic_reticulum	CRCA_Liver
EST1E_MOUSE	Q64176	0.533485	0.00324015	Endoplasmic_reticulum	CRCA_Liver
PML_MOUSE	Q60953	0.97426	0.987885	Endoplasmic_reticulum	CRCA_Liver
CP2B9_MOUSE	P12790	0.537256	0.000350598	Endoplasmic_reticulum	CRCA_Liver
CP4FE_MOUSE	Q9EP75	0.621543	0.0536983	Endoplasmic_reticulum	CRCA_Liver
FMO1_MOUSE	P50285	0.613316	0.0552015	Endoplasmic_reticulum	CRCA_Liver
S27A2_MOUSE	O35488	0.571145	0.0277632	Endoplasmic_reticulum	CRCA_Liver
CP2CT_MOUSE	Q64458	0.543319	0.0147127	Endoplasmic_reticulum	CRCA_Liver
FMO3_MOUSE	P97501	0.688631	0.0857452	Endoplasmic_reticulum	CRCA_Liver
ACSL1_MOUSE	P41216	0.514166	6.58856e-05	Endoplasmic_reticulum	CRCA_Liver
PGRC1_MOUSE	O55022	0.593158	0.0670764	Endoplasmic_reticulum	CRCA_Liver
AAAD_MOUSE	Q99PG0	0.517376	0.0103689	Endoplasmic_reticulum	CRCA_Liver
CP254_MOUSE	Q6XVG2	0.523614	0.0195987	Endoplasmic_reticulum	CRCA_Liver
MET7B_MOUSE	Q9DD20	0.606201	0.224962	Endoplasmic_reticulum	CRCA_Liver
GLNA_MOUSE	P15105	0.653734	0.290498	Endoplasmic_reticulum	CRCA_Liver
FADS2_MOUSE	Q9Z0R9	0.512233	0.0728351	Endoplasmic_reticulum	CRCA_Liver
CY250_MOUSE	Q91X77	0.545752	0.12826	Endoplasmic_reticulum	CRCA_Liver
VRK2_MOUSE	Q8BN21	0.610965	0.38752	Endoplasmic_reticulum	CRCA_Liver
AP3B1_MOUSE	Q9Z1T1	1.88251	0.0396827	Golgi_apparatus	CRCA_Liver
COG1_MOUSE	Q9Z160	1.66039	0.101907	Golgi_apparatus	CRCA_Liver
ABCB6_MOUSE	Q9DC29	1.83826	0.0951993	Golgi_apparatus	CRCA_Liver
SNX1_MOUSE	Q9WV80	1.77381	0.0749636	Golgi_apparatus	CRCA_Liver
FND3A_MOUSE	Q8BX90	1.5134	0.112637	Golgi_apparatus	CRCA_Liver
PICAL_MOUSE	Q7M6Y3	1.63634	0.0743458	Golgi_apparatus	CRCA_Liver
ARL1_MOUSE	P61211	1.63234	6.45117e-05	Golgi_apparatus	CRCA_Liver
MA1A2_MOUSE	P39098	1.26303	0.196916	Golgi_apparatus	CRCA_Liver
TM9S2_MOUSE	P58021	1.54906	0.014714	Golgi_apparatus	CRCA_Liver
STX12_MOUSE	Q9ER00	1.48097	0.0904106	Golgi_apparatus	CRCA_Liver
SIA4A_MOUSE	P54751	1.40984	0.0525525	Golgi_apparatus	CRCA_Liver
OSBP1_MOUSE	Q3B7Z2	1.51274	0.00335265	Golgi_apparatus	CRCA_Liver
TM9S4_MOUSE	Q8BH24	1.50648	0.00183534	Golgi_apparatus	CRCA_Liver
AP1M1_MOUSE	P35585	1.26512	0.0408637	Golgi_apparatus	CRCA_Liver
CBPQ_MOUSE	Q9WVJ3	1.29014	0.123624	Golgi_apparatus	CRCA_Liver
MA2A1_MOUSE	P27046	1.48043	0.0187348	Golgi_apparatus	CRCA_Liver
MGAT3_MOUSE	Q10470	1.49628	6.65053e-05	Golgi_apparatus	CRCA_Liver
LRP1_MOUSE	Q91ZX7	1.41883	0.00524165	Golgi_apparatus	CRCA_Liver
USO1_MOUSE	Q9Z1Z0	1.41807	0.00276969	Golgi_apparatus	CRCA_Liver
CD36_MOUSE	Q08857	1.34745	0.00564534	Golgi_apparatus	CRCA_Liver
ABCA6_MOUSE	Q8K441	1.3834	0.032436	Golgi_apparatus	CRCA_Liver
YIF1A_MOUSE	Q91XB7	1.33402	0.0196828	Golgi_apparatus	CRCA_Liver
COPB2_MOUSE	O55029	1.40389	0.00652692	Golgi_apparatus	CRCA_Liver
ARF6_MOUSE	P62331	1.26389	0.0713302	Golgi_apparatus	CRCA_Liver
ARF1_MOUSE	P84078	1.29426	0.00564868	Golgi_apparatus	CRCA_Liver
COPA_MOUSE	Q8CIE6	1.32729	0.00924121	Golgi_apparatus	CRCA_Liver
PDC10_MOUSE	Q8VE70	1.34137	0.000771601	Golgi_apparatus	CRCA_Liver
TMED9_MOUSE	Q99KF1	1.41798	0.0181365	Golgi_apparatus	CRCA_Liver
COPG2_MOUSE	Q9QXK3	1.55902	0.0230907	Golgi_apparatus	CRCA_Liver
CORO7_MOUSE	Q9D2V7	1.45077	0.0139186	Golgi_apparatus	CRCA_Liver
CUL3_MOUSE	Q9JLV5	1.22312	0.0656816	Golgi_apparatus	CRCA_Liver
TMEDA_MOUSE	Q9D1D4	1.55295	0.040878	Golgi_apparatus	CRCA_Liver
RAB8A_MOUSE	P55258	1.25363	0.0179203	Golgi_apparatus	CRCA_Liver
AP1B1_MOUSE	O35643	1.26227	0.00253963	Golgi_apparatus	CRCA_Liver
AP1S1_MOUSE	P61967	1.35551	0.0568638	Golgi_apparatus	CRCA_Liver
RER1_MOUSE	Q9CQU3	1.44698	0.0495708	Golgi_apparatus	CRCA_Liver
GCP60_MOUSE	Q8BMP6	1.89426	0.0990546	Golgi_apparatus	CRCA_Liver
COPZ1_MOUSE	P61924	1.22434	0.0200357	Golgi_apparatus	CRCA_Liver
SNX9_MOUSE	Q91VH2	1.08493	0.413447	Golgi_apparatus	CRCA_Liver
COPB_MOUSE	Q9JIF7	1.2349	0.00120036	Golgi_apparatus	CRCA_Liver
PRAF1_MOUSE	Q9Z0S9	1.14925	0.147696	Golgi_apparatus	CRCA_Liver
COPD_MOUSE	Q5XJY5	1.34289	0.00589514	Golgi_apparatus	CRCA_Liver
WDR44_MOUSE	Q6NVE8	1.3637	0.0112361	Golgi_apparatus	CRCA_Liver
RAB1A_MOUSE	P62821	1.20786	0.0893908	Golgi_apparatus	CRCA_Liver
MYO6_MOUSE	Q64331	1.27714	0.0902175	Golgi_apparatus	CRCA_Liver
RAB2A_MOUSE	P53994	1.2348	0.0316816	Golgi_apparatus	CRCA_Liver
QSOX1_MOUSE	Q8BND5	1.149	0.124928	Golgi_apparatus	CRCA_Liver
COPG1_MOUSE	Q9QZE5	1.3337	0.0016971	Golgi_apparatus	CRCA_Liver
NSF1C_MOUSE	Q9CZ44	1.11673	0.208298	Golgi_apparatus	CRCA_Liver
SNAG_MOUSE	Q9CWZ7	1.12002	0.358542	Golgi_apparatus	CRCA_Liver
AIMP1_MOUSE	P31230	1.09313	0.194404	Golgi_apparatus	CRCA_Liver
COPE_MOUSE	O89079	1.18907	0.00504485	Golgi_apparatus	CRCA_Liver
MY18A_MOUSE	Q9JMH9	1.29663	0.128385	Golgi_apparatus	CRCA_Liver
AMRP_MOUSE	P55302	1.38004	0.0439812	Golgi_apparatus	CRCA_Liver
YKT6_MOUSE	Q9CQW1	1.17916	0.0268191	Golgi_apparatus	CRCA_Liver
GDIA_MOUSE	P50396	1.15011	0.0482348	Golgi_apparatus	CRCA_Liver
PRRC1_MOUSE	Q3UPH1	1.19435	0.0716857	Golgi_apparatus	CRCA_Liver
DPY30_MOUSE	Q99LT0	1.23723	0.185557	Golgi_apparatus	CRCA_Liver
ARF4_MOUSE	P61750	1.61741	0.0516556	Golgi_apparatus	CRCA_Liver
RAB14_MOUSE	Q91V41	1.09213	0.216594	Golgi_apparatus	CRCA_Liver
AP1G1_MOUSE	P22892	1.16983	0.0388045	Golgi_apparatus	CRCA_Liver
SURF4_MOUSE	Q64310	1.36659	0.0831469	Golgi_apparatus	CRCA_Liver
ARFG2_MOUSE	Q99K28	1.17629	0.00611173	Golgi_apparatus	CRCA_Liver
AP3D1_MOUSE	O54774	1.28986	0.0174908	Golgi_apparatus	CRCA_Liver
GORS2_MOUSE	Q99JX3	1.19053	0.0997755	Golgi_apparatus	CRCA_Liver
DNM1L_MOUSE	Q8K1M6	1.04931	0.585938	Golgi_apparatus	CRCA_Liver
LMAN1_MOUSE	Q9D0F3	1.12484	0.105612	Golgi_apparatus	CRCA_Liver
APOA5_MOUSE	Q8C7G5	1.15229	0.348879	Golgi_apparatus	CRCA_Liver
ACL7A_MOUSE	Q9QY84	1.20013	0.0136703	Golgi_apparatus	CRCA_Liver
ACBP_MOUSE	P31786	1.05159	0.517411	Golgi_apparatus	CRCA_Liver
DBNL_MOUSE	Q62418	1.45659	0.109085	Golgi_apparatus	CRCA_Liver
ARFG1_MOUSE	Q9EPJ9	1.3042	0.100312	Golgi_apparatus	CRCA_Liver
SCFD1_MOUSE	Q8BRF7	1.09326	0.155634	Golgi_apparatus	CRCA_Liver
NUCB1_MOUSE	Q02819	1.2054	0.205882	Golgi_apparatus	CRCA_Liver
MCFD2_MOUSE	Q8K5B2	1.06886	0.377174	Golgi_apparatus	CRCA_Liver
RAB6A_MOUSE	P35279	1.12462	0.0797123	Golgi_apparatus	CRCA_Liver
MTP_MOUSE	O08601	1.25647	0.213422	Golgi_apparatus	CRCA_Liver
PGES2_MOUSE	Q8BWM0	1.12334	0.0916605	Golgi_apparatus	CRCA_Liver
VPS45_MOUSE	P97390	0.966395	0.755189	Golgi_apparatus	CRCA_Liver
RAB10_MOUSE	P61027	1.14742	0.407738	Golgi_apparatus	CRCA_Liver
SC22B_MOUSE	O08547	1.0769	0.053999	Golgi_apparatus	CRCA_Liver
STX5_MOUSE	Q8K1E0	0.962399	0.808448	Golgi_apparatus	CRCA_Liver
GRB2_MOUSE	Q60631	1.04057	0.503083	Golgi_apparatus	CRCA_Liver
P3H2_MOUSE	Q8CG71	0.997329	0.982602	Golgi_apparatus	CRCA_Liver
RRAS2_MOUSE	P62071	1.24186	0.551058	Golgi_apparatus	CRCA_Liver
MIC26_MOUSE	Q9DCZ4	0.944717	0.179886	Golgi_apparatus	CRCA_Liver
GNA1_MOUSE	Q9JK38	1.19122	0.205111	Golgi_apparatus	CRCA_Liver
TMED1_MOUSE	Q3V009	1.15048	0.692316	Golgi_apparatus	CRCA_Liver
IRGM1_MOUSE	Q60766	1.02116	0.62418	Golgi_apparatus	CRCA_Liver
TMCO1_MOUSE	Q921L3	1.06653	0.529701	Golgi_apparatus	CRCA_Liver
LMAN2_MOUSE	Q9DBH5	1.04917	0.356619	Golgi_apparatus	CRCA_Liver
ARL3_MOUSE	Q9WUL7	0.984198	0.944171	Golgi_apparatus	CRCA_Liver
RTN3_MOUSE	Q9ES97	1.11299	0.708139	Golgi_apparatus	CRCA_Liver
RAB9A_MOUSE	Q9R0M6	0.966157	0.761375	Golgi_apparatus	CRCA_Liver
COPZ2_MOUSE	Q9JHH9	0.999602	0.993251	Golgi_apparatus	CRCA_Liver
TMED5_MOUSE	Q9CXE7	0.993436	0.887576	Golgi_apparatus	CRCA_Liver
GANAB_MOUSE	Q8BHN3	1.10461	0.462215	Golgi_apparatus	CRCA_Liver
GOLI4_MOUSE	Q8BXA1	1.2769	0.146493	Golgi_apparatus	CRCA_Liver
RAB21_MOUSE	P35282	0.880144	0.126919	Golgi_apparatus	CRCA_Liver
SYAP1_MOUSE	Q9D5V6	1.08503	0.542144	Golgi_apparatus	CRCA_Liver
BIG2_MOUSE	A2A5R2	1.63603	0.133704	Golgi_apparatus	CRCA_Liver
CAB45_MOUSE	Q61112	1.00103	0.970035	Golgi_apparatus	CRCA_Liver
FTCD_MOUSE	Q91XD4	0.905093	0.110875	Golgi_apparatus	CRCA_Liver
CC50A_MOUSE	Q8VEK0	1.00302	0.986939	Golgi_apparatus	CRCA_Liver
PIPNB_MOUSE	P53811	1.00646	0.962578	Golgi_apparatus	CRCA_Liver
SAC1_MOUSE	Q9EP69	1.15381	0.48182	Golgi_apparatus	CRCA_Liver
ARK72_MOUSE	Q8CG76	0.813478	0.0146317	Golgi_apparatus	CRCA_Liver
ANM5_MOUSE	Q8CIG8	0.90224	0.535742	Golgi_apparatus	CRCA_Liver
DHC24_MOUSE	Q8VCH6	0.889943	0.358315	Golgi_apparatus	CRCA_Liver
COQ6_MOUSE	Q8R1S0	0.869931	0.340066	Golgi_apparatus	CRCA_Liver
KLH20_MOUSE	Q8VCK5	0.86382	0.106314	Golgi_apparatus	CRCA_Liver
SAR1B_MOUSE	Q9CQC9	0.838484	0.647767	Golgi_apparatus	CRCA_Liver
IIGP1_MOUSE	Q9QZ85	0.774621	0.313249	Golgi_apparatus	CRCA_Liver
FAAH1_MOUSE	O08914	0.705773	0.150439	Golgi_apparatus	CRCA_Liver
FURIN_MOUSE	P23188	1.09316	0.823151	Golgi_apparatus	CRCA_Liver
FADD_MOUSE	Q61160	1.84539	0.136977	Immunity_including _x000D_ APPs	CRCA_Liver
ANXA1_MOUSE	P10107	1.97526	0.0718046	Immunity_including _x000D_ APPs	CRCA_Liver
ARGI1_MOUSE	Q61176	1.95426	0.0100528	Immunity_including _x000D_ APPs	CRCA_Liver
KNG1_MOUSE	O08677	1.9376	0.0190352	Immunity_including _x000D_ APPs	CRCA_Liver
FINC_MOUSE	P11276	1.82964	0.0250094	Immunity_including _x000D_ APPs	CRCA_Liver
HMGB1_MOUSE	P63158	1.40742	0.190059	Immunity_including _x000D_ APPs	CRCA_Liver
DHX15_MOUSE	O35286	1.55434	0.108833	Immunity_including _x000D_ APPs	CRCA_Liver
ITIH4_MOUSE	A6X935	1.79272	0.0209325	Immunity_including _x000D_ APPs	CRCA_Liver
CFAH_MOUSE	P06909	1.53104	0.0206534	Immunity_including _x000D_ APPs	CRCA_Liver
CD166_MOUSE	Q61490	1.65696	0.0146171	Immunity_including _x000D_ APPs	CRCA_Liver
XRCC5_MOUSE	P27641	1.69166	0.0318285	Immunity_including _x000D_ APPs	CRCA_Liver
CYBC1_MOUSE	Q3TYS2	1.61594	0.0937417	Immunity_including _x000D_ APPs	CRCA_Liver
STAT3_MOUSE	P42227	1.63205	0.00737297	Immunity_including _x000D_ APPs	CRCA_Liver
MATR3_MOUSE	Q8K310	1.57158	0.0741169	Immunity_including _x000D_ APPs	CRCA_Liver
MIF_MOUSE	P34884	1.27981	0.148981	Immunity_including _x000D_ APPs	CRCA_Liver
HVM51_MOUSE	P06330	1.4995	0.167618	Immunity_including _x000D_ APPs	CRCA_Liver
CD81_MOUSE	P35762	1.10511	0.590166	Immunity_including _x000D_ APPs	CRCA_Liver
NLRX1_MOUSE	Q3TL44	1.52564	0.0251465	Immunity_including _x000D_ APPs	CRCA_Liver
TRFL_MOUSE	P08071	1.42911	0.011801	Immunity_including _x000D_ APPs	CRCA_Liver
SFPQ_MOUSE	Q8VIJ6	1.41212	0.0410362	Immunity_including _x000D_ APPs	CRCA_Liver
DHX9_MOUSE	O70133	1.27077	0.176413	Immunity_including _x000D_ APPs	CRCA_Liver
DDX3X_MOUSE	Q62167	1.40858	0.00573691	Immunity_including _x000D_ APPs	CRCA_Liver
SAMH1_MOUSE	Q60710	1.38015	0.0990272	Immunity_including _x000D_ APPs	CRCA_Liver
DDX21_MOUSE	Q9JIK5	1.29333	0.0325788	Immunity_including _x000D_ APPs	CRCA_Liver
IRF3_MOUSE	P70671	1.5888	0.1155	Immunity_including _x000D_ APPs	CRCA_Liver
MBL1_MOUSE	P39039	1.16924	0.235096	Immunity_including _x000D_ APPs	CRCA_Liver
TRI25_MOUSE	Q61510	1.22316	0.0233963	Immunity_including _x000D_ APPs	CRCA_Liver
PCBP2_MOUSE	Q61990	1.22886	0.0149031	Immunity_including _x000D_ APPs	CRCA_Liver
CO4B_MOUSE	P01029	1.35509	0.0415692	Immunity_including _x000D_ APPs	CRCA_Liver
DDX17_MOUSE	Q501J6	1.20437	0.371319	Immunity_including _x000D_ APPs	CRCA_Liver
G3P_MOUSE	P16858	1.35905	0.00713277	Immunity_including _x000D_ APPs	CRCA_Liver
OTUB1_MOUSE	Q7TQI3	1.29817	0.00280398	Immunity_including _x000D_ APPs	CRCA_Liver
G3BP1_MOUSE	P97855	1.19126	0.0782269	Immunity_including _x000D_ APPs	CRCA_Liver
DDX1_MOUSE	Q91VR5	1.14767	0.131305	Immunity_including _x000D_ APPs	CRCA_Liver
RBM14_MOUSE	Q8C2Q3	1.25271	0.247191	Immunity_including _x000D_ APPs	CRCA_Liver
RNT2A_MOUSE	C0HKG5	1.14381	0.262482	Immunity_including _x000D_ APPs	CRCA_Liver
GSDMD_MOUSE	Q9D8T2	1.3477	0.0460996	Immunity_including _x000D_ APPs	CRCA_Liver
KV3A7_MOUSE	P01659	1.42266	0.114047	Immunity_including _x000D_ APPs	CRCA_Liver
AIMP1_MOUSE	P31230	1.09313	0.194404	Immunity_including _x000D_ APPs	CRCA_Liver
IC1_MOUSE	P97290	1.16939	0.226297	Immunity_including _x000D_ APPs	CRCA_Liver
NMI_MOUSE	O35309	1.08177	0.0877225	Immunity_including _x000D_ APPs	CRCA_Liver
TAP2_MOUSE	P36371	1.19898	0.138602	Immunity_including _x000D_ APPs	CRCA_Liver
C1QBP_MOUSE	O35658	1.05582	0.26871	Immunity_including _x000D_ APPs	CRCA_Liver
CFAB_MOUSE	P04186	1.39868	0.0845397	Immunity_including _x000D_ APPs	CRCA_Liver
DTX3L_MOUSE	Q3UIR3	1.1796	0.0714382	Immunity_including _x000D_ APPs	CRCA_Liver
DBNL_MOUSE	Q62418	1.45659	0.109085	Immunity_including _x000D_ APPs	CRCA_Liver
DDX58_MOUSE	Q6Q899	1.02059	0.743597	Immunity_including _x000D_ APPs	CRCA_Liver
THRB_MOUSE	P19221	1.14969	0.160294	Immunity_including _x000D_ APPs	CRCA_Liver
G3BP2_MOUSE	P97379	1.146	0.220323	Immunity_including _x000D_ APPs	CRCA_Liver
CNPY3_MOUSE	Q9DAU1	1.1311	0.381457	Immunity_including _x000D_ APPs	CRCA_Liver
A2AP_MOUSE	Q61247	1.00709	0.938359	Immunity_including _x000D_ APPs	CRCA_Liver
HA11_MOUSE	P01899	1.11901	0.12606	Immunity_including _x000D_ APPs	CRCA_Liver
JAGN1_MOUSE	Q5XKN4	1.14752	0.265726	Immunity_including _x000D_ APPs	CRCA_Liver
HA1B_MOUSE	P01901	1.11718	0.134854	Immunity_including _x000D_ APPs	CRCA_Liver
CO3_MOUSE	P01027	1.20572	0.437139	Immunity_including _x000D_ APPs	CRCA_Liver
NINJ1_MOUSE	O70131	1.3668	0.293687	Immunity_including _x000D_ APPs	CRCA_Liver
ERAP1_MOUSE	Q9EQH2	1.13886	0.349711	Immunity_including _x000D_ APPs	CRCA_Liver
IRGM1_MOUSE	Q60766	1.02116	0.62418	Immunity_including _x000D_ APPs	CRCA_Liver
PTMS_MOUSE	Q9D0J8	0.862453	0.256709	Immunity_including _x000D_ APPs	CRCA_Liver
PSA1_MOUSE	Q9R1P4	1.04404	0.430302	Immunity_including _x000D_ APPs	CRCA_Liver
IN35_MOUSE	Q9D8C4	0.924791	0.397679	Immunity_including _x000D_ APPs	CRCA_Liver
BAG6_MOUSE	Q9Z1R2	1.14445	0.170833	Immunity_including _x000D_ APPs	CRCA_Liver
PSB8_MOUSE	P28063	0.963346	0.657418	Immunity_including _x000D_ APPs	CRCA_Liver
MAVS_MOUSE	Q8VCF0	0.922525	0.26339	Immunity_including _x000D_ APPs	CRCA_Liver
LEG9_MOUSE	O08573	1.07667	0.56983	Immunity_including _x000D_ APPs	CRCA_Liver
TOLIP_MOUSE	Q9QZ06	0.847273	0.296034	Immunity_including _x000D_ APPs	CRCA_Liver
CO8A_MOUSE	Q8K182	1.322	0.471884	Immunity_including _x000D_ APPs	CRCA_Liver
UBP14_MOUSE	Q9JMA1	1.02142	0.858519	Immunity_including _x000D_ APPs	CRCA_Liver
PARP9_MOUSE	Q8CAS9	0.921127	0.55457	Immunity_including _x000D_ APPs	CRCA_Liver
PSB9_MOUSE	P28076	0.874417	0.079977	Immunity_including _x000D_ APPs	CRCA_Liver
CHID1_MOUSE	Q922Q9	1.21902	0.683516	Immunity_including _x000D_ APPs	CRCA_Liver
I23O2_MOUSE	Q8R0V5	0.748433	0.0261977	Immunity_including _x000D_ APPs	CRCA_Liver
TTL12_MOUSE	Q3UDE2	1.79319	0.622484	Immunity_including _x000D_ APPs	CRCA_Liver
TMM33_MOUSE	Q9CR67	0.959447	0.666854	Immunity_including _x000D_ APPs	CRCA_Liver
PARK7_MOUSE	Q99LX0	0.838108	0.110014	Immunity_including _x000D_ APPs	CRCA_Liver
A1AT1_MOUSE	P07758	0.810316	0.526398	Immunity_including _x000D_ APPs	CRCA_Liver
A1AT2_MOUSE	P22599	0.784171	0.24769	Immunity_including _x000D_ APPs	CRCA_Liver
CFAI_MOUSE	Q61129	1.67233	0.370072	Immunity_including _x000D_ APPs	CRCA_Liver
HA10_MOUSE	P01898	0.791376	0.25079	Immunity_including _x000D_ APPs	CRCA_Liver
ZCCHV_MOUSE	Q3UPF5	0.92743	0.677266	Immunity_including _x000D_ APPs	CRCA_Liver
IIGP1_MOUSE	Q9QZ85	0.774621	0.313249	Immunity_including _x000D_ APPs	CRCA_Liver
YTHD2_MOUSE	Q91YT7	0.565565	0.113011	Immunity_including _x000D_ APPs	CRCA_Liver
ECSIT_MOUSE	Q9QZH6	1.18908	0.865337	Immunity_including _x000D_ APPs	CRCA_Liver
MBL2_MOUSE	P41317	0.620816	0.0124025	Immunity_including _x000D_ APPs	CRCA_Liver
PML_MOUSE	Q60953	0.97426	0.987885	Immunity_including _x000D_ APPs	CRCA_Liver
RS9_MOUSE	Q6ZWN5	1.44554	0.0105393	Ribosome_proteins	SEKI_Liver
RACK1_MOUSE	P68040	1.39646	0.0106712	Ribosome_proteins	SEKI_Liver
RS2_MOUSE	P25444	1.51326	0.000439126	Ribosome_proteins	SEKI_Liver
RL3_MOUSE	P27659	1.44771	0.0171792	Ribosome_proteins	SEKI_Liver
ROA2_MOUSE	O88569	1.08057	0.27441	Ribosome_proteins	SEKI_Liver
ROA1_MOUSE	P49312	1.4177	0.00404542	Ribosome_proteins	SEKI_Liver
RSSA_MOUSE	P14206	1.4038	0.000525404	Ribosome_proteins	SEKI_Liver
RL9_MOUSE	P51410	1.42427	0.000840813	Ribosome_proteins	SEKI_Liver
HNRPU_MOUSE	Q8VEK3	1.24314	0.0724104	Ribosome_proteins	SEKI_Liver
HNRL1_MOUSE	Q8VDM6	1.18533	0.0870755	Ribosome_proteins	SEKI_Liver
RL5_MOUSE	P47962	1.40301	0.021685	Ribosome_proteins	SEKI_Liver
FMR1_MOUSE	P35922	1.01263	0.942752	Ribosome_proteins	SEKI_Liver
HNRPK_MOUSE	P61979	1.32218	0.0172653	Ribosome_proteins	SEKI_Liver
RS3_MOUSE	P62908	1.36652	0.00166879	Ribosome_proteins	SEKI_Liver
RL6_MOUSE	P47911	1.4875	0.00115117	Ribosome_proteins	SEKI_Liver
RL26_MOUSE	P61255	1.42605	0.0189711	Ribosome_proteins	SEKI_Liver
RS4X_MOUSE	P62702	1.44903	0.00428349	Ribosome_proteins	SEKI_Liver
RL4_MOUSE	Q9D8E6	1.47321	0.00395982	Ribosome_proteins	SEKI_Liver
RS8_MOUSE	P62242	1.46742	0.000869402	Ribosome_proteins	SEKI_Liver
RS23_MOUSE	P62267	1.47199	0.0312102	Ribosome_proteins	SEKI_Liver
MVP_MOUSE	Q9EQK5	1.57172	0.0468966	Ribosome_proteins	SEKI_Liver
PCBP1_MOUSE	P60335	1.23458	0.0348628	Ribosome_proteins	SEKI_Liver
PCBP2_MOUSE	Q61990	1.14163	0.22288	Ribosome_proteins	SEKI_Liver
RS3A_MOUSE	P97351	1.38564	1.51696e-05	Ribosome_proteins	SEKI_Liver
RLA0_MOUSE	P14869	1.4109	0.00187365	Ribosome_proteins	SEKI_Liver
RL10_MOUSE	Q6ZWV3	1.47795	0.0131859	Ribosome_proteins	SEKI_Liver
ROA3_MOUSE	Q8BG05	1.52117	0.0377421	Ribosome_proteins	SEKI_Liver
RL12_MOUSE	P35979	1.40414	0.00852839	Ribosome_proteins	SEKI_Liver
RL14_MOUSE	Q9CR57	1.42996	0.006859	Ribosome_proteins	SEKI_Liver
RS5_MOUSE	P97461	1.40522	0.0118593	Ribosome_proteins	SEKI_Liver
RL18A_MOUSE	P62717	1.41505	0.00286269	Ribosome_proteins	SEKI_Liver
RS7_MOUSE	P62082	1.4022	0.00373578	Ribosome_proteins	SEKI_Liver
RL11_MOUSE	Q9CXW4	1.37197	0.00763633	Ribosome_proteins	SEKI_Liver
RL7_MOUSE	P14148	1.44156	0.00483195	Ribosome_proteins	SEKI_Liver
RL7A_MOUSE	P12970	1.43613	0.00626805	Ribosome_proteins	SEKI_Liver
RL18_MOUSE	P35980	1.44961	0.000415288	Ribosome_proteins	SEKI_Liver
HNRPQ_MOUSE	Q7TMK9	1.37333	0.0454532	Ribosome_proteins	SEKI_Liver
RS15_MOUSE	P62843	1.46852	0.00716023	Ribosome_proteins	SEKI_Liver
PA2G4_MOUSE	P50580	1.11793	0.0152902	Ribosome_proteins	SEKI_Liver
RL23_MOUSE	P62830	1.35232	0.00800664	Ribosome_proteins	SEKI_Liver
RS15A_MOUSE	P62245	1.42379	0.0111529	Ribosome_proteins	SEKI_Liver
RL8_MOUSE	P62918	1.51541	0.0348539	Ribosome_proteins	SEKI_Liver
RS10_MOUSE	P63325	1.33302	0.0408322	Ribosome_proteins	SEKI_Liver
RS17_MOUSE	P63276	1.42887	0.0239772	Ribosome_proteins	SEKI_Liver
RL22_MOUSE	P67984	1.18711	0.0905298	Ribosome_proteins	SEKI_Liver
HNRPM_MOUSE	Q9D0E1	1.20783	0.100138	Ribosome_proteins	SEKI_Liver
RS14_MOUSE	P62264	1.29947	0.00178333	Ribosome_proteins	SEKI_Liver
RLA2_MOUSE	P99027	1.23581	0.334132	Ribosome_proteins	SEKI_Liver
HNRH2_MOUSE	P70333	1.31757	0.0937933	Ribosome_proteins	SEKI_Liver
HNRPF_MOUSE	Q9Z2X1	1.18709	0.0278471	Ribosome_proteins	SEKI_Liver
RS12_MOUSE	P63323	1.50452	0.00425976	Ribosome_proteins	SEKI_Liver
HNRPL_MOUSE	Q8R081	1.33042	0.117938	Ribosome_proteins	SEKI_Liver
RL13A_MOUSE	P19253	1.3786	0.00386891	Ribosome_proteins	SEKI_Liver
RM02_MOUSE	Q9D773	0.977127	0.839776	Ribosome_proteins	SEKI_Liver
RL10A_MOUSE	P53026	1.47466	0.0373635	Ribosome_proteins	SEKI_Liver
RS24_MOUSE	P62849	1.38962	0.008838	Ribosome_proteins	SEKI_Liver
RS18_MOUSE	P62270	1.5404	0.00152666	Ribosome_proteins	SEKI_Liver
RS16_MOUSE	P14131	1.39461	0.0045956	Ribosome_proteins	SEKI_Liver
U520_MOUSE	Q6P4T2	1.12043	0.0793366	Ribosome_proteins	SEKI_Liver
HNRPD_MOUSE	Q60668	1.45749	0.100843	Ribosome_proteins	SEKI_Liver
RL30_MOUSE	P62889	1.31367	0.0224946	Ribosome_proteins	SEKI_Liver
NOP58_MOUSE	Q6DFW4	1.06693	0.300694	Ribosome_proteins	SEKI_Liver
RL15_MOUSE	Q9CZM2	1.49781	0.00817856	Ribosome_proteins	SEKI_Liver
RS6_MOUSE	P62754	1.39317	0.0101889	Ribosome_proteins	SEKI_Liver
RL27A_MOUSE	P14115	1.42306	0.00422979	Ribosome_proteins	SEKI_Liver
SRP68_MOUSE	Q8BMA6	1.2096	0.00829749	Ribosome_proteins	SEKI_Liver
RS27A_MOUSE	P62983	1.26998	0.0385036	Ribosome_proteins	SEKI_Liver
RL17_MOUSE	Q9CPR4	1.40038	0.00113286	Ribosome_proteins	SEKI_Liver
RS19_MOUSE	Q9CZX8	1.48958	0.0376387	Ribosome_proteins	SEKI_Liver
RS11_MOUSE	P62281	1.38353	0.00265083	Ribosome_proteins	SEKI_Liver
SMD3_MOUSE	P62320	1.47723	0.11946	Ribosome_proteins	SEKI_Liver
PRP8_MOUSE	Q99PV0	1.21274	0.214567	Ribosome_proteins	SEKI_Liver
RS20_MOUSE	P60867	1.55455	0.0121331	Ribosome_proteins	SEKI_Liver
RS13_MOUSE	P62301	1.46222	0.00441209	Ribosome_proteins	SEKI_Liver
RL24_MOUSE	Q8BP67	1.51542	0.0386151	Ribosome_proteins	SEKI_Liver
RL32_MOUSE	P62911	1.45616	0.0338963	Ribosome_proteins	SEKI_Liver
FBRL_MOUSE	P35550	1.27622	0.104239	Ribosome_proteins	SEKI_Liver
RLA1_MOUSE	P47955	1.5637	0.00692442	Ribosome_proteins	SEKI_Liver
HNRPC_MOUSE	Q9Z204	1.17128	0.189171	Ribosome_proteins	SEKI_Liver
RL19_MOUSE	P84099	1.67808	0.00435793	Ribosome_proteins	SEKI_Liver
NOP56_MOUSE	Q9D6Z1	1.22586	0.0890365	Ribosome_proteins	SEKI_Liver
RL27_MOUSE	P61358	1.58137	0.000503778	Ribosome_proteins	SEKI_Liver
RL31_MOUSE	P62900	1.46755	0.100835	Ribosome_proteins	SEKI_Liver
RL13_MOUSE	P47963	1.32539	0.00902882	Ribosome_proteins	SEKI_Liver
RS25_MOUSE	P62852	1.41387	0.13252	Ribosome_proteins	SEKI_Liver
RL21_MOUSE	O09167	1.48158	0.00103451	Ribosome_proteins	SEKI_Liver
RL37A_MOUSE	P61514	1.28307	0.0162612	Ribosome_proteins	SEKI_Liver
RUXE_MOUSE	P62305	1.52889	0.0577567	Ribosome_proteins	SEKI_Liver
RT30_MOUSE	Q9D0G0	0.955121	0.556132	Ribosome_proteins	SEKI_Liver
SRP54_MOUSE	P14576	1.29718	0.00632308	Ribosome_proteins	SEKI_Liver
RS26_MOUSE	P62855	1.44587	0.140293	Ribosome_proteins	SEKI_Liver
SNRPA_MOUSE	Q62189	1.58919	0.0753851	Ribosome_proteins	SEKI_Liver
RU2B_MOUSE	Q9CQI7	1.29622	0.0504471	Ribosome_proteins	SEKI_Liver
RM37_MOUSE	Q921S7	0.973159	0.725579	Ribosome_proteins	SEKI_Liver
RM46_MOUSE	Q9EQI8	1.06118	0.580499	Ribosome_proteins	SEKI_Liver
RM04_MOUSE	Q9DCU6	0.970675	0.80666	Ribosome_proteins	SEKI_Liver
RT27_MOUSE	Q8BK72	0.963637	0.470404	Ribosome_proteins	SEKI_Liver
SMD1_MOUSE	P62315	1.21993	0.412127	Ribosome_proteins	SEKI_Liver
SMD2_MOUSE	P62317	1.47506	0.11066	Ribosome_proteins	SEKI_Liver
RT02_MOUSE	Q924T2	0.940549	0.519625	Ribosome_proteins	SEKI_Liver
RL28_MOUSE	P41105	1.486	0.134285	Ribosome_proteins	SEKI_Liver
RM10_MOUSE	Q3TBW2	1.23907	0.396447	Ribosome_proteins	SEKI_Liver
RS21_MOUSE	Q9CQR2	1.46733	0.0224355	Ribosome_proteins	SEKI_Liver
DKC1_MOUSE	Q9ESX5	0.952102	0.617544	Ribosome_proteins	SEKI_Liver
RSMB_MOUSE	P27048	1.45461	0.0454274	Ribosome_proteins	SEKI_Liver
RT09_MOUSE	Q9D7N3	1.13302	0.281614	Ribosome_proteins	SEKI_Liver
RU2A_MOUSE	P57784	1.12715	0.576566	Ribosome_proteins	SEKI_Liver
RL22L_MOUSE	Q9D7S7	1.46344	0.0575644	Ribosome_proteins	SEKI_Liver
RL34_MOUSE	Q9D1R9	1.49694	0.00511826	Ribosome_proteins	SEKI_Liver
ROA0_MOUSE	Q9CX86	1.29682	0.168502	Ribosome_proteins	SEKI_Liver
PTCD3_MOUSE	Q14C51	1.0082	0.944726	Ribosome_proteins	SEKI_Liver
RL35A_MOUSE	O55142	1.50668	0.00880623	Ribosome_proteins	SEKI_Liver
RS27_MOUSE	Q6ZWU9	1.53284	0.205043	Ribosome_proteins	SEKI_Liver
RS27L_MOUSE	Q6ZWY3	1.37943	0.130994	Ribosome_proteins	SEKI_Liver
RT31_MOUSE	Q61733	0.893594	0.132498	Ribosome_proteins	SEKI_Liver
AGO2_MOUSE	Q8CJG0	0.826337	0.0560336	Ribosome_proteins	SEKI_Liver
PUF60_MOUSE	Q3UEB3	1.26147	0.0566299	Ribosome_proteins	SEKI_Liver
RU17_MOUSE	Q62376	1.16091	0.0618446	Ribosome_proteins	SEKI_Liver
RL23A_MOUSE	P62751	1.37058	0.124202	Ribosome_proteins	SEKI_Liver
RT34_MOUSE	Q9JIK9	0.90704	0.18527	Ribosome_proteins	SEKI_Liver
RT29_MOUSE	Q9ER88	0.957352	0.725844	Ribosome_proteins	SEKI_Liver
LSM8_MOUSE	Q6ZWM4	1.30574	0.18128	Ribosome_proteins	SEKI_Liver
SRA1_MOUSE	Q80VJ2	1.18111	0.317272	Ribosome_proteins	SEKI_Liver
RT22_MOUSE	Q9CXW2	0.952276	0.686084	Ribosome_proteins	SEKI_Liver
RM19_MOUSE	Q9D338	0.921198	0.742702	Ribosome_proteins	SEKI_Liver
SRP14_MOUSE	P16254	1.24827	0.332908	Ribosome_proteins	SEKI_Liver
RBMX_MOUSE	Q9WV02	1.62593	0.115525	Ribosome_proteins	SEKI_Liver
RS29_MOUSE	P62274	1.49424	0.0783602	Ribosome_proteins	SEKI_Liver
RM12_MOUSE	Q9DB15	0.883547	0.378578	Ribosome_proteins	SEKI_Liver
RM21_MOUSE	Q9D1N9	1.04793	0.55846	Ribosome_proteins	SEKI_Liver
RUXG_MOUSE	P62309	1.27438	0.150494	Ribosome_proteins	SEKI_Liver
RT24_MOUSE	Q9CQV5	0.831205	0.375903	Ribosome_proteins	SEKI_Liver
RL35_MOUSE	Q6ZWV7	1.70868	0.113627	Ribosome_proteins	SEKI_Liver
RL36_MOUSE	P47964	1.58921	0.0303768	Ribosome_proteins	SEKI_Liver
SRP19_MOUSE	Q9D7A6	1.09595	0.629249	Ribosome_proteins	SEKI_Liver
RT06_MOUSE	P58064	0.917549	0.596276	Ribosome_proteins	SEKI_Liver
NH2L1_MOUSE	Q9D0T1	1.44023	0.105326	Ribosome_proteins	SEKI_Liver
RM16_MOUSE	Q99N93	0.980493	0.881993	Ribosome_proteins	SEKI_Liver
RM39_MOUSE	Q9JKF7	1.44524	0.0558157	Ribosome_proteins	SEKI_Liver
RM03_MOUSE	Q99N95	0.906157	0.346955	Ribosome_proteins	SEKI_Liver
RM51_MOUSE	Q9CPY1	0.679542	0.694187	Ribosome_proteins	SEKI_Liver
RM28_MOUSE	Q9D1B9	0.977486	0.835846	Ribosome_proteins	SEKI_Liver
RT07_MOUSE	Q80X85	1.07047	0.623207	Ribosome_proteins	SEKI_Liver
RT05_MOUSE	Q99N87	1.08141	0.192022	Ribosome_proteins	SEKI_Liver
RM49_MOUSE	Q9CQ40	0.679271	0.0471332	Ribosome_proteins	SEKI_Liver
RT35_MOUSE	Q8BJZ4	1.04714	0.659813	Ribosome_proteins	SEKI_Liver
RT25_MOUSE	Q9D125	0.983185	0.956627	Ribosome_proteins	SEKI_Liver
RM45_MOUSE	Q9D0Q7	0.883483	0.156342	Ribosome_proteins	SEKI_Liver
ICT1_MOUSE	Q8R035	0.60842	0.0104256	Ribosome_proteins	SEKI_Liver
RALY_MOUSE	Q64012	1.38365	0.179419	Ribosome_proteins	SEKI_Liver
RS28_MOUSE	P62858	0.971274	0.683194	Ribosome_proteins	SEKI_Liver
RM38_MOUSE	Q8K2M0	0.882481	0.36187	Ribosome_proteins	SEKI_Liver
HNRLL_MOUSE	Q921F4	1.22346	0.279135	Ribosome_proteins	SEKI_Liver
RM24_MOUSE	Q9CQ06	1.13076	0.210573	Ribosome_proteins	SEKI_Liver
RT16_MOUSE	Q9CPX7	1.16201	0.854531	Ribosome_proteins	SEKI_Liver
LSM5_MOUSE	P62322	1.26039	0.124052	Ribosome_proteins	SEKI_Liver
RT17_MOUSE	Q9CQE3	0.922495	0.370972	Ribosome_proteins	SEKI_Liver
RT10_MOUSE	Q80ZK0	0.749128	0.0203013	Ribosome_proteins	SEKI_Liver
RM35_MOUSE	Q9CQL6	1.03339	0.751773	Ribosome_proteins	SEKI_Liver
RM01_MOUSE	Q99N96	0.848062	0.37382	Ribosome_proteins	SEKI_Liver
RM09_MOUSE	Q99N94	1.10941	0.530297	Ribosome_proteins	SEKI_Liver
RUXF_MOUSE	P62307	1.06109	0.997007	Ribosome_proteins	SEKI_Liver
RM15_MOUSE	Q9CPR5	1.06532	0.507973	Ribosome_proteins	SEKI_Liver
RM43_MOUSE	Q99N89	0.933377	0.487511	Ribosome_proteins	SEKI_Liver
RT23_MOUSE	Q8VE22	0.820464	0.0643291	Ribosome_proteins	SEKI_Liver
RT11_MOUSE	Q9DCA2	0.95129	0.599198	Ribosome_proteins	SEKI_Liver
RM47_MOUSE	Q8K2Y7	1.1416	0.513679	Ribosome_proteins	SEKI_Liver
RM23_MOUSE	O35972	1.01877	0.983749	Ribosome_proteins	SEKI_Liver
RL36A_MOUSE	P83882	1.35711	0.192967	Ribosome_proteins	SEKI_Liver
KRR1_MOUSE	Q8BGA5	1.46736	0.0145179	Ribosome_proteins	SEKI_Liver
RM27_MOUSE	Q99N92	1.30891	0.288149	Ribosome_proteins	SEKI_Liver
PRP31_MOUSE	Q8CCF0	1.04529	0.985123	Ribosome_proteins	SEKI_Liver
RT14_MOUSE	Q9CR88	1.23136	0.108332	Ribosome_proteins	SEKI_Liver
RT12_MOUSE	O35680	0.594509	0.0580849	Ribosome_proteins	SEKI_Liver
RM48_MOUSE	Q8JZS9	1.02255	0.860742	Ribosome_proteins	SEKI_Liver
NHP2_MOUSE	Q9CRB2	0.884443	0.221252	Ribosome_proteins	SEKI_Liver
G45IP_MOUSE	Q9CR59	0.996849	0.939071	Ribosome_proteins	SEKI_Liver
RM11_MOUSE	Q9CQF0	0.968832	0.802316	Ribosome_proteins	SEKI_Liver
RT15_MOUSE	Q9DC71	0.862583	0.343898	Ribosome_proteins	SEKI_Liver
PARP4_MOUSE	E9PYK3	0.675617	0.395828	Ribosome_proteins	SEKI_Liver
RM20_MOUSE	Q9CQL4	1.37152	0.466291	Ribosome_proteins	SEKI_Liver
SAHH2_MOUSE	Q80SW1	1.00496	0.96341	Endoplasmic_reticulum	SEKI_Liver
NB5R3_MOUSE	Q9DCN2	0.841628	0.0148841	Endoplasmic_reticulum	SEKI_Liver
DHE3_MOUSE	P26443	0.934195	0.259587	Endoplasmic_reticulum	SEKI_Liver
AT131_MOUSE	Q9EPE9	1.12108	0.442789	Endoplasmic_reticulum	SEKI_Liver
PDIA1_MOUSE	P09103	1.81526	0.0299703	Endoplasmic_reticulum	SEKI_Liver
BIP_MOUSE	P20029	1.6333	0.0168267	Endoplasmic_reticulum	SEKI_Liver
ENPL_MOUSE	P08113	1.65901	0.00339453	Endoplasmic_reticulum	SEKI_Liver
TERA_MOUSE	Q01853	0.846947	0.00351209	Endoplasmic_reticulum	SEKI_Liver
UD11_MOUSE	Q63886	0.86927	0.168134	Endoplasmic_reticulum	SEKI_Liver
UDB17_MOUSE	P17717	0.501064	0.00118279	Endoplasmic_reticulum	SEKI_Liver
UD16_MOUSE	Q64435	0.877677	0.137813	Endoplasmic_reticulum	SEKI_Liver
UD19_MOUSE	Q62452	0.809661	0.247808	Endoplasmic_reticulum	SEKI_Liver
UD12_MOUSE	P70691	1.37593	0.191968	Endoplasmic_reticulum	SEKI_Liver
PCKGC_MOUSE	Q9Z2V4	1.65669	0.0860849	Endoplasmic_reticulum	SEKI_Liver
CP2CT_MOUSE	Q64458	0.507408	0.0959831	Endoplasmic_reticulum	SEKI_Liver
CY250_MOUSE	Q91X77	0.666482	0.00218754	Endoplasmic_reticulum	SEKI_Liver
CP254_MOUSE	Q6XVG2	0.679472	0.0343133	Endoplasmic_reticulum	SEKI_Liver
CP2AC_MOUSE	P56593	1.76137	0.000234916	Endoplasmic_reticulum	SEKI_Liver
CP239_MOUSE	P56656	0.945657	0.746761	Endoplasmic_reticulum	SEKI_Liver
CP238_MOUSE	P56655	1.05461	0.681054	Endoplasmic_reticulum	SEKI_Liver
UFSP2_MOUSE	Q99K23	1.13397	0.292808	Endoplasmic_reticulum	SEKI_Liver
S27A5_MOUSE	Q4LDG0	1.15746	0.0174943	Endoplasmic_reticulum	SEKI_Liver
EST3B_MOUSE	Q8VCU1	0.705155	0.120199	Endoplasmic_reticulum	SEKI_Liver
NCPR_MOUSE	P37040	1.12667	0.149378	Endoplasmic_reticulum	SEKI_Liver
MTP_MOUSE	O08601	1.14679	0.0302207	Endoplasmic_reticulum	SEKI_Liver
EST1_MOUSE	Q8VCC2	0.761659	0.0467878	Endoplasmic_reticulum	SEKI_Liver
PDIA3_MOUSE	P27773	1.51027	0.0299511	Endoplasmic_reticulum	SEKI_Liver
FMO3_MOUSE	P97501	1.83889	0.146368	Endoplasmic_reticulum	SEKI_Liver
FMO4_MOUSE	Q8VHG0	0.979074	0.816938	Endoplasmic_reticulum	SEKI_Liver
PTSS1_MOUSE	Q99LH2	1.14934	0.214978	Endoplasmic_reticulum	SEKI_Liver
CALR_MOUSE	P14211	1.73767	0.0364216	Endoplasmic_reticulum	SEKI_Liver
ACSL5_MOUSE	Q8JZR0	1.05865	0.432426	Endoplasmic_reticulum	SEKI_Liver
S27A2_MOUSE	O35488	0.78333	0.0223309	Endoplasmic_reticulum	SEKI_Liver
RPN2_MOUSE	Q9DBG6	1.5589	0.0212509	Endoplasmic_reticulum	SEKI_Liver
HYOU1_MOUSE	Q9JKR6	1.36223	0.0393427	Endoplasmic_reticulum	SEKI_Liver
ECHB_MOUSE	Q99JY0	0.730704	0.0014491	Endoplasmic_reticulum	SEKI_Liver
FMO5_MOUSE	P97872	0.976102	0.890179	Endoplasmic_reticulum	SEKI_Liver
KTN1_MOUSE	Q61595	1.10334	0.826977	Endoplasmic_reticulum	SEKI_Liver
CP2E1_MOUSE	Q05421	0.529446	0.0245264	Endoplasmic_reticulum	SEKI_Liver
RDH7_MOUSE	O88451	0.841895	0.205058	Endoplasmic_reticulum	SEKI_Liver
H17B6_MOUSE	Q9R092	0.79371	0.131647	Endoplasmic_reticulum	SEKI_Liver
RDH16_MOUSE	O54909	0.96479	0.644762	Endoplasmic_reticulum	SEKI_Liver
S61A1_MOUSE	P61620	1.82876	0.0444099	Endoplasmic_reticulum	SEKI_Liver
CP270_MOUSE	Q91W64	1.17891	0.091863	Endoplasmic_reticulum	SEKI_Liver
PDIA4_MOUSE	P08003	1.84683	0.0140643	Endoplasmic_reticulum	SEKI_Liver
GLNA_MOUSE	P15105	0.854627	0.0681004	Endoplasmic_reticulum	SEKI_Liver
CP2DA_MOUSE	P24456	0.643842	0.0177259	Endoplasmic_reticulum	SEKI_Liver
CP2DQ_MOUSE	Q8CIM7	1.10814	0.254406	Endoplasmic_reticulum	SEKI_Liver
CP2D9_MOUSE	P11714	0.927833	0.542737	Endoplasmic_reticulum	SEKI_Liver
CP2DB_MOUSE	P24457	1.32946	0.373135	Endoplasmic_reticulum	SEKI_Liver
CP17A_MOUSE	P27786	1.84312	0.0399532	Endoplasmic_reticulum	SEKI_Liver
RPN1_MOUSE	Q91YQ5	1.49562	0.00535658	Endoplasmic_reticulum	SEKI_Liver
CP2F2_MOUSE	P33267	0.613212	0.037808	Endoplasmic_reticulum	SEKI_Liver
MGST1_MOUSE	Q91VS7	0.73187	0.0665599	Endoplasmic_reticulum	SEKI_Liver
PRDX4_MOUSE	O08807	1.18965	0.0607697	Endoplasmic_reticulum	SEKI_Liver
AT2A2_MOUSE	O55143	1.26859	0.0780775	Endoplasmic_reticulum	SEKI_Liver
SC23A_MOUSE	Q01405	1.37748	0.0169141	Endoplasmic_reticulum	SEKI_Liver
SC23B_MOUSE	Q9D662	1.27506	0.30368	Endoplasmic_reticulum	SEKI_Liver
PDIA6_MOUSE	Q922R8	1.51297	0.00194775	Endoplasmic_reticulum	SEKI_Liver
CP3AB_MOUSE	Q64459	0.508357	0.044215	Endoplasmic_reticulum	SEKI_Liver
CP341_MOUSE	Q9JMA7	0.981662	0.975659	Endoplasmic_reticulum	SEKI_Liver
GANAB_MOUSE	Q8BHN3	1.24996	0.0025025	Endoplasmic_reticulum	SEKI_Liver
RRBP1_MOUSE	Q99PL5	1.64852	0.00169322	Endoplasmic_reticulum	SEKI_Liver
LMF1_MOUSE	Q3U3R4	0.889383	0.00508873	Endoplasmic_reticulum	SEKI_Liver
PDIA5_MOUSE	Q921X9	1.68209	0.00434618	Endoplasmic_reticulum	SEKI_Liver
SC31A_MOUSE	Q3UPL0	1.33188	0.000538516	Endoplasmic_reticulum	SEKI_Liver
EST2A_MOUSE	Q8QZR3	0.742622	0.00597513	Endoplasmic_reticulum	SEKI_Liver
EST2E_MOUSE	Q8BK48	1.01469	0.764068	Endoplasmic_reticulum	SEKI_Liver
EST2C_MOUSE	Q91WG0	1.00565	0.893741	Endoplasmic_reticulum	SEKI_Liver
OST48_MOUSE	O54734	1.61117	0.0049759	Endoplasmic_reticulum	SEKI_Liver
PPIB_MOUSE	P24369	1.87006	0.00381197	Endoplasmic_reticulum	SEKI_Liver
DHI1_MOUSE	P50172	0.886752	0.0831018	Endoplasmic_reticulum	SEKI_Liver
GGLO_MOUSE	P58710	0.552255	0.00556526	Endoplasmic_reticulum	SEKI_Liver
RL6_MOUSE	P47911	1.4875	0.00115117	Endoplasmic_reticulum	SEKI_Liver
CP2J5_MOUSE	O54749	0.849321	0.0197365	Endoplasmic_reticulum	SEKI_Liver
RS23_MOUSE	P62267	1.47199	0.0312102	Endoplasmic_reticulum	SEKI_Liver
LRC59_MOUSE	Q922Q8	1.45725	0.00306354	Endoplasmic_reticulum	SEKI_Liver
DHRS1_MOUSE	Q99L04	0.729394	0.00349933	Endoplasmic_reticulum	SEKI_Liver
MET7B_MOUSE	Q9DD20	0.747007	0.032421	Endoplasmic_reticulum	SEKI_Liver
IF5A1_MOUSE	P63242	1.28581	0.0768855	Endoplasmic_reticulum	SEKI_Liver
CYB5_MOUSE	P56395	0.861397	0.0708649	Endoplasmic_reticulum	SEKI_Liver
UGGG1_MOUSE	Q6P5E4	1.43191	0.00428568	Endoplasmic_reticulum	SEKI_Liver
SURF4_MOUSE	Q64310	1.44656	0.00138064	Endoplasmic_reticulum	SEKI_Liver
DNJC3_MOUSE	Q91YW3	1.40191	0.077802	Endoplasmic_reticulum	SEKI_Liver
G6PE_MOUSE	Q8CFX1	1.65467	0.0103747	Endoplasmic_reticulum	SEKI_Liver
DHB13_MOUSE	Q8VCR2	1.83596	0.000964812	Endoplasmic_reticulum	SEKI_Liver
DHB11_MOUSE	Q9EQ06	0.540225	0.00202093	Endoplasmic_reticulum	SEKI_Liver
SAR1B_MOUSE	Q9CQC9	0.771169	0.0511532	Endoplasmic_reticulum	SEKI_Liver
SAR1A_MOUSE	P36536	0.961152	0.705559	Endoplasmic_reticulum	SEKI_Liver
AT11C_MOUSE	Q9QZW0	1.12252	0.251961	Endoplasmic_reticulum	SEKI_Liver
RAB1A_MOUSE	P62821	1.1741	0.126904	Endoplasmic_reticulum	SEKI_Liver
RAB10_MOUSE	P61027	0.975928	0.627033	Endoplasmic_reticulum	SEKI_Liver
PGRC1_MOUSE	O55022	0.709097	0.0327194	Endoplasmic_reticulum	SEKI_Liver
PGRC2_MOUSE	Q80UU9	1.07162	0.478023	Endoplasmic_reticulum	SEKI_Liver
STT3A_MOUSE	P46978	1.70053	0.00180916	Endoplasmic_reticulum	SEKI_Liver
STT3B_MOUSE	Q3TDQ1	1.22224	0.00235838	Endoplasmic_reticulum	SEKI_Liver
IIGP1_MOUSE	Q9QZ85	1.00176	0.959488	Endoplasmic_reticulum	SEKI_Liver
AAAD_MOUSE	Q99PG0	0.846485	0.0260376	Endoplasmic_reticulum	SEKI_Liver
CALX_MOUSE	P35564	1.08503	0.338277	Endoplasmic_reticulum	SEKI_Liver
RL18_MOUSE	P35980	1.44961	0.000415288	Endoplasmic_reticulum	SEKI_Liver
HNRPQ_MOUSE	Q7TMK9	1.37333	0.0454532	Endoplasmic_reticulum	SEKI_Liver
FAAH1_MOUSE	O08914	0.719877	0.016527	Endoplasmic_reticulum	SEKI_Liver
LMAN1_MOUSE	Q9D0F3	1.22824	0.0665815	Endoplasmic_reticulum	SEKI_Liver
S23IP_MOUSE	Q6NZC7	1.39975	0.0129194	Endoplasmic_reticulum	SEKI_Liver
CP3AD_MOUSE	Q64464	1.91366	0.00028552	Endoplasmic_reticulum	SEKI_Liver
CP2B9_MOUSE	P12790	0.519602	0.0162961	Endoplasmic_reticulum	SEKI_Liver
CP2BA_MOUSE	P12791	0.8591	0.359366	Endoplasmic_reticulum	SEKI_Liver
CP2BJ_MOUSE	O55071	0.851443	0.544909	Endoplasmic_reticulum	SEKI_Liver
DHB12_MOUSE	O70503	1.15096	0.0276412	Endoplasmic_reticulum	SEKI_Liver
TMEDA_MOUSE	Q9D1D4	1.52196	0.0312194	Endoplasmic_reticulum	SEKI_Liver
SSRA_MOUSE	Q9CY50	1.71955	0.00538107	Endoplasmic_reticulum	SEKI_Liver
TXND5_MOUSE	Q91W90	1.55497	0.00249146	Endoplasmic_reticulum	SEKI_Liver
LYPA1_MOUSE	P97823	0.902086	0.321019	Endoplasmic_reticulum	SEKI_Liver
ERAP1_MOUSE	Q9EQH2	1.16335	0.0534659	Endoplasmic_reticulum	SEKI_Liver
ERP44_MOUSE	Q9D1Q6	1.44424	0.0182949	Endoplasmic_reticulum	SEKI_Liver
ATLA3_MOUSE	Q91YH5	0.912155	0.278152	Endoplasmic_reticulum	SEKI_Liver
ATLA2_MOUSE	Q6PA06	1.02621	0.785024	Endoplasmic_reticulum	SEKI_Liver
ENTP5_MOUSE	Q9WUZ9	0.805829	0.121618	Endoplasmic_reticulum	SEKI_Liver
DNJA1_MOUSE	P63037	0.728755	0.0574111	Endoplasmic_reticulum	SEKI_Liver
SEC63_MOUSE	Q8VHE0	1.3229	0.00227179	Endoplasmic_reticulum	SEKI_Liver
SC24A_MOUSE	Q3U2P1	1.33391	0.0595685	Endoplasmic_reticulum	SEKI_Liver
VKGC_MOUSE	Q9QYC7	1.37469	0.0531222	Endoplasmic_reticulum	SEKI_Liver
CP3AP_MOUSE	O09158	1.21005	0.127629	Endoplasmic_reticulum	SEKI_Liver
CP4FE_MOUSE	Q9EP75	0.664607	0.00139336	Endoplasmic_reticulum	SEKI_Liver
PARK7_MOUSE	Q99LX0	0.769678	0.0404143	Endoplasmic_reticulum	SEKI_Liver
SRP68_MOUSE	Q8BMA6	1.2096	0.00829749	Endoplasmic_reticulum	SEKI_Liver
3BHS3_MOUSE	P26150	0.578358	0.00112533	Endoplasmic_reticulum	SEKI_Liver
3BHS5_MOUSE	Q61694	0.840458	0.228182	Endoplasmic_reticulum	SEKI_Liver
UFL1_MOUSE	Q8CCJ3	1.04274	0.568121	Endoplasmic_reticulum	SEKI_Liver
REEP6_MOUSE	Q9JM62	0.767391	0.0231924	Endoplasmic_reticulum	SEKI_Liver
TMED2_MOUSE	Q9R0Q3	1.25099	0.246286	Endoplasmic_reticulum	SEKI_Liver
BASI_MOUSE	P18572	1.24686	0.12692	Endoplasmic_reticulum	SEKI_Liver
SAC1_MOUSE	Q9EP69	0.969026	0.758717	Endoplasmic_reticulum	SEKI_Liver
GLU2B_MOUSE	O08795	1.47193	0.00509916	Endoplasmic_reticulum	SEKI_Liver
CCD47_MOUSE	Q9D024	1.31286	0.0242311	Endoplasmic_reticulum	SEKI_Liver
SC16A_MOUSE	E9QAT4	0.576738	0.436374	Endoplasmic_reticulum	SEKI_Liver
HMOX2_MOUSE	O70252	1.31786	0.0547911	Endoplasmic_reticulum	SEKI_Liver
MOGS_MOUSE	Q80UM7	1.14043	0.230176	Endoplasmic_reticulum	SEKI_Liver
SE1L1_MOUSE	Q9Z2G6	1.21775	0.199044	Endoplasmic_reticulum	SEKI_Liver
MLEC_MOUSE	Q6ZQI3	1.38439	0.0321317	Endoplasmic_reticulum	SEKI_Liver
FAF2_MOUSE	Q3TDN2	1.13557	0.683588	Endoplasmic_reticulum	SEKI_Liver
SEC13_MOUSE	Q9D1M0	1.47594	0.0166558	Endoplasmic_reticulum	SEKI_Liver
RAB2A_MOUSE	P53994	1.05366	0.314517	Endoplasmic_reticulum	SEKI_Liver
TECR_MOUSE	Q9CY27	1.05913	0.272924	Endoplasmic_reticulum	SEKI_Liver
NOMO1_MOUSE	Q6GQT9	1.20191	0.310033	Endoplasmic_reticulum	SEKI_Liver
SRPRA_MOUSE	Q9DBG7	1.4195	0.00253552	Endoplasmic_reticulum	SEKI_Liver
PAFA2_MOUSE	Q8VDG7	0.926648	0.0486211	Endoplasmic_reticulum	SEKI_Liver
ECM29_MOUSE	Q6PDI5	0.988981	0.97273	Endoplasmic_reticulum	SEKI_Liver
UBQL1_MOUSE	Q8R317	0.886251	0.214553	Endoplasmic_reticulum	SEKI_Liver
SET_MOUSE	Q9EQU5	1.15551	0.242978	Endoplasmic_reticulum	SEKI_Liver
EMC1_MOUSE	Q8C7X2	1.11983	0.302757	Endoplasmic_reticulum	SEKI_Liver
RL27_MOUSE	P61358	1.58137	0.000503778	Endoplasmic_reticulum	SEKI_Liver
SCFD1_MOUSE	Q8BRF7	1.30825	0.00256587	Endoplasmic_reticulum	SEKI_Liver
CNPY2_MOUSE	Q9QXT0	0.949204	0.567162	Endoplasmic_reticulum	SEKI_Liver
AHSA1_MOUSE	Q8BK64	0.832974	0.0459659	Endoplasmic_reticulum	SEKI_Liver
SSRD_MOUSE	Q62186	1.67043	0.0259054	Endoplasmic_reticulum	SEKI_Liver
HACD3_MOUSE	Q8K2C9	1.15836	0.153623	Endoplasmic_reticulum	SEKI_Liver
CERS2_MOUSE	Q924Z4	0.917737	0.314355	Endoplasmic_reticulum	SEKI_Liver
STS_MOUSE	P50427	1.07817	0.92556	Endoplasmic_reticulum	SEKI_Liver
ESYT1_MOUSE	Q3U7R1	1.10612	0.277099	Endoplasmic_reticulum	SEKI_Liver
BGLR_MOUSE	P12265	1.04036	0.68668	Endoplasmic_reticulum	SEKI_Liver
PREB_MOUSE	Q9WUQ2	1.05893	0.569998	Endoplasmic_reticulum	SEKI_Liver
A1CF_MOUSE	Q5YD48	0.736183	0.00281704	Endoplasmic_reticulum	SEKI_Liver
SC22B_MOUSE	O08547	1.43511	0.00285193	Endoplasmic_reticulum	SEKI_Liver
DJB11_MOUSE	Q99KV1	1.29673	0.0923972	Endoplasmic_reticulum	SEKI_Liver
TXD12_MOUSE	Q9CQU0	1.49456	0.0106628	Endoplasmic_reticulum	SEKI_Liver
LGAT1_MOUSE	Q91YX5	1.38602	0.0602349	Endoplasmic_reticulum	SEKI_Liver
RL21_MOUSE	O09167	1.48158	0.00103451	Endoplasmic_reticulum	SEKI_Liver
APEX1_MOUSE	P28352	1.43339	0.161349	Endoplasmic_reticulum	SEKI_Liver
CP4V2_MOUSE	Q9DBW0	0.621995	0.00180244	Endoplasmic_reticulum	SEKI_Liver
DHC24_MOUSE	Q8VCH6	1.08266	0.614336	Endoplasmic_reticulum	SEKI_Liver
SPCS2_MOUSE	Q9CYN2	1.39215	0.0307108	Endoplasmic_reticulum	SEKI_Liver
DDRGK_MOUSE	Q80WW9	0.996486	0.882328	Endoplasmic_reticulum	SEKI_Liver
PLCB_MOUSE	Q8K3K7	0.98284	0.837414	Endoplasmic_reticulum	SEKI_Liver
STBD1_MOUSE	Q8C7E7	1.01271	0.957356	Endoplasmic_reticulum	SEKI_Liver
ERLN1_MOUSE	Q91X78	1.74113	0.0296142	Endoplasmic_reticulum	SEKI_Liver
ERLN2_MOUSE	Q8BFZ9	1.10433	0.167543	Endoplasmic_reticulum	SEKI_Liver
PLCC_MOUSE	Q9D517	1.3355	0.0462025	Endoplasmic_reticulum	SEKI_Liver
VAPA_MOUSE	Q9WV55	1.04654	0.67202	Endoplasmic_reticulum	SEKI_Liver
SRP54_MOUSE	P14576	1.29718	0.00632308	Endoplasmic_reticulum	SEKI_Liver
AMRP_MOUSE	P55302	1.21092	0.235926	Endoplasmic_reticulum	SEKI_Liver
NCLN_MOUSE	Q8VCM8	1.02327	0.865849	Endoplasmic_reticulum	SEKI_Liver
BAP31_MOUSE	Q61335	0.830741	0.165343	Endoplasmic_reticulum	SEKI_Liver
OSTC_MOUSE	Q78XF5	1.77789	0.0117863	Endoplasmic_reticulum	SEKI_Liver
CP8B1_MOUSE	O88962	0.717743	0.108562	Endoplasmic_reticulum	SEKI_Liver
FACE1_MOUSE	Q80W54	1.04465	0.464299	Endoplasmic_reticulum	SEKI_Liver
NPL4_MOUSE	P60670	0.868513	0.130715	Endoplasmic_reticulum	SEKI_Liver
LYRIC_MOUSE	Q80WJ7	1.16619	0.145581	Endoplasmic_reticulum	SEKI_Liver
DHB7_MOUSE	O88736	1.61335	0.155564	Endoplasmic_reticulum	SEKI_Liver
SC11A_MOUSE	Q9R0P6	1.50978	0.0243271	Endoplasmic_reticulum	SEKI_Liver
FKBP2_MOUSE	P45878	1.26176	0.142957	Endoplasmic_reticulum	SEKI_Liver
RS26_MOUSE	P62855	1.44587	0.140293	Endoplasmic_reticulum	SEKI_Liver
ELOV2_MOUSE	Q9JLJ4	0.547546	0.00473047	Endoplasmic_reticulum	SEKI_Liver
MANF_MOUSE	Q9CXI5	1.68257	0.0648351	Endoplasmic_reticulum	SEKI_Liver
ITPR2_MOUSE	Q9Z329	1.24792	0.0829317	Endoplasmic_reticulum	SEKI_Liver
ITPR1_MOUSE	P11881	1.05829	0.881285	Endoplasmic_reticulum	SEKI_Liver
SOAT2_MOUSE	O88908	1.28182	0.0198999	Endoplasmic_reticulum	SEKI_Liver
CP39A_MOUSE	Q9JKJ9	1.31649	0.292085	Endoplasmic_reticulum	SEKI_Liver
SERPH_MOUSE	P19324	1.10251	0.360461	Endoplasmic_reticulum	SEKI_Liver
MIA2_MOUSE	Q91ZV0	1.12065	0.0808841	Endoplasmic_reticulum	SEKI_Liver
AN32A_MOUSE	O35381	1.16257	0.0895617	Endoplasmic_reticulum	SEKI_Liver
SRPRB_MOUSE	P47758	1.23184	0.00276021	Endoplasmic_reticulum	SEKI_Liver
PCY1A_MOUSE	P49586	0.785627	0.108491	Endoplasmic_reticulum	SEKI_Liver
CP4B1_MOUSE	Q64462	1.3371	0.310603	Endoplasmic_reticulum	SEKI_Liver
SGPL1_MOUSE	Q8R0X7	0.898484	0.399665	Endoplasmic_reticulum	SEKI_Liver
TM214_MOUSE	Q8BM55	1.21095	0.0482771	Endoplasmic_reticulum	SEKI_Liver
TMED9_MOUSE	Q99KF1	1.65839	0.00593237	Endoplasmic_reticulum	SEKI_Liver
TMED4_MOUSE	Q8R1V4	1.28683	0.0437025	Endoplasmic_reticulum	SEKI_Liver
FADS1_MOUSE	Q920L1	0.753321	0.0723636	Endoplasmic_reticulum	SEKI_Liver
RTN3_MOUSE	Q9ES97	1.06037	0.489833	Endoplasmic_reticulum	SEKI_Liver
CS012_MOUSE	Q8WUR0	0.942381	0.553331	Endoplasmic_reticulum	SEKI_Liver
MAGT1_MOUSE	Q9CQY5	1.27483	0.000258731	Endoplasmic_reticulum	SEKI_Liver
TRAM1_MOUSE	Q91V04	1.29968	0.0347136	Endoplasmic_reticulum	SEKI_Liver
ASPH_MOUSE	Q8BSY0	1.51912	0.013307	Endoplasmic_reticulum	SEKI_Liver
UBA5_MOUSE	Q8VE47	0.890524	0.577195	Endoplasmic_reticulum	SEKI_Liver
FDFT_MOUSE	P53798	1.30702	0.103068	Endoplasmic_reticulum	SEKI_Liver
SC61B_MOUSE	Q9CQS8	1.55841	0.0355486	Endoplasmic_reticulum	SEKI_Liver
RS21_MOUSE	Q9CQR2	1.46733	0.0224355	Endoplasmic_reticulum	SEKI_Liver
CLUS_MOUSE	Q06890	1.47541	0.0727379	Endoplasmic_reticulum	SEKI_Liver
PML_MOUSE	Q60953	1.10101	0.501553	Endoplasmic_reticulum	SEKI_Liver
PIPNB_MOUSE	P53811	1.07069	0.177222	Endoplasmic_reticulum	SEKI_Liver
PDCD6_MOUSE	P12815	1.15211	0.10624	Endoplasmic_reticulum	SEKI_Liver
UB2J1_MOUSE	Q9JJZ4	1.22912	0.274339	Endoplasmic_reticulum	SEKI_Liver
ERP29_MOUSE	P57759	1.40903	0.0500344	Endoplasmic_reticulum	SEKI_Liver
MIC26_MOUSE	Q9DCZ4	0.849611	0.0690911	Endoplasmic_reticulum	SEKI_Liver
UB2G2_MOUSE	P60605	0.907986	0.412258	Endoplasmic_reticulum	SEKI_Liver
CNBP_MOUSE	P53996	1.58971	0.058193	Endoplasmic_reticulum	SEKI_Liver
RL34_MOUSE	Q9D1R9	1.49694	0.00511826	Endoplasmic_reticulum	SEKI_Liver
DERL1_MOUSE	Q99J56	1.2422	0.0434425	Endoplasmic_reticulum	SEKI_Liver
GORS2_MOUSE	Q99JX3	1.26896	0.189658	Endoplasmic_reticulum	SEKI_Liver
TMED5_MOUSE	Q9CXE7	1.18895	0.0144182	Endoplasmic_reticulum	SEKI_Liver
SDF2L_MOUSE	Q9ESP1	1.60394	5.55381e-05	Endoplasmic_reticulum	SEKI_Liver
EBP_MOUSE	P70245	1.32173	0.12102	Endoplasmic_reticulum	SEKI_Liver
DAD1_MOUSE	P61804	1.39871	0.0058126	Endoplasmic_reticulum	SEKI_Liver
SPCS3_MOUSE	Q6ZWQ7	1.47687	0.000576162	Endoplasmic_reticulum	SEKI_Liver
TOR1A_MOUSE	Q9ER39	1.07931	0.451677	Endoplasmic_reticulum	SEKI_Liver
TMCO1_MOUSE	Q921L3	1.16865	0.0457317	Endoplasmic_reticulum	SEKI_Liver
PEMT_MOUSE	Q61907	1.16686	0.0105633	Endoplasmic_reticulum	SEKI_Liver
ZW10_MOUSE	O54692	1.067	0.735326	Endoplasmic_reticulum	SEKI_Liver
RDH11_MOUSE	Q9QYF1	1.56134	0.113076	Endoplasmic_reticulum	SEKI_Liver
AIMP1_MOUSE	P31230	1.04176	0.40322	Endoplasmic_reticulum	SEKI_Liver
SGMR1_MOUSE	O55242	1.18733	0.0270402	Endoplasmic_reticulum	SEKI_Liver
RTN4_MOUSE	Q99P72	0.747117	0.0800276	Endoplasmic_reticulum	SEKI_Liver
SEP15_MOUSE	Q9ERR7	1.34944	0.275098	Endoplasmic_reticulum	SEKI_Liver
SYVN1_MOUSE	Q9DBY1	1.27332	0.212415	Endoplasmic_reticulum	SEKI_Liver
STIM1_MOUSE	P70302	1.09358	0.186702	Endoplasmic_reticulum	SEKI_Liver
TSP1_MOUSE	P35441	1.59638	0.165335	Endoplasmic_reticulum	SEKI_Liver
HAX1_MOUSE	O35387	0.909791	0.461313	Endoplasmic_reticulum	SEKI_Liver
3BHS7_MOUSE	Q9EQC1	1.01954	0.643253	Endoplasmic_reticulum	SEKI_Liver
CBPQ_MOUSE	Q9WVJ3	0.64328	0.154623	Endoplasmic_reticulum	SEKI_Liver
PIGS_MOUSE	Q6PD26	0.686973	0.332777	Endoplasmic_reticulum	SEKI_Liver
TAP1_MOUSE	P21958	1.29152	0.524401	Endoplasmic_reticulum	SEKI_Liver
MTOR_MOUSE	Q9JLN9	0.786759	0.281918	Endoplasmic_reticulum	SEKI_Liver
DGAT1_MOUSE	Q9Z2A7	1.04235	0.647993	Endoplasmic_reticulum	SEKI_Liver
ERD22_MOUSE	Q9CQM2	0.998385	0.719466	Endoplasmic_reticulum	SEKI_Liver
DLG1_MOUSE	Q811D0	1.34063	0.102105	Endoplasmic_reticulum	SEKI_Liver
LRBA_MOUSE	Q9ESE1	1.46564	0.104453	Endoplasmic_reticulum	SEKI_Liver
RAB21_MOUSE	P35282	1.25015	0.0668056	Endoplasmic_reticulum	SEKI_Liver
ERO1A_MOUSE	Q8R180	1.18495	0.0596758	Endoplasmic_reticulum	SEKI_Liver
TMM33_MOUSE	Q9CR67	0.880239	0.19811	Endoplasmic_reticulum	SEKI_Liver
STAU1_MOUSE	Q9Z108	0.734706	0.107868	Endoplasmic_reticulum	SEKI_Liver
DRS7B_MOUSE	Q99J47	0.817941	0.0229309	Endoplasmic_reticulum	SEKI_Liver
TOIP2_MOUSE	Q8BYU6	1.20163	0.444261	Endoplasmic_reticulum	SEKI_Liver
PRAF3_MOUSE	Q8R5J9	1.18033	0.0574468	Endoplasmic_reticulum	SEKI_Liver
SSRG_MOUSE	Q9DCF9	1.82643	0.00940392	Endoplasmic_reticulum	SEKI_Liver
CEPT1_MOUSE	Q8BGS7	0.924707	0.268412	Endoplasmic_reticulum	SEKI_Liver
VAPB_MOUSE	Q9QY76	0.942721	0.195653	Endoplasmic_reticulum	SEKI_Liver
CREL2_MOUSE	Q9CYA0	1.4795	0.0436471	Endoplasmic_reticulum	SEKI_Liver
LCLT1_MOUSE	Q3UN02	1.13168	0.324057	Endoplasmic_reticulum	SEKI_Liver
YIPF5_MOUSE	Q9EQQ2	1.06964	0.144622	Endoplasmic_reticulum	SEKI_Liver
OSBP1_MOUSE	Q3B7Z2	1.2388	0.182274	Endoplasmic_reticulum	SEKI_Liver
MCFD2_MOUSE	Q8K5B2	1.0975	0.796755	Endoplasmic_reticulum	SEKI_Liver
S35D1_MOUSE	A2AKQ0	1.14798	0.201043	Endoplasmic_reticulum	SEKI_Liver
TMX2_MOUSE	Q9D710	1.1542	0.0536381	Endoplasmic_reticulum	SEKI_Liver
GT251_MOUSE	Q8K297	1.22741	0.0934281	Endoplasmic_reticulum	SEKI_Liver
EMC8_MOUSE	O70378	1.05929	0.166984	Endoplasmic_reticulum	SEKI_Liver
ACSL4_MOUSE	Q9QUJ7	1.61055	0.0909117	Endoplasmic_reticulum	SEKI_Liver
RS29_MOUSE	P62274	1.49424	0.0783602	Endoplasmic_reticulum	SEKI_Liver
WASC5_MOUSE	Q8C2E7	0.930578	0.696466	Endoplasmic_reticulum	SEKI_Liver
JAGN1_MOUSE	Q5XKN4	1.13772	0.263613	Endoplasmic_reticulum	SEKI_Liver
RNT2A_MOUSE	C0HKG5	1.01868	0.909075	Endoplasmic_reticulum	SEKI_Liver
OS9_MOUSE	Q8K2C7	1.22649	0.0782902	Endoplasmic_reticulum	SEKI_Liver
CLCC1_MOUSE	Q99LI2	1.0458	0.833907	Endoplasmic_reticulum	SEKI_Liver
ACBP_MOUSE	P31786	1.09588	0.417121	Endoplasmic_reticulum	SEKI_Liver
ERD21_MOUSE	Q99JH8	1.65279	0.0951334	Endoplasmic_reticulum	SEKI_Liver
ERG28_MOUSE	Q9ERY9	1.17791	0.266636	Endoplasmic_reticulum	SEKI_Liver
EMC2_MOUSE	Q9CRD2	1.12946	0.0658915	Endoplasmic_reticulum	SEKI_Liver
VAC14_MOUSE	Q80WQ2	0.764095	0.179478	Endoplasmic_reticulum	SEKI_Liver
RAB9A_MOUSE	Q9R0M6	0.835138	0.152625	Endoplasmic_reticulum	SEKI_Liver
S35B1_MOUSE	P97858	0.554109	0.29055	Endoplasmic_reticulum	SEKI_Liver
HM13_MOUSE	Q9D8V0	1.47471	0.123614	Endoplasmic_reticulum	SEKI_Liver
MYDGF_MOUSE	Q9CPT4	1.35967	0.00685201	Endoplasmic_reticulum	SEKI_Liver
PROC_MOUSE	P33587	1.1275	0.461118	Endoplasmic_reticulum	SEKI_Liver
TPPC3_MOUSE	O55013	1.21083	0.0947753	Endoplasmic_reticulum	SEKI_Liver
PLPL8_MOUSE	Q8K1N1	0.52164	0.0330476	Endoplasmic_reticulum	SEKI_Liver
ACATN_MOUSE	Q99J27	0.889975	0.441351	Endoplasmic_reticulum	SEKI_Liver
TMX3_MOUSE	Q8BXZ1	1.26167	0.0654061	Endoplasmic_reticulum	SEKI_Liver
EMC6_MOUSE	Q9CQW0	1.20543	0.207806	Endoplasmic_reticulum	SEKI_Liver
NPC2_MOUSE	Q9Z0J0	0.926759	0.718629	Endoplasmic_reticulum	SEKI_Liver
BI1_MOUSE	Q9D2C7	0.598648	0.0305576	Endoplasmic_reticulum	SEKI_Liver
LMF2_MOUSE	Q8C3X8	1.06826	0.4315	Endoplasmic_reticulum	SEKI_Liver
CHP1_MOUSE	P61022	0.820065	0.536114	Endoplasmic_reticulum	SEKI_Liver
AR6P1_MOUSE	Q9JKW0	0.778993	0.108238	Endoplasmic_reticulum	SEKI_Liver
PSMG1_MOUSE	Q9JK23	1.0967	0.839964	Endoplasmic_reticulum	SEKI_Liver
YIF1A_MOUSE	Q91XB7	1.77211	0.0123366	Endoplasmic_reticulum	SEKI_Liver
NCK1_MOUSE	Q99M51	1.02607	0.836139	Endoplasmic_reticulum	SEKI_Liver
CDS2_MOUSE	Q99L43	1.19027	0.290856	Endoplasmic_reticulum	SEKI_Liver
PGAP1_MOUSE	Q3UUQ7	0.890697	0.531516	Endoplasmic_reticulum	SEKI_Liver
HMOX1_MOUSE	P14901	1.00676	0.908281	Endoplasmic_reticulum	SEKI_Liver
SELT_MOUSE	P62342	1.39217	0.0958914	Endoplasmic_reticulum	SEKI_Liver
DPM3_MOUSE	Q9D1Q4	1.03413	0.805522	Endoplasmic_reticulum	SEKI_Liver
VKORL_MOUSE	Q6TEK5	1.20371	0.219041	Endoplasmic_reticulum	SEKI_Liver
AUP1_MOUSE	P70295	0.74805	0.0248002	Endoplasmic_reticulum	SEKI_Liver
PSMF1_MOUSE	Q8BHL8	0.765374	0.187033	Endoplasmic_reticulum	SEKI_Liver
MBOA5_MOUSE	Q91V01	0.989819	0.843319	Endoplasmic_reticulum	SEKI_Liver
CNIH4_MOUSE	Q9CX13	1.24451	0.617576	Endoplasmic_reticulum	SEKI_Liver
RS28_MOUSE	P62858	0.971274	0.683194	Endoplasmic_reticulum	SEKI_Liver
CP7A1_MOUSE	Q64505	0.588652	0.230665	Endoplasmic_reticulum	SEKI_Liver
DJB12_MOUSE	Q9QYI4	0.809175	0.593	Endoplasmic_reticulum	SEKI_Liver
ESYT2_MOUSE	Q3TZZ7	1.1181	0.643101	Endoplasmic_reticulum	SEKI_Liver
VCIP1_MOUSE	Q8CDG3	1.26321	0.079847	Endoplasmic_reticulum	SEKI_Liver
FMO2_MOUSE	Q8K2I3	0.937245	0.41739	Endoplasmic_reticulum	SEKI_Liver
CNPY3_MOUSE	Q9DAU1	1.10445	0.489517	Endoplasmic_reticulum	SEKI_Liver
ALG5_MOUSE	Q9DB25	1.21088	0.0891496	Endoplasmic_reticulum	SEKI_Liver
STX18_MOUSE	Q8VDS8	1.64022	0.274361	Endoplasmic_reticulum	SEKI_Liver
CDIPT_MOUSE	Q8VDP6	0.971059	0.836363	Endoplasmic_reticulum	SEKI_Liver
VAMP7_MOUSE	P70280	0.973567	0.858426	Endoplasmic_reticulum	SEKI_Liver
EMC10_MOUSE	Q3TAS6	1.05283	0.673032	Endoplasmic_reticulum	SEKI_Liver
SC61G_MOUSE	P60060	0.88972	0.295724	Endoplasmic_reticulum	SEKI_Liver
CERT_MOUSE	Q9EQG9	1.04388	0.854318	Endoplasmic_reticulum	SEKI_Liver
MARH5_MOUSE	Q3KNM2	1.16181	0.357949	Endoplasmic_reticulum	SEKI_Liver
C2C2L_MOUSE	Q80X80	1.062	0.708908	Endoplasmic_reticulum	SEKI_Liver
TMX1_MOUSE	Q8VBT0	1.73766	0.0909665	Endoplasmic_reticulum	SEKI_Liver
EMC3_MOUSE	Q99KI3	1.05344	0.60408	Endoplasmic_reticulum	SEKI_Liver
PEF1_MOUSE	Q8BFY6	1.224	0.177296	Endoplasmic_reticulum	SEKI_Liver
AMFR_MOUSE	Q9R049	1.35213	0.144852	Endoplasmic_reticulum	SEKI_Liver
ALG3_MOUSE	Q8K2A8	0.841273	0.444619	Endoplasmic_reticulum	SEKI_Liver
ZFYV1_MOUSE	Q810J8	1.07658	0.544968	Endoplasmic_reticulum	SEKI_Liver
ABCD1_MOUSE	P48410	0.554726	0.0310564	Endoplasmic_reticulum	SEKI_Liver
GPT_MOUSE	P42867	1.49537	0.515499	Endoplasmic_reticulum	SEKI_Liver
DPM1_MOUSE	O70152	1.44194	0.00178638	Endoplasmic_reticulum	SEKI_Liver
PLOD1_MOUSE	Q9R0E2	1.24075	0.128138	Endoplasmic_reticulum	SEKI_Liver
SGMR2_MOUSE	Q8VD00	1.3285	0.0240596	Endoplasmic_reticulum	SEKI_Liver
HACD2_MOUSE	Q9D3B1	1.17014	0.0596913	Endoplasmic_reticulum	SEKI_Liver
MESD_MOUSE	Q9ERE7	1.23303	0.133781	Endoplasmic_reticulum	SEKI_Liver
ELOV5_MOUSE	Q8BHI7	0.620689	0.00574797	Endoplasmic_reticulum	SEKI_Liver
GBRL1_MOUSE	Q8R3R8	0.579222	0.203023	Endoplasmic_reticulum	SEKI_Liver
LBR_MOUSE	Q3U9G9	1.41788	0.200911	Endoplasmic_reticulum	SEKI_Liver
RDH10_MOUSE	Q8VCH7	0.511341	0.233057	Endoplasmic_reticulum	SEKI_Liver
TMED3_MOUSE	Q78IS1	1.74315	0.30671	Endoplasmic_reticulum	SEKI_Liver
ALKMO_MOUSE	Q8BS35	1.0118	0.859446	Endoplasmic_reticulum	SEKI_Liver
ERG24_MOUSE	Q71KT5	1.06708	0.729961	Endoplasmic_reticulum	SEKI_Liver
CMAH_MOUSE	Q61419	0.981504	0.858352	Endoplasmic_reticulum	SEKI_Liver
ATG4B_MOUSE	Q8BGE6	1.00096	0.972604	Endoplasmic_reticulum	SEKI_Liver
FA20A_MOUSE	Q8CID3	1.88942	0.344258	Endoplasmic_reticulum	SEKI_Liver
PI42B_MOUSE	Q80XI4	1.18082	0.211899	Endoplasmic_reticulum	SEKI_Liver
S27A4_MOUSE	Q91VE0	0.771468	0.250891	Endoplasmic_reticulum	SEKI_Liver
SEC62_MOUSE	Q8BU14	0.888454	0.645433	Endoplasmic_reticulum	SEKI_Liver
HERP1_MOUSE	Q9JJK5	1.01091	0.984301	Endoplasmic_reticulum	SEKI_Liver
TAP2_MOUSE	P36371	0.8799	0.766774	Endoplasmic_reticulum	SEKI_Liver
MYORG_MOUSE	Q69ZQ1	0.783696	0.280102	Endoplasmic_reticulum	SEKI_Liver
ABD12_MOUSE	Q99LR1	1.1436	0.158206	Endoplasmic_reticulum	SEKI_Liver
CACP_MOUSE	P47934	0.881893	0.447199	Endoplasmic_reticulum	SEKI_Liver
PSN1_MOUSE	P49769	1.06826	0.929042	Endoplasmic_reticulum	SEKI_Liver
PLOD3_MOUSE	Q9R0E1	0.855678	0.436844	Endoplasmic_reticulum	SEKI_Liver
PLCA_MOUSE	O35083	0.567209	0.342996	Endoplasmic_reticulum	SEKI_Liver
SUMF1_MOUSE	Q8R0F3	1.1681	0.354395	Endoplasmic_reticulum	SEKI_Liver
FITM2_MOUSE	P59266	0.905186	0.368048	Endoplasmic_reticulum	SEKI_Liver
ALG11_MOUSE	Q3TZM9	0.704811	0.398476	Endoplasmic_reticulum	SEKI_Liver
EMC7_MOUSE	Q9EP72	0.837631	0.711145	Endoplasmic_reticulum	SEKI_Liver
LPIN1_MOUSE	Q91ZP3	1.61805	0.113821	Endoplasmic_reticulum	SEKI_Liver
TM258_MOUSE	P61166	1.32877	0.22228	Endoplasmic_reticulum	SEKI_Liver
HSP13_MOUSE	Q8BM72	1.26088	0.200299	Endoplasmic_reticulum	SEKI_Liver
SPHK2_MOUSE	Q9JIA7	0.849882	0.522332	Endoplasmic_reticulum	SEKI_Liver
PTN1_MOUSE	P35821	1.2998	0.177993	Endoplasmic_reticulum	SEKI_Liver
MBOA7_MOUSE	Q8CHK3	0.880233	0.497026	Endoplasmic_reticulum	SEKI_Liver
SEC20_MOUSE	Q6QD59	1.20587	0.136228	Endoplasmic_reticulum	SEKI_Liver
DHRS7_MOUSE	Q9CXR1	0.662672	0.197098	Endoplasmic_reticulum	SEKI_Liver
CP26A_MOUSE	O55127	0.945314	0.680343	Endoplasmic_reticulum	SEKI_Liver
CISD2_MOUSE	Q9CQB5	1.01727	0.743699	Endoplasmic_reticulum	SEKI_Liver
TPC6B_MOUSE	Q9D289	1.31524	0.375203	Endoplasmic_reticulum	SEKI_Liver
AT8B3_MOUSE	Q6UQ17	0.812718	0.575587	Endoplasmic_reticulum	SEKI_Liver
PLPP3_MOUSE	Q99JY8	1.31161	0.322589	Endoplasmic_reticulum	SEKI_Liver
MSPD2_MOUSE	Q9CWP6	1.49109	0.368166	Endoplasmic_reticulum	SEKI_Liver
TPPC1_MOUSE	Q5NCF2	1.14597	0.0674412	Endoplasmic_reticulum	SEKI_Liver
SPCS1_MOUSE	Q9D958	1.74544	0.0500046	Endoplasmic_reticulum	SEKI_Liver
RCN2_MOUSE	Q8BP92	1.13758	0.236419	Endoplasmic_reticulum	SEKI_Liver
FTCD_MOUSE	Q91XD4	1.02382	0.740935	Golgi_apparatus	SEKI_Liver
MTP_MOUSE	O08601	1.14679	0.0302207	Golgi_apparatus	SEKI_Liver
NDST1_MOUSE	Q3UHN9	1.50447	0.0339424	Golgi_apparatus	SEKI_Liver
GDIA_MOUSE	P50396	0.93264	0.188549	Golgi_apparatus	SEKI_Liver
COPG1_MOUSE	Q9QZE5	1.42116	0.0192181	Golgi_apparatus	SEKI_Liver
COPG2_MOUSE	Q9QXK3	0.890824	0.262603	Golgi_apparatus	SEKI_Liver
LRP1_MOUSE	Q91ZX7	1.48834	0.0250928	Golgi_apparatus	SEKI_Liver
COPA_MOUSE	Q8CIE6	1.43124	0.0298931	Golgi_apparatus	SEKI_Liver
AP1B1_MOUSE	O35643	1.18755	0.072577	Golgi_apparatus	SEKI_Liver
COQ6_MOUSE	Q8R1S0	1.05263	0.233614	Golgi_apparatus	SEKI_Liver
COPB_MOUSE	Q9JIF7	1.42287	0.0028658	Golgi_apparatus	SEKI_Liver
GANAB_MOUSE	Q8BHN3	1.24996	0.0025025	Golgi_apparatus	SEKI_Liver
COPB2_MOUSE	O55029	1.46368	0.0167646	Golgi_apparatus	SEKI_Liver
ARF1_MOUSE	P84078	1.22595	0.263677	Golgi_apparatus	SEKI_Liver
ARF5_MOUSE	P84084	1.06941	0.445724	Golgi_apparatus	SEKI_Liver
ARF4_MOUSE	P61750	1.78172	0.00669445	Golgi_apparatus	SEKI_Liver
ARF2_MOUSE	Q8BSL7	1.55555	0.028023	Golgi_apparatus	SEKI_Liver
MA2A1_MOUSE	P27046	1.98446	0.0473431	Golgi_apparatus	SEKI_Liver
SNX1_MOUSE	Q9WV80	1.59594	0.058452	Golgi_apparatus	SEKI_Liver
SURF4_MOUSE	Q64310	1.44656	0.00138064	Golgi_apparatus	SEKI_Liver
SAR1B_MOUSE	Q9CQC9	0.771169	0.0511532	Golgi_apparatus	SEKI_Liver
SAR1A_MOUSE	P36536	0.961152	0.705559	Golgi_apparatus	SEKI_Liver
RAB1A_MOUSE	P62821	1.1741	0.126904	Golgi_apparatus	SEKI_Liver
RAB10_MOUSE	P61027	0.975928	0.627033	Golgi_apparatus	SEKI_Liver
RAB14_MOUSE	Q91V41	1.03128	0.550935	Golgi_apparatus	SEKI_Liver
RAB8A_MOUSE	P55258	1.15296	0.076989	Golgi_apparatus	SEKI_Liver
RAB6A_MOUSE	P35279	1.3001	0.00253188	Golgi_apparatus	SEKI_Liver
RAB43_MOUSE	Q8CG50	0.585258	0.226049	Golgi_apparatus	SEKI_Liver
IIGP1_MOUSE	Q9QZ85	1.00176	0.959488	Golgi_apparatus	SEKI_Liver
FAAH1_MOUSE	O08914	0.719877	0.016527	Golgi_apparatus	SEKI_Liver
ABCA6_MOUSE	Q8K441	1.40379	0.133133	Golgi_apparatus	SEKI_Liver
LMAN1_MOUSE	Q9D0F3	1.22824	0.0665815	Golgi_apparatus	SEKI_Liver
ARK72_MOUSE	Q8CG76	0.958501	0.094802	Golgi_apparatus	SEKI_Liver
TMEDA_MOUSE	Q9D1D4	1.52196	0.0312194	Golgi_apparatus	SEKI_Liver
NUCB1_MOUSE	Q02819	1.4109	0.0160491	Golgi_apparatus	SEKI_Liver
COPD_MOUSE	Q5XJY5	1.44965	0.00905079	Golgi_apparatus	SEKI_Liver
IRGM1_MOUSE	Q60766	1.0407	0.599547	Golgi_apparatus	SEKI_Liver
AP1G1_MOUSE	P22892	1.18531	0.0439674	Golgi_apparatus	SEKI_Liver
DNM1L_MOUSE	Q8K1M6	0.893702	0.133569	Golgi_apparatus	SEKI_Liver
STEA4_MOUSE	Q923B6	1.91388	0.0760608	Golgi_apparatus	SEKI_Liver
COPE_MOUSE	O89079	1.29493	0.00508803	Golgi_apparatus	SEKI_Liver
GNA1_MOUSE	Q9JK38	1.51502	0.00107131	Golgi_apparatus	SEKI_Liver
PICAL_MOUSE	Q7M6Y3	1.52214	0.0835999	Golgi_apparatus	SEKI_Liver
ARF6_MOUSE	P62331	1.25939	0.134992	Golgi_apparatus	SEKI_Liver
PRRC1_MOUSE	Q3UPH1	1.33188	0.129205	Golgi_apparatus	SEKI_Liver
DOP2_MOUSE	Q3UHQ6	0.686113	0.226766	Golgi_apparatus	SEKI_Liver
MY18A_MOUSE	Q9JMH9	1.60449	0.00262153	Golgi_apparatus	SEKI_Liver
TMED2_MOUSE	Q9R0Q3	1.25099	0.246286	Golgi_apparatus	SEKI_Liver
USO1_MOUSE	Q9Z1Z0	1.42245	0.0371135	Golgi_apparatus	SEKI_Liver
SAC1_MOUSE	Q9EP69	0.969026	0.758717	Golgi_apparatus	SEKI_Liver
TM9S2_MOUSE	P58021	1.63034	0.0715891	Golgi_apparatus	SEKI_Liver
ARL1_MOUSE	P61211	1.46704	0.0212085	Golgi_apparatus	SEKI_Liver
SC16A_MOUSE	E9QAT4	0.576738	0.436374	Golgi_apparatus	SEKI_Liver
RAB2A_MOUSE	P53994	1.05366	0.314517	Golgi_apparatus	SEKI_Liver
PGES2_MOUSE	Q8BWM0	0.838095	0.0584535	Golgi_apparatus	SEKI_Liver
SCFD1_MOUSE	Q8BRF7	1.30825	0.00256587	Golgi_apparatus	SEKI_Liver
AP1M1_MOUSE	P35585	1.20971	0.0942047	Golgi_apparatus	SEKI_Liver
SC22B_MOUSE	O08547	1.43511	0.00285193	Golgi_apparatus	SEKI_Liver
LMAN2_MOUSE	Q9DBH5	1.16318	0.0767393	Golgi_apparatus	SEKI_Liver
BIG2_MOUSE	A2A5R2	1.23411	0.192389	Golgi_apparatus	SEKI_Liver
CUL3_MOUSE	Q9JLV5	1.07569	0.255072	Golgi_apparatus	SEKI_Liver
DHC24_MOUSE	Q8VCH6	1.08266	0.614336	Golgi_apparatus	SEKI_Liver
GOLP3_MOUSE	Q9CRA5	0.745779	0.513998	Golgi_apparatus	SEKI_Liver
APOA5_MOUSE	Q8C7G5	1.02365	0.730774	Golgi_apparatus	SEKI_Liver
AMRP_MOUSE	P55302	1.21092	0.235926	Golgi_apparatus	SEKI_Liver
AP3B1_MOUSE	Q9Z1T1	1.23016	0.0699291	Golgi_apparatus	SEKI_Liver
COPZ1_MOUSE	P61924	1.43229	0.020374	Golgi_apparatus	SEKI_Liver
AP3D1_MOUSE	O54774	1.10677	0.012106	Golgi_apparatus	SEKI_Liver
DBNL_MOUSE	Q62418	0.689944	0.476753	Golgi_apparatus	SEKI_Liver
TMED9_MOUSE	Q99KF1	1.65839	0.00593237	Golgi_apparatus	SEKI_Liver
RTN3_MOUSE	Q9ES97	1.06037	0.489833	Golgi_apparatus	SEKI_Liver
MA1A1_MOUSE	P45700	0.948166	0.0991876	Golgi_apparatus	SEKI_Liver
UBA5_MOUSE	Q8VE47	0.890524	0.577195	Golgi_apparatus	SEKI_Liver
TNG2_MOUSE	P54797	1.36916	0.0249248	Golgi_apparatus	SEKI_Liver
TM9S4_MOUSE	Q8BH24	1.42613	0.0740822	Golgi_apparatus	SEKI_Liver
PIPNB_MOUSE	P53811	1.07069	0.177222	Golgi_apparatus	SEKI_Liver
CORO7_MOUSE	Q9D2V7	0.983187	0.66176	Golgi_apparatus	SEKI_Liver
MIC26_MOUSE	Q9DCZ4	0.849611	0.0690911	Golgi_apparatus	SEKI_Liver
RER1_MOUSE	Q9CQU3	1.48499	0.0120554	Golgi_apparatus	SEKI_Liver
GORS2_MOUSE	Q99JX3	1.26896	0.189658	Golgi_apparatus	SEKI_Liver
SNX9_MOUSE	Q91VH2	1.07976	0.277156	Golgi_apparatus	SEKI_Liver
TMED5_MOUSE	Q9CXE7	1.18895	0.0144182	Golgi_apparatus	SEKI_Liver
GRB2_MOUSE	Q60631	0.990032	0.910786	Golgi_apparatus	SEKI_Liver
GSLG1_MOUSE	Q61543	1.6977	0.0737031	Golgi_apparatus	SEKI_Liver
TMCO1_MOUSE	Q921L3	1.16865	0.0457317	Golgi_apparatus	SEKI_Liver
NSF1C_MOUSE	Q9CZ44	0.835485	0.240429	Golgi_apparatus	SEKI_Liver
AIMP1_MOUSE	P31230	1.04176	0.40322	Golgi_apparatus	SEKI_Liver
CBPQ_MOUSE	Q9WVJ3	0.64328	0.154623	Golgi_apparatus	SEKI_Liver
GOPC_MOUSE	Q8BH60	1.1762	0.060573	Golgi_apparatus	SEKI_Liver
MTOR_MOUSE	Q9JLN9	0.786759	0.281918	Golgi_apparatus	SEKI_Liver
ERD22_MOUSE	Q9CQM2	0.998385	0.719466	Golgi_apparatus	SEKI_Liver
GOGA2_MOUSE	Q921M4	0.752112	0.518085	Golgi_apparatus	SEKI_Liver
LRBA_MOUSE	Q9ESE1	1.46564	0.104453	Golgi_apparatus	SEKI_Liver
RAB21_MOUSE	P35282	1.25015	0.0668056	Golgi_apparatus	SEKI_Liver
AP3S1_MOUSE	Q9DCR2	0.921697	0.365729	Golgi_apparatus	SEKI_Liver
RELCH_MOUSE	Q148V7	0.655486	0.291363	Golgi_apparatus	SEKI_Liver
AP3M1_MOUSE	Q9JKC8	1.03553	0.717769	Golgi_apparatus	SEKI_Liver
YIPF5_MOUSE	Q9EQQ2	1.06964	0.144622	Golgi_apparatus	SEKI_Liver
MTUS1_MOUSE	Q5HZI1	1.00588	0.907278	Golgi_apparatus	SEKI_Liver
WDR11_MOUSE	Q8K1X1	1.04449	0.531089	Golgi_apparatus	SEKI_Liver
GPHR_MOUSE	Q8BS95	1.55308	0.0514174	Golgi_apparatus	SEKI_Liver
OSBP1_MOUSE	Q3B7Z2	1.2388	0.182274	Golgi_apparatus	SEKI_Liver
MCFD2_MOUSE	Q8K5B2	1.0975	0.796755	Golgi_apparatus	SEKI_Liver
VPS45_MOUSE	P97390	1.402	0.0837743	Golgi_apparatus	SEKI_Liver
FND3A_MOUSE	Q8BX90	1.18231	0.337861	Golgi_apparatus	SEKI_Liver
DPY30_MOUSE	Q99LT0	1.43798	0.710079	Golgi_apparatus	SEKI_Liver
CLCC1_MOUSE	Q99LI2	1.0458	0.833907	Golgi_apparatus	SEKI_Liver
ARL3_MOUSE	Q9WUL7	1.16267	0.0668575	Golgi_apparatus	SEKI_Liver
RAIN_MOUSE	Q3U0S6	1.18286	0.399808	Golgi_apparatus	SEKI_Liver
ACBP_MOUSE	P31786	1.09588	0.417121	Golgi_apparatus	SEKI_Liver
TSNAX_MOUSE	Q9QZE7	0.998557	0.92847	Golgi_apparatus	SEKI_Liver
ERD21_MOUSE	Q99JH8	1.65279	0.0951334	Golgi_apparatus	SEKI_Liver
ANM5_MOUSE	Q8CIG8	1.17495	0.165427	Golgi_apparatus	SEKI_Liver
RAB9A_MOUSE	Q9R0M6	0.835138	0.152625	Golgi_apparatus	SEKI_Liver
MYDGF_MOUSE	Q9CPT4	1.35967	0.00685201	Golgi_apparatus	SEKI_Liver
STX12_MOUSE	Q9ER00	1.69892	0.0617184	Golgi_apparatus	SEKI_Liver
PROC_MOUSE	P33587	1.1275	0.461118	Golgi_apparatus	SEKI_Liver
CC50A_MOUSE	Q8VEK0	1.12453	0.327285	Golgi_apparatus	SEKI_Liver
TPPC3_MOUSE	O55013	1.21083	0.0947753	Golgi_apparatus	SEKI_Liver
CD36_MOUSE	Q08857	1.86771	0.187308	Golgi_apparatus	SEKI_Liver
RB6I2_MOUSE	Q99MI1	0.942539	0.517566	Golgi_apparatus	SEKI_Liver
GGA1_MOUSE	Q8R0H9	1.61663	0.0485749	Golgi_apparatus	SEKI_Liver
YKT6_MOUSE	Q9CQW1	0.634361	0.18191	Golgi_apparatus	SEKI_Liver
SIA4A_MOUSE	P54751	1.446	0.0312513	Golgi_apparatus	SEKI_Liver
YIF1A_MOUSE	Q91XB7	1.77211	0.0123366	Golgi_apparatus	SEKI_Liver
GBP1_MOUSE	Q01514	1.3533	0.32083	Golgi_apparatus	SEKI_Liver
MACF1_MOUSE	Q9QXZ0	1.12875	0.481973	Golgi_apparatus	SEKI_Liver
LYN_MOUSE	P25911	0.805702	0.191945	Golgi_apparatus	SEKI_Liver
GAK_MOUSE	Q99KY4	1.23428	0.0463041	Golgi_apparatus	SEKI_Liver
GOLI4_MOUSE	Q8BXA1	1.66954	0.0602799	Golgi_apparatus	SEKI_Liver
VCIP1_MOUSE	Q8CDG3	1.26321	0.079847	Golgi_apparatus	SEKI_Liver
STX18_MOUSE	Q8VDS8	1.64022	0.274361	Golgi_apparatus	SEKI_Liver
SCAM1_MOUSE	Q8K021	1.50874	0.0153243	Golgi_apparatus	SEKI_Liver
S35A3_MOUSE	Q8R1T4	1.1398	0.472265	Golgi_apparatus	SEKI_Liver
SODE_MOUSE	O09164	1.26821	0.174708	Golgi_apparatus	SEKI_Liver
KISHA_MOUSE	Q9CR64	1.1779	0.354487	Golgi_apparatus	SEKI_Liver
VAMP7_MOUSE	P70280	0.973567	0.858426	Golgi_apparatus	SEKI_Liver
ARFG2_MOUSE	Q99K28	1.09665	0.433473	Golgi_apparatus	SEKI_Liver
LDLR_MOUSE	P35951	0.743168	0.000616807	Golgi_apparatus	SEKI_Liver
QPCTL_MOUSE	Q8BH73	1.17595	0.562647	Golgi_apparatus	SEKI_Liver
CERT_MOUSE	Q9EQG9	1.04388	0.854318	Golgi_apparatus	SEKI_Liver
OPTN_MOUSE	Q8K3K8	0.708839	0.418059	Golgi_apparatus	SEKI_Liver
ARFG1_MOUSE	Q9EPJ9	1.02772	0.691063	Golgi_apparatus	SEKI_Liver
B4GT1_MOUSE	P15535	1.56675	0.0530286	Golgi_apparatus	SEKI_Liver
CADH1_MOUSE	P09803	1.12501	0.550023	Golgi_apparatus	SEKI_Liver
B4GN1_MOUSE	Q09200	0.886363	0.628241	Golgi_apparatus	SEKI_Liver
MA1A2_MOUSE	P39098	1.20642	0.342225	Golgi_apparatus	SEKI_Liver
QSOX1_MOUSE	Q8BND5	0.813136	0.62611	Golgi_apparatus	SEKI_Liver
SIAT9_MOUSE	O88829	1.37007	0.0741818	Golgi_apparatus	SEKI_Liver
ZFYV1_MOUSE	Q810J8	1.07658	0.544968	Golgi_apparatus	SEKI_Liver
VTI1A_MOUSE	O89116	1.45736	0.34529	Golgi_apparatus	SEKI_Liver
YIPF6_MOUSE	Q8BR70	1.70833	0.0173823	Golgi_apparatus	SEKI_Liver
MGAT1_MOUSE	P27808	1.64049	0.0242804	Golgi_apparatus	SEKI_Liver
KI13A_MOUSE	Q9EQW7	0.855509	0.248767	Golgi_apparatus	SEKI_Liver
CAB45_MOUSE	Q61112	1.51551	0.05918	Golgi_apparatus	SEKI_Liver
GBRL1_MOUSE	Q8R3R8	0.579222	0.203023	Golgi_apparatus	SEKI_Liver
DYLT1_MOUSE	P51807	1.10587	0.598466	Golgi_apparatus	SEKI_Liver
GP107_MOUSE	Q8BUV8	1.29339	0.184767	Golgi_apparatus	SEKI_Liver
TMED3_MOUSE	Q78IS1	1.74315	0.30671	Golgi_apparatus	SEKI_Liver
COG4_MOUSE	Q8R1U1	0.501796	0.123071	Golgi_apparatus	SEKI_Liver
COG6_MOUSE	Q8R3I3	1.67747	0.173465	Golgi_apparatus	SEKI_Liver
SNAG_MOUSE	Q9CWZ7	1.16547	0.433084	Golgi_apparatus	SEKI_Liver
FA20A_MOUSE	Q8CID3	1.88942	0.344258	Golgi_apparatus	SEKI_Liver
IMPA3_MOUSE	Q80V26	1.53023	0.0144476	Golgi_apparatus	SEKI_Liver
PSN1_MOUSE	P49769	1.06826	0.929042	Golgi_apparatus	SEKI_Liver
MGAT2_MOUSE	Q921V5	1.65878	0.0381179	Golgi_apparatus	SEKI_Liver
RPGR_MOUSE	Q9R0X5	1.01536	0.817916	Golgi_apparatus	SEKI_Liver
ZFPL1_MOUSE	Q9DB43	1.0544	0.761796	Golgi_apparatus	SEKI_Liver
GOGA3_MOUSE	P55937	1.43311	0.00876009	Golgi_apparatus	SEKI_Liver
P4K2A_MOUSE	Q2TBE6	1.24934	0.0517408	Golgi_apparatus	SEKI_Liver
PRAF1_MOUSE	Q9Z0S9	1.3396	0.0238565	Golgi_apparatus	SEKI_Liver
HCK_MOUSE	P08103	1.06362	0.980503	Golgi_apparatus	SEKI_Liver
NAGPA_MOUSE	Q8BJ48	0.892475	0.997408	Golgi_apparatus	SEKI_Liver
TPC6B_MOUSE	Q9D289	1.31524	0.375203	Golgi_apparatus	SEKI_Liver
AP1S1_MOUSE	P61967	1.09787	0.43891	Golgi_apparatus	SEKI_Liver
PLPP3_MOUSE	Q99JY8	1.31161	0.322589	Golgi_apparatus	SEKI_Liver
TPC11_MOUSE	B2RXC1	1.53798	0.120486	Golgi_apparatus	SEKI_Liver
TPPC1_MOUSE	Q5NCF2	1.14597	0.0674412	Golgi_apparatus	SEKI_Liver
MPRI_MOUSE	Q07113	1.15556	0.216527	Golgi_apparatus	SEKI_Liver
DHX15_MOUSE	O35286	1.21467	0.0378473	Immunity_including _x000D_ APPs	SEKI_Liver
ARGI1_MOUSE	Q61176	1.66554	0.0177659	Immunity_including _x000D_ APPs	SEKI_Liver
G3P_MOUSE	P16858	0.918704	0.124767	Immunity_including _x000D_ APPs	SEKI_Liver
IN35_MOUSE	Q9D8C4	0.829741	0.315599	Immunity_including _x000D_ APPs	SEKI_Liver
TRI14_MOUSE	Q8BVW3	1.23057	0.387552	Immunity_including _x000D_ APPs	SEKI_Liver
CO3_MOUSE	P01027	1.478	0.119162	Immunity_including _x000D_ APPs	SEKI_Liver
NDST1_MOUSE	Q3UHN9	1.50447	0.0339424	Immunity_including _x000D_ APPs	SEKI_Liver
FINC_MOUSE	P11276	1.83102	0.0147541	Immunity_including _x000D_ APPs	SEKI_Liver
NLRX1_MOUSE	Q3TL44	1.1389	0.112188	Immunity_including _x000D_ APPs	SEKI_Liver
A1AT1_MOUSE	P07758	1.90521	0.153688	Immunity_including _x000D_ APPs	SEKI_Liver
A1AT2_MOUSE	P22599	1.42694	0.291542	Immunity_including _x000D_ APPs	SEKI_Liver
LEG9_MOUSE	O08573	1.03274	0.391623	Immunity_including _x000D_ APPs	SEKI_Liver
DDX3X_MOUSE	Q62167	1.42795	0.00278236	Immunity_including _x000D_ APPs	SEKI_Liver
DDX17_MOUSE	Q501J6	1.08775	0.361935	Immunity_including _x000D_ APPs	SEKI_Liver
PCBP2_MOUSE	Q61990	1.14163	0.22288	Immunity_including _x000D_ APPs	SEKI_Liver
MIF_MOUSE	P34884	0.879181	0.0511542	Immunity_including _x000D_ APPs	SEKI_Liver
DDX1_MOUSE	Q91VR5	1.17656	0.041796	Immunity_including _x000D_ APPs	SEKI_Liver
IIGP1_MOUSE	Q9QZ85	1.00176	0.959488	Immunity_including _x000D_ APPs	SEKI_Liver
CO4B_MOUSE	P01029	1.28393	0.0616913	Immunity_including _x000D_ APPs	SEKI_Liver
DHX9_MOUSE	O70133	1.2136	0.0980887	Immunity_including _x000D_ APPs	SEKI_Liver
HA12_MOUSE	P01900	1.15633	0.177378	Immunity_including _x000D_ APPs	SEKI_Liver
HA1D_MOUSE	P01902	1.03566	0.7092	Immunity_including _x000D_ APPs	SEKI_Liver
HA11_MOUSE	P01899	1.18471	0.0588151	Immunity_including _x000D_ APPs	SEKI_Liver
HA10_MOUSE	P01898	1.08511	0.496542	Immunity_including _x000D_ APPs	SEKI_Liver
SFPQ_MOUSE	Q8VIJ6	1.23724	0.0405532	Immunity_including _x000D_ APPs	SEKI_Liver
NONO_MOUSE	Q99K48	1.19957	0.0771039	Immunity_including _x000D_ APPs	SEKI_Liver
IRGM1_MOUSE	Q60766	1.0407	0.599547	Immunity_including _x000D_ APPs	SEKI_Liver
ERAP1_MOUSE	Q9EQH2	1.16335	0.0534659	Immunity_including _x000D_ APPs	SEKI_Liver
STAT3_MOUSE	P42227	1.73494	0.00200692	Immunity_including _x000D_ APPs	SEKI_Liver
G3BP1_MOUSE	P97855	1.08875	0.076173	Immunity_including _x000D_ APPs	SEKI_Liver
PARK7_MOUSE	Q99LX0	0.769678	0.0404143	Immunity_including _x000D_ APPs	SEKI_Liver
PSA1_MOUSE	Q9R1P4	0.935555	0.160335	Immunity_including _x000D_ APPs	SEKI_Liver
SAMH1_MOUSE	Q60710	1.21398	0.243114	Immunity_including _x000D_ APPs	SEKI_Liver
C1QBP_MOUSE	O35658	0.770675	0.111112	Immunity_including _x000D_ APPs	SEKI_Liver
MATR3_MOUSE	Q8K310	1.27766	0.0296129	Immunity_including _x000D_ APPs	SEKI_Liver
UBP14_MOUSE	Q9JMA1	0.965516	0.365039	Immunity_including _x000D_ APPs	SEKI_Liver
I23O2_MOUSE	Q8R0V5	1.04336	0.515872	Immunity_including _x000D_ APPs	SEKI_Liver
PSB8_MOUSE	P28063	0.98758	0.948972	Immunity_including _x000D_ APPs	SEKI_Liver
ANXA1_MOUSE	P10107	1.97314	0.0139235	Immunity_including _x000D_ APPs	SEKI_Liver
OTUB1_MOUSE	Q7TQI3	1.22327	0.044251	Immunity_including _x000D_ APPs	SEKI_Liver
DDX58_MOUSE	Q6Q899	1.06273	0.627036	Immunity_including _x000D_ APPs	SEKI_Liver
THRB_MOUSE	P19221	1.06681	0.587612	Immunity_including _x000D_ APPs	SEKI_Liver
CO8A_MOUSE	Q8K182	1.94219	0.0816878	Immunity_including _x000D_ APPs	SEKI_Liver
CD166_MOUSE	Q61490	1.56767	0.00142322	Immunity_including _x000D_ APPs	SEKI_Liver
TRI25_MOUSE	Q61510	0.951721	0.631726	Immunity_including _x000D_ APPs	SEKI_Liver
FGL1_MOUSE	Q71KU9	1.49656	0.0983993	Immunity_including _x000D_ APPs	SEKI_Liver
DBNL_MOUSE	Q62418	0.689944	0.476753	Immunity_including _x000D_ APPs	SEKI_Liver
PARP9_MOUSE	Q8CAS9	0.961133	0.598828	Immunity_including _x000D_ APPs	SEKI_Liver
DTX3L_MOUSE	Q3UIR3	0.897134	0.511352	Immunity_including _x000D_ APPs	SEKI_Liver
MAVS_MOUSE	Q8VCF0	0.692381	0.0500198	Immunity_including _x000D_ APPs	SEKI_Liver
HMGB1_MOUSE	P63158	1.21574	0.0290387	Immunity_including _x000D_ APPs	SEKI_Liver
HMGB3_MOUSE	O54879	1.00739	0.902339	Immunity_including _x000D_ APPs	SEKI_Liver
PML_MOUSE	Q60953	1.10101	0.501553	Immunity_including _x000D_ APPs	SEKI_Liver
PPP6_MOUSE	Q9CQR6	0.972179	0.774817	Immunity_including _x000D_ APPs	SEKI_Liver
CFAB_MOUSE	P04186	1.03946	0.685927	Immunity_including _x000D_ APPs	SEKI_Liver
G3BP2_MOUSE	P97379	0.986693	0.787274	Immunity_including _x000D_ APPs	SEKI_Liver
CO5_MOUSE	P06684	1.77424	0.0994869	Immunity_including _x000D_ APPs	SEKI_Liver
IC1_MOUSE	P97290	1.11759	0.49642	Immunity_including _x000D_ APPs	SEKI_Liver
AIMP1_MOUSE	P31230	1.04176	0.40322	Immunity_including _x000D_ APPs	SEKI_Liver
GSDMD_MOUSE	Q9D8T2	1.09035	0.277135	Immunity_including _x000D_ APPs	SEKI_Liver
TAP1_MOUSE	P21958	1.29152	0.524401	Immunity_including _x000D_ APPs	SEKI_Liver
S10A8_MOUSE	P27005	1.13044	0.895299	Immunity_including _x000D_ APPs	SEKI_Liver
TMM33_MOUSE	Q9CR67	0.880239	0.19811	Immunity_including _x000D_ APPs	SEKI_Liver
KV3AC_MOUSE	P01664	1.32325	0.0722827	Immunity_including _x000D_ APPs	SEKI_Liver
PSB9_MOUSE	P28076	0.878828	0.0621342	Immunity_including _x000D_ APPs	SEKI_Liver
CFAD_MOUSE	P03953	0.882492	0.716103	Immunity_including _x000D_ APPs	SEKI_Liver
JAGN1_MOUSE	Q5XKN4	1.13772	0.263613	Immunity_including _x000D_ APPs	SEKI_Liver
IRF3_MOUSE	P70671	0.941468	0.519915	Immunity_including _x000D_ APPs	SEKI_Liver
RNT2A_MOUSE	C0HKG5	1.01868	0.909075	Immunity_including _x000D_ APPs	SEKI_Liver
C1RL_MOUSE	Q3UZ09	1.26866	0.239017	Immunity_including _x000D_ APPs	SEKI_Liver
CD1D1_MOUSE	P11609	0.866862	0.0485913	Immunity_including _x000D_ APPs	SEKI_Liver
DDX21_MOUSE	Q9JIK5	1.35696	0.0325095	Immunity_including _x000D_ APPs	SEKI_Liver
ZCCHV_MOUSE	Q3UPF5	0.7908	0.0167066	Immunity_including _x000D_ APPs	SEKI_Liver
RBM14_MOUSE	Q8C2Q3	1.43063	0.0373332	Immunity_including _x000D_ APPs	SEKI_Liver
TTL12_MOUSE	Q3UDE2	1.12039	0.208422	Immunity_including _x000D_ APPs	SEKI_Liver
PSPC1_MOUSE	Q8R326	1.44757	0.0907222	Immunity_including _x000D_ APPs	SEKI_Liver
BAG6_MOUSE	Q9Z1R2	1.62548	0.0412772	Immunity_including _x000D_ APPs	SEKI_Liver
XRCC6_MOUSE	P23475	1.43482	0.238368	Immunity_including _x000D_ APPs	SEKI_Liver
CSK_MOUSE	P41241	1.04478	0.228487	Immunity_including _x000D_ APPs	SEKI_Liver
LEG3_MOUSE	P16110	1.18963	0.0668457	Immunity_including _x000D_ APPs	SEKI_Liver
PAR14_MOUSE	Q2EMV9	1.09198	0.556128	Immunity_including _x000D_ APPs	SEKI_Liver
TRFL_MOUSE	P08071	1.54909	0.758154	Immunity_including _x000D_ APPs	SEKI_Liver
CFAI_MOUSE	Q61129	1.2187	0.266663	Immunity_including _x000D_ APPs	SEKI_Liver
XRCC5_MOUSE	P27641	1.20862	0.239896	Immunity_including _x000D_ APPs	SEKI_Liver
GBP1_MOUSE	Q01514	1.3533	0.32083	Immunity_including _x000D_ APPs	SEKI_Liver
MBL1_MOUSE	P39039	1.16061	0.229301	Immunity_including _x000D_ APPs	SEKI_Liver
C1RA_MOUSE	Q8CG16	1.0567	0.807547	Immunity_including _x000D_ APPs	SEKI_Liver
LYN_MOUSE	P25911	0.805702	0.191945	Immunity_including _x000D_ APPs	SEKI_Liver
IFM2_MOUSE	Q99J93	1.60406	0.0282994	Immunity_including _x000D_ APPs	SEKI_Liver
CNPY3_MOUSE	Q9DAU1	1.10445	0.489517	Immunity_including _x000D_ APPs	SEKI_Liver
ZNFX1_MOUSE	Q8R151	1.16553	0.421269	Immunity_including _x000D_ APPs	SEKI_Liver
TBK1_MOUSE	Q9WUN2	1.39746	0.225571	Immunity_including _x000D_ APPs	SEKI_Liver
ITCH_MOUSE	Q8C863	1.38963	0.222748	Immunity_including _x000D_ APPs	SEKI_Liver
OPTN_MOUSE	Q8K3K8	0.708839	0.418059	Immunity_including _x000D_ APPs	SEKI_Liver
RIPK1_MOUSE	Q60855	1.23262	0.141564	Immunity_including _x000D_ APPs	SEKI_Liver
HVM47_MOUSE	P01823	0.794257	0.535732	Immunity_including _x000D_ APPs	SEKI_Liver
TRI56_MOUSE	Q80VI1	0.892679	0.930759	Immunity_including _x000D_ APPs	SEKI_Liver
GILT_MOUSE	Q9ESY9	0.886597	0.407981	Immunity_including _x000D_ APPs	SEKI_Liver
IFIT3_MOUSE	Q64345	1.77006	0.01857	Immunity_including _x000D_ APPs	SEKI_Liver
AKAP8_MOUSE	Q9DBR0	1.01788	0.946828	Immunity_including _x000D_ APPs	SEKI_Liver
NGAL_MOUSE	P11672	1.49349	0.116054	Immunity_including _x000D_ APPs	SEKI_Liver
DHX36_MOUSE	Q8VHK9	1.04591	0.648169	Immunity_including _x000D_ APPs	SEKI_Liver
TAP2_MOUSE	P36371	0.8799	0.766774	Immunity_including _x000D_ APPs	SEKI_Liver
WRIP1_MOUSE	Q91XU0	0.967579	0.796383	Immunity_including _x000D_ APPs	SEKI_Liver
RIOK3_MOUSE	Q9DBU3	1.34894	0.406388	Immunity_including _x000D_ APPs	SEKI_Liver
CR1L_MOUSE	Q64735	1.00917	0.909238	Immunity_including _x000D_ APPs	SEKI_Liver
ZDHC5_MOUSE	Q8VDZ4	1.52465	0.403965	Immunity_including _x000D_ APPs	SEKI_Liver
LYAR_MOUSE	Q08288	0.649547	0.0307387	Immunity_including _x000D_ APPs	SEKI_Liver
PTMS_MOUSE	Q9D0J8	0.939259	0.6419	Immunity_including _x000D_ APPs	SEKI_Liver
HCK_MOUSE	P08103	1.06362	0.980503	Immunity_including _x000D_ APPs	SEKI_Liver
HVM51_MOUSE	P06330	1.0006	0.742158	Immunity_including _x000D_ APPs	SEKI_Liver
RLA0_MOUSE	P14869	1.02447	0.350196	Ribosome_proteins	LNCA_Liver
LS14A_MOUSE	Q8K2F8	0.762035	0.0263796	Ribosome_proteins	LNCA_Liver
RSSA_MOUSE	P14206	1.01409	0.59036	Ribosome_proteins	LNCA_Liver
ROA2_MOUSE	O88569	1.05974	0.0139032	Ribosome_proteins	LNCA_Liver
ROA3_MOUSE	Q8BG05	1.13718	0.0045087	Ribosome_proteins	LNCA_Liver
ROA1_MOUSE	P49312	1.14181	0.0350032	Ribosome_proteins	LNCA_Liver
ROA0_MOUSE	Q9CX86	1.23282	0.0567996	Ribosome_proteins	LNCA_Liver
RACK1_MOUSE	P68040	1.00453	0.841317	Ribosome_proteins	LNCA_Liver
RS27A_MOUSE	P62983	1.00472	0.916455	Ribosome_proteins	LNCA_Liver
RLA1_MOUSE	P47955	1.04838	0.365964	Ribosome_proteins	LNCA_Liver
RL9_MOUSE	P51410	1.01127	0.720706	Ribosome_proteins	LNCA_Liver
HNRPK_MOUSE	P61979	1.12894	0.0142178	Ribosome_proteins	LNCA_Liver
RS3_MOUSE	P62908	1.02517	0.417462	Ribosome_proteins	LNCA_Liver
MVP_MOUSE	Q9EQK5	1.17193	1.47069e-05	Ribosome_proteins	LNCA_Liver
PCBP1_MOUSE	P60335	1.11338	0.0479785	Ribosome_proteins	LNCA_Liver
PCBP2_MOUSE	Q61990	1.07736	0.188693	Ribosome_proteins	LNCA_Liver
HNRPU_MOUSE	Q8VEK3	1.16848	0.0125232	Ribosome_proteins	LNCA_Liver
RLA2_MOUSE	P99027	1.04009	0.317651	Ribosome_proteins	LNCA_Liver
RS4X_MOUSE	P62702	0.988933	0.85012	Ribosome_proteins	LNCA_Liver
RL12_MOUSE	P35979	0.954319	0.17249	Ribosome_proteins	LNCA_Liver
RS16_MOUSE	P14131	0.88029	0.526219	Ribosome_proteins	LNCA_Liver
RS19_MOUSE	Q9CZX8	0.986928	0.815804	Ribosome_proteins	LNCA_Liver
RS10_MOUSE	P63325	0.993003	0.802164	Ribosome_proteins	LNCA_Liver
HNRPQ_MOUSE	Q7TMK9	1.14793	0.0843285	Ribosome_proteins	LNCA_Liver
RS18_MOUSE	P62270	0.959145	0.670037	Ribosome_proteins	LNCA_Liver
RS7_MOUSE	P62082	1.06808	0.119311	Ribosome_proteins	LNCA_Liver
RS17_MOUSE	P63276	1.02212	0.405686	Ribosome_proteins	LNCA_Liver
RS2_MOUSE	P25444	0.96424	0.526791	Ribosome_proteins	LNCA_Liver
RS25_MOUSE	P62852	0.942299	0.278506	Ribosome_proteins	LNCA_Liver
RS3A_MOUSE	P97351	0.952852	0.397156	Ribosome_proteins	LNCA_Liver
HNRPF_MOUSE	Q9Z2X1	1.05271	0.161289	Ribosome_proteins	LNCA_Liver
HNRH2_MOUSE	P70333	1.20127	0.0201317	Ribosome_proteins	LNCA_Liver
RS8_MOUSE	P62242	0.937756	0.555952	Ribosome_proteins	LNCA_Liver
PA2G4_MOUSE	P50580	1.01929	0.157455	Ribosome_proteins	LNCA_Liver
HNRPD_MOUSE	Q60668	1.21016	0.0671053	Ribosome_proteins	LNCA_Liver
RL11_MOUSE	Q9CXW4	1.00119	0.955454	Ribosome_proteins	LNCA_Liver
RL23_MOUSE	P62830	0.975181	0.647038	Ribosome_proteins	LNCA_Liver
RS12_MOUSE	P63323	1.02263	0.367573	Ribosome_proteins	LNCA_Liver
RL31_MOUSE	P62900	1.02325	0.719171	Ribosome_proteins	LNCA_Liver
RS14_MOUSE	P62264	0.99795	0.965344	Ribosome_proteins	LNCA_Liver
HNRPC_MOUSE	Q9Z204	1.05257	0.165811	Ribosome_proteins	LNCA_Liver
RL4_MOUSE	Q9D8E6	0.813804	0.516234	Ribosome_proteins	LNCA_Liver
RS5_MOUSE	P97461	1.05693	0.482485	Ribosome_proteins	LNCA_Liver
RL5_MOUSE	P47962	0.985862	0.9409	Ribosome_proteins	LNCA_Liver
RL6_MOUSE	P47911	0.810363	0.195346	Ribosome_proteins	LNCA_Liver
HNRPL_MOUSE	Q8R081	1.16243	0.00647769	Ribosome_proteins	LNCA_Liver
RS13_MOUSE	P62301	0.86409	0.501003	Ribosome_proteins	LNCA_Liver
RS9_MOUSE	Q6ZWN5	0.837106	0.49615	Ribosome_proteins	LNCA_Liver
RL30_MOUSE	P62889	1.0142	0.372068	Ribosome_proteins	LNCA_Liver
RS23_MOUSE	P62267	0.945649	0.645147	Ribosome_proteins	LNCA_Liver
RM40_MOUSE	Q9Z2Q5	0.849702	0.301433	Ribosome_proteins	LNCA_Liver
U520_MOUSE	Q6P4T2	1.06231	0.180868	Ribosome_proteins	LNCA_Liver
RS11_MOUSE	P62281	0.884776	0.61176	Ribosome_proteins	LNCA_Liver
RL22_MOUSE	P67984	0.975287	0.514652	Ribosome_proteins	LNCA_Liver
HNRPM_MOUSE	Q9D0E1	1.14848	0.0384041	Ribosome_proteins	LNCA_Liver
RL38_MOUSE	Q9JJI8	0.97081	0.310874	Ribosome_proteins	LNCA_Liver
RL17_MOUSE	Q9CPR4	0.774187	0.39202	Ribosome_proteins	LNCA_Liver
RL10_MOUSE	Q6ZWV3	0.85457	0.328551	Ribosome_proteins	LNCA_Liver
RL3_MOUSE	P27659	0.897105	0.671728	Ribosome_proteins	LNCA_Liver
RL27A_MOUSE	P14115	0.943877	0.556403	Ribosome_proteins	LNCA_Liver
RL23A_MOUSE	P62751	0.917744	0.257166	Ribosome_proteins	LNCA_Liver
FBRL_MOUSE	P35550	1.10396	0.00939454	Ribosome_proteins	LNCA_Liver
RL18_MOUSE	P35980	0.912145	0.525365	Ribosome_proteins	LNCA_Liver
RS15A_MOUSE	P62245	1.01424	0.722607	Ribosome_proteins	LNCA_Liver
RL7_MOUSE	P14148	0.779008	0.420597	Ribosome_proteins	LNCA_Liver
PRP8_MOUSE	Q99PV0	1.07245	0.410663	Ribosome_proteins	LNCA_Liver
RL10A_MOUSE	P53026	0.999038	0.98002	Ribosome_proteins	LNCA_Liver
RS30_MOUSE	P62862	0.891275	0.128969	Ribosome_proteins	LNCA_Liver
RL7A_MOUSE	P12970	0.871169	0.598457	Ribosome_proteins	LNCA_Liver
RS26_MOUSE	P62855	0.96031	0.554182	Ribosome_proteins	LNCA_Liver
RS20_MOUSE	P60867	1.06097	0.342297	Ribosome_proteins	LNCA_Liver
RS21_MOUSE	Q9CQR2	1.08391	0.626937	Ribosome_proteins	LNCA_Liver
RL13A_MOUSE	P19253	0.826114	0.526331	Ribosome_proteins	LNCA_Liver
RS6_MOUSE	P62754	0.877867	0.403356	Ribosome_proteins	LNCA_Liver
RS28_MOUSE	P62858	1.02533	0.365975	Ribosome_proteins	LNCA_Liver
RT27_MOUSE	Q8BK72	1.00597	0.879593	Ribosome_proteins	LNCA_Liver
SNRPA_MOUSE	Q62189	1.01074	0.849605	Ribosome_proteins	LNCA_Liver
RU2B_MOUSE	Q9CQI7	1.02249	0.658189	Ribosome_proteins	LNCA_Liver
RL13_MOUSE	P47963	0.840973	0.49356	Ribosome_proteins	LNCA_Liver
RT30_MOUSE	Q9D0G0	1.05856	0.408381	Ribosome_proteins	LNCA_Liver
RL27_MOUSE	P61358	0.930744	0.686373	Ribosome_proteins	LNCA_Liver
SRP68_MOUSE	Q8BMA6	0.936943	0.393074	Ribosome_proteins	LNCA_Liver
SMD2_MOUSE	P62317	1.15115	0.0359528	Ribosome_proteins	LNCA_Liver
NOP58_MOUSE	Q6DFW4	1.34863	0.00036165	Ribosome_proteins	LNCA_Liver
SMD3_MOUSE	P62320	1.06185	0.178694	Ribosome_proteins	LNCA_Liver
NOP56_MOUSE	Q9D6Z1	1.13324	0.0786033	Ribosome_proteins	LNCA_Liver
RU2A_MOUSE	P57784	0.991541	0.850809	Ribosome_proteins	LNCA_Liver
RMXL1_MOUSE	Q91VM5	1.12242	0.0682805	Ribosome_proteins	LNCA_Liver
RS27L_MOUSE	Q6ZWY3	0.962559	0.567184	Ribosome_proteins	LNCA_Liver
RS27_MOUSE	Q6ZWU9	1.05616	0.735803	Ribosome_proteins	LNCA_Liver
RL32_MOUSE	P62911	0.881117	0.34123	Ribosome_proteins	LNCA_Liver
RM10_MOUSE	Q3TBW2	0.925364	0.514942	Ribosome_proteins	LNCA_Liver
RL8_MOUSE	P62918	0.774807	0.486418	Ribosome_proteins	LNCA_Liver
RL14_MOUSE	Q9CR57	0.868144	0.343939	Ribosome_proteins	LNCA_Liver
RS24_MOUSE	P62849	0.962713	0.373204	Ribosome_proteins	LNCA_Liver
RL21_MOUSE	O09167	0.939925	0.685693	Ribosome_proteins	LNCA_Liver
RL19_MOUSE	P84099	0.734378	0.477898	Ribosome_proteins	LNCA_Liver
RM46_MOUSE	Q9EQI8	0.866846	0.440796	Ribosome_proteins	LNCA_Liver
RL18A_MOUSE	P62717	0.882167	0.674609	Ribosome_proteins	LNCA_Liver
RM37_MOUSE	Q921S7	1.04987	0.349301	Ribosome_proteins	LNCA_Liver
RT25_MOUSE	Q9D125	1.03762	0.690608	Ribosome_proteins	LNCA_Liver
RT09_MOUSE	Q9D7N3	1.01074	0.835467	Ribosome_proteins	LNCA_Liver
RL28_MOUSE	P41105	0.762662	0.50321	Ribosome_proteins	LNCA_Liver
SMD1_MOUSE	P62315	1.11031	0.160073	Ribosome_proteins	LNCA_Liver
RL15_MOUSE	Q9CZM2	0.834962	0.391474	Ribosome_proteins	LNCA_Liver
RM03_MOUSE	Q99N95	1.06105	0.640331	Ribosome_proteins	LNCA_Liver
SRP54_MOUSE	P14576	0.909045	0.118177	Ribosome_proteins	LNCA_Liver
RM12_MOUSE	Q9DB15	1.07524	0.00876982	Ribosome_proteins	LNCA_Liver
DKC1_MOUSE	Q9ESX5	0.980822	0.478445	Ribosome_proteins	LNCA_Liver
RL35_MOUSE	Q6ZWV7	0.725223	0.348357	Ribosome_proteins	LNCA_Liver
RU17_MOUSE	Q62376	1.13831	0.0131966	Ribosome_proteins	LNCA_Liver
RL26_MOUSE	P61255	0.862335	0.830021	Ribosome_proteins	LNCA_Liver
RM13_MOUSE	Q9D1P0	1.04848	0.480065	Ribosome_proteins	LNCA_Liver
NHP2_MOUSE	Q9CRB2	1.12772	0.61162	Ribosome_proteins	LNCA_Liver
HNRL1_MOUSE	Q8VDM6	0.98588	0.835484	Ribosome_proteins	LNCA_Liver
LSM2_MOUSE	O35900	1.06929	0.352088	Ribosome_proteins	LNCA_Liver
RT07_MOUSE	Q80X85	1.04871	0.396046	Ribosome_proteins	LNCA_Liver
RM51_MOUSE	Q9CPY1	0.929551	0.358552	Ribosome_proteins	LNCA_Liver
RS29_MOUSE	P62274	1.13559	0.590773	Ribosome_proteins	LNCA_Liver
RM44_MOUSE	Q9CY73	1.09226	0.187308	Ribosome_proteins	LNCA_Liver
RM28_MOUSE	Q9D1B9	1.06972	0.669612	Ribosome_proteins	LNCA_Liver
RL35A_MOUSE	O55142	0.932518	0.957748	Ribosome_proteins	LNCA_Liver
RM50_MOUSE	Q8VDT9	0.963907	0.565836	Ribosome_proteins	LNCA_Liver
RL36_MOUSE	P47964	0.936683	0.408518	Ribosome_proteins	LNCA_Liver
RL24_MOUSE	Q8BP67	0.76281	0.320715	Ribosome_proteins	LNCA_Liver
RT31_MOUSE	Q61733	1.11706	0.423789	Ribosome_proteins	LNCA_Liver
RSMB_MOUSE	P27048	1.13401	0.0282485	Ribosome_proteins	LNCA_Liver
HNRLL_MOUSE	Q921F4	1.06348	0.146376	Ribosome_proteins	LNCA_Liver
LSM8_MOUSE	Q6ZWM4	0.944841	0.450307	Ribosome_proteins	LNCA_Liver
RUXF_MOUSE	P62307	1.07125	0.607342	Ribosome_proteins	LNCA_Liver
RL37A_MOUSE	P61514	0.817875	0.739679	Ribosome_proteins	LNCA_Liver
SRP19_MOUSE	Q9D7A6	0.79136	0.117737	Ribosome_proteins	LNCA_Liver
PTCD3_MOUSE	Q14C51	1.11524	0.00809646	Ribosome_proteins	LNCA_Liver
RT22_MOUSE	Q9CXW2	1.07825	0.297905	Ribosome_proteins	LNCA_Liver
RT23_MOUSE	Q8VE22	0.967399	0.26398	Ribosome_proteins	LNCA_Liver
RT63_MOUSE	Q9CQF8	0.944245	0.338386	Ribosome_proteins	LNCA_Liver
RL36A_MOUSE	P83882	0.735467	0.445066	Ribosome_proteins	LNCA_Liver
RM49_MOUSE	Q9CQ40	0.862953	0.152591	Ribosome_proteins	LNCA_Liver
RM01_MOUSE	Q99N96	1.18624	0.639489	Ribosome_proteins	LNCA_Liver
RT34_MOUSE	Q9JIK9	0.909756	0.521259	Ribosome_proteins	LNCA_Liver
PARP4_MOUSE	E9PYK3	1.02625	0.826308	Ribosome_proteins	LNCA_Liver
RL22L_MOUSE	Q9D7S7	1.15414	0.127925	Ribosome_proteins	LNCA_Liver
RT10_MOUSE	Q80ZK0	1.06833	0.410195	Ribosome_proteins	LNCA_Liver
RT29_MOUSE	Q9ER88	1.12559	0.242986	Ribosome_proteins	LNCA_Liver
RT26_MOUSE	Q80ZS3	1.07674	0.170661	Ribosome_proteins	LNCA_Liver
RM19_MOUSE	Q9D338	1.09635	0.585462	Ribosome_proteins	LNCA_Liver
RM21_MOUSE	Q9D1N9	0.828573	0.270444	Ribosome_proteins	LNCA_Liver
NH2L1_MOUSE	Q9D0T1	0.954508	0.265879	Ribosome_proteins	LNCA_Liver
RM55_MOUSE	Q9CZ83	1.12653	0.181047	Ribosome_proteins	LNCA_Liver
SRP09_MOUSE	P49962	0.923027	0.344478	Ribosome_proteins	LNCA_Liver
GAR1_MOUSE	Q9CY66	0.98736	0.987502	Ribosome_proteins	LNCA_Liver
RT17_MOUSE	Q9CQE3	1.04389	0.385311	Ribosome_proteins	LNCA_Liver
RT06_MOUSE	P58064	0.849807	0.395767	Ribosome_proteins	LNCA_Liver
RL29_MOUSE	P47915	0.812441	0.30029	Ribosome_proteins	LNCA_Liver
RL34_MOUSE	Q9D1R9	0.709493	0.449405	Ribosome_proteins	LNCA_Liver
RL39_MOUSE	P62892	0.948582	0.218361	Ribosome_proteins	LNCA_Liver
RUXG_MOUSE	P62309	1.183	0.0916176	Ribosome_proteins	LNCA_Liver
RM04_MOUSE	Q9DCU6	1.05747	0.107189	Ribosome_proteins	LNCA_Liver
RM41_MOUSE	Q9CQN7	1.08671	0.485956	Ribosome_proteins	LNCA_Liver
RM09_MOUSE	Q99N94	1.32683	0.0540243	Ribosome_proteins	LNCA_Liver
RT28_MOUSE	Q9CY16	1.02063	0.830346	Ribosome_proteins	LNCA_Liver
RL37_MOUSE	Q9D823	0.867017	0.807642	Ribosome_proteins	LNCA_Liver
RM48_MOUSE	Q8JZS9	1.06664	0.180663	Ribosome_proteins	LNCA_Liver
RT35_MOUSE	Q8BJZ4	1.09143	0.251095	Ribosome_proteins	LNCA_Liver
PRP31_MOUSE	Q8CCF0	1.02566	0.75745	Ribosome_proteins	LNCA_Liver
PUF60_MOUSE	Q3UEB3	1.06641	0.566792	Ribosome_proteins	LNCA_Liver
RM15_MOUSE	Q9CPR5	0.941468	0.245776	Ribosome_proteins	LNCA_Liver
RT18B_MOUSE	Q99N84	0.998272	0.954711	Ribosome_proteins	LNCA_Liver
RT05_MOUSE	Q99N87	0.985729	0.895853	Ribosome_proteins	LNCA_Liver
RT02_MOUSE	Q924T2	1.23687	0.188525	Ribosome_proteins	LNCA_Liver
SRA1_MOUSE	Q80VJ2	1.42274	0.394024	Ribosome_proteins	LNCA_Liver
RUXE_MOUSE	P62305	1.01111	0.951597	Ribosome_proteins	LNCA_Liver
RS15_MOUSE	P62843	0.996778	0.948427	Ribosome_proteins	LNCA_Liver
LSM3_MOUSE	P62311	0.99743	1	Ribosome_proteins	LNCA_Liver
SAHH2_MOUSE	Q80SW1	1.19402	0.0725779	Endoplasmic_reticulum	LNCA_Liver
BAP31_MOUSE	Q61335	1.00646	0.955599	Endoplasmic_reticulum	LNCA_Liver
DNJC3_MOUSE	Q91YW3	1.05023	0.273296	Endoplasmic_reticulum	LNCA_Liver
PDIA1_MOUSE	P09103	0.98289	0.719622	Endoplasmic_reticulum	LNCA_Liver
DHE3_MOUSE	P26443	0.920421	0.211026	Endoplasmic_reticulum	LNCA_Liver
EST1_MOUSE	Q8VCC2	0.848883	0.0108722	Endoplasmic_reticulum	LNCA_Liver
EST1C_MOUSE	P23953	1.12412	0.131243	Endoplasmic_reticulum	LNCA_Liver
EST1E_MOUSE	Q64176	0.982734	0.874001	Endoplasmic_reticulum	LNCA_Liver
BIP_MOUSE	P20029	1.04475	0.243337	Endoplasmic_reticulum	LNCA_Liver
UD11_MOUSE	Q63886	1.00687	0.774529	Endoplasmic_reticulum	LNCA_Liver
UDB17_MOUSE	P17717	0.669069	0.0287039	Endoplasmic_reticulum	LNCA_Liver
UD19_MOUSE	Q62452	0.501606	0.00263758	Endoplasmic_reticulum	LNCA_Liver
UD16_MOUSE	Q64435	0.97818	0.572969	Endoplasmic_reticulum	LNCA_Liver
ENPL_MOUSE	P08113	0.99888	1	Endoplasmic_reticulum	LNCA_Liver
TERA_MOUSE	Q01853	0.904245	0.0245507	Endoplasmic_reticulum	LNCA_Liver
MTP_MOUSE	O08601	0.884323	0.0166336	Endoplasmic_reticulum	LNCA_Liver
CP237_MOUSE	P56654	1.17046	0.260491	Endoplasmic_reticulum	LNCA_Liver
CY250_MOUSE	Q91X77	1.02083	0.707119	Endoplasmic_reticulum	LNCA_Liver
CP2CT_MOUSE	Q64458	0.99211	0.919827	Endoplasmic_reticulum	LNCA_Liver
CP254_MOUSE	Q6XVG2	1.08842	0.133257	Endoplasmic_reticulum	LNCA_Liver
CP240_MOUSE	P56657	0.893327	0.192864	Endoplasmic_reticulum	LNCA_Liver
CP270_MOUSE	Q91W64	1.13256	0.240739	Endoplasmic_reticulum	LNCA_Liver
PDIA3_MOUSE	P27773	0.964093	0.531125	Endoplasmic_reticulum	LNCA_Liver
FMO3_MOUSE	P97501	1.70126	0.083265	Endoplasmic_reticulum	LNCA_Liver
FMO4_MOUSE	Q8VHG0	1.01132	0.892021	Endoplasmic_reticulum	LNCA_Liver
PRDX4_MOUSE	O08807	0.896801	0.00397946	Endoplasmic_reticulum	LNCA_Liver
CP2DQ_MOUSE	Q8CIM7	0.983301	0.560939	Endoplasmic_reticulum	LNCA_Liver
CP2DA_MOUSE	P24456	0.892022	0.0210351	Endoplasmic_reticulum	LNCA_Liver
CP2DB_MOUSE	P24457	1.18208	0.0372379	Endoplasmic_reticulum	LNCA_Liver
CP2J5_MOUSE	O54749	0.894627	0.0911873	Endoplasmic_reticulum	LNCA_Liver
CP2D9_MOUSE	P11714	1.10118	0.364803	Endoplasmic_reticulum	LNCA_Liver
NCPR_MOUSE	P37040	1.23766	0.0760163	Endoplasmic_reticulum	LNCA_Liver
RPN2_MOUSE	Q9DBG6	1.00896	0.840269	Endoplasmic_reticulum	LNCA_Liver
RDH7_MOUSE	O88451	0.907228	0.153546	Endoplasmic_reticulum	LNCA_Liver
RDH16_MOUSE	O54909	0.986219	0.749681	Endoplasmic_reticulum	LNCA_Liver
H17B6_MOUSE	Q9R092	0.74476	0.13481	Endoplasmic_reticulum	LNCA_Liver
PCKGC_MOUSE	Q9Z2V4	1.30041	0.0358757	Endoplasmic_reticulum	LNCA_Liver
S27A5_MOUSE	Q4LDG0	1.14525	0.0115301	Endoplasmic_reticulum	LNCA_Liver
ACSL1_MOUSE	P41216	0.641668	0.00313396	Endoplasmic_reticulum	LNCA_Liver
ACSL5_MOUSE	Q8JZR0	0.767216	0.00510715	Endoplasmic_reticulum	LNCA_Liver
S27A2_MOUSE	O35488	0.883803	0.100587	Endoplasmic_reticulum	LNCA_Liver
GLNA_MOUSE	P15105	1.06746	0.25829	Endoplasmic_reticulum	LNCA_Liver
EST3A_MOUSE	Q63880	0.574526	0.0135069	Endoplasmic_reticulum	LNCA_Liver
EST3B_MOUSE	Q8VCU1	0.783405	0.0722387	Endoplasmic_reticulum	LNCA_Liver
CALR_MOUSE	P14211	1.0411	0.252446	Endoplasmic_reticulum	LNCA_Liver
CP1A2_MOUSE	P00186	0.617393	0.0186527	Endoplasmic_reticulum	LNCA_Liver
AAAD_MOUSE	Q99PG0	0.889862	0.0285574	Endoplasmic_reticulum	LNCA_Liver
FMO5_MOUSE	P97872	1.24487	0.112014	Endoplasmic_reticulum	LNCA_Liver
CP2A5_MOUSE	P20852	0.893491	0.00382337	Endoplasmic_reticulum	LNCA_Liver
CP2AC_MOUSE	P56593	1.12264	0.396517	Endoplasmic_reticulum	LNCA_Liver
AL3A2_MOUSE	P47740	0.572246	0.0028674	Endoplasmic_reticulum	LNCA_Liver
PDIA6_MOUSE	Q922R8	1.00159	0.949281	Endoplasmic_reticulum	LNCA_Liver
ECHB_MOUSE	Q99JY0	0.879479	0.0528981	Endoplasmic_reticulum	LNCA_Liver
PPIB_MOUSE	P24369	0.97287	0.54764	Endoplasmic_reticulum	LNCA_Liver
CYB5_MOUSE	P56395	0.931266	0.0370506	Endoplasmic_reticulum	LNCA_Liver
RRBP1_MOUSE	Q99PL5	1.0762	0.314153	Endoplasmic_reticulum	LNCA_Liver
PDIA4_MOUSE	P08003	0.942532	0.231029	Endoplasmic_reticulum	LNCA_Liver
CP2E1_MOUSE	Q05421	1.04156	0.483234	Endoplasmic_reticulum	LNCA_Liver
FMO1_MOUSE	P50285	0.735852	0.00266677	Endoplasmic_reticulum	LNCA_Liver
LMF1_MOUSE	Q3U3R4	0.819402	0.0685876	Endoplasmic_reticulum	LNCA_Liver
PGRC1_MOUSE	O55022	0.697832	0.00913174	Endoplasmic_reticulum	LNCA_Liver
PGRC2_MOUSE	Q80UU9	0.967886	0.548773	Endoplasmic_reticulum	LNCA_Liver
HYOU1_MOUSE	Q9JKR6	0.930751	0.20623	Endoplasmic_reticulum	LNCA_Liver
DHI1_MOUSE	P50172	0.988811	0.749147	Endoplasmic_reticulum	LNCA_Liver
RPN1_MOUSE	Q91YQ5	1.00742	0.757031	Endoplasmic_reticulum	LNCA_Liver
RAB1A_MOUSE	P62821	0.998501	0.983307	Endoplasmic_reticulum	LNCA_Liver
RAB10_MOUSE	P61027	1.13438	0.287299	Endoplasmic_reticulum	LNCA_Liver
ACBP_MOUSE	P31786	0.860431	0.0665615	Endoplasmic_reticulum	LNCA_Liver
EST2A_MOUSE	Q8QZR3	0.866066	0.0317643	Endoplasmic_reticulum	LNCA_Liver
EST2E_MOUSE	Q8BK48	0.693973	0.00427789	Endoplasmic_reticulum	LNCA_Liver
EST2C_MOUSE	Q91WG0	0.605034	0.018563	Endoplasmic_reticulum	LNCA_Liver
CP3AB_MOUSE	Q64459	0.917965	0.0474426	Endoplasmic_reticulum	LNCA_Liver
CP3AD_MOUSE	Q64464	1.44556	0.00990687	Endoplasmic_reticulum	LNCA_Liver
CP341_MOUSE	Q9JMA7	0.731089	0.104244	Endoplasmic_reticulum	LNCA_Liver
CP3AP_MOUSE	O09158	1.32649	0.0519664	Endoplasmic_reticulum	LNCA_Liver
HYEP_MOUSE	Q9D379	0.7005	0.00295955	Endoplasmic_reticulum	LNCA_Liver
MGST1_MOUSE	Q91VS7	0.844556	0.0227281	Endoplasmic_reticulum	LNCA_Liver
CALX_MOUSE	P35564	0.823958	0.0110865	Endoplasmic_reticulum	LNCA_Liver
CP2F2_MOUSE	P33267	0.786732	0.00395878	Endoplasmic_reticulum	LNCA_Liver
FAAH1_MOUSE	O08914	0.820984	0.00751371	Endoplasmic_reticulum	LNCA_Liver
MET7B_MOUSE	Q9DD20	0.871907	0.0644671	Endoplasmic_reticulum	LNCA_Liver
GGLO_MOUSE	P58710	0.851026	0.0666168	Endoplasmic_reticulum	LNCA_Liver
AT2A2_MOUSE	O55143	1.11403	0.0263766	Endoplasmic_reticulum	LNCA_Liver
SAR1B_MOUSE	Q9CQC9	0.814099	0.00151654	Endoplasmic_reticulum	LNCA_Liver
SAR1A_MOUSE	P36536	0.986552	0.908585	Endoplasmic_reticulum	LNCA_Liver
DHB13_MOUSE	Q8VCR2	1.20729	0.0636351	Endoplasmic_reticulum	LNCA_Liver
DHB11_MOUSE	Q9EQ06	0.872783	0.109897	Endoplasmic_reticulum	LNCA_Liver
IF5A1_MOUSE	P63242	1.15568	0.0285447	Endoplasmic_reticulum	LNCA_Liver
LYPA1_MOUSE	P97823	0.870173	0.0054221	Endoplasmic_reticulum	LNCA_Liver
SC23A_MOUSE	Q01405	0.986685	0.732382	Endoplasmic_reticulum	LNCA_Liver
SC23B_MOUSE	Q9D662	1.12493	0.249451	Endoplasmic_reticulum	LNCA_Liver
TXND5_MOUSE	Q91W90	1.00257	0.927436	Endoplasmic_reticulum	LNCA_Liver
NB5R3_MOUSE	Q9DCN2	0.801459	0.0027778	Endoplasmic_reticulum	LNCA_Liver
HNRPQ_MOUSE	Q7TMK9	1.14793	0.0843285	Endoplasmic_reticulum	LNCA_Liver
PDIA5_MOUSE	Q921X9	1.13069	0.0401791	Endoplasmic_reticulum	LNCA_Liver
G6PE_MOUSE	Q8CFX1	1.15664	0.0160446	Endoplasmic_reticulum	LNCA_Liver
DHRS1_MOUSE	Q99L04	0.929809	0.244716	Endoplasmic_reticulum	LNCA_Liver
CP4AE_MOUSE	O35728	0.797225	0.028637	Endoplasmic_reticulum	LNCA_Liver
CP4AA_MOUSE	O88833	0.715517	0.015761	Endoplasmic_reticulum	LNCA_Liver
AT11C_MOUSE	Q9QZW0	1.07242	0.000397993	Endoplasmic_reticulum	LNCA_Liver
OST48_MOUSE	O54734	1.04513	0.390581	Endoplasmic_reticulum	LNCA_Liver
SC31A_MOUSE	Q3UPL0	0.982932	0.653701	Endoplasmic_reticulum	LNCA_Liver
IIGP1_MOUSE	Q9QZ85	0.821798	0.0362972	Endoplasmic_reticulum	LNCA_Liver
ERAP1_MOUSE	Q9EQH2	1.0594	0.0407217	Endoplasmic_reticulum	LNCA_Liver
3BHS3_MOUSE	P26150	0.947012	0.287685	Endoplasmic_reticulum	LNCA_Liver
PARK7_MOUSE	Q99LX0	1.06407	0.0300954	Endoplasmic_reticulum	LNCA_Liver
ENTP5_MOUSE	Q9WUZ9	0.910483	0.030395	Endoplasmic_reticulum	LNCA_Liver
UGGG1_MOUSE	Q6P5E4	1.03376	0.329995	Endoplasmic_reticulum	LNCA_Liver
LRC59_MOUSE	Q922Q8	0.922878	0.204516	Endoplasmic_reticulum	LNCA_Liver
CP2B9_MOUSE	P12790	0.81829	0.00734873	Endoplasmic_reticulum	LNCA_Liver
CP2BJ_MOUSE	O55071	0.568253	0.0407017	Endoplasmic_reticulum	LNCA_Liver
CP2BA_MOUSE	P12791	0.649933	0.00277685	Endoplasmic_reticulum	LNCA_Liver
RETST_MOUSE	Q64FW2	0.74712	0.0559986	Endoplasmic_reticulum	LNCA_Liver
GANAB_MOUSE	Q8BHN3	1.01	0.471469	Endoplasmic_reticulum	LNCA_Liver
SURF4_MOUSE	Q64310	1.07375	0.0818286	Endoplasmic_reticulum	LNCA_Liver
REEP6_MOUSE	Q9JM62	0.896438	0.227286	Endoplasmic_reticulum	LNCA_Liver
GLU2B_MOUSE	O08795	0.964155	0.455724	Endoplasmic_reticulum	LNCA_Liver
ATLA2_MOUSE	Q6PA06	0.952909	0.195308	Endoplasmic_reticulum	LNCA_Liver
APEX1_MOUSE	P28352	1.12133	0.183286	Endoplasmic_reticulum	LNCA_Liver
HACD3_MOUSE	Q8K2C9	0.936535	0.251707	Endoplasmic_reticulum	LNCA_Liver
RL6_MOUSE	P47911	0.810363	0.195346	Endoplasmic_reticulum	LNCA_Liver
LMAN1_MOUSE	Q9D0F3	0.899066	0.0422793	Endoplasmic_reticulum	LNCA_Liver
BASI_MOUSE	P18572	1.04128	0.416164	Endoplasmic_reticulum	LNCA_Liver
RS23_MOUSE	P62267	0.945649	0.645147	Endoplasmic_reticulum	LNCA_Liver
MTOR_MOUSE	Q9JLN9	1.25349	0.0967695	Endoplasmic_reticulum	LNCA_Liver
CP51A_MOUSE	Q8K0C4	1.05013	0.649228	Endoplasmic_reticulum	LNCA_Liver
NOMO1_MOUSE	Q6GQT9	1.02158	0.717548	Endoplasmic_reticulum	LNCA_Liver
AN32A_MOUSE	O35381	1.0821	0.197019	Endoplasmic_reticulum	LNCA_Liver
STT3A_MOUSE	P46978	1.02075	0.626771	Endoplasmic_reticulum	LNCA_Liver
ATLA3_MOUSE	Q91YH5	1.02552	0.399097	Endoplasmic_reticulum	LNCA_Liver
DNJA1_MOUSE	P63037	0.867806	0.0704544	Endoplasmic_reticulum	LNCA_Liver
AHSA1_MOUSE	Q8BK64	0.834711	0.01811	Endoplasmic_reticulum	LNCA_Liver
DHB12_MOUSE	O70503	0.825028	0.0270138	Endoplasmic_reticulum	LNCA_Liver
FKBP2_MOUSE	P45878	0.934449	0.26108	Endoplasmic_reticulum	LNCA_Liver
LYRIC_MOUSE	Q80WJ7	0.945296	0.162983	Endoplasmic_reticulum	LNCA_Liver
ASPH_MOUSE	Q8BSY0	1.05102	0.12713	Endoplasmic_reticulum	LNCA_Liver
DDRGK_MOUSE	Q80WW9	0.990249	0.834443	Endoplasmic_reticulum	LNCA_Liver
MLEC_MOUSE	Q6ZQI3	0.894873	0.133182	Endoplasmic_reticulum	LNCA_Liver
SSRA_MOUSE	Q9CY50	1.02653	0.550056	Endoplasmic_reticulum	LNCA_Liver
SSRD_MOUSE	Q62186	1.05451	0.409784	Endoplasmic_reticulum	LNCA_Liver
MIA2_MOUSE	Q91ZV0	1.01108	0.404652	Endoplasmic_reticulum	LNCA_Liver
CNPY2_MOUSE	Q9QXT0	0.926076	0.226511	Endoplasmic_reticulum	LNCA_Liver
RL18_MOUSE	P35980	0.912145	0.525365	Endoplasmic_reticulum	LNCA_Liver
MCFD2_MOUSE	Q8K5B2	0.813788	0.031782	Endoplasmic_reticulum	LNCA_Liver
SC24A_MOUSE	Q3U2P1	0.960005	0.432677	Endoplasmic_reticulum	LNCA_Liver
TGO1_MOUSE	Q8BI84	0.968893	0.226646	Endoplasmic_reticulum	LNCA_Liver
TECR_MOUSE	Q9CY27	1.03075	0.530368	Endoplasmic_reticulum	LNCA_Liver
OSTC_MOUSE	Q78XF5	1.01382	0.756591	Endoplasmic_reticulum	LNCA_Liver
S61A1_MOUSE	P61620	1.06626	0.118218	Endoplasmic_reticulum	LNCA_Liver
SET_MOUSE	Q9EQU5	1.07833	0.0500457	Endoplasmic_reticulum	LNCA_Liver
PAFA2_MOUSE	Q8VDG7	0.962923	0.277929	Endoplasmic_reticulum	LNCA_Liver
MANF_MOUSE	Q9CXI5	1.01536	0.736221	Endoplasmic_reticulum	LNCA_Liver
NSDHL_MOUSE	Q9R1J0	1.05101	0.538045	Endoplasmic_reticulum	LNCA_Liver
RS26_MOUSE	P62855	0.96031	0.554182	Endoplasmic_reticulum	LNCA_Liver
MOGS_MOUSE	Q80UM7	0.930298	0.0286728	Endoplasmic_reticulum	LNCA_Liver
VAPA_MOUSE	Q9WV55	0.945558	0.192494	Endoplasmic_reticulum	LNCA_Liver
VAPB_MOUSE	Q9QY76	0.897054	0.0174743	Endoplasmic_reticulum	LNCA_Liver
ERP44_MOUSE	Q9D1Q6	0.987029	0.611303	Endoplasmic_reticulum	LNCA_Liver
CLUS_MOUSE	Q06890	1.29975	0.0479231	Endoplasmic_reticulum	LNCA_Liver
STBD1_MOUSE	Q8C7E7	1.21194	0.000460472	Endoplasmic_reticulum	LNCA_Liver
SEC63_MOUSE	Q8VHE0	1.10648	0.0370471	Endoplasmic_reticulum	LNCA_Liver
RS21_MOUSE	Q9CQR2	1.08391	0.626937	Endoplasmic_reticulum	LNCA_Liver
CALU_MOUSE	O35887	1.07006	0.115329	Endoplasmic_reticulum	LNCA_Liver
RAB2A_MOUSE	P53994	1.02836	0.521435	Endoplasmic_reticulum	LNCA_Liver
MBOA5_MOUSE	Q91V01	0.89093	0.141249	Endoplasmic_reticulum	LNCA_Liver
RS28_MOUSE	P62858	1.02533	0.365975	Endoplasmic_reticulum	LNCA_Liver
PDCD6_MOUSE	P12815	1.02712	0.497312	Endoplasmic_reticulum	LNCA_Liver
AMRP_MOUSE	P55302	1.01407	0.724407	Endoplasmic_reticulum	LNCA_Liver
SC61B_MOUSE	Q9CQS8	1.00521	0.910223	Endoplasmic_reticulum	LNCA_Liver
PIPNB_MOUSE	P53811	1.06501	0.0971868	Endoplasmic_reticulum	LNCA_Liver
ECM29_MOUSE	Q6PDI5	0.97926	0.629065	Endoplasmic_reticulum	LNCA_Liver
A1CF_MOUSE	Q5YD48	0.907715	0.0279125	Endoplasmic_reticulum	LNCA_Liver
SEC13_MOUSE	Q9D1M0	1.00776	0.739235	Endoplasmic_reticulum	LNCA_Liver
DHB7_MOUSE	O88736	1.06866	0.196451	Endoplasmic_reticulum	LNCA_Liver
EGFR_MOUSE	Q01279	1.40686	0.0140413	Endoplasmic_reticulum	LNCA_Liver
ELOV2_MOUSE	Q9JLJ4	0.984454	0.861782	Endoplasmic_reticulum	LNCA_Liver
SC22B_MOUSE	O08547	0.985595	0.698013	Endoplasmic_reticulum	LNCA_Liver
VKGC_MOUSE	Q9QYC7	1.21014	0.0498667	Endoplasmic_reticulum	LNCA_Liver
PREB_MOUSE	Q9WUQ2	1.01164	0.566369	Endoplasmic_reticulum	LNCA_Liver
RL27_MOUSE	P61358	0.930744	0.686373	Endoplasmic_reticulum	LNCA_Liver
FMO2_MOUSE	Q8K2I3	0.975918	0.80065	Endoplasmic_reticulum	LNCA_Liver
TMED2_MOUSE	Q9R0Q3	0.995798	0.982037	Endoplasmic_reticulum	LNCA_Liver
CBPQ_MOUSE	Q9WVJ3	1.02308	0.754001	Endoplasmic_reticulum	LNCA_Liver
SRP68_MOUSE	Q8BMA6	0.936943	0.393074	Endoplasmic_reticulum	LNCA_Liver
BGLR_MOUSE	P12265	1.08776	0.161648	Endoplasmic_reticulum	LNCA_Liver
CP4FE_MOUSE	Q9EP75	0.871205	0.0266929	Endoplasmic_reticulum	LNCA_Liver
ERLN2_MOUSE	Q8BFZ9	0.993554	0.779513	Endoplasmic_reticulum	LNCA_Liver
SAC1_MOUSE	Q9EP69	0.976302	0.813973	Endoplasmic_reticulum	LNCA_Liver
PLCB_MOUSE	Q8K3K7	0.808464	0.00878255	Endoplasmic_reticulum	LNCA_Liver
CNBP_MOUSE	P53996	1.05187	0.448723	Endoplasmic_reticulum	LNCA_Liver
CHP1_MOUSE	P61022	0.929269	0.72831	Endoplasmic_reticulum	LNCA_Liver
CHIL3_MOUSE	O35744	1.55556	0.0571257	Endoplasmic_reticulum	LNCA_Liver
MESD_MOUSE	Q9ERE7	0.939312	0.506096	Endoplasmic_reticulum	LNCA_Liver
DJB11_MOUSE	Q99KV1	0.998036	1	Endoplasmic_reticulum	LNCA_Liver
NPL4_MOUSE	P60670	0.988349	0.8519	Endoplasmic_reticulum	LNCA_Liver
TMED5_MOUSE	Q9CXE7	0.931305	0.263763	Endoplasmic_reticulum	LNCA_Liver
CP17A_MOUSE	P27786	0.783015	0.380341	Endoplasmic_reticulum	LNCA_Liver
CP39A_MOUSE	Q9JKJ9	1.43505	0.249194	Endoplasmic_reticulum	LNCA_Liver
RDH11_MOUSE	Q9QYF1	0.863177	0.033634	Endoplasmic_reticulum	LNCA_Liver
SEP15_MOUSE	Q9ERR7	0.961311	0.592485	Endoplasmic_reticulum	LNCA_Liver
STS_MOUSE	P50427	1.3112	0.0450913	Endoplasmic_reticulum	LNCA_Liver
ESYT1_MOUSE	Q3U7R1	1.11566	0.273972	Endoplasmic_reticulum	LNCA_Liver
JAGN1_MOUSE	Q5XKN4	1.0399	0.728595	Endoplasmic_reticulum	LNCA_Liver
HMOX1_MOUSE	P14901	1.26023	0.00842306	Endoplasmic_reticulum	LNCA_Liver
FACE1_MOUSE	Q80W54	0.9681	0.596563	Endoplasmic_reticulum	LNCA_Liver
SRPRA_MOUSE	Q9DBG7	1.18436	0.108155	Endoplasmic_reticulum	LNCA_Liver
SSRG_MOUSE	Q9DCF9	1.03385	0.538111	Endoplasmic_reticulum	LNCA_Liver
RL21_MOUSE	O09167	0.939925	0.685693	Endoplasmic_reticulum	LNCA_Liver
RTN4_MOUSE	Q99P72	0.888327	0.077217	Endoplasmic_reticulum	LNCA_Liver
SCFD1_MOUSE	Q8BRF7	0.930179	0.269988	Endoplasmic_reticulum	LNCA_Liver
CP4V2_MOUSE	Q9DBW0	0.868695	0.0110791	Endoplasmic_reticulum	LNCA_Liver
AMBP_MOUSE	Q07456	1.55629	0.0491402	Endoplasmic_reticulum	LNCA_Liver
MAGT1_MOUSE	Q9CQY5	1.03953	0.748657	Endoplasmic_reticulum	LNCA_Liver
PIGS_MOUSE	Q6PD26	0.939762	0.595119	Endoplasmic_reticulum	LNCA_Liver
SPCS3_MOUSE	Q6ZWQ7	1.17506	0.0632033	Endoplasmic_reticulum	LNCA_Liver
CERS2_MOUSE	Q924Z4	0.771406	0.000502868	Endoplasmic_reticulum	LNCA_Liver
LGAT1_MOUSE	Q91YX5	1.0035	0.973688	Endoplasmic_reticulum	LNCA_Liver
DLG1_MOUSE	Q811D0	1.19879	0.492263	Endoplasmic_reticulum	LNCA_Liver
EMC1_MOUSE	Q8C7X2	1.03337	0.725681	Endoplasmic_reticulum	LNCA_Liver
HMOX2_MOUSE	O70252	1.33358	0.00829283	Endoplasmic_reticulum	LNCA_Liver
EMC8_MOUSE	O70378	1.00655	0.811176	Endoplasmic_reticulum	LNCA_Liver
TMEDA_MOUSE	Q9D1D4	1.0406	0.661565	Endoplasmic_reticulum	LNCA_Liver
UFL1_MOUSE	Q8CCJ3	0.989439	0.852539	Endoplasmic_reticulum	LNCA_Liver
AIMP1_MOUSE	P31230	1.21069	0.0438758	Endoplasmic_reticulum	LNCA_Liver
SRP54_MOUSE	P14576	0.909045	0.118177	Endoplasmic_reticulum	LNCA_Liver
SRPRB_MOUSE	P47758	1.04366	0.289403	Endoplasmic_reticulum	LNCA_Liver
TPSN_MOUSE	Q9R233	1.05686	0.669924	Endoplasmic_reticulum	LNCA_Liver
NCLN_MOUSE	Q8VCM8	1.03017	0.361021	Endoplasmic_reticulum	LNCA_Liver
CP7A1_MOUSE	Q64505	1.10597	0.34156	Endoplasmic_reticulum	LNCA_Liver
PLCC_MOUSE	Q9D517	0.985776	0.790415	Endoplasmic_reticulum	LNCA_Liver
UBQL1_MOUSE	Q8R317	1.00859	0.881702	Endoplasmic_reticulum	LNCA_Liver
ACSL4_MOUSE	Q9QUJ7	0.974968	0.676324	Endoplasmic_reticulum	LNCA_Liver
RAB9A_MOUSE	Q9R0M6	0.993593	0.926943	Endoplasmic_reticulum	LNCA_Liver
DAD1_MOUSE	P61804	0.876341	0.00843628	Endoplasmic_reticulum	LNCA_Liver
FADS2_MOUSE	Q9Z0R9	0.659638	0.0224693	Endoplasmic_reticulum	LNCA_Liver
MIC26_MOUSE	Q9DCZ4	0.955096	0.392735	Endoplasmic_reticulum	LNCA_Liver
HM13_MOUSE	Q9D8V0	1.07898	0.20283	Endoplasmic_reticulum	LNCA_Liver
CACP_MOUSE	P47934	0.809635	0.00197151	Endoplasmic_reticulum	LNCA_Liver
NPC2_MOUSE	Q9Z0J0	1.09473	0.682122	Endoplasmic_reticulum	LNCA_Liver
ERG24_MOUSE	Q71KT5	0.693327	0.00222693	Endoplasmic_reticulum	LNCA_Liver
PML_MOUSE	Q60953	0.886226	0.291646	Endoplasmic_reticulum	LNCA_Liver
BI1_MOUSE	Q9D2C7	0.761319	0.0198	Endoplasmic_reticulum	LNCA_Liver
ZW10_MOUSE	O54692	1.09473	0.323856	Endoplasmic_reticulum	LNCA_Liver
BAP29_MOUSE	Q61334	1.17104	0.0230416	Endoplasmic_reticulum	LNCA_Liver
FAF2_MOUSE	Q3TDN2	0.955167	0.283361	Endoplasmic_reticulum	LNCA_Liver
NCEH1_MOUSE	Q8BLF1	0.920563	0.27217	Endoplasmic_reticulum	LNCA_Liver
EBP_MOUSE	P70245	0.940964	0.67018	Endoplasmic_reticulum	LNCA_Liver
STIM1_MOUSE	P70302	1.06166	0.206235	Endoplasmic_reticulum	LNCA_Liver
TRAM1_MOUSE	Q91V04	0.947441	0.578824	Endoplasmic_reticulum	LNCA_Liver
VAC14_MOUSE	Q80WQ2	0.961776	0.479278	Endoplasmic_reticulum	LNCA_Liver
DHC24_MOUSE	Q8VCH6	0.796572	0.327276	Endoplasmic_reticulum	LNCA_Liver
RS29_MOUSE	P62274	1.13559	0.590773	Endoplasmic_reticulum	LNCA_Liver
ERG28_MOUSE	Q9ERY9	1.01121	0.853184	Endoplasmic_reticulum	LNCA_Liver
PEMT_MOUSE	Q61907	1.12579	0.164285	Endoplasmic_reticulum	LNCA_Liver
TMED4_MOUSE	Q8R1V4	1.07854	0.180649	Endoplasmic_reticulum	LNCA_Liver
RTN3_MOUSE	Q9ES97	0.991822	0.900725	Endoplasmic_reticulum	LNCA_Liver
MARH5_MOUSE	Q3KNM2	0.913452	0.577001	Endoplasmic_reticulum	LNCA_Liver
ERO1A_MOUSE	Q8R180	0.94326	0.320066	Endoplasmic_reticulum	LNCA_Liver
PLOD1_MOUSE	Q9R0E2	0.949275	0.582681	Endoplasmic_reticulum	LNCA_Liver
ERP29_MOUSE	P57759	0.916621	0.214044	Endoplasmic_reticulum	LNCA_Liver
CISD2_MOUSE	Q9CQB5	0.989921	0.830855	Endoplasmic_reticulum	LNCA_Liver
TAP2_MOUSE	P36371	1.18942	0.320199	Endoplasmic_reticulum	LNCA_Liver
UBXN4_MOUSE	Q8VCH8	0.979635	0.705867	Endoplasmic_reticulum	LNCA_Liver
UFSP2_MOUSE	Q99K23	1.00125	0.949851	Endoplasmic_reticulum	LNCA_Liver
DHCR7_MOUSE	O88455	0.956007	0.379563	Endoplasmic_reticulum	LNCA_Liver
ERO1B_MOUSE	Q8R2E9	0.954202	0.601184	Endoplasmic_reticulum	LNCA_Liver
DERL2_MOUSE	Q8BNI4	0.891527	0.374087	Endoplasmic_reticulum	LNCA_Liver
ZFYV1_MOUSE	Q810J8	1.10507	0.588203	Endoplasmic_reticulum	LNCA_Liver
MYDGF_MOUSE	Q9CPT4	0.9272	0.378819	Endoplasmic_reticulum	LNCA_Liver
FADS1_MOUSE	Q920L1	0.911835	0.0672058	Endoplasmic_reticulum	LNCA_Liver
MSMO1_MOUSE	Q9CRA4	1.0631	0.485788	Endoplasmic_reticulum	LNCA_Liver
RCN2_MOUSE	Q8BP92	1.02887	0.473387	Endoplasmic_reticulum	LNCA_Liver
PGH1_MOUSE	P22437	1.02441	0.761187	Endoplasmic_reticulum	LNCA_Liver
MSPD2_MOUSE	Q9CWP6	0.939987	0.645269	Endoplasmic_reticulum	LNCA_Liver
SOAT2_MOUSE	O88908	1.27083	0.325588	Endoplasmic_reticulum	LNCA_Liver
SE1L1_MOUSE	Q9Z2G6	0.925326	0.573465	Endoplasmic_reticulum	LNCA_Liver
RCN1_MOUSE	Q05186	1.21182	0.212444	Endoplasmic_reticulum	LNCA_Liver
SGPL1_MOUSE	Q8R0X7	0.963	0.570383	Endoplasmic_reticulum	LNCA_Liver
ITPR3_MOUSE	P70227	0.911622	0.280109	Endoplasmic_reticulum	LNCA_Liver
GBRL1_MOUSE	Q8R3R8	0.932477	0.749213	Endoplasmic_reticulum	LNCA_Liver
DHRS7_MOUSE	Q9CXR1	1.02351	0.518923	Endoplasmic_reticulum	LNCA_Liver
GORS2_MOUSE	Q99JX3	1.00562	0.970711	Endoplasmic_reticulum	LNCA_Liver
ARM10_MOUSE	Q9D0L7	1.09553	0.80905	Endoplasmic_reticulum	LNCA_Liver
AT131_MOUSE	Q9EPE9	1.10123	0.464269	Endoplasmic_reticulum	LNCA_Liver
GT251_MOUSE	Q8K297	1.2121	0.0600134	Endoplasmic_reticulum	LNCA_Liver
CDS2_MOUSE	Q99L43	0.944006	0.441797	Endoplasmic_reticulum	LNCA_Liver
OSBP1_MOUSE	Q3B7Z2	0.999592	0.994193	Endoplasmic_reticulum	LNCA_Liver
CLCC1_MOUSE	Q99LI2	1.0791	0.267467	Endoplasmic_reticulum	LNCA_Liver
TOIP2_MOUSE	Q8BYU6	1.10249	0.0255055	Endoplasmic_reticulum	LNCA_Liver
PCY1B_MOUSE	Q811Q9	0.956259	0.310134	Endoplasmic_reticulum	LNCA_Liver
RAB21_MOUSE	P35282	1.02196	0.525872	Endoplasmic_reticulum	LNCA_Liver
FDFT_MOUSE	P53798	0.891195	0.421003	Endoplasmic_reticulum	LNCA_Liver
ERG1_MOUSE	P52019	1.00885	0.867689	Endoplasmic_reticulum	LNCA_Liver
UBA5_MOUSE	Q8VE47	1.11389	0.58224	Endoplasmic_reticulum	LNCA_Liver
SPCS2_MOUSE	Q9CYN2	1.12098	0.0357175	Endoplasmic_reticulum	LNCA_Liver
LBR_MOUSE	Q3U9G9	1.09359	0.243404	Endoplasmic_reticulum	LNCA_Liver
ATG4B_MOUSE	Q8BGE6	0.923007	0.394698	Endoplasmic_reticulum	LNCA_Liver
ESYT2_MOUSE	Q3TZZ7	1.05267	0.238617	Endoplasmic_reticulum	LNCA_Liver
PLPL8_MOUSE	Q8K1N1	0.812229	0.0632536	Endoplasmic_reticulum	LNCA_Liver
[truncated: 3,117 more rows]

## Sheet: liver_specific_gene_981
Gene	Gene synonym	Ensembl	Gene description	Uniprot	Chromosome	Position	Protein class	Biological process	Molecular function	Disease involvement	Evidence	HPA evidence	UniProt evidence	NeXtProt evidence	RNA tissue specificity	RNA tissue distribution	RNA tissue specificity score	RNA tissue specific nTPM	RNA single cell type specificity	RNA single cell type distribution	RNA single cell type specificity score	RNA single cell type specific nTPM	RNA cancer specificity	RNA cancer distribution	RNA cancer specificity score	RNA cancer specific FPKM	RNA brain regional specificity	RNA brain regional distribution	RNA brain regional specificity score	RNA brain regional specific nTPM	RNA blood cell specificity	RNA blood cell distribution	RNA blood cell specificity score	RNA blood cell specific nTPM	RNA blood lineage specificity	RNA blood lineage distribution	RNA blood lineage specificity score	RNA blood lineage specific nTPM	RNA cell line specificity	RNA cell line distribution	RNA cell line specificity score	RNA cell line specific nTPM	RNA mouse brain regional specificity	RNA mouse brain regional distribution	RNA mouse brain regional specificity score	RNA mouse brain regional specific nTPM	RNA pig brain regional specificity	RNA pig brain regional distribution	RNA pig brain regional specificity score
SPP2	SPP24	ENSG00000072080	Secreted phosphoprotein 2	Q13103	2	234050679-234077134	Plasma proteins, Predicted intracellular proteins, Predicted secreted proteins				Evidence at protein level	Evidence at transcript level	Evidence at protein level	Evidence at protein level	Tissue enriched	Detected in single	4368	liver: 523.3	Cell type enriched	Detected in some	20	Hepatocytes: 258.7	Cancer enriched	Detected in some	112	liver cancer: 65.3	Not detected	Not detected			Not detected in immune cells	Not detected			Not detected	Not detected			Not detected	Not detected			Low region specificity	Detected in some			Low region specificity	Detected in all
AHSG	A2HS, FETUA, HSGA	ENSG00000145192	Alpha 2-HS glycoprotein	P02765	3	186613060-186621318	Cancer-related genes, Disease related genes, Human disease related genes, Plasma proteins, Predicted secreted proteins	Mineral balance		Cancer-related genes, Disease variant, Hypotrichosis, Mental retardation	Evidence at protein level	Evidence at protein level	Evidence at protein level	Evidence at protein level	Tissue enriched	Detected in some	4297	liver: 5864.7	Cell type enriched	Detected in some	38	Hepatocytes: 1242.5	Cancer enriched	Detected in some	284	liver cancer: 1231.6	Not detected	Not detected			Not detected in immune cells	Not detected			Not detected	Not detected			Cell line enriched	Detected in some	78	Hep G2: 2287.3	Not detected	Not detected			Not detected	Not detected
MBL2	COLEC1, MBL	ENSG00000165471	Mannose binding lectin 2	P11226	10	52765380-52772784	Human disease related genes, Plasma proteins, Predicted secreted proteins	Complement activation lectin pathway, Complement pathway, Immunity, Innate immunity			Evidence at protein level	Evidence at protein level	Evidence at protein level	Evidence at protein level	Tissue enriched	Detected in single	2833	liver: 283.2	Cell type enriched	Detected in some	66	Hepatocytes: 238.5	Cancer enriched	Detected in single	275	liver cancer: 22.6	Not detected	Not detected			Not detected in immune cells	Not detected			Not detected	Not detected			Cell line enriched	Detected in single	10	Hep G2: 2.2	Not detected	Not detected			Region enriched	Detected in single	11
CFHR2	CFHL2, FHR2, HFL3	ENSG00000080910	Complement factor H related 2	P36980	1	196943738-196959622	Plasma proteins, Predicted secreted proteins				Evidence at protein level	Evidence at protein level	Evidence at protein level	Evidence at protein level	Tissue enriched	Detected in single	2749	liver: 1322.7	Cell type enriched	Detected in some	14	Hepatocytes: 38.5	Cancer enriched	Detected in single	175	liver cancer: 8.7	Not detected	Not detected			Not detected in immune cells	Not detected			Not detected	Not detected			Not detected	Not detected
F9	FIX	ENSG00000101981	Coagulation factor IX	P00740	X	139530739-139563459	Candidate cardiovascular disease genes, Disease related genes, Enzymes, FDA approved drug targets, Human disease related genes, Plasma proteins, Predicted secreted proteins	Blood coagulation, Hemostasis	Hydrolase, Protease, Serine protease	Disease variant, FDA approved drug targets, Hemophilia, Thrombophilia	Evidence at protein level	Evidence at transcript level	Evidence at protein level	Evidence at protein level	Tissue enriched	Detected in single	2470	liver: 710.7	Cell type enriched	Detected in some	32	Hepatocytes: 609.1	Cancer enriched	Detected in single	1354	liver cancer: 67.6	Not detected	Not detected			Not detected in immune cells	Not detected			Not detected	Not detected			Not detected	Not detected			Not detected	Not detected			Not detected	Not detected
CFHR5	CFHL5, FHR-5, FHR5	ENSG00000134389	Complement factor H related 5	Q9BXR6	1	196977556-197009678	Disease related genes, Human disease related genes, Plasma proteins, Predicted secreted proteins			Disease variant, Hemolytic uremic syndrome	Evidence at protein level	Evidence at protein level	Evidence at protein level	Evidence at protein level	Tissue enriched	Detected in single	1689	liver: 168.8	Cell type enriched	Detected in some	19	Hepatocytes: 102.7	Cancer enriched	Detected in single	396	liver cancer: 57.1	Not detected	Not detected			Not detected in immune cells	Not detected			Not detected	Not detected			Not detected	Not detected
F2		ENSG00000180210	Coagulation factor II, thrombin	P00734	11	46719196-46739506	Cancer-related genes, Candidate cardiovascular disease genes, Disease related genes, Enzymes, FDA approved drug targets, Human disease related genes, Metabolic proteins, Plasma proteins, Predicted intracellular proteins, Predicted secreted proteins	Acute phase, Blood coagulation, Hemostasis	Hydrolase, Protease, Serine protease	Cancer-related genes, Disease variant, FDA approved drug targets, Thrombophilia	Evidence at protein level	Evidence at protein level	Evidence at protein level	Evidence at protein level	Tissue enriched	Detected in single	1655	liver: 1227.2	Cell type enriched	Detected in some	26	Hepatocytes: 991.0	Cancer enriched	Detected in some	110	liver cancer: 508.2	Not detected	Not detected			Not detected in immune cells	Not detected			Not detected	Not detected			Cell line enriched	Detected in some	22	Hep G2: 281.0	Not detected	Not detected			Low region specificity	Detected in all
A1BG		ENSG00000121410	Alpha-1-B glycoprotein	P04217	19	58345178-58353492	Plasma proteins, Predicted intracellular proteins, Predicted secreted proteins				Evidence at protein level	Evidence at protein level	Evidence at protein level	Evidence at protein level	Tissue enriched	Detected in single	1492	liver: 1234.7	Cell type enriched	Detected in many	13	Hepatocytes: 1548.5	Cancer enriched	Detected in single	85	liver cancer: 22.3	Not detected	Not detected			Not detected in immune cells	Not detected			Not detected	Not detected			Cell line enhanced	Detected in some		Hep G2: 2.5;RH-30: 1.3	Not detected	Not detected			Low region specificity	Detected in some
APOA2		ENSG00000158874	Apolipoprotein A2	P02652	1	161222292-161223631	Cancer-related genes, Candidate cardiovascular disease genes, Metabolic proteins, Plasma proteins, Predicted intracellular proteins, Predicted secreted proteins	Host-virus interaction, Lipid transport, Transport		Cancer-related genes	Evidence at protein level	Evidence at protein level	Evidence at protein level	Evidence at protein level	Tissue enriched	Detected in many	1385	liver: 36306.5	Cell type enriched	Detected in some	75	Hepatocytes: 50065.8	Cancer enriched	Detected in many	329	liver cancer: 11230.1	Low region specificity	Detected in some			Not detected in immune cells	Not detected			Not detected	Not detected			Cell line enriched	Detected in some	9	Hep G2: 16822.4	Low region specificity	Detected in all			Low region specificity	Detected in all
SERPINC1	AT3, ATIII, MGC22579	ENSG00000117601	Serpin family C member 1	P01008	1	173903800-173917327	Candidate cardiovascular disease genes, Disease related genes, FDA approved drug targets, Human disease related genes, Plasma proteins, Predicted secreted proteins	Blood coagulation, Hemostasis	Heparin-binding, Protease inhibitor, Serine protease inhibitor	Disease variant, FDA approved drug targets, Thrombophilia	Evidence at protein level	Evidence at protein level	Evidence at protein level	Evidence at protein level	Tissue enriched	Detected in some	1339	liver: 5098.2	Cell type enriched	Detected in some	49	Hepatocytes: 2707.9	Cancer enriched	Detected in some	871	liver cancer: 1504.0	Not detected	Not detected			Not detected in immune cells	Not detected			Not detected	Not detected			Cell line enriched	Detected in some	37	Hep G2: 84.2	Not detected	Not detected			Low region specificity	Detected in many
APOC4-APOC2		ENSG00000224916	APOC4-APOC2 readthrough (NMD candidate)		19	44942238-44949565	Predicted membrane proteins				Evidence at protein level	Evidence at protein level			Tissue enriched	Detected in some	1257	liver: 2239.2	Cell type enriched	Detected in some	12	Hepatocytes: 147.1	Cancer enriched	Detected in some	17	liver cancer: 9.6	Not detected	Not detected			Not detected in immune cells	Not detected			Not detected	Not detected			Cell line enriched	Detected in single	5	THP-1: 4.2
ACSM2A	A-923A4.1, ACSM2, MGC150530	ENSG00000183747	Acyl-CoA synthetase medium chain family member 2A	Q08AH3	16	20451461-20487669	Enzymes, Metabolic proteins, Predicted intracellular proteins, Predicted membrane proteins	Fatty acid metabolism, Lipid metabolism	Ligase		Evidence at protein level	Evidence at protein level	Evidence at protein level	Evidence at protein level	Group enriched	Detected in some	1182	kidney: 279.8;liver: 366.3	Group enriched	Detected in some	17	Hepatocytes: 708.7;Proximal tubular cells: 372.5	Group enriched	Detected in some	479	liver cancer: 22.7;renal cancer: 25.1	Not detected	Not detected			Not detected in immune cells	Not detected			Not detected	Not detected			Cell line enriched	Detected in single	5	Hep G2: 1.9
HPX		ENSG00000110169	Hemopexin	P02790	11	6431049-6442617	Candidate cardiovascular disease genes, Plasma proteins, Predicted secreted proteins	Host-virus interaction, Transport			Evidence at protein level	Evidence at transcript level	Evidence at protein level	Evidence at protein level	Tissue enriched	Detected in many	908	liver: 5485.4	Cell type enriched	Detected in some	38	Hepatocytes: 6095.8	Cancer enriched	Detected in many	79	liver cancer: 571.1	Low region specificity	Detected in some			Not detected in immune cells	Not detected			Not detected	Not detected			Cell line enriched	Detected in some	7	Hep G2: 21.3	Not detected	Not detected			Low region specificity	Detected in all
ITIH1	H1P, IATIH, ITIH	ENSG00000055957	Inter-alpha-trypsin inhibitor heavy chain 1	P19827	3	52777595-52792068	Plasma proteins, Predicted intracellular proteins, Predicted secreted proteins		Protease inhibitor, Serine protease inhibitor		Evidence at protein level	Evidence at protein level	Evidence at protein level	Evidence at protein level	Tissue enriched	Detected in some	782	liver: 1517.2	Cell type enriched	Detected in some	34	Hepatocytes: 1087.0	Cancer enriched	Detected in some	598	liver cancer: 329.1	Not detected	Not detected			Not detected in immune cells	Not detected			Not detected	Not detected			Cell line enhanced	Detected in some		ASC diff: 5.3;Hep G2: 1.7;HL-60: 1.3	Not detected	Not detected			Not detected	Not detected
UGT1A9	HLUGP4, LUGP4, UGT1AI	ENSG00000241119	UDP glucuronosyltransferase family 1 member A9	O60656	2	233671898-233773300	Cancer-related genes, Enzymes, Metabolic proteins, Predicted membrane proteins		Glycosyltransferase, Transferase	Cancer-related genes	Evidence at protein level	Evidence at transcript level	Evidence at protein level	Evidence at protein level	Group enriched	Detected in some	650	kidney: 462.8;liver: 197.1	Group enriched	Detected in some	11	Hepatocytes: 7.5;Proximal tubular cells: 6.6	Group enriched	Detected in some	157	liver cancer: 16.1;renal cancer: 16.5	Not detected	Not detected			Not detected in immune cells	Not detected			Not detected	Not detected			Group enriched	Detected in some	13	A549: 1.4;RT4: 1.2
SLCO1B1	LST-1, OATP-C, OATP1B1, SLC21A6	ENSG00000134538	Solute carrier organic anion transporter family member 1B1	Q9Y6L6	12	21131194-21239796	Disease related genes, Human disease related genes, Metabolic proteins, Plasma proteins, Potential drug targets, Predicted membrane proteins, Transporters	Ion transport, Transport			Evidence at protein level	Evidence at protein level	Evidence at protein level	Evidence at protein level	Tissue enriched	Detected in single	613	liver: 541.6	Cell type enriched	Detected in some	9	Hepatocytes: 83.1	Cancer enriched	Detected in some	96	liver cancer: 52.6	Not detected	Not detected			Not detected in immune cells	Not detected			Not detected	Not detected			Cell line enhanced	Detected in some		HeLa: 1.1;NTERA-2: 1.3;RPMI-8226: 1.8;SuSa: 2.2
SERPINA7	TBG	ENSG00000123561	Serpin family A member 7	P05543	X	106032435-106038727	Plasma proteins, Predicted secreted proteins				Evidence at protein level	Evidence at protein level	Evidence at protein level	Evidence at protein level	Tissue enriched	Detected in single	612	liver: 284.5	Cell type enriched	Detected in some	27	Hepatocytes: 182.8	Cancer enriched	Detected in single	203	liver cancer: 82.4	Not detected	Not detected			Not detected in immune cells	Not detected			Not detected	Not detected			Cell line enriched	Detected in single	475	Hep G2: 69.2	Not detected	Not detected			Not detected	Not detected
HAO1	GOX, GOX1	ENSG00000101323	Hydroxyacid oxidase 1	Q9UJM8	20	7882985-7940458	Enzymes, FDA approved drug targets, Metabolic proteins, Predicted intracellular proteins		Oxidoreductase	FDA approved drug targets	Evidence at protein level	Evidence at protein level	Evidence at protein level	Evidence at protein level	Tissue enriched	Detected in some	582	liver: 612.8	Cell type enriched	Detected in some	22	Hepatocytes: 301.4	Cancer enriched	Detected in some	184	liver cancer: 93.4	Not detected	Not detected			Not detected in immune cells	Not detected			Not detected	Not detected			Not detected	Not detected			Not detected	Not detected			Low region specificity	Detected in many
CFHR3	CFHL3, DOWN16, FHR-3, FHR3, HLF4	ENSG00000116785	Complement factor H related 3	Q02985	1	196774813-196795407	Disease related genes, Human disease related genes, Plasma proteins, Predicted secreted proteins			Hemolytic uremic syndrome	Evidence at protein level	Evidence at transcript level	Evidence at protein level	Evidence at protein level	Tissue enriched	Detected in single	581	liver: 510.0	Cell type enriched	Detected in some	12	Hepatocytes: 205.5	Cancer enriched	Detected in single	80	liver cancer: 27.9	Not detected	Not detected			Not detected in immune cells	Not detected			Not detected	Not detected			Cell line enhanced	Detected in some		NTERA-2: 1.7;SuSa: 1.5;T-47d: 3.6;U-266/70: 6.4
APOH	B2G1, BG	ENSG00000091583	Apolipoprotein H	P02749	17	66212033-66256525	Candidate cardiovascular disease genes, Plasma proteins, Predicted intracellular proteins, Predicted secreted proteins		Heparin-binding		Evidence at protein level	Evidence at protein level	Evidence at protein level	Evidence at protein level	Tissue enriched	Detected in some	562	liver: 18114.5	Cell type enriched	Detected in some	41	Hepatocytes: 7680.6	Cancer enriched	Detected in many	232	liver cancer: 2878.9	Not detected	Not detected			Not detected in immune cells	Not detected			Not detected	Not detected			Cell line enriched	Detected in some	21	Hep G2: 1253.3	Low region specificity	Detected in many			Not detected	Not detected
ITIH2	H2P	ENSG00000151655	Inter-alpha-trypsin inhibitor heavy chain 2	P19823	10	7703316-7749520	Plasma proteins, Predicted secreted proteins		Protease inhibitor, Serine protease inhibitor		Evidence at protein level	Evidence at protein level	Evidence at protein level	Evidence at protein level	Tissue enriched	Detected in some	494	liver: 2173.8	Cell type enriched	Detected in some	4	Hepatocytes: 489.6	Cancer enriched	Detected in many	279	liver cancer: 626.9	Region enhanced	Detected in some		cerebral cortex: 4.3	Not detected in immune cells	Not detected			Not detected	Not detected			Cell line enriched	Detected in some	453	Hep G2: 1103.0	Low region specificity	Detected in all			Not detected	Not detected
CFHR4	CFHL4, FHR-4, FHR4	ENSG00000134365	Complement factor H related 4	Q92496	1	196888014-196918713	Plasma proteins, Predicted secreted proteins				Evidence at protein level	Evidence at transcript level	Evidence at protein level	Evidence at protein level	Tissue enriched	Detected in single	432	liver: 125.0	Cell type enriched	Detected in some	28	Hepatocytes: 62.6	Cancer enriched	Detected in single	145	liver cancer: 13.3	Not detected	Not detected			Not detected in immune cells	Not detected			Not detected	Not detected			Cell line enhanced	Detected in single		U-266/70: 1.3					Low region specificity	Detected in all
UROC1	FLJ31300, HMFN0320	ENSG00000159650	Urocanate hydratase 1	Q96N76	3	126481166-126517773	Disease related genes, Enzymes, Human disease related genes, Metabolic proteins, Plasma proteins, Potential drug targets, Predicted intracellular proteins	Histidine metabolism	Lyase	Disease variant	Evidence at protein level	Evidence at protein level	Evidence at protein level	Evidence at protein level	Tissue enriched	Detected in single	391	liver: 117.6	Cell type enriched	Detected in some	4	Hepatocytes: 62.2	Cancer enriched	Detected in single	100	liver cancer: 12.1	Not detected	Not detected			Not detected in immune cells	Not detected			Not detected	Not detected			Cell line enriched	Detected in single	8	NB-4: 4.0	Not detected	Not detected			Low region specificity	Detected in all
FGA		ENSG00000171560	Fibrinogen alpha chain	P02671	4	154583128-154590745	Cancer-related genes, Candidate cardiovascular disease genes, Disease related genes, FDA approved drug targets, Human disease related genes, Metabolic proteins, Plasma proteins, Predicted secreted proteins	Adaptive immunity, Blood coagulation, Hemostasis, Immunity, Innate immunity		Amyloidosis, Cancer-related genes, Disease variant, FDA approved drug targets	Evidence at protein level	Evidence at protein level	Evidence at protein level	Evidence at protein level	Tissue enriched	Detected in many	387	liver: 18550.1	Cell type enriched	Detected in some	41	Hepatocytes: 17365.8	Cancer enriched	Detected in many	43	liver cancer: 2431.6	Not detected	Not detected			Not detected in immune cells	Not detected			Not detected	Not detected			Cell line enriched	Detected in some	15	Hep G2: 429.3	Not detected	Not detected			Not detected	Not detected
FGB		ENSG00000171564	Fibrinogen beta chain	P02675	4	154563011-154572807	Cancer-related genes, Candidate cardiovascular disease genes, Disease related genes, FDA approved drug targets, Human disease related genes, Plasma proteins, Predicted intracellular proteins, Predicted secreted proteins	Adaptive immunity, Blood coagulation, Hemostasis, Immunity, Innate immunity		Cancer-related genes, Disease variant, FDA approved drug targets	Evidence at protein level	Evidence at protein level	Evidence at protein level	Evidence at protein level	Tissue enriched	Detected in some	387	liver: 18093.6	Cell type enriched	Detected in some	40	Hepatocytes: 17273.6	Cancer enriched	Detected in many	42	liver cancer: 2262.6	Not detected	Not detected			Not detected in immune cells	Not detected			Not detected	Not detected			Cell line enriched	Detected in some	12	Hep G2: 249.9	Not detected	Not detected			Low region specificity	Detected in all
SLC22A1	OCT1	ENSG00000175003	Solute carrier family 22 member 1	O15245	6	160121815-160158718	Metabolic proteins, Predicted intracellular proteins, Predicted membrane proteins, Transporters	Ion transport, Transport			Evidence at protein level	Evidence at transcript level	Evidence at protein level	Evidence at protein level	Tissue enriched	Detected in some	381	liver: 614.5	Cell type enriched	Detected in some	20	Hepatocytes: 966.3	Cancer enriched	Detected in some	81	liver cancer: 83.0	Not detected	Not detected			Immune cell enriched	Detected in single	12	neutrophil: 3.5	Lineage enriched	Detected in single	12	granulocytes: 3.5	Not detected	Not detected			Not detected	Not detected			Not detected	Not detected
SLC25A47	C14orf68	ENSG00000140107	Solute carrier family 25 member 47	Q6Q0C1	14	100323339-100330421	Predicted membrane proteins, Transporters	Transport			Evidence at protein level	Evidence at transcript level	Evidence at transcript level	Evidence at protein level	Tissue enriched	Detected in some	366	liver: 539.1	Cell type enriched	Detected in some	40	Hepatocytes: 270.2	Cancer enriched	Detected in single	273	liver cancer: 56.9	Not detected	Not detected			Not detected in immune cells	Not detected			Not detected	Not detected			Cell line enhanced	Detected in single		Hep G2: 1.6	Low region specificity	Detected in all			Low region specificity	Detected in single
CYP2C8	CPC8	ENSG00000138115	Cytochrome P450 family 2 subfamily C member 8	P10632	10	95036772-95069497	Enzymes, Metabolic proteins, Plasma proteins, Predicted intracellular proteins	Lipid metabolism, Steroid metabolism	Monooxygenase, Oxidoreductase		Evidence at protein level	Evidence at protein level	Evidence at protein level	Evidence at protein level	Tissue enriched	Detected in many	359	liver: 2174.2	Cell type enriched	Detected in some	12	Hepatocytes: 1834.2	Cancer enriched	Detected in some	82	liver cancer: 102.3	Low region specificity	Detected in all			Not detected in immune cells	Not detected			Not detected	Not detected			Not detected	Not detected
APOF		ENSG00000175336	Apolipoprotein F	Q13790	12	56360568-56362857	Plasma proteins, Predicted secreted proteins	Cholesterol metabolism, Lipid metabolism, Lipid transport, Steroid metabolism, Sterol metabolism, Transport			Evidence at protein level	Evidence at transcript level	Evidence at protein level	Evidence at protein level	Tissue enriched	Detected in some	333	liver: 420.1	Cell type enriched	Detected in some	21	Hepatocytes: 341.9	Cancer enriched	Detected in some	6	liver cancer: 34.8	Low region specificity	Detected in single			Not detected in immune cells	Not detected			Not detected	Not detected			Cell line enriched	Detected in single	10	Hep G2: 4.3	Not detected	Not detected			Not detected	Not detected
CYP4A11	CYP4A2, CYP4AII	ENSG00000187048	Cytochrome P450 family 4 subfamily A member 11	Q02928	1	46929177-46941484	Enzymes, Metabolic proteins, Predicted membrane proteins	Fatty acid metabolism, Lipid metabolism	Monooxygenase, Oxidoreductase		Evidence at protein level	Evidence at transcript level	Evidence at protein level	Evidence at protein level	Group enriched	Detected in some	333	kidney: 220.8;liver: 864.1	Cell type enriched	Detected in some	5	Hepatocytes: 563.8	Cancer enriched	Detected in some	5	liver cancer: 73.4	Not detected	Not detected			Not detected in immune cells	Not detected			Not detected	Not detected			Not detected	Not detected
FGG		ENSG00000171557	Fibrinogen gamma chain	P02679	4	154604134-154612967	Cancer-related genes, Candidate cardiovascular disease genes, Disease related genes, FDA approved drug targets, Human disease related genes, Plasma proteins, Predicted intracellular proteins, Predicted secreted proteins	Blood coagulation, Hemostasis		Cancer-related genes, Disease variant, FDA approved drug targets	Evidence at protein level	Evidence at protein level	Evidence at protein level	Evidence at protein level	Tissue enriched	Detected in many	329	liver: 16694.5	Cell type enriched	Detected in some	16	Hepatocytes: 10221.7	Cancer enriched	Detected in many	19	liver cancer: 1503.5	Not detected	Not detected			Not detected in immune cells	Not detected			Not detected	Not detected			Cell line enriched	Detected in some	56	Hep G2: 735.3	Not detected	Not detected			Not detected	Not detected
ORM2	AGP-B, AGP-B', AGP2	ENSG00000228278	Orosomucoid 2	P19652	9	114329869-114333251	Plasma proteins, Predicted secreted proteins	Acute phase, Transport			Evidence at protein level	Evidence at transcript level	Evidence at protein level	Evidence at protein level	Tissue enriched	Detected in many	327	liver: 8946.0	Cell type enriched	Detected in some	41	Hepatocytes: 10792.5	Cancer enriched	Detected in many	34	liver cancer: 873.1	Not detected	Not detected			Immune cell enriched	Detected in single	40	neutrophil: 12.0	Lineage enriched	Detected in single	40	granulocytes: 12.0	Cell line enriched	Detected in some	232	Hep G2: 831.1
AGXT	AGT, AGT1, AGXT1, PH1, SPAT, SPT	ENSG00000172482	Alanine--glyoxylate and serine--pyruvate aminotransferase	P21549	2	240868824-240880502	Disease related genes, Enzymes, Human disease related genes, Metabolic proteins, Plasma proteins, Potential drug targets, Predicted intracellular proteins		Aminotransferase, Transferase	Disease variant	Evidence at protein level	Evidence at protein level	Evidence at protein level	Evidence at protein level	Tissue enriched	Detected in some	322	liver: 2217.2	Cell type enriched	Detected in some	5	Hepatocytes: 2037.9	Cancer enriched	Detected in some	425	liver cancer: 253.1	Not detected	Not detected			Not detected in immune cells	Not detected			Not detected	Not detected			Cell line enriched	Detected in some	4	Hep G2: 5.2	Not detected	Not detected			Not detected	Not detected
CYP1A2	CP12, P3-450	ENSG00000140505	Cytochrome P450 family 1 subfamily A member 2	P05177	15	74748845-74756607	Cancer-related genes, Enzymes, Metabolic proteins, Predicted membrane proteins	Fatty acid metabolism, Lipid metabolism, Steroid metabolism, Sterol metabolism	Lyase, Monooxygenase, Oxidoreductase	Cancer-related genes	Evidence at protein level	Evidence at protein level	Evidence at protein level	Evidence at protein level	Tissue enriched	Detected in some	311	liver: 517.6	Cell type enriched	Detected in some	57	Hepatocytes: 85.7	Group enriched	Detected in some	22	liver cancer: 25.3;urothelial cancer: 6.5	Low region specificity	Detected in some			Immune cell enhanced	Detected in some		neutrophil: 2.1	Low lineage specificity	Detected in single			Cell line enhanced	Detected in some		SK-BR-3: 2.3	Not detected	Not detected			Not detected	Not detected
CYP2E1	CYP2E	ENSG00000130649	Cytochrome P450 family 2 subfamily E member 1	P05181	10	133520406-133561220	Cancer-related genes, Enzymes, Metabolic proteins, Predicted intracellular proteins	Fatty acid metabolism, Lipid metabolism	Monooxygenase, Oxidoreductase	Cancer-related genes	Evidence at protein level	Evidence at protein level	Evidence at protein level	Evidence at protein level	Tissue enriched	Detected in many	308	liver: 10463.6	Cell type enriched	Detected in many	58	Hepatocytes: 6272.7	Cancer enriched	Detected in some	278	liver cancer: 265.3	Low region specificity	Detected in all			Immune cell enhanced	Detected in some		MAIT T-cell: 2.5;myeloid DC: 6.2	Group enriched	Detected in many	16	dendritic cells: 6.2;T-cells: 2.5	Cell line enhanced	Detected in many		HaCaT: 11.0;HL-60: 8.9;HMC-1: 8.9;NB-4: 24.0	Not detected	Not detected			Low region specificity	Detected in all
ADH1A	ADH1	ENSG00000187758	Alcohol dehydrogenase 1A (class I), alpha polypeptide	P07327	4	99276369-99291003	Enzymes, FDA approved drug targets, Metabolic proteins, Plasma proteins, Predicted intracellular proteins		Oxidoreductase	FDA approved drug targets	Evidence at protein level	Evidence at protein level	Evidence at protein level	Evidence at protein level	Tissue enriched	Detected in some	305	liver: 2761.4	Cell type enriched	Detected in some	12	Hepatocytes: 200.9	Cancer enriched	Detected in some	251	liver cancer: 165.9	Not detected	Not detected			Not detected in immune cells	Not detected			Not detected	Not detected			Cell line enriched	Detected in some	7	ASC diff: 8.2
C9		ENSG00000113600	Complement C9	P02748	5	39284140-39424868	Disease related genes, Human disease related genes, Plasma proteins, Predicted secreted proteins	Complement alternate pathway, Complement pathway, Cytolysis, Immunity, Innate immunity		Age-related macular degeneration, Disease variant	Evidence at protein level	Evidence at protein level	Evidence at protein level	Evidence at protein level	Tissue enriched	Detected in some	287	liver: 1408.7	Cell type enriched	Detected in some	37	Hepatocytes: 1962.3	Cancer enriched	Detected in single	244	liver cancer: 90.4	Not detected	Not detected			Not detected in immune cells	Not detected			Not detected	Not detected			Cell line enriched	Detected in some	5	JURKAT: 9.7	Not detected	Not detected			Low region specificity	Detected in many
CFHR1	CFHL, CFHL1, CFHL1P, CFHR1P, FHR1, H36-1, H36-2, HFL1, HFL2	ENSG00000244414	Complement factor H related 1	Q03591	1	196819731-196832189	Cancer-related genes, Disease related genes, Human disease related genes, Plasma proteins, Predicted secreted proteins			Cancer-related genes, Hemolytic uremic syndrome	Evidence at protein level	Evidence at protein level	Evidence at protein level	Evidence at protein level	Tissue enriched	Detected in some	276	liver: 2098.7	Cell type enriched	Detected in some	7	Hepatocytes: 320.0	Cancer enriched	Detected in single	798	liver cancer: 182.4	Not detected	Not detected			Not detected in immune cells	Not detected			Not detected	Not detected			Cell line enhanced	Detected in some		ASC diff: 1.0;HeLa: 1.2;HL-60: 2.0;U-266/70: 2.4	Not detected	Not detected
APOC4		ENSG00000267467	Apolipoprotein C4	P55056	19	44942237-44945496	Plasma proteins, Predicted secreted proteins	Lipid transport, Transport			Evidence at protein level	Evidence at transcript level	Evidence at protein level	Evidence at protein level	Tissue enriched	Detected in some	228	liver: 634.1	Cell type enriched	Detected in single	37	Hepatocytes: 3.8	Cancer enriched	Detected in single	15	liver cancer: 0.7	Region enriched	Detected in single	4	white matter: 2.7	Immune cell enhanced	Detected in single		neutrophil: 1.0	Low lineage specificity	Detected in single			Cell line enhanced	Detected in some		SK-MEL-30: 2.4;TIME: 1.2	Not detected	Not detected
F12		ENSG00000131187	Coagulation factor XII	P00748	5	177402141-177409564	Candidate cardiovascular disease genes, Disease related genes, Enzymes, FDA approved drug targets, Human disease related genes, Plasma proteins, Predicted secreted proteins	Blood coagulation, Fibrinolysis, Hemostasis	Hydrolase, Protease, Serine protease	Disease variant, FDA approved drug targets	Evidence at protein level	Evidence at protein level	Evidence at protein level	Evidence at protein level	Tissue enriched	Detected in some	226	liver: 609.5	Cell type enriched	Detected in many	8	Hepatocytes: 523.0	Cancer enriched	Detected in many	21	liver cancer: 171.0	Low region specificity	Detected in many			Group enriched	Detected in some	5	classical monocyte: 1.2;eosinophil: 3.6	Group enriched	Detected in many	5	granulocytes: 3.6;monocytes: 1.2	Cell line enhanced	Detected in some		HDLM-2: 7.1;MCF7: 9.0;PC-3: 6.4;SH-SY5Y: 4.3;U-937: 4.6	Low region specificity	Detected in single			Low region specificity	Detected in many
APOA5	APOA-V, RAP3	ENSG00000110243	Apolipoprotein A5	Q6Q788	11	116789367-116792420	Disease related genes, Human disease related genes, Metabolic proteins, Plasma proteins, Predicted secreted proteins	Lipid transport, Transport		Disease variant	Evidence at protein level	Evidence at transcript level	Evidence at protein level	Evidence at protein level	Tissue enriched	Detected in some	216	liver: 586.9	Cell type enriched	Detected in some	88	Hepatocytes: 1249.5	Cancer enriched	Detected in single	489	liver cancer: 112.2	Not detected	Not detected			Not detected in immune cells	Not detected			Not detected	Not detected			Cell line enriched	Detected in single	55	Hep G2: 35.6	Not detected	Not detected
F13B	FXIIIB	ENSG00000143278	Coagulation factor XIII B chain	P05160	1	197038741-197067260	Cancer-related genes, Candidate cardiovascular disease genes, Disease related genes, FDA approved drug targets, Human disease related genes, Metabolic proteins, Plasma proteins, Predicted intracellular proteins, Predicted secreted proteins	Blood coagulation, Hemostasis		Cancer-related genes, Disease variant, FDA approved drug targets	Evidence at protein level	Evidence at protein level	Evidence at protein level	Evidence at protein level	Tissue enriched	Detected in single	211	liver: 201.8	Cell type enriched	Detected in some	26	Hepatocytes: 54.9	Cancer enriched	Detected in single	816	liver cancer: 46.3	Not detected	Not detected			Not detected in immune cells	Not detected			Not detected	Not detected			Not detected	Not detected			Not detected	Not detected			Low region specificity	Detected in all
C8A		ENSG00000157131	Complement C8 alpha chain	P07357	1	56854797-56918223	Disease related genes, Human disease related genes, Plasma proteins, Potential drug targets, Predicted secreted proteins, Transporters	Complement alternate pathway, Complement pathway, Cytolysis, Immunity, Innate immunity			Evidence at protein level	Evidence at transcript level	Evidence at protein level	Evidence at protein level	Tissue enriched	Detected in some	194	liver: 641.0	Cell type enriched	Detected in some	36	Hepatocytes: 296.4	Cancer enriched	Detected in single	279	liver cancer: 85.3	Not detected	Not detected			Not detected in immune cells	Not detected			Not detected	Not detected			Cell line enriched	Detected in single	5	Hep G2: 1.4	Not detected	Not detected			Not detected	Not detected
HP		ENSG00000257017	Haptoglobin	P00738	16	72054505-72061055	Cancer-related genes, Disease related genes, Enzymes, Plasma proteins, Potential drug targets, Predicted intracellular proteins, Predicted secreted proteins	Acute phase, Immunity	Antibiotic, Antimicrobial, Antioxidant, Serine protease homolog	Cancer-related genes, Disease variant	Evidence at protein level	Evidence at protein level	Evidence at protein level	Evidence at protein level	Tissue enriched	Detected in many	194	liver: 61616.4	Cell type enriched	Detected in many	43	Hepatocytes: 59512.7	Cancer enriched	Detected in many	81	liver cancer: 1297.4	Group enriched	Detected in all	4	hypothalamus: 29.8;medulla oblongata: 29.9	Group enriched	Detected in many	5	classical monocyte: 49.3;eosinophil: 80.2	Group enriched	Detected in many	7	granulocytes: 80.2;monocytes: 49.3	Group enriched	Detected in some	5	Hep G2: 232.2;HSkMC: 121.4
ORM1		ENSG00000229314	Orosomucoid 1	P02763	9	114323056-114326475	Cancer-related genes, Candidate cardiovascular disease genes, Plasma proteins, Predicted secreted proteins	Acute phase, Transport		Cancer-related genes	Evidence at protein level	Evidence at transcript level	Evidence at protein level	Evidence at protein level	Tissue enriched	Detected in many	192	liver: 43326.9	Cell type enriched	Detected in some	46	Hepatocytes: 58657.7	Cancer enriched	Detected in many	16	liver cancer: 2506.9	Not detected	Not detected			Immune cell enriched	Detected in some	47	neutrophil: 193.9	Lineage enriched	Detected in many	47	granulocytes: 193.9	Cell line enriched	Detected in some	12	Hep G2: 1182.7
HRG	HPRG, HRGP	ENSG00000113905	Histidine rich glycoprotein	P04196	3	186660216-186678234	Disease related genes, Human disease related genes, Plasma proteins, Predicted secreted proteins	Angiogenesis, Blood coagulation, Chemotaxis, Fibrinolysis, Hemostasis	Heparin-binding	Disease variant, Thrombophilia	Evidence at protein level	Evidence at protein level	Evidence at protein level	Evidence at protein level	Tissue enriched	Detected in some	173	liver: 5478.2	Cell type enriched	Detected in some	29	Hepatocytes: 479.7	Cancer enriched	Detected in some	262	liver cancer: 406.7	Not detected	Not detected			Not detected in immune cells	Not detected			Not detected	Not detected			Cell line enhanced	Detected in some		HL-60: 2.7;RH-30: 3.0;SiHa: 1.1	Not detected	Not detected			Not detected	Not detected
INHBC		ENSG00000175189	Inhibin subunit beta C	P55103	12	57434784-57452062	Plasma proteins, Predicted secreted proteins		Growth factor, Hormone		Evidence at protein level	Evidence at transcript level	Evidence at transcript level	Evidence at protein level	Tissue enriched	Detected in single	172	liver: 166.3	Cell type enhanced	Detected in some		Cardiomyocytes: 1.6;Hepatocytes: 5.7;Microglial cells: 1.0	Cancer enriched	Detected in single	85	liver cancer: 22.1	Not detected	Not detected			Not detected in immune cells	Not detected			Not detected	Not detected			Cell line enhanced	Detected in some		Hep G2: 6.4;Karpas-707: 6.3;RH-30: 2.8;U-266/70: 3.3	Not detected	Not detected			Low region specificity	Detected in all
APOB		ENSG00000084674	Apolipoprotein B	P04114	2	21001429-21044073	Candidate cardiovascular disease genes, Disease related genes, Human disease related genes, Metabolic proteins, Plasma proteins, Predicted secreted proteins	Cholesterol metabolism, Lipid metabolism, Lipid transport, Steroid metabolism, Sterol metabolism, Transport	Heparin-binding	Atherosclerosis, Disease variant	Evidence at protein level	Evidence at protein level	Evidence at protein level	Evidence at protein level	Group enriched	Detected in some	171	intestine: 306.9;liver: 1200.8	Group enriched	Detected in some	8	Hepatocytes: 2967.4;Proximal enterocytes: 1585.9	Cancer enriched	Detected in some	99	liver cancer: 295.0	Not detected	Not detected			Not detected in immune cells	Not detected			Not detected	Not detected			Cell line enriched	Detected in some	30	Hep G2: 1079.8	Not detected	Not detected			Not detected	Not detected
CYP2A6	CPA6, CYP2A, CYP2A3	ENSG00000255974	Cytochrome P450 family 2 subfamily A member 6	P11509	19	40843541-40850447	Human disease related genes, Metabolic proteins, Plasma proteins, Predicted intracellular proteins		Monooxygenase, Oxidoreductase		Evidence at protein level	Evidence at protein level	Evidence at protein level	Evidence at protein level	Tissue enriched	Detected in some	171	liver: 1625.1	Cell type enriched	Detected in some	21	Hepatocytes: 322.3	Cancer enriched	Detected in some	12	liver cancer: 281.2	Not detected	Not detected			Not detected in immune cells	Not detected			Not detected	Not detected			Cell line enhanced	Detected in single		RH-30: 1.1
SLC17A2	NPT3	ENSG00000112337	Solute carrier family 17 member 2	O00624	6	25912754-25930691	Metabolic proteins, Predicted membrane proteins, Transporters	Ion transport, Sodium transport, Symport, Transport			Evidence at protein level	Evidence at transcript level	Evidence at transcript level	Evidence at protein level	Tissue enriched	Detected in single	165	liver: 80.2	Cell type enriched	Detected in some	20	Hepatocytes: 30.9	Cancer enriched	Detected in some	8	liver cancer: 14.3	Not detected	Not detected			Not detected in immune cells	Not detected			Not detected	Not detected			Cell line enriched	Detected in single	21	Hep G2: 3.7	Not detected	Not detected			Not detected	Not detected
PLGLB2	PLGP1	ENSG00000125551	Plasminogen like B2	Q02325	2	87748087-87759476	Predicted secreted proteins				Evidence at transcript level	Evidence at transcript level	No human protein/transcript evidence	No human protein/transcript evidence	Tissue enriched	Detected in some	163	liver: 458.2	Cell type enriched	Detected in some	17	Hepatocytes: 76.3	Cancer enriched	Detected in single	25	liver cancer: 1.2	Low region specificity	Detected in some			Not detected in immune cells	Not detected			Not detected	Not detected			Low cell line specificity	Detected in some
SLC10A1	NTCP	ENSG00000100652	Solute carrier family 10 member 1	Q14973	14	69775416-69797241	Metabolic proteins, Predicted membrane proteins, Transporters	Host-virus interaction, Ion transport, Sodium transport, Symport, Transport	Host cell receptor for virus entry, Receptor		Evidence at protein level	Evidence at transcript level	Evidence at protein level	Evidence at protein level	Tissue enriched	Detected in some	158	liver: 430.4	Cell type enriched	Detected in some	25	Hepatocytes: 147.2	Cancer enriched	Detected in some	79	liver cancer: 65.2	Low region specificity	Detected in many			Not detected in immune cells	Not detected			Not detected	Not detected			Not detected	Not detected			Not detected	Not detected			Low region specificity	Detected in all
C8B		ENSG00000021852	Complement C8 beta chain	P07358	1	56929207-56966140	Disease related genes, Human disease related genes, Plasma proteins, Predicted intracellular proteins, Predicted secreted proteins	Complement alternate pathway, Complement pathway, Cytolysis, Immunity, Innate immunity			Evidence at protein level	Evidence at protein level	Evidence at protein level	Evidence at protein level	Tissue enriched	Detected in some	156	liver: 847.0	Cell type enriched	Detected in some	18	Hepatocytes: 295.1	Cancer enriched	Detected in some	181	liver cancer: 107.0	Not detected	Not detected			Immune cell enriched	Detected in single	22	basophil: 2.1	Lineage enriched	Detected in single	22	granulocytes: 2.1	Cell line enriched	Detected in single	4	Hep G2: 1.5	Not detected	Not detected			Low region specificity	Detected in many
GBP7	FLJ38822, GBP4L	ENSG00000213512	Guanylate binding protein 7	Q8N8V2	1	89131742-89176009	Predicted intracellular proteins		Antimicrobial		Evidence at protein level	Evidence at transcript level	Evidence at protein level	Evidence at protein level	Tissue enriched	Detected in single	156	liver: 101.0	Cell type enhanced	Detected in some		Endothelial cells: 4.7;Hepatic stellate cells: 5.7;Hepatocytes: 16.3;Theca cells: 4.1	Cancer enriched	Detected in single	58	liver cancer: 10.6	Not detected	Not detected			Not detected in immune cells	Not detected			Not detected	Not detected			Not detected	Not detected
RDH16	RODH-4, SDR9C8	ENSG00000139547	Retinol dehydrogenase 16	O75452	12	56951431-56959374	Enzymes, Metabolic proteins, Predicted membrane proteins	Lipid metabolism, Steroid metabolism	Oxidoreductase		Evidence at protein level	Evidence at protein level	Evidence at protein level	Evidence at protein level	Tissue enriched	Detected in some	152	liver: 799.6	Cell type enriched	Detected in some	27	Hepatocytes: 365.1	Cancer enriched	Detected in many	20	liver cancer: 44.0	Low region specificity	Detected in many			Not detected in immune cells	Not detected			Not detected	Not detected			Cell line enhanced	Detected in some		HaCaT: 2.0;hTCEpi: 4.3;OE19: 1.0	Not detected	Not detected			Low region specificity	Detected in all
UGT2B10		ENSG00000109181	UDP glucuronosyltransferase family 2 member B10	P36537	4	68815994-68832023	Enzymes, Metabolic proteins, Predicted membrane proteins		Glycosyltransferase, Transferase		Evidence at protein level	Evidence at transcript level	Evidence at protein level	Evidence at protein level	Tissue enriched	Detected in some	149	liver: 235.6	Cell type enriched	Detected in some	11	Hepatocytes: 245.3	Cancer enriched	Detected in single	296	liver cancer: 93.8	Not detected	Not detected			Not detected in immune cells	Not detected			Not detected	Not detected			Cell line enriched	Detected in single	116	Hep G2: 12.0
SLC22A10	hOAT5, OAT5	ENSG00000184999	Solute carrier family 22 member 10	Q63ZE4	11	63137867-63369718	Metabolic proteins, Predicted membrane proteins, Transporters	Transport			Evidence at transcript level	Evidence at transcript level	Evidence at transcript level	Evidence at transcript level	Tissue enriched	Detected in single	139	liver: 101.7	Group enriched	Detected in some	10	Excitatory neurons: 6.4;Hepatocytes: 21.0	Cancer enriched	Detected in single	14	liver cancer: 6.0	Not detected	Not detected			Not detected in immune cells	Not detected			Not detected	Not detected			Not detected	Not detected							Not detected	Not detected
ALB		ENSG00000163631	Albumin	P02768	4	73397114-73421482	Cancer-related genes, Candidate cardiovascular disease genes, Disease related genes, FDA approved drug targets, Metabolic proteins, Plasma proteins, Predicted intracellular proteins, Predicted secreted proteins			Cancer-related genes, Disease variant, FDA approved drug targets	Evidence at protein level	Evidence at protein level	Evidence at protein level	Evidence at protein level	Tissue enriched	Detected in many	135	liver: 214254.8	Cell type enriched	Detected in many	4	Hepatocytes: 65190.0	Cancer enriched	Detected in many	384	liver cancer: 14213.7	Low region specificity	Detected in many			Not detected in immune cells	Not detected			Not detected	Not detected			Cell line enriched	Detected in some	38	Hep G2: 4500.0	Not detected	Not detected			Low region specificity	Detected in all
CRYAA2		ENSG00000276076	Crystallin alpha A2	A0A140G945	21	6560714-6564489	Predicted intracellular proteins			Cataract	Evidence at protein level	Evidence at transcript level	Evidence at protein level	Evidence at protein level	Group enriched	Detected in some	134	kidney: 123.5;liver: 42.4;retina: 48.8	Not detected	Not detected			Not detected	Not detected			Not detected	Not detected			Not detected in immune cells	Not detected			Not detected	Not detected			Cell line enriched	Detected in single	207	Hep G2: 37.5
ACSM2B	ACSM2, HXMA, HYST1046	ENSG00000066813	Acyl-CoA synthetase medium chain family member 2B	Q68CK6	16	20536226-20576427	Enzymes, Metabolic proteins, Predicted intracellular proteins, Predicted membrane proteins	Fatty acid metabolism, Lipid metabolism	Ligase		Evidence at protein level	Evidence at protein level	Evidence at protein level	Evidence at protein level	Group enriched	Detected in some	133	kidney: 418.0;liver: 527.8	Group enriched	Detected in some	20	Hepatocytes: 1036.1;Proximal tubular cells: 441.9	Group enriched	Detected in some	449	liver cancer: 30.9;renal cancer: 17.5	Low region specificity	Detected in some			Not detected in immune cells	Not detected			Not detected	Not detected			Cell line enhanced	Detected in some		AF22: 2.9;Hep G2: 5.5;U-937: 1.9
RTP3	LTM1, TMEM7, Z3CXXC3	ENSG00000163825	Receptor transporter protein 3	Q9BQQ7	3	46497976-46500950	Predicted membrane proteins				Evidence at protein level	Evidence at transcript level	Evidence at protein level	Evidence at protein level	Tissue enriched	Detected in single	130	liver: 120.5	Cell type enriched	Detected in some	40	Hepatocytes: 89.6	Cancer enriched	Detected in some	5	liver cancer: 22.9	Not detected	Not detected			Not detected in immune cells	Not detected			Not detected	Not detected			Cell line enriched	Detected in some	7	SiHa: 12.5	Not detected	Not detected			Low region specificity	Detected in all
OTC	OTCase	ENSG00000036473	Ornithine carbamoyltransferase	P00480	X	38352586-38421446	Disease related genes, Enzymes, Human disease related genes, Metabolic proteins, Plasma proteins, Potential drug targets, Predicted intracellular proteins	Amino-acid biosynthesis, Arginine biosynthesis, Urea cycle	Transferase	Disease variant	Evidence at protein level	Evidence at protein level	Evidence at protein level	Evidence at protein level	Group enriched	Detected in some	124	intestine: 113.5;liver: 380.9	Group enriched	Detected in some	5	Hepatic stellate cells: 38.9;Hepatocytes: 99.6;Proximal enterocytes: 82.0;Undifferentiated cells: 25.3	Cancer enriched	Detected in some	20	liver cancer: 59.1	Not detected	Not detected			Not detected in immune cells	Not detected			Not detected	Not detected			Not detected	Not detected			Not detected	Not detected			Low region specificity	Detected in many
SAA4	C-SAA, CSAA	ENSG00000148965	Serum amyloid A4, constitutive	P35542	11	18231355-18236802	Plasma proteins, Predicted secreted proteins	Acute phase			Evidence at protein level	Evidence at protein level	Evidence at protein level	Evidence at protein level	Tissue enriched	Detected in some	124	liver: 1959.7	Group enriched	Detected in some	7	Hepatocytes: 2132.8;Respiratory ciliated cells: 706.8	Cancer enriched	Detected in many	141	liver cancer: 118.6	Not detected	Not detected			Not detected in immune cells	Not detected			Not detected	Not detected			Cell line enriched	Detected in some	22	Hep G2: 28.8	Not detected	Not detected
FGF21		ENSG00000105550	Fibroblast growth factor 21	Q9NSA1	19	48755524-48758333	Predicted secreted proteins, RAS pathway related proteins		Growth factor		Evidence at protein level	Evidence at protein level	Evidence at protein level	Evidence at protein level	Tissue enriched	Detected in single	106	liver: 84.8	Cell type enriched	Detected in some	19	Cardiomyocytes: 116.4	Cancer enriched	Detected in single	315	liver cancer: 33.4	Not detected	Not detected			Not detected in immune cells	Not detected			Not detected	Not detected			Group enriched	Detected in some	4	HHSteC: 1.4;U-2 OS: 4.7	Not detected	Not detected			Low region specificity	Detected in many
UGT2B4	UGT2B11	ENSG00000156096	UDP glucuronosyltransferase family 2 member B4	P06133	4	69480165-69526014	Enzymes, Metabolic proteins, Predicted intracellular proteins, Predicted membrane proteins		Glycosyltransferase, Transferase		Evidence at protein level	Evidence at protein level	Evidence at protein level	Evidence at protein level	Tissue enriched	Detected in some	106	liver: 1284.2	Cell type enriched	Detected in some	22	Hepatocytes: 883.5	Cancer enriched	Detected in some	96	liver cancer: 351.5	Not detected	Not detected			Not detected in immune cells	Not detected			Not detected	Not detected			Cell line enriched	Detected in single	9	RH-30: 4.6
SERPINA10	PZI, ZPI	ENSG00000140093	Serpin family A member 10	Q9UK55	14	94280460-94293268	Plasma proteins, Predicted membrane proteins, Predicted secreted proteins	Blood coagulation, Hemostasis	Heparin-binding, Protease inhibitor, Serine protease inhibitor		Evidence at protein level	Evidence at protein level	Evidence at protein level	Evidence at protein level	Tissue enriched	Detected in some	104	liver: 349.8	Cell type enriched	Detected in some	17	Hepatocytes: 259.1	Cancer enriched	Detected in some	51	liver cancer: 40.6	Low region specificity	Detected in many			Not detected in immune cells	Not detected			Not detected	Not detected			Cell line enriched	Detected in some	8	Hep G2: 21.2	Not detected	Not detected
PON1	ESA, PON	ENSG00000005421	Paraoxonase 1	P27169	7	95297676-95324532	Cancer-related genes, Candidate cardiovascular disease genes, Disease related genes, Enzymes, Human disease related genes, Metabolic proteins, Plasma proteins, Potential drug targets, Predicted secreted proteins, Transporters		Hydrolase	Cancer-related genes	Evidence at protein level	Evidence at protein level	Evidence at protein level	Evidence at protein level	Tissue enriched	Detected in some	103	liver: 536.1	Cell type enriched	Detected in some	23	Hepatocytes: 440.0	Cancer enriched	Detected in some	78	liver cancer: 97.8	Not detected	Not detected			Not detected in immune cells	Not detected			Not detected	Not detected			Not detected	Not detected			Not detected	Not detected			Low region specificity	Detected in all
F7		ENSG00000057593	Coagulation factor VII	P08709	13	113105788-113120685	Candidate cardiovascular disease genes, Disease related genes, Enzymes, FDA approved drug targets, Human disease related genes, Plasma proteins, Predicted secreted proteins	Blood coagulation, Hemostasis	Hydrolase, Protease, Serine protease	Disease variant, FDA approved drug targets	Evidence at protein level	Evidence at protein level	Evidence at protein level	Evidence at protein level	Tissue enriched	Detected in some	102	liver: 161.5	Cell type enriched	Detected in some	18	Hepatocytes: 149.3	Cancer enriched	Detected in some	17	liver cancer: 41.4	Not detected	Not detected			Not detected in immune cells	Not detected			Not detected	Not detected			Group enriched	Detected in some	9	CACO-2: 11.5;Hep G2: 7.3	Not detected	Not detected			Not detected	Not detected
CYP2A7	CYP2A	ENSG00000198077	Cytochrome P450 family 2 subfamily A member 7	P20853	19	40875439-40882752	Enzymes, Metabolic proteins, Predicted intracellular proteins		Monooxygenase, Oxidoreductase		Evidence at protein level	Evidence at protein level	Evidence at transcript level	Evidence at protein level	Tissue enriched	Detected in some	101	liver: 153.7	Cell type enriched	Detected in some	8	Hepatocytes: 195.3	Group enriched	Detected in some	238	breast cancer: 9.2;liver cancer: 25.6	Not detected	Not detected			Not detected in immune cells	Not detected			Not detected	Not detected			Not detected	Not detected
ITIH3	H3P	ENSG00000162267	Inter-alpha-trypsin inhibitor heavy chain 3	Q06033	3	52794768-52809009	Plasma proteins, Predicted secreted proteins		Protease inhibitor, Serine protease inhibitor		Evidence at protein level	Evidence at protein level	Evidence at protein level	Evidence at protein level	Tissue enriched	Detected in many	97	liver: 799.2	Cell type enriched	Detected in some	8	Hepatocytes: 1183.8	Cancer enriched	Detected in some	247	liver cancer: 273.1	Not detected	Not detected			Not detected in immune cells	Not detected			Not detected	Not detected			Cell line enriched	Detected in single	24	Hep G2: 17.3	Low region specificity	Detected in all			Not detected	Not detected
INHBE	activin, MGC4638	ENSG00000139269	Inhibin subunit beta E	P58166	12	57452323-57459280	Plasma proteins, Predicted intracellular proteins, Predicted secreted proteins		Growth factor, Hormone		Evidence at protein level	Evidence at protein level	Evidence at protein level	Evidence at protein level	Tissue enriched	Detected in some	94	liver: 149.6	Cell type enriched	Detected in single	43	Hepatocytes: 35.0	Cancer enriched	Detected in some	27	liver cancer: 34.4	Low region specificity	Detected in some			Not detected in immune cells	Not detected			Not detected	Not detected			Cell line enhanced	Detected in many		HHSteC: 50.8;Karpas-707: 79.1;RH-30: 36.9;U-266/70: 263.5	Not detected	Not detected			Not detected	Not detected
SERPINA11		ENSG00000186910	Serpin family A member 11	Q86U17	14	94442464-94452800	Plasma proteins, Predicted secreted proteins		Protease inhibitor, Serine protease inhibitor		Evidence at protein level	Evidence at transcript level	Evidence at transcript level	Evidence at protein level	Tissue enriched	Detected in some	92	liver: 494.6	Cell type enriched	Detected in some	46	Hepatocytes: 278.7	Cancer enriched	Detected in some	9	liver cancer: 94.3	Not detected	Not detected			Not detected in immune cells	Not detected			Not detected	Not detected			Cell line enriched	Detected in some	8	Hep G2: 17.2	Not detected	Not detected			Not detected	Not detected
CYP7A1	CYP7	ENSG00000167910	Cytochrome P450 family 7 subfamily A member 1	P22680	8	58490178-58500163	Enzymes, Metabolic proteins, Predicted intracellular proteins	Cholesterol metabolism, Lipid metabolism, Steroid metabolism, Sterol metabolism	Monooxygenase, Oxidoreductase		Evidence at protein level	Evidence at transcript level	Evidence at protein level	Evidence at protein level	Tissue enriched	Detected in single	91	liver: 49.9	Cell type enriched	Detected in single	17	Hepatocytes: 7.0	Cancer enriched	Detected in single	96	liver cancer: 28.4	Not detected	Not detected			Not detected in immune cells	Not detected			Not detected	Not detected			Not detected	Not detected			Not detected	Not detected			Not detected	Not detected
CPB2	CPU, PCPB, TAFI	ENSG00000080618	Carboxypeptidase B2	Q96IY4	13	46053186-46105033	Enzymes, FDA approved drug targets, Plasma proteins, Predicted secreted proteins	Blood coagulation, Fibrinolysis, Hemostasis	Carboxypeptidase, Hydrolase, Metalloprotease, Protease	FDA approved drug targets	Evidence at protein level	Evidence at protein level	Evidence at protein level	Evidence at protein level	Tissue enriched	Detected in some	84	liver: 1496.4	Cell type enriched	Detected in some	7	Hepatocytes: 1332.7	Cancer enriched	Detected in some	112	liver cancer: 268.4	Low region specificity	Detected in many			Not detected in immune cells	Not detected			Not detected	Not detected			Cell line enriched	Detected in some	86	Hep G2: 173.2	Not detected	Not detected			Not detected	Not detected
BHMT	BHMT1	ENSG00000145692	Betaine--homocysteine S-methyltransferase	Q93088	5	79111809-79132288	Enzymes, Metabolic proteins, Plasma proteins, Predicted intracellular proteins		Methyltransferase, Transferase		Evidence at protein level	Evidence at protein level	Evidence at protein level	Evidence at protein level	Group enriched	Detected in some	83	kidney: 786.1;liver: 1151.3	Group enriched	Detected in some	10	Hepatocytes: 604.2;Proximal tubular cells: 996.1	Group enriched	Detected in some	4	liver cancer: 90.6;renal cancer: 50.4	Not detected	Not detected			Not detected in immune cells	Not detected			Not detected	Not detected			Cell line enhanced	Detected in some		Hep G2: 3.6;NTERA-2: 1.4	Low region specificity	Detected in single			Low region specificity	Detected in all
AKR1D1	SRD5B1	ENSG00000122787	Aldo-keto reductase family 1 member D1	P51857	7	138002324-138118305	Disease related genes, Enzymes, FDA approved drug targets, Human disease related genes, Metabolic proteins, Predicted intracellular proteins	Bile acid catabolism, Lipid degradation, Lipid metabolism, Steroid metabolism	Oxidoreductase	Disease variant, FDA approved drug targets, Intrahepatic cholestasis	Evidence at protein level	Evidence at protein level	Evidence at protein level	Evidence at protein level	Tissue enriched	Detected in some	82	liver: 430.4	Group enriched	Detected in some	31	Early spermatids: 65.4;Hepatocytes: 110.3;Late spermatids: 126.1	Cancer enriched	Detected in single	77	liver cancer: 20.1	Not detected	Not detected			Not detected in immune cells	Not detected			Not detected	Not detected			Cell line enriched	Detected in single	21	Hep G2: 12.6	Not detected	Not detected			Low region specificity	Detected in many
APOC2		ENSG00000234906	Apolipoprotein C2	P02655	19	44946035-44949565	Candidate cardiovascular disease genes, Disease related genes, Human disease related genes, Metabolic proteins, Plasma proteins, Predicted secreted proteins	Lipid degradation, Lipid metabolism, Lipid transport, Transport		Disease variant, Hyperlipidemia	Evidence at protein level	Evidence at protein level	Evidence at protein level	Evidence at protein level	Tissue enriched	Detected in many	79	liver: 9720.4	Cell type enriched	Detected in some	34	Hepatocytes: 1170.2	Cancer enriched	Detected in some	17	liver cancer: 49.7	Low region specificity	Detected in all			Immune cell enriched	Detected in single	30	NK-cell: 3.2	Lineage enriched	Detected in single	30	NK-cells: 3.2	Group enriched	Detected in many	4	Hep G2: 713.0;THP-1: 1354.4
CRP	PTX1	ENSG00000132693	C-reactive protein	P02741	1	159712289-159714589	Cancer-related genes, Candidate cardiovascular disease genes, Human disease related genes, Plasma proteins, Predicted intracellular proteins, Predicted secreted proteins	Acute phase		Cancer-related genes	Evidence at protein level	Evidence at protein level	Evidence at protein level	Evidence at protein level	Tissue enriched	Detected in some	79	liver: 9465.6	Group enriched	Detected in some	16	Ductal cells: 1087.7;Hepatocytes: 4142.7	Cancer enriched	Detected in some	13	liver cancer: 1010.0	Not detected	Not detected			Not detected in immune cells	Not detected			Not detected	Not detected			Cell line enhanced	Detected in some		EFO-21: 6.3;HDLM-2: 6.3;U-2 OS: 4.5;U-266/84: 11.7	Not detected	Not detected			Low region specificity	Detected in all
APCS	MGC88159, PTX2, SAP	ENSG00000132703	Amyloid P component, serum	P02743	1	159587826-159588865	Disease related genes, Plasma proteins, Potential drug targets, Predicted secreted proteins, Transporters				Evidence at protein level	Evidence at protein level	Evidence at protein level	Evidence at protein level	Tissue enriched	Detected in some	76	liver: 3659.1	Cell type enriched	Detected in some	10	Hepatocytes: 4141.9	Cancer enriched	Detected in some	25	liver cancer: 826.2	Not detected	Not detected			Not detected in immune cells	Not detected			Not detected	Not detected			Cell line enhanced	Detected in single		RH-30: 1.1	Not detected	Not detected			Low region specificity	Detected in many
CREB3L3	CREB-H, CREBH	ENSG00000060566	CAMP responsive element binding protein 3 like 3	Q68CJ9	19	4153631-4173054	Predicted intracellular proteins, Predicted membrane proteins, Transcription factors	Transcription, Transcription regulation, Unfolded protein response	Activator, DNA-binding		Evidence at protein level	Evidence at protein level	Evidence at protein level	Evidence at protein level	Group enriched	Detected in some	71	intestine: 259.3;liver: 418.9	Group enriched	Detected in some	17	Hepatocytes: 111.9;Proximal enterocytes: 426.0	Cancer enriched	Detected in many	18	liver cancer: 91.4	Low region specificity	Detected in single			Not detected in immune cells	Not detected			Not detected	Not detected			Cell line enhanced	Detected in some		CACO-2: 7.0;HDLM-2: 49.0;Hep G2: 15.6;HMC-1: 8.5;U-266/70: 10.1	Not detected	Not detected			Not detected	Not detected
ABCG5	STSL	ENSG00000138075	ATP binding cassette subfamily G member 5	Q9H222	2	43812472-43838865	Disease related genes, Human disease related genes, Metabolic proteins, Potential drug targets, Predicted membrane proteins, Transporters	Lipid transport, Transport	Translocase	Disease variant	Evidence at protein level	Evidence at transcript level	Evidence at protein level	Evidence at protein level	Group enriched	Detected in some	69	intestine: 48.2;liver: 62.5	Group enriched	Detected in some	6	Hepatocytes: 60.3;Paneth cells: 23.9;Proximal enterocytes: 30.9	Cancer enriched	Detected in some	23	liver cancer: 11.7	Not detected	Not detected			Not detected in immune cells	Not detected			Not detected	Not detected			Cell line enriched	Detected in single	54	Hep G2: 7.5	Not detected	Not detected			Not detected	Not detected
AMBP	EDC1, HCP, HI30, IATIL, ITI, ITIL, ITILC, UTI	ENSG00000106927	Alpha-1-microglobulin/bikunin precursor	P02760	9	114060127-114078328	Plasma proteins, Predicted intracellular proteins, Predicted secreted proteins	Host-virus interaction	Protease inhibitor, Serine protease inhibitor		Evidence at protein level	Evidence at protein level	Evidence at protein level	Evidence at protein level	Tissue enriched	Detected in some	68	liver: 11037.4	Cell type enriched	Detected in many	4	Hepatocytes: 10517.4	Cancer enriched	Detected in many	115	liver cancer: 2620.6	Not detected	Not detected			Not detected in immune cells	Not detected			Not detected	Not detected			Cell line enriched	Detected in some	173	Hep G2: 1398.1	Not detected	Not detected			Low region specificity	Detected in all
UGT1A4	HUG-BR2, UGT1D	ENSG00000244474	UDP glucuronosyltransferase family 1 member A4	P22310	2	233718736-233773300	Cancer-related genes, Enzymes, Metabolic proteins, Predicted membrane proteins		Glycosyltransferase, Transferase	Cancer-related genes	Evidence at protein level	Evidence at transcript level	Evidence at protein level	Evidence at protein level	Tissue enriched	Detected in some	68	liver: 394.9	Cell type enriched	Detected in some	6	Hepatocytes: 15.1	Cancer enriched	Detected in single	487	liver cancer: 24.3	Not detected	Not detected			Not detected in immune cells	Not detected			Not detected	Not detected			Not detected	Not detected
MASP2	MASP1P1	ENSG00000009724	Mannan binding lectin serine peptidase 2	O00187	1	11026523-11047239	Disease related genes, Enzymes, Human disease related genes, Plasma proteins, Potential drug targets, Predicted secreted proteins	Complement pathway, Immunity, Innate immunity	Hydrolase, Protease, Serine protease	Disease variant	Evidence at protein level	Evidence at protein level	Evidence at protein level	Evidence at protein level	Tissue enriched	Detected in many	64	liver: 480.4	Cell type enriched	Detected in some	52	Hepatocytes: 658.6	Cancer enriched	Detected in some	71	liver cancer: 41.9	Group enriched	Detected in some	5	cerebellum: 5.6;pons: 2.3	Not detected in immune cells	Not detected			Not detected	Not detected			Cell line enriched	Detected in some	6	Hep G2: 16.4	Not detected	Not detected			Low region specificity	Detected in all
HSD17B13	SCDR9, SDR16C3	ENSG00000170509	Hydroxysteroid 17-beta dehydrogenase 13	Q7Z5P4	4	87303789-87322886	Predicted intracellular proteins		Oxidoreductase		Evidence at protein level	Evidence at transcript level	Evidence at protein level	Evidence at protein level	Tissue enriched	Detected in many	61	liver: 578.4	Cell type enhanced	Detected in many		Adipocytes: 100.0;Club cells: 42.9;Hepatocytes: 131.3;Respiratory ciliated cells: 34.0;Urothelial cells: 57.0	Cancer enriched	Detected in some	26	liver cancer: 52.9	Low region specificity	Detected in many			Low immune cell specificity	Detected in single			Low lineage specificity	Detected in single			Cell line enhanced	Detected in single		NB-4: 1.4	Not detected	Not detected
VTN	VN	ENSG00000109072	Vitronectin	P04004	17	28367284-28373091	Cancer-related genes, Candidate cardiovascular disease genes, Plasma proteins, Predicted secreted proteins	Cell adhesion	Heparin-binding	Cancer-related genes	Evidence at protein level	Evidence at protein level	Evidence at protein level	Evidence at protein level	Tissue enriched	Detected in many	61	liver: 6088.3	Cell type enriched	Detected in many	4	Hepatocytes: 5507.4	Cancer enriched	Detected in many	85	liver cancer: 2216.6	Low region specificity	Detected in all			Not detected in immune cells	Not detected			Not detected	Not detected			Cell line enriched	Detected in some	15	CACO-2: 1748.9	Low region specificity	Detected in all			Low region specificity	Detected in all
FMO3	FMOII	ENSG00000007933	Flavin containing dimethylaniline monoxygenase 3	P31513	1	171090901-171117819	Disease related genes, Enzymes, Human disease related genes, Metabolic proteins, Potential drug targets, Predicted intracellular proteins, Predicted membrane proteins		Monooxygenase, Oxidoreductase	Disease variant	Evidence at protein level	Evidence at protein level	Evidence at protein level	Evidence at protein level	Tissue enriched	Detected in many	60	liver: 1132.4	Cell type enriched	Detected in some	13	Hepatocytes: 412.3	Cancer enriched	Detected in many	13	liver cancer: 94.9	Low region specificity	Detected in all			Not detected in immune cells	Not detected			Not detected	Not detected			Group enriched	Detected in some	4	ASC diff: 34.6;ASC TERT1: 26.0	Not detected	Not detected			Not detected	Not detected
SLC38A4	ATA3, NAT3, PAAT	ENSG00000139209	Solute carrier family 38 member 4	Q969I6	12	46764761-46832408	FDA approved drug targets, Metabolic proteins, Predicted membrane proteins, Transporters	Amino-acid transport, Ion transport, Sodium transport, Symport, Transport		FDA approved drug targets	Evidence at protein level	Evidence at transcript level	Evidence at protein level	Evidence at protein level	Tissue enriched	Detected in many	60	liver: 614.9	Cell type enriched	Detected in some	25	Hepatocytes: 289.5	Cancer enriched	Detected in many	14	liver cancer: 61.0	Not detected	Not detected			Not detected in immune cells	Not detected			Not detected	Not detected			Cell line enhanced	Detected in some		ASC diff: 17.7;LHCN-M2: 43.2;RH-30: 14.6;RT4: 86.0	Low region specificity	Detected in many			Low region specificity	Detected in all
TRPM8		ENSG00000144481	Transient receptor potential cation channel subfamily M member 8	Q7Z2W7	2	233917373-234019522	FDA approved drug targets, Predicted intracellular proteins, Predicted membrane proteins, Transporters, Voltage-gated ion channels	Ion transport, Sensory transduction, Transport	Ion channel	FDA approved drug targets	Evidence at protein level	Evidence at transcript level	Evidence at protein level	Evidence at protein level	Group enriched	Detected in some	57	liver: 31.7;prostate: 80.9	Group enriched	Detected in some	5	Hepatocytes: 45.2;Prostatic glandular cells: 16.3	Cancer enriched	Detected in some	27	prostate cancer: 72.4	Not detected	Not detected			Not detected in immune cells	Not detected			Not detected	Not detected			Cell line enhanced	Detected in some		GAMG: 3.4;Karpas-707: 5.5;RPTEC TERT1: 8.1;SK-MEL-30: 8.9;WM-115: 5.0	Not detected	Not detected			Low region specificity	Detected in many
HGFAC	HGFA, HGFAP	ENSG00000109758	HGF activator	Q04756	4	3441968-3449486	Cancer-related genes, Enzymes, Plasma proteins, Predicted secreted proteins		Hydrolase, Protease, Serine protease	Cancer-related genes	Evidence at protein level	Evidence at protein level	Evidence at protein level	Evidence at protein level	Tissue enriched	Detected in some	56	liver: 218.9	Group enriched	Detected in some	5	Early spermatids: 85.6;Hepatocytes: 72.0;Late spermatids: 165.9	Cancer enriched	Detected in some	22	liver cancer: 26.7	Low region specificity	Detected in many			Not detected in immune cells	Not detected			Not detected	Not detected			Cell line enriched	Detected in single	9	Hep G2: 5.7	Not detected	Not detected			Low region specificity	Detected in some
CPN1		ENSG00000120054	Carboxypeptidase N subunit 1	P15169	10	100042193-100081869	Disease related genes, Enzymes, Human disease related genes, Plasma proteins, Potential drug targets, Predicted intracellular proteins, Predicted secreted proteins		Carboxypeptidase, Hydrolase, Metalloprotease, Protease	Disease variant	Evidence at protein level	Evidence at transcript level	Evidence at protein level	Evidence at protein level	Tissue enriched	Detected in some	54	liver: 82.3	Cell type enriched	Detected in some	4	Hepatocytes: 37.2	Group enriched	Detected in some	12	liver cancer: 26.6;melanoma: 7.9	Not detected	Not detected			Not detected in immune cells	Not detected			Not detected	Not detected			Cell line enriched	Detected in some	17	SK-MEL-30: 141.8	Low region specificity	Detected in some			Not detected	Not detected
LECT2	chm-II, chm2	ENSG00000145826	Leukocyte cell derived chemotaxin 2	O14960	5	135922279-135954983	Plasma proteins, Predicted intracellular proteins, Predicted secreted proteins	Chemotaxis			Evidence at protein level	Evidence at protein level	Evidence at protein level	Evidence at protein level	Tissue enriched	Detected in some	54	liver: 481.9	Group enriched	Detected in some	15	Early spermatids: 147.7;Hepatocytes: 100.7;Late spermatids: 55.8	Cancer enriched	Detected in single	216	liver cancer: 35.1	Region enhanced	Detected in some		cerebellum: 5.9	Not detected in immune cells	Not detected			Not detected	Not detected			Low cell line specificity	Detected in some			Not detected	Not detected			Low region specificity	Detected in single
ANG	RAA1, RNASE5	ENSG00000214274	Angiogenin	P03950	14	20684177-20698971	Cancer-related genes, Disease related genes, Human disease related genes, Plasma proteins, Predicted secreted proteins	Angiogenesis, Differentiation, Stress response	Developmental protein, DNA-binding, Endonuclease, Hydrolase, Nuclease, Protein synthesis inhibitor	Amyotrophic lateral sclerosis, Cancer-related genes, Disease variant, Neurodegeneration	Evidence at protein level	Evidence at transcript level	Evidence at protein level	Evidence at protein level	Tissue enriched	Detected in all	52	liver: 3042.7	Cell type enriched	Detected in many	24	Hepatocytes: 4816.3	Cancer enriched	Detected in all	17	liver cancer: 279.2	Low region specificity	Detected in all			Immune cell enhanced	Detected in many		classical monocyte: 24.5;myeloid DC: 14.5	Low lineage specificity	Detected in many			Group enriched	Detected in many	5	Hep G2: 152.2;OE19: 116.1	Low region specificity	Detected in all
DPYS	DHPase	ENSG00000147647	Dihydropyrimidinase	Q14117	8	104330324-104467055	Disease related genes, Enzymes, Human disease related genes, Metabolic proteins, Potential drug targets, Predicted intracellular proteins		Hydrolase	Disease variant	Evidence at protein level	Evidence at protein level	Evidence at protein level	Evidence at protein level	Group enriched	Detected in some	51	kidney: 201.4;liver: 481.5	Group enriched	Detected in some	12	Hepatocytes: 459.5;Proximal tubular cells: 518.8	Cancer enriched	Detected in some	5	liver cancer: 57.6	Low region specificity	Detected in some			Not detected in immune cells	Not detected			Not detected	Not detected			Not detected	Not detected			Not detected	Not detected			Not detected	Not detected
SLC17A1	NAPI-1, NPT1	ENSG00000124568	Solute carrier family 17 member 1	Q14916	6	25782915-25832052	Metabolic proteins, Predicted membrane proteins, Transporters	Ion transport, Sodium transport, Symport, Transport			Evidence at protein level	Evidence at transcript level	Evidence at protein level	Evidence at protein level	Group enriched	Detected in some	49	kidney: 170.8;liver: 49.8	Cell type enhanced	Detected in some		Early spermatids: 13.5;Hepatocytes: 10.3;Proximal tubular cells: 49.2	Group enriched	Detected in some	150	liver cancer: 7.6;renal cancer: 19.2	Not detected	Not detected			Not detected in immune cells	Not detected			Not detected	Not detected			Cell line enriched	Detected in single	647	RPTEC TERT1: 64.7	Not detected	Not detected			Low region specificity	Detected in many
ASGR2	CLEC4H2	ENSG00000161944	Asialoglycoprotein receptor 2	P07307	17	7101322-7115700	Plasma proteins, Predicted intracellular proteins, Predicted membrane proteins	Endocytosis, Host-virus interaction	Receptor		Evidence at protein level	Evidence at protein level	Evidence at protein level	Evidence at protein level	Tissue enriched	Detected in many	47	liver: 847.6	Cell type enriched	Detected in some	5	Hepatocytes: 878.6	Cancer enriched	Detected in many	66	liver cancer: 214.2	Low region specificity	Detected in many			Group enriched	Detected in many	8	classical monocyte: 110.0;myeloid DC: 64.1	Group enriched	Detected in many	51	dendritic cells: 64.1;monocytes: 110.0	Cell line enriched	Detected in some	9	Hep G2: 528.3	Not detected	Not detected			Not detected	Not detected
TDO2	TDO, TPH2	ENSG00000151790	Tryptophan 2,3-dioxygenase	P48775	4	155854738-155920406	Disease related genes, Enzymes, Metabolic proteins, Potential drug targets, Predicted intracellular proteins	Tryptophan catabolism	Dioxygenase, Oxidoreductase	Disease variant	Evidence at protein level	Evidence at protein level	Evidence at protein level	Evidence at protein level	Tissue enriched	Detected in some	47	liver: 804.5	Cell type enriched	Detected in some	7	Hepatocytes: 1174.2	Cancer enriched	Detected in many	18	liver cancer: 35.7	Low region specificity	Detected in some			Not detected in immune cells	Not detected			Not detected	Not detected			Group enriched	Detected in some	4	EFO-21: 9.6;HDLM-2: 22.0;U-87 MG: 11.3	Group enriched	Detected in some	7	cerebellum: 6.3;hippocampal formation: 5.3;white matter: 1.9	Low region specificity	Detected in all
CCL16	CKb12, HCC-4, LCC-1, LEC, LMC, Mtn-1, NCC-4, SCYA16, SCYL4	ENSG00000275152	C-C motif chemokine ligand 16	O15467	17	35976493-35981497	Cancer-related genes, Plasma proteins, Predicted secreted proteins	Chemotaxis, Inflammatory response	Cytokine	Cancer-related genes	Evidence at protein level	Evidence at transcript level	Evidence at protein level	Evidence at protein level	Tissue enriched	Detected in some	46	liver: 121.3	Cell type enriched	Detected in some	18	Hepatocytes: 262.0	Cancer enriched	Detected in single	154	liver cancer: 49.0	Not detected	Not detected			Not detected in immune cells	Not detected			Not detected	Not detected			Cell line enriched	Detected in single	24	Hep G2: 10.1					Low region specificity	Detected in some
PGLYRP2	PGLYRPL, PGRP-L, PGRPL, tagL, tagL-alpha, tagl-beta, TAGL-like	ENSG00000161031	Peptidoglycan recognition protein 2	Q96PD5	19	15468645-15498956	Enzymes, Metabolic proteins, Plasma proteins, Predicted membrane proteins, Predicted secreted proteins	Immunity	Hydrolase		Evidence at protein level	Evidence at protein level	Evidence at protein level	Evidence at protein level	Tissue enriched	Detected in some	45	liver: 260.9	Cell type enriched	Detected in some	11	Hepatocytes: 168.7	Cancer enriched	Detected in some	16	liver cancer: 42.9	Not detected	Not detected			Low immune cell specificity	Detected in many			Group enriched	Detected in many	7	granulocytes: 3.4;monocytes: 5.1;T-cells: 2.3	Group enriched	Detected in some	5	MCF7: 8.1;T-47d: 8.4	Not detected	Not detected			Not detected	Not detected
SERPINA1	A1A, A1AT, AAT, alpha-1-antitrypsin, alpha1AT, PI, PI1	ENSG00000197249	Serpin family A member 1	P01009	14	94376747-94390693	Cancer-related genes, Candidate cardiovascular disease genes, Disease related genes, Human disease related genes, Metabolic proteins, Plasma proteins, Predicted intracellular proteins, Predicted secreted proteins	Acute phase, Blood coagulation, Hemostasis	Protease inhibitor, Serine protease inhibitor	Cancer-related genes	Evidence at protein level	Evidence at protein level	Evidence at protein level	Evidence at protein level	Tissue enriched	Detected in all	45	liver: 34304.0	Cell type enriched	Detected in many	8	Hepatocytes: 42919.3	Cancer enriched	Detected in all	10	liver cancer: 3850.6	Low region specificity	Detected in all			Group enriched	Detected in all	5	classical monocyte: 2482.1;intermediate monocyte: 3411.9;neutrophil: 2823.2;non-classical monocyte: 4518.8	Group enriched	Detected in all	5	granulocytes: 2823.2;monocytes: 4518.8	Cell line enriched	Detected in many	10	Hep G2: 4769.1	Not detected	Not detected			Region enriched	Detected in many	6
AGXT2	AGT2	ENSG00000113492	Alanine--glyoxylate aminotransferase 2	Q9BYV1	5	34998101-35048135	Enzymes, Metabolic proteins, Predicted intracellular proteins		Aminotransferase, Transferase		Evidence at protein level	Evidence at protein level	Evidence at protein level	Evidence at protein level	Group enriched	Detected in some	44	kidney: 209.8;liver: 124.5	Group enriched	Detected in some	5	Hepatocytes: 105.9;Proximal tubular cells: 359.5	Group enriched	Detected in some	112	liver cancer: 9.2;renal cancer: 12.5	Not detected	Not detected			Not detected in immune cells	Not detected			Not detected	Not detected			Not detected	Not detected			Not detected	Not detected			Low region specificity	Detected in all
GDF2	BMP-9, BMP9	ENSG00000263761	Growth differentiation factor 2	Q9UK05	10	47322454-47327588	Disease related genes, Human disease related genes, Plasma proteins, Predicted secreted proteins	Angiogenesis	Cytokine, Growth factor	Disease variant	Evidence at protein level	Evidence at protein level	Evidence at protein level	Evidence at protein level	Tissue enriched	Detected in single	44	liver: 18.8	Not detected	Not detected			Not detected	Not detected			Not detected	Not detected			Not detected in immune cells	Not detected			Not detected	Not detected			Not detected	Not detected			Not detected	Not detected			Low region specificity	Detected in many
DIO1	TXDI1	ENSG00000211452	Iodothyronine deiodinase 1	P49895	1	53891239-53911086	Enzymes, Metabolic proteins, Predicted intracellular proteins, Predicted membrane proteins	Thyroid hormones biosynthesis	Oxidoreductase		Evidence at protein level	Evidence at transcript level	Evidence at transcript level	Evidence at protein level	Group enriched	Detected in some	42	kidney: 146.2;liver: 186.8;thyroid gland: 262.5	Group enriched	Detected in some	5	Hepatocytes: 61.5;Proximal tubular cells: 115.7	Group enriched	Detected in many	8	liver cancer: 44.7;thyroid cancer: 43.7	Not detected	Not detected			Not detected in immune cells	Not detected			Not detected	Not detected			Group enriched	Detected in some	26	Hep G2: 33.9;SK-BR-3: 79.0	Not detected	Not detected			Low region specificity	Detected in all
ASGR1	CLEC4H1	ENSG00000141505	Asialoglycoprotein receptor 1	P07306	17	7173431-7179564	Predicted intracellular proteins, Predicted secreted proteins	Endocytosis, Host-virus interaction	Receptor		Evidence at protein level	Evidence at protein level	Evidence at protein level	Evidence at protein level	Tissue enriched	Detected in many	41	liver: 1101.2	Cell type enriched	Detected in many	4	Hepatocytes: 1107.9	Cancer enriched	Detected in many	90	liver cancer: 131.6	Low region specificity	Detected in all			Group enriched	Detected in many	5	classical monocyte: 115.2;intermediate monocyte: 55.5;myeloid DC: 41.2	Group enriched	Detected in many	8	dendritic cells: 41.2;monocytes: 115.2	Cell line enriched	Detected in some	29	Hep G2: 493.2	Region enriched	Detected in all	9	cerebellum: 44.1	Not detected	Not detected
BAAT	BAT	ENSG00000136881	Bile acid-CoA:amino acid N-acyltransferase	Q14032	9	101354182-101385400	Disease related genes, Enzymes, Human disease related genes, Metabolic proteins, Potential drug targets, Predicted intracellular proteins	Fatty acid metabolism, Lipid metabolism	Acyltransferase, Hydrolase, Serine esterase, Transferase	Disease variant	Evidence at protein level	Evidence at protein level	Evidence at protein level	Evidence at protein level	Tissue enriched	Detected in some	41	liver: 727.0	Cell type enriched	Detected in some	10	Hepatocytes: 996.7	Cancer enriched	Detected in many	42	liver cancer: 181.1	Low region specificity	Detected in single			Not detected in immune cells	Not detected			Not detected	Not detected			Cell line enhanced	Detected in some		A549: 3.4;CACO-2: 1.6	Not detected	Not detected			Not detected	Not detected
NAT2	AAC2	ENSG00000156006	N-acetyltransferase 2	P11245	8	18391282-18401218	Cancer-related genes, Enzymes, Metabolic proteins, Predicted intracellular proteins		Acyltransferase, Transferase	Cancer-related genes	Evidence at protein level	Evidence at transcript level	Evidence at protein level	Evidence at protein level	Group enriched	Detected in some	41	intestine: 33.8;liver: 129.6	Group enriched	Detected in some	4	Distal enterocytes: 14.8;Hepatocytes: 59.0;Paneth cells: 15.9;Proximal enterocytes: 36.0	Cancer enhanced	Detected in some		colorectal cancer: 4.0;liver cancer: 4.9	Not detected	Not detected			Not detected in immune cells	Not detected			Not detected	Not detected			Cell line enhanced	Detected in some		RPTEC TERT1: 1.0;RT4: 1.6;SCLC-21H: 2.2;SK-BR-3: 1.4
PROC		ENSG00000115718	Protein C, inactivator of coagulation factors Va and VIIIa	P04070	2	127418427-127429242	Cancer-related genes, Candidate cardiovascular disease genes, Disease related genes, Enzymes, FDA approved drug targets, Human disease related genes, Plasma proteins, Predicted intracellular proteins, Predicted secreted proteins	Blood coagulation, Hemostasis	Hydrolase, Protease, Serine protease	Cancer-related genes, Disease variant, FDA approved drug targets, Thrombophilia	Evidence at protein level	Evidence at protein level	Evidence at protein level	Evidence at protein level	Tissue enriched	Detected in some	41	liver: 603.4	Cell type enriched	Detected in some	5	Hepatocytes: 432.9	Cancer enriched	Detected in many	22	liver cancer: 118.3	Low region specificity	Detected in some			Immune cell enriched	Detected in some	9	plasmacytoid DC: 59.7	Lineage enriched	Detected in many	9	dendritic cells: 59.7	Cell line enriched	Detected in some	16	Hep G2: 156.1					Low region specificity	Detected in all
ABCG8	GBD4	ENSG00000143921	ATP binding cassette subfamily G member 8	Q9H221	2	43831942-43882988	Disease related genes, Human disease related genes, Metabolic proteins, Potential drug targets, Predicted membrane proteins, Transporters	Lipid transport, Transport	Translocase	Disease variant	Evidence at protein level	Evidence at protein level	Evidence at protein level	Evidence at protein level	Group enriched	Detected in some	39	intestine: 31.7;liver: 63.9	Group enriched	Detected in some	4	Hepatocytes: 32.0;Proximal enterocytes: 13.8	Cancer enriched	Detected in some	30	liver cancer: 21.6	Low region specificity	Detected in single			Not detected in immune cells	Not detected			Not detected	Not detected			Cell line enriched	Detected in single	44	Hep G2: 5.3	Not detected	Not detected			Low region specificity	Detected in many
ITIH4	H4P, IHRP, ITIHL1	ENSG00000055955	Inter-alpha-trypsin inhibitor heavy chain 4	Q14624	3	52812962-52830688	Cancer-related genes, Plasma proteins, Predicted intracellular proteins, Predicted secreted proteins	Acute phase	Protease inhibitor, Serine protease inhibitor	Cancer-related genes	Evidence at protein level	Evidence at protein level	Evidence at protein level	Evidence at protein level	Tissue enriched	Detected in many	38	liver: 1878.6	Group enriched	Detected in many	5	Early spermatids: 119.2;Hepatocytes: 134.6;Late spermatids: 126.5	Cancer enriched	Detected in single	27	liver cancer: 7.4	Low region specificity	Detected in all			Not detected in immune cells	Not detected			Not detected	Not detected			Cell line enhanced	Detected in some		HDLM-2: 2.4;JURKAT: 2.0;U-266/70: 3.0	Not detected	Not detected			Low region specificity	Detected in many
TTPA	AVED	ENSG00000137561	Alpha tocopherol transfer protein	P49638	8	63048553-63086053	Disease related genes, Human disease related genes, Plasma proteins, Predicted intracellular proteins	Transport		Disease variant	Evidence at protein level	Evidence at transcript level	Evidence at protein level	Evidence at protein level	Tissue enriched	Detected in some	38	liver: 166.4	Group enriched	Detected in some	4	Astrocytes: 37.9;Hepatocytes: 72.0	Cancer enriched	Detected in some	9	liver cancer: 21.3	Low region specificity	Detected in all			Not detected in immune cells	Not detected			Not detected	Not detected			Cell line enhanced	Detected in some		GAMG: 2.0;SK-BR-3: 6.0;T-47d: 2.1;U-2 OS: 2.9;U-2197: 3.7	Low region specificity	Detected in all
ACOT12	Cach, STARD15, THEAL	ENSG00000172497	Acyl-CoA thioesterase 12	Q8WYK0	5	81329996-81394179	Enzymes, Metabolic proteins, Predicted intracellular proteins, Transporters	Fatty acid metabolism, Lipid metabolism	Hydrolase, Serine esterase		Evidence at protein level	Evidence at transcript level	Evidence at protein level	Evidence at protein level	Tissue enriched	Detected in some	36	liver: 101.5	Cell type enriched	Detected in some	4	Hepatocytes: 36.2	Cancer enriched	Detected in single	76	liver cancer: 13.9	Not detected	Not detected			Not detected in immune cells	Not detected			Not detected	Not detected			Not detected	Not detected			Not detected	Not detected			Low region specificity	Detected in some
CYP3A7	CP37, P450-HFLA	ENSG00000160870	Cytochrome P450 family 3 subfamily A member 7	P24462	7	99705036-99735196	Enzymes, Metabolic proteins, Predicted membrane proteins	Lipid biosynthesis, Lipid metabolism, Steroid biosynthesis	Monooxygenase, Oxidoreductase		Evidence at protein level	Evidence at protein level	Evidence at protein level	Evidence at protein level	Tissue enriched	Detected in some	36	liver: 307.5	Group enriched	Detected in some	17	Cholangiocytes: 85.8;Hepatocytes: 60.5	Cancer enriched	Detected in some	43	liver cancer: 38.0	Not detected	Not detected			Not detected in immune cells	Not detected			Not detected	Not detected			Cell line enhanced	Detected in some		BJ hTERT+: 1.3;Hep G2: 2.5;HHSteC: 1.4
CYP2B6	CPB6, CYP2B, CYPIIB6	ENSG00000197408	Cytochrome P450 family 2 subfamily B member 6	P20813	19	40991282-41018398	Metabolic proteins, Plasma proteins, Predicted intracellular proteins		Monooxygenase, Oxidoreductase		Evidence at protein level	Evidence at protein level	Evidence at protein level	Evidence at protein level	Tissue enriched	Detected in some	35	liver: 538.2	Cell type enriched	Detected in some	10	Hepatocytes: 420.9	Cancer enhanced	Detected in many		liver cancer: 28.8	Not detected	Not detected			Not detected in immune cells	Not detected			Not detected	Not detected			Cell line enhanced	Detected in some		HaCaT: 2.6;OE19: 1.8					Region enhanced	Detected in single
CA5A	CA5, CAV, CAVA	ENSG00000174990	Carbonic anhydrase 5A	P35218	16	87881546-87936580	Disease related genes, Enzymes, FDA approved drug targets, Human disease related genes, Metabolic proteins, Predicted intracellular proteins		Lyase	Disease variant, FDA approved drug targets	Evidence at protein level	Evidence at transcript level	Evidence at protein level	Evidence at protein level	Tissue enriched	Detected in single	34	liver: 24.4	Cell type enriched	Detected in many	6	Hepatocytes: 39.0	Cancer enriched	Detected in single	26	liver cancer: 2.0	Not detected	Not detected			Not detected in immune cells	Not detected			Not detected	Not detected			Cell line enriched	Detected in single	36	Hep G2: 25.5	Not detected	Not detected			Low region specificity	Detected in all
CFB	BF, BFD, H2-Bf	ENSG00000243649	Complement factor B	P00751	6	31945650-31952084	Disease related genes, Enzymes, Human disease related genes, Plasma proteins, Potential drug targets, Predicted intracellular proteins, Predicted secreted proteins	Complement alternate pathway, Immunity, Innate immunity	Hydrolase, Protease, Serine protease	Age-related macular degeneration, Disease variant, Hemolytic uremic syndrome	Evidence at protein level	Evidence at protein level	Evidence at protein level	Evidence at protein level	Tissue enriched	Detected in many	34	liver: 2634.7	Cell type enhanced	Detected in many		Ductal cells: 873.6;Exocrine glandular cells: 197.3;Hepatocytes: 284.0;Pancreatic endocrine cells: 318.0;Proximal enterocytes: 139.7	Cancer enhanced	Detected in all		liver cancer: 78.3	Low region specificity	Detected in all			Not detected in immune cells	Not detected			Not detected	Not detected			Cell line enhanced	Detected in some		ASC diff: 15.0;ASC TERT1: 23.0;EFO-21: 25.1;fHDF/TERT166: 14.1;HSkMC: 19.1;U-87 MG: 10.1					Low region specificity	Detected in all
PRODH2	HSPOX1	ENSG00000250799	Proline dehydrogenase 2	Q9UF12	19	35799988-35813299	Enzymes, Metabolic proteins, Predicted intracellular proteins	Proline metabolism	Oxidoreductase		Evidence at protein level	Evidence at protein level	Evidence at protein level	Evidence at protein level	Group enriched	Detected in some	34	kidney: 140.3;liver: 175.0	Group enriched	Detected in some	13	Hepatocytes: 157.6;Proximal tubular cells: 559.9	Cancer enriched	Detected in some	5	liver cancer: 28.1	Not detected	Not detected			Not detected in immune cells	Not detected			Not detected	Not detected			Cell line enriched	Detected in some	19	Hep G2: 33.4	Low region specificity	Detected in single			Low region specificity	Detected in all
SDS	SDH	ENSG00000135094	Serine dehydratase	P20132	12	113392445-113426301	Enzymes, Metabolic proteins, Plasma proteins, Predicted intracellular proteins	Gluconeogenesis	Lyase		Evidence at protein level	Evidence at transcript level	Evidence at protein level	Evidence at protein level	Tissue enriched	Detected in many	34	liver: 1033.1	Cell type enhanced	Detected in some		Hepatocytes: 364.6;Hofbauer cells: 199.4;Langerhans cells: 111.9;Macrophages: 93.7;monocytes: 97.6	Cancer enriched	Detected in all	31	liver cancer: 165.3	Low region specificity	Detected in all			Immune cell enriched	Detected in some	10	myeloid DC: 11.6	Lineage enriched	Detected in single	15	dendritic cells: 11.6	Cell line enhanced	Detected in some		HMC-1: 1.7;SK-BR-3: 1.0	Not detected	Not detected			Low region specificity	Detected in many
SLC39A5		ENSG00000139540	Solute carrier family 39 member 5	Q6ZMH5	12	56230049-56237846	Disease related genes, Human disease related genes, Metabolic proteins, Potential drug targets, Predicted intracellular proteins, Predicted membrane proteins, Transporters	Ion transport, Transport, Zinc transport		Disease variant	Evidence at protein level	Evidence at protein level	Evidence at protein level	Evidence at protein level	Group enriched	Detected in some	32	intestine: 239.6;kidney: 111.0;liver: 172.5;pancreas: 309.3	Cell type enriched	Detected in some	4	Proximal enterocytes: 798.4	Cancer enhanced	Detected in many		colorectal cancer: 30.6;liver cancer: 36.3	Not detected	Not detected			Not detected in immune cells	Not detected			Not detected	Not detected			Group enriched	Detected in some	53	CACO-2: 39.9;Hep G2: 58.5	Region enhanced	Detected in single		basal ganglia: 1.1	Not detected	Not detected
ADH4	ADH-2	ENSG00000198099	Alcohol dehydrogenase 4 (class II), pi polypeptide	P08319	4	99123657-99157792	Enzymes, Metabolic proteins, Plasma proteins, Predicted intracellular proteins		Oxidoreductase		Evidence at protein level	Evidence at protein level	Evidence at protein level	Evidence at protein level	Tissue enriched	Detected in some	31	liver: 5193.5	Cell type enriched	Detected in some	21	Hepatocytes: 975.2	Cancer enriched	Detected in some	60	liver cancer: 230.7	Low region specificity	Detected in some			Not detected in immune cells	Not detected			Not detected	Not detected			Cell line enriched	Detected in some	13	Hep G2: 22.2	Not detected	Not detected			Low region specificity	Detected in many
GYS2		ENSG00000111713	Glycogen synthase 2	P54840	12	21536107-21604847	Disease related genes, Enzymes, Human disease related genes, Metabolic proteins, Potential drug targets, Predicted intracellular proteins	Glycogen biosynthesis	Allosteric enzyme, Glycosyltransferase, Transferase	Disease variant, Glycogen storage disease	Evidence at protein level	Evidence at protein level	Evidence at protein level	Evidence at protein level	Tissue enriched	Detected in some	30	liver: 175.3	Cell type enriched	Detected in some	8	Hepatocytes: 63.6	Cancer enriched	Detected in single	29	liver cancer: 12.6	Not detected	Not detected			Not detected in immune cells	Not detected			Not detected	Not detected			Not detected	Not detected			Not detected	Not detected			Not detected	Not detected
C5	C5a, C5b, CPAMD4	ENSG00000106804	Complement C5	P01031	9	120952335-121050275	Disease related genes, FDA approved drug targets, Human disease related genes, Plasma proteins, Predicted secreted proteins	Complement alternate pathway, Complement pathway, Cytolysis, Immunity, Inflammatory response, Innate immunity		FDA approved drug targets	Evidence at protein level	Evidence at protein level	Evidence at protein level	Evidence at protein level	Tissue enriched	Detected in many	29	liver: 437.3	Cell type enriched	Detected in many	16	Hepatocytes: 538.3	Cancer enriched	Detected in many	17	liver cancer: 73.0	Low region specificity	Detected in all			Not detected in immune cells	Not detected			Not detected	Not detected			Cell line enhanced	Detected in many		A549: 28.4;Hep G2: 30.4	Low region specificity	Detected in single			Not detected	Not detected
CYP8B1	CYP12	ENSG00000180432	Cytochrome P450 family 8 subfamily B member 1	Q9UNU6	3	42856005-42875898	Enzymes, Metabolic proteins, Predicted intracellular proteins, Predicted membrane proteins	Lipid biosynthesis, Lipid metabolism, Steroid biosynthesis	Monooxygenase, Oxidoreductase		Evidence at protein level	Evidence at transcript level	Evidence at protein level	Evidence at protein level	Tissue enriched	Detected in some	28	liver: 407.9	Cell type enriched	Detected in some	76	Hepatocytes: 920.2	Cancer enriched	Detected in some	46	liver cancer: 69.6	Not detected	Not detected			Not detected in immune cells	Not detected			Not detected	Not detected			Cell line enhanced	Detected in some		BEWO: 2.4;SK-BR-3: 1.1	Not detected	Not detected			Low region specificity	Detected in many
LIPC	HL, HTGL	ENSG00000166035	Lipase C, hepatic type	P11150	15	58410569-58569844	Disease related genes, Enzymes, Human disease related genes, Metabolic proteins, Potential drug targets, Predicted secreted proteins	Lipid degradation, Lipid metabolism	Heparin-binding, Hydrolase	Disease variant	Evidence at protein level	Evidence at transcript level	Evidence at protein level	Evidence at protein level	Tissue enriched	Detected in some	28	liver: 172.5	Cell type enriched	Detected in some	9	Hepatocytes: 161.7	Group enriched	Detected in some	14	liver cancer: 20.4;renal cancer: 10.4	Low region specificity	Detected in some			Low immune cell specificity	Detected in some			Group enriched	Detected in many	7	granulocytes: 1.6;NK-cells: 1.5;T-cells: 1.8	Cell line enhanced	Detected in some		CACO-2: 8.5;EFO-21: 6.1;Hep G2: 24.4;HMC-1: 6.8;MOLT-4: 5.5;U-2197: 18.4	Not detected	Not detected			Low region specificity	Detected in many
ALDOB		ENSG00000136872	Aldolase, fructose-bisphosphate B	P05062	9	101420560-101449664	Cancer-related genes, Disease related genes, Enzymes, Human disease related genes, Metabolic proteins, Plasma proteins, Potential drug targets, Predicted intracellular proteins	Glycolysis	Lyase	Cancer-related genes, Disease variant	Evidence at protein level	Evidence at protein level	Evidence at protein level	Evidence at protein level	Group enriched	Detected in many	27	intestine: 5784.2;kidney: 7248.0;liver: 11251.9	Group enriched	Detected in some	4	Proximal enterocytes: 20078.3;Proximal tubular cells: 7956.0	Cancer enriched	Detected in many	31	liver cancer: 1414.0	Low region specificity	Detected in some			Not detected in immune cells	Not detected			Not detected	Not detected			Cell line enhanced	Detected in some		BEWO: 21.4;NB-4: 21.0;RPMI-8226: 28.6;SH-SY5Y: 20.6	Not detected	Not detected			Low region specificity	Detected in some
CYP2D6	CPD6, CYP2D, CYP2D7AP, CYP2D7BP, CYP2D7P2, CYP2D8P2, CYP2DL1, P450-DB1, P450C2D	ENSG00000100197	Cytochrome P450 family 2 subfamily D member 6	P10635	22	42126499-42130865	Human disease related genes, Metabolic proteins, Predicted membrane proteins	Cholesterol metabolism, Fatty acid metabolism, Lipid metabolism, Steroid metabolism, Sterol metabolism	Monooxygenase, Oxidoreductase		Evidence at protein level	Evidence at protein level	Evidence at protein level	Evidence at protein level	Tissue enriched	Detected in some	27	liver: 322.6	Group enriched	Detected in many	35	Hepatocytes: 512.8;Proximal enterocytes: 465.2	Cancer enriched	Detected in many	35	liver cancer: 90.8	Not detected	Not detected			Not detected in immune cells	Not detected			Not detected	Not detected			Cell line enhanced	Detected in single		Hep G2: 1.8					Low region specificity	Detected in many
FETUB		ENSG00000090512	Fetuin B	Q9UGM5	3	186635969-186653141	Plasma proteins, Predicted intracellular proteins, Predicted secreted proteins	Fertilization	Metalloenzyme inhibitor, Metalloprotease inhibitor, Protease inhibitor		Evidence at protein level	Evidence at protein level	Evidence at protein level	Evidence at protein level	Tissue enriched	Detected in some	27	liver: 236.5	Cell type enriched	Detected in some	8	Hepatocytes: 47.2	Cancer enriched	Detected in some	12	liver cancer: 44.0	Not detected	Not detected			Not detected in immune cells	Not detected			Not detected	Not detected			Not detected	Not detected			Not detected	Not detected			Not detected	Not detected
SLC22A9	FLJ23666, OAT4, OAT7, UST3	ENSG00000149742	Solute carrier family 22 member 9	Q8IVM8	11	63369785-63410294	Metabolic proteins, Predicted membrane proteins, Transporters	Transport			Evidence at protein level	Evidence at transcript level	Evidence at protein level	Evidence at protein level	Tissue enriched	Detected in some	27	liver: 46.7	Cell type enhanced	Detected in some		Erythroid cells: 2.7;Excitatory neurons: 5.0;granulocytes: 4.5;Hepatocytes: 15.4	Cancer enriched	Detected in single	166	liver cancer: 19.3	Low region specificity	Detected in some			Not detected in immune cells	Not detected			Not detected	Not detected			Not detected	Not detected			Not detected	Not detected			Low region specificity	Detected in many
CYP26A1	CP26, CYP26, P450RAI, P450RAI1	ENSG00000095596	Cytochrome P450 family 26 subfamily A member 1	O43174	10	93073475-93077885	Metabolic proteins, Predicted intracellular proteins		Monooxygenase, Oxidoreductase		Evidence at protein level	Evidence at transcript level	Evidence at protein level	Evidence at protein level	Tissue enriched	Detected in single	26	liver: 18.1	Group enriched	Detected in some	4	Basal respiratory cells: 48.0;Endometrial ciliated cells: 46.3;Glandular and luminal cells: 86.7;Muller glia cells: 62.1	Cancer enhanced	Detected in many		testis cancer: 5.0	Not detected	Not detected			Not detected in immune cells	Not detected			Not detected	Not detected			Cell line enriched	Detected in some	7	AF22: 62.1	Not detected	Not detected			Region enhanced	Detected in some
HSD17B6	HSE, RODH, SDR9C6	ENSG00000025423	Hydroxysteroid 17-beta dehydrogenase 6	O14756	12	56752161-56787790	Enzymes, Metabolic proteins, Predicted intracellular proteins	Lipid metabolism, Steroid metabolism	Oxidoreductase		Evidence at protein level	Evidence at protein level	Evidence at protein level	Evidence at protein level	Tissue enriched	Detected in many	26	liver: 1819.2	Cell type enriched	Detected in many	11	Hepatocytes: 1969.3	Cancer enriched	Detected in many	5	liver cancer: 170.3	Low region specificity	Detected in all			Low immune cell specificity	Detected in some			Low lineage specificity	Detected in single			Cell line enhanced	Detected in many		Karpas-707: 13.4;U-266/84: 18.0	Not detected	Not detected			Low region specificity	Detected in all
UGT1A1	GNT1, UGT1, UGT1A	ENSG00000241635	UDP glucuronosyltransferase family 1 member A1	P22309	2	233760270-233773300	Cancer-related genes, Disease related genes, Enzymes, Human disease related genes, Metabolic proteins, Plasma proteins, Potential drug targets, Predicted membrane proteins		Glycosyltransferase, Transferase	Cancer-related genes, Disease variant	Evidence at protein level	Evidence at transcript level	Evidence at protein level	Evidence at protein level	Group enriched	Detected in some	26	intestine: 203.0;liver: 325.1	Cell type enriched	Detected in some	7	Hepatocytes: 105.0	Cancer enriched	Detected in some	19	liver cancer: 16.4	Low region specificity	Detected in single			Immune cell enhanced	Detected in single		neutrophil: 1.4	Lineage enriched	Detected in single	4	granulocytes: 1.4	Cell line enhanced	Detected in some		HaCaT: 14.0;OE19: 64.5;RT4: 34.7	Not detected	Not detected
APOC3		ENSG00000110245	Apolipoprotein C3	P02656	11	116829706-116833072	Cancer-related genes, Candidate cardiovascular disease genes, Disease related genes, FDA approved drug targets, Human disease related genes, Metabolic proteins, Plasma proteins, Predicted secreted proteins	Lipid degradation, Lipid metabolism, Lipid transport, Transport		Cancer-related genes, Disease variant, FDA approved drug targets	Evidence at protein level	Evidence at protein level	Evidence at protein level	Evidence at protein level	Tissue enriched	Detected in many	25	liver: 27875.1	Cell type enriched	Detected in some	8	Hepatocytes: 84691.9	Cancer enriched	Detected in many	643	liver cancer: 4021.9	Not detected	Not detected			Not detected in immune cells	Not detected			Not detected	Not detected			Group enriched	Detected in some	19	CACO-2: 107.3;Hep G2: 296.2	Low region specificity	Detected in some			Not detected	Not detected
KLKB1	KLK3	ENSG00000164344	Kallikrein B1	P03952	4	186208979-186258471	Disease related genes, Enzymes, FDA approved drug targets, Human disease related genes, Plasma proteins, Predicted intracellular proteins, Predicted secreted proteins	Blood coagulation, Fibrinolysis, Hemostasis, Inflammatory response	Hydrolase, Protease, Serine protease	Disease variant, FDA approved drug targets	Evidence at protein level	Evidence at transcript level	Evidence at protein level	Evidence at protein level	Tissue enriched	Detected in many	25	liver: 331.1	Cell type enriched	Detected in many	5	Hepatocytes: 280.5	Cancer enriched	Detected in some	17	liver cancer: 27.6	Low region specificity	Detected in all			Not detected in immune cells	Not detected			Not detected	Not detected			Cell line enhanced	Detected in some		NTERA-2: 3.1;SCLC-21H: 2.1;U-937: 1.3	Not detected	Not detected			Low region specificity	Detected in single
AC132217.2		ENSG00000284779	Novel protein		11	2129112-2158391	Predicted intracellular proteins				Evidence at transcript level	Evidence at transcript level			Tissue enriched	Detected in some	24	liver: 37.9	Not detected	Not detected							Low region specificity	Detected in single			Not detected in immune cells	Not detected			Not detected	Not detected			Cell line enhanced	Detected in single		RH-30: 1.0	Not detected	Not detected
PRAMEF10		ENSG00000187545	PRAME family member 10	O60809	1	12892896-12898270	Predicted intracellular proteins				Evidence at transcript level	Evidence at transcript level	Evidence at transcript level	Evidence at transcript level	Tissue enriched	Detected in single	24	liver: 2.3	Not detected	Not detected			Cancer enriched	Detected in single	29	liver cancer: 1.4	Not detected	Not detected			Not detected in immune cells	Not detected			Not detected	Not detected			Not detected	Not detected
LBP	BPIFD2	ENSG00000129988	Lipopolysaccharide binding protein	P18428	20	38346482-38377013	Plasma proteins, Predicted secreted proteins, Transporters	Immunity, Innate immunity, Lipid transport, Transport	Antibiotic, Antimicrobial		Evidence at protein level	Evidence at protein level	Evidence at protein level	Evidence at protein level	Tissue enriched	Detected in many	23	liver: 1349.5	Cell type enriched	Detected in some	30	Hepatocytes: 458.3	Cancer enriched	Detected in many	20	liver cancer: 356.7	Region enhanced	Detected in single		medulla oblongata: 1.1	Not detected in immune cells	Not detected			Not detected	Not detected			Group enriched	Detected in some	9	ASC diff: 10.7;HSkMC: 12.7	Low region specificity	Detected in all			Low region specificity	Detected in many
LEAP2	LEAP-2	ENSG00000164406	Liver enriched antimicrobial peptide 2	Q969E1	5	132873444-132875046	Plasma proteins, Predicted secreted proteins		Antibiotic, Antimicrobial		Evidence at protein level	Evidence at transcript level	Evidence at protein level	Evidence at protein level	Tissue enriched	Detected in many	23	liver: 536.4	Cell type enriched	Detected in many	5	Hepatocytes: 1650.6	Cancer enriched	Detected in many	17	liver cancer: 40.0	Low region specificity	Detected in many			Low immune cell specificity	Detected in many			Low lineage specificity	Detected in many			Cell line enhanced	Detected in some		CACO-2: 3.4;Hep G2: 4.7;U-266/84: 3.8	Not detected	Not detected			Low region specificity	Detected in many
MAT1A	MAT, MATA1, SAMS, SAMS1	ENSG00000151224	Methionine adenosyltransferase 1A	Q00266	10	80271820-80289658	Disease related genes, Enzymes, Human disease related genes, Metabolic proteins, Plasma proteins, Potential drug targets, Predicted intracellular proteins	One-carbon metabolism	Transferase	Disease variant	Evidence at protein level	Evidence at protein level	Evidence at protein level	Evidence at protein level	Tissue enriched	Detected in some	23	liver: 1357.4	Cell type enriched	Detected in some	55	Hepatocytes: 5534.4	Cancer enriched	Detected in many	54	liver cancer: 209.8	Not detected	Not detected			Not detected in immune cells	Not detected			Not detected	Not detected			Cell line enriched	Detected in some	14	Hep G2: 94.9	Not detected	Not detected			Low region specificity	Detected in many
TAT		ENSG00000198650	Tyrosine aminotransferase	P17735	16	71565660-71577092	Disease related genes, Enzymes, Human disease related genes, Metabolic proteins, Plasma proteins, Potential drug targets, Predicted intracellular proteins	Phenylalanine catabolism, Tyrosine catabolism	Aminotransferase, Transferase	Disease variant, Mental retardation, Palmoplantar keratoderma	Evidence at protein level	Evidence at transcript level	Evidence at protein level	Evidence at protein level	Tissue enriched	Detected in some	22	liver: 1283.0	Cell type enriched	Detected in some	43	Hepatocytes: 4164.8	Cancer enriched	Detected in some	10	liver cancer: 152.8	Not detected	Not detected			Not detected in immune cells	Not detected			Not detected	Not detected			Cell line enhanced	Detected in single		Hep G2: 2.5	Not detected	Not detected			Not detected	Not detected
USH2A	RP39, USH2	ENSG00000042781	Usherin	O75445	1	215622891-216423448	Disease related genes, Human disease related genes, Predicted membrane proteins	Hearing, Sensory transduction, Vision		Deafness, Disease variant, Retinitis pigmentosa, Usher syndrome	Evidence at protein level	Evidence at transcript level	Evidence at protein level	Evidence at protein level	Group enriched	Detected in some	22	liver: 7.0;retina: 19.4	Cell type enhanced	Detected in some		Cone photoreceptor cells: 202.3;Early spermatids: 49.3;Rod photoreceptor cells: 165.8	Not detected	Not detected			Not detected	Not detected			Not detected in immune cells	Not detected			Not detected	Not detected			Not detected	Not detected			Not detected	Not detected			Low region specificity	Detected in some
ACMSD		ENSG00000153086	Aminocarboxymuconate semialdehyde decarboxylase	Q8TDX5	2	134838616-134902034	Enzymes, Metabolic proteins, Predicted intracellular proteins		Decarboxylase, Lyase		Evidence at protein level	Evidence at protein level	Evidence at protein level	Evidence at protein level	Group enriched	Detected in some	21	kidney: 142.4;liver: 163.8	Group enriched	Detected in some	4	Hepatocytes: 120.2;Proximal tubular cells: 408.1	Group enriched	Detected in some	23	liver cancer: 21.2;renal cancer: 19.8	Not detected	Not detected			Not detected in immune cells	Not detected			Not detected	Not detected			Cell line enriched	Detected in some	21	RPTEC TERT1: 26.7	Not detected	Not detected			Low region specificity	Detected in all
ADH1C	ADH3	ENSG00000248144	Alcohol dehydrogenase 1C (class I), gamma polypeptide	P00326	4	99336497-99352746	Enzymes, FDA approved drug targets, Human disease related genes, Metabolic proteins, Plasma proteins, Predicted intracellular proteins		Oxidoreductase	FDA approved drug targets	Evidence at protein level	Evidence at protein level	Evidence at protein level	Evidence at protein level	Group enriched	Detected in many	21	intestine: 603.5;liver: 2078.8;stomach 1: 575.8	Cell type enhanced	Detected in many		Exocrine glandular cells: 699.4;Gastric mucus-secreting cells: 611.2;Hepatocytes: 440.6;Undifferentiated cells: 420.5	Cancer enriched	Detected in many	7	liver cancer: 238.2	Not detected	Not detected			Not detected in immune cells	Not detected			Not detected	Not detected			Cell line enhanced	Detected in some		A549: 2.1;ASC TERT1: 3.6;HSkMC: 11.9;RPMI-8226: 2.1
ATF5		ENSG00000169136	Activating transcription factor 5	Q9Y2D1	19	49928702-49933935	Predicted intracellular proteins, Transcription factors	Transcription, Transcription regulation	Activator, DNA-binding		Evidence at protein level	Evidence at protein level	Evidence at protein level	Evidence at protein level	Tissue enriched	Detected in all	21	liver: 2500.3	Cell type enriched	Detected in many	5	Hepatocytes: 1412.6	Cancer enriched	Detected in all	7	liver cancer: 200.0	Low region specificity	Detected in all			Group enriched	Detected in many	4	classical monocyte: 24.0;intermediate monocyte: 22.4;myeloid DC: 14.3;plasmacytoid DC: 38.5	Group enriched	Detected in all	9	dendritic cells: 38.5;monocytes: 24.0	Cell line enhanced	Detected in all		HDLM-2: 313.2;Karpas-707: 523.4;THP-1: 452.4;U-266/84: 715.6;U-698: 316.2	Low region specificity	Detected in all			Low region specificity	Detected in all
LRG1	LRG	ENSG00000171236	Leucine rich alpha-2-glycoprotein 1	P02750	19	4536402-4540036	Plasma proteins, Predicted secreted proteins				Evidence at protein level	Evidence at protein level	Evidence at protein level	Evidence at protein level	Tissue enriched	Detected in many	21	liver: 952.0	Cell type enriched	Detected in many	7	Hepatocytes: 793.0	Cancer enriched	Detected in many	9	liver cancer: 160.9	Low region specificity	Detected in some			Immune cell enriched	Detected in many	19	neutrophil: 285.2	Lineage enriched	Detected in many	44	granulocytes: 285.2	Cell line enhanced	Detected in many		Hep G2: 15.4;SK-BR-3: 15.7;THP-1: 26.2;U-937: 48.7	Low region specificity	Detected in single
MPPED1	239AB, C22orf1, FAM1A	ENSG00000186732	Metallophosphoesterase domain containing 1	O15442	22	43411196-43507848	Predicted intracellular proteins		Hydrolase		Evidence at protein level	Evidence at transcript level	Evidence at protein level	Evidence at protein level	Group enriched	Detected in some	21	brain: 60.9;liver: 24.7	Group enriched	Detected in some	5	Excitatory neurons: 69.4;Inhibitory neurons: 68.6	Cancer enhanced	Detected in some		liver cancer: 1.6	Region enhanced	Detected in many		cerebral cortex: 60.9	Not detected in immune cells	Not detected			Not detected	Not detected			Group enriched	Detected in some	5	HaCaT: 5.3;SCLC-21H: 2.3	Group enriched	Detected in all	5	amygdala: 105.7;basal ganglia: 66.2;cerebral cortex: 163.5;hippocampal formation: 174.4;white matter: 106.3	Group enriched	Detected in all	6
MTTP	ABL, MTP	ENSG00000138823	Microsomal triglyceride transfer protein	P55157	4	99564081-99623997	Disease related genes, FDA approved drug targets, Human disease related genes, Metabolic proteins, Predicted intracellular proteins	Lipid transport, Transport		Disease variant, FDA approved drug targets	Evidence at protein level	Evidence at protein level	Evidence at protein level	Evidence at protein level	Group enriched	Detected in some	21	intestine: 277.4;liver: 268.7	Group enriched	Detected in many	9	Hepatocytes: 244.2;Proximal enterocytes: 605.4	Cancer enriched	Detected in many	13	liver cancer: 28.7	Low region specificity	Detected in many			Not detected in immune cells	Not detected			Not detected	Not detected			Group enriched	Detected in some	4	AF22: 10.8;Hep G2: 12.2	Low region specificity	Detected in all			Not detected	Not detected
SLC27A5	ACSB, ACSVL6, FACVL3, FATP5, FLJ22987, VLACSR, VLCS-H2, VLCSH2	ENSG00000083807	Solute carrier family 27 member 5	Q9Y2P5	19	58479512-58512413	Enzymes, Metabolic proteins, Predicted intracellular proteins, Predicted membrane proteins, Transporters	Fatty acid metabolism, Lipid metabolism	Ligase, Oxidoreductase		Evidence at protein level	Evidence at protein level	Evidence at protein level	Evidence at protein level	Tissue enriched	Detected in all	21	liver: 1031.9	Group enriched	Detected in many	4	Early spermatids: 144.4;Hepatocytes: 439.9;Late spermatids: 464.4	Cancer enriched	Detected in all	26	liver cancer: 49.8	Low region specificity	Detected in all			Low immune cell specificity	Detected in many			Low lineage specificity	Detected in all			Low cell line specificity	Detected in many			Not detected	Not detected			Low region specificity	Detected in many
SLC28A1	CNT1	ENSG00000156222	Solute carrier family 28 member 1	O00337	15	84884654-84945798	Disease related genes, Metabolic proteins, Potential drug targets, Predicted membrane proteins, Transporters	Transport		Disease variant	Evidence at protein level	Evidence at protein level	Evidence at protein level	Evidence at protein level	Group enriched	Detected in some	21	intestine: 49.5;kidney: 48.4;liver: 112.2	Group enriched	Detected in some	5	Hepatocytes: 38.6;Hofbauer cells: 54.3;Proximal enterocytes: 86.9;Proximal tubular cells: 93.4	Group enriched	Detected in some	63	liver cancer: 10.9;renal cancer: 33.0	Not detected	Not detected			Not detected in immune cells	Not detected			Not detected	Not detected			Not detected	Not detected			Not detected	Not detected			Low region specificity	Detected in many
UGT2B7	UGT2B9	ENSG00000171234	UDP glucuronosyltransferase family 2 member B7	P16662	4	69051363-69112987	Enzymes, Metabolic proteins, Predicted intracellular proteins, Predicted membrane proteins	Lipid metabolism, Steroid metabolism	Glycosyltransferase, Transferase		Evidence at protein level	Evidence at transcript level	Evidence at protein level	Evidence at protein level	Group enriched	Detected in many	21	kidney: 1311.9;liver: 1625.3	Cell type enhanced	Detected in many		Endometrial ciliated cells: 150.6;Glandular and luminal cells: 234.7;Hepatocytes: 550.8;Proximal tubular cells: 1249.5	Group enriched	Detected in many	7	liver cancer: 116.4;renal cancer: 101.8	Not detected	Not detected			Not detected in immune cells	Not detected			Not detected	Not detected			Cell line enriched	Detected in some	4	RPTEC TERT1: 310.8
CYP2C9	CYP2C10, P450IIC9	ENSG00000138109	Cytochrome P450 family 2 subfamily C member 9	P11712	10	94938658-94990091	Enzymes, Human disease related genes, Metabolic proteins, Predicted intracellular proteins	Lipid metabolism, Steroid metabolism, Sterol metabolism	Monooxygenase, Oxidoreductase		Evidence at protein level	Evidence at protein level	Evidence at protein level	Evidence at protein level	Tissue enriched	Detected in some	20	liver: 1734.1	Cell type enriched	Detected in some	26	Hepatocytes: 1704.9	Cancer enriched	Detected in some	41	liver cancer: 118.4	Not detected	Not detected			Not detected in immune cells	Not detected			Not detected	Not detected			Not detected	Not detected
GOLGA6B		ENSG00000215186	Golgin A6 family member B	A6NDN3	15	72654738-72666394	Predicted intracellular proteins				Evidence at protein level	Evidence at protein level	No human protein/transcript evidence	Evidence at protein level	Group enriched	Detected in some	20	liver: 3.5;testis: 7.2	Group enriched	Detected in some	4	Astrocytes: 3.9;Early spermatids: 8.6;Excitatory neurons: 2.7;Inhibitory neurons: 2.7;Oligodendrocytes: 2.6	Not detected	Not detected			Not detected	Not detected			Not detected in immune cells	Not detected			Not detected	Not detected			Not detected	Not detected
PON3		ENSG00000105852	Paraoxonase 3	Q15166	7	95359872-95396375	Candidate cardiovascular disease genes, Enzymes, Metabolic proteins, Plasma proteins, Predicted secreted proteins		Hydrolase		Evidence at protein level	Evidence at protein level	Evidence at protein level	Evidence at protein level	Tissue enriched	Detected in many	20	liver: 621.9	Cell type enriched	Detected in many	11	Hepatocytes: 509.6	Group enriched	Detected in many	9	liver cancer: 30.8;lung cancer: 7.8	Low region specificity	Detected in all			Not detected in immune cells	Not detected			Not detected	Not detected			Cell line enhanced	Detected in some		A549: 28.9;CACO-2: 8.6;CAPAN-2: 6.5;Hep G2: 32.6;T-47d: 17.4	Low region specificity	Detected in all			Not detected	Not detected
RBP4		ENSG00000138207	Retinol binding protein 4	P02753	10	93591687-93601744	Cancer-related genes, Disease related genes, Human disease related genes, Metabolic proteins, Plasma proteins, Predicted intracellular proteins, Predicted secreted proteins	Sensory transduction, Transport, Vision		Cancer-related genes, Disease variant, Microphthalmia	Evidence at protein level	Evidence at protein level	Evidence at protein level	Evidence at protein level	Tissue enriched	Detected in many	20	liver: 12018.0	Cell type enriched	Detected in many	12	Hepatocytes: 12711.6	Cancer enriched	Detected in all	27	liver cancer: 3135.4	Low region specificity	Detected in all			Not detected in immune cells	Not detected			Not detected	Not detected			Cell line enriched	Detected in some	4	Hep G2: 1117.2	Low region specificity	Detected in all			Low region specificity	Detected in many
SAA1	PIG4, SAA, TP53I4	ENSG00000173432	Serum amyloid A1	P0DJI8	11	18266260-18269977	Disease related genes, Predicted secreted proteins	Acute phase	Heparin-binding	Amyloidosis	Evidence at protein level	Evidence at transcript level	Evidence at protein level	Evidence at protein level	Tissue enriched	Detected in many	20	liver: 48539.6	Cell type enriched	Detected in many	6	Hepatocytes: 99298.7	Cancer enriched	Detected in many	16	liver cancer: 1249.6	Group enriched	Detected in some	6	hypothalamus: 41.8;white matter: 12.5	Not detected in immune cells	Not detected			Not detected	Not detected			Cell line enriched	Detected in many	5	HBEC3-KT: 716.4
SAA2		ENSG00000134339	Serum amyloid A2	P0DJI9	11	18239223-18248668	Disease related genes, Predicted secreted proteins	Acute phase		Amyloidosis	Evidence at protein level	Evidence at transcript level	Evidence at protein level	Evidence at protein level	Tissue enriched	Detected in many	20	liver: 36562.7	Cell type enriched	Detected in many	4	Hepatocytes: 55342.6	Cancer enriched	Detected in many	22	liver cancer: 150.5	Group enriched	Detected in some	6	hypothalamus: 49.8;white matter: 19.9	Immune cell enhanced	Detected in some		neutrophil: 1.1	Low lineage specificity	Detected in single			Cell line enhanced	Detected in many		A-431: 27.8;EFO-21: 20.2;GAMG: 19.6;HaCaT: 25.0;HBEC3-KT: 55.4;HSkMC: 17.6
SLCO1B3	OATP1B3, OATP8, SLC21A8	ENSG00000111700	Solute carrier organic anion transporter family member 1B3	Q9NPD5	12	20810702-20916911	Disease related genes, Human disease related genes, Metabolic proteins, Potential drug targets, Predicted membrane proteins, Transporters	Ion transport, Transport			Evidence at protein level	Evidence at protein level	Evidence at protein level	Evidence at protein level	Tissue enriched	Detected in some	20	liver: 267.3	Cell type enriched	Detected in some	26	Hepatocytes: 203.4	Cancer enriched	Detected in many	4	liver cancer: 5.4	Not detected	Not detected			Not detected in immune cells	Not detected			Not detected	Not detected			Cell line enhanced	Detected in some		A-431: 65.3;A549: 17.5;CAPAN-2: 12.6;GAMG: 13.6;HeLa: 14.2;PC-3: 17.3;U-2 OS: 14.7
GCKR		ENSG00000084734	Glucokinase regulator		2	27496839-27523684	Predicted intracellular proteins				Evidence at protein level	Evidence at protein level			Tissue enriched	Detected in some	19	liver: 137.5	Cell type enriched	Detected in some	5	Hepatocytes: 96.5	Cancer enriched	Detected in some	8	liver cancer: 14.9	Low region specificity	Detected in many			Not detected in immune cells	Not detected			Not detected	Not detected			Cell line enhanced	Detected in some		HEL: 13.4;Hep G2: 20.7;HUVEC TERT2: 6.4;TIME: 4.2	Not detected	Not detected			Low region specificity	Detected in all
MOGAT2	DGAT2L5, FLJ22644, MGAT2	ENSG00000166391	Monoacylglycerol O-acyltransferase 2	Q3SYC2	11	75717838-75732958	Enzymes, Metabolic proteins, Predicted intracellular proteins, Predicted membrane proteins	Glycerol metabolism, Lipid biosynthesis, Lipid metabolism	Acyltransferase, Transferase		Evidence at protein level	Evidence at transcript level	Evidence at protein level	Evidence at protein level	Group enriched	Detected in some	19	intestine: 48.6;liver: 25.4	Cell type enhanced	Detected in some		Distal enterocytes: 73.8;Hepatocytes: 79.6;Intestinal goblet cells: 36.2;Proximal enterocytes: 159.6;Undifferentiated cells: 32.4	Cancer enhanced	Detected in many		liver cancer: 6.3	Not detected	Not detected			Not detected in immune cells	Not detected			Not detected	Not detected			Group enriched	Detected in some	5	Hep G2: 4.5;RPMI-8226: 2.0	Not detected	Not detected			Low region specificity	Detected in many
MT1B	MT1, MT1Q	ENSG00000169688	Metallothionein 1B	P07438	16	56651886-56653204	Predicted intracellular proteins				Evidence at protein level	Evidence at transcript level	Evidence at protein level	Evidence at protein level	Tissue enriched	Detected in some	19	liver: 23.1	Cell type enhanced	Detected in some		Extravillous trophoblasts: 4.4;Hepatocytes: 12.8;Proximal enterocytes: 3.2;Proximal tubular cells: 6.7	Cancer enriched	Detected in single	209	liver cancer: 57.8	Not detected	Not detected			Not detected in immune cells	Not detected			Not detected	Not detected			Not detected	Not detected
C8G		ENSG00000176919	Complement C8 gamma chain	P07360	9	136945185-136946975	Human disease related genes, Plasma proteins, Predicted secreted proteins	Complement alternate pathway, Complement pathway, Cytolysis, Immunity, Innate immunity			Evidence at protein level	Evidence at protein level	Evidence at protein level	Evidence at protein level	Tissue enriched	Detected in some	18	liver: 569.1	Cell type enriched	Detected in some	9	Hepatocytes: 1134.7	Cancer enriched	Detected in all	58	liver cancer: 260.0	Not detected	Not detected			Not detected in immune cells	Not detected			Not detected	Not detected			Cell line enriched	Detected in some	12	HMC-1: 41.8	Low region specificity	Detected in all			Low region specificity	Detected in many
DMGDH		ENSG00000132837	Dimethylglycine dehydrogenase	Q9UI17	5	78997564-79236038	Disease related genes, Enzymes, Human disease related genes, Metabolic proteins, Plasma proteins, Potential drug targets, Predicted intracellular proteins		Oxidoreductase	Disease variant	Evidence at protein level	Evidence at protein level	Evidence at protein level	Evidence at protein level	Group enriched	Detected in many	18	kidney: 171.0;liver: 286.1	Cell type enhanced	Detected in many		Early spermatids: 40.6;Hepatocytes: 104.2;Late spermatids: 33.1;Proximal tubular cells: 83.9	Group enriched	Detected in some	12	liver cancer: 15.6;renal cancer: 12.0	Low region specificity	Detected in all			Not detected in immune cells	Not detected			Not detected	Not detected			Cell line enhanced	Detected in some		BJ hTERT+: 3.6;Hep G2: 7.6;hTEC/SVTERT24-B: 2.2;Karpas-707: 2.3	Not detected	Not detected			Low region specificity	Detected in many
FOXA3	HNF3G	ENSG00000170608	Forkhead box A3	P55318	19	45863989-45873797	Predicted intracellular proteins, Transcription factors	Differentiation, Spermatogenesis, Transcription, Transcription regulation	Activator, Chromatin regulator, Developmental protein, DNA-binding		Evidence at protein level	Evidence at transcript level	Evidence at protein level	Evidence at protein level	Group enriched	Detected in some	18	intestine: 17.7;liver: 65.1;pancreas: 48.6;stomach 1: 37.2	Cell type enhanced	Detected in many		Enteroendocrine cells: 83.3;Gastric mucus-secreting cells: 152.9;Intestinal goblet cells: 230.1;Paneth cells: 74.7;Undifferentiated cells: 46.2	Group enriched	Detected in many	5	colorectal cancer: 19.9;liver cancer: 26.4;pancreatic cancer: 20.7;stomach cancer: 16.8	Not detected	Not detected			Not detected in immune cells	Not detected			Not detected	Not detected			Cell line enhanced	Detected in some		HDLM-2: 12.5;Hep G2: 29.1;K-562: 23.5;OE19: 101.2	Not detected	Not detected			Not detected	Not detected
GOLGA6A	GLP, GOLGA6	ENSG00000159289	Golgin A6 family member A	Q9NYA3	15	74069857-74082550	Predicted intracellular proteins				Evidence at protein level	Evidence at protein level	Evidence at protein level	Evidence at protein level	Group enriched	Detected in some	18	liver: 4.1;testis: 15.2	Cell type enriched	Detected in some	8	Early spermatids: 47.2	Not detected	Not detected			Not detected	Not detected			Not detected in immune cells	Not detected			Not detected	Not detected			Cell line enhanced	Detected in single		U-266/70: 1.3
SERPINA6	CBG	ENSG00000170099	Serpin family A member 6	P08185	14	94304248-94323389	Disease related genes, Human disease related genes, Plasma proteins, Predicted secreted proteins	Transport		Disease variant	Evidence at protein level	Evidence at transcript level	Evidence at protein level	Evidence at protein level	Tissue enriched	Detected in some	18	liver: 782.8	Group enriched	Detected in some	4	Cholangiocytes: 204.5;Hepatocytes: 390.8	Cancer enriched	Detected in many	9	liver cancer: 244.3	Not detected	Not detected			Not detected in immune cells	Not detected			Not detected	Not detected			Cell line enriched	Detected in some	8	T-47d: 961.9	Not detected	Not detected			Not detected	Not detected
SERPIND1	D22S673, HC-II, HC2, HCF2, HLS2	ENSG00000099937	Serpin family D member 1	P05546	22	20774113-20787720	Candidate cardiovascular disease genes, Disease related genes, FDA approved drug targets, Human disease related genes, Plasma proteins, Predicted secreted proteins	Blood coagulation, Chemotaxis, Hemostasis	Heparin-binding, Protease inhibitor, Serine protease inhibitor	Disease variant, FDA approved drug targets, Thrombophilia	Evidence at protein level	Evidence at protein level	Evidence at protein level	Evidence at protein level	Tissue enriched	Detected in some	18	liver: 1263.3	Cell type enriched	Detected in some	25	Hepatocytes: 283.7	Cancer enriched	Detected in many	80	liver cancer: 334.4	Low region specificity	Detected in some			Not detected in immune cells	Not detected			Not detected	Not detected			Cell line enriched	Detected in some	10	Hep G2: 208.2	Low region specificity	Detected in all			Low region specificity	Detected in single
AKR1C4	3-alpha-HSD, C11, CDR, CHDR, DD4, HAKRA, MGC22581	ENSG00000198610	Aldo-keto reductase family 1 member C4	P17516	10	5195462-5218949	Disease related genes, Enzymes, Human disease related genes, Metabolic proteins, Plasma proteins, Potential drug targets, Predicted intracellular proteins		Oxidoreductase		Evidence at protein level	Evidence at protein level	Evidence at protein level	Evidence at protein level	Tissue enriched	Detected in some	17	liver: 723.4	Cell type enriched	Detected in some	16	Hepatocytes: 613.3	Cancer enriched	Detected in some	86	liver cancer: 108.4	Not detected	Not detected			Not detected in immune cells	Not detected			Not detected	Not detected			Group enriched	Detected in some	4	HDLM-2: 6.6;OE19: 2.9
GC	DBP, hDBP, VDBP	ENSG00000145321	GC vitamin D binding protein	P02774	4	71741696-71804041	Metabolic proteins, Plasma proteins, Predicted secreted proteins	Transport	Actin-binding		Evidence at protein level	Evidence at protein level	Evidence at protein level	Evidence at protein level	Tissue enriched	Detected in some	17	liver: 8327.9	Group enriched	Detected in some	27	Cholangiocytes: 1552.8;Hepatocytes: 3017.1	Cancer enriched	Detected in many	18	liver cancer: 1016.1	Not detected	Not detected			Not detected in immune cells	Not detected			Not detected	Not detected			Cell line enhanced	Detected in some		HL-60: 2.0;RH-30: 3.0;SiHa: 1.8;U-698: 1.1	Not detected	Not detected			Not detected	Not detected
NR1I3	CAR, CAR1, MB67	ENSG00000143257	Nuclear receptor subfamily 1 group I member 3	Q14994	1	161229666-161238244	Nuclear receptors, Predicted intracellular proteins, Transcription factors	Transcription, Transcription regulation	Activator, DNA-binding, Receptor		Evidence at protein level	Evidence at transcript level	Evidence at protein level	Evidence at protein level	Tissue enriched	Detected in some	17	liver: 171.3	Group enriched	Detected in some	4	Hepatocytes: 134.8;Proximal tubular cells: 47.1	Cancer enriched	Detected in single	67	liver cancer: 17.6	Low region specificity	Detected in some			Not detected in immune cells	Not detected			Not detected	Not detected			Cell line enhanced	Detected in some		CACO-2: 3.8	Not detected	Not detected			Low region specificity	Detected in some
SLC22A25	HIMTP, MGC120420, UST6	ENSG00000196600	Solute carrier family 22 member 25	Q6T423	11	63163776-63229652	Predicted membrane proteins, Transporters	Transport			Evidence at transcript level	Evidence at transcript level	Evidence at transcript level	Evidence at transcript level	Tissue enriched	Detected in single	17	liver: 11.4	Cell type enhanced	Detected in some		Excitatory neurons: 3.4;Hepatocytes: 6.4;Inhibitory neurons: 1.2;Oligodendrocyte precursor cells: 1.5;Oligodendrocytes: 1.2	Cancer enriched	Detected in single	66	liver cancer: 3.2	Not detected	Not detected			Not detected in immune cells	Not detected			Not detected	Not detected			Not detected	Not detected
TM6SF2	Lpr4	ENSG00000213996	Transmembrane 6 superfamily member 2	Q9BZW4	19	19264364-19273391	Predicted membrane proteins, Transporters	Lipid metabolism			Evidence at protein level	Evidence at transcript level	Evidence at protein level	Evidence at protein level	Group enriched	Detected in some	17	intestine: 76.2;liver: 33.9	Cell type enriched	Detected in some	6	Proximal enterocytes: 231.1	Cancer enhanced	Detected in many		liver cancer: 6.4	Not detected	Not detected			Not detected in immune cells	Not detected			Not detected	Not detected			Cell line enhanced	Detected in some		Hep G2: 1.4;HHSteC: 1.8;LHCN-M2: 1.5;NTERA-2: 1.0;SH-SY5Y: 1.8	Low region specificity	Detected in single
ABCB4	GBD1, MDR2, MDR3, PFIC-3, PGY3	ENSG00000005471	ATP binding cassette subfamily B member 4	P21439	7	87401696-87480435	Disease related genes, Enzymes, Human disease related genes, Metabolic proteins, Plasma proteins, Potential drug targets, Predicted intracellular proteins, Predicted membrane proteins, Transporters	Lipid transport, Transport	Translocase	Disease variant, Intrahepatic cholestasis	Evidence at protein level	Evidence at protein level	Evidence at protein level	Evidence at protein level	Tissue enriched	Detected in some	16	liver: 124.2	Cell type enriched	Detected in some	6	Hepatocytes: 256.1	Cancer enriched	Detected in some	11	liver cancer: 16.3	Low region specificity	Detected in some			Group enriched	Detected in some	5	memory B-cell: 4.4;naive B-cell: 8.1	Lineage enriched	Detected in many	7	B-cells: 8.1	Group enriched	Detected in some	5	SH-SY5Y: 12.9;WM-115: 25.7	Low region specificity	Detected in many
ALDH8A1	ALDH12	ENSG00000118514	Aldehyde dehydrogenase 8 family member A1	Q9H2A2	6	134917393-134950115	Enzymes, Metabolic proteins, Predicted intracellular proteins		Oxidoreductase		Evidence at protein level	Evidence at protein level	Evidence at protein level	Evidence at protein level	Group enriched	Detected in many	16	kidney: 72.9;liver: 249.2	Group enriched	Detected in some	4	Hepatocytes: 142.5;Proximal tubular cells: 136.9	Group enriched	Detected in some	7	liver cancer: 26.3;renal cancer: 17.6	Low region specificity	Detected in all			Immune cell enhanced	Detected in single		basophil: 2.5	Low lineage specificity	Detected in single			Cell line enhanced	Detected in some		HEK 293: 2.9;Hep G2: 2.9;K-562: 3.0;RPTEC TERT1: 3.3;U-266/70: 2.8	Not detected	Not detected			Low region specificity	Detected in some
HAO2	GIG16, HAOX2	ENSG00000116882	Hydroxyacid oxidase 2	Q9NYQ3	1	119368779-119394130	Enzymes, Metabolic proteins, Predicted intracellular proteins		Oxidoreductase		Evidence at protein level	Evidence at protein level	Evidence at protein level	Evidence at protein level	Group enriched	Detected in some	16	kidney: 306.5;liver: 429.1	Group enriched	Detected in some	7	Hepatocytes: 256.8;Proximal tubular cells: 450.1	Group enriched	Detected in some	26	liver cancer: 25.6;renal cancer: 11.5	Not detected	Not detected			Not detected in immune cells	Not detected			Not detected	Not detected			Not detected	Not detected			Not detected	Not detected			Low region specificity	Detected in all
LPA	LP, Lp(a)	ENSG00000198670	Lipoprotein(a)	P08519	6	160531482-160664275	Candidate cardiovascular disease genes, Enzymes, Plasma proteins, Predicted intracellular proteins, Predicted secreted proteins	Lipid transport, Transport	Hydrolase, Protease, Serine protease	Atherosclerosis	Evidence at protein level	Evidence at protein level	Evidence at protein level	Evidence at protein level	Tissue enriched	Detected in some	16	liver: 77.3	Cell type enriched	Detected in some	28	Hepatocytes: 80.7	Cancer enriched	Detected in single	38	liver cancer: 3.6	Low region specificity	Detected in many			Not detected in immune cells	Not detected			Not detected	Not detected			Cell line enriched	Detected in single	6	RT4: 1.0
SERPINF2	A2AP, AAP, ALPHA-2-PI, API, PLI	ENSG00000167711	Serpin family F member 2	P08697	17	1742836-1755265	Candidate cardiovascular disease genes, Disease related genes, Human disease related genes, Plasma proteins, Predicted secreted proteins	Acute phase	Protease inhibitor, Serine protease inhibitor	Disease variant	Evidence at protein level	Evidence at protein level	Evidence at protein level	Evidence at protein level	Tissue enriched	Detected in many	16	liver: 1591.4	Cell type enriched	Detected in many	11	Hepatocytes: 1007.7	Cancer enriched	Detected in all	6	liver cancer: 450.6	Low region specificity	Detected in all			Immune cell enriched	Detected in some	4	plasmacytoid DC: 44.7	Lineage enriched	Detected in many	23	dendritic cells: 44.7	Cell line enriched	Detected in some	24	Hep G2: 145.9	Not detected	Not detected			Low region specificity	Detected in single
C6		ENSG00000039537	Complement C6	P13671	5	41142116-41261438	Cancer-related genes, Disease related genes, Human disease related genes, Plasma proteins, Potential drug targets, Predicted secreted proteins, Transporters	Complement pathway, Cytolysis, Immunity, Innate immunity		Cancer-related genes	Evidence at protein level	Evidence at protein level	Evidence at protein level	Evidence at protein level	Tissue enriched	Detected in many	15	liver: 671.4	Cell type enhanced	Detected in some		Cholangiocytes: 127.2;Hepatocytes: 376.9;Late spermatids: 54.8;Leydig cells: 120.2;Respiratory ciliated cells: 58.0	Group enriched	Detected in many	7	liver cancer: 49.0;pancreatic cancer: 12.5	Low region specificity	Detected in some			Not detected in immune cells	Not detected			Not detected	Not detected			Group enriched	Detected in some	13	ASC diff: 4.5;ASC TERT1: 6.2;HSkMC: 16.8	Not detected	Not detected			Low region specificity	Detected in some
CPN2	ACBP	ENSG00000178772	Carboxypeptidase N subunit 2	P22792	3	194339768-194351328	Plasma proteins, Predicted secreted proteins				Evidence at protein level	Evidence at protein level	Evidence at protein level	Evidence at protein level	Tissue enriched	Detected in some	15	liver: 220.4	Cell type enriched	Detected in some	10	Hepatocytes: 171.8	Cancer enriched	Detected in some	32	liver cancer: 72.7	Low region specificity	Detected in some			Not detected in immune cells	Not detected			Not detected	Not detected			Cell line enriched	Detected in some	29	Hep G2: 61.8	Not detected	Not detected			Low region specificity	Detected in single
IL27	IL-27, IL-27A, IL27A, IL27p28, IL30, MGC71873, p28	ENSG00000197272	Interleukin 27	Q8NEV9	16	28499362-28512051	Predicted intracellular proteins, Predicted secreted proteins	Immunity, Inflammatory response, Innate immunity	Antiviral protein, Cytokine		Evidence at protein level	Evidence at transcript level	Evidence at protein level	Evidence at protein level	Tissue enriched	Detected in some	15	liver: 26.9	Group enriched	Detected in some	5	Hepatocytes: 18.1;Syncytiotrophoblasts: 23.1	Cancer enriched	Detected in some	8	liver cancer: 4.3	Not detected	Not detected			Immune cell enhanced	Detected in some		classical monocyte: 3.6;intermediate monocyte: 3.8	Low lineage specificity	Detected in many			Cell line enriched	Detected in some	11	BEWO: 17.9	Not detected	Not detected			Not detected	Not detected
SRD5A2		ENSG00000277893	Steroid 5 alpha-reductase 2	P31213	2	31522480-31580938	Cancer-related genes, Disease related genes, Enzymes, FDA approved drug targets, Human disease related genes, Metabolic proteins, Predicted membrane proteins, Transporters	Differentiation, Sexual differentiation	Oxidoreductase	Cancer-related genes, Disease variant, FDA approved drug targets, Pseudohermaphroditism	Evidence at protein level	Evidence at transcript level	Evidence at protein level	Evidence at protein level	Group enriched	Detected in some	15	epididymis: 23.8;fallopian tube: 20.6;liver: 61.3;prostate: 16.9;seminal vesicle: 18.2	Group enriched	Detected in some	5	Early spermatids: 71.7;Endometrial ciliated cells: 29.6;Hepatocytes: 20.0;Late spermatids: 59.9	Group enriched	Detected in some	6	endometrial cancer: 1.1;liver cancer: 4.2;prostate cancer: 3.2	Not detected	Not detected			Not detected in immune cells	Not detected			Not detected	Not detected			Cell line enhanced	Detected in single		RT4: 1.5	Not detected	Not detected			Not detected	Not detected
TFR2	HFE3, TFRC2	ENSG00000106327	Transferrin receptor 2	Q9UP52	7	100620416-100642779	Disease related genes, Enzymes, FDA approved drug targets, Human disease related genes, Plasma proteins, Predicted membrane proteins, Transporters		Receptor	Disease variant, FDA approved drug targets	Evidence at protein level	Evidence at protein level	Evidence at protein level	Evidence at protein level	Tissue enriched	Detected in some	15	liver: 348.9	Group enriched	Detected in some	13	Erythroid cells: 152.8;Hepatocytes: 455.7	Cancer enriched	Detected in many	70	liver cancer: 136.2	Not detected	Not detected			Group enriched	Detected in some	22	basophil: 2.5;eosinophil: 1.9	Lineage enriched	Detected in single	25	granulocytes: 2.5	Group enriched	Detected in some	11	HEL: 69.7;HMC-1: 92.7;K-562: 65.8	Low region specificity	Detected in many			Low region specificity	Detected in all
ANGPTL8	C19orf80, RIFL, TD26	ENSG00000130173	Angiopoietin like 8	Q6UXH0	19	11237450-11241943	Plasma proteins, Predicted intracellular proteins, Predicted secreted proteins	Lipid metabolism	Hormone	Diabetes mellitus	Evidence at protein level	Evidence at transcript level	Evidence at protein level	Evidence at protein level	Tissue enriched	Detected in many	14	liver: 413.1	Cell type enriched	Detected in some	26	Hepatocytes: 151.2	Cancer enriched	Detected in some	37	liver cancer: 84.6	Low region specificity	Detected in some			Not detected in immune cells	Not detected			Not detected	Not detected			Group enriched	Detected in some	22	Hep G2: 37.0;MCF7: 21.2	Not detected	Not detected			Not detected	Not detected
KHK		ENSG00000138030	Ketohexokinase	P50053	2	27086747-27100762	Disease related genes, Enzymes, Metabolic proteins, Plasma proteins, Potential drug targets, Predicted intracellular proteins	Carbohydrate metabolism	Kinase, Transferase	Disease variant	Evidence at protein level	Evidence at protein level	Evidence at protein level	Evidence at protein level	Group enriched	Detected in many	14	intestine: 122.2;kidney: 105.4;liver: 182.0	Cell type enhanced	Detected in many		Hepatocytes: 428.5;Proximal enterocytes: 1858.7;Proximal tubular cells: 1019.7	Group enriched	Detected in all	7	liver cancer: 62.2;renal cancer: 32.5	Low region specificity	Detected in all			Low immune cell specificity	Detected in many			Low lineage specificity	Detected in many			Cell line enhanced	Detected in many		HEL: 32.8;Hep G2: 48.0	Low region specificity	Detected in all			Low region specificity	Detected in all
OIT3	FLJ39116, LZP	ENSG00000138315	Oncoprotein induced transcript 3	Q8WWZ8	10	72893584-72933036	Plasma proteins, Predicted secreted proteins				Evidence at protein level	Evidence at transcript level	Evidence at protein level	Evidence at protein level	Tissue enriched	Detected in some	14	liver: 111.7	Cell type enriched	Detected in some	11	Hepatic stellate cells: 372.3	Cancer enriched	Detected in many	4	liver cancer: 4.6	Region enhanced	Detected in single		cerebellum: 1.4	Not detected in immune cells	Not detected			Not detected	Not detected			Group enriched	Detected in some	6	CACO-2: 2.3;Hep G2: 2.4	Not detected	Not detected			Not detected	Not detected
PZP	CPAMD6	ENSG00000126838	PZP alpha-2-macroglobulin like	P20742	12	9148840-9208395	Cancer-related genes, Plasma proteins, Predicted secreted proteins		Protease inhibitor, Serine protease inhibitor	Cancer-related genes	Evidence at protein level	Evidence at protein level	Evidence at protein level	Evidence at protein level	Tissue enriched	Detected in some	14	liver: 82.2	Group enriched	Detected in some	4	Early spermatids: 26.2;Hepatocytes: 26.4;Late spermatids: 11.0;Oligodendrocyte precursor cells: 8.5;Respiratory ciliated cells: 24.7	Cancer enhanced	Detected in some		endometrial cancer: 1.0;liver cancer: 0.9	Low region specificity	Detected in many			Immune cell enhanced	Detected in some		gdT-cell: 1.1;MAIT T-cell: 1.1	Lineage enriched	Detected in single	11	T-cells: 1.1	Group enriched	Detected in some	9	HeLa: 5.7;SiHa: 2.5
UGT1A3	UGT1C	ENSG00000243135	UDP glucuronosyltransferase family 1 member A3	P35503	2	233729108-233773299	Cancer-related genes, Enzymes, Predicted membrane proteins		Glycosyltransferase, Transferase	Cancer-related genes	Evidence at protein level	Evidence at transcript level	Evidence at protein level	Evidence at protein level	Tissue enriched	Detected in some	14	liver: 74.1	Not detected	Not detected			Cancer enriched	Detected in single	6	liver cancer: 2.1	Not detected	Not detected			Not detected in immune cells	Not detected			Not detected	Not detected			Cell line enriched	Detected in some	6	HaCaT: 11.4
ABCB11	ABC16, BSEP, PFIC-2, PFIC2, PGY4, SPGP	ENSG00000073734	ATP binding cassette subfamily B member 11	O95342	2	168915498-169031324	Disease related genes, Human disease related genes, Metabolic proteins, Potential drug targets, Predicted intracellular proteins, Predicted membrane proteins, Transporters	Transport	Translocase	Disease variant, Intrahepatic cholestasis	Evidence at protein level	Evidence at protein level	Evidence at protein level	Evidence at protein level	Tissue enriched	Detected in some	13	liver: 81.5	Cell type enhanced	Detected in some		Alveolar cells type 1: 41.7;Alveolar cells type 2: 44.1;Club cells: 19.3;Early spermatids: 16.5;granulocytes: 24.0;Hepatocytes: 20.4	Cancer enriched	Detected in single	87	liver cancer: 6.7	Not detected	Not detected			Not detected in immune cells	Not detected			Not detected	Not detected			Cell line enhanced	Detected in some		NB-4: 1.6;RT4: 1.6;TIME: 1.1	Not detected	Not detected			Not detected	Not detected
ADH6	ADH-5	ENSG00000172955	Alcohol dehydrogenase 6 (class V)	P28332	4	99202638-99219537	Enzymes, Metabolic proteins, Predicted intracellular proteins		Oxidoreductase		Evidence at protein level	Evidence at protein level	Evidence at protein level	Evidence at protein level	Tissue enriched	Detected in some	13	liver: 709.5	Group enriched	Detected in some	6	Hepatocytes: 325.5;Proximal tubular cells: 92.4	Cancer enriched	Detected in many	18	liver cancer: 46.9	Not detected	Not detected			Not detected in immune cells	Not detected			Not detected	Not detected			Cell line enriched	Detected in some	5	Hep G2: 44.7	Not detected	Not detected
ANGPTL3	ANGPT5	ENSG00000132855	Angiopoietin like 3	Q9Y5C1	1	62597520-62606313	Disease related genes, Human disease related genes, Plasma proteins, Predicted secreted proteins	Angiogenesis, Cell adhesion, Lipid metabolism	Heparin-binding		Evidence at protein level	Evidence at protein level	Evidence at protein level	Evidence at protein level	Tissue enriched	Detected in some	13	liver: 681.3	Group enriched	Detected in some	12	Hepatocytes: 567.6;Proximal tubular cells: 272.5	Cancer enriched	Detected in some	39	liver cancer: 94.7	Not detected	Not detected			Not detected in immune cells	Not detected			Not detected	Not detected			Not detected	Not detected			Not detected	Not detected			Low region specificity	Detected in many
BCHE	CHE1, CHE2, E1	ENSG00000114200	Butyrylcholinesterase	P06276	3	165772904-165837462	Disease related genes, Enzymes, FDA approved drug targets, Human disease related genes, Metabolic proteins, Plasma proteins, Predicted intracellular proteins, Predicted secreted proteins		Hydrolase, Serine esterase	Disease variant, FDA approved drug targets	Evidence at protein level	Evidence at transcript level	Evidence at protein level	Evidence at protein level	Tissue enriched	Detected in many	13	liver: 529.4	Group enriched	Detected in many	9	Hepatocytes: 420.3;Oligodendrocyte precursor cells: 210.1	Group enriched	Detected in many	6	glioma: 24.0;liver cancer: 13.7;melanoma: 18.9	Low region specificity	Detected in all			Not detected in immune cells	Not detected			Not detected	Not detected			Cell line enriched	Detected in many	9	Karpas-707: 785.6	Low region specificity	Detected in all
FABP1	L-FABP	ENSG00000163586	Fatty acid binding protein 1	P07148	2	88122982-88128062	Cancer-related genes, Metabolic proteins, Plasma proteins, Predicted intracellular proteins	Transport		Cancer-related genes	Evidence at protein level	Evidence at protein level	Evidence at protein level	Evidence at protein level	Group enriched	Detected in many	13	intestine: 5552.3;liver: 13171.3	Cell type enhanced	Detected in some		Distal enterocytes: 12424.2;Hepatocytes: 7459.2;Paneth cells: 3975.2;Proximal enterocytes: 15929.5	Group enriched	Detected in many	14	colorectal cancer: 175.1;liver cancer: 437.4	Low region specificity	Detected in single			Not detected in immune cells	Not detected			Not detected	Not detected			Group enriched	Detected in some	7	CACO-2: 122.1;Hep G2: 393.9	Not detected	Not detected			Low region specificity	Detected in all
GLYAT	ACGNAT, GAT	ENSG00000149124	Glycine-N-acyltransferase	Q6IB77	11	58640426-58731974	Enzymes, Metabolic proteins, Predicted intracellular proteins	Detoxification	Acyltransferase, Transferase		Evidence at protein level	Evidence at protein level	Evidence at protein level	Evidence at protein level	Group enriched	Detected in some	13	kidney: 577.2;liver: 703.8	Group enriched	Detected in some	6	Hepatocytes: 346.7;Proximal tubular cells: 1261.0	Group enriched	Detected in some	158	liver cancer: 21.7;renal cancer: 25.4	Not detected	Not detected			Not detected in immune cells	Not detected			Not detected	Not detected			Cell line enhanced	Detected in single		U-937: 1.4	Not detected	Not detected
HSD11B1	HSD11, HSD11B, SDR26C1	ENSG00000117594	Hydroxysteroid 11-beta dehydrogenase 1	P28845	1	209686178-209734949	Disease related genes, Enzymes, FDA approved drug targets, Human disease related genes, Metabolic proteins, Predicted intracellular proteins	Lipid metabolism, Steroid metabolism	Oxidoreductase	FDA approved drug targets	Evidence at protein level	Evidence at protein level	Evidence at protein level	Evidence at protein level	Tissue enriched	Detected in many	13	liver: 976.2	Cell type enriched	Detected in many	9	Hepatocytes: 646.2	Cancer enriched	Detected in all	28	liver cancer: 197.4	Low region specificity	Detected in all			Immune cell enhanced	Detected in some		memory CD4 T-cell: 5.6	Lineage enriched	Detected in single	17	T-cells: 5.6	Cell line enriched	Detected in some	5	ASC diff: 989.2	Low region specificity	Detected in all			Low region specificity	Detected in all
MOGAT3	DC7, DGAT2L2, MGAT3	ENSG00000106384	Monoacylglycerol O-acyltransferase 3	Q86VF5	7	101195007-101201038	Enzymes, Metabolic proteins, Predicted membrane proteins	Glycerol metabolism, Lipid biosynthesis, Lipid metabolism	Acyltransferase, Transferase		Evidence at protein level	Evidence at protein level	Evidence at protein level	Evidence at protein level	Group enriched	Detected in some	13	intestine: 24.6;liver: 19.0	Group enriched	Detected in some	4	Distal enterocytes: 81.9;Paneth cells: 56.3;Proximal enterocytes: 88.9;Undifferentiated cells: 26.3	Group enriched	Detected in many	5	colorectal cancer: 11.0;liver cancer: 11.1;stomach cancer: 3.2	Low region specificity	Detected in some			Immune cell enhanced	Detected in single		neutrophil: 1.6	Low lineage specificity	Detected in single			Group enriched	Detected in some	8	CACO-2: 2.9;Hep G2: 10.7
PIPOX	LPIPOX	ENSG00000179761	Pipecolic acid and sarcosine oxidase	Q9P0Z9	17	28950513-29057216	Enzymes, Metabolic proteins, Plasma proteins, Predicted intracellular proteins		Oxidoreductase		Evidence at protein level	Evidence at transcript level	Evidence at protein level	Evidence at protein level	Group enriched	Detected in many	13	kidney: 147.4;liver: 510.7	Group enriched	Detected in many	6	Hepatocytes: 225.4;Proximal tubular cells: 163.7	Cancer enriched	Detected in many	5	liver cancer: 73.5	Low region specificity	Detected in all			Low immune cell specificity	Detected in some			Low lineage specificity	Detected in many			Group enriched	Detected in some	7	AF22: 36.7;Hep G2: 120.2;NTERA-2: 68.4;RH-30: 90.7	Low region specificity	Detected in many			Low region specificity	Detected in all
SLC2A2	GLUT2	ENSG00000163581	Solute carrier family 2 member 2	P11168	3	170996347-171026743	Disease related genes, Human disease related genes, Metabolic proteins, Potential drug targets, Predicted membrane proteins, Transporters	Sugar transport, Transport		Disease variant	Evidence at protein level	Evidence at protein level	Evidence at protein level	Evidence at protein level	Tissue enriched	Detected in some	13	liver: 842.9	Cell type enriched	Detected in some	4	Hepatocytes: 457.6	Cancer enriched	Detected in some	12	liver cancer: 105.2	Region enhanced	Detected in single		white matter: 2.3	Not detected in immune cells	Not detected			Not detected	Not detected			Group enriched	Detected in some	55	CACO-2: 7.7;Hep G2: 27.6	Not detected	Not detected			Low region specificity	Detected in many
ZNF511-PRAP1		ENSG00000283496	ZNF511-PRAP1 readthrough		10	133309410-133352529	Predicted membrane proteins				Evidence at protein level	Evidence at protein level			Group enriched	Detected in some	13	intestine: 9.3;kidney: 8.4;liver: 30.6	Not detected	Not detected							Not detected	Not detected			Not detected in immune cells	Not detected			Not detected	Not detected			Cell line enhanced	Detected in some		Karpas-707: 1.3;RPMI-8226: 1.0
AFM	ALB2, ALBA	ENSG00000079557	Afamin	P43652	4	73481745-73504001	Plasma proteins, Predicted secreted proteins	Protein transport, Transport			Evidence at protein level	Evidence at protein level	Evidence at protein level	Evidence at protein level	Tissue enriched	Detected in some	12	liver: 969.5	Cell type enriched	Detected in some	7	Hepatocytes: 300.4	Cancer enriched	Detected in single	167	liver cancer: 62.0	Not detected	Not detected			Not detected in immune cells	Not detected			Not detected	Not detected			Cell line enriched	Detected in single	5	CACO-2: 1.6	Not detected	Not detected			Not detected	Not detected
CCDC152	LOC100129792	ENSG00000198865	Coiled-coil domain containing 152	Q4G0S7	5	42756818-42802439	Predicted intracellular proteins				Evidence at protein level	Evidence at transcript level	Evidence at protein level	Evidence at protein level	Tissue enriched	Detected in many	12	liver: 179.5	Cell type enhanced	Detected in many		Alveolar cells type 1: 60.9;Alveolar cells type 2: 43.4;Spermatocytes: 103.0;Spermatogonia: 37.8	Cancer enhanced	Detected in many		liver cancer: 3.8	Low region specificity	Detected in all			Low immune cell specificity	Detected in many			Low lineage specificity	Detected in many			Cell line enhanced	Detected in some		HeLa: 13.6;JURKAT: 13.3;U-2 OS: 23.5;U-266/84: 16.8	Not detected	Not detected			Low region specificity	Detected in many
GATM	AGAT	ENSG00000171766	Glycine amidinotransferase	P50440	15	45361124-45402327	Disease related genes, Enzymes, Human disease related genes, Metabolic proteins, Plasma proteins, Potential drug targets, Predicted intracellular proteins		Transferase	Disease variant	Evidence at protein level	Evidence at protein level	Evidence at protein level	Evidence at protein level	Group enriched	Detected in all	12	kidney: 2119.1;liver: 2827.1;pancreas: 2960.4	Group enriched	Detected in many	8	Hepatocytes: 1495.2;Proximal tubular cells: 3703.0	Cancer enhanced	Detected in all		liver cancer: 135.2	Low region specificity	Detected in all			Group enriched	Detected in many	5	memory B-cell: 11.0;myeloid DC: 6.6;naive B-cell: 5.4;plasmacytoid DC: 6.8	Group enriched	Detected in many	5	B-cells: 11.0;dendritic cells: 6.8	Group enriched	Detected in many	4	RH-30: 210.1;RT4: 55.8;U-266/70: 126.3;U-266/84: 165.5	Low region specificity	Detected in all			Low region specificity	Detected in all
HABP2	FSAP, HABP, HGFAL, PHBP	ENSG00000148702	Hyaluronan binding protein 2	Q14520	10	113550837-113589602	Candidate cardiovascular disease genes, Disease related genes, Enzymes, Plasma proteins, Potential drug targets, Predicted intracellular proteins, Predicted secreted proteins		Hydrolase, Protease, Serine protease		Evidence at protein level	Evidence at protein level	Evidence at protein level	Evidence at protein level	Tissue enriched	Detected in some	12	liver: 440.9	Group enriched	Detected in some	5	Cholangiocytes: 124.4;Hepatocytes: 221.4	Cancer enriched	Detected in many	5	liver cancer: 92.4	Not detected	Not detected			Not detected in immune cells	Not detected			Not detected	Not detected			Group enriched	Detected in some	6	OE19: 64.7;RPTEC TERT1: 50.9	Not detected	Not detected			Not detected	Not detected
PAH	PH	ENSG00000171759	Phenylalanine hydroxylase	P00439	12	102836889-102958410	Disease related genes, Enzymes, FDA approved drug targets, Human disease related genes, Metabolic proteins, Predicted intracellular proteins	Phenylalanine catabolism	Allosteric enzyme, Monooxygenase, Oxidoreductase	Disease variant, FDA approved drug targets, Phenylketonuria	Evidence at protein level	Evidence at protein level	Evidence at protein level	Evidence at protein level	Group enriched	Detected in some	12	kidney: 501.2;liver: 1419.9	Group enriched	Detected in some	6	Cholangiocytes: 250.2;Hepatocytes: 807.7;Proximal tubular cells: 344.4	Cancer enriched	Detected in some	17	liver cancer: 94.7	Low region specificity	Detected in all			Not detected in immune cells	Not detected			Not detected	Not detected			Cell line enriched	Detected in some	31	Hep G2: 238.2	Not detected	Not detected			Low region specificity	Detected in all
PRAMEF33	PRAMEF33P	ENSG00000237700	PRAME family member 33	A0A0G2JMD5	1	13303539-13308907	Predicted intracellular proteins				Evidence at transcript level	Evidence at transcript level	No human protein/transcript evidence	Evidence at transcript level	Tissue enriched	Detected in single	12	liver: 1.1	Not detected	Not detected			Cancer enriched	Detected in single	12	liver cancer: 0.5	Not detected	Not detected			Not detected in immune cells	Not detected			Not detected	Not detected			Not detected	Not detected
ACSM5	FLJ20581	ENSG00000183549	Acyl-CoA synthetase medium chain family member 5	Q6NUN0	16	20409534-20441336	Enzymes, Metabolic proteins, Predicted intracellular proteins	Fatty acid metabolism, Lipid metabolism	Ligase		Evidence at protein level	Evidence at transcript level	Evidence at protein level	Evidence at protein level	Tissue enriched	Detected in many	11	liver: 278.8	Cell type enriched	Detected in some	4	Hepatocytes: 237.8	Group enriched	Detected in some	7	liver cancer: 20.5;renal cancer: 9.6	Low region specificity	Detected in all			Not detected in immune cells	Not detected			Not detected	Not detected			Group enriched	Detected in some	4	ASC diff: 5.3;ASC TERT1: 11.5;HSkMC: 13.8;U-87 MG: 8.5	Low region specificity	Detected in some			Low region specificity	Detected in all
C4BPA	C4BP	ENSG00000123838	Complement component 4 binding protein alpha	P04003	1	207104233-207144972	Human disease related genes, Plasma proteins, Predicted secreted proteins	Complement pathway, Immunity, Innate immunity			Evidence at protein level	Evidence at protein level	Evidence at protein level	Evidence at protein level	Tissue enriched	Detected in many	11	liver: 1934.6	Group enriched	Detected in many	14	Alveolar cells type 1: 493.6;Alveolar cells type 2: 660.8;Hepatocytes: 1020.8	Cancer enriched	Detected in many	7	liver cancer: 434.8	Not detected	Not detected			Immune cell enriched	Detected in single	137	neutrophil: 29.5	Lineage enriched	Detected in single	137	granulocytes: 29.5	Cell line enriched	Detected in some	5	Hep G2: 37.4	Not detected	Not detected			Low region specificity	Detected in all
C4BPB	C4BP	ENSG00000123843	Complement component 4 binding protein beta	P20851	1	207088860-207099993	Human disease related genes, Plasma proteins, Predicted secreted proteins	Complement pathway, Immunity, Innate immunity			Evidence at protein level	Evidence at transcript level	Evidence at protein level	Evidence at protein level	Tissue enriched	Detected in many	11	liver: 475.2	Cell type enriched	Detected in many	4	Hepatocytes: 597.6	Cancer enriched	Detected in many	19	liver cancer: 83.7	Not detected	Not detected			Immune cell enhanced	Detected in single		plasmacytoid DC: 1.1	Low lineage specificity	Detected in single			Group enriched	Detected in some	16	CACO-2: 116.4;HeLa: 46.2;Hep G2: 151.6;OE19: 57.1					Not detected	Not detected
CHST13	C4ST3	ENSG00000180767	Carbohydrate sulfotransferase 13	Q8NET6	3	126524155-126543291	Enzymes, Metabolic proteins, Predicted intracellular proteins	Carbohydrate metabolism	Transferase		Evidence at protein level	Evidence at transcript level	Evidence at protein level	Evidence at protein level	Group enriched	Detected in some	11	liver: 60.1;testis: 18.5	Group enriched	Detected in some	5	Early spermatids: 104.0;Hepatocytes: 40.3;Spermatocytes: 126.2	Group enriched	Detected in many	4	liver cancer: 25.0;renal cancer: 6.3	Not detected	Not detected			Immune cell enriched	Detected in many	5	eosinophil: 155.2	Lineage enriched	Detected in many	5	granulocytes: 155.2	Group enriched	Detected in some	8	CACO-2: 15.6;Hep G2: 28.4;NB-4: 19.0;THP-1: 11.2	Not detected	Not detected			Low region specificity	Detected in single
DHODH		ENSG00000102967	Dihydroorotate dehydrogenase (quinone)	Q02127	16	72008588-72027664	Disease related genes, Enzymes, FDA approved drug targets, Human disease related genes, Metabolic proteins, Predicted intracellular proteins, Predicted membrane proteins	Pyrimidine biosynthesis	Oxidoreductase	Disease variant, FDA approved drug targets	Evidence at protein level	Evidence at protein level	Evidence at protein level	Evidence at protein level	Tissue enriched	Detected in all	11	liver: 106.7	Cell type enriched	Detected in many	5	Hepatocytes: 124.1	Low cancer specificity	Detected in all			Low region specificity	Detected in all			Low immune cell specificity	Detected in all			Low lineage specificity	Detected in all			Low cell line specificity	Detected in all			Low region specificity	Detected in all			Low region specificity	Detected in all
EHHADH	ECHD	ENSG00000113790	Enoyl-CoA hydratase and 3-hydroxyacyl CoA dehydrogenase	Q08426	3	185190624-185281990	Disease related genes, Enzymes, Human disease related genes, Metabolic proteins, Plasma proteins, Potential drug targets, Predicted intracellular proteins	Fatty acid metabolism, Lipid metabolism	Isomerase, Lyase, Multifunctional enzyme, Oxidoreductase	Disease variant	Evidence at protein level	Evidence at protein level	Evidence at protein level	Evidence at protein level	Group enriched	Detected in all	11	kidney: 145.7;liver: 347.3	Group enriched	Detected in many	10	Hepatocytes: 289.0;Proximal tubular cells: 147.1	Group enriched	Detected in all	7	liver cancer: 42.2;renal cancer: 25.4	Low region specificity	Detected in all			Low immune cell specificity	Detected in some			Low lineage specificity	Detected in many			Low cell line specificity	Detected in many			Low region specificity	Detected in all			Low region specificity	Detected in all
GLYCTK	HBEBP2, HBEBP4	ENSG00000168237	Glycerate kinase	Q8IVS8	3	52287089-52295257	Disease related genes, Enzymes, Human disease related genes, Metabolic proteins, Potential drug targets, Predicted intracellular proteins		Kinase, Transferase	Disease variant	Evidence at protein level	Evidence at protein level	Evidence at protein level	Evidence at protein level	Tissue enriched	Detected in many	11	liver: 277.3	Cell type enhanced	Detected in many		Hepatocytes: 183.0;Proximal enterocytes: 105.2;Proximal tubular cells: 83.0	Cancer enriched	Detected in all	6	liver cancer: 52.7	Low region specificity	Detected in many			Low immune cell specificity	Detected in all			Low lineage specificity	Detected in all			Low cell line specificity	Detected in many			Low region specificity	Detected in all			Low region specificity	Detected in all
HAL	HIS	ENSG00000084110	Histidine ammonia-lyase	P42357	12	95972662-95996365	Disease related genes, Enzymes, Human disease related genes, Metabolic proteins, Plasma proteins, Potential drug targets, Predicted intracellular proteins	Histidine metabolism	Lyase	Disease variant	Evidence at protein level	Evidence at protein level	Evidence at protein level	Evidence at protein level	Group enriched	Detected in some	11	liver: 199.8;skin 1: 61.6	Cell type enriched	Detected in some	8	Hepatocytes: 129.6	Cancer enriched	Detected in some	11	liver cancer: 23.7	Not detected	Not detected			Group enriched	Detected in many	4	basophil: 56.9;neutrophil: 73.3	Lineage enriched	Detected in many	5	granulocytes: 73.3	Cell line enhanced	Detected in some		BEWO: 2.2;NB-4: 2.8;THP-1: 11.4	Not detected	Not detected			Low region specificity	Detected in many
IGFALS	ALS	ENSG00000099769	Insulin like growth factor binding protein acid labile subunit	P35858	16	1790413-1794971	Disease related genes, Human disease related genes, Plasma proteins, Predicted intracellular proteins, Predicted membrane proteins, Predicted secreted proteins	Cell adhesion		Disease variant	Evidence at protein level	Evidence at protein level	Evidence at protein level	Evidence at protein level	Tissue enriched	Detected in some	11	liver: 117.6	Cell type enriched	Detected in some	5	Hepatocytes: 85.2	Cancer enhanced	Detected in many		liver cancer: 11.1	Low region specificity	Detected in some			Not detected in immune cells	Not detected			Not detected	Not detected			Cell line enhanced	Detected in some		Hep G2: 1.9;U-266/70: 1.7	Not detected	Not detected			Low region specificity	Detected in some
NADK2	C5orf33, FLJ30596, MNADK, NADKD1	ENSG00000152620	NAD kinase 2, mitochondrial	Q4G0N4	5	36192589-36242279	Disease related genes, Enzymes, Human disease related genes, Metabolic proteins, Potential drug targets, Predicted intracellular proteins		Kinase, Transferase		Evidence at protein level	Evidence at protein level	Evidence at protein level	Evidence at protein level	Tissue enriched	Detected in all	11	liver: 330.7	Group enriched	Detected in many	5	Astrocytes: 105.4;Early spermatids: 324.5;Hepatocytes: 211.9;Late spermatids: 154.9	Cancer enhanced	Detected in all		liver cancer: 36.9	Low region specificity	Detected in all			Low immune cell specificity	Detected in many			Low lineage specificity	Detected in all			Low cell line specificity	Detected in all			Low region specificity	Detected in all			Low region specificity	Detected in all
PLG		ENSG00000122194	Plasminogen	P00747	6	160702238-160754097	Cancer-related genes, Candidate cardiovascular disease genes, Disease related genes, Enzymes, FDA approved drug targets, Human disease related genes, Metabolic proteins, Plasma proteins, Predicted secreted proteins	Blood coagulation, Fibrinolysis, Hemostasis, Tissue remodeling	Hydrolase, Protease, Serine protease	Cancer-related genes, Disease variant, FDA approved drug targets, Thrombophilia	Evidence at protein level	Evidence at protein level	Evidence at protein level	Evidence at protein level	Tissue enriched	Detected in some	11	liver: 2688.2	Cell type enriched	Detected in some	7	Hepatocytes: 1772.7	Cancer enriched	Detected in some	84	liver cancer: 180.7	Not detected	Not detected			Not detected in immune cells	Not detected			Not detected	Not detected			Not detected	Not detected							Low region specificity	Detected in many
SLC13A5	INDY, NACT	ENSG00000141485	Solute carrier family 13 member 5	Q86YT5	17	6684719-6713377	Disease related genes, Human disease related genes, Metabolic proteins, Potential drug targets, Predicted membrane proteins, Transporters	Ion transport, Sodium transport, Symport, Transport		Amelogenesis imperfecta, Disease variant, Epilepsy	Evidence at protein level	Evidence at protein level	Evidence at protein level	Evidence at protein level	Tissue enriched	Detected in some	11	liver: 417.4	Cell type enriched	Detected in some	15	Hepatocytes: 381.0	Cancer enriched	Detected in some	15	liver cancer: 27.8	Low region specificity	Detected in all			Not detected in immune cells	Not detected			Not detected	Not detected			Cell line enriched	Detected in single	79	Hep G2: 58.0	Low region specificity	Detected in all			Low region specificity	Detected in all
SLC51A	OSTalpha	ENSG00000163959	Solute carrier family 51 subunit alpha	Q86UW1	3	196211487-196243178	Metabolic proteins, Predicted intracellular proteins, Predicted membrane proteins, Transporters	Transport			Evidence at protein level	Evidence at protein level	Evidence at protein level	Evidence at protein level	Group enriched	Detected in many	11	intestine: 65.1;liver: 71.9	Cell type enhanced	Detected in many		Hepatocytes: 49.1;Leydig cells: 61.5;Peritubular cells: 101.5;Proximal enterocytes: 271.8;Sertoli cells: 144.7	Cancer enriched	Detected in many	7	liver cancer: 15.9	Not detected	Not detected			Not detected in immune cells	Not detected			Not detected	Not detected			Cell line enhanced	Detected in some		REH: 3.9;U-266/84: 2.0	Not detected	Not detected			Low region specificity	Detected in many
TM4SF4	il-TMP	ENSG00000169903	Transmembrane 4 L six family member 4	P48230	3	149474697-149503394	Predicted membrane proteins, Transporters				Evidence at protein level	Evidence at protein level	Evidence at protein level	Evidence at protein level	Group enriched	Detected in some	11	gallbladder: 954.4;intestine: 656.7;liver: 709.6	Group enriched	Detected in some	17	Cholangiocytes: 2070.3;Hepatocytes: 578.1	Group enriched	Detected in many	10	liver cancer: 249.4;pancreatic cancer: 130.5	Not detected	Not detected			Not detected in immune cells	Not detected			Not detected	Not detected			Group enriched	Detected in some	6	A549: 22.7;OE19: 20.3;RPTEC TERT1: 36.5	Not detected	Not detected			Low region specificity	Detected in all
UGT2A2		ENSG00000271271	UDP glucuronosyltransferase family 2 member A2	P0DTE4, P0DTE5	4	69588417-69639642	Enzymes, Predicted membrane proteins	Olfaction, Sensory transduction	Glycosyltransferase, Transferase		Evidence at protein level	Evidence at transcript level	Evidence at protein level	Evidence at protein level	Group enriched	Detected in some	11	kidney: 6.3;liver: 10.1	Not detected	Not detected			Not detected	Not detected			Not detected	Not detected			Not detected in immune cells	Not detected			Not detected	Not detected			Not detected	Not detected			Not detected	Not detected
UGT2B15	UGT2B8	ENSG00000196620	UDP glucuronosyltransferase family 2 member B15	P54855	4	68646597-68670652	Enzymes, Metabolic proteins, Predicted membrane proteins	Lipid metabolism, Steroid metabolism	Glycosyltransferase, Transferase		Evidence at protein level	Evidence at transcript level	Evidence at protein level	Evidence at protein level	Group enriched	Detected in some	11	gallbladder: 78.4;liver: 293.6	Group enriched	Detected in some	6	Cholangiocytes: 168.7;Hepatocytes: 142.8	Cancer enriched	Detected in many	10	liver cancer: 120.2	Not detected	Not detected			Not detected in immune cells	Not detected			Not detected	Not detected			Not detected	Not detected
AFP	FETA, HPAFP	ENSG00000081051	Alpha fetoprotein	P02771	4	73431138-73456174	Cancer-related genes, Disease related genes, Plasma proteins, Predicted secreted proteins			Cancer-related genes	Evidence at protein level	Evidence at protein level	Evidence at protein level	Evidence at protein level	Tissue enriched	Detected in single	10	liver: 3.7	Group enriched	Detected in some	10	Hepatocytes: 107.5;Proximal tubular cells: 101.6	Cancer enriched	Detected in some	4	liver cancer: 208.8	Not detected	Not detected			Not detected in immune cells	Not detected			Not detected	Not detected			Cell line enriched	Detected in some	192	Hep G2: 2165.8	Not detected	Not detected			Not detected	Not detected
AQP9	HsT17287, SSC1	ENSG00000103569	Aquaporin 9	O43315	15	58138169-58185911	Metabolic proteins, Predicted membrane proteins, Transporters	Transport			Evidence at protein level	Evidence at protein level	Evidence at protein level	Evidence at protein level	Tissue enriched	Detected in many	10	liver: 708.5	Group enriched	Detected in some	4	Hepatocytes: 313.9;Macrophages: 82.1	Cancer enriched	Detected in many	30	liver cancer: 132.4	Region enhanced	Detected in many		cerebral cortex: 13.1	Immune cell enriched	Detected in many	20	neutrophil: 1161.4	Lineage enriched	Detected in many	20	granulocytes: 1161.4	Cell line enriched	Detected in some	29	U-87 MG: 29.7	Low region specificity	Detected in all			Not detected	Not detected
BHMT2		ENSG00000132840	Betaine--homocysteine S-methyltransferase 2	Q9H2M3	5	79069767-79090069	Cancer-related genes, Enzymes, Metabolic proteins, Predicted intracellular proteins		Methyltransferase, Transferase	Cancer-related genes	Evidence at protein level	Evidence at protein level	Evidence at protein level	Evidence at protein level	Group enriched	Detected in many	10	kidney: 336.2;liver: 433.4	Cell type enhanced	Detected in many		Distal tubular cells: 95.9;Hepatocytes: 201.2;Proximal tubular cells: 408.6	Group enriched	Detected in many	14	liver cancer: 79.6;renal cancer: 52.9	Low region specificity	Detected in all			Not detected in immune cells	Not detected			Not detected	Not detected			Cell line enhanced	Detected in some		BJ hTERT+: 17.5;Hep G2: 78.2;hTEC/SVTERT24-B: 46.0;U-87 MG: 18.6	Not detected	Not detected
CFH	ARMD4, ARMS1, FHL1, HF, HF1, HF2, HUS	ENSG00000000971	Complement factor H	P08603	1	196652043-196747504	Cancer-related genes, Disease related genes, Human disease related genes, Plasma proteins, Predicted secreted proteins	Complement alternate pathway, Host-virus interaction, Immunity, Innate immunity		Age-related macular degeneration, Cancer-related genes, Disease variant, Hemolytic uremic syndrome	Evidence at protein level	Evidence at protein level	Evidence at protein level	Evidence at protein level	Tissue enriched	Detected in all	10	liver: 1690.3	Group enriched	Detected in many	4	Fibroblasts: 448.0;Hepatocytes: 1114.8;Leydig cells: 283.9	Cancer enriched	Detected in all	9	liver cancer: 151.1	Low region specificity	Detected in all			Immune cell enhanced	Detected in some		MAIT T-cell: 18.7	Lineage enriched	Detected in single	26	T-cells: 18.7	Cell line enhanced	Detected in many		HHSteC: 123.1;HSkMC: 119.5;hTERT-RPE1: 374.9;RT4: 227.0
GLS2	GA, GLS, hLGA, LGA	ENSG00000135423	Glutaminase 2	Q9UI32	12	56470944-56488414	Enzymes, Metabolic proteins, Predicted intracellular proteins		Hydrolase		Evidence at protein level	Evidence at transcript level	Evidence at protein level	Evidence at protein level	Tissue enriched	Detected in many	10	liver: 206.6	Cell type enhanced	Detected in many		Excitatory neurons: 41.3;Hepatocytes: 54.9;Inhibitory neurons: 31.6	Cancer enriched	Detected in single	4	liver cancer: 1.7	Low region specificity	Detected in many			Low immune cell specificity	Detected in some			Lineage enhanced	Detected in single		T-cells: 2.2	Cell line enhanced	Detected in some		A-431: 7.6;Daudi: 42.8;Hep G2: 7.4;SCLC-21H: 12.6	Low region specificity	Detected in all			Low region specificity	Detected in all
HAMP	HEPC, HFE2B, LEAP-1, LEAP1	ENSG00000105697	Hepcidin antimicrobial peptide	P81172	19	35280716-35285143	Disease related genes, Human disease related genes, Potential drug targets, Predicted secreted proteins, Transporters		Antibiotic, Antimicrobial, Fungicide, Hormone	Disease variant	Evidence at protein level	Evidence at transcript level	Evidence at protein level	Evidence at protein level	Tissue enriched	Detected in many	10	liver: 2071.6	Cell type enriched	Detected in many	17	Hepatocytes: 3227.7	Group enriched	Detected in many	12	glioma: 6.5;liver cancer: 16.3	Low region specificity	Detected in all			Group enriched	Detected in some	7	myeloid DC: 1.5;plasmacytoid DC: 4.6	Lineage enriched	Detected in single	10	dendritic cells: 4.6	Cell line enriched	Detected in some	440	Hep G2: 448.0	Not detected	Not detected			Not detected	Not detected
HPR		ENSG00000261701	Haptoglobin-related protein	P00739	16	72063148-72077246	Enzymes, Plasma proteins, Predicted intracellular proteins, Predicted secreted proteins		Serine protease homolog		Evidence at protein level	Evidence at protein level	Evidence at transcript level	Evidence at protein level	Tissue enriched	Detected in many	10	liver: 818.5	Group enriched	Detected in some	14	Hepatocytes: 503.0;Smooth muscle cells: 128.8	Cancer enriched	Detected in some	53	liver cancer: 185.1	Low region specificity	Detected in all			Not detected in immune cells	Not detected			Not detected	Not detected			Cell line enriched	Detected in some	15	Hep G2: 50.6
IDO2	INDOL1	ENSG00000188676	Indoleamine 2,3-dioxygenase 2	Q6ZQW0	8	39934614-40016391	Metabolic proteins, Predicted intracellular proteins	Immunity, Tryptophan catabolism	Dioxygenase, Oxidoreductase		Evidence at protein level	Evidence at transcript level	Evidence at protein level	Evidence at protein level	Group enriched	Detected in some	10	liver: 5.5;placenta: 4.0	Cell type enhanced	Detected in some		Early spermatids: 21.0;Endometrial ciliated cells: 18.4;Glandular and luminal cells: 51.3;Late spermatids: 6.9;monocytes: 14.6	Not detected	Not detected			Not detected	Not detected			Not detected in immune cells	Not detected			Not detected	Not detected			Not detected	Not detected			Not detected	Not detected			Low region specificity	Detected in many
MLIP	C6orf142, CIP, MGC18257	ENSG00000146147	Muscular LMNA interacting protein	Q5VWP3	6	53929982-54266280	Disease related genes, Predicted intracellular proteins				Evidence at protein level	Evidence at protein level	Evidence at protein level	Evidence at protein level	Group enriched	Detected in many	10	heart muscle: 166.4;liver: 132.4;skeletal muscle: 248.7;tongue: 150.8	Group enriched	Detected in some	11	Cardiomyocytes: 224.9;Excitatory neurons: 244.1	Group enriched	Detected in some	4	glioma: 0.8;head and neck cancer: 0.5;liver cancer: 1.9;melanoma: 1.4	Region enhanced	Detected in many		cerebral cortex: 15.8	Not detected in immune cells	Not detected			Not detected	Not detected			Group enriched	Detected in some	8	HUVEC TERT2: 19.6;SK-MEL-30: 19.6	Low region specificity	Detected in all			Low region specificity	Detected in all
MST1	D3F15S2, DNF15S2, HGFL, MSP, NF15S2	ENSG00000173531	Macrophage stimulating 1		3	49683947-49689501	Cancer-related genes, Human disease related genes, Predicted intracellular proteins, Predicted secreted proteins			Cancer-related genes	Evidence at transcript level	Evidence at transcript level			Tissue enriched	Detected in all	10	liver: 935.5	Cell type enriched	Detected in many	5	Hepatocytes: 362.8	Cancer enriched	Detected in many	7	liver cancer: 42.6	Low region specificity	Detected in all			Not detected in immune cells	Not detected			Not detected	Not detected			Cell line enhanced	Detected in many		Hep G2: 84.6;NB-4: 17.3;U-266/70: 21.8	Not detected	Not detected			Low region specificity	Detected in all
TMPRSS6	FLJ30744, MT2	ENSG00000187045	Transmembrane serine protease 6	Q8IU80	22	37065436-37109713	Disease related genes, Enzymes, Human disease related genes, Plasma proteins, Potential drug targets, Predicted intracellular proteins, Predicted membrane proteins		Hydrolase, Protease, Serine protease	Disease variant	Evidence at protein level	Evidence at transcript level	Evidence at protein level	Evidence at protein level	Tissue enriched	Detected in some	10	liver: 129.4	Group enriched	Detected in some	11	Early spermatids: 61.0;Hepatocytes: 99.9;Late spermatids: 143.9	Group enriched	Detected in many	14	liver cancer: 51.3;thyroid cancer: 14.1	Region enhanced	Detected in some		basal ganglia: 3.6	Not detected in immune cells	Not detected			Not detected	Not detected			Group enriched	Detected in some	4	Hep G2: 5.0;SCLC-21H: 8.1	Not detected	Not detected			Region enhanced	Detected in single
UNC93A	dJ366N23.1, dJ366N23.2	ENSG00000112494	Unc-93 homolog A	Q86WB7	6	167271169-167316014	Predicted membrane proteins				Evidence at protein level	Evidence at protein level	Evidence at protein level	Evidence at protein level	Group enriched	Detected in some	10	esophagus: 5.1;intestine: 9.7;liver: 14.2;skin 1: 17.0	Cell type enhanced	Detected in some		Collecting duct cells: 11.0;Endometrial ciliated cells: 2.5;Erythroid cells: 2.7;Hepatocytes: 6.9;Intestinal goblet cells: 2.4;Proximal enterocytes: 3.4	Cancer enhanced	Detected in many		liver cancer: 4.6	Not detected	Not detected			Not detected in immune cells	Not detected			Not detected	Not detected			Group enriched	Detected in some	11	CACO-2: 7.4;Hep G2: 3.1;OE19: 7.5;SCLC-21H: 3.1					Not detected	Not detected
ACY1		ENSG00000243989	Aminoacylase 1	Q03154	3	51983340-51989197	Disease related genes, Enzymes, Human disease related genes, Metabolic proteins, Plasma proteins, Potential drug targets, Predicted intracellular proteins		Hydrolase	Disease variant	Evidence at protein level	Evidence at protein level	Evidence at protein level	Evidence at protein level	Group enriched	Detected in all	9	intestine: 183.2;kidney: 454.1;liver: 277.1	Cell type enhanced	Detected in many		Distal enterocytes: 31.6;Gastric mucus-secreting cells: 32.6;Proximal enterocytes: 144.8;Proximal tubular cells: 92.0	Low cancer specificity	Detected in all			Low region specificity	Detected in all			Low immune cell specificity	Detected in many			Low lineage specificity	Detected in all			Cell line enhanced	Detected in many		Hep G2: 128.0
AKR1C8P	AKR1CL1	ENSG00000264006	Aldo-keto reductase family 1 member C8, pseudogene	Q5T2L2	10	5154140-5185187	Predicted intracellular proteins		Oxidoreductase		Evidence at transcript level	Evidence at transcript level			Group enriched	Detected in some	9	choroid plexus: 2.7;epididymis: 3.4;liver: 8.1	Cell type enhanced	Detected in single		Microglial cells: 1.0	Cancer enriched	Detected in single	9	liver cancer: 0.8	Not detected	Not detected			Not detected in immune cells	Not detected			Not detected	Not detected			Cell line enriched	Detected in single	41	HDLM-2: 19.5
C3	ARMD9, C3a, C3b, CPAMD1	ENSG00000125730	Complement C3	P01024	19	6677704-6730562	Candidate cardiovascular disease genes, Disease related genes, FDA approved drug targets, Human disease related genes, Plasma proteins, Predicted intracellular proteins, Predicted secreted proteins	Complement alternate pathway, Complement pathway, Fatty acid metabolism, Immunity, Inflammatory response, Innate immunity, Lipid metabolism		Age-related macular degeneration, Disease variant, FDA approved drug targets, Hemolytic uremic syndrome	Evidence at protein level	Evidence at protein level	Evidence at protein level	Evidence at protein level	Tissue enriched	Detected in all	9	liver: 4800.7	Cell type enriched	Detected in many	5	Hepatocytes: 4512.2	Cancer enriched	Detected in all	5	liver cancer: 1213.6	Low region specificity	Detected in all			Immune cell enriched	Detected in many	4	non-classical monocyte: 13.3	Lineage enriched	Detected in many	4	monocytes: 13.3	Group enriched	Detected in many	7	BJ hTERT+: 357.8;EFO-21: 738.6;Hep G2: 795.3;HSkMC: 534.8;SiHa: 209.5	Low region specificity	Detected in many			Low region specificity	Detected in all
CES1	CEH, CES1A1, CES1A2, CES2, HMSE, HMSE1, SES1	ENSG00000198848	Carboxylesterase 1	P23141	16	55802851-55833337	Enzymes, Metabolic proteins, Plasma proteins, Predicted intracellular proteins		Hydrolase, Serine esterase		Evidence at protein level	Evidence at protein level	Evidence at protein level	Evidence at protein level	Tissue enriched	Detected in many	9	liver: 2537.7	Group enriched	Detected in many	7	Cholangiocytes: 613.4;Hepatocytes: 2420.8	Cancer enriched	Detected in all	6	liver cancer: 711.4	Low region specificity	Detected in many			Group enriched	Detected in many	16	classical monocyte: 109.6;myeloid DC: 114.5	Group enriched	Detected in many	22	dendritic cells: 114.5;monocytes: 109.6	Group enriched	Detected in some	5	Hep G2: 700.9;THP-1: 688.0	Not detected	Not detected			Low region specificity	Detected in all
CYP2A13	CPAD, CYP2A	ENSG00000197838	Cytochrome P450 family 2 subfamily A member 13	Q16696	19	41088451-41096195	Enzymes, Metabolic proteins, Predicted intracellular proteins		Monooxygenase, Oxidoreductase		Evidence at protein level	Evidence at protein level	Evidence at protein level	Evidence at protein level	Tissue enriched	Detected in single	9	liver: 2.0	Group enriched	Detected in some	8	Club cells: 2.0;Early spermatids: 4.2;Late spermatids: 3.7	Cancer enriched	Detected in single	5	liver cancer: 2.3	Not detected	Not detected			Not detected in immune cells	Not detected			Not detected	Not detected			Not detected	Not detected
FCN3	FCNH, HAKA1	ENSG00000142748	Ficolin 3	O75636	1	27369110-27374824	Disease related genes, Plasma proteins, Predicted secreted proteins	Complement activation lectin pathway, Immunity, Innate immunity			Evidence at protein level	Evidence at transcript level	Evidence at protein level	Evidence at protein level	Group enriched	Detected in many	9	liver: 280.5;lung: 730.9	Cell type enriched	Detected in some	16	Hepatic stellate cells: 2828.6	Cancer enhanced	Detected in many		renal cancer: 7.6	Low region specificity	Detected in many			Not detected in immune cells	Not detected			Not detected	Not detected			Not detected	Not detected
FP565260.4		ENSG00000279493	Novel protein, similar to DNA (cytosine-5-)-methyltransferase 3-like DNMT3L		21	5011799-5017145	Predicted intracellular proteins				Evidence at transcript level	Evidence at transcript level			Group enriched	Detected in some	9	brain: 2.5;kidney: 4.1;liver: 6.5	Not detected	Not detected			Not detected	Not detected			Region enriched	Detected in single	4	white matter: 2.5	Not detected in immune cells	Not detected			Not detected	Not detected			Cell line enhanced	Detected in some		BEWO: 1.6;CACO-2: 2.9;HeLa: 1.4;Hep G2: 1.1;MCF7: 2.1;SiHa: 3.3
GNMT		ENSG00000124713	Glycine N-methyltransferase	Q14749	6	42960754-42963880	Disease related genes, Enzymes, Human disease related genes, Metabolic proteins, Potential drug targets, Predicted intracellular proteins		Methyltransferase, Transferase	Disease variant	Evidence at protein level	Evidence at protein level	Evidence at protein level	Evidence at protein level	Group enriched	Detected in many	9	liver: 298.9;pancreas: 605.1	Cell type enriched	Detected in many	10	Hepatocytes: 842.9	Group enriched	Detected in many	20	liver cancer: 69.6;prostate cancer: 49.8	Low region specificity	Detected in all			Not detected in immune cells	Not detected			Not detected	Not detected			Cell line enhanced	Detected in many		Hep G2: 8.5;SCLC-21H: 9.5;T-47d: 6.1	Region enriched	Detected in some	4	cerebellum: 15.7	Low region specificity	Detected in many
NPC1L1	SLC65A2	ENSG00000015520	NPC1 like intracellular cholesterol transporter 1	Q9UHC9	7	44512535-44541330	FDA approved drug targets, Metabolic proteins, Predicted membrane proteins, Transporters	Cholesterol metabolism, Lipid metabolism, Steroid metabolism, Sterol metabolism		FDA approved drug targets	Evidence at protein level	Evidence at protein level	Evidence at protein level	Evidence at protein level	Group enriched	Detected in some	9	intestine: 54.7;liver: 48.5	Group enriched	Detected in some	5	Early spermatids: 12.3;Hepatocytes: 44.7	Group enriched	Detected in many	5	liver cancer: 8.5;pancreatic cancer: 7.8;stomach cancer: 4.8	Low region specificity	Detected in some			Not detected in immune cells	Not detected			Not detected	Not detected			Group enriched	Detected in some	7	CACO-2: 6.8;Hep G2: 17.9;SCLC-21H: 14.3	Not detected	Not detected			Low region specificity	Detected in many
SLC22A7	NLT, OAT2	ENSG00000137204	Solute carrier family 22 member 7	Q9Y694	6	43295694-43305538	Metabolic proteins, Predicted membrane proteins, Transporters	Ion transport, Transport			Evidence at protein level	Evidence at transcript level	Evidence at protein level	Evidence at protein level	Tissue enriched	Detected in some	9	liver: 431.4	Group enriched	Detected in some	17	Hepatocytes: 254.5;Proximal tubular cells: 91.8	Cancer enriched	Detected in some	37	liver cancer: 81.5	Low region specificity	Detected in single			Not detected in immune cells	Not detected			Not detected	Not detected			Cell line enriched	Detected in single	20	Hep G2: 9.9	Low region specificity	Detected in single			Not detected	Not detected
TTC36	HBP21	ENSG00000172425	Tetratricopeptide repeat domain 36	A6NLP5	11	118527472-118531197	Predicted intracellular proteins				Evidence at protein level	Evidence at protein level	Evidence at protein level	Evidence at protein level	Tissue enriched	Detected in many	9	liver: 172.9	Group enriched	Detected in many	13	Hepatocytes: 492.9;Proximal enterocytes: 185.5;Proximal tubular cells: 172.9	Group enriched	Detected in some	7	breast cancer: 5.0;liver cancer: 12.5	Low region specificity	Detected in some			Not detected in immune cells	Not detected			Not detected	Not detected			Cell line enriched	Detected in some	9	SK-BR-3: 9.7	Not detected	Not detected			Low region specificity	Detected in many
UPP2	UDRPASE2, UP2, UPASE2	ENSG00000007001	Uridine phosphorylase 2	O95045	2	157876702-158136154	Enzymes, Metabolic proteins, Predicted intracellular proteins		Glycosyltransferase, Transferase		Evidence at protein level	Evidence at transcript level	Evidence at protein level	Evidence at protein level	Group enriched	Detected in some	9	kidney: 46.2;liver: 24.1	Cell type enhanced	Detected in some		Astrocytes: 24.2;Distal tubular cells: 13.7;Excitatory neurons: 32.5;Inhibitory neurons: 20.8;Oligodendrocyte precursor cells: 27.6;Proximal tubular cells: 82.1	Cancer enriched	Detected in some	6	liver cancer: 3.6	Low region specificity	Detected in all			Not detected in immune cells	Not detected			Not detected	Not detected			Not detected	Not detected			Low region specificity	Detected in all			Low region specificity	Detected in many
AGMO	FLJ16237, TMEM195	ENSG00000187546	Alkylglycerol monooxygenase	Q6ZNB7	7	15200317-15562015	Enzymes, Predicted intracellular proteins, Predicted membrane proteins		Oxidoreductase		Evidence at protein level	Evidence at transcript level	Evidence at protein level	Evidence at protein level	Tissue enriched	Detected in some	8	liver: 123.5	Cell type enhanced	Detected in some		Hepatocytes: 83.0;Oligodendrocyte precursor cells: 33.7;Oligodendrocytes: 38.5;Proximal enterocytes: 30.5;Proximal tubular cells: 16.9	Cancer enriched	Detected in many	5	liver cancer: 15.7	Low region specificity	Detected in many			Immune cell enhanced	Detected in single		basophil: 1.4	Lineage enriched	Detected in single	8	granulocytes: 1.4	Cell line enhanced	Detected in some		HSkMC: 3.5;Karpas-707: 7.7;NTERA-2: 3.5;SCLC-21H: 3.2;TIME: 4.0;WM-115: 15.4	Low region specificity	Detected in all			Low region specificity	Detected in all
ANGPTL6	AGF, ARP5	ENSG00000130812	Angiopoietin like 6	Q8NI99	19	10092338-10102796	Plasma proteins, Predicted secreted proteins	Angiogenesis, Differentiation	Developmental protein		Evidence at protein level	Evidence at transcript level	Evidence at protein level	Evidence at protein level	Tissue enriched	Detected in some	8	liver: 30.4	Cell type enhanced	Detected in some		B-cells: 4.1;Hepatic stellate cells: 5.7;Hepatocytes: 8.2;Smooth muscle cells: 15.8;Spermatogonia: 6.3	Cancer enhanced	Detected in some		testis cancer: 1.9	Low region specificity	Detected in many			Not detected in immune cells	Not detected			Not detected	Not detected			Cell line enriched	Detected in some	8	HMC-1: 58.9	Low region specificity	Detected in all			Low region specificity	Detected in single
APOC1		ENSG00000130208	Apolipoprotein C1	P02654	19	44914247-44919349	Cancer-related genes, Candidate cardiovascular disease genes, Metabolic proteins, Plasma proteins, Predicted secreted proteins	Lipid transport, Transport		Cancer-related genes	Evidence at protein level	Evidence at protein level	Evidence at protein level	Evidence at protein level	Tissue enriched	Detected in all	8	liver: 16364.8	Cell type enriched	Detected in many	6	Hepatocytes: 33405.9	Cancer enriched	Detected in all	21	liver cancer: 3253.7	Low region specificity	Detected in all			Immune cell enriched	Detected in single	9	myeloid DC: 5.6	Lineage enriched	Detected in single	12	dendritic cells: 5.6	Cell line enhanced	Detected in many		Hep G2: 576.4;HSkMC: 332.9;K-562: 151.6;SK-MEL-30: 268.0	Low region specificity	Detected in all
ARID3C		ENSG00000205143	AT-rich interaction domain 3C	A6NKF2	9	34621379-34628086	Predicted intracellular proteins, Transcription factors	Transcription, Transcription regulation	DNA-binding		Evidence at protein level	Evidence at transcript level	Evidence at protein level	Evidence at protein level	Tissue enriched	Detected in some	8	liver: 11.8	Not detected	Not detected			Group enriched	Detected in some	6	liver cancer: 2.2;ovarian cancer: 0.5	Low region specificity	Detected in some			Not detected in immune cells	Not detected			Not detected	Not detected			Cell line enhanced	Detected in some		HDLM-2: 2.0;Karpas-707: 2.6;T-47d: 2.6	Not detected	Not detected			Not detected	Not detected
C11orf54	PTD012	ENSG00000182919	Chromosome 11 open reading frame 54	Q9H0W9	11	93741591-93764749	Predicted intracellular proteins		Hydrolase		Evidence at protein level	Evidence at protein level	Evidence at protein level	Evidence at protein level	Group enriched	Detected in all	8	kidney: 575.1;liver: 260.9	Cell type enhanced	Detected in all		Hepatocytes: 370.4;Proximal tubular cells: 1136.3	Low cancer specificity	Detected in all			Low region specificity	Detected in all			Low immune cell specificity	Detected in all			Low lineage specificity	Detected in all			Low cell line specificity	Detected in all			Low region specificity	Detected in all			Low region specificity	Detected in all
CP		ENSG00000047457	Ceruloplasmin	P00450	3	149162410-149221829	Cancer-related genes, Candidate cardiovascular disease genes, Disease related genes, Enzymes, Human disease related genes, Metabolic proteins, Plasma proteins, Potential drug targets, Predicted intracellular proteins, Predicted secreted proteins, Transporters	Copper transport, Ion transport, Transport	Oxidoreductase	Cancer-related genes	Evidence at protein level	Evidence at protein level	Evidence at protein level	Evidence at protein level	Tissue enriched	Detected in many	8	liver: 1886.9	Cell type enhanced	Detected in many		Club cells: 558.1;Glandular and luminal cells: 406.0;Hepatocytes: 1687.2;Muller glia cells: 720.5;Respiratory ciliated cells: 318.4	Cancer enhanced	Detected in many		liver cancer: 98.3	Low region specificity	Detected in all			Not detected in immune cells	Not detected			Not detected	Not detected			Cell line enriched	Detected in some	10	EFO-21: 318.8	Low region specificity	Detected in all			Low region specificity	Detected in all
CYP3A43		ENSG00000021461	Cytochrome P450 family 3 subfamily A member 43	Q9HB55	7	99828013-99866102	Enzymes, Metabolic proteins, Plasma proteins, Predicted intracellular proteins, Predicted membrane proteins		Monooxygenase, Oxidoreductase		Evidence at protein level	Evidence at protein level	Evidence at protein level	Evidence at protein level	Tissue enriched	Detected in some	8	liver: 45.0	Cell type enhanced	Detected in some		Astrocytes: 4.6;Early spermatids: 7.5;Excitatory neurons: 3.9;granulocytes: 2.5;Hepatocytes: 6.4;Late spermatids: 3.3;Spermatocytes: 2.4	Cancer enriched	Detected in single	18	liver cancer: 1.4	Not detected	Not detected			Not detected in immune cells	Not detected			Not detected	Not detected			Not detected	Not detected
CYP3A7-CYP3A51P		ENSG00000282301	CYP3A7-CYP3A51P readthrough		7	99684957-99735102	Metabolic proteins, Predicted membrane proteins				Evidence at protein level	Evidence at protein level			Tissue enriched	Detected in some	8	liver: 12.8	Group enriched	Detected in some	10	Cholangiocytes: 4.3;Hepatocytes: 2.2					Not detected	Not detected			Not detected in immune cells	Not detected			Not detected	Not detected			Not detected	Not detected
DAO	DAAO, DAMOX	ENSG00000110887	D-amino acid oxidase	P14920	12	108858932-108901043	Disease related genes, Enzymes, Metabolic proteins, Potential drug targets, Predicted intracellular proteins		Oxidoreductase	Schizophrenia	Evidence at protein level	Evidence at protein level	Evidence at protein level	Evidence at protein level	Group enriched	Detected in some	8	brain: 64.1;kidney: 91.1;liver: 151.1	Group enriched	Detected in some	8	Hepatocytes: 46.1;Proximal tubular cells: 86.8	Cancer enriched	Detected in some	9	liver cancer: 13.2	Low region specificity	Detected in many			Not detected in immune cells	Not detected			Not detected	Not detected			Cell line enhanced	Detected in single		Hep G2: 1.1	Group enriched	Detected in some	10	cerebellum: 66.4;pons and medulla: 20.2	Low region specificity	Detected in all
EVA1A	FAM176A, FLJ13391, TMEM166	ENSG00000115363	Eva-1 homolog A, regulator of programmed cell death	Q9H8M9	2	75469302-75569722	Predicted intracellular proteins, Predicted membrane proteins, Transporters	Apoptosis, Autophagy			Evidence at protein level	Evidence at protein level	Evidence at protein level	Evidence at protein level	Tissue enriched	Detected in many	8	liver: 193.2	Cell type enhanced	Detected in many		Alveolar cells type 1: 41.7;Cytotrophoblasts: 43.3;Hepatocytes: 78.1;Proximal tubular cells: 77.3;Syncytiotrophoblasts: 124.8	Low cancer specificity	Detected in many			Low region specificity	Detected in single			Not detected in immune cells	Not detected			Not detected	Not detected			Cell line enhanced	Detected in many		fHDF/TERT166: 85.7;U-138 MG: 110.3	Low region specificity	Detected in all			Low region specificity	Detected in all
HGD	AKU, HGO	ENSG00000113924	Homogentisate 1,2-dioxygenase	Q93099	3	120628172-120682269	Disease related genes, Enzymes, Human disease related genes, Metabolic proteins, Plasma proteins, Potential drug targets, Predicted intracellular proteins	Phenylalanine catabolism, Tyrosine catabolism	Dioxygenase, Oxidoreductase	Disease variant	Evidence at protein level	Evidence at protein level	Evidence at protein level	Evidence at protein level	Group enriched	Detected in many	8	kidney: 202.2;liver: 758.9	Cell type enhanced	Detected in many		Distal tubular cells: 103.7;Endometrial ciliated cells: 113.9;Glandular and luminal cells: 127.8;Hepatocytes: 534.7;Proximal tubular cells: 477.5	Cancer enriched	Detected in many	4	liver cancer: 119.8	Low region specificity	Detected in some			Immune cell enriched	Detected in single	6	neutrophil: 1.1	Lineage enriched	Detected in single	6	granulocytes: 1.1	Cell line enhanced	Detected in some		CACO-2: 55.8;EFO-21: 82.7;Hep G2: 186.6;OE19: 328.0;RPTEC TERT1: 212.2	Not detected	Not detected			Region enhanced	Detected in single
NR1I2	BXR, ONR1, PAR2, PXR, SXR	ENSG00000144852	Nuclear receptor subfamily 1 group I member 2	O75469	3	119780484-119818487	FDA approved drug targets, Nuclear receptors, Plasma proteins, Predicted intracellular proteins, Transcription factors, Transporters	Transcription, Transcription regulation	Activator, DNA-binding, Receptor	FDA approved drug targets	Evidence at protein level	Evidence at protein level	Evidence at protein level	Evidence at protein level	Group enriched	Detected in some	8	intestine: 31.5;liver: 47.8	Cell type enhanced	Detected in some		Distal enterocytes: 26.1;Hepatocytes: 32.2;Paneth cells: 13.8;Proximal enterocytes: 51.7;Undifferentiated cells: 9.0	Group enriched	Detected in some	24	colorectal cancer: 9.0;liver cancer: 5.7;pancreatic cancer: 2.6;stomach cancer: 2.7	Not detected	Not detected			Immune cell enriched	Detected in single	15	NK-cell: 2.8	Lineage enriched	Detected in single	15	NK-cells: 2.8	Cell line enriched	Detected in some	5	Hep G2: 14.8	Not detected	Not detected			Not detected	Not detected
PROZ	PZ	ENSG00000126231	Protein Z, vitamin K dependent plasma glycoprotein	P22891	13	113158648-113172386	Candidate cardiovascular disease genes, Enzymes, Plasma proteins, Predicted secreted proteins	Blood coagulation, Hemostasis	Serine protease homolog		Evidence at protein level	Evidence at protein level	Evidence at protein level	Evidence at protein level	Tissue enriched	Detected in some	8	liver: 110.1	Group enriched	Detected in some	52	Hepatocytes: 63.5;Proximal tubular cells: 20.5	Cancer enriched	Detected in single	27	liver cancer: 12.1	Not detected	Not detected			Not detected in immune cells	Not detected			Not detected	Not detected			Cell line enhanced	Detected in some		HaCaT: 2.2;Hep G2: 3.6	Not detected	Not detected
RIDA	HRSP12, P14.5, PSP, UK114	ENSG00000132541	Reactive intermediate imine deaminase A homolog	P52758	8	98102344-98117171	Enzymes, Plasma proteins, Predicted intracellular proteins		Hydrolase, RNA-binding		Evidence at protein level	Evidence at protein level	Evidence at protein level	Evidence at protein level	Group enriched	Detected in all	8	kidney: 500.8;liver: 1549.6	Cell type enriched	Detected in many	5	Proximal tubular cells: 1579.1	Group enriched	Detected in all	5	liver cancer: 162.2;renal cancer: 42.5	Low region specificity	Detected in all			Low immune cell specificity	Detected in many			Low lineage specificity	Detected in all			Cell line enhanced	Detected in all		OE19: 191.4	Low region specificity	Detected in all			Low region specificity	Detected in all
RTN4RL2	NgR2, NGRH1	ENSG00000186907	Reticulon 4 receptor like 2	Q86UN3	11	57460528-57477534	Plasma proteins, Predicted intracellular proteins		Receptor		Evidence at protein level	Evidence at transcript level	Evidence at protein level	Evidence at protein level	Group enriched	Detected in many	8	brain: 31.2;liver: 41.1;thyroid gland: 30.7	Cell type enhanced	Detected in many		Bipolar cells: 19.9;Cholangiocytes: 12.8;Excitatory neurons: 16.7;Hepatocytes: 14.0;Oligodendrocyte precursor cells: 9.5;Spermatocytes: 10.2	Low cancer specificity	Detected in all			Low region specificity	Detected in many			Immune cell enhanced	Detected in single		myeloid DC: 1.0	Low lineage specificity	Detected in single			Cell line enhanced	Detected in many		HMC-1: 44.1;Karpas-707: 67.5;REH: 42.3;RPMI-8226: 134.0	Low region specificity	Detected in many			Group enriched	Detected in many	9
SLC17A4	KIAA2138	ENSG00000146039	Solute carrier family 17 member 4	Q9Y2C5	6	25754699-25781199	Metabolic proteins, Predicted membrane proteins, Transporters	Ion transport, Sodium transport, Symport, Transport			Evidence at transcript level	Evidence at transcript level	Evidence at transcript level	Evidence at transcript level	Group enriched	Detected in some	8	gallbladder: 16.4;intestine: 32.1;liver: 47.7;pancreas: 22.9	Group enriched	Detected in some	5	Cholangiocytes: 94.4;Distal enterocytes: 133.5;Hepatocytes: 41.8;Paneth cells: 44.1;Proximal enterocytes: 51.2	Group enriched	Detected in some	6	liver cancer: 11.0;renal cancer: 7.8	Not detected	Not detected			Not detected in immune cells	Not detected			Not detected	Not detected			Cell line enriched	Detected in single	7	RPTEC TERT1: 1.4	Not detected	Not detected			Region enriched	Detected in single	8
SLC25A18		ENSG00000182902	Solute carrier family 25 member 18	Q9H1K4	22	17563450-17590995	Metabolic proteins, Plasma proteins, Predicted membrane proteins, Transporters	Symport, Transport			Evidence at protein level	Evidence at protein level	Evidence at protein level	Evidence at protein level	Group enriched	Detected in many	8	brain: 142.2;choroid plexus: 84.7;liver: 112.4	Group enriched	Detected in many	4	Astrocytes: 195.2;Hepatocytes: 72.8	Group enriched	Detected in some	5	glioma: 10.6;liver cancer: 11.2	Low region specificity	Detected in all			Not detected in immune cells	Not detected			Not detected	Not detected			Cell line enhanced	Detected in some		ASC diff: 3.8;BEWO: 8.5	Low region specificity	Detected in all
TRIM40	RNF35	ENSG00000204614	Tripartite motif containing 40	Q6P9F5	6	30136124-30148735	Enzymes, Predicted intracellular proteins	Ubl conjugation pathway	Transferase		Evidence at protein level	Evidence at transcript level	Evidence at protein level	Evidence at protein level	Group enriched	Detected in some	8	intestine: 3.0;liver: 1.6;testis: 1.4	Group enriched	Detected in some	5	Distal enterocytes: 20.1;Paneth cells: 24.7	Cancer enhanced	Detected in some		colorectal cancer: 0.7;stomach cancer: 0.7	Not detected	Not detected			Not detected in immune cells	Not detected			Not detected	Not detected			Cell line enriched	Detected in single	12	HEL: 1.1	Region enriched	Detected in single	18	thalamus: 3.1	Low region specificity	Detected in many
UGT2B17		ENSG00000197888	UDP glucuronosyltransferase family 2 member B17	O75795	4	68537184-68568527	Enzymes, Human disease related genes, Metabolic proteins, Predicted membrane proteins	Lipid metabolism, Steroid metabolism	Glycosyltransferase, Transferase		Evidence at protein level	Evidence at protein level	Evidence at protein level	Evidence at protein level	Group enriched	Detected in some	8	intestine: 463.8;liver: 137.2	Group enriched	Detected in some	6	Distal enterocytes: 130.1;Paneth cells: 35.1;Undifferentiated cells: 100.6	Group enriched	Detected in many	7	colorectal cancer: 16.3;liver cancer: 10.1	Not detected	Not detected			Group enriched	Detected in some	40	memory B-cell: 2.8;naive B-cell: 8.8	Lineage enriched	Detected in single	61	B-cells: 8.8	Cell line enhanced	Detected in some		BEWO: 1.0;NB-4: 1.1;RPMI-8226: 1.7
UPB1	BUP1	ENSG00000100024	Beta-ureidopropionase 1	Q9UBR1	22	24494107-24528390	Disease related genes, Enzymes, Human disease related genes, Metabolic proteins, Potential drug targets, Predicted intracellular proteins		Hydrolase	Disease variant	Evidence at protein level	Evidence at protein level	Evidence at protein level	Evidence at protein level	Tissue enriched	Detected in some	8	liver: 217.7	Group enriched	Detected in many	5	Hepatocytes: 146.5;Proximal tubular cells: 68.5	Cancer enriched	Detected in some	8	liver cancer: 25.4	Low region specificity	Detected in single			Group enriched	Detected in some	14	basophil: 2.1;neutrophil: 2.1	Lineage enriched	Detected in single	14	granulocytes: 2.1	Cell line enriched	Detected in single	7	CACO-2: 3.3	Low region specificity	Detected in single			Low region specificity	Detected in all
AC002094.3		ENSG00000273171	Novel protein, readthrough between VTN and SEBOX		17	28364288-28368012	Predicted intracellular proteins				Evidence at transcript level	Evidence at transcript level			Tissue enriched	Detected in single	7	liver: 1.2	Not detected	Not detected			Not detected	Not detected			Not detected	Not detected			Not detected in immune cells	Not detected			Not detected	Not detected			Not detected	Not detected
AMN	amnionless	ENSG00000166126	Amnion associated transmembrane protein	Q9BXJ7	14	102922663-102933596	Disease related genes, Human disease related genes, Metabolic proteins, Predicted intracellular proteins, Predicted membrane proteins, Predicted secreted proteins	Protein transport, Transport	Developmental protein	Disease variant	Evidence at protein level	Evidence at transcript level	Evidence at protein level	Evidence at protein level	Group enriched	Detected in many	7	intestine: 84.2;kidney: 38.8;liver: 38.1	Cell type enhanced	Detected in many		Distal enterocytes: 672.6;Intestinal goblet cells: 283.9;Paneth cells: 724.4;Proximal enterocytes: 2014.8;Proximal tubular cells: 348.9;Undifferentiated cells: 272.4	Low cancer specificity	Detected in many			Not detected	Not detected			Not detected in immune cells	Not detected			Not detected	Not detected			Cell line enhanced	Detected in some		BEWO: 2.2;CACO-2: 8.1;Hep G2: 9.9;U-698: 3.4	Low region specificity	Detected in some			Not detected	Not detected
ASL	ASAL	ENSG00000126522	Argininosuccinate lyase	P04424	7	66075800-66094697	Disease related genes, Enzymes, Human disease related genes, Metabolic proteins, Plasma proteins, Potential drug targets, Predicted intracellular proteins	Amino-acid biosynthesis, Arginine biosynthesis, Urea cycle	Lyase	Disease variant	Evidence at protein level	Evidence at protein level	Evidence at protein level	Evidence at protein level	Tissue enriched	Detected in all	7	liver: 399.7	Cell type enhanced	Detected in all		Distal enterocytes: 294.6;Exocrine glandular cells: 218.6;Hepatocytes: 578.0;Paneth cells: 240.4;Proximal enterocytes: 259.9;Proximal tubular cells: 243.1	Cancer enhanced	Detected in all		liver cancer: 52.7	Low region specificity	Detected in all			Low immune cell specificity	Detected in all			Low lineage specificity	Detected in all			Low cell line specificity	Detected in all							Low region specificity	Detected in all
BDH1	BDH, SDR9C1	ENSG00000161267	3-hydroxybutyrate dehydrogenase 1	Q02338	3	197509783-197573323	Candidate cardiovascular disease genes, Enzymes, Metabolic proteins, Predicted intracellular proteins		Allosteric enzyme, Oxidoreductase		Evidence at protein level	Evidence at protein level	Evidence at protein level	Evidence at protein level	Tissue enriched	Detected in many	7	liver: 326.6	Cell type enhanced	Detected in many		Hepatocytes: 112.3	Low cancer specificity	Detected in all			Low region specificity	Detected in all			Low immune cell specificity	Detected in many			Low lineage specificity	Detected in all			Cell line enhanced	Detected in many		OE19: 44.2;U-937: 75.8	Low region specificity	Detected in all			Low region specificity	Detected in many
CLEC1B	CLEC2	ENSG00000165682	C-type lectin domain family 1 member B	Q9P126	12	9985642-10013424	Predicted intracellular proteins, Predicted membrane proteins	Host-virus interaction	Receptor		Evidence at protein level	Evidence at transcript level	Evidence at protein level	Evidence at protein level	Tissue enriched	Detected in some	7	liver: 65.8	Cell type enriched	Detected in some	8	Hepatic stellate cells: 535.8	Not detected	Not detected			Not detected	Not detected			Immune cell enhanced	Detected in many		basophil: 13.8	Group enriched	Detected in many	4	granulocytes: 13.8;monocytes: 5.0	Group enriched	Detected in some	6	Karpas-707: 11.3;U-266/84: 28.8	Not detected	Not detected			Not detected	Not detected
CYP27A1	CP27, CTX, CYP27	ENSG00000135929	Cytochrome P450 family 27 subfamily A member 1	Q02318	2	218781749-218815293	Disease related genes, Enzymes, Human disease related genes, Metabolic proteins, Potential drug targets, Predicted intracellular proteins	Cholesterol metabolism, Lipid biosynthesis, Lipid metabolism, Steroid biosynthesis, Steroid metabolism, Sterol metabolism	Monooxygenase, Oxidoreductase	Cataract, Disease variant	Evidence at protein level	Evidence at protein level	Evidence at protein level	Evidence at protein level	Tissue enriched	Detected in all	7	liver: 599.2	Cell type enhanced	Detected in many		Hepatocytes: 404.3;Hofbauer cells: 148.9;Proximal enterocytes: 206.3	Group enriched	Detected in all	4	liver cancer: 176.9;melanoma: 85.7	Low region specificity	Detected in all			Group enriched	Detected in some	8	classical monocyte: 151.5;neutrophil: 126.3	Group enriched	Detected in many	21	granulocytes: 126.3;monocytes: 151.5	Cell line enhanced	Detected in many		Hep G2: 299.6;HSkMC: 54.7;RPTEC TERT1: 78.5;SK-MEL-30: 103.6;WM-115: 42.9	Low region specificity	Detected in all			Low region specificity	Detected in all
CYP4A22		ENSG00000162365	Cytochrome P450 family 4 subfamily A member 22	Q5TCH4	1	47137435-47149735	Enzymes, Metabolic proteins, Predicted membrane proteins		Monooxygenase, Oxidoreductase		Evidence at protein level	Evidence at transcript level	Evidence at protein level	Evidence at protein level	Tissue enriched	Detected in some	7	liver: 216.0	Cell type enriched	Detected in some	9	Hepatocytes: 143.0	Cancer enriched	Detected in some	13	liver cancer: 20.0	Not detected	Not detected			Not detected in immune cells	Not detected			Not detected	Not detected			Cell line enhanced	Detected in single		RH-30: 1.2
DCXR	DCR, HCR2, KIDCR, P34H, SDR20C1	ENSG00000169738	Dicarbonyl and L-xylulose reductase	Q7Z4W1	17	82035136-82037709	Disease related genes, Enzymes, Human disease related genes, Metabolic proteins, Plasma proteins, Potential drug targets, Predicted intracellular proteins	Carbohydrate metabolism, Glucose metabolism, Xylose metabolism	Oxidoreductase		Evidence at protein level	Evidence at protein level	Evidence at protein level	Evidence at protein level	Tissue enriched	Detected in all	7	liver: 1866.7	Cell type enhanced	Detected in all		Distal tubular cells: 812.0;Hepatocytes: 3510.3;Proximal tubular cells: 2919.4	Group enriched	Detected in all	5	liver cancer: 305.9;prostate cancer: 163.4	Low region specificity	Detected in all			Low immune cell specificity	Detected in all			Low lineage specificity	Detected in all			Cell line enhanced	Detected in all		Hep G2: 365.2;MCF7: 446.2	Low region specificity	Detected in all			Low region specificity	Detected in all
DGAT2		ENSG00000062282	Diacylglycerol O-acyltransferase 2	Q96PD7	11	75759512-75801535	Enzymes, FDA approved drug targets, Metabolic proteins, Predicted intracellular proteins, Predicted membrane proteins	Glycerol metabolism, Lipid biosynthesis, Lipid metabolism	Acyltransferase, Transferase	FDA approved drug targets	Evidence at protein level	Evidence at protein level	Evidence at protein level	Evidence at protein level	Group enriched	Detected in many	7	adipose tissue: 480.3;breast: 134.7;liver: 334.5;skin 1: 150.7	Cell type enhanced	Detected in many		Early spermatids: 259.3;Hepatocytes: 116.4;Late spermatids: 64.1;Spermatocytes: 53.9;Spermatogonia: 53.5	Cancer enhanced	Detected in many		liver cancer: 19.9	Low region specificity	Detected in all			Group enriched	Detected in many	11	eosinophil: 137.7;neutrophil: 348.6	Lineage enriched	Detected in many	16	granulocytes: 348.6	Cell line enhanced	Detected in many		ASC diff: 80.4;HDLM-2: 62.5;Hep G2: 64.9;OE19: 124.0	Low region specificity	Detected in all			Region enriched	Detected in all	4
HAAO		ENSG00000162882	3-hydroxyanthranilate 3,4-dioxygenase	P46952	2	42767089-42792593	Disease related genes, Enzymes, Human disease related genes, Metabolic proteins, Plasma proteins, Potential drug targets, Predicted intracellular proteins	Pyridine nucleotide biosynthesis	Dioxygenase, Oxidoreductase	Disease variant	Evidence at protein level	Evidence at protein level	Evidence at protein level	Evidence at protein level	Tissue enriched	Detected in many	7	liver: 298.2	Group enriched	Detected in many	5	Hepatocytes: 209.8;Proximal enterocytes: 236.8;Proximal tubular cells: 162.7	Group enriched	Detected in all	5	liver cancer: 46.5;renal cancer: 13.9	Low region specificity	Detected in all			Immune cell enhanced	Detected in many		myeloid DC: 23.2	Group enriched	Detected in many	5	dendritic cells: 23.2;granulocytes: 19.2;monocytes: 17.4	Cell line enhanced	Detected in some		CACO-2: 14.0;Hep G2: 49.4;REH: 9.9;THP-1: 9.2	Not detected	Not detected			Low region specificity	Detected in many
HMGCS2		ENSG00000134240	3-hydroxy-3-methylglutaryl-CoA synthase 2	P54868	1	119748002-119768905	Disease related genes, Enzymes, Human disease related genes, Metabolic proteins, Plasma proteins, Potential drug targets, Predicted intracellular proteins	Cholesterol biosynthesis, Cholesterol metabolism, Lipid biosynthesis, Lipid metabolism, Steroid biosynthesis, Steroid metabolism, Sterol biosynthesis, Sterol metabolism	Transferase	Disease variant	Evidence at protein level	Evidence at protein level	Evidence at protein level	Evidence at protein level	Tissue enriched	Detected in many	7	liver: 2453.9	Cell type enhanced	Detected in many		Distal enterocytes: 327.2;Hepatocytes: 1118.3;Intestinal goblet cells: 226.8;Paneth cells: 177.7;Undifferentiated cells: 282.3	Cancer enriched	Detected in many	5	liver cancer: 441.7	Not detected	Not detected			Not detected in immune cells	Not detected			Not detected	Not detected			Group enriched	Detected in some	12	OE19: 113.6;RT4: 201.6	Low region specificity	Detected in all			Low region specificity	Detected in all
KNG1	BDK, BK, KNG	ENSG00000113889	Kininogen 1	P01042	3	186717348-186744410	Disease related genes, Plasma proteins, Predicted secreted proteins	Blood coagulation, Hemostasis, Inflammatory response	Protease inhibitor, Thiol protease inhibitor, Vasoactive, Vasodilator		Evidence at protein level	Evidence at protein level	Evidence at protein level	Evidence at protein level	Tissue enriched	Detected in some	7	liver: 3221.7	Group enriched	Detected in some	25	Distal tubular cells: 655.4;Hepatocytes: 1816.9	Cancer enriched	Detected in some	126	liver cancer: 608.6	Not detected	Not detected			Not detected in immune cells	Not detected			Not detected	Not detected			Cell line enhanced	Detected in some		CACO-2: 1.6;Hep G2: 1.7;RH-30: 1.2	Not detected	Not detected			Not detected	Not detected
MLXIPL	bHLHd14, CHREBP, MIO, MONDOB, WBSCR14, WS-bHLH	ENSG00000009950	MLX interacting protein like	Q9NP71	7	73593194-73624543	Disease related genes, Human disease related genes, Plasma proteins, Predicted intracellular proteins, Transcription factors	Transcription, Transcription regulation	DNA-binding, Repressor	Williams-Beuren syndrome	Evidence at protein level	Evidence at protein level	Evidence at protein level	Evidence at protein level	Tissue enriched	Detected in many	7	liver: 614.7	Group enriched	Detected in many	4	Cholangiocytes: 84.4;Enteroendocrine cells: 90.1;Hepatocytes: 286.6;Proximal enterocytes: 108.9	Cancer enriched	Detected in many	6	liver cancer: 60.9	Low region specificity	Detected in all			Not detected in immune cells	Not detected			Not detected	Not detected			Cell line enhanced	Detected in some		Hep G2: 46.5;K-562: 15.2;SCLC-21H: 25.5;T-47d: 11.4	Low region specificity	Detected in many			Low region specificity	Detected in all
NAGS	AGAS, ARGA, NAT7	ENSG00000161653	N-acetylglutamate synthase	Q8N159	17	44004622-44009068	Disease related genes, Enzymes, Human disease related genes, Metabolic proteins, Potential drug targets, Predicted intracellular proteins	Urea cycle	Acyltransferase, Transferase	Disease variant	Evidence at protein level	Evidence at protein level	Evidence at protein level	Evidence at protein level	Group enriched	Detected in many	7	intestine: 16.0;liver: 48.6	Cell type enhanced	Detected in many		Hepatocytes: 21.7;Proximal enterocytes: 44.2;Proximal tubular cells: 20.7;Spermatocytes: 16.0	Cancer enhanced	Detected in all		liver cancer: 12.4	Low region specificity	Detected in many			Not detected in immune cells	Not detected			Not detected	Not detected			Cell line enhanced	Detected in some		ASC TERT1: 5.5;HHSteC: 5.2;TIME: 7.1;U-87 MG: 10.0	Not detected	Not detected			Not detected	Not detected
NEU4		ENSG00000204099	Neuraminidase 4	Q8WWR8	2	241809065-241817413	Enzymes, Metabolic proteins, Predicted intracellular proteins	Carbohydrate metabolism, Lipid degradation, Lipid metabolism	Glycosidase, Hydrolase		Evidence at protein level	Evidence at protein level	Evidence at protein level	Evidence at protein level	Tissue enriched	Detected in some	7	liver: 76.4	Cell type enhanced	Detected in some		Distal enterocytes: 74.6;Enteroendocrine cells: 34.4;Hepatocytes: 124.4;Intestinal goblet cells: 38.5;Oligodendrocyte precursor cells: 50.3;Paneth cells: 58.0;Proximal enterocytes: 76.0;Undifferentiated cells: 38.4	Group enriched	Detected in some	7	colorectal cancer: 2.3;glioma: 6.0;liver cancer: 6.7	Low region specificity	Detected in all			Not detected in immune cells	Not detected			Not detected	Not detected			Group enriched	Detected in some	33	Hep G2: 57.7;HMC-1: 32.1	Low region specificity	Detected in all			Low region specificity	Detected in many
SLC23A1	SLC23A2, SVCT1, YSPL3	ENSG00000170482	Solute carrier family 23 member 1	Q9UHI7	5	139367196-139384553	Metabolic proteins, Predicted membrane proteins, Transporters	Ion transport, Sodium transport, Symport, Transport			Evidence at protein level	Evidence at protein level	Evidence at protein level	Evidence at protein level	Group enriched	Detected in many	7	fallopian tube: 54.6;intestine: 65.8;kidney: 40.6;liver: 22.6	Cell type enhanced	Detected in some		Endometrial ciliated cells: 65.2;Hepatocytes: 19.3;Proximal enterocytes: 131.7;Proximal tubular cells: 27.0	Group enriched	Detected in many	5	endometrial cancer: 2.1;liver cancer: 7.7;prostate cancer: 4.0;renal cancer: 3.9	Low region specificity	Detected in some			Immune cell enhanced	Detected in single		plasmacytoid DC: 1.3	Low lineage specificity	Detected in single			Cell line enhanced	Detected in some		CACO-2: 9.4;HDLM-2: 8.3;Hep G2: 13.6;JURKAT: 15.5;Karpas-707: 10.9;RPMI-8226: 10.9;U-266/70: 16.6	Not detected	Not detected			Low region specificity	Detected in many
SULT1A2	HAST4, STP2	ENSG00000197165	Sulfotransferase family 1A member 2	P50226	16	28591943-28597050	Enzymes, Metabolic proteins, Predicted intracellular proteins	Catecholamine metabolism, Lipid metabolism, Steroid metabolism	Transferase		Evidence at protein level	Evidence at protein level	Evidence at protein level	Evidence at protein level	Group enriched	Detected in many	7	intestine: 48.7;liver: 50.5	Group enriched	Detected in many	4	Distal enterocytes: 204.8;Paneth cells: 146.1;Proximal enterocytes: 505.6	Cancer enhanced	Detected in many		liver cancer: 6.8	Low region specificity	Detected in many			Group enriched	Detected in many	7	classical monocyte: 9.1;intermediate monocyte: 7.7;myeloid DC: 3.3;neutrophil: 12.4;non-classical monocyte: 3.9	Group enriched	Detected in many	24	dendritic cells: 3.3;granulocytes: 12.4;monocytes: 9.1	Cell line enriched	Detected in many	4	Hep G2: 50.2
THPO	MGDF, MPLLG, TPO	ENSG00000090534	Thrombopoietin	P40225	3	184371935-184381968	Cancer-related genes, Disease related genes, Predicted intracellular proteins, Predicted secreted proteins		Cytokine, Hormone	Cancer-related genes	Evidence at protein level	Evidence at transcript level	Evidence at protein level	Evidence at protein level	Tissue enriched	Detected in many	7	liver: 35.7	Cell type enhanced	Detected in some		Early spermatids: 2.3;Hepatocytes: 12.7;Late spermatids: 4.0;Proximal tubular cells: 9.7	Cancer enriched	Detected in many	5	liver cancer: 8.2	Low region specificity	Detected in all			Not detected in immune cells	Not detected			Not detected	Not detected			Cell line enhanced	Detected in some		CACO-2: 6.0;Hep G2: 15.6;K-562: 2.8;RPMI-8226: 4.0	Low region specificity	Detected in many			Low region specificity	Detected in all
TM4SF5		ENSG00000142484	Transmembrane 4 L six family member 5	O14894	17	4771884-4783213	Predicted membrane proteins, Transporters	Cell cycle			Evidence at protein level	Evidence at transcript level	Evidence at protein level	Evidence at protein level	Group enriched	Detected in some	7	intestine: 176.3;liver: 206.3	Cell type enhanced	Detected in some		Enteroendocrine cells: 115.2;Hepatocytes: 275.4;Intestinal goblet cells: 143.9;Paneth cells: 285.4;Proximal enterocytes: 618.4	Cancer enriched	Detected in many	9	liver cancer: 219.6	Not detected	Not detected			Not detected in immune cells	Not detected			Not detected	Not detected			Group enriched	Detected in some	13	CACO-2: 53.7;Hep G2: 96.0;OE19: 60.0	Low region specificity	Detected in some			Not detected	Not detected
TNFSF14	CD258, HVEM-L, LIGHT, LTg	ENSG00000125735	TNF superfamily member 14	O43557	19	6661253-6670588	CD markers, Predicted intracellular proteins, Predicted membrane proteins, Predicted secreted proteins		Cytokine		Evidence at protein level	Evidence at transcript level	Evidence at protein level	Evidence at protein level	Tissue enriched	Detected in many	7	liver: 108.8	Cell type enhanced	Detected in many		Alveolar cells type 2: 26.3;dendritic cells: 40.5;granulocytes: 26.1;Macrophages: 20.0;NK-cells: 26.8;T-cells: 43.7	Cancer enhanced	Detected in many		liver cancer: 4.4	Low region specificity	Detected in many			Immune cell enhanced	Detected in many		neutrophil: 199.7	Group enriched	Detected in all	4	granulocytes: 199.7;T-cells: 61.2	Cell line enhanced	Detected in some		HDLM-2: 16.9;NB-4: 4.9;THP-1: 3.1;U-937: 10.4	Not detected	Not detected			Low region specificity	Detected in many
UGT2A3	FLJ21934	ENSG00000135220	UDP glucuronosyltransferase family 2 member A3	Q6UWM9	4	68928463-68951804	Enzymes, Metabolic proteins, Predicted membrane proteins		Glycosyltransferase, Transferase		Evidence at protein level	Evidence at protein level	Evidence at transcript level	Evidence at protein level	Group enriched	Detected in some	7	intestine: 31.6;kidney: 20.4;liver: 13.4;pancreas: 16.4	Cell type enhanced	Detected in some		Cholangiocytes: 91.5;Distal enterocytes: 89.8;Hepatocytes: 53.5;Paneth cells: 54.7;Proximal enterocytes: 248.9;Proximal tubular cells: 130.8;Undifferentiated cells: 101.1	Cancer enriched	Detected in many	5	renal cancer: 46.9	Not detected	Not detected			Not detected in immune cells	Not detected			Not detected	Not detected			Cell line enriched	Detected in single	59	Hep G2: 5.8	Not detected	Not detected			Low region specificity	Detected in all
VNN1	Tiff66	ENSG00000112299	Vanin 1	O95497	6	132680849-132714055	Enzymes, Metabolic proteins, Plasma proteins, Predicted intracellular proteins		Hydrolase		Evidence at protein level	Evidence at transcript level	Evidence at protein level	Evidence at protein level	Group enriched	Detected in many	7	gallbladder: 90.0;intestine: 137.5;liver: 220.5	Cell type enhanced	Detected in many		Cholangiocytes: 50.1;Ductal cells: 244.2;Hepatocytes: 70.6;Pancreatic endocrine cells: 98.0;Proximal enterocytes: 61.7	Cancer enhanced	Detected in many		liver cancer: 41.5	Low region specificity	Detected in some			Immune cell enhanced	Detected in many		classical monocyte: 13.7;non-classical monocyte: 11.9	Group enriched	Detected in many	80	dendritic cells: 5.0;granulocytes: 8.5;monocytes: 13.7	Cell line enhanced	Detected in some		A-431: 2.5;CAPAN-2: 2.5;EFO-21: 8.7;HBEC3-KT: 2.3;LHCN-M2: 2.5	Region enhanced	Detected in single		white matter: 2.4	Not detected	Not detected
ACAT2		ENSG00000120437	Acetyl-CoA acetyltransferase 2	Q9BWD1	6	159762045-159779112	Enzymes, Metabolic proteins, Plasma proteins, Predicted intracellular proteins		Acyltransferase, Transferase		Evidence at protein level	Evidence at protein level	Evidence at protein level	Evidence at protein level	Tissue enriched	Detected in all	6	liver: 233.2	Cell type enhanced	Detected in many		Basal respiratory cells: 262.1;Early spermatids: 187.0;Exocrine glandular cells: 176.6;Hepatocytes: 214.8	Low cancer specificity	Detected in all			Low region specificity	Detected in all			Low immune cell specificity	Detected in all			Low lineage specificity	Detected in all			Low cell line specificity	Detected in all			Low region specificity	Detected in all			Low region specificity	Detected in all
AL121845.2		ENSG00000273047	Novel transcript, LIME1-SLC2A4RG readthrough		20	63738270-63740398	Predicted intracellular proteins				Evidence at transcript level	Evidence at transcript level			Tissue enriched	Detected in some	6	liver: 6.8	Not detected	Not detected			Not detected	Not detected			Low region specificity	Detected in single			Immune cell enhanced	Detected in many		plasmacytoid DC: 6.0	Group enriched	Detected in many	31	dendritic cells: 6.0;T-cells: 4.2	Cell line enhanced	Detected in some		Hep G2: 5.7;HHSteC: 1.2;JURKAT: 1.6;OE19: 2.2;U-266/70: 1.2;U-698: 2.7
ALDH6A1	MMSDH	ENSG00000119711	Aldehyde dehydrogenase 6 family member A1	Q02252	14	74056847-74084492	Disease related genes, Enzymes, Human disease related genes, Metabolic proteins, Potential drug targets, Predicted intracellular proteins, Predicted membrane proteins		Oxidoreductase	Disease variant	Evidence at protein level	Evidence at protein level	Evidence at protein level	Evidence at protein level	Group enriched	Detected in all	6	kidney: 382.6;liver: 370.2	Cell type enhanced	Detected in all		Distal tubular cells: 201.5;Hepatocytes: 523.6;Proximal tubular cells: 962.4	Low cancer specificity	Detected in all			Low region specificity	Detected in all			Immune cell enhanced	Detected in all		eosinophil: 43.2	Lineage enriched	Detected in all	4	granulocytes: 43.2	Cell line enhanced	Detected in all		T-47d: 57.5	Low region specificity	Detected in all			Low region specificity	Detected in all
ANKS4B	FLJ38819, HARP	ENSG00000175311	Ankyrin repeat and sterile alpha motif domain containing 4B	Q8N8V4	16	21233699-21253850	Predicted intracellular proteins	Differentiation			Evidence at protein level	Evidence at protein level	Evidence at protein level	Evidence at protein level	Group enriched	Detected in some	6	intestine: 12.4;kidney: 5.9;liver: 13.6	Cell type enhanced	Detected in some		Distal enterocytes: 63.4;Enteroendocrine cells: 25.1;Hepatocytes: 28.0;Intestinal goblet cells: 40.0;Paneth cells: 38.2;Proximal enterocytes: 113.0;Proximal tubular cells: 37.5;Undifferentiated cells: 24.7	Group enriched	Detected in many	8	colorectal cancer: 12.2;liver cancer: 5.1;pancreatic cancer: 3.2;renal cancer: 3.3;stomach cancer: 5.0	Region enhanced	Detected in single		cerebellum: 1.8	Not detected in immune cells	Not detected			Not detected	Not detected			Cell line enhanced	Detected in some		CACO-2: 1.3;HDLM-2: 3.4;Hep G2: 8.2;OE19: 2.0	Not detected	Not detected			Low region specificity	Detected in many
AOX1	AO, AOH1	ENSG00000138356	Aldehyde oxidase 1	Q06278	2	200586014-200677064	Enzymes, Metabolic proteins, Plasma proteins, Predicted intracellular proteins		Oxidoreductase		Evidence at protein level	Evidence at protein level	Evidence at protein level	Evidence at protein level	Group enriched	Detected in many	6	adrenal gland: 303.4;liver: 898.3	Cell type enriched	Detected in many	4	Hepatocytes: 749.1	Cancer enriched	Detected in many	9	liver cancer: 122.5	Low region specificity	Detected in many			Not detected in immune cells	Not detected			Not detected	Not detected			Cell line enhanced	Detected in many		ASC diff: 377.3;ASC TERT1: 191.5;HSkMC: 78.2;hTERT-HME1: 81.2	Low region specificity	Detected in all			Low region specificity	Detected in many
ASS1	ASS, CTLN1	ENSG00000130707	Argininosuccinate synthase 1	P00966	9	130444961-130501274	Disease related genes, Enzymes, Human disease related genes, Metabolic proteins, Plasma proteins, Potential drug targets, Predicted intracellular proteins	Amino-acid biosynthesis, Arginine biosynthesis, Urea cycle	Ligase	Disease variant	Evidence at protein level	Evidence at protein level	Evidence at protein level	Evidence at protein level	Group enriched	Detected in many	6	kidney: 1296.8;liver: 2054.4	Cell type enhanced	Detected in many		Distal enterocytes: 398.7;Hepatocytes: 1062.0;Proximal enterocytes: 618.2;Proximal tubular cells: 1408.9;Urothelial cells: 413.2	Low cancer specificity	Detected in all			Low region specificity	Detected in all			Immune cell enriched	Detected in single	15	plasmacytoid DC: 1.5	Lineage enriched	Detected in single	15	dendritic cells: 1.5	Cell line enhanced	Detected in many		BJ hTERT+: 893.9;HaCaT: 850.4;hTCEpi: 817.8;RPMI-8226: 1444.5;THP-1: 1061.5	Low region specificity	Detected in all			Low region specificity	Detected in all
BBOX1	BBH, BBOX, G-BBH, gamma-BBH	ENSG00000129151	Gamma-butyrobetaine hydroxylase 1	O75936	11	27040725-27127809	Enzymes, Metabolic proteins, Predicted intracellular proteins	Carnitine biosynthesis	Dioxygenase, Oxidoreductase		Evidence at protein level	Evidence at protein level	Evidence at protein level	Evidence at protein level	Group enriched	Detected in many	6	kidney: 472.3;liver: 133.0	Cell type enriched	Detected in many	7	Proximal tubular cells: 1623.0	Group enriched	Detected in many	6	glioma: 23.7;renal cancer: 59.4	Low region specificity	Detected in all			Not detected in immune cells	Not detected			Not detected	Not detected			Group enriched	Detected in some	4	hTCEpi: 13.7;RPTEC TERT1: 7.5	Low region specificity	Detected in all			Low region specificity	Detected in many
C2		ENSG00000166278	Complement C2	P06681	6	31897785-31945672	Disease related genes, Enzymes, Human disease related genes, Plasma proteins, Potential drug targets, Predicted intracellular proteins, Predicted secreted proteins	Complement pathway, Immunity, Innate immunity	Hydrolase, Protease, Serine protease	Age-related macular degeneration, Disease variant	Evidence at protein level	Evidence at protein level	Evidence at protein level	Evidence at protein level	Tissue enriched	Detected in many	6	liver: 481.8	Group enriched	Detected in many	4	Alveolar cells type 2: 142.4;Hepatocytes: 380.3;Hofbauer cells: 282.7;Kupffer cells: 99.3	Cancer enriched	Detected in all	9	liver cancer: 100.2	Low region specificity	Detected in many			Group enriched	Detected in some	4	intermediate monocyte: 21.1;non-classical monocyte: 25.9	Lineage enriched	Detected in single	35	monocytes: 25.9	Cell line enriched	Detected in some	5	Karpas-707: 284.0	Low region specificity	Detected in all			Low region specificity	Detected in many
CCL15	HCC-2, HMRP-2B, Lkn-1, MIP-1d, MIP-5, NCC-3, SCYA15, SCYL3	ENSG00000275718	C-C motif chemokine ligand 15	Q16663	17	35996440-36001553	Plasma proteins, Predicted intracellular proteins, Predicted secreted proteins	Chemotaxis	Cytokine, Heparin-binding		Evidence at protein level	Evidence at transcript level	Evidence at protein level	Evidence at protein level	Group enriched	Detected in some	6	intestine: 83.8;liver: 31.9	Cell type enhanced	Detected in some		Distal enterocytes: 262.6;Intestinal goblet cells: 208.3;Paneth cells: 380.6;Proximal enterocytes: 461.4;Undifferentiated cells: 138.2	Cancer enhanced	Detected in many		liver cancer: 11.8	Not detected	Not detected			Not detected in immune cells	Not detected			Not detected	Not detected			Group enriched	Detected in some	11	Hep G2: 35.4;OE19: 28.7
CD1D		ENSG00000158473	CD1d molecule	P15813	1	158178030-158186427	Cancer-related genes, CD markers, Predicted membrane proteins	Immunity, Innate immunity		Cancer-related genes	Evidence at protein level	Evidence at protein level	Evidence at protein level	Evidence at protein level	Group enriched	Detected in many	6	intestine: 18.4;liver: 15.5;lymphoid tissue: 24.1	Cell type enhanced	Detected in many		B-cells: 22.2;Kupffer cells: 54.6;Macrophages: 40.8;monocytes: 45.4	Low cancer specificity	Detected in many			Not detected	Not detected			Group enriched	Detected in many	6	classical monocyte: 139.0;intermediate monocyte: 63.8;myeloid DC: 139.3	Group enriched	Detected in many	8	dendritic cells: 139.3;monocytes: 139.0	Cell line enhanced	Detected in some		HHSteC: 10.2;JURKAT: 49.4;MOLT-4: 13.6;THP-1: 8.8					Low region specificity	Detected in all
CETP	BPIFF	ENSG00000087237	Cholesteryl ester transfer protein	P11597	16	56961923-56983845	Candidate cardiovascular disease genes, Disease related genes, Human disease related genes, Plasma proteins, Potential drug targets, Predicted intracellular proteins, Predicted secreted proteins, Transporters	Cholesterol metabolism, Lipid metabolism, Lipid transport, Steroid metabolism, Sterol metabolism, Transport		Atherosclerosis, Disease variant	Evidence at protein level	Evidence at transcript level	Evidence at protein level	Evidence at protein level	Group enriched	Detected in many	6	adipose tissue: 33.8;liver: 43.4;lymphoid tissue: 60.1;placenta: 36.6	Group enriched	Detected in some	6	Adipocytes: 48.6;Hepatic stellate cells: 75.0;Kupffer cells: 142.0	Low cancer specificity	Detected in many			Low region specificity	Detected in some			Immune cell enhanced	Detected in some		non-classical monocyte: 2.3;plasmacytoid DC: 3.2	Low lineage specificity	Detected in many			Cell line enhanced	Detected in some		HEL: 2.3;HUVEC TERT2: 4.7;TIME: 2.8
CLDN14	DFNB29	ENSG00000159261	Claudin 14	O95500	21	36460621-36576569	Disease related genes, Human disease related genes, Predicted membrane proteins			Deafness, Disease variant, Non-syndromic deafness	Evidence at protein level	Evidence at protein level	Evidence at protein level	Evidence at protein level	Tissue enriched	Detected in some	6	liver: 39.8	Cell type enhanced	Detected in some		Cholangiocytes: 7.2;Distal tubular cells: 19.6;Ductal cells: 11.8;Exocrine glandular cells: 8.2;Hepatocytes: 22.2;Pancreatic endocrine cells: 21.3	Cancer enriched	Detected in many	6	liver cancer: 7.9	Region enriched	Detected in single	5	cerebral cortex: 1.1	Not detected in immune cells	Not detected			Not detected	Not detected			Cell line enriched	Detected in some	14	HDLM-2: 224.1	Low region specificity	Detected in many			Not detected	Not detected
COLEC10	CL-L1	ENSG00000184374	Collectin subfamily member 10	Q9Y6Z7	8	118995452-119108455	Disease related genes, Human disease related genes, Plasma proteins, Predicted secreted proteins			Disease variant	Evidence at protein level	Evidence at transcript level	Evidence at protein level	Evidence at protein level	Tissue enriched	Detected in some	6	liver: 66.2	Cell type enhanced	Detected in some		Excitatory neurons: 6.9;Hepatic stellate cells: 10.4;Inhibitory neurons: 5.4;Oligodendrocyte precursor cells: 2.5;Oligodendrocytes: 4.8	Cancer enhanced	Detected in some		liver cancer: 1.1	Not detected	Not detected			Not detected in immune cells	Not detected			Not detected	Not detected			Group enriched	Detected in some	5	BJ hTERT+: 3.4;SK-BR-3: 9.2	Not detected	Not detected			Low region specificity	Detected in many
CXCL2	CINC-2a, GRO2, GROb, MGSA-b, MIP-2a, SCYB2	ENSG00000081041	C-X-C motif chemokine ligand 2	P19875	4	74097040-74099196	Cancer-related genes, Plasma proteins, Predicted secreted proteins	Chemotaxis, Inflammatory response	Cytokine	Cancer-related genes	Evidence at protein level	Evidence at transcript level	Evidence at protein level	Evidence at protein level	Tissue enriched	Detected in many	6	liver: 514.0	Cell type enhanced	Detected in many		Alveolar cells type 2: 1668.3;Basal respiratory cells: 3166.0;Basal squamous epithelial cells: 1671.5;Langerhans cells: 2390.3	Low cancer specificity	Detected in all			Low region specificity	Detected in all			Group enriched	Detected in some	6	intermediate monocyte: 1.1;non-classical monocyte: 1.1	Lineage enriched	Detected in single	10	monocytes: 1.1	Cell line enriched	Detected in many	8	GAMG: 430.9
CYP2C19	CPCJ, CYP2C, P450IIC19	ENSG00000165841	Cytochrome P450 family 2 subfamily C member 19	P33261	10	94762681-94855547	Cancer-related genes, Enzymes, Human disease related genes, Metabolic proteins, Plasma proteins, Predicted intracellular proteins	Fatty acid metabolism, Lipid metabolism	Monooxygenase, Oxidoreductase	Cancer-related genes	Evidence at protein level	Evidence at protein level	Evidence at protein level	Evidence at protein level	Tissue enriched	Detected in some	6	liver: 191.7	Group enriched	Detected in some	11	Gastric mucus-secreting cells: 3.1;Hepatocytes: 9.5;Proximal enterocytes: 8.6	Not detected	Not detected			Not detected	Not detected			Not detected in immune cells	Not detected			Not detected	Not detected			Not detected	Not detected
CYP4F3	CYP4F, LTB4H	ENSG00000186529	Cytochrome P450 family 4 subfamily F member 3	Q08477	19	15640897-15662825	Enzymes, Metabolic proteins, Predicted intracellular proteins	Fatty acid metabolism, Lipid metabolism	Monooxygenase, Oxidoreductase		Evidence at protein level	Evidence at transcript level	Evidence at protein level	Evidence at protein level	Group enriched	Detected in many	6	bone marrow: 81.0;liver: 237.7	Cell type enriched	Detected in many	8	Hepatocytes: 562.4	Cancer enhanced	Detected in many		liver cancer: 30.6	Low region specificity	Detected in many			Immune cell enriched	Detected in some	63	neutrophil: 84.1	Lineage enriched	Detected in single	177	granulocytes: 84.1	Cell line enhanced	Detected in some		CAPAN-2: 33.0;HaCaT: 14.9;Hep G2: 18.3;OE19: 49.3	Not detected	Not detected			Low region specificity	Detected in many
DEPDC7		ENSG00000121690	DEP domain containing 7	Q96QD5	11	33015876-33033582	Predicted intracellular proteins				Evidence at protein level	Evidence at transcript level	Evidence at transcript level	Evidence at protein level	Group enriched	Detected in many	6	intestine: 29.3;kidney: 19.7;liver: 74.7;testis: 28.5	Cell type enhanced	Detected in many		Basal keratinocytes: 34.8;Early spermatids: 153.3;Extravillous trophoblasts: 47.0;Proximal enterocytes: 33.2;Spermatocytes: 42.3	Cancer enhanced	Detected in many		liver cancer: 6.6	Low region specificity	Detected in all			Immune cell enhanced	Detected in many		eosinophil: 6.7	Low lineage specificity	Detected in many			Cell line enhanced	Detected in many		LHCN-M2: 53.7;RH-30: 40.1;SiHa: 37.3;SK-MEL-30: 34.4;U-2197: 34.1	Low region specificity	Detected in many			Not detected	Not detected
DNAJC25	bA16L21.2.1	ENSG00000059769	DnaJ heat shock protein family (Hsp40) member C25	Q9H1X3	9	111631334-111654351	Predicted membrane proteins		Chaperone		Evidence at protein level	Evidence at transcript level	Evidence at protein level	Evidence at protein level	Tissue enriched	Detected in many	6	liver: 32.3	Cell type enhanced	Detected in many		Hepatocytes: 85.3	Low cancer specificity	Detected in all			Low region specificity	Detected in all			Not detected in immune cells	Not detected			Not detected	Not detected			Low cell line specificity	Detected in many							Low region specificity	Detected in all
DNASE1L3	DNAS1L3, LSD	ENSG00000163687	Deoxyribonuclease 1 like 3	Q13609	3	58192257-58214697	Disease related genes, Predicted intracellular proteins, Predicted secreted proteins	Apoptosis, Necrosis	Endonuclease, Hydrolase, Nuclease	Systemic lupus erythematosus	Evidence at protein level	Evidence at transcript level	Evidence at protein level	Evidence at protein level	Group enriched	Detected in many	6	liver: 273.6;lymphoid tissue: 265.7	Cell type enriched	Detected in many	6	Hepatic stellate cells: 1670.9	Low cancer specificity	Detected in many			Low region specificity	Detected in some			Immune cell enriched	Detected in some	10	plasmacytoid DC: 424.7	Lineage enriched	Detected in many	20	dendritic cells: 424.7	Cell line enhanced	Detected in some		BEWO: 1.9;Karpas-707: 1.1;RPMI-8226: 2.1	Not detected	Not detected			Not detected	Not detected
EPO	EP	ENSG00000130427	Erythropoietin	P01588	7	100720468-100723700	Cancer-related genes, Candidate cardiovascular disease genes, Disease related genes, Human disease related genes, Predicted secreted proteins	Erythrocyte maturation	Hormone	Cancer-related genes, Congenital erythrocytosis, Disease variant	Evidence at protein level	Evidence at protein level	Evidence at protein level	Evidence at protein level	Tissue enriched	Detected in some	6	liver: 47.6	Cell type enhanced	Detected in some		Cytotrophoblasts: 2.9;Exocrine glandular cells: 4.2;Extravillous trophoblasts: 14.0;Hepatocytes: 19.5;Pancreatic endocrine cells: 3.7;Syncytiotrophoblasts: 2.9	Group enriched	Detected in many	5	liver cancer: 2.7;renal cancer: 5.4	Not detected	Not detected			Not detected in immune cells	Not detected			Not detected	Not detected			Group enriched	Detected in some	7	BEWO: 1.6;Hep G2: 6.3	Not detected	Not detected			Not detected	Not detected
F5		ENSG00000198734	Coagulation factor V	P12259	1	169511951-169586588	Candidate cardiovascular disease genes, Disease related genes, FDA approved drug targets, Human disease related genes, Plasma proteins, Predicted secreted proteins	Blood coagulation, Hemostasis		Disease variant, FDA approved drug targets, Thrombophilia	Evidence at protein level	Evidence at transcript level	Evidence at protein level	Evidence at protein level	Group enriched	Detected in many	6	choroid plexus: 116.7;liver: 177.6;placenta: 47.3	Cell type enhanced	Detected in many		Cholangiocytes: 74.4;Cytotrophoblasts: 82.7;Hepatocytes: 253.4;Syncytiotrophoblasts: 59.5	Cancer enriched	Detected in many	7	liver cancer: 69.6	Low region specificity	Detected in many			Group enriched	Detected in some	4	classical monocyte: 4.1;eosinophil: 8.1;neutrophil: 7.0;T-reg: 6.2	Group enriched	Detected in many	13	granulocytes: 8.1;monocytes: 4.1;T-cells: 6.2	Group enriched	Detected in some	23	Hep G2: 32.8;OE19: 125.5	Group enriched	Detected in many	5	basal ganglia: 2.7;hippocampal formation: 6.6;pons and medulla: 4.4;thalamus: 5.4	Group enriched	Detected in all	7
FGL1	HFREP-1, HPS	ENSG00000104760	Fibrinogen like 1	Q08830	8	17864380-17910365	Plasma proteins, Predicted secreted proteins	Adaptive immunity, Immunity			Evidence at protein level	Evidence at transcript level	Evidence at protein level	Evidence at protein level	Tissue enriched	Detected in some	6	liver: 4198.1	Cell type enriched	Detected in many	27	Hepatocytes: 8261.7	Cancer enriched	Detected in some	40	liver cancer: 399.3	Low region specificity	Detected in many			Not detected in immune cells	Not detected			Not detected	Not detected			Group enriched	Detected in some	15	A549: 55.4;Hep G2: 131.9	Low region specificity	Detected in many			Low region specificity	Detected in many
FMO4	FMO2	ENSG00000076258	Flavin containing dimethylaniline monoxygenase 4	P31512	1	171314183-171342084	Enzymes, Metabolic proteins, Predicted membrane proteins		Monooxygenase, Oxidoreductase		Evidence at protein level	Evidence at transcript level	Evidence at protein level	Evidence at protein level	Group enriched	Detected in many	6	kidney: 49.0;liver: 61.8	Cell type enhanced	Detected in many		Distal tubular cells: 29.4;Hepatocytes: 22.1;Oligodendrocytes: 18.5;Proximal enterocytes: 16.5;Proximal tubular cells: 49.5	Low cancer specificity	Detected in all			Low region specificity	Detected in all			Low immune cell specificity	Detected in many			Low lineage specificity	Detected in many			Cell line enhanced	Detected in many		EFO-21: 5.7;HSkMC: 6.6	Not detected	Not detected			Low region specificity	Detected in many
FMO5		ENSG00000131781	Flavin containing dimethylaniline monoxygenase 5	P49326	1	147175351-147243050	Cancer-related genes, Enzymes, Metabolic proteins, Predicted intracellular proteins, Predicted membrane proteins		Monooxygenase, Oxidoreductase	Cancer-related genes	Evidence at protein level	Evidence at protein level	Evidence at protein level	Evidence at protein level	Tissue enriched	Detected in many	6	liver: 688.9	Cell type enhanced	Detected in many		Alveolar cells type 2: 64.2;Cholangiocytes: 133.0;Hepatocytes: 265.4;Proximal enterocytes: 108.8;Proximal tubular cells: 69.2	Cancer enriched	Detected in many	7	liver cancer: 43.0	Low region specificity	Detected in all			Low immune cell specificity	Detected in many			Low lineage specificity	Detected in all			Cell line enriched	Detected in some	4	Hep G2: 41.7	Low region specificity	Detected in all			Low region specificity	Detected in all
FTCD		ENSG00000160282	Formimidoyltransferase cyclodeaminase	O95954	21	46136262-46155579	Disease related genes, Enzymes, Human disease related genes, Metabolic proteins, Potential drug targets, Predicted intracellular proteins	Histidine metabolism	Lyase, Multifunctional enzyme, Transferase	Disease variant	Evidence at protein level	Evidence at protein level	Evidence at protein level	Evidence at protein level	Tissue enriched	Detected in many	6	liver: 947.4	Cell type enhanced	Detected in many		Cholangiocytes: 131.5;Early spermatids: 104.7;Hepatocytes: 444.9;Late spermatids: 124.3;Proximal tubular cells: 395.1	Cancer enriched	Detected in some	8	liver cancer: 87.3	Low region specificity	Detected in all			Not detected in immune cells	Not detected			Not detected	Not detected			Cell line enriched	Detected in some	30	Hep G2: 92.9	Not detected	Not detected			Not detected	Not detected
G6PC	G6PC1, G6PT, GSD1a	ENSG00000131482	Glucose-6-phosphatase catalytic subunit	P35575	17	42900797-42914438	Disease related genes, Enzymes, Human disease related genes, Metabolic proteins, Potential drug targets, Predicted membrane proteins	Gluconeogenesis	Hydrolase	Disease variant, Glycogen storage disease	Evidence at protein level	Evidence at protein level	Evidence at protein level	Evidence at protein level	Group enriched	Detected in some	6	kidney: 75.7;liver: 289.1	Group enriched	Detected in some	4	Hepatocytes: 246.2;Proximal enterocytes: 176.2	Cancer enriched	Detected in some	72	liver cancer: 151.8	Not detected	Not detected			Not detected in immune cells	Not detected			Not detected	Not detected			Not detected	Not detected			Not detected	Not detected			Low region specificity	Detected in all
GLTPD2		ENSG00000182327	Glycolipid transfer protein domain containing 2	A6NH11	17	4788964-4790589	Predicted secreted proteins				Evidence at protein level	Evidence at transcript level	Evidence at protein level	Evidence at protein level	Tissue enriched	Detected in some	6	liver: 74.4	Group enriched	Detected in some	5	Hepatocytes: 83.7;Proximal tubular cells: 135.8	Cancer enriched	Detected in many	5	liver cancer: 25.5	Low region specificity	Detected in many			Not detected in immune cells	Not detected			Not detected	Not detected			Group enriched	Detected in some	4	BEWO: 3.4;CACO-2: 9.2;Hep G2: 13.7;MCF7: 4.1	Not detected	Not detected			Low region specificity	Detected in all
HJV	haemojuvelin, hemojuvelin, HFE2, HFE2A, JH, RGMC	ENSG00000168509	Hemojuvelin BMP co-receptor	Q6ZVN8	1	146017468-146036746	Disease related genes, Human disease related genes, Predicted intracellular proteins, Predicted membrane proteins			Disease variant	Evidence at protein level	Evidence at transcript level	Evidence at protein level	Evidence at protein level	Group enriched	Detected in some	6	liver: 241.5;skeletal muscle: 596.7;tongue: 294.2	Not detected	Not detected			Cancer enriched	Detected in some	96	liver cancer: 87.9	Not detected	Not detected			Not detected in immune cells	Not detected			Not detected	Not detected			Cell line enhanced	Detected in some		HSkMC: 1.5;K-562: 1.5	Low region specificity	Detected in many			Low region specificity	Detected in many
IGFBP1	AFBP, hIGFBP-1, IBP1, IGF-BP25, PP12	ENSG00000146678	Insulin like growth factor binding protein 1	P08833	7	45888360-45893660	Candidate cardiovascular disease genes, Plasma proteins, Predicted secreted proteins		Growth factor binding		Evidence at protein level	Evidence at protein level	Evidence at protein level	Evidence at protein level	Tissue enriched	Detected in some	6	liver: 1208.7	Cell type enriched	Detected in some	10	Hepatocytes: 994.8	Cancer enriched	Detected in many	29	liver cancer: 385.9	Low region specificity	Detected in single			Not detected in immune cells	Not detected			Not detected	Not detected			Group enriched	Detected in some	8	Hep G2: 54.7;U-2197: 84.9;U-87 MG: 145.3	Not detected	Not detected			Not detected	Not detected
IL1RAP	C3orf13, IL-1RAcP, IL1R3	ENSG00000196083	Interleukin 1 receptor accessory protein	Q9NPH3	3	190514051-190659750	Enzymes, Plasma proteins, Predicted intracellular proteins, Predicted membrane proteins, Predicted secreted proteins	Immunity, Inflammatory response, Innate immunity	Hydrolase, Receptor		Evidence at protein level	Evidence at transcript level	Evidence at protein level	Evidence at protein level	Tissue enriched	Detected in many	6	liver: 227.7	Cell type enhanced	Detected in many		Extravillous trophoblasts: 109.2;Hepatocytes: 295.8;Oligodendrocyte precursor cells: 298.6	Low cancer specificity	Detected in all			Low region specificity	Detected in many			Group enriched	Detected in many	5	eosinophil: 23.8;neutrophil: 95.0	Lineage enriched	Detected in many	15	granulocytes: 95.0	Cell line enriched	Detected in many	4	SK-MEL-30: 247.1	Low region specificity	Detected in all			Low region specificity	Detected in all
KDM8	FLJ13798, JMJD5	ENSG00000155666	Lysine demethylase 8	Q8N371	16	27203508-27221768	Enzymes, Predicted intracellular proteins	Biological rhythms, Cell cycle, Transcription, Transcription regulation	Aminopeptidase, Chromatin regulator, Dioxygenase, Hydrolase, Oxidoreductase, Protease		Evidence at protein level	Evidence at transcript level	Evidence at protein level	Evidence at protein level	Tissue enriched	Detected in all	6	liver: 81.0	Group enriched	Detected in many	6	Hepatocytes: 56.4;Proximal enterocytes: 25.4	Low cancer specificity	Detected in all			Low region specificity	Detected in all			Low immune cell specificity	Detected in many			Low lineage specificity	Detected in many			Low cell line specificity	Detected in many			Low region specificity	Detected in all			Low region specificity	Detected in all
LCAT		ENSG00000213398	Lecithin-cholesterol acyltransferase	P04180	16	67939750-67944131	Disease related genes, Enzymes, Human disease related genes, Metabolic proteins, Plasma proteins, Potential drug targets, Predicted intracellular proteins, Predicted secreted proteins	Cholesterol metabolism, Lipid metabolism, Steroid metabolism, Sterol metabolism	Acyltransferase, Hydrolase, Transferase	Corneal dystrophy, Disease variant	Evidence at protein level	Evidence at transcript level	Evidence at protein level	Evidence at protein level	Tissue enriched	Detected in all	6	liver: 285.3	Cell type enriched	Detected in many	8	Hepatocytes: 219.5	Low cancer specificity	Detected in all			Low region specificity	Detected in all			Immune cell enhanced	Detected in some		eosinophil: 1.9	Low lineage specificity	Detected in single			Cell line enhanced	Detected in many		BEWO: 76.5;Hep G2: 62.9	Low region specificity	Detected in all			Region enhanced	Detected in many
MTHFD1	MTHFC, MTHFD	ENSG00000100714	Methylenetetrahydrofolate dehydrogenase, cyclohydrolase and formyltetrahydrofolate synthetase 1		14	64388031-64463457	Human disease related genes, Metabolic proteins, Predicted intracellular proteins				Evidence at protein level	Evidence at protein level			Tissue enriched	Detected in all	6	liver: 359.8	Cell type enhanced	Detected in many		Hepatocytes: 142.9;Proximal tubular cells: 75.3	Low cancer specificity	Detected in all			Low region specificity	Detected in all			Low immune cell specificity	Detected in many			Low lineage specificity	Detected in many			Low cell line specificity	Detected in all			Low region specificity	Detected in all			Low region specificity	Detected in all
OXER1	GPCR, GPR170, TG1019	ENSG00000162881	Oxoeicosanoid receptor 1	Q8TDS5	2	42762481-42764261	G-protein coupled receptors, Predicted membrane proteins		G-protein coupled receptor, Receptor, Transducer		Evidence at protein level	Evidence at protein level	Evidence at protein level	Evidence at protein level	Tissue enriched	Detected in many	6	liver: 56.8	Cell type enhanced	Detected in many		Hepatocytes: 8.3;Proximal enterocytes: 16.1;Skeletal myocytes: 12.9	Cancer enhanced	Detected in all		liver cancer: 12.9	Low region specificity	Detected in many			Group enriched	Detected in some	6	basophil: 67.0;eosinophil: 144.5	Lineage enriched	Detected in many	79	granulocytes: 144.5	Cell line enhanced	Detected in some		CACO-2: 6.6;Hep G2: 7.6;HMC-1: 6.1;REH: 3.2;THP-1: 2.8
PCK2	PEPCK, PEPCK2	ENSG00000100889	Phosphoenolpyruvate carboxykinase 2, mitochondrial	Q16822	14	24094053-24110598	Citric acid cycle related proteins, Disease related genes, Enzymes, Metabolic proteins, Plasma proteins, Potential drug targets, Predicted intracellular proteins	Gluconeogenesis	Decarboxylase, Lyase		Evidence at protein level	Evidence at protein level	Evidence at protein level	Evidence at protein level	Group enriched	Detected in all	6	intestine: 197.9;kidney: 100.0;liver: 377.2	Group enriched	Detected in many	4	Hepatocytes: 309.3;Proximal enterocytes: 752.6;Proximal tubular cells: 237.1	Cancer enhanced	Detected in all		liver cancer: 91.3	Low region specificity	Detected in all			Low immune cell specificity	Detected in many			Low lineage specificity	Detected in all			Cell line enhanced	Detected in many		HHSteC: 104.7;hTCEpi: 104.7;SK-MEL-30: 103.9	Low region specificity	Detected in all			Low region specificity	Detected in many
PCSK9	FH3, HCHOLA3, NARC-1	ENSG00000169174	Proprotein convertase subtilisin/kexin type 9	Q8NBP7	1	55039447-55064852	Disease related genes, Enzymes, FDA approved drug targets, Human disease related genes, Plasma proteins, Predicted intracellular proteins, Predicted secreted proteins	Apoptosis, Cholesterol metabolism, Lipid metabolism, Steroid metabolism, Sterol metabolism	Hydrolase, Protease, Serine protease	Disease variant, FDA approved drug targets	Evidence at protein level	Evidence at transcript level	Evidence at protein level	Evidence at protein level	Tissue enriched	Detected in some	6	liver: 49.1	Cell type enhanced	Detected in some		Alveolar cells type 1: 16.0;Alveolar cells type 2: 22.4;Gastric mucus-secreting cells: 8.2;Hepatocytes: 32.9	Low cancer specificity	Detected in many			Region enhanced	Detected in some		cerebellum: 3.4	Not detected in immune cells	Not detected			Not detected	Not detected			Cell line enhanced	Detected in many		A-431: 82.5;CACO-2: 37.0;HaCaT: 108.8;HeLa: 90.7;RPTEC TERT1: 56.4	Low region specificity	Detected in many			Low region specificity	Detected in single
PFKFB1	PFRX	ENSG00000158571	6-phosphofructo-2-kinase/fructose-2,6-biphosphatase 1	P16118	X	54932961-54998534	Enzymes, Metabolic proteins, Predicted intracellular proteins		Hydrolase, Kinase, Multifunctional enzyme, Transferase		Evidence at protein level	Evidence at transcript level	Evidence at protein level	Evidence at protein level	Group enriched	Detected in some	6	adipose tissue: 28.6;liver: 50.7;skeletal muscle: 112.6;tongue: 41.1	Cell type enriched	Detected in some	5	Hepatocytes: 15.9	Cancer enriched	Detected in some	11	liver cancer: 7.9	Not detected	Not detected			Not detected in immune cells	Not detected			Not detected	Not detected			Group enriched	Detected in some	4	ASC diff: 8.5;Hep G2: 3.2	Low region specificity	Detected in some			Low region specificity	Detected in many
PLGLB1	PLGL, PRP-B	ENSG00000183281	Plasminogen like B1	Q02325	2	87002559-87021852	Predicted secreted proteins				Evidence at transcript level	Evidence at transcript level	No human protein/transcript evidence	No human protein/transcript evidence	Tissue enriched	Detected in all	6	liver: 236.8	Cell type enriched	Detected in many	5	Hepatocytes: 95.9	Cancer enriched	Detected in single	7	liver cancer: 0.7	Low region specificity	Detected in all			Low immune cell specificity	Detected in some			Low lineage specificity	Detected in many			Low cell line specificity	Detected in many
PRAP1	UPA	ENSG00000165828	Proline rich acidic protein 1	Q96NZ9	10	133347368-133352683	Predicted secreted proteins				Evidence at protein level	Evidence at protein level	Evidence at protein level	Evidence at protein level	Group enriched	Detected in many	6	intestine: 1144.8;liver: 680.6	Cell type enriched	Detected in some	9	Proximal enterocytes: 17736.9	Cancer enriched	Detected in many	5	liver cancer: 348.8	Low region specificity	Detected in some			Not detected in immune cells	Not detected			Not detected	Not detected			Group enriched	Detected in some	6	CACO-2: 34.2;Hep G2: 128.3
SARDH	DMGDHL1, SDH	ENSG00000123453	Sarcosine dehydrogenase	Q9UL12	9	133663560-133739955	Disease related genes, Enzymes, Metabolic proteins, Plasma proteins, Potential drug targets, Predicted intracellular proteins		Oxidoreductase	Disease variant	Evidence at protein level	Evidence at protein level	Evidence at protein level	Evidence at protein level	Group enriched	Detected in many	6	epididymis: 48.3;liver: 115.3;pancreas: 43.6	Cell type enriched	Detected in some	5	Hepatocytes: 120.6	Cancer enriched	Detected in many	8	liver cancer: 18.7	Low region specificity	Detected in all			Group enriched	Detected in some	5	memory CD4 T-cell: 3.3;naive CD4 T-cell: 6.7;T-reg: 8.8	Lineage enriched	Detected in single	16	T-cells: 8.8	Cell line enhanced	Detected in many		AN3-CA: 17.4;Hep G2: 31.1;MOLT-4: 22.5;RH-30: 18.5;RPMI-8226: 39.1;SH-SY5Y: 14.7	Low region specificity	Detected in all			Not detected	Not detected
SLC38A3	G17, SN1	ENSG00000188338	Solute carrier family 38 member 3	Q99624	3	50205246-50221486	FDA approved drug targets, Metabolic proteins, Predicted intracellular proteins, Predicted membrane proteins, Transporters	Amino-acid transport, Antiport, Ion transport, Sodium transport, Symport, Transport		FDA approved drug targets	Evidence at protein level	Evidence at transcript level	Evidence at protein level	Evidence at protein level	Group enriched	Detected in many	6	liver: 334.3;retina: 174.4	Group enriched	Detected in many	6	Bipolar cells: 88.3;Cone photoreceptor cells: 187.7;Hepatocytes: 114.6;Muller glia cells: 80.1;Rod photoreceptor cells: 124.0	Cancer enriched	Detected in many	9	liver cancer: 140.0	Low region specificity	Detected in all			Immune cell enhanced	Detected in single		basophil: 2.9	Lineage enriched	Detected in single	7	granulocytes: 2.9	Group enriched	Detected in some	5	Hep G2: 49.8;SCLC-21H: 15.4	Low region specificity	Detected in all			Low region specificity	Detected in all
SPDYC	Ringo2	ENSG00000204710	Speedy/RINGO cell cycle regulator family member C	Q5MJ68	11	65170154-65173244	Predicted intracellular proteins	Cell cycle			Evidence at protein level	Evidence at transcript level	Evidence at protein level	Evidence at protein level	Group enriched	Detected in some	6	liver: 3.1;testis: 1.0	Cell type enhanced	Detected in some		Early spermatids: 2.3;Extravillous trophoblasts: 4.6;Hepatocytes: 3.0;Late spermatids: 9.8;Macrophages: 1.8;Spermatogonia: 3.3;Syncytiotrophoblasts: 1.9	Cancer enhanced	Detected in many		breast cancer: 6.5	Not detected	Not detected			Not detected in immune cells	Not detected			Not detected	Not detected			Cell line enhanced	Detected in some		BEWO: 6.2;HEL: 7.1;Hep G2: 3.1;K-562: 17.2					Not detected	Not detected
TBX15	TBX14	ENSG00000092607	T-box transcription factor 15	Q96SF7	1	118883046-118989556	Disease related genes, Human disease related genes, Predicted intracellular proteins, Transcription factors	Transcription, Transcription regulation	DNA-binding		Evidence at protein level	Evidence at protein level	Evidence at protein level	Evidence at protein level	Group enriched	Detected in many	6	liver: 47.1;skeletal muscle: 133.3;tongue: 115.7	Cell type enhanced	Detected in some		Early spermatids: 8.2;Fibroblasts: 11.1;Hepatocytes: 15.3;Melanocytes: 7.2;Skeletal myocytes: 13.1;Smooth muscle cells: 12.5	Low cancer specificity	Detected in many			Low region specificity	Detected in single			Not detected in immune cells	Not detected			Not detected	Not detected			Cell line enhanced	Detected in some		ASC diff: 52.6;ASC TERT1: 22.1;BJ hTERT+ SV40 Large T+ RasG12V: 20.4;fHDF/TERT166: 28.2;HSkMC: 37.9;RH-30: 29.1;U-2197: 27.3	Low region specificity	Detected in many			Region enhanced	Detected in some
[truncated: 655 more rows]
[truncated: 263 more columns]
