# Supplementary material for: Decreased liver B vitamin-related enzymes as a metabolic hallmark of cancer cachexia
Source: Nat Commun. 2023 Oct 6;14:6246. doi: 10.1038/s41467-023-41952-w (PMC10558488; doi:10.1038/s41467-023-41952-w)
Supplement: Supplementary file 4 — Source Data [file 41467_2023_41952_MOESM4_ESM.zip › source_data_ed3/FigS4a.xlsx]

## Sheet: FigS3e
class2	class3	mb	fc
CRCA	Muscle	SAM / SAH	0.576513
CRCA	Muscle	Gly	0.389838
CRCA	Muscle	B6	1.0617
CRCA	Muscle	NIA	0.881827
CRCA	Muscle	NAD	0.505681
CRCA	Muscle	SAM / SAH	1.07576
CRCA	Muscle	Gly	0.467167
CRCA	Muscle	B6	0.498832
CRCA	Muscle	NIA	0.689842
CRCA	Muscle	NAD	0.628744
CRCA	Muscle	SAM / SAH	1.24321
CRCA	Muscle	Gly	0.625845
CRCA	Muscle	B6	1.05288
CRCA	Muscle	NIA	0.866997
CRCA	Muscle	NAD	0.758293
CRCA	Muscle	SAM / SAH	0.932396
CRCA	Muscle	Gly	0.376405
CRCA	Muscle	B6	0.661449
CRCA	Muscle	NIA	0.776972
CRCA	Muscle	NAD	0.601455
CRCA	Muscle	SAM / SAH	1.52713
CRCA	Muscle	Gly	0.559488
CRCA	Muscle	B6	0.510915
CRCA	Muscle	NIA	0.721247
CRCA	Muscle	NAD	0.770083
CRCA	Muscle	SAM / SAH	0.782637
CRCA	Muscle	Gly	0.472454
CRCA	Muscle	B6	0.667517
CRCA	Muscle	NIA	0.599853
CRCA	Muscle	NAD	0.659957
CRCA	Muscle	SAM / SAH	0.645591
CRCA	Muscle	Gly	0.466958
CRCA	Muscle	B6	0.727822
CRCA	Muscle	NIA	0.622926
CRCA	Muscle	NAD	0.646645
CRCA	Muscle	SAM / SAH	1.0158
CRCA	Muscle	Gly	0.36844
CRCA	Muscle	B6	0.634003
CRCA	Muscle	NIA	0.545781
CRCA	Muscle	NAD	0.763215
CRCA	Muscle	SAM / SAH	0.596332
CRCA	Muscle	Gly	0.304464
CRCA	Muscle	B6	0.615292
CRCA	Muscle	NIA	0.475567
CRCA	Muscle	NAD	0.722727
CRCA	Muscle	SAM / SAH	0.790156
CRCA	Muscle	Gly	0.366994
CRCA	Muscle	B6	0.7387
CRCA	Muscle	NIA	0.56014
CRCA	Muscle	NAD	0.528625
CRCA	Muscle	SAM / SAH	0.637721
CRCA	Muscle	Gly	0.430715
CRCA	Muscle	B6	0.913378
CRCA	Muscle	NIA	0.797054
CRCA	Muscle	NAD	1.03889
CRCA	Muscle	SAM / SAH	0.970799
CRCA	Muscle	Gly	0.356975
CRCA	Muscle	B6	0.753604
CRCA	Muscle	NIA	0.720919
CRCA	Muscle	NAD	0.53244
CRCA	Muscle	SAM / SAH	0.898647
CRCA	Muscle	Gly	0.835366
CRCA	Muscle	B6	0.766189
CRCA	Muscle	NIA	0.813903
CRCA	Muscle	NAD	0.575483
SEKI	Muscle	SAM / SAH	0.876808
SEKI	Muscle	Gly	0.953622
SEKI	Muscle	B6	1.21753
SEKI	Muscle	NIA	1.16919
SEKI	Muscle	NAD	0.917921
SEKI	Muscle	SAM / SAH	0.426565
SEKI	Muscle	Gly	0.673656
SEKI	Muscle	B6	0.805216
SEKI	Muscle	NIA	0.827404
SEKI	Muscle	NAD	0.414467
SEKI	Muscle	SAM / SAH	0.746879
SEKI	Muscle	Gly	0.556194
SEKI	Muscle	B6	1.25437
SEKI	Muscle	NIA	0.952779
SEKI	Muscle	NAD	0.492553
SEKI	Muscle	SAM / SAH	1.08327
SEKI	Muscle	Gly	0.556264
SEKI	Muscle	B6	1.00484
SEKI	Muscle	NIA	0.952928
SEKI	Muscle	NAD	0.506393
SEKI	Muscle	SAM / SAH	1.91795
SEKI	Muscle	Gly	1.10968
SEKI	Muscle	B6	0.616709
SEKI	Muscle	NIA	0.866442
SEKI	Muscle	NAD	0.725263
SEKI	Muscle	SAM / SAH	0.82102
SEKI	Muscle	Gly	0.577436
SEKI	Muscle	B6	1.4516
SEKI	Muscle	NIA	0.930537
SEKI	Muscle	NAD	0.912134
SEKI	Muscle	SAM / SAH	1.23723
SEKI	Muscle	Gly	0.843789
SEKI	Muscle	B6	1.0077
SEKI	Muscle	NIA	0.897049
SEKI	Muscle	NAD	0.48416
SEKI	Muscle	SAM / SAH	0.947801
SEKI	Muscle	Gly	0.753657
SEKI	Muscle	B6	1.1317
SEKI	Muscle	NIA	0.889039
SEKI	Muscle	NAD	0.462953
LNCA	Muscle	SAM / SAH	1.1586
LNCA	Muscle	Gly	0.625136
LNCA	Muscle	B6	1.33455
LNCA	Muscle	NIA	0.807498
LNCA	Muscle	NAD	0.721799
LNCA	Muscle	SAM / SAH	1.18262
LNCA	Muscle	Gly	0.762671
LNCA	Muscle	B6	1.2405
LNCA	Muscle	NIA	0.903538
LNCA	Muscle	NAD	0.838041
LNCA	Muscle	SAM / SAH	2.11711
LNCA	Muscle	Gly	0.622031
LNCA	Muscle	B6	1.24957
LNCA	Muscle	NIA	0.950648
LNCA	Muscle	NAD	0.905536
LNCA	Muscle	SAM / SAH	1.46226
LNCA	Muscle	Gly	0.93545
LNCA	Muscle	B6	0.557821
LNCA	Muscle	NIA	0.876839
LNCA	Muscle	NAD	0.799338
LNCA	Muscle	SAM / SAH	0.137797
LNCA	Muscle	Gly	0.466313
LNCA	Muscle	B6	1.3887
LNCA	Muscle	NIA	0.907053
LNCA	Muscle	NAD	0.859004
LNCA	Muscle	SAM / SAH	1.35329
LNCA	Muscle	Gly	0.761557
LNCA	Muscle	B6	0.741557
LNCA	Muscle	NIA	0.826396
LNCA	Muscle	NAD	0.780224
LNCA	Muscle	SAM / SAH	0.0514425
LNCA	Muscle	Gly	1.09083
LNCA	Muscle	B6	0.764912
LNCA	Muscle	NIA	0.889002
LNCA	Muscle	NAD	0.89454
LNCA	Muscle	SAM / SAH	0.0943027
LNCA	Muscle	Gly	0.9806
LNCA	Muscle	B6	1.00193
LNCA	Muscle	NIA	0.915376
LNCA	Muscle	NAD	0.841917
LNCA	Muscle	SAM / SAH	1.05784
LNCA	Muscle	Gly	0.44227
LNCA	Muscle	B6	0.864717
LNCA	Muscle	NIA	0.748687
LNCA	Muscle	NAD	0.728631
LNCA	Muscle	SAM / SAH	1.14421
LNCA	Muscle	Gly	0.432899
LNCA	Muscle	B6	0.829468
LNCA	Muscle	NIA	0.856223
LNCA	Muscle	NAD	0.908547
LNCA	Muscle	SAM / SAH	0.204117
LNCA	Muscle	Gly	0.476478
LNCA	Muscle	B6	1.0799
LNCA	Muscle	NIA	0.800733
LNCA	Muscle	NAD	0.777598
MEWO	Muscle	SAM / SAH	0.224824
MEWO	Muscle	Gly	0.741703
MEWO	Muscle	B6	1.29887
MEWO	Muscle	NIA	0.925521
MEWO	Muscle	NAD	0.608185
MEWO	Muscle	SAM / SAH	1.14633
MEWO	Muscle	Gly	0.862136
MEWO	Muscle	B6	0.0653838
MEWO	Muscle	NIA	1.03834
MEWO	Muscle	NAD	1.04392
MEWO	Muscle	SAM / SAH	0.192785
MEWO	Muscle	Gly	0.853442
MEWO	Muscle	B6	1.01261
MEWO	Muscle	NIA	0.877322
MEWO	Muscle	NAD	0.915762
MEWO	Muscle	SAM / SAH	1.02437
MEWO	Muscle	Gly	0.649345
MEWO	Muscle	B6	1.036
MEWO	Muscle	NIA	0.934447
MEWO	Muscle	NAD	0.92257
MEWO	Muscle	SAM / SAH	0.374035
MEWO	Muscle	Gly	0.668643
MEWO	Muscle	B6	0.977549
MEWO	Muscle	NIA	0.836742
MEWO	Muscle	NAD	0.743735
MEWO	Muscle	SAM / SAH	0.925442
MEWO	Muscle	Gly	0.770265
MEWO	Muscle	B6	0.0653838
MEWO	Muscle	NIA	0.747998
MEWO	Muscle	NAD	0.556017
FK866	Muscle	SAM / SAH	1.29929
FK866	Muscle	Gly	0.788534
FK866	Muscle	B6	0.924753
FK866	Muscle	NIA	0.776911
FK866	Muscle	NAD	0.889157
FK866	Muscle	SAM / SAH	0.953472
FK866	Muscle	Gly	0.708049
FK866	Muscle	B6	1.17624
FK866	Muscle	NIA	0.843436
FK866	Muscle	NAD	0.871229
FK866	Muscle	SAM / SAH	1.1691
FK866	Muscle	Gly	1.00709
FK866	Muscle	B6	1.3454
FK866	Muscle	NIA	0.76676
FK866	Muscle	NAD	0.80995
FK866	Muscle	SAM / SAH	0.986997
FK866	Muscle	Gly	0.556165
FK866	Muscle	B6	0.87919
FK866	Muscle	NIA	0.712531
FK866	Muscle	NAD	0.620139
FK866	Muscle	SAM / SAH	0.954227
FK866	Muscle	Gly	0.531934
FK866	Muscle	B6	0.871552
FK866	Muscle	NIA	0.608672
FK866	Muscle	NAD	0.411979
FK866	Muscle	SAM / SAH	1.00814
FK866	Muscle	Gly	0.934173
FK866	Muscle	B6	1.0078
FK866	Muscle	NIA	0.785464
FK866	Muscle	NAD	0.796494
FK866	Muscle	SAM / SAH	1.83942
FK866	Muscle	Gly	0.589151
FK866	Muscle	B6	0.847467
FK866	Muscle	NIA	0.713502
FK866	Muscle	NAD	0.654729
FK866	Muscle	SAM / SAH	0.978699
FK866	Muscle	Gly	0.511894
FK866	Muscle	B6	1.11699
FK866	Muscle	NIA	0.783986
FK866	Muscle	NAD	0.823102
FK866	Muscle	SAM / SAH	1.36684
FK866	Muscle	Gly	0.943757
FK866	Muscle	B6	1.24501
FK866	Muscle	NIA	0.748771
FK866	Muscle	NAD	0.734481
FK866	Muscle	SAM / SAH	1.52541
FK866	Muscle	Gly	0.590042
FK866	Muscle	B6	1.10513
FK866	Muscle	NIA	0.731457
FK866	Muscle	NAD	0.716172
FK866	Muscle	SAM / SAH	0.55839
FK866	Muscle	Gly	1.41791
FK866	Muscle	B6	1.06526
FK866	Muscle	NIA	0.742625
FK866	Muscle	NAD	0.717744
5FU	Muscle	SAM / SAH	0.598202
5FU	Muscle	Gly	0.40781
5FU	Muscle	B6	1.18515
5FU	Muscle	NIA	0.802881
5FU	Muscle	NAD	0.733403
5FU	Muscle	SAM / SAH	0.854195
5FU	Muscle	Gly	0.483037
5FU	Muscle	B6	0.869072
5FU	Muscle	NIA	0.795752
5FU	Muscle	NAD	0.790724
5FU	Muscle	SAM / SAH	0.777358
5FU	Muscle	Gly	0.446458
5FU	Muscle	B6	0.90728
5FU	Muscle	NIA	0.764439
5FU	Muscle	NAD	0.626502
5FU	Muscle	SAM / SAH	0.804659
5FU	Muscle	Gly	0.530806
5FU	Muscle	B6	0.910272
5FU	Muscle	NIA	0.763381
5FU	Muscle	NAD	0.604112
5FU	Muscle	SAM / SAH	0.918755
5FU	Muscle	Gly	0.53019
5FU	Muscle	B6	0.892831
5FU	Muscle	NIA	0.780848
5FU	Muscle	NAD	0.939795
CRCA	Liver	SAM / SAH	1.73953
CRCA	Liver	Gly	0.621391
CRCA	Liver	B6	0.63476
CRCA	Liver	NIA	0.73775
CRCA	Liver	NAD	0.497234
CRCA	Liver	SAM / SAH	2.40108
CRCA	Liver	Gly	0.606409
CRCA	Liver	B6	0.742018
CRCA	Liver	NIA	0.643073
CRCA	Liver	NAD	0.400926
CRCA	Liver	SAM / SAH	2.80661
CRCA	Liver	Gly	0.638974
CRCA	Liver	B6	0.573648
CRCA	Liver	NIA	0.58137
CRCA	Liver	NAD	0.489769
CRCA	Liver	SAM / SAH	1.63816
CRCA	Liver	Gly	0.542064
CRCA	Liver	B6	0.562125
CRCA	Liver	NIA	0.613217
CRCA	Liver	NAD	0.392418
CRCA	Liver	SAM / SAH	1.65402
CRCA	Liver	Gly	0.655022
CRCA	Liver	B6	0.742229
CRCA	Liver	NIA	0.704301
CRCA	Liver	NAD	0.356307
CRCA	Liver	SAM / SAH	1.03988
CRCA	Liver	Gly	0.614035
CRCA	Liver	B6	0.7408
CRCA	Liver	NIA	0.570592
CRCA	Liver	NAD	0.595745
CRCA	Liver	SAM / SAH	1.30538
CRCA	Liver	Gly	0.503586
CRCA	Liver	B6	0.674042
CRCA	Liver	NIA	0.611896
CRCA	Liver	NAD	0.723934
CRCA	Liver	SAM / SAH	1.64293
CRCA	Liver	Gly	0.626113
CRCA	Liver	B6	0.747982
CRCA	Liver	NIA	0.620598
CRCA	Liver	NAD	0.573444
CRCA	Liver	SAM / SAH	1.01487
CRCA	Liver	Gly	0.598948
CRCA	Liver	B6	0.765966
CRCA	Liver	NIA	0.552685
CRCA	Liver	NAD	0.235309
CRCA	Liver	SAM / SAH	1.03286
CRCA	Liver	Gly	0.53928
CRCA	Liver	B6	0.685528
CRCA	Liver	NIA	0.558557
CRCA	Liver	NAD	0.357038
CRCA	Liver	SAM / SAH	1.24273
CRCA	Liver	Gly	0.586595
CRCA	Liver	B6	0.8017
CRCA	Liver	NIA	0.596537
CRCA	Liver	NAD	0.406183
CRCA	Liver	SAM / SAH	1.5417
CRCA	Liver	Gly	0.576155
CRCA	Liver	B6	0.615657
CRCA	Liver	NIA	0.693832
CRCA	Liver	NAD	0.453929
CRCA	Liver	SAM / SAH	1.11159
CRCA	Liver	Gly	0.584805
CRCA	Liver	B6	0.736671
CRCA	Liver	NIA	0.649667
CRCA	Liver	NAD	0.463162
SEKI	Liver	SAM / SAH	0.487363
SEKI	Liver	Gly	0.581391
SEKI	Liver	B6	0.782579
SEKI	Liver	NIA	0.58472
SEKI	Liver	NAD	0.451982
SEKI	Liver	SAM / SAH	0.698902
SEKI	Liver	Gly	0.729998
SEKI	Liver	B6	0.878962
SEKI	Liver	NIA	0.632072
SEKI	Liver	NAD	0.315263
SEKI	Liver	SAM / SAH	0.686822
SEKI	Liver	Gly	0.765147
SEKI	Liver	B6	0.788449
SEKI	Liver	NIA	0.664631
SEKI	Liver	NAD	0.368185
SEKI	Liver	SAM / SAH	1.38537
SEKI	Liver	Gly	0.806948
SEKI	Liver	B6	0.897952
SEKI	Liver	NIA	0.900637
SEKI	Liver	NAD	0.646164
SEKI	Liver	SAM / SAH	0.363417
SEKI	Liver	Gly	0.467048
SEKI	Liver	B6	0.891333
SEKI	Liver	NIA	0.579596
SEKI	Liver	NAD	0.262426
SEKI	Liver	SAM / SAH	0.823939
SEKI	Liver	Gly	0.569478
SEKI	Liver	B6	0.765572
SEKI	Liver	NIA	0.685147
SEKI	Liver	NAD	0.633589
SEKI	Liver	SAM / SAH	0.860414
SEKI	Liver	Gly	0.508358
SEKI	Liver	B6	0.956037
SEKI	Liver	NIA	0.703106
SEKI	Liver	NAD	0.335986
SEKI	Liver	SAM / SAH	2.04801
SEKI	Liver	Gly	0.985105
SEKI	Liver	B6	0.885285
SEKI	Liver	NIA	0.775792
SEKI	Liver	NAD	0.307948
SEKI	Liver	SAM / SAH	1.64263
SEKI	Liver	Gly	0.860634
SEKI	Liver	B6	0.720626
SEKI	Liver	NIA	0.611688
SEKI	Liver	NAD	0.248063
SEKI	Liver	SAM / SAH	2.03329
SEKI	Liver	Gly	0.921946
SEKI	Liver	B6	0.783772
SEKI	Liver	NIA	0.700039
SEKI	Liver	NAD	0.338331
SEKI	Liver	SAM / SAH	1.30352
SEKI	Liver	Gly	0.843067
SEKI	Liver	B6	0.782695
SEKI	Liver	NIA	0.754579
SEKI	Liver	NAD	0.401192
LNCA	Liver	SAM / SAH	0.236046
LNCA	Liver	Gly	1.1714
LNCA	Liver	B6	0.958027
LNCA	Liver	NIA	0.965373
LNCA	Liver	NAD	1.03037
LNCA	Liver	SAM / SAH	0.324818
LNCA	Liver	Gly	0.985874
LNCA	Liver	B6	0.875523
LNCA	Liver	NIA	0.835647
LNCA	Liver	NAD	0.886903
LNCA	Liver	SAM / SAH	0.14515
LNCA	Liver	Gly	0.660822
LNCA	Liver	B6	1.08785
LNCA	Liver	NIA	0.728476
LNCA	Liver	NAD	0.455125
LNCA	Liver	SAM / SAH	0.265073
LNCA	Liver	Gly	1.10224
LNCA	Liver	B6	0.849881
LNCA	Liver	NIA	0.96492
LNCA	Liver	NAD	1.09337
LNCA	Liver	SAM / SAH	0.265338
LNCA	Liver	Gly	1.05357
LNCA	Liver	B6	0.953624
LNCA	Liver	NIA	0.746352
LNCA	Liver	NAD	0.720001
LNCA	Liver	SAM / SAH	0.249116
LNCA	Liver	Gly	1.19314
LNCA	Liver	B6	0.790338
LNCA	Liver	NIA	0.979315
LNCA	Liver	NAD	1.16295
LNCA	Liver	SAM / SAH	0.431299
LNCA	Liver	Gly	1.25636
LNCA	Liver	B6	0.955261
LNCA	Liver	NIA	0.90632
LNCA	Liver	NAD	1.00889
LNCA	Liver	SAM / SAH	0.283114
LNCA	Liver	Gly	0.76955
LNCA	Liver	B6	0.846574
LNCA	Liver	NIA	0.743156
LNCA	Liver	NAD	0.644545
LNCA	Liver	SAM / SAH	0.247383
LNCA	Liver	Gly	0.675569
LNCA	Liver	B6	0.867477
LNCA	Liver	NIA	0.653956
LNCA	Liver	NAD	0.552063
LNCA	Liver	SAM / SAH	0.349265
LNCA	Liver	Gly	0.751999
LNCA	Liver	B6	0.949002
LNCA	Liver	NIA	0.868563
LNCA	Liver	NAD	0.782679
LNCA	Liver	SAM / SAH	0.205169
LNCA	Liver	Gly	0.769651
LNCA	Liver	B6	0.992012
LNCA	Liver	NIA	0.789724
LNCA	Liver	NAD	0.548434
MEWO	Liver	SAM / SAH	0.938343
MEWO	Liver	Gly	0.964441
MEWO	Liver	B6	0.852962
MEWO	Liver	NIA	0.940769
MEWO	Liver	NAD	0.916308
MEWO	Liver	SAM / SAH	0.702106
MEWO	Liver	Gly	0.860137
MEWO	Liver	B6	0.729843
MEWO	Liver	NIA	0.878127
MEWO	Liver	NAD	0.481682
MEWO	Liver	SAM / SAH	0.597247
MEWO	Liver	Gly	1.03029
MEWO	Liver	B6	1.03491
MEWO	Liver	NIA	1.085
MEWO	Liver	NAD	0.654457
MEWO	Liver	SAM / SAH	0.503926
MEWO	Liver	Gly	0.971197
MEWO	Liver	B6	1.06788
MEWO	Liver	NIA	0.983179
MEWO	Liver	NAD	0.326568
MEWO	Liver	SAM / SAH	0.158466
MEWO	Liver	Gly	1.20166
MEWO	Liver	B6	1.13597
MEWO	Liver	NIA	1.00926
MEWO	Liver	NAD	0.500035
MEWO	Liver	SAM / SAH	0.150207
MEWO	Liver	Gly	1.14523
MEWO	Liver	B6	1.2727
MEWO	Liver	NIA	1.42727
MEWO	Liver	NAD	0.906299
FK866	Liver	SAM / SAH	3.90773
FK866	Liver	Gly	0.536568
FK866	Liver	B6	0.648421
FK866	Liver	NIA	0.49781
FK866	Liver	NAD	0.151217
FK866	Liver	SAM / SAH	2.52728
FK866	Liver	Gly	0.597973
FK866	Liver	B6	0.568277
FK866	Liver	NIA	0.432231
FK866	Liver	NAD	0.244747
FK866	Liver	SAM / SAH	0.892733
FK866	Liver	Gly	0.984616
FK866	Liver	B6	1.12321
FK866	Liver	NIA	0.950022
FK866	Liver	NAD	0.981195
FK866	Liver	SAM / SAH	3.09254
FK866	Liver	Gly	0.315834
FK866	Liver	B6	0.526011
FK866	Liver	NIA	0.440624
FK866	Liver	NAD	0.122459
FK866	Liver	SAM / SAH	3.39513
FK866	Liver	Gly	0.466933
FK866	Liver	B6	0.634575
FK866	Liver	NIA	0.407611
FK866	Liver	NAD	0.259826
FK866	Liver	SAM / SAH	2.14221
FK866	Liver	Gly	0.711885
FK866	Liver	B6	0.772462
FK866	Liver	NIA	0.514314
FK866	Liver	NAD	0.34575
FK866	Liver	SAM / SAH	3.52981
FK866	Liver	Gly	0.35635
FK866	Liver	B6	0.56519
FK866	Liver	NIA	0.392664
FK866	Liver	NAD	0.314707
FK866	Liver	SAM / SAH	2.24216
FK866	Liver	Gly	0.412369
FK866	Liver	B6	0.596596
FK866	Liver	NIA	0.414851
FK866	Liver	NAD	0.363023
FK866	Liver	SAM / SAH	1.31136
FK866	Liver	Gly	1.00737
FK866	Liver	B6	0.788337
FK866	Liver	NIA	0.62081
FK866	Liver	NAD	0.57083
FK866	Liver	SAM / SAH	3.24625
FK866	Liver	Gly	0.409087
FK866	Liver	B6	0.619666
FK866	Liver	NIA	0.42863
FK866	Liver	NAD	0.27277
FK866	Liver	SAM / SAH	0.525511
FK866	Liver	Gly	1.30944
FK866	Liver	B6	0.806252
FK866	Liver	NIA	0.648721
FK866	Liver	NAD	0.169473
5FU	Liver	SAM / SAH	2.08013
5FU	Liver	Gly	0.592993
5FU	Liver	B6	0.8058
5FU	Liver	NIA	1.09625
5FU	Liver	NAD	1.00066
5FU	Liver	SAM / SAH	2.32061
5FU	Liver	Gly	0.614206
5FU	Liver	B6	0.782514
5FU	Liver	NIA	1.10028
5FU	Liver	NAD	0.816653
5FU	Liver	SAM / SAH	1.81571
5FU	Liver	Gly	0.590854
5FU	Liver	B6	0.888046
5FU	Liver	NIA	1.02582
5FU	Liver	NAD	0.829696
5FU	Liver	SAM / SAH	2.40902
5FU	Liver	Gly	0.781826
5FU	Liver	B6	0.948631
5FU	Liver	NIA	1.13909
5FU	Liver	NAD	0.899721
5FU	Liver	SAM / SAH	1.38031
5FU	Liver	Gly	0.93954
5FU	Liver	B6	1.09321
5FU	Liver	NIA	1.15209
5FU	Liver	NAD	1.07919
