# Supplementary material for: Decreased liver B vitamin-related enzymes as a metabolic hallmark of cancer cachexia
Source: Nat Commun. 2023 Oct 6;14:6246. doi: 10.1038/s41467-023-41952-w (PMC10558488; doi:10.1038/s41467-023-41952-w)
Supplement: Supplementary file 4 — Source Data [file 41467_2023_41952_MOESM4_ESM.zip › source_data_ed3/Fig6c.xlsx]

## Sheet: Fig6c
up_id	up_ac	ratio_mean	p_value	abd	class	class2	class3
SPYA_MOUSE	O35423	0.683998	0.0318393	2.04656e-06	Gly enzymes	Gly	CRCA Liver
GSHB_MOUSE	P51855	1.17495	0.0222679	7.07151e-07	Gly enzymes	Gly	CRCA Liver
AADAT_MOUSE	Q9WVM8	0.711533	0.0372443	1.42435e-06	Gly enzymes	Gly	CRCA Liver
GLYM_MOUSE	Q9CZN7	1.20419	0.0929409	3.04253e-06	Gly enzymes	Gly	CRCA Liver
GLYC_MOUSE	P50431	0.621265	0.000359686	4.14079e-06	Gly enzymes	Gly	CRCA Liver
GARS_MOUSE	Q9CZD3	1.38365	0.009393	6.36573e-07	Gly enzymes	Gly	CRCA Liver
FAAH1_MOUSE	O08914	0.705773	0.150439	8.39146e-07	Gly enzymes	Gly	CRCA Liver
GCSP_MOUSE	Q91W43	1.0294	0.621573	2.60995e-06	Gly enzymes	Gly	CRCA Liver
KAT3_MOUSE	Q71RI9	0.764125	0.00270828	1.45233e-06	Gly enzymes	Gly	CRCA Liver
GLYAT_MOUSE	Q91XE0	0.717307	0.00429509	2.6954e-06	Gly enzymes	Gly	CRCA Liver
BAAT_MOUSE	Q91X34	0.95431	0.648143	7.61581e-07	Gly enzymes	Gly	CRCA Liver
P20D1_MOUSE	Q8C165	0.806541	0.110851	7.0835e-07	Gly enzymes	Gly	CRCA Liver
SOX_MOUSE	Q9D826	0.716724	0.128723	2.08774e-06	Gly enzymes	Gly	CRCA Liver
SARDH_MOUSE	Q99LB7	0.496254	8.77389e-05	1.13979e-05	Gly enzymes	Gly	CRCA Liver
PUR2_MOUSE	Q64737	1.15534	0.240041	1.04136e-06	Gly enzymes	Gly	CRCA Liver
CNDP2_MOUSE	Q9D1A2	1.23677	0.0201958	1.03681e-06	Gly enzymes	Gly	CRCA Liver
DTD2_MOUSE	Q8BHA3	1.17087	0.0828999	6.03745e-08	Gly enzymes	Gly	CRCA Liver
GNMT_MOUSE	Q9QXF8	0.782921	0.0173653	1.64334e-05	Gly enzymes	Gly	CRCA Liver
AMPL_MOUSE	Q9CPY7	0.704296	0.0039307	6.37117e-06	Gly enzymes	Gly	CRCA Liver
AGT2_MOUSE	Q3UEG6	0.898552	0.0550469	2.53639e-06	Gly enzymes	Gly	CRCA Liver
SPYA_MOUSE	O35423	0.825875	0.0474342	2.04656e-06	Gly enzymes	Gly	SEKI Liver
GSHB_MOUSE	P51855	1.37056	0.000368377	7.07151e-07	Gly enzymes	Gly	SEKI Liver
HEM1_MOUSE	Q8VC19	0.924564	0.618762	9.11238e-08	Gly enzymes	Gly	SEKI Liver
AADAT_MOUSE	Q9WVM8	0.735662	0.00303571	1.42435e-06	Gly enzymes	Gly	SEKI Liver
GLYM_MOUSE	Q9CZN7	0.832471	0.0212402	3.04253e-06	Gly enzymes	Gly	SEKI Liver
GLYC_MOUSE	P50431	0.754356	0.00952005	4.14079e-06	Gly enzymes	Gly	SEKI Liver
GARS_MOUSE	Q9CZD3	1.18053	0.0158839	6.36573e-07	Gly enzymes	Gly	SEKI Liver
FAAH1_MOUSE	O08914	0.719877	0.016527	8.39146e-07	Gly enzymes	Gly	SEKI Liver
GCSP_MOUSE	Q91W43	0.93807	0.382509	2.60995e-06	Gly enzymes	Gly	SEKI Liver
KAT3_MOUSE	Q71RI9	0.901655	0.146173	1.45233e-06	Gly enzymes	Gly	SEKI Liver
GLYAT_MOUSE	Q91XE0	0.838564	0.0029251	2.6954e-06	Gly enzymes	Gly	SEKI Liver
BAAT_MOUSE	Q91X34	0.908051	0.288285	7.61581e-07	Gly enzymes	Gly	SEKI Liver
P20D1_MOUSE	Q8C165	0.956531	0.346003	7.0835e-07	Gly enzymes	Gly	SEKI Liver
SOX_MOUSE	Q9D826	0.781762	0.178312	2.08774e-06	Gly enzymes	Gly	SEKI Liver
SARDH_MOUSE	Q99LB7	0.70688	0.00309103	1.13979e-05	Gly enzymes	Gly	SEKI Liver
PUR2_MOUSE	Q64737	0.98727	0.738383	1.04136e-06	Gly enzymes	Gly	SEKI Liver
CNDP2_MOUSE	Q9D1A2	1.04156	0.578493	1.03681e-06	Gly enzymes	Gly	SEKI Liver
DTD2_MOUSE	Q8BHA3	1.0329	0.829618	6.03745e-08	Gly enzymes	Gly	SEKI Liver
GNMT_MOUSE	Q9QXF8	0.975524	0.677172	1.64334e-05	Gly enzymes	Gly	SEKI Liver
AMPL_MOUSE	Q9CPY7	0.790965	0.0410642	6.37117e-06	Gly enzymes	Gly	SEKI Liver
AGT2_MOUSE	Q3UEG6	0.803486	0.00516116	2.53639e-06	Gly enzymes	Gly	SEKI Liver
DTD1_MOUSE	Q9DD18	1.04884	0.745152	1.21559e-07	Gly enzymes	Gly	SEKI Liver
SPYA_MOUSE	O35423	0.896948	0.0685015	2.04656e-06	Gly enzymes	Gly	LNCA Liver
GSHB_MOUSE	P51855	1.11689	0.042667	7.07151e-07	Gly enzymes	Gly	LNCA Liver
HEM1_MOUSE	Q8VC19	1.16816	0.124651	9.11238e-08	Gly enzymes	Gly	LNCA Liver
AADAT_MOUSE	Q9WVM8	1.00273	0.896978	1.42435e-06	Gly enzymes	Gly	LNCA Liver
GLYM_MOUSE	Q9CZN7	0.922377	0.0486316	3.04253e-06	Gly enzymes	Gly	LNCA Liver
GLYC_MOUSE	P50431	0.864871	0.00845996	4.14079e-06	Gly enzymes	Gly	LNCA Liver
GARS_MOUSE	Q9CZD3	1.09659	0.0993776	6.36573e-07	Gly enzymes	Gly	LNCA Liver
FAAH1_MOUSE	O08914	0.820984	0.00751371	8.39146e-07	Gly enzymes	Gly	LNCA Liver
GCSP_MOUSE	Q91W43	1.13118	0.0995936	2.60995e-06	Gly enzymes	Gly	LNCA Liver
KAT3_MOUSE	Q71RI9	1.0384	0.406473	1.45233e-06	Gly enzymes	Gly	LNCA Liver
GLYAT_MOUSE	Q91XE0	0.948706	0.126589	2.6954e-06	Gly enzymes	Gly	LNCA Liver
BAAT_MOUSE	Q91X34	1.09053	0.209179	7.61581e-07	Gly enzymes	Gly	LNCA Liver
P20D1_MOUSE	Q8C165	0.961432	0.209515	7.0835e-07	Gly enzymes	Gly	LNCA Liver
SOX_MOUSE	Q9D826	1.09118	0.0723445	2.08774e-06	Gly enzymes	Gly	LNCA Liver
SARDH_MOUSE	Q99LB7	0.827293	0.109441	1.13979e-05	Gly enzymes	Gly	LNCA Liver
PUR2_MOUSE	Q64737	1.02886	0.580444	1.04136e-06	Gly enzymes	Gly	LNCA Liver
CNDP2_MOUSE	Q9D1A2	0.854621	0.00830419	1.03681e-06	Gly enzymes	Gly	LNCA Liver
GNMT_MOUSE	Q9QXF8	1.07357	0.274779	1.64334e-05	Gly enzymes	Gly	LNCA Liver
AMPL_MOUSE	Q9CPY7	0.88192	0.0162491	6.37117e-06	Gly enzymes	Gly	LNCA Liver
AGT2_MOUSE	Q3UEG6	0.956341	0.508118	2.53639e-06	Gly enzymes	Gly	LNCA Liver
DTD1_MOUSE	Q9DD18	1.38879	0.19023	1.21559e-07	Gly enzymes	Gly	LNCA Liver
SPYA_MOUSE	O35423	0.974056	0.211871	2.04656e-06	Gly enzymes	Gly	MEWO Liver
GSHB_MOUSE	P51855	1.00412	0.900802	7.07151e-07	Gly enzymes	Gly	MEWO Liver
HEM1_MOUSE	Q8VC19	1.12547	0.469894	9.11238e-08	Gly enzymes	Gly	MEWO Liver
AADAT_MOUSE	Q9WVM8	0.953403	0.475854	1.42435e-06	Gly enzymes	Gly	MEWO Liver
GLYM_MOUSE	Q9CZN7	0.959041	0.347904	3.04253e-06	Gly enzymes	Gly	MEWO Liver
GLYC_MOUSE	P50431	0.862881	0.0396668	4.14079e-06	Gly enzymes	Gly	MEWO Liver
GARS_MOUSE	Q9CZD3	1.01211	0.578444	6.36573e-07	Gly enzymes	Gly	MEWO Liver
FAAH1_MOUSE	O08914	0.874411	0.113385	8.39146e-07	Gly enzymes	Gly	MEWO Liver
GCSP_MOUSE	Q91W43	1.03862	0.0388543	2.60995e-06	Gly enzymes	Gly	MEWO Liver
KAT3_MOUSE	Q71RI9	0.968379	0.723066	1.45233e-06	Gly enzymes	Gly	MEWO Liver
GLYAT_MOUSE	Q91XE0	1.01658	0.517274	2.6954e-06	Gly enzymes	Gly	MEWO Liver
BAAT_MOUSE	Q91X34	0.916484	0.16957	7.61581e-07	Gly enzymes	Gly	MEWO Liver
P20D1_MOUSE	Q8C165	0.978163	0.455805	7.0835e-07	Gly enzymes	Gly	MEWO Liver
SOX_MOUSE	Q9D826	1.00145	0.949981	2.08774e-06	Gly enzymes	Gly	MEWO Liver
SARDH_MOUSE	Q99LB7	0.962709	0.292384	1.13979e-05	Gly enzymes	Gly	MEWO Liver
PUR2_MOUSE	Q64737	1.03268	0.638049	1.04136e-06	Gly enzymes	Gly	MEWO Liver
CNDP2_MOUSE	Q9D1A2	0.959799	0.213631	1.03681e-06	Gly enzymes	Gly	MEWO Liver
DTD2_MOUSE	Q8BHA3	1.12499	0.110746	6.03745e-08	Gly enzymes	Gly	MEWO Liver
GNMT_MOUSE	Q9QXF8	1.01622	0.543776	1.64334e-05	Gly enzymes	Gly	MEWO Liver
AMPL_MOUSE	Q9CPY7	0.923279	0.134633	6.37117e-06	Gly enzymes	Gly	MEWO Liver
AGT2_MOUSE	Q3UEG6	1.10013	0.249579	2.53639e-06	Gly enzymes	Gly	MEWO Liver
DTD1_MOUSE	Q9DD18	1.1847	0.781906	1.21559e-07	Gly enzymes	Gly	MEWO Liver
SPYA_MOUSE	O35423	1.02634	0.545653	2.04656e-06	Gly enzymes	Gly	STRV Liver
GSHB_MOUSE	P51855	0.939976	0.0403874	7.07151e-07	Gly enzymes	Gly	STRV Liver
HEM1_MOUSE	Q8VC19	1.29526	0.178547	9.11238e-08	Gly enzymes	Gly	STRV Liver
AADAT_MOUSE	Q9WVM8	1.06191	0.0206108	1.42435e-06	Gly enzymes	Gly	STRV Liver
GLYM_MOUSE	Q9CZN7	0.957914	0.324244	3.04253e-06	Gly enzymes	Gly	STRV Liver
GLYC_MOUSE	P50431	0.889503	0.16206	4.14079e-06	Gly enzymes	Gly	STRV Liver
GARS_MOUSE	Q9CZD3	1.01009	0.686772	6.36573e-07	Gly enzymes	Gly	STRV Liver
FAAH1_MOUSE	O08914	0.755104	0.112427	8.39146e-07	Gly enzymes	Gly	STRV Liver
GCSP_MOUSE	Q91W43	1.031	0.691141	2.60995e-06	Gly enzymes	Gly	STRV Liver
KAT3_MOUSE	Q71RI9	0.991634	0.802463	1.45233e-06	Gly enzymes	Gly	STRV Liver
GLYAT_MOUSE	Q91XE0	1.06473	0.544852	2.6954e-06	Gly enzymes	Gly	STRV Liver
BAAT_MOUSE	Q91X34	1.0454	0.472885	7.61581e-07	Gly enzymes	Gly	STRV Liver
P20D1_MOUSE	Q8C165	0.835108	0.0228204	7.0835e-07	Gly enzymes	Gly	STRV Liver
SOX_MOUSE	Q9D826	0.971033	0.357198	2.08774e-06	Gly enzymes	Gly	STRV Liver
SARDH_MOUSE	Q99LB7	0.994955	0.677034	1.13979e-05	Gly enzymes	Gly	STRV Liver
PUR2_MOUSE	Q64737	0.918281	0.0817887	1.04136e-06	Gly enzymes	Gly	STRV Liver
CNDP2_MOUSE	Q9D1A2	0.908555	0.177034	1.03681e-06	Gly enzymes	Gly	STRV Liver
GNMT_MOUSE	Q9QXF8	0.920939	0.31717	1.64334e-05	Gly enzymes	Gly	STRV Liver
AMPL_MOUSE	Q9CPY7	0.862978	0.0575638	6.37117e-06	Gly enzymes	Gly	STRV Liver
AGT2_MOUSE	Q3UEG6	0.973424	0.0351729	2.53639e-06	Gly enzymes	Gly	STRV Liver
DTD1_MOUSE	Q9DD18	0.918312	0.964048	1.21559e-07	Gly enzymes	Gly	STRV Liver
SAHH_MOUSE	P50247	0.943085	0.157599	2.24022e-05	SAM enzymes	SAM	CRCA Liver
SPEB_MOUSE	A2AS89	0.530508	0.0136344	1.15069e-06	SAM enzymes	SAM	CRCA Liver
GAMT_MOUSE	O35969	0.757022	0.0043955	7.45677e-07	SAM enzymes	SAM	CRCA Liver
AADAT_MOUSE	Q9WVM8	0.711533	0.0372443	1.42435e-06	SAM enzymes	SAM	CRCA Liver
NNMT_MOUSE	O55239	2.24977	0.0264503	4.56296e-08	SAM enzymes	SAM	CRCA Liver
MSRA_MOUSE	Q9D6Y7	0.964136	0.651157	2.45962e-06	SAM enzymes	SAM	CRCA Liver
MET7B_MOUSE	Q9DD20	0.606201	0.224962	3.08221e-06	SAM enzymes	SAM	CRCA Liver
CGL_MOUSE	Q8VCN5	0.515162	0.00183263	6.6315e-06	SAM enzymes	SAM	CRCA Liver
FBRL_MOUSE	P35550	1.2916	0.0657008	4.18054e-07	SAM enzymes	SAM	CRCA Liver
MOCS1_MOUSE	Q5RKZ7	0.902526	0.561236	5.81848e-07	SAM enzymes	SAM	CRCA Liver
P20D1_MOUSE	Q8C165	0.806541	0.110851	7.0835e-07	SAM enzymes	SAM	CRCA Liver
METK1_MOUSE	Q91X83	1.22747	0.192113	8.66249e-06	SAM enzymes	SAM	CRCA Liver
COMT_MOUSE	O88587	1.16154	0.282915	3.04785e-06	SAM enzymes	SAM	CRCA Liver
METK2_MOUSE	Q3THS6	1.40607	0.244046	2.98308e-07	SAM enzymes	SAM	CRCA Liver
NSUN2_MOUSE	Q1HFZ0	2.45201	0.0950095	3.64955e-07	SAM enzymes	SAM	CRCA Liver
SETD3_MOUSE	Q91WC0	0.970775	0.645852	1.93032e-07	SAM enzymes	SAM	CRCA Liver
PIMT_MOUSE	P23506	1.22957	0.235788	1.10062e-07	SAM enzymes	SAM	CRCA Liver
TPMT_MOUSE	O55060	1.44531	0.0511515	4.1772e-07	SAM enzymes	SAM	CRCA Liver
BHMT1_MOUSE	O35490	1.38048	0.209528	4.06024e-05	SAM enzymes	SAM	CRCA Liver
HNMT_MOUSE	Q91VF2	1.29638	0.0031736	3.6751e-07	SAM enzymes	SAM	CRCA Liver
GNMT_MOUSE	Q9QXF8	0.782921	0.0173653	1.64334e-05	SAM enzymes	SAM	CRCA Liver
ACY1_MOUSE	Q99JW2	0.815832	0.00737112	5.02272e-07	SAM enzymes	SAM	CRCA Liver
ANM1_MOUSE	Q9JIF0	1.40099	0.165386	1.70497e-08	SAM enzymes	SAM	CRCA Liver
ANM5_MOUSE	Q8CIG8	0.90224	0.535742	1.61526e-07	SAM enzymes	SAM	CRCA Liver
AS3MT_MOUSE	Q91WU5	1.4326	0.0212707	9.6384e-07	SAM enzymes	SAM	CRCA Liver
CBS_MOUSE	Q91WT9	0.944589	0.669848	1.54266e-06	SAM enzymes	SAM	CRCA Liver
PEMT_MOUSE	Q61907	1.16686	0.0105633	4.69009e-09	SAM enzymes	SAM	SEKI Liver
SAHH_MOUSE	P50247	0.970195	0.68352	2.24022e-05	SAM enzymes	SAM	SEKI Liver
SMYD5_MOUSE	Q3TYX3	1.07511	0.581714	6.57735e-08	SAM enzymes	SAM	SEKI Liver
SPEE_MOUSE	Q64674	1.261	0.0186629	2.5699e-07	SAM enzymes	SAM	SEKI Liver
SPEB_MOUSE	A2AS89	0.63585	0.00203732	1.15069e-06	SAM enzymes	SAM	SEKI Liver
TRM61_MOUSE	Q80XC2	1.12064	0.847463	1.43944e-08	SAM enzymes	SAM	SEKI Liver
GAMT_MOUSE	O35969	0.632113	0.00583552	7.45677e-07	SAM enzymes	SAM	SEKI Liver
ARMT1_MOUSE	A6H630	1.08667	0.474643	1.41125e-07	SAM enzymes	SAM	SEKI Liver
AADAT_MOUSE	Q9WVM8	0.735662	0.00303571	1.42435e-06	SAM enzymes	SAM	SEKI Liver
INMT_MOUSE	P40936	0.425777	0.00149776	9.33251e-06	SAM enzymes	SAM	SEKI Liver
EFNMT_MOUSE	Q91YR5	0.527513	0.189672	2.88082e-08	SAM enzymes	SAM	SEKI Liver
MSRA_MOUSE	Q9D6Y7	0.856214	0.11123	2.45962e-06	SAM enzymes	SAM	SEKI Liver
MCES_MOUSE	Q9D0L8	1.23231	0.158621	1.93423e-07	SAM enzymes	SAM	SEKI Liver
MET7B_MOUSE	Q9DD20	0.747007	0.032421	3.08221e-06	SAM enzymes	SAM	SEKI Liver
CGL_MOUSE	Q8VCN5	1.15375	0.265067	6.6315e-06	SAM enzymes	SAM	SEKI Liver
FBRL_MOUSE	P35550	1.27622	0.104239	4.18054e-07	SAM enzymes	SAM	SEKI Liver
COQ5_MOUSE	Q9CXI0	0.821057	0.0442488	7.78657e-08	SAM enzymes	SAM	SEKI Liver
MOCS1_MOUSE	Q5RKZ7	0.887355	0.43701	5.81848e-07	SAM enzymes	SAM	SEKI Liver
BHMT2_MOUSE	Q91WS4	1.22255	0.00336033	9.97635e-09	SAM enzymes	SAM	SEKI Liver
P20D1_MOUSE	Q8C165	0.956531	0.346003	7.0835e-07	SAM enzymes	SAM	SEKI Liver
METK1_MOUSE	Q91X83	1.65562	0.0225472	8.66249e-06	SAM enzymes	SAM	SEKI Liver
COMT_MOUSE	O88587	1.13621	0.0836971	3.04785e-06	SAM enzymes	SAM	SEKI Liver
METK2_MOUSE	Q3THS6	1.20449	0.0870968	2.98308e-07	SAM enzymes	SAM	SEKI Liver
NSUN2_MOUSE	Q1HFZ0	1.30155	0.140526	3.64955e-07	SAM enzymes	SAM	SEKI Liver
SETD3_MOUSE	Q91WC0	0.983669	0.801529	1.93032e-07	SAM enzymes	SAM	SEKI Liver
TYW1_MOUSE	Q8BJM7	1.61016	0.239042	4.61306e-08	SAM enzymes	SAM	SEKI Liver
TPMT_MOUSE	O55060	1.33458	0.0508127	4.1772e-07	SAM enzymes	SAM	SEKI Liver
MSRB2_MOUSE	Q78J03	0.862893	0.220779	2.3772e-08	SAM enzymes	SAM	SEKI Liver
BHMT1_MOUSE	O35490	1.38826	0.0140005	4.06024e-05	SAM enzymes	SAM	SEKI Liver
GNMT_MOUSE	Q9QXF8	0.975524	0.677172	1.64334e-05	SAM enzymes	SAM	SEKI Liver
ACY1_MOUSE	Q99JW2	0.873148	0.0538327	5.02272e-07	SAM enzymes	SAM	SEKI Liver
ANM1_MOUSE	Q9JIF0	1.60869	0.0605224	1.70497e-08	SAM enzymes	SAM	SEKI Liver
ANM5_MOUSE	Q8CIG8	1.17495	0.165427	1.61526e-07	SAM enzymes	SAM	SEKI Liver
AS3MT_MOUSE	Q91WU5	1.34221	0.0201541	9.6384e-07	SAM enzymes	SAM	SEKI Liver
CARME_MOUSE	Q80UY1	0.86896	0.209623	1.31446e-08	SAM enzymes	SAM	SEKI Liver
CBS_MOUSE	Q91WT9	1.0633	0.331723	1.54266e-06	SAM enzymes	SAM	SEKI Liver
COQ3_MOUSE	Q8BMS4	0.827501	0.0304534	2.741e-07	SAM enzymes	SAM	SEKI Liver
PEMT_MOUSE	Q61907	1.12579	0.164285	4.69009e-09	SAM enzymes	SAM	LNCA Liver
SAHH_MOUSE	P50247	1.30764	0.115283	2.24022e-05	SAM enzymes	SAM	LNCA Liver
SPEE_MOUSE	Q64674	1.03482	0.513341	2.5699e-07	SAM enzymes	SAM	LNCA Liver
SPEB_MOUSE	A2AS89	0.86598	0.0237002	1.15069e-06	SAM enzymes	SAM	LNCA Liver
GAMT_MOUSE	O35969	0.764897	0.0111561	7.45677e-07	SAM enzymes	SAM	LNCA Liver
LIAS_MOUSE	Q99M04	1.02301	0.930524	1.50458e-07	SAM enzymes	SAM	LNCA Liver
AADAT_MOUSE	Q9WVM8	1.00273	0.896978	1.42435e-06	SAM enzymes	SAM	LNCA Liver
INMT_MOUSE	P40936	0.849988	0.189489	9.33251e-06	SAM enzymes	SAM	LNCA Liver
NNMT_MOUSE	O55239	1.77637	0.00986081	4.56296e-08	SAM enzymes	SAM	LNCA Liver
MSRA_MOUSE	Q9D6Y7	0.821239	0.131224	2.45962e-06	SAM enzymes	SAM	LNCA Liver
METH_MOUSE	A6H5Y3	0.863566	0.014579	5.27937e-08	SAM enzymes	SAM	LNCA Liver
MCES_MOUSE	Q9D0L8	1.05249	0.590952	1.93423e-07	SAM enzymes	SAM	LNCA Liver
MET7B_MOUSE	Q9DD20	0.871907	0.0644671	3.08221e-06	SAM enzymes	SAM	LNCA Liver
CGL_MOUSE	Q8VCN5	1.11311	0.0981705	6.6315e-06	SAM enzymes	SAM	LNCA Liver
FBRL_MOUSE	P35550	1.10396	0.00939454	4.18054e-07	SAM enzymes	SAM	LNCA Liver
MOCS1_MOUSE	Q5RKZ7	1.12308	0.223764	5.81848e-07	SAM enzymes	SAM	LNCA Liver
P20D1_MOUSE	Q8C165	0.961432	0.209515	7.0835e-07	SAM enzymes	SAM	LNCA Liver
METK1_MOUSE	Q91X83	1.69235	0.0557502	8.66249e-06	SAM enzymes	SAM	LNCA Liver
COMT_MOUSE	O88587	1.06006	0.20493	3.04785e-06	SAM enzymes	SAM	LNCA Liver
METK2_MOUSE	Q3THS6	0.986246	0.802978	2.98308e-07	SAM enzymes	SAM	LNCA Liver
NSUN2_MOUSE	Q1HFZ0	0.968069	0.696068	3.64955e-07	SAM enzymes	SAM	LNCA Liver
SETD3_MOUSE	Q91WC0	0.915419	0.00731094	1.93032e-07	SAM enzymes	SAM	LNCA Liver
TYW1_MOUSE	Q8BJM7	0.97151	0.812598	4.61306e-08	SAM enzymes	SAM	LNCA Liver
PIMT_MOUSE	P23506	1.12743	0.44191	1.10062e-07	SAM enzymes	SAM	LNCA Liver
TPMT_MOUSE	O55060	1.2301	0.0772013	4.1772e-07	SAM enzymes	SAM	LNCA Liver
BHMT1_MOUSE	O35490	0.950353	0.654032	4.06024e-05	SAM enzymes	SAM	LNCA Liver
HNMT_MOUSE	Q91VF2	1.2247	0.0229453	3.6751e-07	SAM enzymes	SAM	LNCA Liver
GNMT_MOUSE	Q9QXF8	1.07357	0.274779	1.64334e-05	SAM enzymes	SAM	LNCA Liver
CMTR1_MOUSE	Q9DBC3	0.980092	0.78165	9.58809e-08	SAM enzymes	SAM	LNCA Liver
ACY1_MOUSE	Q99JW2	1.01592	0.65303	5.02272e-07	SAM enzymes	SAM	LNCA Liver
AS3MT_MOUSE	Q91WU5	1.02473	0.600651	9.6384e-07	SAM enzymes	SAM	LNCA Liver
CARME_MOUSE	Q80UY1	0.958795	0.458557	1.31446e-08	SAM enzymes	SAM	LNCA Liver
CBS_MOUSE	Q91WT9	1.15608	0.0460828	1.54266e-06	SAM enzymes	SAM	LNCA Liver
COQ3_MOUSE	Q8BMS4	1.04966	0.767129	2.741e-07	SAM enzymes	SAM	LNCA Liver
PEMT_MOUSE	Q61907	1.23324	0.237285	4.69009e-09	SAM enzymes	SAM	MEWO Liver
SAHH_MOUSE	P50247	0.971711	0.342728	2.24022e-05	SAM enzymes	SAM	MEWO Liver
SPEE_MOUSE	Q64674	0.93948	0.341229	2.5699e-07	SAM enzymes	SAM	MEWO Liver
SPEB_MOUSE	A2AS89	0.926684	0.141886	1.15069e-06	SAM enzymes	SAM	MEWO Liver
GAMT_MOUSE	O35969	0.840675	0.0379371	7.45677e-07	SAM enzymes	SAM	MEWO Liver
AADAT_MOUSE	Q9WVM8	0.953403	0.475854	1.42435e-06	SAM enzymes	SAM	MEWO Liver
INMT_MOUSE	P40936	0.766989	0.0945246	9.33251e-06	SAM enzymes	SAM	MEWO Liver
NNMT_MOUSE	O55239	1.14083	0.0332059	4.56296e-08	SAM enzymes	SAM	MEWO Liver
MSRA_MOUSE	Q9D6Y7	1.07096	0.26632	2.45962e-06	SAM enzymes	SAM	MEWO Liver
MET7B_MOUSE	Q9DD20	0.934056	0.169772	3.08221e-06	SAM enzymes	SAM	MEWO Liver
CGL_MOUSE	Q8VCN5	1.01646	0.562179	6.6315e-06	SAM enzymes	SAM	MEWO Liver
FBRL_MOUSE	P35550	1.07338	0.0167017	4.18054e-07	SAM enzymes	SAM	MEWO Liver
COQ5_MOUSE	Q9CXI0	0.916858	0.0708914	7.78657e-08	SAM enzymes	SAM	MEWO Liver
MOCS1_MOUSE	Q5RKZ7	1.2136	0.271334	5.81848e-07	SAM enzymes	SAM	MEWO Liver
BHMT2_MOUSE	Q91WS4	0.98415	0.528291	9.97635e-09	SAM enzymes	SAM	MEWO Liver
P20D1_MOUSE	Q8C165	0.978163	0.455805	7.0835e-07	SAM enzymes	SAM	MEWO Liver
METK1_MOUSE	Q91X83	1.14224	0.0334791	8.66249e-06	SAM enzymes	SAM	MEWO Liver
COMT_MOUSE	O88587	1.09021	0.123857	3.04785e-06	SAM enzymes	SAM	MEWO Liver
METK2_MOUSE	Q3THS6	1.01909	0.608329	2.98308e-07	SAM enzymes	SAM	MEWO Liver
NSUN2_MOUSE	Q1HFZ0	0.941568	0.609477	3.64955e-07	SAM enzymes	SAM	MEWO Liver
SETD3_MOUSE	Q91WC0	1.011	0.911855	1.93032e-07	SAM enzymes	SAM	MEWO Liver
TYW1_MOUSE	Q8BJM7	1.02782	0.576052	4.61306e-08	SAM enzymes	SAM	MEWO Liver
PIMT_MOUSE	P23506	1.05559	0.664766	1.10062e-07	SAM enzymes	SAM	MEWO Liver
TPMT_MOUSE	O55060	1.03682	0.352988	4.1772e-07	SAM enzymes	SAM	MEWO Liver
TM10C_MOUSE	Q3UFY8	0.945585	0.468107	1.73453e-07	SAM enzymes	SAM	MEWO Liver
MSRB2_MOUSE	Q78J03	1.62405	0.192915	2.3772e-08	SAM enzymes	SAM	MEWO Liver
BHMT1_MOUSE	O35490	0.907864	0.166368	4.06024e-05	SAM enzymes	SAM	MEWO Liver
HNMT_MOUSE	Q91VF2	0.936666	0.312506	3.6751e-07	SAM enzymes	SAM	MEWO Liver
GNMT_MOUSE	Q9QXF8	1.01622	0.543776	1.64334e-05	SAM enzymes	SAM	MEWO Liver
CMTR1_MOUSE	Q9DBC3	1.05583	0.549734	9.58809e-08	SAM enzymes	SAM	MEWO Liver
ACY1_MOUSE	Q99JW2	1.01333	0.489441	5.02272e-07	SAM enzymes	SAM	MEWO Liver
ANM5_MOUSE	Q8CIG8	0.926839	0.0932362	1.61526e-07	SAM enzymes	SAM	MEWO Liver
AS3MT_MOUSE	Q91WU5	1.10923	0.0211425	9.6384e-07	SAM enzymes	SAM	MEWO Liver
CARME_MOUSE	Q80UY1	0.95255	0.408374	1.31446e-08	SAM enzymes	SAM	MEWO Liver
CBS_MOUSE	Q91WT9	0.984304	0.494426	1.54266e-06	SAM enzymes	SAM	MEWO Liver
COQ3_MOUSE	Q8BMS4	1.53175	0.0651879	2.741e-07	SAM enzymes	SAM	MEWO Liver
PEMT_MOUSE	Q61907	0.673489	0.163135	4.69009e-09	SAM enzymes	SAM	STRV Liver
SAHH_MOUSE	P50247	0.924518	0.306787	2.24022e-05	SAM enzymes	SAM	STRV Liver
SPEB_MOUSE	A2AS89	1.0397	0.692306	1.15069e-06	SAM enzymes	SAM	STRV Liver
GAMT_MOUSE	O35969	0.784028	0.0883598	7.45677e-07	SAM enzymes	SAM	STRV Liver
ARMT1_MOUSE	A6H630	0.722061	0.419798	1.41125e-07	SAM enzymes	SAM	STRV Liver
LIAS_MOUSE	Q99M04	0.848578	0.456991	1.50458e-07	SAM enzymes	SAM	STRV Liver
AADAT_MOUSE	Q9WVM8	1.06191	0.0206108	1.42435e-06	SAM enzymes	SAM	STRV Liver
INMT_MOUSE	P40936	0.745244	0.0764067	9.33251e-06	SAM enzymes	SAM	STRV Liver
NNMT_MOUSE	O55239	1.15246	0.177917	4.56296e-08	SAM enzymes	SAM	STRV Liver
MSRA_MOUSE	Q9D6Y7	0.884689	0.28733	2.45962e-06	SAM enzymes	SAM	STRV Liver
MCES_MOUSE	Q9D0L8	1.16149	0.407483	1.93423e-07	SAM enzymes	SAM	STRV Liver
MET7B_MOUSE	Q9DD20	0.801656	0.0408856	3.08221e-06	SAM enzymes	SAM	STRV Liver
CGL_MOUSE	Q8VCN5	0.913387	0.522892	6.6315e-06	SAM enzymes	SAM	STRV Liver
FBRL_MOUSE	P35550	1.28387	0.123118	4.18054e-07	SAM enzymes	SAM	STRV Liver
COQ5_MOUSE	Q9CXI0	0.977485	0.824481	7.78657e-08	SAM enzymes	SAM	STRV Liver
MOCS1_MOUSE	Q5RKZ7	1.02226	0.390255	5.81848e-07	SAM enzymes	SAM	STRV Liver
P20D1_MOUSE	Q8C165	0.835108	0.0228204	7.0835e-07	SAM enzymes	SAM	STRV Liver
METK1_MOUSE	Q91X83	1.44856	0.0573456	8.66249e-06	SAM enzymes	SAM	STRV Liver
COMT_MOUSE	O88587	0.873243	0.112045	3.04785e-06	SAM enzymes	SAM	STRV Liver
MEPCE_MOUSE	Q8K3A9	1.21614	0.615153	5.79955e-08	SAM enzymes	SAM	STRV Liver
SPB1_MOUSE	Q9DBE9	1.2198	0.449151	1.06305e-07	SAM enzymes	SAM	STRV Liver
METK2_MOUSE	Q3THS6	1.13937	0.0391911	2.98308e-07	SAM enzymes	SAM	STRV Liver
NSUN2_MOUSE	Q1HFZ0	1.22983	0.125329	3.64955e-07	SAM enzymes	SAM	STRV Liver
SETD3_MOUSE	Q91WC0	0.934549	0.569567	1.93032e-07	SAM enzymes	SAM	STRV Liver
PIMT_MOUSE	P23506	0.914008	0.234531	1.10062e-07	SAM enzymes	SAM	STRV Liver
TPMT_MOUSE	O55060	0.992272	0.846858	4.1772e-07	SAM enzymes	SAM	STRV Liver
BHMT1_MOUSE	O35490	1.02024	0.82714	4.06024e-05	SAM enzymes	SAM	STRV Liver
HNMT_MOUSE	Q91VF2	0.667541	0.321129	3.6751e-07	SAM enzymes	SAM	STRV Liver
NEP1_MOUSE	O35130	1.05075	0.47082	6.91932e-08	SAM enzymes	SAM	STRV Liver
GNMT_MOUSE	Q9QXF8	0.920939	0.31717	1.64334e-05	SAM enzymes	SAM	STRV Liver
ACY1_MOUSE	Q99JW2	0.908755	0.313602	5.02272e-07	SAM enzymes	SAM	STRV Liver
ANM5_MOUSE	Q8CIG8	1.10735	0.176665	1.61526e-07	SAM enzymes	SAM	STRV Liver
AS3MT_MOUSE	Q91WU5	0.956411	0.176073	9.6384e-07	SAM enzymes	SAM	STRV Liver
CARME_MOUSE	Q80UY1	0.991987	0.91252	1.31446e-08	SAM enzymes	SAM	STRV Liver
CBS_MOUSE	Q91WT9	0.826598	0.221474	1.54266e-06	SAM enzymes	SAM	STRV Liver
COQ3_MOUSE	Q8BMS4	0.951737	0.0517778	2.741e-07	SAM enzymes	SAM	STRV Liver
