# Supplementary material for: Decreased liver B vitamin-related enzymes as a metabolic hallmark of cancer cachexia
Source: Nat Commun. 2023 Oct 6;14:6246. doi: 10.1038/s41467-023-41952-w (PMC10558488; doi:10.1038/s41467-023-41952-w)
Supplement: Supplementary file 4 — Source Data [file 41467_2023_41952_MOESM4_ESM.zip › source_data_ed3/FigS8b.xlsx]

## Sheet: FigS7b
up_ac	fc	protein_conc	class	class2
Q8R0Y6	0.985361	3.37764e-05	NIA enzymes	Male CRCA
P16858	1.35128	2.24553e-05	NIA enzymes	Male CRCA
P50247	0.972694	2.24022e-05	NIA enzymes	Male CRCA
P47738	0.973433	3.17615e-05	NIA enzymes	Male CRCA
P26443	1.27288	3.01301e-05	NIA enzymes	Male CRCA
P00329	1.29824	3.31722e-05	NIA enzymes	Male CRCA
P06151	2.38697	1.29412e-05	NIA enzymes	Male CRCA
Q8BMS1	1.14912	1.61106e-05	NIA enzymes	Male CRCA
P24270	0.721216	3.4152e-05	NIA enzymes	Male CRCA
Q9EQ20	0.890292	1.31721e-05	NIA enzymes	Male CRCA
Q99K67	1.02255	7.56641e-06	NIA enzymes	Male CRCA
O88844	1.12482	1.39551e-05	NIA enzymes	Male CRCA
P08249	1.08475	1.55745e-05	NIA enzymes	Male CRCA
P19096	0.981172	2.82043e-05	NIA enzymes	Male CRCA
P97872	1.25348	6.65749e-06	NIA enzymes	Male CRCA
P37040	1.62957	4.86856e-06	NIA enzymes	Male CRCA
P24549	0.499498	4.4937e-05	NIA enzymes	Male CRCA
Q8CHT0	0.943837	8.32323e-06	NIA enzymes	Male CRCA
P70694	0.683311	8.98378e-06	NIA enzymes	Male CRCA
O88451	1.08737	7.52286e-06	NIA enzymes	Male CRCA
Q8BH00	1.12082	5.93495e-06	NIA enzymes	Male CRCA
P13707	0.925142	7.30565e-06	NIA enzymes	Male CRCA
Q64442	0.629427	1.59587e-05	NIA enzymes	Male CRCA
P14152	0.779697	1.58314e-05	NIA enzymes	Male CRCA
P28474	1.3981	9.30744e-06	NIA enzymes	Male CRCA
Q9CZS1	1.46605	2.25831e-06	NIA enzymes	Male CRCA
P56593	0.947612	2.57446e-06	NIA enzymes	Male CRCA
Q922D8	0.89222	1.3585e-05	NIA enzymes	Male CRCA
Q78JT3	0.994863	5.58965e-06	NIA enzymes	Male CRCA
Q8VC12	1.11512	4.48975e-06	NIA enzymes	Male CRCA
Q8VCR2	1.69957	2.56943e-06	NIA enzymes	Male CRCA
Q61425	1.02323	5.29836e-06	NIA enzymes	Male CRCA
Q9DBM2	0.575608	4.34206e-05	NIA enzymes	Male CRCA
Q8CIM7	1.17862	2.18212e-06	NIA enzymes	Male CRCA
Q9Z0X1	1.15169	4.46202e-06	NIA enzymes	Male CRCA
Q9DCN2	1.32124	4.05785e-06	NIA enzymes	Male CRCA
P51660	0.913003	1.68874e-05	NIA enzymes	Male CRCA
Q61941	1.12898	4.00183e-06	NIA enzymes	Male CRCA
Q9JLJ2	0.93674	1.58087e-05	NIA enzymes	Male CRCA
Q64458	0.55991	5.00716e-06	NIA enzymes	Male CRCA
P54071	1.07802	4.25878e-06	NIA enzymes	Male CRCA
Q05421	0.640955	5.11707e-06	NIA enzymes	Male CRCA
Q9JII6	0.976191	5.77781e-06	NIA enzymes	Male CRCA
Q91WN4	1.09971	2.41677e-06	NIA enzymes	Male CRCA
Q8CHR6	1.37909	2.76563e-06	NIA enzymes	Male CRCA
O08749	1.0228	5.91853e-06	NIA enzymes	Male CRCA
Q64464	1.52301	1.02432e-06	NIA enzymes	Male CRCA
P50172	1.12177	3.61184e-06	NIA enzymes	Male CRCA
Q91VD9	1.12239	4.30527e-06	NIA enzymes	Male CRCA
Q64459	0.69392	7.5037e-06	NIA enzymes	Male CRCA
Q80XN0	0.84518	2.67416e-06	NIA enzymes	Male CRCA
P48758	1.97148	4.18722e-06	NIA enzymes	Male CRCA
Q8CG76	1.04796	2.19173e-06	NIA enzymes	Male CRCA
Q9CQ62	0.83144	4.98955e-06	NIA enzymes	Male CRCA
Q8BVI4	0.815604	4.20246e-06	NIA enzymes	Male CRCA
Q6XVG2	0.598725	1.55126e-06	NIA enzymes	Male CRCA
Q8CFX1	2.03933	1.61643e-06	NIA enzymes	Male CRCA
Q91Z53	1.45667	3.98743e-06	NIA enzymes	Male CRCA
O08756	1.00569	5.61722e-06	NIA enzymes	Male CRCA
P56657	0.969232	1.62814e-07	NIA enzymes	Male CRCA
Q91W64	1.72289	1.28875e-06	NIA enzymes	Male CRCA
Q99LB2	1.04673	3.28188e-06	NIA enzymes	Male CRCA
P24456	0.95352	5.27065e-06	NIA enzymes	Male CRCA
Q91YT0	1.1625	1.50793e-06	NIA enzymes	Male CRCA
P50285	0.927308	2.90292e-06	NIA enzymes	Male CRCA
Q8VC28	0.865469	3.64175e-06	NIA enzymes	Male CRCA
Q8VCX1	1.36569	1.93161e-06	NIA enzymes	Male CRCA
P27786	2.24904	3.65393e-08	NIA enzymes	Male CRCA
Q64105	1.23242	1.14405e-09	NIA enzymes	Male CRCA
O70475	0.791301	7.30038e-06	NIA enzymes	Male CRCA
Q99L13	0.615023	5.38071e-06	NIA enzymes	Male CRCA
Q9CY27	1.6549	1.32426e-06	NIA enzymes	Male CRCA
Q99KQ4	1.50046	1.26422e-06	NIA enzymes	Male CRCA
O35945	0.959861	7.24419e-06	NIA enzymes	Male CRCA
Q9DCD0	1.4788	1.70068e-06	NIA enzymes	Male CRCA
Q00519	1.29136	2.05519e-06	NIA enzymes	Male CRCA
Q99MZ7	0.85373	4.82829e-06	NIA enzymes	Male CRCA
P20852	0.342773	3.03184e-06	NIA enzymes	Male CRCA
Q923B6	2.29676	2.62545e-07	NIA enzymes	Male CRCA
P47740	0.437873	5.17727e-06	NIA enzymes	Male CRCA
Q91X91	1.25937	1.56323e-06	NIA enzymes	Male CRCA
Q91X77	0.55674	3.10216e-06	NIA enzymes	Male CRCA
Q9DCQ2	1.16885	3.72735e-06	NIA enzymes	Male CRCA
Q91X52	0.986369	1.56216e-06	NIA enzymes	Male CRCA
Q91WD5	1.06928	1.2297e-06	NIA enzymes	Male CRCA
Q9R092	1.40915	3.93345e-07	NIA enzymes	Male CRCA
P47199	1.18532	2.75995e-06	NIA enzymes	Male CRCA
Q9WV68	1.12564	2.02032e-06	NIA enzymes	Male CRCA
Q8BWF0	0.88398	2.51696e-06	NIA enzymes	Male CRCA
O70503	1.35268	1.28648e-06	NIA enzymes	Male CRCA
P51658	1.4124	7.47775e-07	NIA enzymes	Male CRCA
E9Q5K4	0.647734	1.08291e-06	NIA enzymes	Male CRCA
Q99L04	1.12133	3.50208e-06	NIA enzymes	Male CRCA
Q8BGC4	1.25732	8.46238e-07	NIA enzymes	Male CRCA
P00186	0.470323	4.1017e-06	NIA enzymes	Male CRCA
P00342	2.07808	1.29412e-05	NIA enzymes	Male CRCA
Q9DBB8	1.01938	2.13689e-06	NIA enzymes	Male CRCA
Q923D2	0.956534	1.82356e-06	NIA enzymes	Male CRCA
P06801	0.447282	9.73488e-06	NIA enzymes	Male CRCA
Q68FL4	0.976658	3.81467e-07	NIA enzymes	Male CRCA
O88455	3.05498	5.15872e-07	NIA enzymes	Male CRCA
Q9DCT2	0.876851	5.46579e-07	NIA enzymes	Male CRCA
Q64467	1.19576	2.24553e-05	NIA enzymes	Male CRCA
Q9CXF0	0.883782	1.84666e-06	NIA enzymes	Male CRCA
Q9D6J6	1.0709	1.67591e-06	NIA enzymes	Male CRCA
O54749	0.759744	5.86361e-07	NIA enzymes	Male CRCA
Q9JI75	0.795036	1.13096e-06	NIA enzymes	Male CRCA
P11714	0.824869	2.09415e-06	NIA enzymes	Male CRCA
Q91VT4	1.23821	5.47749e-07	NIA enzymes	Male CRCA
Q8K0C4	3.20856	1.10034e-06	NIA enzymes	Male CRCA
P47791	1.28574	1.64569e-06	NIA enzymes	Male CRCA
P50171	1.30659	1.21666e-06	NIA enzymes	Male CRCA
Q91WR5	0.678238	8.98378e-06	NIA enzymes	Male CRCA
Q64437	1.31814	3.02471e-09	NIA enzymes	Male CRCA
Q9JMH6	1.21459	1.45928e-06	NIA enzymes	Male CRCA
O35728	0.550753	7.81033e-06	NIA enzymes	Male CRCA
Q9D6R2	1.25102	1.09281e-06	NIA enzymes	Male CRCA
Q8K4Z3	1.11085	7.04394e-07	NIA enzymes	Male CRCA
Q9DC70	1.11559	7.27959e-07	NIA enzymes	Male CRCA
Q8K3J1	1.08368	4.46948e-07	NIA enzymes	Male CRCA
Q9R1J0	2.97831	9.51062e-07	NIA enzymes	Male CRCA
P00375	1.23027	5.67965e-07	NIA enzymes	Male CRCA
O54909	1.22019	1.25125e-07	NIA enzymes	Male CRCA
O55239	1.44356	4.56296e-08	NIA enzymes	Male CRCA
Q9DCT1	0.987392	2.93918e-07	NIA enzymes	Male CRCA
Q9EQ06	0.672451	1.36736e-06	NIA enzymes	Male CRCA
Q8CC86	1.39497	1.4676e-06	NIA enzymes	Male CRCA
P26150	0.601854	1.27707e-06	NIA enzymes	Male CRCA
Q9DCX8	1.38613	5.22831e-07	NIA enzymes	Male CRCA
P45376	1.62416	5.8122e-07	NIA enzymes	Male CRCA
Q8VDQ1	1.00487	6.9705e-07	NIA enzymes	Male CRCA
P00184	0.773042	1.1509e-08	NIA enzymes	Male CRCA
Q9CRA4	2.56702	1.30615e-07	NIA enzymes	Male CRCA
Q8VCH6	1.31065	2.86829e-07	NIA enzymes	Male CRCA
Q64FW2	0.770197	2.54336e-06	NIA enzymes	Male CRCA
Q9QYF1	2.46168	1.01352e-06	NIA enzymes	Male CRCA
Q9Z2G9	1.27248	5.04113e-07	NIA enzymes	Male CRCA
Q9EP75	0.842497	5.75706e-07	NIA enzymes	Male CRCA
P03888	1.12101	3.37095e-08	NIA enzymes	Male CRCA
Q71KT5	1.9972	4.23199e-07	NIA enzymes	Male CRCA
Q3ULJ0	1.41469	4.95849e-07	NIA enzymes	Male CRCA
Q9DCS3	1.048	7.38972e-07	NIA enzymes	Male CRCA
P56654	0.690491	4.19936e-07	NIA enzymes	Male CRCA
P53798	2.06247	1.42151e-07	NIA enzymes	Male CRCA
P45377	1.82802	1.62254e-07	NIA enzymes	Male CRCA
Q2TPA8	1.32486	3.93486e-06	NIA enzymes	Male CRCA
A2A974	0.316279	5.25218e-07	NIA enzymes	Male CRCA
Q8R059	1.53172	4.74594e-07	NIA enzymes	Male CRCA
Q9JHU9	2.6383	4.07216e-08	NIA enzymes	Male CRCA
O88736	1.8939	3.65207e-07	NIA enzymes	Male CRCA
Q61694	0.660447	9.99089e-07	NIA enzymes	Male CRCA
P24815	1.13542	1.27707e-06	NIA enzymes	Male CRCA
O70252	1.82026	2.13448e-07	NIA enzymes	Male CRCA
Q9CZ42	1.22972	4.7328e-07	NIA enzymes	Male CRCA
Q9JHW9	1.52899	1.06409e-08	NIA enzymes	Male CRCA
P14901	1.9823	1.02603e-07	NIA enzymes	Male CRCA
O88876	1.07931	5.14203e-08	NIA enzymes	Male CRCA
Q9DCN1	1.16819	1.03377e-06	NIA enzymes	Male CRCA
Q9DBW0	0.445194	5.8525e-07	NIA enzymes	Male CRCA
P15392	0.352725	3.03184e-06	NIA enzymes	Male CRCA
Q8CG72	1.45585	7.38001e-08	NIA enzymes	Male CRCA
Q8K354	2.10476	1.42151e-07	NIA enzymes	Male CRCA
O88833	0.550713	4.90579e-06	NIA enzymes	Male CRCA
P23591	1.09047	4.29864e-07	NIA enzymes	Male CRCA
Q9JLT4	1.23409	5.14663e-07	NIA enzymes	Male CRCA
P03911	1.17915	1.10593e-07	NIA enzymes	Male CRCA
P23475	1.61287	1.53779e-07	NIA enzymes	Male CRCA
Q61578	1.13089	4.62629e-07	NIA enzymes	Male CRCA
P47739	0.740766	3.07046e-09	NIA enzymes	Male CRCA
Q3U9G9	1.37578	2.26137e-07	NIA enzymes	Male CRCA
Q8K023	0.892553	1.91849e-09	NIA enzymes	Male CRCA
Q99JI6	1.55343	6.60638e-07	NIA enzymes	Male CRCA
O09158	1.76219	2.49913e-07	NIA enzymes	Male CRCA
Q8K2I3	1.53606	1.17344e-07	NIA enzymes	Male CRCA
Q922B1	1.00569	3.48696e-07	NIA enzymes	Male CRCA
Q9JKJ9	1.88157	9.03053e-08	NIA enzymes	Male CRCA
Q8VHG0	1.44064	6.62691e-08	NIA enzymes	Male CRCA
Q5M8N4	1.42969	1.6713e-08	NIA enzymes	Male CRCA
Q9CY64	1.13529	4.8454e-07	NIA enzymes	Male CRCA
Q64669	0.833199	1.72413e-07	NIA enzymes	Male CRCA
Q91WL5	0.311502	3.31875e-06	NIA enzymes	Male CRCA
Q9QYY9	1.09348	9.80243e-07	NIA enzymes	Male CRCA
P03921	1.07862	8.13062e-08	NIA enzymes	Male CRCA
Q99N16	0.509733	2.74914e-09	NIA enzymes	Male CRCA
P24547	1.20141	3.37573e-07	NIA enzymes	Male CRCA
Q9D816	0.562448	5.29741e-09	NIA enzymes	Male CRCA
Q6R5N8	1.22245	6.98033e-09	NIA enzymes	Male CRCA
Q99KP3	0.910339	4.65295e-07	NIA enzymes	Male CRCA
Q8VCC1	0.439171	9.19178e-07	NIA enzymes	Male CRCA
Q8CAS9	1.57639	2.42944e-07	NIA enzymes	Male CRCA
Q9DCC4	1.32188	5.31373e-07	NIA enzymes	Male CRCA
Q9ERI6	1.53337	1.42077e-07	NIA enzymes	Male CRCA
Q91YR9	0.98312	7.07332e-08	NIA enzymes	Male CRCA
Q00612	1.7687	2.8298e-07	NIA enzymes	Male CRCA
O55071	0.757551	1.2249e-07	NIA enzymes	Male CRCA
Q711T7	1.53964	9.88156e-08	NIA enzymes	Male CRCA
Q60991	0.370199	6.00173e-07	NIA enzymes	Male CRCA
P56528	2.31116	2.29662e-07	NIA enzymes	Male CRCA
P52019	2.88548	1.27167e-07	NIA enzymes	Male CRCA
O54750	0.896043	9.904e-09	NIA enzymes	Male CRCA
Q9CXR1	1.49764	2.78689e-07	NIA enzymes	Male CRCA
P12791	1.26305	1.2249e-07	NIA enzymes	Male CRCA
P03899	0.871815	7.96571e-09	NIA enzymes	Male CRCA
Q3ULW8	2.52655	9.97906e-08	NIA enzymes	Male CRCA
Q9DB60	1.36094	8.12466e-08	NIA enzymes	Male CRCA
Q6P3D0	1.41641	5.52983e-08	NIA enzymes	Male CRCA
Q91W63	1.45074	1.3879e-08	NIA enzymes	Male CRCA
P50096	1.30705	9.86702e-09	NIA enzymes	Male CRCA
O88962	0.608197	8.99559e-07	NIA enzymes	Male CRCA
Q9EQC1	1.12192	3.05763e-07	NIA enzymes	Male CRCA
Q99J47	1.15436	1.73268e-07	NIA enzymes	Male CRCA
Q9EPA7	1.04952	1.10711e-07	NIA enzymes	Male CRCA
Q8VE38	1.24557	1.01269e-07	NIA enzymes	Male CRCA
P27641	1.4715	2.08235e-07	NIA enzymes	Male CRCA
Q8R104	1.04785	9.65562e-08	NIA enzymes	Male CRCA
P03903	1.14437	8.6719e-08	NIA enzymes	Male CRCA
O88712	1.2243	1.26301e-07	NIA enzymes	Male CRCA
Q8K2C6	0.966983	5.66154e-07	NIA enzymes	Male CRCA
Q3U0B3	1.0644	1.23167e-07	NIA enzymes	Male CRCA
Q9DB73	1.51163	3.13992e-08	NIA enzymes	Male CRCA
Q61093	2.09404	6.82887e-08	NIA enzymes	Male CRCA
P16125	1.40557	1.53957e-07	NIA enzymes	Male CRCA
P16858	1.35128	2.24553e-05	B2 enzymes	Male CRCA
P26443	1.27288	3.01301e-05	B2 enzymes	Male CRCA
Q99LB7	0.836191	1.13979e-05	B2 enzymes	Male CRCA
Q9DBT9	1.05248	8.62803e-06	B2 enzymes	Male CRCA
P97872	1.25348	6.65749e-06	B2 enzymes	Male CRCA
P37040	1.62957	4.86856e-06	B2 enzymes	Male CRCA
Q9R0H0	0.69475	1.21577e-07	B2 enzymes	Male CRCA
P50544	1.2948	8.48146e-06	B2 enzymes	Male CRCA
Q8K2B3	0.996171	7.43155e-06	B2 enzymes	Male CRCA
Q921G7	0.953727	1.00977e-05	B2 enzymes	Male CRCA
Q8VC30	1.17231	1.6776e-05	B2 enzymes	Male CRCA
P51174	1.09828	5.08892e-06	B2 enzymes	Male CRCA
P45952	1.10884	6.68193e-06	B2 enzymes	Male CRCA
Q9Z0X1	1.15169	4.46202e-06	B2 enzymes	Male CRCA
Q9DCN2	1.32124	4.05785e-06	B2 enzymes	Male CRCA
Q8BW75	1.21422	2.79742e-06	B2 enzymes	Male CRCA
Q91WN4	1.09971	2.41677e-06	B2 enzymes	Male CRCA
P58710	1.18544	2.36277e-06	B2 enzymes	Male CRCA
Q8CHR6	1.37909	2.76563e-06	B2 enzymes	Male CRCA
Q9QXD1	1.47936	3.58338e-06	B2 enzymes	Male CRCA
O08749	1.0228	5.91853e-06	B2 enzymes	Male CRCA
Q07417	1.01535	5.31448e-06	B2 enzymes	Male CRCA
Q8BJ64	1.31286	3.73579e-06	B2 enzymes	Male CRCA
Q60759	0.763187	2.60121e-06	B2 enzymes	Male CRCA
Q9JHI5	0.814024	6.98773e-06	B2 enzymes	Male CRCA
G3X982	0.608	3.32324e-06	B2 enzymes	Male CRCA
Q80XL6	0.982764	4.20651e-06	B2 enzymes	Male CRCA
Q7TNG8	1.67387	1.94962e-06	B2 enzymes	Male CRCA
Q9D826	1.1531	2.08774e-06	B2 enzymes	Male CRCA
Q91YT0	1.1625	1.50793e-06	B2 enzymes	Male CRCA
P50285	0.927308	2.90292e-06	B2 enzymes	Male CRCA
Q9WU79	0.94149	1.41323e-06	B2 enzymes	Male CRCA
Q9R112	1.54625	1.32141e-06	B2 enzymes	Male CRCA
Q00519	1.29136	2.05519e-06	B2 enzymes	Male CRCA
Q9WU19	2.03328	9.96571e-07	B2 enzymes	Male CRCA
Q923B6	2.29676	2.62545e-07	B2 enzymes	Male CRCA
Q64133	1.35915	1.99372e-07	B2 enzymes	Male CRCA
Q9D7B6	1.1067	1.03728e-06	B2 enzymes	Male CRCA
Q8VCZ9	1.00757	8.85639e-07	B2 enzymes	Male CRCA
Q9DBL1	0.816754	1.30008e-06	B2 enzymes	Male CRCA
Q9JI75	0.795036	1.13096e-06	B2 enzymes	Male CRCA
P47791	1.28574	1.64569e-06	B2 enzymes	Male CRCA
Q91XF0	1.47713	3.78563e-07	B2 enzymes	Male CRCA
Q9JMH6	1.21459	1.45928e-06	B2 enzymes	Male CRCA
Q8JZN5	0.926123	1.06325e-06	B2 enzymes	Male CRCA
Q9DCX8	1.38613	5.22831e-07	B2 enzymes	Male CRCA
Q8R180	1.59052	1.82181e-07	B2 enzymes	Male CRCA
Q64521	1.05676	1.26746e-06	B2 enzymes	Male CRCA
Q8K370	0.983729	6.59293e-07	B2 enzymes	Male CRCA
Q8VCH6	1.31065	2.86829e-07	B2 enzymes	Male CRCA
Q64FW2	0.770197	2.54336e-06	B2 enzymes	Male CRCA
P56213	1.02362	5.52199e-07	B2 enzymes	Male CRCA
Q9CQF9	1.31097	5.01409e-07	B2 enzymes	Male CRCA
Q8R1S0	1.11176	1.63184e-07	B2 enzymes	Male CRCA
P56380	1.41341	1.3337e-07	B2 enzymes	Male CRCA
Q8R123	1.68139	4.03945e-07	B2 enzymes	Male CRCA
Q91YP0	0.899988	4.58003e-07	B2 enzymes	Male CRCA
Q9JLT4	1.23409	5.14663e-07	B2 enzymes	Male CRCA
P23475	1.61287	1.53779e-07	B2 enzymes	Male CRCA
Q61578	1.13089	4.62629e-07	B2 enzymes	Male CRCA
Q99JI6	1.55343	6.60638e-07	B2 enzymes	Male CRCA
Q8K2I3	1.53606	1.17344e-07	B2 enzymes	Male CRCA
Q8VHG0	1.44064	6.62691e-08	B2 enzymes	Male CRCA
Q64669	0.833199	1.72413e-07	B2 enzymes	Male CRCA
O54754	0.740168	1.21686e-06	B2 enzymes	Male CRCA
Q9EPL9	1.0032	1.78193e-07	B2 enzymes	Male CRCA
Q8CAS9	1.57639	2.42944e-07	B2 enzymes	Male CRCA
P52019	2.88548	1.27167e-07	B2 enzymes	Male CRCA
Q3ULW8	2.52655	9.97906e-08	B2 enzymes	Male CRCA
Q6P3D0	1.41641	5.52983e-08	B2 enzymes	Male CRCA
P27641	1.4715	2.08235e-07	B2 enzymes	Male CRCA
O88712	1.2243	1.26301e-07	B2 enzymes	Male CRCA
Q8R2E9	1.31788	1.85671e-07	B2 enzymes	Male CRCA
Q9DB73	1.51163	3.13992e-08	B2 enzymes	Male CRCA
Q61093	2.09404	6.82887e-08	B2 enzymes	Male CRCA
Q9ET01	0.924094	1.20458e-05	B6 enzymes	Male CRCA
P05202	1.12046	1.76753e-05	B6 enzymes	Male CRCA
P19096	0.981172	2.82043e-05	B6 enzymes	Male CRCA
P29758	0.651489	4.60137e-06	B6 enzymes	Male CRCA
P05201	1.09198	5.85879e-06	B6 enzymes	Male CRCA
Q8VCN5	0.766305	6.6315e-06	B6 enzymes	Male CRCA
Q9CZN7	1.39507	3.04253e-06	B6 enzymes	Male CRCA
Q71RI9	1.18361	1.45233e-06	B6 enzymes	Male CRCA
P61922	0.621689	2.7041e-06	B6 enzymes	Male CRCA
Q91WT9	1.29647	1.54266e-06	B6 enzymes	Male CRCA
P50431	0.922608	4.14079e-06	B6 enzymes	Male CRCA
Q8VBT2	1.34996	3.60939e-06	B6 enzymes	Male CRCA
Q8QZR5	0.954516	1.93511e-06	B6 enzymes	Male CRCA
Q3UEG6	0.992869	2.53639e-06	B6 enzymes	Male CRCA
O35423	1.0393	2.04656e-06	B6 enzymes	Male CRCA
Q91W43	1.16107	2.60995e-06	B6 enzymes	Male CRCA
Q8BGT5	1.22244	1.00819e-06	B6 enzymes	Male CRCA
Q9DBE0	0.996308	6.42438e-06	B6 enzymes	Male CRCA
Q8QZR1	2.38077	2.20586e-07	B6 enzymes	Male CRCA
Q8BTY1	1.44227	6.16417e-07	B6 enzymes	Male CRCA
Q9WVM8	0.657329	1.42435e-06	B6 enzymes	Male CRCA
Q9JLI6	1.45079	3.99953e-07	B6 enzymes	Male CRCA
Q9CXF0	0.883782	1.84666e-06	B6 enzymes	Male CRCA
Q8CI94	1.79564	2.13651e-07	B6 enzymes	Male CRCA
Q91XF0	1.47713	3.78563e-07	B6 enzymes	Male CRCA
O88986	0.685485	7.61939e-07	B6 enzymes	Male CRCA
O88533	1.08807	3.98411e-07	B6 enzymes	Male CRCA
Q80W22	1.04515	8.5027e-07	B6 enzymes	Male CRCA
Q9Z1J3	1.13709	4.63531e-07	B6 enzymes	Male CRCA
Q8R0X7	1.41181	5.72521e-07	B6 enzymes	Male CRCA
Q8CFA2	1.23006	3.23452e-07	B6 enzymes	Male CRCA
Q8K183	0.998332	6.66795e-07	B6 enzymes	Male CRCA
Q6P6M7	1.299	4.18147e-07	B6 enzymes	Male CRCA
Q8BWU8	0.564574	4.55809e-07	B6 enzymes	Male CRCA
P47856	1.73964	1.69557e-07	B6 enzymes	Male CRCA
Q8R238	1.49837	1.2047e-07	B6 enzymes	Male CRCA
Q8VC19	1.06918	9.11238e-08	B6 enzymes	Male CRCA
Q9QZX7	0.761929	3.65448e-07	B6 enzymes	Male CRCA
Q14CH1	0.892349	3.702e-07	B6 enzymes	Male CRCA
Q8BWT1	1.07761	3.5952e-05	PA enzymes	Male CRCA
Q8BMS1	1.14912	1.61106e-05	PA enzymes	Male CRCA
P32020	0.813777	1.37659e-05	PA enzymes	Male CRCA
P54869	0.950227	3.23679e-05	PA enzymes	Male CRCA
Q9EQ20	0.890292	1.31721e-05	PA enzymes	Male CRCA
Q8QZT1	1.0396	1.39028e-05	PA enzymes	Male CRCA
P19096	0.981172	2.82043e-05	PA enzymes	Male CRCA
P41216	0.510531	1.8894e-05	PA enzymes	Male CRCA
Q9R0H0	0.69475	1.21577e-07	PA enzymes	Male CRCA
P50544	1.2948	8.48146e-06	PA enzymes	Male CRCA
Q91VA0	1.05764	6.92703e-06	PA enzymes	Male CRCA
Q99JY0	1.136	7.5405e-06	PA enzymes	Male CRCA
Q8BH95	1.21152	4.48389e-06	PA enzymes	Male CRCA
Q9Z2I8	1.03447	9.57832e-06	PA enzymes	Male CRCA
P51174	1.09828	5.08892e-06	PA enzymes	Male CRCA
Q61425	1.02323	5.29836e-06	PA enzymes	Male CRCA
P45952	1.10884	6.68193e-06	PA enzymes	Male CRCA
Q9DBM2	0.575608	4.34206e-05	PA enzymes	Male CRCA
Q9Z2I9	0.996772	6.57409e-06	PA enzymes	Male CRCA
P51660	0.913003	1.68874e-05	PA enzymes	Male CRCA
Q9WUM5	1.05602	4.0043e-06	PA enzymes	Male CRCA
P15105	0.944133	1.51178e-05	PA enzymes	Male CRCA
Q8VCW8	0.845948	8.27724e-06	PA enzymes	Male CRCA
O35488	0.968488	1.09155e-05	PA enzymes	Male CRCA
Q9QXD1	1.47936	3.58338e-06	PA enzymes	Male CRCA
P53395	1.08108	3.56179e-06	PA enzymes	Male CRCA
P55096	0.722519	1.37152e-05	PA enzymes	Male CRCA
Q4LDG0	1.43427	4.45073e-06	PA enzymes	Male CRCA
Q07417	1.01535	5.31448e-06	PA enzymes	Male CRCA
P52825	0.932932	7.43174e-06	PA enzymes	Male CRCA
Q60759	0.763187	2.60121e-06	PA enzymes	Male CRCA
Q8VCH0	0.396962	6.59083e-06	PA enzymes	Male CRCA
Q9CZU6	1.12523	2.92688e-06	PA enzymes	Male CRCA
Q9JHI5	0.814024	6.98773e-06	PA enzymes	Male CRCA
Q9QXE0	1.14122	5.8902e-06	PA enzymes	Male CRCA
P42125	0.795502	4.07371e-06	PA enzymes	Male CRCA
Q91XE0	0.834208	2.6954e-06	PA enzymes	Male CRCA
Q91ZA3	0.965318	3.16116e-06	PA enzymes	Male CRCA
Q80XL6	0.982764	4.20651e-06	PA enzymes	Male CRCA
Q9CQ62	0.83144	4.98955e-06	PA enzymes	Male CRCA
Q8JZR0	1.35157	4.77734e-06	PA enzymes	Male CRCA
O08756	1.00569	5.61722e-06	PA enzymes	Male CRCA
Q8QZS1	0.920289	1.94034e-06	PA enzymes	Male CRCA
P97742	1.15144	1.77058e-06	PA enzymes	Male CRCA
P38060	1.20457	2.75367e-06	PA enzymes	Male CRCA
Q5FW57	0.904392	1.60729e-06	PA enzymes	Male CRCA
Q8CAY6	1.14811	3.72377e-06	PA enzymes	Male CRCA
Q99MN9	0.901039	3.23853e-06	PA enzymes	Male CRCA
Q9WUR2	1.03312	3.49095e-06	PA enzymes	Male CRCA
Q9CY27	1.6549	1.32426e-06	PA enzymes	Male CRCA
O35386	0.873598	1.17451e-06	PA enzymes	Male CRCA
P16332	1.14247	2.97472e-06	PA enzymes	Male CRCA
Q9D2G2	0.970316	5.04891e-06	PA enzymes	Male CRCA
O09174	1.23753	1.4583e-06	PA enzymes	Male CRCA
Q91X34	1.10205	7.61581e-07	PA enzymes	Male CRCA
Q99MZ7	0.85373	4.82829e-06	PA enzymes	Male CRCA
Q8K2C9	1.80457	1.03913e-06	PA enzymes	Male CRCA
Q99MR8	0.968493	1.97432e-06	PA enzymes	Male CRCA
Q8JZK9	2.3371	3.586e-06	PA enzymes	Male CRCA
O35459	1.24253	3.79262e-06	PA enzymes	Male CRCA
Q9WV68	1.12564	2.02032e-06	PA enzymes	Male CRCA
Q3ULD5	0.924649	1.47521e-06	PA enzymes	Male CRCA
Q9DCY0	0.434097	2.56538e-06	PA enzymes	Male CRCA
O70503	1.35268	1.28648e-06	PA enzymes	Male CRCA
Q9D7B6	1.1067	1.03728e-06	PA enzymes	Male CRCA
Q8BMF4	1.04603	2.30483e-06	PA enzymes	Male CRCA
Q8BGA8	0.884953	1.92672e-06	PA enzymes	Male CRCA
Q9DBL1	0.816754	1.30008e-06	PA enzymes	Male CRCA
Q9DBL7	1.08571	1.09821e-06	PA enzymes	Male CRCA
Q9QXG4	1.62543	2.58324e-06	PA enzymes	Male CRCA
Q8R4N0	1.09809	1.82452e-06	PA enzymes	Male CRCA
Q9JK38	1.4971	4.67388e-07	PA enzymes	Male CRCA
Q9DC50	0.80204	4.16115e-06	PA enzymes	Male CRCA
Q78JN3	1.01154	3.49095e-06	PA enzymes	Male CRCA
P50171	1.30659	1.21666e-06	PA enzymes	Male CRCA
Q921H8	1.02762	1.7543e-05	PA enzymes	Male CRCA
O55137	0.636732	5.20465e-06	PA enzymes	Male CRCA
Q8JZN5	0.926123	1.06325e-06	PA enzymes	Male CRCA
Q99J39	1.16571	9.03237e-07	PA enzymes	Male CRCA
O88986	0.685485	7.61939e-07	PA enzymes	Male CRCA
O88908	1.94569	1.22725e-07	PA enzymes	Male CRCA
Q99P30	0.348608	3.55107e-06	PA enzymes	Male CRCA
P11930	1.12415	2.83188e-07	PA enzymes	Male CRCA
Q5SWU9	1.32622	1.98639e-06	PA enzymes	Male CRCA
Q9D9V3	1.22369	7.6141e-07	PA enzymes	Male CRCA
Q8K370	0.983729	6.59293e-07	PA enzymes	Male CRCA
Q8K0L3	1.06164	3.24842e-08	PA enzymes	Male CRCA
Q61586	1.35886	5.03226e-07	PA enzymes	Male CRCA
Q9D517	1.52568	2.7065e-07	PA enzymes	Male CRCA
Q8K3K7	1.06667	7.79547e-07	PA enzymes	Male CRCA
Q924Z4	0.921634	2.58592e-07	PA enzymes	Male CRCA
Q9DBK0	0.963251	1.79524e-06	PA enzymes	Male CRCA
Q9CQR4	1.11089	1.81018e-06	PA enzymes	Male CRCA
Q91V01	1.27787	4.18986e-07	PA enzymes	Male CRCA
Q32Q92	0.650035	4.99772e-09	PA enzymes	Male CRCA
Q9JLZ3	0.995583	3.01247e-07	PA enzymes	Male CRCA
P13516	0.762483	2.41844e-07	PA enzymes	Male CRCA
E9Q9W4	1.40059	1.92409e-09	PA enzymes	Male CRCA
Q3UNX5	0.683265	8.88897e-07	PA enzymes	Male CRCA
Q6P8J2	1.35673	6.28866e-08	PA enzymes	Male CRCA
O70310	1.2842	4.49186e-07	PA enzymes	Male CRCA
Q9JLJ4	1.14706	2.66819e-08	PA enzymes	Male CRCA
P56380	1.41341	1.3337e-07	PA enzymes	Male CRCA
Q9D3B1	1.99156	6.05061e-07	PA enzymes	Male CRCA
Q14DH7	0.854014	7.56023e-07	PA enzymes	Male CRCA
Q924X2	1.08949	2.40091e-09	PA enzymes	Male CRCA
Q9D2R0	0.799926	9.92692e-07	PA enzymes	Male CRCA
Q61285	2.94154	7.80013e-08	PA enzymes	Male CRCA
Q91WC3	0.550808	5.88e-09	PA enzymes	Male CRCA
O70311	1.18858	8.77615e-08	PA enzymes	Male CRCA
P50295	1.23399	2.65629e-07	PA enzymes	Male CRCA
Q9QYR9	0.956705	1.17998e-06	PA enzymes	Male CRCA
P59266	1.2029	2.78154e-08	PA enzymes	Male CRCA
Q9Z0R9	0.881964	3.28392e-07	PA enzymes	Male CRCA
Q920L1	1.20733	3.58474e-07	PA enzymes	Male CRCA
Q3UUI3	1.15005	1.56952e-07	PA enzymes	Male CRCA
Q8BWN8	0.884649	2.34304e-06	PA enzymes	Male CRCA
Q3URE1	1.07766	4.14696e-07	PA enzymes	Male CRCA
Q9EPL9	1.0032	1.78193e-07	PA enzymes	Male CRCA
Q8R4H7	0.6285	1.6722e-07	PA enzymes	Male CRCA
Q8BRK8	1.36989	1.15323e-07	PA enzymes	Male CRCA
Q7TNE1	0.880921	5.19495e-07	PA enzymes	Male CRCA
Q8BHI7	0.737783	4.58397e-08	PA enzymes	Male CRCA
Q9CR24	1.33829	1.26957e-07	PA enzymes	Male CRCA
Q8R3F5	1.41107	1.97866e-07	PA enzymes	Male CRCA
A2AKK5	1.64568	5.15464e-07	PA enzymes	Male CRCA
P47934	1.80441	6.72164e-07	PA enzymes	Male CRCA
Q6PGB6	1.10335	1.76812e-07	PA enzymes	Male CRCA
Q5EG47	1.4958	1.06759e-07	PA enzymes	Male CRCA
Q8VC19	1.06918	9.11238e-08	PA enzymes	Male CRCA
Q6P3D0	1.41641	5.52983e-08	PA enzymes	Male CRCA
Q9QYR7	1.04067	1.36151e-09	PA enzymes	Male CRCA
P48410	1.12795	1.91548e-07	PA enzymes	Male CRCA
Q3UDW8	2.60664	3.18766e-08	PA enzymes	Male CRCA
Q9QUJ7	1.51015	4.82635e-07	PA enzymes	Male CRCA
Q9DBL9	0.620037	1.73303e-08	PA enzymes	Male CRCA
Q8R2W9	1.26261	2.40736e-08	PA enzymes	Male CRCA
Q8K4K6	1.26261	1.20356e-07	PA enzymes	Male CRCA
Q8BU33	1.33275	1.85686e-07	PA enzymes	Male CRCA
E9Q4Z2	1.16359	1.7535e-06	PA enzymes	Male CRCA
Q9CQF6	0.982681	2.80104e-08	PA enzymes	Male CRCA
Q8CHK3	1.38536	5.95661e-08	PA enzymes	Male CRCA
P16460	0.782698	3.36554e-05	ATP enzymes	Male CRCA
Q05920	1.46218	1.84211e-05	ATP enzymes	Male CRCA
P09411	1.47142	1.42456e-05	ATP enzymes	Male CRCA
P26443	1.27288	3.01301e-05	ATP enzymes	Male CRCA
P56480	0.945295	1.73673e-05	ATP enzymes	Male CRCA
P20029	1.80997	2.05996e-05	ATP enzymes	Male CRCA
Q91X83	1.84508	8.66249e-06	ATP enzymes	Male CRCA
P63038	0.996235	2.59202e-05	ATP enzymes	Male CRCA
P51881	1.21004	1.32627e-05	ATP enzymes	Male CRCA
P55264	1.65901	7.37401e-06	ATP enzymes	Male CRCA
P63017	1.08353	1.44547e-05	ATP enzymes	Male CRCA
P41216	0.510531	1.8894e-05	ATP enzymes	Male CRCA
Q01853	0.96381	9.60022e-06	ATP enzymes	Male CRCA
Q91VA0	1.05764	6.92703e-06	ATP enzymes	Male CRCA
Q8VC30	1.17231	1.6776e-05	ATP enzymes	Male CRCA
Q922D8	0.89222	1.3585e-05	ATP enzymes	Male CRCA
Q8VDN2	1.25736	5.80549e-06	ATP enzymes	Male CRCA
Q9Z2I9	0.996772	6.57409e-06	ATP enzymes	Male CRCA
Q01768	1.45413	3.6483e-06	ATP enzymes	Male CRCA
Q9WUM5	1.05602	4.0043e-06	ATP enzymes	Male CRCA
P15105	0.944133	1.51178e-05	ATP enzymes	Male CRCA
Q8VCW8	0.845948	8.27724e-06	ATP enzymes	Male CRCA
O35488	0.968488	1.09155e-05	ATP enzymes	Male CRCA
P52480	2.15455	1.29498e-06	ATP enzymes	Male CRCA
P55096	0.722519	1.37152e-05	ATP enzymes	Male CRCA
Q4LDG0	1.43427	4.45073e-06	ATP enzymes	Male CRCA
Q02053	1.09244	4.07534e-06	ATP enzymes	Male CRCA
P07901	0.908324	4.55805e-06	ATP enzymes	Male CRCA
P60843	1.50524	2.92569e-06	ATP enzymes	Male CRCA
Q61656	1.56412	1.38086e-06	ATP enzymes	Male CRCA
Q8CGC7	1.37057	3.25798e-06	ATP enzymes	Male CRCA
Q9WTP6	0.761496	3.48101e-06	ATP enzymes	Male CRCA
Q91ZA3	0.965318	3.16116e-06	ATP enzymes	Male CRCA
Q8JZR0	1.35157	4.77734e-06	ATP enzymes	Male CRCA
Q8CGK3	1.07834	2.48059e-06	ATP enzymes	Male CRCA
Q9Z1Q9	1.32693	1.81761e-06	ATP enzymes	Male CRCA
Q922B2	1.30862	2.25313e-06	ATP enzymes	Male CRCA
O55143	1.49038	2.87023e-06	ATP enzymes	Male CRCA
Q62167	1.54819	1.11024e-06	ATP enzymes	Male CRCA
Q8BGQ7	1.31361	2.88094e-06	ATP enzymes	Male CRCA
Q99MN9	0.901039	3.23853e-06	ATP enzymes	Male CRCA
Q9D0R2	1.18376	1.88434e-06	ATP enzymes	Male CRCA
O35386	0.873598	1.17451e-06	ATP enzymes	Male CRCA
P51855	1.68059	7.07151e-07	ATP enzymes	Male CRCA
P97328	1.1994	1.22091e-08	ATP enzymes	Male CRCA
P53657	0.758581	2.90412e-06	ATP enzymes	Male CRCA
Q6PIE5	1.19605	8.85047e-08	ATP enzymes	Male CRCA
Q64516	1.27417	1.6873e-06	ATP enzymes	Male CRCA
P16381	1.54629	1.11024e-06	ATP enzymes	Male CRCA
Q6PIC6	1.2068	9.70562e-08	ATP enzymes	Male CRCA
Q3TNA1	1.42731	1.01299e-06	ATP enzymes	Male CRCA
Q3THS6	2.10573	2.98308e-07	ATP enzymes	Male CRCA
O88428	1.06006	1.94066e-06	ATP enzymes	Male CRCA
Q9Z1N5	1.49066	7.55694e-07	ATP enzymes	Male CRCA
Q8K010	1.14345	2.52637e-06	ATP enzymes	Male CRCA
P31254	1.22848	4.07534e-06	ATP enzymes	Male CRCA
Q99MR8	0.968493	1.97432e-06	ATP enzymes	Male CRCA
P97494	0.74128	2.33842e-06	ATP enzymes	Male CRCA
Q01279	1.76642	1.38324e-06	ATP enzymes	Male CRCA
Q3ULD5	0.924649	1.47521e-06	ATP enzymes	Male CRCA
Q8BP47	1.30954	1.19983e-06	ATP enzymes	Male CRCA
Q8VDW0	1.62587	1.84577e-07	ATP enzymes	Male CRCA
Q9QY30	1.01688	2.28945e-06	ATP enzymes	Male CRCA
P61089	1.38705	8.95084e-07	ATP enzymes	Male CRCA
Q8BGA8	0.884953	1.92672e-06	ATP enzymes	Male CRCA
Q64436	1.17789	8.85047e-08	ATP enzymes	Male CRCA
Q9DBL7	1.08571	1.09821e-06	ATP enzymes	Male CRCA
P97364	1.05463	1.33709e-06	ATP enzymes	Male CRCA
Q9QXG4	1.62543	2.58324e-06	ATP enzymes	Male CRCA
Q99MN1	1.37141	1.06969e-06	ATP enzymes	Male CRCA
P15532	1.35818	7.78156e-07	ATP enzymes	Male CRCA
Q9D0I9	1.40999	1.32839e-06	ATP enzymes	Male CRCA
Q9R0N0	1.31206	6.5147e-07	ATP enzymes	Male CRCA
O70133	1.38377	1.69008e-09	ATP enzymes	Male CRCA
P52792	1.45835	5.15852e-07	ATP enzymes	Male CRCA
Q8BIJ6	1.20644	8.27901e-07	ATP enzymes	Male CRCA
P12382	1.77747	1.80321e-07	ATP enzymes	Male CRCA
Q8QZY2	1.14236	5.42798e-07	ATP enzymes	Male CRCA
Q8BU30	1.1493	1.1377e-06	ATP enzymes	Male CRCA
Q9DBP5	1.26592	9.4345e-07	ATP enzymes	Male CRCA
Q91VR5	1.30069	9.89081e-07	ATP enzymes	Male CRCA
Q9WU65	1.28088	5.25142e-08	ATP enzymes	Male CRCA
P68037	1.47012	6.42685e-07	ATP enzymes	Male CRCA
Q9WUA2	1.38164	9.14685e-07	ATP enzymes	Male CRCA
Q8C0C7	1.25033	6.16345e-07	ATP enzymes	Male CRCA
Q8CC86	1.39497	1.4676e-06	ATP enzymes	Male CRCA
Q91WG8	1.50996	7.45915e-07	ATP enzymes	Male CRCA
Q8BML9	1.54233	8.79815e-07	ATP enzymes	Male CRCA
A2AJL3	1.03407	4.47795e-07	ATP enzymes	Male CRCA
Q9ER72	1.76798	6.49598e-07	ATP enzymes	Male CRCA
P10630	1.05742	5.14376e-07	ATP enzymes	Male CRCA
P26638	1.32398	7.56093e-07	ATP enzymes	Male CRCA
Q5SWU9	1.32622	1.98639e-06	ATP enzymes	Male CRCA
Q64518	1.56588	5.67705e-08	ATP enzymes	Male CRCA
Q8K0L3	1.06164	3.24842e-08	ATP enzymes	Male CRCA
Q9DCL9	1.10329	1.56785e-06	ATP enzymes	Male CRCA
Q8K441	1.46901	8.77713e-07	ATP enzymes	Male CRCA
Q8BMJ2	1.33169	8.78182e-07	ATP enzymes	Male CRCA
Q91VC3	1.56089	2.84032e-07	ATP enzymes	Male CRCA
Q91WQ3	1.29312	1.83924e-08	ATP enzymes	Male CRCA
Q9EPE9	1.58464	4.858e-07	ATP enzymes	Male CRCA
P97855	1.24391	7.37552e-07	ATP enzymes	Male CRCA
Q8VI47	0.935824	9.42693e-07	ATP enzymes	Male CRCA
Q3THK7	1.37264	6.85586e-07	ATP enzymes	Male CRCA
Q8BUV3	0.889843	1.92359e-06	ATP enzymes	Male CRCA
Q60936	0.73192	8.7275e-07	ATP enzymes	Male CRCA
O35286	1.49146	2.9237e-07	ATP enzymes	Male CRCA
P61079	1.35804	3.86608e-07	ATP enzymes	Male CRCA
Q9CZD3	1.294	6.36573e-07	ATP enzymes	Male CRCA
P61087	1.35604	4.57335e-07	ATP enzymes	Male CRCA
Q9JHR7	0.981487	9.375e-07	ATP enzymes	Male CRCA
P70266	1.33841	7.07012e-07	ATP enzymes	Male CRCA
Q9WV85	1.37468	7.17462e-08	ATP enzymes	Male CRCA
P63085	1.46163	2.33155e-07	ATP enzymes	Male CRCA
E9Q9W4	1.40059	1.92409e-09	ATP enzymes	Male CRCA
Q61496	1.08181	1.11024e-06	ATP enzymes	Male CRCA
Q61102	0.9624	4.39298e-07	ATP enzymes	Male CRCA
Q3UNX5	0.683265	8.88897e-07	ATP enzymes	Male CRCA
Q61655	1.74978	4.53998e-07	ATP enzymes	Male CRCA
Q9D110	1.2583	7.02322e-07	ATP enzymes	Male CRCA
Q9D7G0	1.1528	6.57082e-07	ATP enzymes	Male CRCA
Q9R1S7	1.33536	2.73633e-07	ATP enzymes	Male CRCA
O88696	1.2832	5.27761e-07	ATP enzymes	Male CRCA
Q8JZQ2	1.35089	7.07226e-07	ATP enzymes	Male CRCA
Q6Q899	1.69351	3.77823e-07	ATP enzymes	Male CRCA
Q8K183	0.998332	6.66795e-07	ATP enzymes	Male CRCA
P05132	1.3118	3.4343e-08	ATP enzymes	Male CRCA
P61082	1.30422	2.0992e-07	ATP enzymes	Male CRCA
Q9JIK5	1.09468	8.96481e-07	ATP enzymes	Male CRCA
Q9CZ42	1.22972	4.7328e-07	ATP enzymes	Male CRCA
Q6P4T2	1.73272	7.16537e-07	ATP enzymes	Male CRCA
Q04750	1.23775	4.28935e-07	ATP enzymes	Male CRCA
Q9Z1F9	1.56536	2.89152e-07	ATP enzymes	Male CRCA
Q8R123	1.68139	4.03945e-07	ATP enzymes	Male CRCA
P50516	1.48136	5.5506e-07	ATP enzymes	Male CRCA
Q8VDG5	1.06128	2.83516e-07	ATP enzymes	Male CRCA
Q61035	1.11414	6.05326e-07	ATP enzymes	Male CRCA
P47857	1.86291	9.79913e-08	ATP enzymes	Male CRCA
Q9D5J6	1.13475	7.3366e-07	ATP enzymes	Male CRCA
Q9CS42	1.09853	8.09076e-08	ATP enzymes	Male CRCA
P32921	1.42006	3.64258e-07	ATP enzymes	Male CRCA
Q9WV86	1.2773	4.78517e-09	ATP enzymes	Male CRCA
Q04447	1.36151	2.43067e-07	ATP enzymes	Male CRCA
Q9R0M5	0.956948	1.1332e-07	ATP enzymes	Male CRCA
P23475	1.61287	1.53779e-07	ATP enzymes	Male CRCA
P36371	1.69028	1.27171e-07	ATP enzymes	Male CRCA
Q14DH7	0.854014	7.56023e-07	ATP enzymes	Male CRCA
Q6DFW5	0.931769	1.42187e-08	ATP enzymes	Male CRCA
Q63844	1.38041	4.21616e-07	ATP enzymes	Male CRCA
P54823	1.61747	3.34553e-07	ATP enzymes	Male CRCA
Q9EPU0	1.42045	9.31852e-07	ATP enzymes	Male CRCA
Q99KH8	1.72907	1.51794e-07	ATP enzymes	Male CRCA
Q9Z2W1	1.72907	1.437e-07	ATP enzymes	Male CRCA
Q99JT2	1.72907	5.96958e-09	ATP enzymes	Male CRCA
Q9D2R0	0.799926	9.92692e-07	ATP enzymes	Male CRCA
Q61285	2.94154	7.80013e-08	ATP enzymes	Male CRCA
Q91WC3	0.550808	5.88e-09	ATP enzymes	Male CRCA
Q99MJ9	1.0497	3.47055e-08	ATP enzymes	Male CRCA
Q9WUR9	1.20461	6.90569e-07	ATP enzymes	Male CRCA
Q8BFP9	1.02957	1.50149e-07	ATP enzymes	Male CRCA
P46460	1.31967	4.63041e-07	ATP enzymes	Male CRCA
Q8C878	1.29164	1.89644e-07	ATP enzymes	Male CRCA
Q64737	1.31606	1.04136e-06	ATP enzymes	Male CRCA
Q9R008	2.73625	2.46912e-08	ATP enzymes	Male CRCA
A7MCT6	1.3299	2.49073e-07	ATP enzymes	Male CRCA
Q9D5T0	1.15343	3.72845e-07	ATP enzymes	Male CRCA
P49717	2.08042	7.20803e-08	ATP enzymes	Male CRCA
P25911	1.06658	1.98555e-07	ATP enzymes	Male CRCA
P39688	1.06658	1.19991e-08	ATP enzymes	Male CRCA
P08103	1.06658	6.72816e-08	ATP enzymes	Male CRCA
Q04736	1.06658	1.20955e-07	ATP enzymes	Male CRCA
Q501J6	1.20184	4.85177e-07	ATP enzymes	Male CRCA
Q62407	1.89054	9.69842e-09	ATP enzymes	Male CRCA
Q9CQ37	1.76699	1.66205e-08	ATP enzymes	Male CRCA
Q62120	1.04729	3.29864e-08	ATP enzymes	Male CRCA
Q99KK9	0.929974	1.2099e-07	ATP enzymes	Male CRCA
Q9ESW4	1.43175	1.52663e-07	ATP enzymes	Male CRCA
Q8K449	1.49838	1.76513e-08	ATP enzymes	Male CRCA
Q9DBN5	0.705384	1.43687e-06	ATP enzymes	Male CRCA
Q5S006	2.22789	1.84494e-08	ATP enzymes	Male CRCA
P15208	1.59756	1.86015e-07	ATP enzymes	Male CRCA
Q8R0J8	1.17476	1.15934e-07	ATP enzymes	Male CRCA
Q8BH69	1.61565	7.0002e-07	ATP enzymes	Male CRCA
P23249	1.32825	2.48214e-07	ATP enzymes	Male CRCA
Q9D273	1.34602	1.77158e-07	ATP enzymes	Male CRCA
Q8BLY2	1.09568	1.48035e-07	ATP enzymes	Male CRCA
Q3URE1	1.07766	4.14696e-07	ATP enzymes	Male CRCA
B2RX12	1.08699	2.98591e-07	ATP enzymes	Male CRCA
A2CG49	0.623855	2.93653e-08	ATP enzymes	Male CRCA
Q0KL02	0.623855	4.98867e-08	ATP enzymes	Male CRCA
P62254	1.07628	1.01811e-07	ATP enzymes	Male CRCA
P31938	1.15402	2.48341e-07	ATP enzymes	Male CRCA
P58389	1.10334	2.01342e-07	ATP enzymes	Male CRCA
O55229	1.34282	2.75174e-07	ATP enzymes	Male CRCA
Q3V1L4	1.79071	7.4843e-08	ATP enzymes	Male CRCA
Q8BRK8	1.36989	1.15323e-07	ATP enzymes	Male CRCA
Q03963	0.962239	1.29014e-07	ATP enzymes	Male CRCA
P97930	1.03811	8.66435e-08	ATP enzymes	Male CRCA
O70589	1.22611	1.83183e-07	ATP enzymes	Male CRCA
Q60737	1.19363	2.29659e-07	ATP enzymes	Male CRCA
Q6P9R2	0.996947	3.12787e-07	ATP enzymes	Male CRCA
P21440	1.45394	6.84417e-07	ATP enzymes	Male CRCA
Q99JF5	1.7521	2.32998e-07	ATP enzymes	Male CRCA
O55222	1.45783	2.01541e-07	ATP enzymes	Male CRCA
Q711T7	1.53964	9.88156e-08	ATP enzymes	Male CRCA
Q80YD1	0.969885	2.19071e-07	ATP enzymes	Male CRCA
Q80UW5	1.08999	6.4138e-08	ATP enzymes	Male CRCA
Q9Z2B9	1.08999	1.51053e-08	ATP enzymes	Male CRCA
Q61510	1.36088	3.56836e-07	ATP enzymes	Male CRCA
P16092	1.0243	1.20955e-07	ATP enzymes	Male CRCA
Q61851	1.0243	1.20955e-07	ATP enzymes	Male CRCA
P14234	1.0243	1.24014e-08	ATP enzymes	Male CRCA
Q9JKV2	1.0243	1.20955e-07	ATP enzymes	Male CRCA
P18654	1.30222	6.57499e-08	ATP enzymes	Male CRCA
Q3TKT4	0.965386	1.35998e-07	ATP enzymes	Male CRCA
Q6DIC0	0.965386	7.03924e-08	ATP enzymes	Male CRCA
Q9WTM5	1.63625	3.96067e-07	ATP enzymes	Male CRCA
P05480	1.14514	7.32128e-09	ATP enzymes	Male CRCA
Q9WVS8	1.26517	8.98928e-09	ATP enzymes	Male CRCA
A2AKX3	1.13258	6.92148e-09	ATP enzymes	Male CRCA
O88967	1.25494	3.36974e-07	ATP enzymes	Male CRCA
Q6PDQ2	1.32324	3.69608e-07	ATP enzymes	Male CRCA
Q5EG47	1.4958	1.06759e-07	ATP enzymes	Male CRCA
Q9D1G2	1.80129	1.02014e-07	ATP enzymes	Male CRCA
Q63932	1.20384	1.41038e-07	ATP enzymes	Male CRCA
Q6P5D8	1.38475	1.94424e-07	ATP enzymes	Male CRCA
P60122	1.49345	3.71146e-07	ATP enzymes	Male CRCA
Q9JK42	1.45836	1.73777e-07	ATP enzymes	Male CRCA
Q60649	1.91311	2.11786e-07	ATP enzymes	Male CRCA
P46467	1.19524	1.9956e-07	ATP enzymes	Male CRCA
Q8VEJ9	1.19524	4.62798e-08	ATP enzymes	Male CRCA
Q8BYC6	2.30363	1.95456e-07	ATP enzymes	Male CRCA
P47811	1.05922	1.26083e-07	ATP enzymes	Male CRCA
Q64446	1.61968	8.96876e-08	ATP enzymes	Male CRCA
P48962	1.97334	2.14609e-07	ATP enzymes	Male CRCA
Q3U186	1.38583	1.27997e-07	ATP enzymes	Male CRCA
Q8BYL4	1.38909	1.32341e-07	ATP enzymes	Male CRCA
Q91W63	1.45074	1.3879e-08	ATP enzymes	Male CRCA
Q9QX60	1.12704	3.63283e-08	ATP enzymes	Male CRCA
Q9QZ08	1.25662	1.15214e-07	ATP enzymes	Male CRCA
Q810A7	1.60574	1.67837e-07	ATP enzymes	Male CRCA
P47809	1.88608	1.42224e-07	ATP enzymes	Male CRCA
Q9QZS5	0.768891	3.02865e-07	ATP enzymes	Male CRCA
Q8K363	1.01029	1.94602e-07	ATP enzymes	Male CRCA
P48410	1.12795	1.91548e-07	ATP enzymes	Male CRCA
Q569Z5	0.844707	2.94123e-07	ATP enzymes	Male CRCA
O54984	1.04815	1.45744e-07	ATP enzymes	Male CRCA
P70424	1.38341	1.83741e-09	ATP enzymes	Male CRCA
P97310	0.875641	7.72974e-08	ATP enzymes	Male CRCA
Q9JKX6	1.70982	9.46094e-08	ATP enzymes	Male CRCA
Q8CIN4	1.98447	3.55559e-07	ATP enzymes	Male CRCA
Q5SUR0	1.39895	2.14302e-07	ATP enzymes	Male CRCA
Q62172	1.80243	4.44779e-08	ATP enzymes	Male CRCA
P31750	1.16942	7.34262e-08	ATP enzymes	Male CRCA
Q7TT50	1.48605	4.40593e-07	ATP enzymes	Male CRCA
Q9EPA7	1.04952	1.10711e-07	ATP enzymes	Male CRCA
Q9QUJ7	1.51015	4.82635e-07	ATP enzymes	Male CRCA
E9QAM5	1.32827	3.22442e-07	ATP enzymes	Male CRCA
Q9CZU3	1.79405	2.51976e-07	ATP enzymes	Male CRCA
Q60823	1.16122	1.06383e-07	ATP enzymes	Male CRCA
P27641	1.4715	2.08235e-07	ATP enzymes	Male CRCA
Q91VJ4	1.22335	9.40141e-08	ATP enzymes	Male CRCA
O88697	1.48763	5.94469e-09	ATP enzymes	Male CRCA
Q6DTY7	1.11452	6.78149e-09	ATP enzymes	Male CRCA
P70265	1.11452	7.0295e-08	ATP enzymes	Male CRCA
A2BDX3	1.26163	3.14283e-07	ATP enzymes	Male CRCA
Q3UQ84	1.38626	1.69889e-07	ATP enzymes	Male CRCA
P48760	1.02908	3.94481e-08	ATP enzymes	Male CRCA
Q61136	1.83166	1.58369e-07	ATP enzymes	Male CRCA
Q8R2W9	1.26261	2.40736e-08	ATP enzymes	Male CRCA
Q8K4K6	1.26261	1.20356e-07	ATP enzymes	Male CRCA
G5E829	1.74458	4.5511e-07	ATP enzymes	Male CRCA
Q6PGC1	1.09042	3.51038e-07	ATP enzymes	Male CRCA
Q9DB30	1.20712	1.38626e-07	ATP enzymes	Male CRCA
Q9WUA6	1.11171	2.66078e-09	ATP enzymes	Male CRCA
E9Q4Z2	1.16359	1.7535e-06	ATP enzymes	Male CRCA
Q99KY4	1.44239	2.12411e-07	ATP enzymes	Male CRCA
Q9QZX7	0.761929	3.65448e-07	ATP enzymes	Male CRCA
Q9JLN9	1.28693	2.37848e-07	ATP enzymes	Male CRCA
E9Q3L2	1.50438	4.59588e-07	ATP enzymes	Male CRCA
O09110	0.775322	3.08368e-07	ATP enzymes	Male CRCA
Q60855	2.52509	1.35029e-07	ATP enzymes	Male CRCA
Q60967	1.34882	5.41986e-08	ATP enzymes	Male CRCA
E9PZJ8	1.75324	1.99198e-07	ATP enzymes	Male CRCA
Q62095	1.70636	1.61031e-07	ATP enzymes	Male CRCA
P41233	0.87719	1.37403e-07	ATP enzymes	Male CRCA
Q9QZU9	1.03892	3.71772e-08	ATP enzymes	Male CRCA
O54833	1.24396	8.55276e-08	ATP enzymes	Male CRCA
Q03147	1.42935	2.88808e-08	ATP enzymes	Male CRCA
Q64261	1.05501	1.34701e-07	ATP enzymes	Male CRCA
Q9Z1M4	1.34627	3.23143e-09	ATP enzymes	Male CRCA
Q9WUA3	1.24121	9.97753e-08	ATP enzymes	Male CRCA
B2RQC6	1.20067	3.85764e-07	ATP enzymes	Male CRCA
Q3TRM8	0.94206	1.05557e-07	ATP enzymes	Male CRCA
Q91ZW3	0.865329	3.59124e-07	ATP enzymes	Male CRCA
Q8BTI9	1.11911	5.69492e-08	ATP enzymes	Male CRCA
Q920A7	0.741993	2.47303e-07	ATP enzymes	Male CRCA
E9Q555	1.07503	8.7893e-07	ATP enzymes	Male CRCA
Q8R5F7	0.520954	1.50857e-07	ATP enzymes	Male CRCA
Q61687	2.11102	1.55129e-07	ATP enzymes	Male CRCA
Q8R0Y6	0.847835	3.37764e-05	NIA enzymes	Female CRCA
P16858	1.34681	2.24553e-05	NIA enzymes	Female CRCA
P50247	0.97983	2.24022e-05	NIA enzymes	Female CRCA
P47738	0.902284	3.17615e-05	NIA enzymes	Female CRCA
P26443	1.13341	3.01301e-05	NIA enzymes	Female CRCA
P00329	0.918749	3.31722e-05	NIA enzymes	Female CRCA
P06151	2.40479	1.29412e-05	NIA enzymes	Female CRCA
Q8BMS1	1.11336	1.61106e-05	NIA enzymes	Female CRCA
P24270	0.632432	3.4152e-05	NIA enzymes	Female CRCA
Q9EQ20	0.799595	1.31721e-05	NIA enzymes	Female CRCA
Q99K67	1.08439	7.56641e-06	NIA enzymes	Female CRCA
O88844	0.936459	1.39551e-05	NIA enzymes	Female CRCA
P08249	1.02074	1.55745e-05	NIA enzymes	Female CRCA
P19096	0.68846	2.82043e-05	NIA enzymes	Female CRCA
P97872	1.32167	6.65749e-06	NIA enzymes	Female CRCA
P37040	1.20547	4.86856e-06	NIA enzymes	Female CRCA
P24549	0.423844	4.4937e-05	NIA enzymes	Female CRCA
Q8CHT0	0.790374	8.32323e-06	NIA enzymes	Female CRCA
P70694	0.598853	8.98378e-06	NIA enzymes	Female CRCA
O88451	0.792038	7.52286e-06	NIA enzymes	Female CRCA
Q8BH00	0.998132	5.93495e-06	NIA enzymes	Female CRCA
P13707	1.08044	7.30565e-06	NIA enzymes	Female CRCA
Q64442	0.565385	1.59587e-05	NIA enzymes	Female CRCA
P14152	0.745749	1.58314e-05	NIA enzymes	Female CRCA
P28474	1.30496	9.30744e-06	NIA enzymes	Female CRCA
Q9CZS1	1.20228	2.25831e-06	NIA enzymes	Female CRCA
P56593	1.08179	2.57446e-06	NIA enzymes	Female CRCA
Q922D8	0.691532	1.3585e-05	NIA enzymes	Female CRCA
Q78JT3	0.807288	5.58965e-06	NIA enzymes	Female CRCA
Q8VC12	0.936026	4.48975e-06	NIA enzymes	Female CRCA
Q8VCR2	1.53476	2.56943e-06	NIA enzymes	Female CRCA
Q61425	0.796527	5.29836e-06	NIA enzymes	Female CRCA
Q9DBM2	0.492482	4.34206e-05	NIA enzymes	Female CRCA
Q8CIM7	0.790481	2.18212e-06	NIA enzymes	Female CRCA
Q9Z0X1	1.05699	4.46202e-06	NIA enzymes	Female CRCA
Q9DCN2	1.00571	4.05785e-06	NIA enzymes	Female CRCA
P51660	0.880853	1.68874e-05	NIA enzymes	Female CRCA
Q61941	0.891212	4.00183e-06	NIA enzymes	Female CRCA
Q9JLJ2	0.744216	1.58087e-05	NIA enzymes	Female CRCA
Q64458	0.67072	5.00716e-06	NIA enzymes	Female CRCA
P54071	0.810933	4.25878e-06	NIA enzymes	Female CRCA
Q05421	0.411811	5.11707e-06	NIA enzymes	Female CRCA
Q9JII6	0.939649	5.77781e-06	NIA enzymes	Female CRCA
Q91WN4	1.02973	2.41677e-06	NIA enzymes	Female CRCA
Q8CHR6	1.15056	2.76563e-06	NIA enzymes	Female CRCA
O08749	0.960574	5.91853e-06	NIA enzymes	Female CRCA
Q64464	1.354	1.02432e-06	NIA enzymes	Female CRCA
P50172	0.76557	3.61184e-06	NIA enzymes	Female CRCA
Q91VD9	1.08234	4.30527e-06	NIA enzymes	Female CRCA
Q64459	0.66125	7.5037e-06	NIA enzymes	Female CRCA
Q80XN0	0.667266	2.67416e-06	NIA enzymes	Female CRCA
P48758	1.38337	4.18722e-06	NIA enzymes	Female CRCA
Q8CG76	0.908621	2.19173e-06	NIA enzymes	Female CRCA
Q9CQ62	0.722414	4.98955e-06	NIA enzymes	Female CRCA
Q8BVI4	0.683895	4.20246e-06	NIA enzymes	Female CRCA
Q6XVG2	0.427847	1.55126e-06	NIA enzymes	Female CRCA
Q8CFX1	1.53661	1.61643e-06	NIA enzymes	Female CRCA
Q91Z53	1.40454	3.98743e-06	NIA enzymes	Female CRCA
O08756	1.05718	5.61722e-06	NIA enzymes	Female CRCA
P56657	0.374986	1.62814e-07	NIA enzymes	Female CRCA
Q91W64	1.28869	1.28875e-06	NIA enzymes	Female CRCA
Q99LB2	1.04835	3.28188e-06	NIA enzymes	Female CRCA
P24456	0.769469	5.27065e-06	NIA enzymes	Female CRCA
Q91YT0	1.13972	1.50793e-06	NIA enzymes	Female CRCA
P50285	0.580136	2.90292e-06	NIA enzymes	Female CRCA
Q8VC28	0.838064	3.64175e-06	NIA enzymes	Female CRCA
Q8VCX1	1.03739	1.93161e-06	NIA enzymes	Female CRCA
P27786	2.26027	3.65393e-08	NIA enzymes	Female CRCA
Q64105	1.0691	1.14405e-09	NIA enzymes	Female CRCA
O70475	0.791919	7.30038e-06	NIA enzymes	Female CRCA
Q99L13	0.598179	5.38071e-06	NIA enzymes	Female CRCA
Q9CY27	1.13502	1.32426e-06	NIA enzymes	Female CRCA
Q99KQ4	1.31489	1.26422e-06	NIA enzymes	Female CRCA
O35945	0.849425	7.24419e-06	NIA enzymes	Female CRCA
Q9DCD0	1.21098	1.70068e-06	NIA enzymes	Female CRCA
Q00519	1.06197	2.05519e-06	NIA enzymes	Female CRCA
Q99MZ7	0.774585	4.82829e-06	NIA enzymes	Female CRCA
P20852	0.356895	3.03184e-06	NIA enzymes	Female CRCA
Q923B6	1.98311	2.62545e-07	NIA enzymes	Female CRCA
P47740	0.367948	5.17727e-06	NIA enzymes	Female CRCA
Q91X91	1.09477	1.56323e-06	NIA enzymes	Female CRCA
Q91X77	0.390135	3.10216e-06	NIA enzymes	Female CRCA
Q9DCQ2	0.959248	3.72735e-06	NIA enzymes	Female CRCA
Q91X52	0.860566	1.56216e-06	NIA enzymes	Female CRCA
Q91WD5	1.01511	1.2297e-06	NIA enzymes	Female CRCA
Q9R092	0.929633	3.93345e-07	NIA enzymes	Female CRCA
P47199	0.941799	2.75995e-06	NIA enzymes	Female CRCA
Q9WV68	0.878042	2.02032e-06	NIA enzymes	Female CRCA
Q8BWF0	0.818074	2.51696e-06	NIA enzymes	Female CRCA
O70503	1.02656	1.28648e-06	NIA enzymes	Female CRCA
P51658	0.84828	7.47775e-07	NIA enzymes	Female CRCA
E9Q5K4	0.447388	1.08291e-06	NIA enzymes	Female CRCA
Q99L04	0.870094	3.50208e-06	NIA enzymes	Female CRCA
Q8BGC4	1.13106	8.46238e-07	NIA enzymes	Female CRCA
P00186	0.423982	4.1017e-06	NIA enzymes	Female CRCA
P00342	2.10828	1.29412e-05	NIA enzymes	Female CRCA
Q9DBB8	0.918877	2.13689e-06	NIA enzymes	Female CRCA
Q923D2	0.891785	1.82356e-06	NIA enzymes	Female CRCA
P06801	0.44071	9.73488e-06	NIA enzymes	Female CRCA
Q68FL4	0.973693	3.81467e-07	NIA enzymes	Female CRCA
O88455	1.97941	5.15872e-07	NIA enzymes	Female CRCA
Q9DCT2	0.92057	5.46579e-07	NIA enzymes	Female CRCA
Q64467	1.2383	2.24553e-05	NIA enzymes	Female CRCA
Q9CXF0	0.777976	1.84666e-06	NIA enzymes	Female CRCA
Q9D6J6	1.04816	1.67591e-06	NIA enzymes	Female CRCA
O54749	0.674544	5.86361e-07	NIA enzymes	Female CRCA
Q9JI75	0.642875	1.13096e-06	NIA enzymes	Female CRCA
P11714	1.1126	2.09415e-06	NIA enzymes	Female CRCA
Q91VT4	1.1666	5.47749e-07	NIA enzymes	Female CRCA
Q8K0C4	1.99845	1.10034e-06	NIA enzymes	Female CRCA
P47791	1.03955	1.64569e-06	NIA enzymes	Female CRCA
P50171	1.1964	1.21666e-06	NIA enzymes	Female CRCA
Q91WR5	0.610322	8.98378e-06	NIA enzymes	Female CRCA
Q64437	1.30582	3.02471e-09	NIA enzymes	Female CRCA
Q9JMH6	0.970519	1.45928e-06	NIA enzymes	Female CRCA
O35728	0.416664	7.81033e-06	NIA enzymes	Female CRCA
Q9D6R2	0.95738	1.09281e-06	NIA enzymes	Female CRCA
Q8K4Z3	0.957197	7.04394e-07	NIA enzymes	Female CRCA
Q9DC70	1.08729	7.27959e-07	NIA enzymes	Female CRCA
Q8K3J1	1.08911	4.46948e-07	NIA enzymes	Female CRCA
Q9R1J0	1.8903	9.51062e-07	NIA enzymes	Female CRCA
P00375	1.06192	5.67965e-07	NIA enzymes	Female CRCA
O54909	0.815811	1.25125e-07	NIA enzymes	Female CRCA
O55239	1.57485	4.56296e-08	NIA enzymes	Female CRCA
Q9DCT1	0.910285	2.93918e-07	NIA enzymes	Female CRCA
Q9EQ06	0.646237	1.36736e-06	NIA enzymes	Female CRCA
Q8CC86	1.02083	1.4676e-06	NIA enzymes	Female CRCA
P26150	0.662766	1.27707e-06	NIA enzymes	Female CRCA
Q9DCX8	1.0685	5.22831e-07	NIA enzymes	Female CRCA
P45376	1.37187	5.8122e-07	NIA enzymes	Female CRCA
Q8VDQ1	0.863897	6.9705e-07	NIA enzymes	Female CRCA
P00184	0.750989	1.1509e-08	NIA enzymes	Female CRCA
Q9CRA4	1.74512	1.30615e-07	NIA enzymes	Female CRCA
Q8VCH6	0.84926	2.86829e-07	NIA enzymes	Female CRCA
Q64FW2	0.60541	2.54336e-06	NIA enzymes	Female CRCA
Q9QYF1	1.37705	1.01352e-06	NIA enzymes	Female CRCA
Q9Z2G9	1.03455	5.04113e-07	NIA enzymes	Female CRCA
Q9EP75	0.607346	5.75706e-07	NIA enzymes	Female CRCA
P03888	1.07051	3.37095e-08	NIA enzymes	Female CRCA
Q71KT5	1.22374	4.23199e-07	NIA enzymes	Female CRCA
Q3ULJ0	1.1268	4.95849e-07	NIA enzymes	Female CRCA
Q9DCS3	0.895327	7.38972e-07	NIA enzymes	Female CRCA
P56654	0.362014	4.19936e-07	NIA enzymes	Female CRCA
P53798	1.68996	1.42151e-07	NIA enzymes	Female CRCA
P45377	1.53591	1.62254e-07	NIA enzymes	Female CRCA
Q2TPA8	0.847428	3.93486e-06	NIA enzymes	Female CRCA
A2A974	1.18003	5.25218e-07	NIA enzymes	Female CRCA
Q8R059	1.35475	4.74594e-07	NIA enzymes	Female CRCA
Q9JHU9	1.81554	4.07216e-08	NIA enzymes	Female CRCA
O88736	1.44655	3.65207e-07	NIA enzymes	Female CRCA
Q61694	1.2328	9.99089e-07	NIA enzymes	Female CRCA
P24815	1.02375	1.27707e-06	NIA enzymes	Female CRCA
O70252	1.4199	2.13448e-07	NIA enzymes	Female CRCA
Q9CZ42	1.03792	4.7328e-07	NIA enzymes	Female CRCA
Q9JHW9	1.2494	1.06409e-08	NIA enzymes	Female CRCA
P14901	1.64534	1.02603e-07	NIA enzymes	Female CRCA
O88876	0.769146	5.14203e-08	NIA enzymes	Female CRCA
Q9DCN1	1.00808	1.03377e-06	NIA enzymes	Female CRCA
Q9DBW0	0.612229	5.8525e-07	NIA enzymes	Female CRCA
P15392	0.357929	3.03184e-06	NIA enzymes	Female CRCA
Q8CG72	1.20258	7.38001e-08	NIA enzymes	Female CRCA
Q8K354	1.35773	1.42151e-07	NIA enzymes	Female CRCA
O88833	0.234972	4.90579e-06	NIA enzymes	Female CRCA
P23591	1.06308	4.29864e-07	NIA enzymes	Female CRCA
Q9JLT4	0.939653	5.14663e-07	NIA enzymes	Female CRCA
P03911	1.06112	1.10593e-07	NIA enzymes	Female CRCA
P23475	1.94967	1.53779e-07	NIA enzymes	Female CRCA
Q61578	0.968345	4.62629e-07	NIA enzymes	Female CRCA
P47739	0.605521	3.07046e-09	NIA enzymes	Female CRCA
Q3U9G9	1.12115	2.26137e-07	NIA enzymes	Female CRCA
Q8K023	0.823577	1.91849e-09	NIA enzymes	Female CRCA
Q99JI6	1.17126	6.60638e-07	NIA enzymes	Female CRCA
O09158	1.27519	2.49913e-07	NIA enzymes	Female CRCA
Q8K2I3	1.14229	1.17344e-07	NIA enzymes	Female CRCA
Q922B1	0.828278	3.48696e-07	NIA enzymes	Female CRCA
Q9JKJ9	1.4947	9.03053e-08	NIA enzymes	Female CRCA
Q8VHG0	1.19666	6.62691e-08	NIA enzymes	Female CRCA
Q5M8N4	1.15858	1.6713e-08	NIA enzymes	Female CRCA
Q9CY64	1.18417	4.8454e-07	NIA enzymes	Female CRCA
Q64669	0.710846	1.72413e-07	NIA enzymes	Female CRCA
Q91WL5	1.22977	3.31875e-06	NIA enzymes	Female CRCA
Q9QYY9	0.819171	9.80243e-07	NIA enzymes	Female CRCA
P03921	1.06233	8.13062e-08	NIA enzymes	Female CRCA
Q99N16	0.430251	2.74914e-09	NIA enzymes	Female CRCA
P24547	1.16298	3.37573e-07	NIA enzymes	Female CRCA
Q9D816	0.223913	5.29741e-09	NIA enzymes	Female CRCA
Q6R5N8	1.057	6.98033e-09	NIA enzymes	Female CRCA
Q99KP3	0.620268	4.65295e-07	NIA enzymes	Female CRCA
Q8VCC1	0.30976	9.19178e-07	NIA enzymes	Female CRCA
Q8CAS9	1.11197	2.42944e-07	NIA enzymes	Female CRCA
Q9DCC4	1.05465	5.31373e-07	NIA enzymes	Female CRCA
Q9ERI6	1.27128	1.42077e-07	NIA enzymes	Female CRCA
Q91YR9	0.790085	7.07332e-08	NIA enzymes	Female CRCA
Q00612	1.60157	2.8298e-07	NIA enzymes	Female CRCA
O55071	0.763128	1.2249e-07	NIA enzymes	Female CRCA
Q711T7	1.39781	9.88156e-08	NIA enzymes	Female CRCA
Q60991	0.420867	6.00173e-07	NIA enzymes	Female CRCA
P56528	1.68221	2.29662e-07	NIA enzymes	Female CRCA
P52019	1.62235	1.27167e-07	NIA enzymes	Female CRCA
O54750	0.752283	9.904e-09	NIA enzymes	Female CRCA
Q9CXR1	0.738128	2.78689e-07	NIA enzymes	Female CRCA
P12791	0.950155	1.2249e-07	NIA enzymes	Female CRCA
P03899	0.869762	7.96571e-09	NIA enzymes	Female CRCA
Q3ULW8	2.26042	9.97906e-08	NIA enzymes	Female CRCA
Q9DB60	1.11692	8.12466e-08	NIA enzymes	Female CRCA
Q6P3D0	1.03318	5.52983e-08	NIA enzymes	Female CRCA
Q91W63	1.31149	1.3879e-08	NIA enzymes	Female CRCA
P50096	1.00626	9.86702e-09	NIA enzymes	Female CRCA
O88962	0.739753	8.99559e-07	NIA enzymes	Female CRCA
Q9EQC1	0.950324	3.05763e-07	NIA enzymes	Female CRCA
Q99J47	1.05788	1.73268e-07	NIA enzymes	Female CRCA
Q9EPA7	0.77644	1.10711e-07	NIA enzymes	Female CRCA
Q8VE38	0.983335	1.01269e-07	NIA enzymes	Female CRCA
P27641	1.25316	2.08235e-07	NIA enzymes	Female CRCA
Q8R104	1.02142	9.65562e-08	NIA enzymes	Female CRCA
P03903	1.01217	8.6719e-08	NIA enzymes	Female CRCA
O88712	1.19454	1.26301e-07	NIA enzymes	Female CRCA
Q8K2C6	1.07042	5.66154e-07	NIA enzymes	Female CRCA
Q3U0B3	1.11785	1.23167e-07	NIA enzymes	Female CRCA
Q9DB73	1.76135	3.13992e-08	NIA enzymes	Female CRCA
Q61093	1.55094	6.82887e-08	NIA enzymes	Female CRCA
P16125	1.17742	1.53957e-07	NIA enzymes	Female CRCA
P16858	1.34681	2.24553e-05	B2 enzymes	Female CRCA
P26443	1.13341	3.01301e-05	B2 enzymes	Female CRCA
Q99LB7	0.705093	1.13979e-05	B2 enzymes	Female CRCA
Q9DBT9	1.00362	8.62803e-06	B2 enzymes	Female CRCA
P97872	1.32167	6.65749e-06	B2 enzymes	Female CRCA
P37040	1.20547	4.86856e-06	B2 enzymes	Female CRCA
Q9R0H0	0.585942	1.21577e-07	B2 enzymes	Female CRCA
P50544	1.22191	8.48146e-06	B2 enzymes	Female CRCA
Q8K2B3	0.923247	7.43155e-06	B2 enzymes	Female CRCA
Q921G7	0.881283	1.00977e-05	B2 enzymes	Female CRCA
Q8VC30	1.04463	1.6776e-05	B2 enzymes	Female CRCA
P51174	0.960546	5.08892e-06	B2 enzymes	Female CRCA
P45952	0.996544	6.68193e-06	B2 enzymes	Female CRCA
Q9Z0X1	1.05699	4.46202e-06	B2 enzymes	Female CRCA
Q9DCN2	1.00571	4.05785e-06	B2 enzymes	Female CRCA
Q8BW75	0.930149	2.79742e-06	B2 enzymes	Female CRCA
Q91WN4	1.02973	2.41677e-06	B2 enzymes	Female CRCA
P58710	0.975749	2.36277e-06	B2 enzymes	Female CRCA
Q8CHR6	1.15056	2.76563e-06	B2 enzymes	Female CRCA
Q9QXD1	1.41343	3.58338e-06	B2 enzymes	Female CRCA
O08749	0.960574	5.91853e-06	B2 enzymes	Female CRCA
Q07417	0.948161	5.31448e-06	B2 enzymes	Female CRCA
Q8BJ64	1.23418	3.73579e-06	B2 enzymes	Female CRCA
Q60759	0.725953	2.60121e-06	B2 enzymes	Female CRCA
Q9JHI5	0.770514	6.98773e-06	B2 enzymes	Female CRCA
G3X982	0.814587	3.32324e-06	B2 enzymes	Female CRCA
Q80XL6	0.782906	4.20651e-06	B2 enzymes	Female CRCA
Q7TNG8	1.45549	1.94962e-06	B2 enzymes	Female CRCA
Q9D826	0.893339	2.08774e-06	B2 enzymes	Female CRCA
Q91YT0	1.13972	1.50793e-06	B2 enzymes	Female CRCA
P50285	0.580136	2.90292e-06	B2 enzymes	Female CRCA
Q9WU79	0.830041	1.41323e-06	B2 enzymes	Female CRCA
Q9R112	1.32182	1.32141e-06	B2 enzymes	Female CRCA
Q00519	1.06197	2.05519e-06	B2 enzymes	Female CRCA
Q9WU19	2.43083	9.96571e-07	B2 enzymes	Female CRCA
Q923B6	1.98311	2.62545e-07	B2 enzymes	Female CRCA
Q64133	1.01003	1.99372e-07	B2 enzymes	Female CRCA
Q9D7B6	1.10257	1.03728e-06	B2 enzymes	Female CRCA
Q8VCZ9	0.866963	8.85639e-07	B2 enzymes	Female CRCA
Q9DBL1	0.925022	1.30008e-06	B2 enzymes	Female CRCA
Q9JI75	0.642875	1.13096e-06	B2 enzymes	Female CRCA
P47791	1.03955	1.64569e-06	B2 enzymes	Female CRCA
Q91XF0	1.00125	3.78563e-07	B2 enzymes	Female CRCA
Q9JMH6	0.970519	1.45928e-06	B2 enzymes	Female CRCA
Q8JZN5	0.760412	1.06325e-06	B2 enzymes	Female CRCA
Q9DCX8	1.0685	5.22831e-07	B2 enzymes	Female CRCA
Q8R180	1.45122	1.82181e-07	B2 enzymes	Female CRCA
Q64521	1.05756	1.26746e-06	B2 enzymes	Female CRCA
Q8K370	0.877921	6.59293e-07	B2 enzymes	Female CRCA
Q8VCH6	0.84926	2.86829e-07	B2 enzymes	Female CRCA
Q64FW2	0.60541	2.54336e-06	B2 enzymes	Female CRCA
P56213	0.943242	5.52199e-07	B2 enzymes	Female CRCA
Q9CQF9	1.13423	5.01409e-07	B2 enzymes	Female CRCA
Q8R1S0	0.963216	1.63184e-07	B2 enzymes	Female CRCA
P56380	1.18328	1.3337e-07	B2 enzymes	Female CRCA
Q8R123	1.36556	4.03945e-07	B2 enzymes	Female CRCA
Q91YP0	1.08888	4.58003e-07	B2 enzymes	Female CRCA
Q9JLT4	0.939653	5.14663e-07	B2 enzymes	Female CRCA
P23475	1.94967	1.53779e-07	B2 enzymes	Female CRCA
Q61578	0.968345	4.62629e-07	B2 enzymes	Female CRCA
Q99JI6	1.17126	6.60638e-07	B2 enzymes	Female CRCA
Q8K2I3	1.14229	1.17344e-07	B2 enzymes	Female CRCA
Q8VHG0	1.19666	6.62691e-08	B2 enzymes	Female CRCA
Q64669	0.710846	1.72413e-07	B2 enzymes	Female CRCA
O54754	0.775313	1.21686e-06	B2 enzymes	Female CRCA
Q9EPL9	0.779712	1.78193e-07	B2 enzymes	Female CRCA
Q8CAS9	1.11197	2.42944e-07	B2 enzymes	Female CRCA
P52019	1.62235	1.27167e-07	B2 enzymes	Female CRCA
Q3ULW8	2.26042	9.97906e-08	B2 enzymes	Female CRCA
Q6P3D0	1.03318	5.52983e-08	B2 enzymes	Female CRCA
P27641	1.25316	2.08235e-07	B2 enzymes	Female CRCA
O88712	1.19454	1.26301e-07	B2 enzymes	Female CRCA
Q8R2E9	0.887267	1.85671e-07	B2 enzymes	Female CRCA
Q9DB73	1.76135	3.13992e-08	B2 enzymes	Female CRCA
Q61093	1.55094	6.82887e-08	B2 enzymes	Female CRCA
Q9ET01	0.942059	1.20458e-05	B6 enzymes	Female CRCA
P05202	1.07365	1.76753e-05	B6 enzymes	Female CRCA
P19096	0.68846	2.82043e-05	B6 enzymes	Female CRCA
P29758	0.729678	4.60137e-06	B6 enzymes	Female CRCA
P05201	0.866411	5.85879e-06	B6 enzymes	Female CRCA
Q8VCN5	0.687937	6.6315e-06	B6 enzymes	Female CRCA
Q9CZN7	1.38393	3.04253e-06	B6 enzymes	Female CRCA
Q71RI9	0.928748	1.45233e-06	B6 enzymes	Female CRCA
P61922	0.641602	2.7041e-06	B6 enzymes	Female CRCA
Q91WT9	1.04196	1.54266e-06	B6 enzymes	Female CRCA
P50431	0.68864	4.14079e-06	B6 enzymes	Female CRCA
Q8VBT2	1.26566	3.60939e-06	B6 enzymes	Female CRCA
Q8QZR5	0.861882	1.93511e-06	B6 enzymes	Female CRCA
Q3UEG6	0.969855	2.53639e-06	B6 enzymes	Female CRCA
O35423	0.697809	2.04656e-06	B6 enzymes	Female CRCA
Q91W43	1.13941	2.60995e-06	B6 enzymes	Female CRCA
Q8BGT5	1.37254	1.00819e-06	B6 enzymes	Female CRCA
Q9DBE0	1.24829	6.42438e-06	B6 enzymes	Female CRCA
Q8QZR1	2.35389	2.20586e-07	B6 enzymes	Female CRCA
Q8BTY1	1.33989	6.16417e-07	B6 enzymes	Female CRCA
Q9WVM8	0.679012	1.42435e-06	B6 enzymes	Female CRCA
Q9JLI6	1.13491	3.99953e-07	B6 enzymes	Female CRCA
Q9CXF0	0.777976	1.84666e-06	B6 enzymes	Female CRCA
Q8CI94	1.4348	2.13651e-07	B6 enzymes	Female CRCA
Q91XF0	1.00125	3.78563e-07	B6 enzymes	Female CRCA
O88986	0.65806	7.61939e-07	B6 enzymes	Female CRCA
O88533	0.97527	3.98411e-07	B6 enzymes	Female CRCA
Q80W22	0.968796	8.5027e-07	B6 enzymes	Female CRCA
Q9Z1J3	1.05645	4.63531e-07	B6 enzymes	Female CRCA
Q8R0X7	1.03729	5.72521e-07	B6 enzymes	Female CRCA
Q8CFA2	1.14219	3.23452e-07	B6 enzymes	Female CRCA
Q8K183	0.89324	6.66795e-07	B6 enzymes	Female CRCA
Q6P6M7	1.0544	4.18147e-07	B6 enzymes	Female CRCA
Q8BWU8	0.741659	4.55809e-07	B6 enzymes	Female CRCA
P47856	1.68352	1.69557e-07	B6 enzymes	Female CRCA
Q8R238	1.47404	1.2047e-07	B6 enzymes	Female CRCA
Q8VC19	0.621818	9.11238e-08	B6 enzymes	Female CRCA
Q9QZX7	0.709321	3.65448e-07	B6 enzymes	Female CRCA
Q14CH1	0.68443	3.702e-07	B6 enzymes	Female CRCA
Q8BWT1	1.04517	3.5952e-05	PA enzymes	Female CRCA
Q8BMS1	1.11336	1.61106e-05	PA enzymes	Female CRCA
P32020	0.968527	1.37659e-05	PA enzymes	Female CRCA
P54869	1.00023	3.23679e-05	PA enzymes	Female CRCA
Q9EQ20	0.799595	1.31721e-05	PA enzymes	Female CRCA
Q8QZT1	0.954837	1.39028e-05	PA enzymes	Female CRCA
P19096	0.68846	2.82043e-05	PA enzymes	Female CRCA
P41216	0.532829	1.8894e-05	PA enzymes	Female CRCA
Q9R0H0	0.585942	1.21577e-07	PA enzymes	Female CRCA
P50544	1.22191	8.48146e-06	PA enzymes	Female CRCA
Q91VA0	0.877577	6.92703e-06	PA enzymes	Female CRCA
Q99JY0	1.10979	7.5405e-06	PA enzymes	Female CRCA
Q8BH95	1.05234	4.48389e-06	PA enzymes	Female CRCA
Q9Z2I8	0.95491	9.57832e-06	PA enzymes	Female CRCA
P51174	0.960546	5.08892e-06	PA enzymes	Female CRCA
Q61425	0.796527	5.29836e-06	PA enzymes	Female CRCA
P45952	0.996544	6.68193e-06	PA enzymes	Female CRCA
Q9DBM2	0.492482	4.34206e-05	PA enzymes	Female CRCA
Q9Z2I9	0.908565	6.57409e-06	PA enzymes	Female CRCA
P51660	0.880853	1.68874e-05	PA enzymes	Female CRCA
Q9WUM5	0.947171	4.0043e-06	PA enzymes	Female CRCA
P15105	0.700159	1.51178e-05	PA enzymes	Female CRCA
Q8VCW8	0.749084	8.27724e-06	PA enzymes	Female CRCA
O35488	0.705126	1.09155e-05	PA enzymes	Female CRCA
Q9QXD1	1.41343	3.58338e-06	PA enzymes	Female CRCA
P53395	0.971321	3.56179e-06	PA enzymes	Female CRCA
P55096	0.655774	1.37152e-05	PA enzymes	Female CRCA
Q4LDG0	0.989432	4.45073e-06	PA enzymes	Female CRCA
Q07417	0.948161	5.31448e-06	PA enzymes	Female CRCA
P52825	0.871515	7.43174e-06	PA enzymes	Female CRCA
Q60759	0.725953	2.60121e-06	PA enzymes	Female CRCA
Q8VCH0	0.424787	6.59083e-06	PA enzymes	Female CRCA
Q9CZU6	1.01196	2.92688e-06	PA enzymes	Female CRCA
Q9JHI5	0.770514	6.98773e-06	PA enzymes	Female CRCA
Q9QXE0	0.822131	5.8902e-06	PA enzymes	Female CRCA
P42125	0.67972	4.07371e-06	PA enzymes	Female CRCA
Q91XE0	0.719496	2.6954e-06	PA enzymes	Female CRCA
Q91ZA3	0.898122	3.16116e-06	PA enzymes	Female CRCA
Q80XL6	0.782906	4.20651e-06	PA enzymes	Female CRCA
Q9CQ62	0.722414	4.98955e-06	PA enzymes	Female CRCA
Q8JZR0	0.826292	4.77734e-06	PA enzymes	Female CRCA
O08756	1.05718	5.61722e-06	PA enzymes	Female CRCA
Q8QZS1	0.815395	1.94034e-06	PA enzymes	Female CRCA
P97742	0.838008	1.77058e-06	PA enzymes	Female CRCA
P38060	1.14481	2.75367e-06	PA enzymes	Female CRCA
Q5FW57	0.737714	1.60729e-06	PA enzymes	Female CRCA
Q8CAY6	0.79338	3.72377e-06	PA enzymes	Female CRCA
Q99MN9	0.854562	3.23853e-06	PA enzymes	Female CRCA
Q9WUR2	1.00297	3.49095e-06	PA enzymes	Female CRCA
Q9CY27	1.13502	1.32426e-06	PA enzymes	Female CRCA
O35386	1.04751	1.17451e-06	PA enzymes	Female CRCA
P16332	1.11742	2.97472e-06	PA enzymes	Female CRCA
Q9D2G2	0.944646	5.04891e-06	PA enzymes	Female CRCA
O09174	1.11152	1.4583e-06	PA enzymes	Female CRCA
Q91X34	1.08577	7.61581e-07	PA enzymes	Female CRCA
Q99MZ7	0.774585	4.82829e-06	PA enzymes	Female CRCA
Q8K2C9	1.35759	1.03913e-06	PA enzymes	Female CRCA
Q99MR8	0.860392	1.97432e-06	PA enzymes	Female CRCA
Q8JZK9	1.65669	3.586e-06	PA enzymes	Female CRCA
O35459	1.08153	3.79262e-06	PA enzymes	Female CRCA
Q9WV68	0.878042	2.02032e-06	PA enzymes	Female CRCA
Q3ULD5	0.798807	1.47521e-06	PA enzymes	Female CRCA
Q9DCY0	0.54557	2.56538e-06	PA enzymes	Female CRCA
O70503	1.02656	1.28648e-06	PA enzymes	Female CRCA
Q9D7B6	1.10257	1.03728e-06	PA enzymes	Female CRCA
Q8BMF4	0.934888	2.30483e-06	PA enzymes	Female CRCA
Q8BGA8	0.788541	1.92672e-06	PA enzymes	Female CRCA
Q9DBL1	0.925022	1.30008e-06	PA enzymes	Female CRCA
Q9DBL7	0.883271	1.09821e-06	PA enzymes	Female CRCA
Q9QXG4	1.12509	2.58324e-06	PA enzymes	Female CRCA
Q8R4N0	0.99649	1.82452e-06	PA enzymes	Female CRCA
Q9JK38	1.20776	4.67388e-07	PA enzymes	Female CRCA
Q9DC50	0.488584	4.16115e-06	PA enzymes	Female CRCA
Q78JN3	0.973227	3.49095e-06	PA enzymes	Female CRCA
P50171	1.1964	1.21666e-06	PA enzymes	Female CRCA
Q921H8	0.914231	1.7543e-05	PA enzymes	Female CRCA
O55137	0.462336	5.20465e-06	PA enzymes	Female CRCA
Q8JZN5	0.760412	1.06325e-06	PA enzymes	Female CRCA
Q99J39	0.971126	9.03237e-07	PA enzymes	Female CRCA
O88986	0.65806	7.61939e-07	PA enzymes	Female CRCA
O88908	1.70868	1.22725e-07	PA enzymes	Female CRCA
Q99P30	0.451137	3.55107e-06	PA enzymes	Female CRCA
P11930	0.980227	2.83188e-07	PA enzymes	Female CRCA
Q5SWU9	0.938468	1.98639e-06	PA enzymes	Female CRCA
Q9D9V3	0.927006	7.6141e-07	PA enzymes	Female CRCA
Q8K370	0.877921	6.59293e-07	PA enzymes	Female CRCA
Q8K0L3	0.897058	3.24842e-08	PA enzymes	Female CRCA
Q61586	1.03476	5.03226e-07	PA enzymes	Female CRCA
Q9D517	1.333	2.7065e-07	PA enzymes	Female CRCA
Q8K3K7	0.863165	7.79547e-07	PA enzymes	Female CRCA
Q924Z4	0.665599	2.58592e-07	PA enzymes	Female CRCA
Q9DBK0	0.806796	1.79524e-06	PA enzymes	Female CRCA
Q9CQR4	0.819628	1.81018e-06	PA enzymes	Female CRCA
Q91V01	0.937202	4.18986e-07	PA enzymes	Female CRCA
Q32Q92	0.440691	4.99772e-09	PA enzymes	Female CRCA
Q9JLZ3	0.939619	3.01247e-07	PA enzymes	Female CRCA
P13516	0.768623	2.41844e-07	PA enzymes	Female CRCA
E9Q9W4	1.00361	1.92409e-09	PA enzymes	Female CRCA
Q3UNX5	0.696004	8.88897e-07	PA enzymes	Female CRCA
Q6P8J2	0.975539	6.28866e-08	PA enzymes	Female CRCA
O70310	1.07672	4.49186e-07	PA enzymes	Female CRCA
Q9JLJ4	0.801447	2.66819e-08	PA enzymes	Female CRCA
P56380	1.18328	1.3337e-07	PA enzymes	Female CRCA
Q9D3B1	1.13575	6.05061e-07	PA enzymes	Female CRCA
Q14DH7	0.597391	7.56023e-07	PA enzymes	Female CRCA
Q924X2	0.833906	2.40091e-09	PA enzymes	Female CRCA
Q9D2R0	0.697074	9.92692e-07	PA enzymes	Female CRCA
Q61285	1.28448	7.80013e-08	PA enzymes	Female CRCA
Q91WC3	0.561756	5.88e-09	PA enzymes	Female CRCA
O70311	1.0343	8.77615e-08	PA enzymes	Female CRCA
P50295	1.08066	2.65629e-07	PA enzymes	Female CRCA
Q9QYR9	0.82235	1.17998e-06	PA enzymes	Female CRCA
P59266	1.07363	2.78154e-08	PA enzymes	Female CRCA
Q9Z0R9	0.396817	3.28392e-07	PA enzymes	Female CRCA
Q920L1	0.80167	3.58474e-07	PA enzymes	Female CRCA
Q3UUI3	1.04128	1.56952e-07	PA enzymes	Female CRCA
Q8BWN8	0.716548	2.34304e-06	PA enzymes	Female CRCA
Q3URE1	1.00797	4.14696e-07	PA enzymes	Female CRCA
Q9EPL9	0.779712	1.78193e-07	PA enzymes	Female CRCA
Q8R4H7	0.790802	1.6722e-07	PA enzymes	Female CRCA
Q8BRK8	1.13742	1.15323e-07	PA enzymes	Female CRCA
Q7TNE1	0.75646	5.19495e-07	PA enzymes	Female CRCA
Q8BHI7	0.61896	4.58397e-08	PA enzymes	Female CRCA
Q9CR24	1.05129	1.26957e-07	PA enzymes	Female CRCA
Q8R3F5	1.33452	1.97866e-07	PA enzymes	Female CRCA
A2AKK5	1.49989	5.15464e-07	PA enzymes	Female CRCA
P47934	0.95529	6.72164e-07	PA enzymes	Female CRCA
Q6PGB6	1.09138	1.76812e-07	PA enzymes	Female CRCA
Q5EG47	1.05711	1.06759e-07	PA enzymes	Female CRCA
Q8VC19	0.621818	9.11238e-08	PA enzymes	Female CRCA
Q6P3D0	1.03318	5.52983e-08	PA enzymes	Female CRCA
Q9QYR7	0.307692	1.36151e-09	PA enzymes	Female CRCA
P48410	0.936188	1.91548e-07	PA enzymes	Female CRCA
Q3UDW8	2.24879	3.18766e-08	PA enzymes	Female CRCA
Q9QUJ7	1.24391	4.82635e-07	PA enzymes	Female CRCA
Q9DBL9	0.69689	1.73303e-08	PA enzymes	Female CRCA
Q8R2W9	0.841844	2.40736e-08	PA enzymes	Female CRCA
Q8K4K6	0.841844	1.20356e-07	PA enzymes	Female CRCA
Q8BU33	0.887318	1.85686e-07	PA enzymes	Female CRCA
E9Q4Z2	0.74646	1.7535e-06	PA enzymes	Female CRCA
Q9CQF6	0.883158	2.80104e-08	PA enzymes	Female CRCA
Q8CHK3	1.36526	5.95661e-08	PA enzymes	Female CRCA
P16460	0.744165	3.36554e-05	ATP enzymes	Female CRCA
Q05920	1.40554	1.84211e-05	ATP enzymes	Female CRCA
P09411	1.65004	1.42456e-05	ATP enzymes	Female CRCA
P26443	1.13341	3.01301e-05	ATP enzymes	Female CRCA
P56480	0.894465	1.73673e-05	ATP enzymes	Female CRCA
P20029	1.3887	2.05996e-05	ATP enzymes	Female CRCA
Q91X83	1.19241	8.66249e-06	ATP enzymes	Female CRCA
P63038	0.871228	2.59202e-05	ATP enzymes	Female CRCA
P51881	1.10755	1.32627e-05	ATP enzymes	Female CRCA
P55264	1.54866	7.37401e-06	ATP enzymes	Female CRCA
P63017	0.772028	1.44547e-05	ATP enzymes	Female CRCA
P41216	0.532829	1.8894e-05	ATP enzymes	Female CRCA
Q01853	0.867871	9.60022e-06	ATP enzymes	Female CRCA
Q91VA0	0.877577	6.92703e-06	ATP enzymes	Female CRCA
Q8VC30	1.04463	1.6776e-05	ATP enzymes	Female CRCA
Q922D8	0.691532	1.3585e-05	ATP enzymes	Female CRCA
Q8VDN2	1.11818	5.80549e-06	ATP enzymes	Female CRCA
Q9Z2I9	0.908565	6.57409e-06	ATP enzymes	Female CRCA
Q01768	1.39762	3.6483e-06	ATP enzymes	Female CRCA
Q9WUM5	0.947171	4.0043e-06	ATP enzymes	Female CRCA
P15105	0.700159	1.51178e-05	ATP enzymes	Female CRCA
Q8VCW8	0.749084	8.27724e-06	ATP enzymes	Female CRCA
O35488	0.705126	1.09155e-05	ATP enzymes	Female CRCA
P52480	2.08574	1.29498e-06	ATP enzymes	Female CRCA
P55096	0.655774	1.37152e-05	ATP enzymes	Female CRCA
Q4LDG0	0.989432	4.45073e-06	ATP enzymes	Female CRCA
Q02053	1.02159	4.07534e-06	ATP enzymes	Female CRCA
P07901	0.699239	4.55805e-06	ATP enzymes	Female CRCA
P60843	1.27711	2.92569e-06	ATP enzymes	Female CRCA
Q61656	1.39676	1.38086e-06	ATP enzymes	Female CRCA
Q8CGC7	1.17556	3.25798e-06	ATP enzymes	Female CRCA
Q9WTP6	0.681563	3.48101e-06	ATP enzymes	Female CRCA
Q91ZA3	0.898122	3.16116e-06	ATP enzymes	Female CRCA
Q8JZR0	0.826292	4.77734e-06	ATP enzymes	Female CRCA
Q8CGK3	1.01943	2.48059e-06	ATP enzymes	Female CRCA
Q9Z1Q9	1.15559	1.81761e-06	ATP enzymes	Female CRCA
Q922B2	1.1497	2.25313e-06	ATP enzymes	Female CRCA
O55143	1.1083	2.87023e-06	ATP enzymes	Female CRCA
Q62167	1.32233	1.11024e-06	ATP enzymes	Female CRCA
Q8BGQ7	1.10036	2.88094e-06	ATP enzymes	Female CRCA
Q99MN9	0.854562	3.23853e-06	ATP enzymes	Female CRCA
Q9D0R2	0.957543	1.88434e-06	ATP enzymes	Female CRCA
O35386	1.04751	1.17451e-06	ATP enzymes	Female CRCA
P51855	1.44454	7.07151e-07	ATP enzymes	Female CRCA
P97328	1.09638	1.22091e-08	ATP enzymes	Female CRCA
P53657	0.708333	2.90412e-06	ATP enzymes	Female CRCA
Q6PIE5	1.07691	8.85047e-08	ATP enzymes	Female CRCA
Q64516	0.964058	1.6873e-06	ATP enzymes	Female CRCA
P16381	1.31159	1.11024e-06	ATP enzymes	Female CRCA
Q6PIC6	1.08673	9.70562e-08	ATP enzymes	Female CRCA
Q3TNA1	1.18358	1.01299e-06	ATP enzymes	Female CRCA
Q3THS6	1.11867	2.98308e-07	ATP enzymes	Female CRCA
O88428	0.647968	1.94066e-06	ATP enzymes	Female CRCA
Q9Z1N5	1.20765	7.55694e-07	ATP enzymes	Female CRCA
Q8K010	1.01533	2.52637e-06	ATP enzymes	Female CRCA
P31254	1.08035	4.07534e-06	ATP enzymes	Female CRCA
Q99MR8	0.860392	1.97432e-06	ATP enzymes	Female CRCA
P97494	0.629853	2.33842e-06	ATP enzymes	Female CRCA
Q01279	1.40367	1.38324e-06	ATP enzymes	Female CRCA
Q3ULD5	0.798807	1.47521e-06	ATP enzymes	Female CRCA
Q8BP47	1.09386	1.19983e-06	ATP enzymes	Female CRCA
Q8VDW0	1.29576	1.84577e-07	ATP enzymes	Female CRCA
Q9QY30	0.798943	2.28945e-06	ATP enzymes	Female CRCA
P61089	1.18527	8.95084e-07	ATP enzymes	Female CRCA
Q8BGA8	0.788541	1.92672e-06	ATP enzymes	Female CRCA
Q64436	1.05357	8.85047e-08	ATP enzymes	Female CRCA
Q9DBL7	0.883271	1.09821e-06	ATP enzymes	Female CRCA
P97364	1.06104	1.33709e-06	ATP enzymes	Female CRCA
Q9QXG4	1.12509	2.58324e-06	ATP enzymes	Female CRCA
Q99MN1	1.08367	1.06969e-06	ATP enzymes	Female CRCA
P15532	1.29241	7.78156e-07	ATP enzymes	Female CRCA
Q9D0I9	1.18768	1.32839e-06	ATP enzymes	Female CRCA
Q9R0N0	1.26139	6.5147e-07	ATP enzymes	Female CRCA
O70133	1.20565	1.69008e-09	ATP enzymes	Female CRCA
P52792	1.27366	5.15852e-07	ATP enzymes	Female CRCA
Q8BIJ6	1.11672	8.27901e-07	ATP enzymes	Female CRCA
P12382	1.36149	1.80321e-07	ATP enzymes	Female CRCA
Q8QZY2	0.987746	5.42798e-07	ATP enzymes	Female CRCA
Q8BU30	0.950102	1.1377e-06	ATP enzymes	Female CRCA
Q9DBP5	1.17585	9.4345e-07	ATP enzymes	Female CRCA
Q91VR5	1.14835	9.89081e-07	ATP enzymes	Female CRCA
Q9WU65	0.956967	5.25142e-08	ATP enzymes	Female CRCA
P68037	1.21906	6.42685e-07	ATP enzymes	Female CRCA
Q9WUA2	1.03903	9.14685e-07	ATP enzymes	Female CRCA
Q8C0C7	1.00137	6.16345e-07	ATP enzymes	Female CRCA
Q8CC86	1.02083	1.4676e-06	ATP enzymes	Female CRCA
Q91WG8	1.18411	7.45915e-07	ATP enzymes	Female CRCA
Q8BML9	1.24087	8.79815e-07	ATP enzymes	Female CRCA
A2AJL3	0.819224	4.47795e-07	ATP enzymes	Female CRCA
Q9ER72	1.42795	6.49598e-07	ATP enzymes	Female CRCA
P10630	0.94283	5.14376e-07	ATP enzymes	Female CRCA
P26638	1.1384	7.56093e-07	ATP enzymes	Female CRCA
Q5SWU9	0.938468	1.98639e-06	ATP enzymes	Female CRCA
Q64518	1.10921	5.67705e-08	ATP enzymes	Female CRCA
Q8K0L3	0.897058	3.24842e-08	ATP enzymes	Female CRCA
Q9DCL9	1.04074	1.56785e-06	ATP enzymes	Female CRCA
Q8K441	1.21951	8.77713e-07	ATP enzymes	Female CRCA
Q8BMJ2	1.11753	8.78182e-07	ATP enzymes	Female CRCA
Q91VC3	1.37167	2.84032e-07	ATP enzymes	Female CRCA
Q91WQ3	1.04311	1.83924e-08	ATP enzymes	Female CRCA
Q9EPE9	1.28583	4.858e-07	ATP enzymes	Female CRCA
P97855	1.05749	7.37552e-07	ATP enzymes	Female CRCA
Q8VI47	0.839153	9.42693e-07	ATP enzymes	Female CRCA
Q3THK7	1.25974	6.85586e-07	ATP enzymes	Female CRCA
Q8BUV3	0.665053	1.92359e-06	ATP enzymes	Female CRCA
Q60936	0.61208	8.7275e-07	ATP enzymes	Female CRCA
O35286	1.2558	2.9237e-07	ATP enzymes	Female CRCA
P61079	1.36459	3.86608e-07	ATP enzymes	Female CRCA
Q9CZD3	1.08844	6.36573e-07	ATP enzymes	Female CRCA
P61087	1.28853	4.57335e-07	ATP enzymes	Female CRCA
Q9JHR7	0.857648	9.375e-07	ATP enzymes	Female CRCA
P70266	1.22861	7.07012e-07	ATP enzymes	Female CRCA
Q9WV85	1.04556	7.17462e-08	ATP enzymes	Female CRCA
P63085	1.16631	2.33155e-07	ATP enzymes	Female CRCA
E9Q9W4	1.00361	1.92409e-09	ATP enzymes	Female CRCA
Q61496	1.08398	1.11024e-06	ATP enzymes	Female CRCA
Q61102	0.921877	4.39298e-07	ATP enzymes	Female CRCA
Q3UNX5	0.696004	8.88897e-07	ATP enzymes	Female CRCA
Q61655	1.28779	4.53998e-07	ATP enzymes	Female CRCA
Q9D110	1.00117	7.02322e-07	ATP enzymes	Female CRCA
Q9D7G0	0.955114	6.57082e-07	ATP enzymes	Female CRCA
Q9R1S7	1.02918	2.73633e-07	ATP enzymes	Female CRCA
O88696	1.04572	5.27761e-07	ATP enzymes	Female CRCA
Q8JZQ2	1.12382	7.07226e-07	ATP enzymes	Female CRCA
Q6Q899	1.13657	3.77823e-07	ATP enzymes	Female CRCA
Q8K183	0.89324	6.66795e-07	ATP enzymes	Female CRCA
P05132	0.964208	3.4343e-08	ATP enzymes	Female CRCA
P61082	1.08653	2.0992e-07	ATP enzymes	Female CRCA
Q9JIK5	0.925935	8.96481e-07	ATP enzymes	Female CRCA
Q9CZ42	1.03792	4.7328e-07	ATP enzymes	Female CRCA
Q6P4T2	1.38034	7.16537e-07	ATP enzymes	Female CRCA
Q04750	1.01534	4.28935e-07	ATP enzymes	Female CRCA
Q9Z1F9	1.47569	2.89152e-07	ATP enzymes	Female CRCA
Q8R123	1.36556	4.03945e-07	ATP enzymes	Female CRCA
P50516	1.18209	5.5506e-07	ATP enzymes	Female CRCA
Q8VDG5	1.09466	2.83516e-07	ATP enzymes	Female CRCA
Q61035	0.915915	6.05326e-07	ATP enzymes	Female CRCA
P47857	1.68966	9.79913e-08	ATP enzymes	Female CRCA
Q9D5J6	0.93131	7.3366e-07	ATP enzymes	Female CRCA
Q9CS42	0.892251	8.09076e-08	ATP enzymes	Female CRCA
P32921	1.15686	3.64258e-07	ATP enzymes	Female CRCA
Q9WV86	1.07144	4.78517e-09	ATP enzymes	Female CRCA
Q04447	1.12308	2.43067e-07	ATP enzymes	Female CRCA
Q9R0M5	1.11985	1.1332e-07	ATP enzymes	Female CRCA
P23475	1.94967	1.53779e-07	ATP enzymes	Female CRCA
P36371	1.41125	1.27171e-07	ATP enzymes	Female CRCA
Q14DH7	0.597391	7.56023e-07	ATP enzymes	Female CRCA
Q6DFW5	0.956989	1.42187e-08	ATP enzymes	Female CRCA
Q63844	1.0778	4.21616e-07	ATP enzymes	Female CRCA
P54823	1.31753	3.34553e-07	ATP enzymes	Female CRCA
Q9EPU0	0.986693	9.31852e-07	ATP enzymes	Female CRCA
Q99KH8	1.4417	1.51794e-07	ATP enzymes	Female CRCA
Q9Z2W1	1.4417	1.437e-07	ATP enzymes	Female CRCA
Q99JT2	1.4417	5.96958e-09	ATP enzymes	Female CRCA
Q9D2R0	0.697074	9.92692e-07	ATP enzymes	Female CRCA
Q61285	1.28448	7.80013e-08	ATP enzymes	Female CRCA
Q91WC3	0.561756	5.88e-09	ATP enzymes	Female CRCA
Q99MJ9	0.783269	3.47055e-08	ATP enzymes	Female CRCA
Q9WUR9	1.02604	6.90569e-07	ATP enzymes	Female CRCA
Q8BFP9	0.793157	1.50149e-07	ATP enzymes	Female CRCA
P46460	1.12499	4.63041e-07	ATP enzymes	Female CRCA
Q8C878	1.12542	1.89644e-07	ATP enzymes	Female CRCA
Q64737	1.04548	1.04136e-06	ATP enzymes	Female CRCA
Q9R008	1.68979	2.46912e-08	ATP enzymes	Female CRCA
A7MCT6	1.13834	2.49073e-07	ATP enzymes	Female CRCA
Q9D5T0	0.942548	3.72845e-07	ATP enzymes	Female CRCA
P49717	1.72352	7.20803e-08	ATP enzymes	Female CRCA
P25911	0.968145	1.98555e-07	ATP enzymes	Female CRCA
P39688	0.968145	1.19991e-08	ATP enzymes	Female CRCA
P08103	0.968145	6.72816e-08	ATP enzymes	Female CRCA
Q04736	0.968145	1.20955e-07	ATP enzymes	Female CRCA
Q501J6	0.969262	4.85177e-07	ATP enzymes	Female CRCA
Q62407	1.65872	9.69842e-09	ATP enzymes	Female CRCA
Q9CQ37	1.45951	1.66205e-08	ATP enzymes	Female CRCA
Q62120	0.943844	3.29864e-08	ATP enzymes	Female CRCA
Q99KK9	0.782896	1.2099e-07	ATP enzymes	Female CRCA
Q9ESW4	1.00064	1.52663e-07	ATP enzymes	Female CRCA
Q8K449	1.31163	1.76513e-08	ATP enzymes	Female CRCA
Q9DBN5	0.620665	1.43687e-06	ATP enzymes	Female CRCA
Q5S006	1.11306	1.84494e-08	ATP enzymes	Female CRCA
P15208	1.0523	1.86015e-07	ATP enzymes	Female CRCA
Q8R0J8	0.831921	1.15934e-07	ATP enzymes	Female CRCA
Q8BH69	1.37319	7.0002e-07	ATP enzymes	Female CRCA
P23249	1.03712	2.48214e-07	ATP enzymes	Female CRCA
Q9D273	1.14689	1.77158e-07	ATP enzymes	Female CRCA
Q8BLY2	0.932381	1.48035e-07	ATP enzymes	Female CRCA
Q3URE1	1.00797	4.14696e-07	ATP enzymes	Female CRCA
B2RX12	0.984641	2.98591e-07	ATP enzymes	Female CRCA
A2CG49	0.787717	2.93653e-08	ATP enzymes	Female CRCA
Q0KL02	0.787717	4.98867e-08	ATP enzymes	Female CRCA
P62254	1.13033	1.01811e-07	ATP enzymes	Female CRCA
P31938	1.05834	2.48341e-07	ATP enzymes	Female CRCA
P58389	1.03157	2.01342e-07	ATP enzymes	Female CRCA
O55229	1.15295	2.75174e-07	ATP enzymes	Female CRCA
Q3V1L4	1.85853	7.4843e-08	ATP enzymes	Female CRCA
Q8BRK8	1.13742	1.15323e-07	ATP enzymes	Female CRCA
Q03963	1.22034	1.29014e-07	ATP enzymes	Female CRCA
P97930	1.12306	8.66435e-08	ATP enzymes	Female CRCA
O70589	0.931223	1.83183e-07	ATP enzymes	Female CRCA
Q60737	0.927004	2.29659e-07	ATP enzymes	Female CRCA
Q6P9R2	0.914233	3.12787e-07	ATP enzymes	Female CRCA
P21440	1.26734	6.84417e-07	ATP enzymes	Female CRCA
Q99JF5	1.47703	2.32998e-07	ATP enzymes	Female CRCA
O55222	1.17106	2.01541e-07	ATP enzymes	Female CRCA
Q711T7	1.39781	9.88156e-08	ATP enzymes	Female CRCA
Q80YD1	0.856882	2.19071e-07	ATP enzymes	Female CRCA
Q80UW5	0.943573	6.4138e-08	ATP enzymes	Female CRCA
Q9Z2B9	0.943573	1.51053e-08	ATP enzymes	Female CRCA
Q61510	1.22067	3.56836e-07	ATP enzymes	Female CRCA
P16092	0.970822	1.20955e-07	ATP enzymes	Female CRCA
Q61851	0.970822	1.20955e-07	ATP enzymes	Female CRCA
P14234	0.970822	1.24014e-08	ATP enzymes	Female CRCA
Q9JKV2	0.970822	1.20955e-07	ATP enzymes	Female CRCA
P18654	1.22068	6.57499e-08	ATP enzymes	Female CRCA
Q3TKT4	0.831615	1.35998e-07	ATP enzymes	Female CRCA
Q6DIC0	0.831615	7.03924e-08	ATP enzymes	Female CRCA
Q9WTM5	1.30198	3.96067e-07	ATP enzymes	Female CRCA
P05480	0.963706	7.32128e-09	ATP enzymes	Female CRCA
Q9WVS8	1.21274	8.98928e-09	ATP enzymes	Female CRCA
A2AKX3	0.751985	6.92148e-09	ATP enzymes	Female CRCA
O88967	1.02619	3.36974e-07	ATP enzymes	Female CRCA
Q6PDQ2	1.0588	3.69608e-07	ATP enzymes	Female CRCA
Q5EG47	1.05711	1.06759e-07	ATP enzymes	Female CRCA
Q9D1G2	1.23841	1.02014e-07	ATP enzymes	Female CRCA
Q63932	1.14658	1.41038e-07	ATP enzymes	Female CRCA
Q6P5D8	1.28004	1.94424e-07	ATP enzymes	Female CRCA
P60122	1.14846	3.71146e-07	ATP enzymes	Female CRCA
Q9JK42	1.06191	1.73777e-07	ATP enzymes	Female CRCA
Q60649	1.38212	2.11786e-07	ATP enzymes	Female CRCA
P46467	0.918299	1.9956e-07	ATP enzymes	Female CRCA
Q8VEJ9	0.918299	4.62798e-08	ATP enzymes	Female CRCA
Q8BYC6	1.3498	1.95456e-07	ATP enzymes	Female CRCA
P47811	0.735214	1.26083e-07	ATP enzymes	Female CRCA
Q64446	1.85625	8.96876e-08	ATP enzymes	Female CRCA
P48962	1.93547	2.14609e-07	ATP enzymes	Female CRCA
Q3U186	1.18606	1.27997e-07	ATP enzymes	Female CRCA
Q8BYL4	1.19376	1.32341e-07	ATP enzymes	Female CRCA
Q91W63	1.31149	1.3879e-08	ATP enzymes	Female CRCA
Q9QX60	1.13205	3.63283e-08	ATP enzymes	Female CRCA
Q9QZ08	1.02406	1.15214e-07	ATP enzymes	Female CRCA
Q810A7	1.10753	1.67837e-07	ATP enzymes	Female CRCA
P47809	1.37545	1.42224e-07	ATP enzymes	Female CRCA
Q9QZS5	0.734099	3.02865e-07	ATP enzymes	Female CRCA
Q8K363	1.05351	1.94602e-07	ATP enzymes	Female CRCA
P48410	0.936188	1.91548e-07	ATP enzymes	Female CRCA
Q569Z5	0.63718	2.94123e-07	ATP enzymes	Female CRCA
O54984	0.993674	1.45744e-07	ATP enzymes	Female CRCA
P70424	1.06138	1.83741e-09	ATP enzymes	Female CRCA
P97310	0.746208	7.72974e-08	ATP enzymes	Female CRCA
Q9JKX6	1.39082	9.46094e-08	ATP enzymes	Female CRCA
Q8CIN4	2.31512	3.55559e-07	ATP enzymes	Female CRCA
Q5SUR0	1.44084	2.14302e-07	ATP enzymes	Female CRCA
Q62172	1.54021	4.44779e-08	ATP enzymes	Female CRCA
P31750	0.987373	7.34262e-08	ATP enzymes	Female CRCA
Q7TT50	0.848636	4.40593e-07	ATP enzymes	Female CRCA
Q9EPA7	0.77644	1.10711e-07	ATP enzymes	Female CRCA
Q9QUJ7	1.24391	4.82635e-07	ATP enzymes	Female CRCA
E9QAM5	1.10523	3.22442e-07	ATP enzymes	Female CRCA
Q9CZU3	1.42114	2.51976e-07	ATP enzymes	Female CRCA
Q60823	1.02267	1.06383e-07	ATP enzymes	Female CRCA
P27641	1.25316	2.08235e-07	ATP enzymes	Female CRCA
Q91VJ4	0.909491	9.40141e-08	ATP enzymes	Female CRCA
O88697	1.06735	5.94469e-09	ATP enzymes	Female CRCA
Q6DTY7	1.00573	6.78149e-09	ATP enzymes	Female CRCA
P70265	1.00573	7.0295e-08	ATP enzymes	Female CRCA
A2BDX3	1.35043	3.14283e-07	ATP enzymes	Female CRCA
Q3UQ84	1.06053	1.69889e-07	ATP enzymes	Female CRCA
P48760	0.936931	3.94481e-08	ATP enzymes	Female CRCA
Q61136	1.3999	1.58369e-07	ATP enzymes	Female CRCA
Q8R2W9	0.841844	2.40736e-08	ATP enzymes	Female CRCA
Q8K4K6	0.841844	1.20356e-07	ATP enzymes	Female CRCA
G5E829	1.39773	4.5511e-07	ATP enzymes	Female CRCA
Q6PGC1	0.86585	3.51038e-07	ATP enzymes	Female CRCA
Q9DB30	1.12869	1.38626e-07	ATP enzymes	Female CRCA
Q9WUA6	1.07807	2.66078e-09	ATP enzymes	Female CRCA
E9Q4Z2	0.74646	1.7535e-06	ATP enzymes	Female CRCA
Q99KY4	1.18865	2.12411e-07	ATP enzymes	Female CRCA
Q9QZX7	0.709321	3.65448e-07	ATP enzymes	Female CRCA
Q9JLN9	1.2962	2.37848e-07	ATP enzymes	Female CRCA
E9Q3L2	1.44413	4.59588e-07	ATP enzymes	Female CRCA
O09110	0.758287	3.08368e-07	ATP enzymes	Female CRCA
Q60855	1.20709	1.35029e-07	ATP enzymes	Female CRCA
Q60967	1.45998	5.41986e-08	ATP enzymes	Female CRCA
E9PZJ8	2.06796	1.99198e-07	ATP enzymes	Female CRCA
Q62095	1.23037	1.61031e-07	ATP enzymes	Female CRCA
P41233	0.937704	1.37403e-07	ATP enzymes	Female CRCA
Q9QZU9	1.17986	3.71772e-08	ATP enzymes	Female CRCA
O54833	0.792338	8.55276e-08	ATP enzymes	Female CRCA
Q03147	1.39843	2.88808e-08	ATP enzymes	Female CRCA
Q64261	1.22115	1.34701e-07	ATP enzymes	Female CRCA
Q9Z1M4	1.25436	3.23143e-09	ATP enzymes	Female CRCA
Q9WUA3	1.19716	9.97753e-08	ATP enzymes	Female CRCA
B2RQC6	1.09232	3.85764e-07	ATP enzymes	Female CRCA
Q3TRM8	0.937937	1.05557e-07	ATP enzymes	Female CRCA
Q91ZW3	1.18898	3.59124e-07	ATP enzymes	Female CRCA
Q8BTI9	1.0587	5.69492e-08	ATP enzymes	Female CRCA
Q920A7	1.28043	2.47303e-07	ATP enzymes	Female CRCA
E9Q555	0.94919	8.7893e-07	ATP enzymes	Female CRCA
Q8R5F7	0.527123	1.50857e-07	ATP enzymes	Female CRCA
Q61687	1.70638	1.55129e-07	ATP enzymes	Female CRCA
