# Supplementary material for: Decreased liver B vitamin-related enzymes as a metabolic hallmark of cancer cachexia
Source: Nat Commun. 2023 Oct 6;14:6246. doi: 10.1038/s41467-023-41952-w (PMC10558488; doi:10.1038/s41467-023-41952-w)
Supplement: Supplementary file 4 — Source Data [file 41467_2023_41952_MOESM4_ESM.zip › source_data_ed3/FigS9d.xlsx]

## Sheet: FigS8d
up_id	up_ac	ratio_mean	p_value	abd	class	class2
NEUA_MOUSE	Q99KK2	1.65144	0.104482	4.25677e-07	Acylation- related enzymes	CRCA Liver
ASAH1_MOUSE	Q9WV54	1.50406	0.116435	3.98584e-07	Acylation- related enzymes	CRCA Liver
ACNT2_MOUSE	Q8BGG9	1.95556	0.0188807	3.05088e-09	Acylation- related enzymes	CRCA Liver
MBOA7_MOUSE	Q8CHK3	1.21281	0.481609	5.95661e-08	Acylation- related enzymes	CRCA Liver
FABD_MOUSE	Q8R3F5	1.36168	0.0613866	1.97866e-07	Acylation- related enzymes	CRCA Liver
GLCM_MOUSE	P17439	1.41931	0.0494524	2.10082e-07	Acylation- related enzymes	CRCA Liver
PIPNA_MOUSE	P53810	1.33968	0.104484	3.10151e-07	Acylation- related enzymes	CRCA Liver
HGNAT_MOUSE	Q3UDW8	1.84585	0.0270773	3.18766e-08	Acylation- related enzymes	CRCA Liver
ACSL4_MOUSE	Q9QUJ7	1.22816	0.168706	4.82635e-07	Acylation- related enzymes	CRCA Liver
SIAS_MOUSE	Q99J77	1.31501	0.0163847	2.27254e-07	Acylation- related enzymes	CRCA Liver
RENBP_MOUSE	P82343	1.5452	0.0969508	4.62622e-08	Acylation- related enzymes	CRCA Liver
PAG15_MOUSE	Q8VEB4	1.3657	0.0711614	2.11348e-08	Acylation- related enzymes	CRCA Liver
NAAA_MOUSE	Q9D7V9	1.88207	0.213287	1.40486e-08	Acylation- related enzymes	CRCA Liver
ACADV_MOUSE	P50544	1.11646	0.417858	8.48146e-06	Acylation- related enzymes	CRCA Liver
DTD2_MOUSE	Q8BHA3	1.17087	0.0828999	6.03745e-08	Acylation- related enzymes	CRCA Liver
ACYP1_MOUSE	P56376	1.21116	0.0496483	1.38613e-07	Acylation- related enzymes	CRCA Liver
NUD16_MOUSE	Q6P3D0	1.14274	0.036812	5.52983e-08	Acylation- related enzymes	CRCA Liver
GLCNE_MOUSE	Q91WG8	1.24531	0.0032886	7.45915e-07	Acylation- related enzymes	CRCA Liver
CLYBL_MOUSE	Q8R4N0	1.14493	0.0678757	1.82452e-06	Acylation- related enzymes	CRCA Liver
PTPM1_MOUSE	Q66GT5	1.10164	0.37371	7.64323e-08	Acylation- related enzymes	CRCA Liver
PEPD_MOUSE	Q11136	1.14191	0.203755	3.00099e-07	Acylation- related enzymes	CRCA Liver
ACNT1_MOUSE	A2AKK5	1.12626	0.388553	5.15464e-07	Acylation- related enzymes	CRCA Liver
DGAT1_MOUSE	Q9Z2A7	1.3811	0.0286575	1.57835e-07	Acylation- related enzymes	CRCA Liver
THEM4_MOUSE	Q3UUI3	1.04086	0.527168	1.56952e-07	Acylation- related enzymes	CRCA Liver
PLCG1_MOUSE	Q62077	1.08915	0.444879	1.60949e-07	Acylation- related enzymes	CRCA Liver
PTH2_MOUSE	Q8R2Y8	1.07286	0.34406	2.18487e-07	Acylation- related enzymes	CRCA Liver
TGM1_MOUSE	Q9JLF6	1.12275	0.0833636	2.14124e-07	Acylation- related enzymes	CRCA Liver
ECHB_MOUSE	Q99JY0	0.947354	0.74743	7.5405e-06	Acylation- related enzymes	CRCA Liver
PISD_MOUSE	Q8BSF4	1.05219	0.569883	3.73805e-08	Acylation- related enzymes	CRCA Liver
ECHA_MOUSE	Q8BMS1	0.983672	0.937517	1.61106e-05	Acylation- related enzymes	CRCA Liver
MDR3_MOUSE	P21440	1.09021	0.605677	6.84417e-07	Acylation- related enzymes	CRCA Liver
ECI2_MOUSE	Q9WUR2	0.934389	0.521901	3.49095e-06	Acylation- related enzymes	CRCA Liver
DHB8_MOUSE	P50171	1.05575	0.218429	1.21666e-06	Acylation- related enzymes	CRCA Liver
HACD3_MOUSE	Q8K2C9	1.24109	0.102698	1.03913e-06	Acylation- related enzymes	CRCA Liver
PLPL8_MOUSE	Q8K1N1	1.10354	0.0220998	2.7349e-07	Acylation- related enzymes	CRCA Liver
MTP_MOUSE	O08601	1.25647	0.213422	7.9314e-06	Acylation- related enzymes	CRCA Liver
HMGCL_MOUSE	P38060	1.10245	0.0830739	2.75367e-06	Acylation- related enzymes	CRCA Liver
CBR4_MOUSE	Q91VT4	1.00487	0.941211	5.47749e-07	Acylation- related enzymes	CRCA Liver
ARY2_MOUSE	P50295	1.1973	0.103395	2.65629e-07	Acylation- related enzymes	CRCA Liver
PON2_MOUSE	Q62086	1.16721	0.0731058	2.92087e-07	Acylation- related enzymes	CRCA Liver
GPAT1_MOUSE	Q61586	0.936837	0.396904	5.03226e-07	Acylation- related enzymes	CRCA Liver
ACOX2_MOUSE	Q9QXD1	1.28643	0.251668	3.58338e-06	Acylation- related enzymes	CRCA Liver
THIM_MOUSE	Q8BWT1	0.905754	0.440895	3.5952e-05	Acylation- related enzymes	CRCA Liver
OXSM_MOUSE	Q9D404	1.06989	0.163182	3.46729e-07	Acylation- related enzymes	CRCA Liver
HMCS2_MOUSE	P54869	0.929354	0.472637	3.23679e-05	Acylation- related enzymes	CRCA Liver
HMCS1_MOUSE	Q8JZK9	1.54973	0.20935	3.586e-06	Acylation- related enzymes	CRCA Liver
NMT1_MOUSE	O70310	1.09251	0.280523	4.49186e-07	Acylation- related enzymes	CRCA Liver
GNA1_MOUSE	Q9JK38	1.19122	0.205111	4.67388e-07	Acylation- related enzymes	CRCA Liver
MUTA_MOUSE	P16332	0.898636	0.273878	2.97472e-06	Acylation- related enzymes	CRCA Liver
DHB12_MOUSE	O70503	1.09018	0.387742	1.28648e-06	Acylation- related enzymes	CRCA Liver
AUHM_MOUSE	Q9JLZ3	0.872692	0.195661	3.01247e-07	Acylation- related enzymes	CRCA Liver
ACAD9_MOUSE	Q8JZN5	0.915715	0.0846921	1.06325e-06	Acylation- related enzymes	CRCA Liver
ACSA_MOUSE	Q9QXG4	0.999946	0.963478	2.58324e-06	Acylation- related enzymes	CRCA Liver
ECH1_MOUSE	O35459	0.9444	0.594922	3.79262e-06	Acylation- related enzymes	CRCA Liver
CDS2_MOUSE	Q99L43	0.939413	0.436487	3.32573e-07	Acylation- related enzymes	CRCA Liver
NUD19_MOUSE	P11930	1.05988	0.370521	2.83188e-07	Acylation- related enzymes	CRCA Liver
ODB2_MOUSE	P53395	0.827498	0.0702542	3.56179e-06	Acylation- related enzymes	CRCA Liver
HCD2_MOUSE	O08756	0.906078	0.0887121	5.61722e-06	Acylation- related enzymes	CRCA Liver
ECHM_MOUSE	Q8BH95	0.916269	0.300147	4.48389e-06	Acylation- related enzymes	CRCA Liver
TECR_MOUSE	Q9CY27	1.10587	0.297627	1.32426e-06	Acylation- related enzymes	CRCA Liver
CACP_MOUSE	P47934	1.01092	0.864036	6.72164e-07	Acylation- related enzymes	CRCA Liver
MECR_MOUSE	Q9DCS3	0.890586	0.0121236	7.38972e-07	Acylation- related enzymes	CRCA Liver
AMACR_MOUSE	O09174	1.04489	0.649927	1.4583e-06	Acylation- related enzymes	CRCA Liver
ACACA_MOUSE	Q5SWU9	1.03151	0.727751	1.98639e-06	Acylation- related enzymes	CRCA Liver
COASY_MOUSE	Q9DBL7	0.929852	0.0950216	1.09821e-06	Acylation- related enzymes	CRCA Liver
MCEE_MOUSE	Q9D1I5	0.863865	0.0398793	2.53088e-07	Acylation- related enzymes	CRCA Liver
ACAD8_MOUSE	Q9D7B6	0.856289	0.0610936	1.03728e-06	Acylation- related enzymes	CRCA Liver
CISY_MOUSE	Q9CZU6	0.892112	0.116672	2.92688e-06	Acylation- related enzymes	CRCA Liver
ODP2_MOUSE	Q8BMF4	0.83226	0.0524008	2.30483e-06	Acylation- related enzymes	CRCA Liver
ODO2_MOUSE	Q9D2G2	0.90249	0.173696	5.04891e-06	Acylation- related enzymes	CRCA Liver
ACO12_MOUSE	Q9DBK0	0.854154	0.162671	1.79524e-06	Acylation- related enzymes	CRCA Liver
ACADM_MOUSE	P45952	0.876608	0.0995278	6.68193e-06	Acylation- related enzymes	CRCA Liver
PON3_MOUSE	Q62087	0.894969	0.294853	5.88899e-07	Acylation- related enzymes	CRCA Liver
MBOA5_MOUSE	Q91V01	0.919304	0.415846	4.18986e-07	Acylation- related enzymes	CRCA Liver
ACADL_MOUSE	P51174	0.761629	0.111696	5.08892e-06	Acylation- related enzymes	CRCA Liver
PCCB_MOUSE	Q99MN9	0.812683	0.0145374	3.23853e-06	Acylation- related enzymes	CRCA Liver
ACSM3_MOUSE	Q3UNX5	0.945497	0.342561	8.88897e-07	Acylation- related enzymes	CRCA Liver
CPT1A_MOUSE	P97742	0.907341	0.0945978	1.77058e-06	Acylation- related enzymes	CRCA Liver
BAAT_MOUSE	Q91X34	0.95431	0.648143	7.61581e-07	Acylation- related enzymes	CRCA Liver
PLCB_MOUSE	Q8K3K7	1.06284	0.658431	7.79547e-07	Acylation- related enzymes	CRCA Liver
ACADS_MOUSE	Q07417	0.82427	0.0654357	5.31448e-06	Acylation- related enzymes	CRCA Liver
SUCA_MOUSE	Q9WUM5	0.730469	0.0412401	4.0043e-06	Acylation- related enzymes	CRCA Liver
FAHD1_MOUSE	Q8R0F8	0.728472	0.0410745	6.53936e-07	Acylation- related enzymes	CRCA Liver
CERS2_MOUSE	Q924Z4	0.832547	0.110444	2.58592e-07	Acylation- related enzymes	CRCA Liver
MCCB_MOUSE	Q3ULD5	0.763912	0.0439868	1.47521e-06	Acylation- related enzymes	CRCA Liver
AP4A_MOUSE	P56380	0.961965	0.680462	1.3337e-07	Acylation- related enzymes	CRCA Liver
MCCA_MOUSE	Q99MR8	0.763576	0.0106339	1.97432e-06	Acylation- related enzymes	CRCA Liver
SUCB2_MOUSE	Q9Z2I8	0.75059	0.0642205	9.57832e-06	Acylation- related enzymes	CRCA Liver
DCMC_MOUSE	Q99J39	0.8372	0.00726987	9.03237e-07	Acylation- related enzymes	CRCA Liver
HIBCH_MOUSE	Q8QZS1	0.790729	0.00720239	1.94034e-06	Acylation- related enzymes	CRCA Liver
CPT2_MOUSE	P52825	0.822449	0.0223733	7.43174e-06	Acylation- related enzymes	CRCA Liver
PCCA_MOUSE	Q91ZA3	0.815952	0.0194587	3.16116e-06	Acylation- related enzymes	CRCA Liver
SUCB1_MOUSE	Q9Z2I9	0.753063	0.0600633	6.57409e-06	Acylation- related enzymes	CRCA Liver
GLYAT_MOUSE	Q91XE0	0.717307	0.00429509	2.6954e-06	Acylation- related enzymes	CRCA Liver
ECHD1_MOUSE	Q9D9V3	0.896064	0.272346	7.6141e-07	Acylation- related enzymes	CRCA Liver
PIPNB_MOUSE	P53811	1.00646	0.962578	6.85558e-07	Acylation- related enzymes	CRCA Liver
ACD10_MOUSE	Q8K370	0.846288	0.0347953	6.59293e-07	Acylation- related enzymes	CRCA Liver
THIC_MOUSE	Q8CAY6	0.859411	0.0158518	3.72377e-06	Acylation- related enzymes	CRCA Liver
SAC1_MOUSE	Q9EP69	1.15381	0.48182	7.50685e-07	Acylation- related enzymes	CRCA Liver
LPP60_MOUSE	A0JNU3	0.798195	0.232085	9.42768e-07	Acylation- related enzymes	CRCA Liver
ACSM1_MOUSE	Q91VA0	0.720622	0.0124589	6.92703e-06	Acylation- related enzymes	CRCA Liver
THIL_MOUSE	Q8QZT1	0.712116	0.0298877	1.39028e-05	Acylation- related enzymes	CRCA Liver
P20D1_MOUSE	Q8C165	0.806541	0.110851	7.0835e-07	Acylation- related enzymes	CRCA Liver
NAGS_MOUSE	Q8R4H7	0.893475	0.0986614	1.6722e-07	Acylation- related enzymes	CRCA Liver
ACY1_MOUSE	Q99JW2	0.815832	0.00737112	5.02272e-07	Acylation- related enzymes	CRCA Liver
KBL_MOUSE	O88986	0.77473	0.00600517	7.61939e-07	Acylation- related enzymes	CRCA Liver
ACSS3_MOUSE	Q14DH7	0.683082	0.0082157	7.56023e-07	Acylation- related enzymes	CRCA Liver
HACD2_MOUSE	Q9D3B1	0.940235	0.665894	6.05061e-07	Acylation- related enzymes	CRCA Liver
FADS1_MOUSE	Q920L1	1.02812	0.894677	3.58474e-07	Acylation- related enzymes	CRCA Liver
FITM2_MOUSE	P59266	0.777896	0.00637501	2.78154e-08	Acylation- related enzymes	CRCA Liver
HCDH_MOUSE	Q61425	0.715189	0.0132504	5.29836e-06	Acylation- related enzymes	CRCA Liver
ACY3_MOUSE	Q91XE4	0.745479	0.000270251	7.83553e-07	Acylation- related enzymes	CRCA Liver
ACDSB_MOUSE	Q9DBL1	0.8129	0.0517803	1.30008e-06	Acylation- related enzymes	CRCA Liver
AACS_MOUSE	Q9D2R0	0.698454	0.0828683	9.92692e-07	Acylation- related enzymes	CRCA Liver
ACSF2_MOUSE	Q8VCW8	0.732626	0.00997035	8.27724e-06	Acylation- related enzymes	CRCA Liver
EST2C_MOUSE	Q91WG0	0.871439	0.373368	9.16911e-07	Acylation- related enzymes	CRCA Liver
MMSA_MOUSE	Q9EQ20	0.691988	0.00638797	1.31721e-05	Acylation- related enzymes	CRCA Liver
MTMR1_MOUSE	Q9Z2C4	0.863815	0.281127	4.76642e-08	Acylation- related enzymes	CRCA Liver
PAHX_MOUSE	O35386	0.771577	0.0171525	1.17451e-06	Acylation- related enzymes	CRCA Liver
DECR2_MOUSE	Q9WV68	0.762144	0.0403948	2.02032e-06	Acylation- related enzymes	CRCA Liver
PLCE_MOUSE	Q9D1E8	1.23903	0.998322	1.21054e-08	Acylation- related enzymes	CRCA Liver
ACO13_MOUSE	Q9CQR4	0.733106	0.0331276	1.81018e-06	Acylation- related enzymes	CRCA Liver
GLO2_MOUSE	Q99KB8	0.713153	0.00407275	1.53731e-06	Acylation- related enzymes	CRCA Liver
PLCC_MOUSE	Q9D517	1.25933	0.772517	2.7065e-07	Acylation- related enzymes	CRCA Liver
THIKA_MOUSE	Q921H8	0.866549	0.554279	1.7543e-05	Acylation- related enzymes	CRCA Liver
CEPT1_MOUSE	Q8BGS7	0.83934	0.197092	6.83674e-08	Acylation- related enzymes	CRCA Liver
ACSM5_MOUSE	Q8BGA8	0.646998	0.00112003	1.92672e-06	Acylation- related enzymes	CRCA Liver
HACL1_MOUSE	Q9QXE0	0.716264	0.00242447	5.8902e-06	Acylation- related enzymes	CRCA Liver
S27A5_MOUSE	Q4LDG0	0.837554	0.454596	4.45073e-06	Acylation- related enzymes	CRCA Liver
ACOT4_MOUSE	Q8BWN8	0.723953	0.176196	2.34304e-06	Acylation- related enzymes	CRCA Liver
LYPA1_MOUSE	P97823	0.784748	0.0519062	1.00157e-06	Acylation- related enzymes	CRCA Liver
ECI1_MOUSE	P42125	0.567401	0.00761169	4.07371e-06	Acylation- related enzymes	CRCA Liver
DHB4_MOUSE	P51660	0.753395	0.149619	1.68874e-05	Acylation- related enzymes	CRCA Liver
GLYAL_MOUSE	Q5FW57	0.639372	0.0388873	1.60729e-06	Acylation- related enzymes	CRCA Liver
DECR_MOUSE	Q9CQ62	0.582947	0.00490252	4.98955e-06	Acylation- related enzymes	CRCA Liver
GCDH_MOUSE	Q60759	0.608289	0.0027777	2.60121e-06	Acylation- related enzymes	CRCA Liver
ACOT2_MOUSE	Q9QYR9	0.519134	0.000767313	1.17998e-06	Acylation- related enzymes	CRCA Liver
IVD_MOUSE	Q9JHI5	0.62784	0.0185261	6.98773e-06	Acylation- related enzymes	CRCA Liver
ACSL5_MOUSE	Q8JZR0	0.745556	0.260148	4.77734e-06	Acylation- related enzymes	CRCA Liver
ACSF3_MOUSE	Q3URE1	0.929237	0.912126	4.14696e-07	Acylation- related enzymes	CRCA Liver
ABCD3_MOUSE	P55096	0.624289	0.0377442	1.37152e-05	Acylation- related enzymes	CRCA Liver
ACD11_MOUSE	Q80XL6	0.600091	0.00658545	4.20651e-06	Acylation- related enzymes	CRCA Liver
FAS_MOUSE	P19096	0.637987	0.0489476	2.82043e-05	Acylation- related enzymes	CRCA Liver
CHLE_MOUSE	Q03311	0.695242	0.116635	1.75829e-07	Acylation- related enzymes	CRCA Liver
SYNJ1_MOUSE	Q8CHC4	0.732381	0.558738	1.59698e-07	Acylation- related enzymes	CRCA Liver
PECR_MOUSE	Q99MZ7	0.598792	0.00873962	4.82829e-06	Acylation- related enzymes	CRCA Liver
KEG1_MOUSE	Q9DCY0	0.461806	0.000140036	2.56538e-06	Acylation- related enzymes	CRCA Liver
S27A2_MOUSE	O35488	0.571145	0.0277632	1.09155e-05	Acylation- related enzymes	CRCA Liver
CMLO1_MOUSE	Q9JIZ0	0.575661	0.00426448	1.38354e-07	Acylation- related enzymes	CRCA Liver
ACSL1_MOUSE	P41216	0.514166	6.58856e-05	1.8894e-05	Acylation- related enzymes	CRCA Liver
ACOX1_MOUSE	Q9R0H0	0.558675	0.0294934	1.21577e-07	Acylation- related enzymes	CRCA Liver
PON1_MOUSE	P52430	0.583707	0.0381763	2.89012e-06	Acylation- related enzymes	CRCA Liver
OCTC_MOUSE	Q9DC50	0.446748	0.00360283	4.16115e-06	Acylation- related enzymes	CRCA Liver
AAAD_MOUSE	Q99PG0	0.517376	0.0103689	5.81782e-06	Acylation- related enzymes	CRCA Liver
SAT2_MOUSE	Q6P8J2	0.65631	0.25653	6.28866e-08	Acylation- related enzymes	CRCA Liver
PK3C3_MOUSE	Q6PF93	0.527938	0.0168759	8.85983e-08	Acylation- related enzymes	CRCA Liver
ECHP_MOUSE	Q9DBM2	0.453601	0.00225824	4.34206e-05	Acylation- related enzymes	CRCA Liver
ACOT3_MOUSE	Q9QYR7	0.492292	0.0186627	1.36151e-09	Acylation- related enzymes	CRCA Liver
GLNA_MOUSE	P15105	0.653734	0.290498	1.51178e-05	Acylation- related enzymes	CRCA Liver
NUDT7_MOUSE	Q99P30	0.444387	0.0161487	3.55107e-06	Acylation- related enzymes	CRCA Liver
FADS2_MOUSE	Q9Z0R9	0.512233	0.0728351	3.28392e-07	Acylation- related enzymes	CRCA Liver
ACOD1_MOUSE	P13516	0.480552	0.94498	2.41844e-07	Acylation- related enzymes	CRCA Liver
MUTA_MOUSE	P16332	0.898636	0.273878	2.97472e-06	Malonylation- related enzymes	CRCA Liver
MCEE_MOUSE	Q9D1I5	0.863865	0.0398793	2.53088e-07	Malonylation- related enzymes	CRCA Liver
PCCB_MOUSE	Q99MN9	0.812683	0.0145374	3.23853e-06	Malonylation- related enzymes	CRCA Liver
PCCA_MOUSE	Q91ZA3	0.815952	0.0194587	3.16116e-06	Malonylation- related enzymes	CRCA Liver
ECHD1_MOUSE	Q9D9V3	0.896064	0.272346	7.6141e-07	Malonylation- related enzymes	CRCA Liver
ASAH1_MOUSE	Q9WV54	1.50406	0.116435	3.98584e-07	Acetylation- related enzymes	CRCA Liver
PCKGC_MOUSE	Q9Z2V4	1.54075	0.124159	2.66893e-06	Acetylation- related enzymes	CRCA Liver
PYC_MOUSE	Q05920	1.38901	0.0315305	1.84211e-05	Acetylation- related enzymes	CRCA Liver
SIR2_MOUSE	Q8VDQ8	1.06407	0.507616	1.8837e-07	Acetylation- related enzymes	CRCA Liver
CLYBL_MOUSE	Q8R4N0	1.14493	0.0678757	1.82452e-06	Acetylation- related enzymes	CRCA Liver
PA1B2_MOUSE	Q61206	1.15413	0.250427	1.22277e-07	Acetylation- related enzymes	CRCA Liver
NCEH1_MOUSE	Q8BLF1	1.17336	0.127688	2.16219e-07	Acetylation- related enzymes	CRCA Liver
SIAE_MOUSE	P70665	1.25474	0.34939	6.55357e-08	Acetylation- related enzymes	CRCA Liver
ECHB_MOUSE	Q99JY0	0.947354	0.74743	7.5405e-06	Acetylation- related enzymes	CRCA Liver
ODPB_MOUSE	Q9D051	0.92865	0.52097	1.83582e-06	Acetylation- related enzymes	CRCA Liver
HMGCL_MOUSE	P38060	1.10245	0.0830739	2.75367e-06	Acetylation- related enzymes	CRCA Liver
PON2_MOUSE	Q62086	1.16721	0.0731058	2.92087e-07	Acetylation- related enzymes	CRCA Liver
FAAA_MOUSE	P35505	1.04917	0.198796	1.18897e-05	Acetylation- related enzymes	CRCA Liver
MDHM_MOUSE	P08249	0.957308	0.547091	1.55745e-05	Acetylation- related enzymes	CRCA Liver
AATM_MOUSE	P05202	0.983301	0.831283	1.76753e-05	Acetylation- related enzymes	CRCA Liver
THIM_MOUSE	Q8BWT1	0.905754	0.440895	3.5952e-05	Acetylation- related enzymes	CRCA Liver
HMCS2_MOUSE	P54869	0.929354	0.472637	3.23679e-05	Acetylation- related enzymes	CRCA Liver
HMCS1_MOUSE	Q8JZK9	1.54973	0.20935	3.586e-06	Acetylation- related enzymes	CRCA Liver
ODPA_MOUSE	P35486	0.98975	0.93825	1.96094e-06	Acetylation- related enzymes	CRCA Liver
ACSA_MOUSE	Q9QXG4	0.999946	0.963478	2.58324e-06	Acetylation- related enzymes	CRCA Liver
HCD2_MOUSE	O08756	0.906078	0.0887121	5.61722e-06	Acetylation- related enzymes	CRCA Liver
CACP_MOUSE	P47934	1.01092	0.864036	6.72164e-07	Acetylation- related enzymes	CRCA Liver
MCAT_MOUSE	Q9Z2Z6	1.02848	0.868866	2.98858e-06	Acetylation- related enzymes	CRCA Liver
ACACA_MOUSE	Q5SWU9	1.03151	0.727751	1.98639e-06	Acetylation- related enzymes	CRCA Liver
CISY_MOUSE	Q9CZU6	0.892112	0.116672	2.92688e-06	Acetylation- related enzymes	CRCA Liver
ODP2_MOUSE	Q8BMF4	0.83226	0.0524008	2.30483e-06	Acetylation- related enzymes	CRCA Liver
ACO12_MOUSE	Q9DBK0	0.854154	0.162671	1.79524e-06	Acetylation- related enzymes	CRCA Liver
PON3_MOUSE	Q62087	0.894969	0.294853	5.88899e-07	Acetylation- related enzymes	CRCA Liver
HOT_MOUSE	Q8R0N6	0.792447	0.0873549	6.82992e-07	Acetylation- related enzymes	CRCA Liver
FAHD1_MOUSE	Q8R0F8	0.728472	0.0410745	6.53936e-07	Acetylation- related enzymes	CRCA Liver
AATC_MOUSE	P05201	0.871209	0.0783544	5.85879e-06	Acetylation- related enzymes	CRCA Liver
DCMC_MOUSE	Q99J39	0.8372	0.00726987	9.03237e-07	Acetylation- related enzymes	CRCA Liver
ASPD_MOUSE	Q9DCQ2	0.945603	0.448396	3.72735e-06	Acetylation- related enzymes	CRCA Liver
NIT2_MOUSE	Q9JHW2	0.850146	0.0254069	3.3012e-06	Acetylation- related enzymes	CRCA Liver
MAAI_MOUSE	Q9WVL0	0.826248	0.0164732	7.51252e-06	Acetylation- related enzymes	CRCA Liver
THIC_MOUSE	Q8CAY6	0.859411	0.0158518	3.72377e-06	Acetylation- related enzymes	CRCA Liver
LPP60_MOUSE	A0JNU3	0.798195	0.232085	9.42768e-07	Acetylation- related enzymes	CRCA Liver
THIL_MOUSE	Q8QZT1	0.712116	0.0298877	1.39028e-05	Acetylation- related enzymes	CRCA Liver
ACY1_MOUSE	Q99JW2	0.815832	0.00737112	5.02272e-07	Acetylation- related enzymes	CRCA Liver
KBL_MOUSE	O88986	0.77473	0.00600517	7.61939e-07	Acetylation- related enzymes	CRCA Liver
GAMT_MOUSE	O35969	0.757022	0.0043955	7.45677e-07	Acetylation- related enzymes	CRCA Liver
ACSS3_MOUSE	Q14DH7	0.683082	0.0082157	7.56023e-07	Acetylation- related enzymes	CRCA Liver
PAFA2_MOUSE	Q8VDG7	0.98011	0.965979	4.86583e-07	Acetylation- related enzymes	CRCA Liver
HCDH_MOUSE	Q61425	0.715189	0.0132504	5.29836e-06	Acetylation- related enzymes	CRCA Liver
ACY3_MOUSE	Q91XE4	0.745479	0.000270251	7.83553e-07	Acetylation- related enzymes	CRCA Liver
AACS_MOUSE	Q9D2R0	0.698454	0.0828683	9.92692e-07	Acetylation- related enzymes	CRCA Liver
MMSA_MOUSE	Q9EQ20	0.691988	0.00638797	1.31721e-05	Acetylation- related enzymes	CRCA Liver
FMO5_MOUSE	P97872	0.968711	0.957087	6.65749e-06	Acetylation- related enzymes	CRCA Liver
THIKA_MOUSE	Q921H8	0.866549	0.554279	1.7543e-05	Acetylation- related enzymes	CRCA Liver
BDH_MOUSE	Q80XN0	0.571436	0.0109217	2.67416e-06	Acetylation- related enzymes	CRCA Liver
CEPT1_MOUSE	Q8BGS7	0.83934	0.197092	6.83674e-08	Acetylation- related enzymes	CRCA Liver
MDHC_MOUSE	P14152	0.689982	0.00623224	1.58314e-05	Acetylation- related enzymes	CRCA Liver
HGD_MOUSE	O09173	0.625544	0.0129099	5.03213e-06	Acetylation- related enzymes	CRCA Liver
FAS_MOUSE	P19096	0.637987	0.0489476	2.82043e-05	Acetylation- related enzymes	CRCA Liver
PON1_MOUSE	P52430	0.583707	0.0381763	2.89012e-06	Acetylation- related enzymes	CRCA Liver
MACD1_MOUSE	Q922B1	0.630822	0.230496	3.48696e-07	Acetylation- related enzymes	CRCA Liver
MAOX_MOUSE	P06801	0.322276	0.00116716	9.73488e-06	Acetylation- related enzymes	CRCA Liver
NUDT7_MOUSE	Q99P30	0.444387	0.0161487	3.55107e-06	Acetylation- related enzymes	CRCA Liver
ALKB5_MOUSE	Q3TSG4	0.980664	0.827722	5.11348e-08	Succinylation- related enzymes	CRCA Liver
ASPH_MOUSE	Q8BSY0	1.41143	0.000337518	4.91292e-07	Succinylation- related enzymes	CRCA Liver
CLPP_MOUSE	O88696	1.4925	0.196071	5.27761e-07	Succinylation- related enzymes	CRCA Liver
PUR8_MOUSE	P54822	1.27306	0.0253231	3.12084e-07	Succinylation- related enzymes	CRCA Liver
ODO1_MOUSE	Q60597	1.18816	0.0514531	2.77374e-06	Succinylation- related enzymes	CRCA Liver
TMLH_MOUSE	Q91ZE0	1.06028	0.392876	4.47571e-08	Succinylation- related enzymes	CRCA Liver
PUR6_MOUSE	Q9DCL9	1.02206	0.662017	1.56785e-06	Succinylation- related enzymes	CRCA Liver
P3H2_MOUSE	Q8CG71	0.997329	0.982602	2.49001e-08	Succinylation- related enzymes	CRCA Liver
MUTA_MOUSE	P16332	0.898636	0.273878	2.97472e-06	Succinylation- related enzymes	CRCA Liver
NUD19_MOUSE	P11930	1.05988	0.370521	2.83188e-07	Succinylation- related enzymes	CRCA Liver
ODO2_MOUSE	Q9D2G2	0.90249	0.173696	5.04891e-06	Succinylation- related enzymes	CRCA Liver
HOT_MOUSE	Q8R0N6	0.792447	0.0873549	6.82992e-07	Succinylation- related enzymes	CRCA Liver
SUCA_MOUSE	Q9WUM5	0.730469	0.0412401	4.0043e-06	Succinylation- related enzymes	CRCA Liver
ARLY_MOUSE	Q91YI0	0.958126	0.459928	9.48e-06	Succinylation- related enzymes	CRCA Liver
SUCB2_MOUSE	Q9Z2I8	0.75059	0.0642205	9.57832e-06	Succinylation- related enzymes	CRCA Liver
SDHB_MOUSE	Q9CQA3	0.799465	0.0139396	3.26816e-06	Succinylation- related enzymes	CRCA Liver
SUCB1_MOUSE	Q9Z2I9	0.753063	0.0600633	6.57409e-06	Succinylation- related enzymes	CRCA Liver
SSDH_MOUSE	Q8BWF0	0.772731	0.000158158	2.51696e-06	Succinylation- related enzymes	CRCA Liver
SDHA_MOUSE	Q8K2B3	0.823186	0.00744979	7.43155e-06	Succinylation- related enzymes	CRCA Liver
ARK72_MOUSE	Q8CG76	0.813478	0.0146317	2.19173e-06	Succinylation- related enzymes	CRCA Liver
PAFA2_MOUSE	Q8VDG7	0.98011	0.965979	4.86583e-07	Succinylation- related enzymes	CRCA Liver
DHTK1_MOUSE	A2ATU0	0.774676	0.114115	8.12844e-07	Succinylation- related enzymes	CRCA Liver
PAHX_MOUSE	O35386	0.771577	0.0171525	1.17451e-06	Succinylation- related enzymes	CRCA Liver
ACOT4_MOUSE	Q8BWN8	0.723953	0.176196	2.34304e-06	Succinylation- related enzymes	CRCA Liver
SIR5_MOUSE	Q8K2C6	0.996778	0.817743	5.66154e-07	Succinylation- related enzymes	CRCA Liver
ASSY_MOUSE	P16460	0.662527	0.00844236	3.36554e-05	Succinylation- related enzymes	CRCA Liver
GABT_MOUSE	P61922	0.572265	0.000253572	2.7041e-06	Succinylation- related enzymes	CRCA Liver
BODG_MOUSE	Q924Y0	0.603063	0.150949	1.72111e-06	Succinylation- related enzymes	CRCA Liver
NUDT7_MOUSE	Q99P30	0.444387	0.0161487	3.55107e-06	Succinylation- related enzymes	CRCA Liver
HMCS2_MOUSE	P54869	0.824066	0.0512359	3.23679e-05	Acylation- related enzymes	SEKI Liver
THIM_MOUSE	Q8BWT1	0.703996	0.00234279	3.5952e-05	Acylation- related enzymes	SEKI Liver
FAS_MOUSE	P19096	0.762027	0.0193366	2.82043e-05	Acylation- related enzymes	SEKI Liver
ECHA_MOUSE	Q8BMS1	0.722572	0.000251187	1.61106e-05	Acylation- related enzymes	SEKI Liver
RENBP_MOUSE	P82343	1.17065	0.270343	4.62622e-08	Acylation- related enzymes	SEKI Liver
NUD19_MOUSE	P11930	0.892293	0.278962	2.83188e-07	Acylation- related enzymes	SEKI Liver
MMSA_MOUSE	Q9EQ20	0.687609	0.00422372	1.31721e-05	Acylation- related enzymes	SEKI Liver
HACL1_MOUSE	Q9QXE0	0.861529	0.237975	5.8902e-06	Acylation- related enzymes	SEKI Liver
DHB4_MOUSE	P51660	0.616013	0.0208511	1.68874e-05	Acylation- related enzymes	SEKI Liver
S27A5_MOUSE	Q4LDG0	1.15746	0.0174943	4.45073e-06	Acylation- related enzymes	SEKI Liver
ODO2_MOUSE	Q9D2G2	0.794922	0.0341428	5.04891e-06	Acylation- related enzymes	SEKI Liver
ACADV_MOUSE	P50544	0.78936	0.0199717	8.48146e-06	Acylation- related enzymes	SEKI Liver
ACOX1_MOUSE	Q9R0H0	0.676701	0.035494	1.21577e-07	Acylation- related enzymes	SEKI Liver
MTP_MOUSE	O08601	1.14679	0.0302207	7.9314e-06	Acylation- related enzymes	SEKI Liver
PTSS1_MOUSE	Q99LH2	1.14934	0.214978	1.88756e-08	Acylation- related enzymes	SEKI Liver
ACSL1_MOUSE	P41216	0.390078	0.000749156	1.8894e-05	Acylation- related enzymes	SEKI Liver
ACSL5_MOUSE	Q8JZR0	1.05865	0.432426	4.77734e-06	Acylation- related enzymes	SEKI Liver
S27A2_MOUSE	O35488	0.78333	0.0223309	1.09155e-05	Acylation- related enzymes	SEKI Liver
ACSF2_MOUSE	Q8VCW8	0.705068	0.0141638	8.27724e-06	Acylation- related enzymes	SEKI Liver
ECHP_MOUSE	Q9DBM2	0.354441	0.000562935	4.34206e-05	Acylation- related enzymes	SEKI Liver
ECI1_MOUSE	P42125	0.621553	0.00162997	4.07371e-06	Acylation- related enzymes	SEKI Liver
ECHB_MOUSE	Q99JY0	0.730704	0.0014491	7.5405e-06	Acylation- related enzymes	SEKI Liver
THIL_MOUSE	Q8QZT1	0.646681	0.000100612	1.39028e-05	Acylation- related enzymes	SEKI Liver
THIKA_MOUSE	Q921H8	0.738053	0.0927034	1.7543e-05	Acylation- related enzymes	SEKI Liver
THIKB_MOUSE	Q8VCH0	0.264389	0.00837421	6.59083e-06	Acylation- related enzymes	SEKI Liver
ACSM1_MOUSE	Q91VA0	0.79169	0.0126427	6.92703e-06	Acylation- related enzymes	SEKI Liver
HMGCL_MOUSE	P38060	0.763278	0.006737	2.75367e-06	Acylation- related enzymes	SEKI Liver
ACADS_MOUSE	Q07417	0.728174	0.00142234	5.31448e-06	Acylation- related enzymes	SEKI Liver
GCDH_MOUSE	Q60759	0.778844	0.00237507	2.60121e-06	Acylation- related enzymes	SEKI Liver
GLNA_MOUSE	P15105	0.854627	0.0681004	1.51178e-05	Acylation- related enzymes	SEKI Liver
SUCB1_MOUSE	Q9Z2I9	0.713269	0.00472195	6.57409e-06	Acylation- related enzymes	SEKI Liver
SUCB2_MOUSE	Q9Z2I8	0.89261	0.0517984	9.57832e-06	Acylation- related enzymes	SEKI Liver
PON1_MOUSE	P52430	0.67664	0.0600239	2.89012e-06	Acylation- related enzymes	SEKI Liver
HCD2_MOUSE	O08756	0.868613	0.0605746	5.61722e-06	Acylation- related enzymes	SEKI Liver
ACADM_MOUSE	P45952	0.704033	0.0129971	6.68193e-06	Acylation- related enzymes	SEKI Liver
ABCA1_MOUSE	P41233	0.625681	0.221991	1.37403e-07	Acylation- related enzymes	SEKI Liver
HCDH_MOUSE	Q61425	0.639937	0.000857341	5.29836e-06	Acylation- related enzymes	SEKI Liver
DCMC_MOUSE	Q99J39	0.779275	0.00669401	9.03237e-07	Acylation- related enzymes	SEKI Liver
MCCB_MOUSE	Q3ULD5	0.758921	0.000296284	1.47521e-06	Acylation- related enzymes	SEKI Liver
ACOX2_MOUSE	Q9QXD1	1.16156	0.377243	3.58338e-06	Acylation- related enzymes	SEKI Liver
ODB2_MOUSE	P53395	0.774244	0.00338031	3.56179e-06	Acylation- related enzymes	SEKI Liver
PCCB_MOUSE	Q99MN9	0.754704	0.0112956	3.23853e-06	Acylation- related enzymes	SEKI Liver
THIC_MOUSE	Q8CAY6	0.890625	0.101584	3.72377e-06	Acylation- related enzymes	SEKI Liver
ABCD3_MOUSE	P55096	0.462882	0.00815152	1.37152e-05	Acylation- related enzymes	SEKI Liver
CPT1A_MOUSE	P97742	0.917715	0.204794	1.77058e-06	Acylation- related enzymes	SEKI Liver
CPT2_MOUSE	P52825	0.729456	0.00296085	7.43174e-06	Acylation- related enzymes	SEKI Liver
IVD_MOUSE	Q9JHI5	0.750841	0.00525226	6.98773e-06	Acylation- related enzymes	SEKI Liver
DECR_MOUSE	Q9CQ62	0.596002	0.00212551	4.98955e-06	Acylation- related enzymes	SEKI Liver
GLYAT_MOUSE	Q91XE0	0.838564	0.0029251	2.6954e-06	Acylation- related enzymes	SEKI Liver
PCCA_MOUSE	Q91ZA3	0.720467	0.00027883	3.16116e-06	Acylation- related enzymes	SEKI Liver
EST2C_MOUSE	Q91WG0	1.00565	0.893741	9.16911e-07	Acylation- related enzymes	SEKI Liver
ECHM_MOUSE	Q8BH95	0.857556	0.0242944	4.48389e-06	Acylation- related enzymes	SEKI Liver
MDR3_MOUSE	P21440	0.918821	0.263809	6.84417e-07	Acylation- related enzymes	SEKI Liver
ACADL_MOUSE	P51174	0.836417	0.0804177	5.08892e-06	Acylation- related enzymes	SEKI Liver
HIBCH_MOUSE	Q8QZS1	0.804832	0.0320687	1.94034e-06	Acylation- related enzymes	SEKI Liver
BAAT_MOUSE	Q91X34	0.908051	0.288285	7.61581e-07	Acylation- related enzymes	SEKI Liver
SUCA_MOUSE	Q9WUM5	0.834877	0.00617288	4.0043e-06	Acylation- related enzymes	SEKI Liver
MCCA_MOUSE	Q99MR8	0.791113	0.0058947	1.97432e-06	Acylation- related enzymes	SEKI Liver
ACD11_MOUSE	Q80XL6	0.557841	0.0152776	4.20651e-06	Acylation- related enzymes	SEKI Liver
MUTA_MOUSE	P16332	0.936259	0.0429803	2.97472e-06	Acylation- related enzymes	SEKI Liver
KBL_MOUSE	O88986	0.780553	0.0189084	7.61939e-07	Acylation- related enzymes	SEKI Liver
ACSM5_MOUSE	Q8BGA8	0.766591	0.000153556	1.92672e-06	Acylation- related enzymes	SEKI Liver
P20D1_MOUSE	Q8C165	0.956531	0.346003	7.0835e-07	Acylation- related enzymes	SEKI Liver
AMACR_MOUSE	O09174	0.855498	0.10983	1.4583e-06	Acylation- related enzymes	SEKI Liver
GLCNE_MOUSE	Q91WG8	1.27327	0.00475059	7.45915e-07	Acylation- related enzymes	SEKI Liver
PECR_MOUSE	Q99MZ7	0.707214	0.0194493	4.82829e-06	Acylation- related enzymes	SEKI Liver
CISY_MOUSE	Q9CZU6	0.791182	0.0112493	2.92688e-06	Acylation- related enzymes	SEKI Liver
ACACA_MOUSE	Q5SWU9	1.04944	0.553562	1.98639e-06	Acylation- related enzymes	SEKI Liver
OCTC_MOUSE	Q9DC50	0.438603	0.00270616	4.16115e-06	Acylation- related enzymes	SEKI Liver
DECR2_MOUSE	Q9WV68	0.516554	0.004075	2.02032e-06	Acylation- related enzymes	SEKI Liver
ECI2_MOUSE	Q9WUR2	0.687744	0.0033503	3.49095e-06	Acylation- related enzymes	SEKI Liver
ECH1_MOUSE	O35459	0.589897	0.00282916	3.79262e-06	Acylation- related enzymes	SEKI Liver
AAAD_MOUSE	Q99PG0	0.846485	0.0260376	5.81782e-06	Acylation- related enzymes	SEKI Liver
ACAD9_MOUSE	Q8JZN5	0.883708	0.100014	1.06325e-06	Acylation- related enzymes	SEKI Liver
GLYAL_MOUSE	Q5FW57	0.698927	0.080763	1.60729e-06	Acylation- related enzymes	SEKI Liver
ACY1_MOUSE	Q99JW2	0.873148	0.0538327	5.02272e-07	Acylation- related enzymes	SEKI Liver
CLYBL_MOUSE	Q8R4N0	0.855342	0.103938	1.82452e-06	Acylation- related enzymes	SEKI Liver
ACD10_MOUSE	Q8K370	0.661693	0.00112086	6.59293e-07	Acylation- related enzymes	SEKI Liver
DHB12_MOUSE	O70503	1.15096	0.0276412	1.28648e-06	Acylation- related enzymes	SEKI Liver
DHB8_MOUSE	P50171	0.924414	0.00430426	1.21666e-06	Acylation- related enzymes	SEKI Liver
CBR4_MOUSE	Q91VT4	0.990598	0.721208	5.47749e-07	Acylation- related enzymes	SEKI Liver
LYPA1_MOUSE	P97823	0.902086	0.321019	1.00157e-06	Acylation- related enzymes	SEKI Liver
NMT1_MOUSE	O70310	1.06146	0.337953	4.49186e-07	Acylation- related enzymes	SEKI Liver
NMT2_MOUSE	O70311	0.69895	0.219552	8.77615e-08	Acylation- related enzymes	SEKI Liver
MECR_MOUSE	Q9DCS3	0.819355	0.00803077	7.38972e-07	Acylation- related enzymes	SEKI Liver
ACDSB_MOUSE	Q9DBL1	0.709629	0.010985	1.30008e-06	Acylation- related enzymes	SEKI Liver
NUDT7_MOUSE	Q99P30	0.329723	0.000335143	3.55107e-06	Acylation- related enzymes	SEKI Liver
COASY_MOUSE	Q9DBL7	0.780183	0.00369271	1.09821e-06	Acylation- related enzymes	SEKI Liver
ACY3_MOUSE	Q91XE4	0.673675	0.00644076	7.83553e-07	Acylation- related enzymes	SEKI Liver
ACAD8_MOUSE	Q9D7B6	1.02418	0.681676	1.03728e-06	Acylation- related enzymes	SEKI Liver
GNA1_MOUSE	Q9JK38	1.51502	0.00107131	4.67388e-07	Acylation- related enzymes	SEKI Liver
ODP2_MOUSE	Q8BMF4	0.764432	0.00319338	2.30483e-06	Acylation- related enzymes	SEKI Liver
PAHX_MOUSE	O35386	0.668076	0.0927485	1.17451e-06	Acylation- related enzymes	SEKI Liver
FAHD1_MOUSE	Q8R0F8	0.636207	0.000169925	6.53936e-07	Acylation- related enzymes	SEKI Liver
KEG1_MOUSE	Q9DCY0	0.530172	0.000944061	2.56538e-06	Acylation- related enzymes	SEKI Liver
GLO2_MOUSE	Q99KB8	0.637064	0.0115145	1.53731e-06	Acylation- related enzymes	SEKI Liver
SAC1_MOUSE	Q9EP69	0.969026	0.758717	7.50685e-07	Acylation- related enzymes	SEKI Liver
ACOT2_MOUSE	Q9QYR9	0.732449	0.0374928	1.17998e-06	Acylation- related enzymes	SEKI Liver
ACOT4_MOUSE	Q8BWN8	0.866369	0.22929	2.34304e-06	Acylation- related enzymes	SEKI Liver
ACOT1_MOUSE	O55137	0.725294	0.344817	5.20465e-06	Acylation- related enzymes	SEKI Liver
ACOT3_MOUSE	Q9QYR7	0.313303	0.00504516	1.36151e-09	Acylation- related enzymes	SEKI Liver
ACO13_MOUSE	Q9CQR4	0.71693	0.0062755	1.81018e-06	Acylation- related enzymes	SEKI Liver
ECHD1_MOUSE	Q9D9V3	0.850259	0.038788	7.6141e-07	Acylation- related enzymes	SEKI Liver
TGM1_MOUSE	Q9JLF6	1.29379	0.238377	2.14124e-07	Acylation- related enzymes	SEKI Liver
SUCHY_MOUSE	Q7TNE1	0.789531	0.0200248	5.19495e-07	Acylation- related enzymes	SEKI Liver
PON3_MOUSE	Q62087	1.15994	0.133712	5.88899e-07	Acylation- related enzymes	SEKI Liver
ACNT1_MOUSE	A2AKK5	0.545223	0.112615	5.15464e-07	Acylation- related enzymes	SEKI Liver
ACNT2_MOUSE	Q8BGG9	1.35433	0.0578643	3.05088e-09	Acylation- related enzymes	SEKI Liver
TECR_MOUSE	Q9CY27	1.05913	0.272924	1.32426e-06	Acylation- related enzymes	SEKI Liver
ACSM3_MOUSE	Q3UNX5	1.00812	0.843953	8.88897e-07	Acylation- related enzymes	SEKI Liver
CMLO1_MOUSE	Q9JIZ0	0.604258	0.0121149	1.38354e-07	Acylation- related enzymes	SEKI Liver
HACD3_MOUSE	Q8K2C9	1.15836	0.153623	1.03913e-06	Acylation- related enzymes	SEKI Liver
CERS2_MOUSE	Q924Z4	0.917737	0.314355	2.58592e-07	Acylation- related enzymes	SEKI Liver
PTH2_MOUSE	Q8R2Y8	0.849091	0.0685594	2.18487e-07	Acylation- related enzymes	SEKI Liver
LPP60_MOUSE	A0JNU3	1.40397	0.0224031	9.42768e-07	Acylation- related enzymes	SEKI Liver
ASAH1_MOUSE	Q9WV54	1.29199	0.161401	3.98584e-07	Acylation- related enzymes	SEKI Liver
PI4KA_MOUSE	E9Q3L2	1.29609	0.210518	4.59588e-07	Acylation- related enzymes	SEKI Liver
ACSS3_MOUSE	Q14DH7	0.6872	0.00349742	7.56023e-07	Acylation- related enzymes	SEKI Liver
PLCB_MOUSE	Q8K3K7	0.98284	0.837414	7.79547e-07	Acylation- related enzymes	SEKI Liver
PLCC_MOUSE	Q9D517	1.3355	0.0462025	2.7065e-07	Acylation- related enzymes	SEKI Liver
ACSA_MOUSE	Q9QXG4	0.854173	0.169169	2.58324e-06	Acylation- related enzymes	SEKI Liver
AUHM_MOUSE	Q9JLZ3	0.945193	0.528072	3.01247e-07	Acylation- related enzymes	SEKI Liver
ELOV2_MOUSE	Q9JLJ4	0.547546	0.00473047	2.66819e-08	Acylation- related enzymes	SEKI Liver
NAGS_MOUSE	Q8R4H7	0.840662	0.0119582	1.6722e-07	Acylation- related enzymes	SEKI Liver
AP4A_MOUSE	P56380	1.18877	0.0149605	1.3337e-07	Acylation- related enzymes	SEKI Liver
SOAT2_MOUSE	O88908	1.28182	0.0198999	1.22725e-07	Acylation- related enzymes	SEKI Liver
GPAT1_MOUSE	Q61586	1.00963	0.951652	5.03226e-07	Acylation- related enzymes	SEKI Liver
OXSM_MOUSE	Q9D404	0.795343	0.242806	3.46729e-07	Acylation- related enzymes	SEKI Liver
FADS2_MOUSE	Q9Z0R9	0.423507	0.00481757	3.28392e-07	Acylation- related enzymes	SEKI Liver
FADS1_MOUSE	Q920L1	0.753321	0.0723636	3.58474e-07	Acylation- related enzymes	SEKI Liver
MCEE_MOUSE	Q9D1I5	0.789892	0.0494932	2.53088e-07	Acylation- related enzymes	SEKI Liver
PEPD_MOUSE	Q11136	0.925041	0.380436	3.00099e-07	Acylation- related enzymes	SEKI Liver
NEUA_MOUSE	Q99KK2	1.33796	0.234151	4.25677e-07	Acylation- related enzymes	SEKI Liver
SIAS_MOUSE	Q99J77	1.31601	0.00296706	2.27254e-07	Acylation- related enzymes	SEKI Liver
PIPNA_MOUSE	P53810	1.085	0.386818	3.10151e-07	Acylation- related enzymes	SEKI Liver
PIPNB_MOUSE	P53811	1.07069	0.177222	6.85558e-07	Acylation- related enzymes	SEKI Liver
ARY2_MOUSE	P50295	1.0071	0.940088	2.65629e-07	Acylation- related enzymes	SEKI Liver
SAT2_MOUSE	Q6P8J2	1.39751	0.00505911	6.28866e-08	Acylation- related enzymes	SEKI Liver
NUDT8_MOUSE	Q9CR24	0.797783	0.38143	1.26957e-07	Acylation- related enzymes	SEKI Liver
PEMT_MOUSE	Q61907	1.16686	0.0105633	4.69009e-09	Acylation- related enzymes	SEKI Liver
ACY2_MOUSE	Q8R3P0	0.8477	0.20525	5.66966e-08	Acylation- related enzymes	SEKI Liver
PON2_MOUSE	Q62086	1.05667	0.145238	2.92087e-07	Acylation- related enzymes	SEKI Liver
ACOX3_MOUSE	Q9EPL9	0.859591	0.231568	1.78193e-07	Acylation- related enzymes	SEKI Liver
FABD_MOUSE	Q8R3F5	1.07872	0.528152	1.97866e-07	Acylation- related enzymes	SEKI Liver
ACSF3_MOUSE	Q3URE1	0.943588	0.616529	4.14696e-07	Acylation- related enzymes	SEKI Liver
DGAT1_MOUSE	Q9Z2A7	1.04235	0.647993	1.57835e-07	Acylation- related enzymes	SEKI Liver
THEM4_MOUSE	Q3UUI3	0.852201	0.116746	1.56952e-07	Acylation- related enzymes	SEKI Liver
NUD16_MOUSE	Q6P3D0	0.893678	0.61221	5.52983e-08	Acylation- related enzymes	SEKI Liver
CEPT1_MOUSE	Q8BGS7	0.924707	0.268412	6.83674e-08	Acylation- related enzymes	SEKI Liver
LCLT1_MOUSE	Q3UN02	1.13168	0.324057	8.76927e-08	Acylation- related enzymes	SEKI Liver
ACO12_MOUSE	Q9DBK0	0.674337	0.0467156	1.79524e-06	Acylation- related enzymes	SEKI Liver
AAPK2_MOUSE	Q8BRK8	1.24187	0.198855	1.15323e-07	Acylation- related enzymes	SEKI Liver
ACSL4_MOUSE	Q9QUJ7	1.61055	0.0909117	4.82635e-07	Acylation- related enzymes	SEKI Liver
NAT10_MOUSE	Q8K224	1.34821	0.114374	1.17008e-07	Acylation- related enzymes	SEKI Liver
CHLE_MOUSE	Q03311	0.677177	0.25719	1.75829e-07	Acylation- related enzymes	SEKI Liver
ABHDA_MOUSE	Q6PE15	1.87382	0.924081	1.70941e-08	Acylation- related enzymes	SEKI Liver
PLPL8_MOUSE	Q8K1N1	0.52164	0.0330476	2.7349e-07	Acylation- related enzymes	SEKI Liver
NSMA_MOUSE	O70572	1.02431	0.72773	1.13527e-07	Acylation- related enzymes	SEKI Liver
DTD2_MOUSE	Q8BHA3	1.0329	0.829618	6.03745e-08	Acylation- related enzymes	SEKI Liver
DTD1_MOUSE	Q9DD18	1.04884	0.745152	1.21559e-07	Acylation- related enzymes	SEKI Liver
PAG15_MOUSE	Q8VEB4	0.824683	0.550348	2.11348e-08	Acylation- related enzymes	SEKI Liver
CDS2_MOUSE	Q99L43	1.19027	0.290856	3.32573e-07	Acylation- related enzymes	SEKI Liver
MBOA5_MOUSE	Q91V01	0.989819	0.843319	4.18986e-07	Acylation- related enzymes	SEKI Liver
ICT1_MOUSE	Q8R035	0.60842	0.0104256	9.88113e-08	Acylation- related enzymes	SEKI Liver
PLCH1_MOUSE	Q4KWH5	1.56344	0.0031867	8.66513e-08	Acylation- related enzymes	SEKI Liver
AACS_MOUSE	Q9D2R0	0.614555	0.00478182	9.92692e-07	Acylation- related enzymes	SEKI Liver
NANP_MOUSE	Q9CPT3	0.722555	0.0151193	5.21007e-08	Acylation- related enzymes	SEKI Liver
LCAT_MOUSE	P16301	1.12185	0.897428	1.01617e-07	Acylation- related enzymes	SEKI Liver
ACOT8_MOUSE	P58137	1.01907	0.844273	5.60005e-07	Acylation- related enzymes	SEKI Liver
HEM1_MOUSE	Q8VC19	0.924564	0.618762	9.11238e-08	Acylation- related enzymes	SEKI Liver
CDIPT_MOUSE	Q8VDP6	0.971059	0.836363	4.08462e-08	Acylation- related enzymes	SEKI Liver
QPCTL_MOUSE	Q8BH73	1.17595	0.562647	6.2011e-09	Acylation- related enzymes	SEKI Liver
PLS1_MOUSE	Q9JJ00	1.43494	0.208383	7.51819e-08	Acylation- related enzymes	SEKI Liver
LIPT_MOUSE	Q8VCM4	0.419694	0.387223	1.26818e-07	Acylation- related enzymes	SEKI Liver
ABCD1_MOUSE	P48410	0.554726	0.0310564	1.91548e-07	Acylation- related enzymes	SEKI Liver
AGK_MOUSE	Q9ESW4	0.969613	0.719163	1.52663e-07	Acylation- related enzymes	SEKI Liver
GPAT4_MOUSE	Q8K2C8	0.362234	0.0759009	6.40617e-08	Acylation- related enzymes	SEKI Liver
HACD2_MOUSE	Q9D3B1	1.17014	0.0596913	6.05061e-07	Acylation- related enzymes	SEKI Liver
ELOV5_MOUSE	Q8BHI7	0.620689	0.00574797	4.58397e-08	Acylation- related enzymes	SEKI Liver
PISD_MOUSE	Q8BSF4	0.94719	0.635984	3.73805e-08	Acylation- related enzymes	SEKI Liver
ABHD3_MOUSE	Q91ZH7	0.736276	0.115229	6.68186e-08	Acylation- related enzymes	SEKI Liver
ATG4B_MOUSE	Q8BGE6	1.00096	0.972604	7.69969e-08	Acylation- related enzymes	SEKI Liver
PI42B_MOUSE	Q80XI4	1.18082	0.211899	1.06434e-07	Acylation- related enzymes	SEKI Liver
S27A4_MOUSE	Q91VE0	0.771468	0.250891	9.30965e-08	Acylation- related enzymes	SEKI Liver
ACYP1_MOUSE	P56376	1.04968	0.801945	1.38613e-07	Acylation- related enzymes	SEKI Liver
NAA50_MOUSE	Q6PGB6	1.15287	0.157746	1.76812e-07	Acylation- related enzymes	SEKI Liver
CACP_MOUSE	P47934	0.881893	0.447199	6.72164e-07	Acylation- related enzymes	SEKI Liver
ABCD2_MOUSE	Q61285	0.797591	0.541605	7.80013e-08	Acylation- related enzymes	SEKI Liver
PLCA_MOUSE	O35083	0.567209	0.342996	1.24638e-08	Acylation- related enzymes	SEKI Liver
FITM2_MOUSE	P59266	0.905186	0.368048	2.78154e-08	Acylation- related enzymes	SEKI Liver
LPIN1_MOUSE	Q91ZP3	1.61805	0.113821	1.33259e-08	Acylation- related enzymes	SEKI Liver
MBOA7_MOUSE	Q8CHK3	0.880233	0.497026	5.95661e-08	Acylation- related enzymes	SEKI Liver
ZDHC5_MOUSE	Q8VDZ4	1.52465	0.403965	3.4687e-08	Acylation- related enzymes	SEKI Liver
P4K2A_MOUSE	Q2TBE6	1.24934	0.0517408	2.01421e-07	Acylation- related enzymes	SEKI Liver
ATG4C_MOUSE	Q811C2	0.961951	0.745791	1.17288e-08	Acylation- related enzymes	SEKI Liver
PANK1_MOUSE	Q8K4K6	1.11367	0.567525	1.20356e-07	Acylation- related enzymes	SEKI Liver
PLPP3_MOUSE	Q99JY8	1.31161	0.322589	6.78646e-08	Acylation- related enzymes	SEKI Liver
PTPM1_MOUSE	Q66GT5	0.577282	0.000364783	7.64323e-08	Acylation- related enzymes	SEKI Liver
PCCB_MOUSE	Q99MN9	0.754704	0.0112956	3.23853e-06	Malonylation- related enzymes	SEKI Liver
PCCA_MOUSE	Q91ZA3	0.720467	0.00027883	3.16116e-06	Malonylation- related enzymes	SEKI Liver
MUTA_MOUSE	P16332	0.936259	0.0429803	2.97472e-06	Malonylation- related enzymes	SEKI Liver
ECHD1_MOUSE	Q9D9V3	0.850259	0.038788	7.6141e-07	Malonylation- related enzymes	SEKI Liver
MCEE_MOUSE	Q9D1I5	0.789892	0.0494932	2.53088e-07	Malonylation- related enzymes	SEKI Liver
PYC_MOUSE	Q05920	1.00328	0.946823	1.84211e-05	Acetylation- related enzymes	SEKI Liver
HMCS2_MOUSE	P54869	0.824066	0.0512359	3.23679e-05	Acetylation- related enzymes	SEKI Liver
THIM_MOUSE	Q8BWT1	0.703996	0.00234279	3.5952e-05	Acetylation- related enzymes	SEKI Liver
FAS_MOUSE	P19096	0.762027	0.0193366	2.82043e-05	Acetylation- related enzymes	SEKI Liver
AATM_MOUSE	P05202	0.828801	0.0118319	1.76753e-05	Acetylation- related enzymes	SEKI Liver
FAAA_MOUSE	P35505	0.967307	0.204711	1.18897e-05	Acetylation- related enzymes	SEKI Liver
MMSA_MOUSE	Q9EQ20	0.687609	0.00422372	1.31721e-05	Acetylation- related enzymes	SEKI Liver
PCKGC_MOUSE	Q9Z2V4	1.65669	0.0860849	2.66893e-06	Acetylation- related enzymes	SEKI Liver
MDHM_MOUSE	P08249	0.828493	0.0168623	1.55745e-05	Acetylation- related enzymes	SEKI Liver
HGD_MOUSE	O09173	0.700057	0.00160649	5.03213e-06	Acetylation- related enzymes	SEKI Liver
ECHB_MOUSE	Q99JY0	0.730704	0.0014491	7.5405e-06	Acetylation- related enzymes	SEKI Liver
THIL_MOUSE	Q8QZT1	0.646681	0.000100612	1.39028e-05	Acetylation- related enzymes	SEKI Liver
FMO5_MOUSE	P97872	0.976102	0.890179	6.65749e-06	Acetylation- related enzymes	SEKI Liver
MAAI_MOUSE	Q9WVL0	0.89489	0.0679899	7.51252e-06	Acetylation- related enzymes	SEKI Liver
THIKA_MOUSE	Q921H8	0.738053	0.0927034	1.7543e-05	Acetylation- related enzymes	SEKI Liver
THIKB_MOUSE	Q8VCH0	0.264389	0.00837421	6.59083e-06	Acetylation- related enzymes	SEKI Liver
HMGCL_MOUSE	P38060	0.763278	0.006737	2.75367e-06	Acetylation- related enzymes	SEKI Liver
BDH_MOUSE	Q80XN0	0.643421	0.00882115	2.67416e-06	Acetylation- related enzymes	SEKI Liver
AATC_MOUSE	P05201	1.16456	0.385264	5.85879e-06	Acetylation- related enzymes	SEKI Liver
CP17A_MOUSE	P27786	1.84312	0.0399532	3.65393e-08	Acetylation- related enzymes	SEKI Liver
PON1_MOUSE	P52430	0.67664	0.0600239	2.89012e-06	Acetylation- related enzymes	SEKI Liver
HCD2_MOUSE	O08756	0.868613	0.0605746	5.61722e-06	Acetylation- related enzymes	SEKI Liver
HCDH_MOUSE	Q61425	0.639937	0.000857341	5.29836e-06	Acetylation- related enzymes	SEKI Liver
MAOX_MOUSE	P06801	0.393213	0.00083071	9.73488e-06	Acetylation- related enzymes	SEKI Liver
DCMC_MOUSE	Q99J39	0.779275	0.00669401	9.03237e-07	Acetylation- related enzymes	SEKI Liver
THIC_MOUSE	Q8CAY6	0.890625	0.101584	3.72377e-06	Acetylation- related enzymes	SEKI Liver
NIT2_MOUSE	Q9JHW2	0.760026	0.000133503	3.3012e-06	Acetylation- related enzymes	SEKI Liver
KBL_MOUSE	O88986	0.780553	0.0189084	7.61939e-07	Acetylation- related enzymes	SEKI Liver
MDHC_MOUSE	P14152	0.80163	0.00277593	1.58314e-05	Acetylation- related enzymes	SEKI Liver
CISY_MOUSE	Q9CZU6	0.791182	0.0112493	2.92688e-06	Acetylation- related enzymes	SEKI Liver
ACACA_MOUSE	Q5SWU9	1.04944	0.553562	1.98639e-06	Acetylation- related enzymes	SEKI Liver
MCAT_MOUSE	Q9Z2Z6	0.734496	0.0328351	2.98858e-06	Acetylation- related enzymes	SEKI Liver
GAMT_MOUSE	O35969	0.632113	0.00583552	7.45677e-07	Acetylation- related enzymes	SEKI Liver
ACY1_MOUSE	Q99JW2	0.873148	0.0538327	5.02272e-07	Acetylation- related enzymes	SEKI Liver
CLYBL_MOUSE	Q8R4N0	0.855342	0.103938	1.82452e-06	Acetylation- related enzymes	SEKI Liver
D2HDH_MOUSE	Q8CIM3	0.34575	0.418141	1.20673e-08	Acetylation- related enzymes	SEKI Liver
NUDT7_MOUSE	Q99P30	0.329723	0.000335143	3.55107e-06	Acetylation- related enzymes	SEKI Liver
ACY3_MOUSE	Q91XE4	0.673675	0.00644076	7.83553e-07	Acetylation- related enzymes	SEKI Liver
ODPA_MOUSE	P35486	0.899241	0.0991265	1.96094e-06	Acetylation- related enzymes	SEKI Liver
ODP2_MOUSE	Q8BMF4	0.764432	0.00319338	2.30483e-06	Acetylation- related enzymes	SEKI Liver
ASPD_MOUSE	Q9DCQ2	0.83999	0.334644	3.72735e-06	Acetylation- related enzymes	SEKI Liver
MACD1_MOUSE	Q922B1	0.955582	0.311761	3.48696e-07	Acetylation- related enzymes	SEKI Liver
ODPB_MOUSE	Q9D051	0.845576	0.0312395	1.83582e-06	Acetylation- related enzymes	SEKI Liver
FAHD1_MOUSE	Q8R0F8	0.636207	0.000169925	6.53936e-07	Acetylation- related enzymes	SEKI Liver
HOT_MOUSE	Q8R0N6	0.742433	0.00810147	6.82992e-07	Acetylation- related enzymes	SEKI Liver
PON3_MOUSE	Q62087	1.15994	0.133712	5.88899e-07	Acetylation- related enzymes	SEKI Liver
PAFA2_MOUSE	Q8VDG7	0.926648	0.0486211	4.86583e-07	Acetylation- related enzymes	SEKI Liver
LPP60_MOUSE	A0JNU3	1.40397	0.0224031	9.42768e-07	Acetylation- related enzymes	SEKI Liver
ASAH1_MOUSE	Q9WV54	1.29199	0.161401	3.98584e-07	Acetylation- related enzymes	SEKI Liver
ACSS3_MOUSE	Q14DH7	0.6872	0.00349742	7.56023e-07	Acetylation- related enzymes	SEKI Liver
ACSA_MOUSE	Q9QXG4	0.854173	0.169169	2.58324e-06	Acetylation- related enzymes	SEKI Liver
NUDT8_MOUSE	Q9CR24	0.797783	0.38143	1.26957e-07	Acetylation- related enzymes	SEKI Liver
HDAC1_MOUSE	O09106	0.949911	0.601844	8.44798e-08	Acetylation- related enzymes	SEKI Liver
PON2_MOUSE	Q62086	1.05667	0.145238	2.92087e-07	Acetylation- related enzymes	SEKI Liver
CEPT1_MOUSE	Q8BGS7	0.924707	0.268412	6.83674e-08	Acetylation- related enzymes	SEKI Liver
PA1B2_MOUSE	Q61206	1.42905	0.0610469	1.22277e-07	Acetylation- related enzymes	SEKI Liver
ACO12_MOUSE	Q9DBK0	0.674337	0.0467156	1.79524e-06	Acetylation- related enzymes	SEKI Liver
AAPK2_MOUSE	Q8BRK8	1.24187	0.198855	1.15323e-07	Acetylation- related enzymes	SEKI Liver
NAT10_MOUSE	Q8K224	1.34821	0.114374	1.17008e-07	Acetylation- related enzymes	SEKI Liver
AACS_MOUSE	Q9D2R0	0.614555	0.00478182	9.92692e-07	Acetylation- related enzymes	SEKI Liver
LCAT_MOUSE	P16301	1.12185	0.897428	1.01617e-07	Acetylation- related enzymes	SEKI Liver
ACOT8_MOUSE	P58137	1.01907	0.844273	5.60005e-07	Acetylation- related enzymes	SEKI Liver
NAGA_MOUSE	Q8JZV7	1.01087	0.864716	8.84372e-08	Acetylation- related enzymes	SEKI Liver
ABHD3_MOUSE	Q91ZH7	0.736276	0.115229	6.68186e-08	Acetylation- related enzymes	SEKI Liver
NAA50_MOUSE	Q6PGB6	1.15287	0.157746	1.76812e-07	Acetylation- related enzymes	SEKI Liver
CACP_MOUSE	P47934	0.881893	0.447199	6.72164e-07	Acetylation- related enzymes	SEKI Liver
HDAC6_MOUSE	Q9Z2V5	1.53951	0.0784497	4.96213e-08	Acetylation- related enzymes	SEKI Liver
SIAE_MOUSE	P70665	1.2159	0.197388	6.55357e-08	Acetylation- related enzymes	SEKI Liver
ASSY_MOUSE	P16460	0.884951	0.248627	3.36554e-05	Succinylation- related enzymes	SEKI Liver
NUD19_MOUSE	P11930	0.892293	0.278962	2.83188e-07	Succinylation- related enzymes	SEKI Liver
ARLY_MOUSE	Q91YI0	1.15446	0.314735	9.48e-06	Succinylation- related enzymes	SEKI Liver
ODO2_MOUSE	Q9D2G2	0.794922	0.0341428	5.04891e-06	Succinylation- related enzymes	SEKI Liver
DHTK1_MOUSE	A2ATU0	0.818994	0.00604852	8.12844e-07	Succinylation- related enzymes	SEKI Liver
SDHA_MOUSE	Q8K2B3	0.817789	0.000997629	7.43155e-06	Succinylation- related enzymes	SEKI Liver
GABT_MOUSE	P61922	0.706856	0.000443082	2.7041e-06	Succinylation- related enzymes	SEKI Liver
SUCB1_MOUSE	Q9Z2I9	0.713269	0.00472195	6.57409e-06	Succinylation- related enzymes	SEKI Liver
SUCB2_MOUSE	Q9Z2I8	0.89261	0.0517984	9.57832e-06	Succinylation- related enzymes	SEKI Liver
ODO1_MOUSE	Q60597	1.03134	0.207363	2.77374e-06	Succinylation- related enzymes	SEKI Liver
SUCA_MOUSE	Q9WUM5	0.834877	0.00617288	4.0043e-06	Succinylation- related enzymes	SEKI Liver
MUTA_MOUSE	P16332	0.936259	0.0429803	2.97472e-06	Succinylation- related enzymes	SEKI Liver
SDHB_MOUSE	Q9CQA3	0.766735	0.0111853	3.26816e-06	Succinylation- related enzymes	SEKI Liver
SSDH_MOUSE	Q8BWF0	0.718804	0.000379322	2.51696e-06	Succinylation- related enzymes	SEKI Liver
RIOX1_MOUSE	Q9JJF3	1.54202	0.0530177	1.62997e-08	Succinylation- related enzymes	SEKI Liver
ARK72_MOUSE	Q8CG76	0.958501	0.094802	2.19173e-06	Succinylation- related enzymes	SEKI Liver
NUDT7_MOUSE	Q99P30	0.329723	0.000335143	3.55107e-06	Succinylation- related enzymes	SEKI Liver
PAHX_MOUSE	O35386	0.668076	0.0927485	1.17451e-06	Succinylation- related enzymes	SEKI Liver
HOT_MOUSE	Q8R0N6	0.742433	0.00810147	6.82992e-07	Succinylation- related enzymes	SEKI Liver
ACOT4_MOUSE	Q8BWN8	0.866369	0.22929	2.34304e-06	Succinylation- related enzymes	SEKI Liver
PUR6_MOUSE	Q9DCL9	0.896695	0.133909	1.56785e-06	Succinylation- related enzymes	SEKI Liver
SUCHY_MOUSE	Q7TNE1	0.789531	0.0200248	5.19495e-07	Succinylation- related enzymes	SEKI Liver
PAFA2_MOUSE	Q8VDG7	0.926648	0.0486211	4.86583e-07	Succinylation- related enzymes	SEKI Liver
BODG_MOUSE	Q924Y0	0.748954	0.0024405	1.72111e-06	Succinylation- related enzymes	SEKI Liver
PUR8_MOUSE	P54822	0.962754	0.658269	3.12084e-07	Succinylation- related enzymes	SEKI Liver
ASPH_MOUSE	Q8BSY0	1.51912	0.013307	4.91292e-07	Succinylation- related enzymes	SEKI Liver
CLPP_MOUSE	O88696	0.875609	0.0349604	5.27761e-07	Succinylation- related enzymes	SEKI Liver
NUDT8_MOUSE	Q9CR24	0.797783	0.38143	1.26957e-07	Succinylation- related enzymes	SEKI Liver
TMLH_MOUSE	Q91ZE0	1.10703	0.159203	4.47571e-08	Succinylation- related enzymes	SEKI Liver
SIR5_MOUSE	Q8K2C6	1.14648	0.389539	5.66154e-07	Succinylation- related enzymes	SEKI Liver
ACOT8_MOUSE	P58137	1.01907	0.844273	5.60005e-07	Succinylation- related enzymes	SEKI Liver
HEM1_MOUSE	Q8VC19	0.924564	0.618762	9.11238e-08	Succinylation- related enzymes	SEKI Liver
PLOD1_MOUSE	Q9R0E2	1.24075	0.128138	7.36702e-08	Succinylation- related enzymes	SEKI Liver
PLOD3_MOUSE	Q9R0E1	0.855678	0.436844	4.55002e-08	Succinylation- related enzymes	SEKI Liver
FTO_MOUSE	Q8BGW1	0.92105	0.547897	5.43795e-08	Succinylation- related enzymes	SEKI Liver
THIM_MOUSE	Q8BWT1	0.862582	0.0478206	3.5952e-05	Acylation- related enzymes	LNCA Liver
FAS_MOUSE	P19096	0.700969	0.0314222	2.82043e-05	Acylation- related enzymes	LNCA Liver
ACOX1_MOUSE	Q9R0H0	0.805808	0.0401966	1.21577e-07	Acylation- related enzymes	LNCA Liver
ECHA_MOUSE	Q8BMS1	0.879577	0.084895	1.61106e-05	Acylation- related enzymes	LNCA Liver
HMCS2_MOUSE	P54869	0.992702	0.813158	3.23679e-05	Acylation- related enzymes	LNCA Liver
HMCS1_MOUSE	Q8JZK9	1.24377	0.210812	3.586e-06	Acylation- related enzymes	LNCA Liver
ECHP_MOUSE	Q9DBM2	0.622435	0.01497	4.34206e-05	Acylation- related enzymes	LNCA Liver
MMSA_MOUSE	Q9EQ20	0.892753	0.0798371	1.31721e-05	Acylation- related enzymes	LNCA Liver
THIL_MOUSE	Q8QZT1	0.751914	0.00351634	1.39028e-05	Acylation- related enzymes	LNCA Liver
ACADV_MOUSE	P50544	1.0609	0.0238659	8.48146e-06	Acylation- related enzymes	LNCA Liver
THIKB_MOUSE	Q8VCH0	0.494037	0.0048197	6.59083e-06	Acylation- related enzymes	LNCA Liver
THIKA_MOUSE	Q921H8	0.906813	0.108842	1.7543e-05	Acylation- related enzymes	LNCA Liver
MTP_MOUSE	O08601	0.884323	0.0166336	7.9314e-06	Acylation- related enzymes	LNCA Liver
ACSM1_MOUSE	Q91VA0	0.896781	0.0849817	6.92703e-06	Acylation- related enzymes	LNCA Liver
HACL1_MOUSE	Q9QXE0	1.12537	0.0232604	5.8902e-06	Acylation- related enzymes	LNCA Liver
SUCB2_MOUSE	Q9Z2I8	0.937501	0.166052	9.57832e-06	Acylation- related enzymes	LNCA Liver
S27A5_MOUSE	Q4LDG0	1.14525	0.0115301	4.45073e-06	Acylation- related enzymes	LNCA Liver
DHB4_MOUSE	P51660	0.909152	0.0680366	1.68874e-05	Acylation- related enzymes	LNCA Liver
ACSL1_MOUSE	P41216	0.641668	0.00313396	1.8894e-05	Acylation- related enzymes	LNCA Liver
ACSL5_MOUSE	Q8JZR0	0.767216	0.00510715	4.77734e-06	Acylation- related enzymes	LNCA Liver
ACSF2_MOUSE	Q8VCW8	0.718449	0.0383558	8.27724e-06	Acylation- related enzymes	LNCA Liver
S27A2_MOUSE	O35488	0.883803	0.100587	1.09155e-05	Acylation- related enzymes	LNCA Liver
GLNA_MOUSE	P15105	1.06746	0.25829	1.51178e-05	Acylation- related enzymes	LNCA Liver
HCD2_MOUSE	O08756	1.02684	0.460347	5.61722e-06	Acylation- related enzymes	LNCA Liver
ACADS_MOUSE	Q07417	0.898436	0.065393	5.31448e-06	Acylation- related enzymes	LNCA Liver
HMGCL_MOUSE	P38060	0.938013	0.0798592	2.75367e-06	Acylation- related enzymes	LNCA Liver
AAAD_MOUSE	Q99PG0	0.889862	0.0285574	5.81782e-06	Acylation- related enzymes	LNCA Liver
ECHB_MOUSE	Q99JY0	0.879479	0.0528981	7.5405e-06	Acylation- related enzymes	LNCA Liver
ODB2_MOUSE	P53395	0.97567	0.381339	3.56179e-06	Acylation- related enzymes	LNCA Liver
ECI1_MOUSE	P42125	0.658286	0.0173525	4.07371e-06	Acylation- related enzymes	LNCA Liver
HCDH_MOUSE	Q61425	0.754884	0.0275843	5.29836e-06	Acylation- related enzymes	LNCA Liver
PON1_MOUSE	P52430	1.03523	0.721348	2.89012e-06	Acylation- related enzymes	LNCA Liver
THIC_MOUSE	Q8CAY6	0.85344	0.0265692	3.72377e-06	Acylation- related enzymes	LNCA Liver
SUCB1_MOUSE	Q9Z2I9	0.891371	0.0568215	6.57409e-06	Acylation- related enzymes	LNCA Liver
MUTA_MOUSE	P16332	1.07327	0.253551	2.97472e-06	Acylation- related enzymes	LNCA Liver
PCCB_MOUSE	Q99MN9	0.930577	0.0644134	3.23853e-06	Acylation- related enzymes	LNCA Liver
ACADL_MOUSE	P51174	0.886881	0.0413483	5.08892e-06	Acylation- related enzymes	LNCA Liver
GCDH_MOUSE	Q60759	0.909112	0.0868378	2.60121e-06	Acylation- related enzymes	LNCA Liver
PCCA_MOUSE	Q91ZA3	0.950812	0.225829	3.16116e-06	Acylation- related enzymes	LNCA Liver
ECHM_MOUSE	Q8BH95	0.946761	0.259383	4.48389e-06	Acylation- related enzymes	LNCA Liver
ACADM_MOUSE	P45952	0.889924	0.0180808	6.68193e-06	Acylation- related enzymes	LNCA Liver
ABCD3_MOUSE	P55096	0.72686	0.00089393	1.37152e-05	Acylation- related enzymes	LNCA Liver
TGM2_MOUSE	P21981	1.09948	0.199025	2.99618e-06	Acylation- related enzymes	LNCA Liver
HIBCH_MOUSE	Q8QZS1	0.854536	0.0058796	1.94034e-06	Acylation- related enzymes	LNCA Liver
DECR_MOUSE	Q9CQ62	0.661864	0.0305506	4.98955e-06	Acylation- related enzymes	LNCA Liver
MCCB_MOUSE	Q3ULD5	0.848078	0.0411866	1.47521e-06	Acylation- related enzymes	LNCA Liver
PK3CA_MOUSE	P42337	1.12733	0.559289	1.15058e-08	Acylation- related enzymes	LNCA Liver
SUCA_MOUSE	Q9WUM5	0.903251	0.183932	4.0043e-06	Acylation- related enzymes	LNCA Liver
EST2C_MOUSE	Q91WG0	0.605034	0.018563	9.16911e-07	Acylation- related enzymes	LNCA Liver
IVD_MOUSE	Q9JHI5	0.902609	0.189452	6.98773e-06	Acylation- related enzymes	LNCA Liver
MCCA_MOUSE	Q99MR8	0.847427	0.0182665	1.97432e-06	Acylation- related enzymes	LNCA Liver
CPT2_MOUSE	P52825	0.859856	0.07986	7.43174e-06	Acylation- related enzymes	LNCA Liver
COASY_MOUSE	Q9DBL7	0.93969	0.027039	1.09821e-06	Acylation- related enzymes	LNCA Liver
ECI2_MOUSE	Q9WUR2	1.00639	0.857207	3.49095e-06	Acylation- related enzymes	LNCA Liver
LCAP_MOUSE	Q8C129	0.930415	0.302948	7.61315e-08	Acylation- related enzymes	LNCA Liver
ACD11_MOUSE	Q80XL6	0.973855	0.189475	4.20651e-06	Acylation- related enzymes	LNCA Liver
ACOX2_MOUSE	Q9QXD1	1.28382	0.058521	3.58338e-06	Acylation- related enzymes	LNCA Liver
ODO2_MOUSE	Q9D2G2	0.911309	0.0228534	5.04891e-06	Acylation- related enzymes	LNCA Liver
ODP2_MOUSE	Q8BMF4	0.902215	0.0130136	2.30483e-06	Acylation- related enzymes	LNCA Liver
PECR_MOUSE	Q99MZ7	1.02092	0.433548	4.82829e-06	Acylation- related enzymes	LNCA Liver
OCTC_MOUSE	Q9DC50	0.697635	0.0852504	4.16115e-06	Acylation- related enzymes	LNCA Liver
DECR2_MOUSE	Q9WV68	0.854527	0.0167977	2.02032e-06	Acylation- related enzymes	LNCA Liver
GLYAT_MOUSE	Q91XE0	0.948706	0.126589	2.6954e-06	Acylation- related enzymes	LNCA Liver
GLYAL_MOUSE	Q5FW57	0.763651	0.0215582	1.60729e-06	Acylation- related enzymes	LNCA Liver
ACSM5_MOUSE	Q8BGA8	0.916479	0.0856598	1.92672e-06	Acylation- related enzymes	LNCA Liver
CISY_MOUSE	Q9CZU6	0.846656	0.00738879	2.92688e-06	Acylation- related enzymes	LNCA Liver
AMACR_MOUSE	O09174	1.02761	0.115487	1.4583e-06	Acylation- related enzymes	LNCA Liver
ACOT1_MOUSE	O55137	0.435491	0.00395966	5.20465e-06	Acylation- related enzymes	LNCA Liver
ACOT2_MOUSE	Q9QYR9	0.662217	0.0053049	1.17998e-06	Acylation- related enzymes	LNCA Liver
ACOT3_MOUSE	Q9QYR7	0.767723	0.0351168	1.36151e-09	Acylation- related enzymes	LNCA Liver
ACOT4_MOUSE	Q8BWN8	0.757892	0.0385235	2.34304e-06	Acylation- related enzymes	LNCA Liver
LYPA1_MOUSE	P97823	0.870173	0.0054221	1.00157e-06	Acylation- related enzymes	LNCA Liver
CPT1A_MOUSE	P97742	0.905722	0.100935	1.77058e-06	Acylation- related enzymes	LNCA Liver
ACD10_MOUSE	Q8K370	0.92246	0.0491178	6.59293e-07	Acylation- related enzymes	LNCA Liver
FAHD1_MOUSE	Q8R0F8	0.91335	0.00725541	6.53936e-07	Acylation- related enzymes	LNCA Liver
BAAT_MOUSE	Q91X34	1.09053	0.209179	7.61581e-07	Acylation- related enzymes	LNCA Liver
ECH1_MOUSE	O35459	0.842157	0.0401086	3.79262e-06	Acylation- related enzymes	LNCA Liver
DHB8_MOUSE	P50171	1.02361	0.511324	1.21666e-06	Acylation- related enzymes	LNCA Liver
TGM1_MOUSE	Q9JLF6	1.0857	0.0205112	2.14124e-07	Acylation- related enzymes	LNCA Liver
ECHD1_MOUSE	Q9D9V3	0.683891	0.0172574	7.6141e-07	Acylation- related enzymes	LNCA Liver
ACACA_MOUSE	Q5SWU9	0.933314	0.269959	1.98639e-06	Acylation- related enzymes	LNCA Liver
ACACB_MOUSE	E9Q4Z2	0.801372	0.418102	1.7535e-06	Acylation- related enzymes	LNCA Liver
ACY3_MOUSE	Q91XE4	0.735797	0.00668649	7.83553e-07	Acylation- related enzymes	LNCA Liver
DCMC_MOUSE	Q99J39	0.852241	0.0498969	9.03237e-07	Acylation- related enzymes	LNCA Liver
ACSA_MOUSE	Q9QXG4	0.694935	0.00144049	2.58324e-06	Acylation- related enzymes	LNCA Liver
ACDSB_MOUSE	Q9DBL1	0.915245	0.037214	1.30008e-06	Acylation- related enzymes	LNCA Liver
PAHX_MOUSE	O35386	1.12896	0.0456546	1.17451e-06	Acylation- related enzymes	LNCA Liver
MECR_MOUSE	Q9DCS3	0.901212	0.0911428	7.38972e-07	Acylation- related enzymes	LNCA Liver
KBL_MOUSE	O88986	0.921956	0.0947778	7.61939e-07	Acylation- related enzymes	LNCA Liver
ASAH1_MOUSE	Q9WV54	1.10161	0.054753	3.98584e-07	Acylation- related enzymes	LNCA Liver
HACD3_MOUSE	Q8K2C9	0.936535	0.251707	1.03913e-06	Acylation- related enzymes	LNCA Liver
ACAD9_MOUSE	Q8JZN5	0.944652	0.506051	1.06325e-06	Acylation- related enzymes	LNCA Liver
NUD19_MOUSE	P11930	1.0544	0.135343	2.83188e-07	Acylation- related enzymes	LNCA Liver
P20D1_MOUSE	Q8C165	0.961432	0.209515	7.0835e-07	Acylation- related enzymes	LNCA Liver
ACY1_MOUSE	Q99JW2	1.01592	0.65303	5.02272e-07	Acylation- related enzymes	LNCA Liver
GLO2_MOUSE	Q99KB8	0.872777	0.128326	1.53731e-06	Acylation- related enzymes	LNCA Liver
ACO13_MOUSE	Q9CQR4	0.89476	0.0873203	1.81018e-06	Acylation- related enzymes	LNCA Liver
KEG1_MOUSE	Q9DCY0	0.896887	0.115479	2.56538e-06	Acylation- related enzymes	LNCA Liver
DHB12_MOUSE	O70503	0.825028	0.0270138	1.28648e-06	Acylation- related enzymes	LNCA Liver
GLCNE_MOUSE	Q91WG8	1.15567	0.0185765	7.45915e-07	Acylation- related enzymes	LNCA Liver
NUDT7_MOUSE	Q99P30	0.605697	0.0303422	3.55107e-06	Acylation- related enzymes	LNCA Liver
ACAD8_MOUSE	Q9D7B6	1.05838	0.27518	1.03728e-06	Acylation- related enzymes	LNCA Liver
ACSM3_MOUSE	Q3UNX5	1.09047	0.0554409	8.88897e-07	Acylation- related enzymes	LNCA Liver
GNA1_MOUSE	Q9JK38	1.09016	0.450315	4.67388e-07	Acylation- related enzymes	LNCA Liver
CHLE_MOUSE	Q03311	0.919942	0.216503	1.75829e-07	Acylation- related enzymes	LNCA Liver
MDR3_MOUSE	P21440	0.987608	0.927051	6.84417e-07	Acylation- related enzymes	LNCA Liver
MDR1A_MOUSE	P21447	0.825946	0.74228	1.82808e-08	Acylation- related enzymes	LNCA Liver
PTH2_MOUSE	Q8R2Y8	0.94247	0.500873	2.18487e-07	Acylation- related enzymes	LNCA Liver
CLYBL_MOUSE	Q8R4N0	1.02157	0.725948	1.82452e-06	Acylation- related enzymes	LNCA Liver
TECR_MOUSE	Q9CY27	1.03075	0.530368	1.32426e-06	Acylation- related enzymes	LNCA Liver
ACSS3_MOUSE	Q14DH7	0.688653	0.000727941	7.56023e-07	Acylation- related enzymes	LNCA Liver
PON3_MOUSE	Q62087	0.900913	0.105897	5.88899e-07	Acylation- related enzymes	LNCA Liver
ACNT2_MOUSE	Q8BGG9	1.53662	0.215666	3.05088e-09	Acylation- related enzymes	LNCA Liver
ACNT1_MOUSE	A2AKK5	1.01775	0.76335	5.15464e-07	Acylation- related enzymes	LNCA Liver
MBOA5_MOUSE	Q91V01	0.89093	0.141249	4.18986e-07	Acylation- related enzymes	LNCA Liver
GPAT1_MOUSE	Q61586	0.992919	0.619388	5.03226e-07	Acylation- related enzymes	LNCA Liver
PIPNA_MOUSE	P53810	1.04722	0.113412	3.10151e-07	Acylation- related enzymes	LNCA Liver
PIPNB_MOUSE	P53811	1.06501	0.0971868	6.85558e-07	Acylation- related enzymes	LNCA Liver
ELOV2_MOUSE	Q9JLJ4	0.984454	0.861782	2.66819e-08	Acylation- related enzymes	LNCA Liver
NMT1_MOUSE	O70310	1.01312	0.680111	4.49186e-07	Acylation- related enzymes	LNCA Liver
OXSM_MOUSE	Q9D404	1.07183	0.0383544	3.46729e-07	Acylation- related enzymes	LNCA Liver
CBR4_MOUSE	Q91VT4	1.01365	0.747148	5.47749e-07	Acylation- related enzymes	LNCA Liver
NAGS_MOUSE	Q8R4H7	1.02313	0.545196	1.6722e-07	Acylation- related enzymes	LNCA Liver
SAC1_MOUSE	Q9EP69	0.976302	0.813973	7.50685e-07	Acylation- related enzymes	LNCA Liver
PLCB_MOUSE	Q8K3K7	0.808464	0.00878255	7.79547e-07	Acylation- related enzymes	LNCA Liver
THEM4_MOUSE	Q3UUI3	0.972296	0.634223	1.56952e-07	Acylation- related enzymes	LNCA Liver
AUHM_MOUSE	Q9JLZ3	0.995969	0.89746	3.01247e-07	Acylation- related enzymes	LNCA Liver
SUCHY_MOUSE	Q7TNE1	1.08511	0.265397	5.19495e-07	Acylation- related enzymes	LNCA Liver
PI4KA_MOUSE	E9Q3L2	0.946587	0.640624	4.59588e-07	Acylation- related enzymes	LNCA Liver
ACO12_MOUSE	Q9DBK0	1.00008	1	1.79524e-06	Acylation- related enzymes	LNCA Liver
LPP60_MOUSE	A0JNU3	1.0079	0.873069	9.42768e-07	Acylation- related enzymes	LNCA Liver
PON2_MOUSE	Q62086	1.02122	0.355094	2.92087e-07	Acylation- related enzymes	LNCA Liver
CERS2_MOUSE	Q924Z4	0.771406	0.000502868	2.58592e-07	Acylation- related enzymes	LNCA Liver
PAG15_MOUSE	Q8VEB4	1.06255	0.236842	2.11348e-08	Acylation- related enzymes	LNCA Liver
NEUA_MOUSE	Q99KK2	0.987521	0.787328	4.25677e-07	Acylation- related enzymes	LNCA Liver
ACOX3_MOUSE	Q9EPL9	1.13465	0.495241	1.78193e-07	Acylation- related enzymes	LNCA Liver
PEPD_MOUSE	Q11136	0.969336	0.561455	3.00099e-07	Acylation- related enzymes	LNCA Liver
AP4A_MOUSE	P56380	0.99115	0.828132	1.3337e-07	Acylation- related enzymes	LNCA Liver
PLCC_MOUSE	Q9D517	0.985776	0.790415	2.7065e-07	Acylation- related enzymes	LNCA Liver
NAT10_MOUSE	Q8K224	0.883805	0.374258	1.17008e-07	Acylation- related enzymes	LNCA Liver
ACSL4_MOUSE	Q9QUJ7	0.974968	0.676324	4.82635e-07	Acylation- related enzymes	LNCA Liver
FADS2_MOUSE	Q9Z0R9	0.659638	0.0224693	3.28392e-07	Acylation- related enzymes	LNCA Liver
CACP_MOUSE	P47934	0.809635	0.00197151	6.72164e-07	Acylation- related enzymes	LNCA Liver
FABD_MOUSE	Q8R3F5	1.2512	0.100047	1.97866e-07	Acylation- related enzymes	LNCA Liver
NUD16_MOUSE	Q6P3D0	1.06252	0.270298	5.52983e-08	Acylation- related enzymes	LNCA Liver
ARY2_MOUSE	P50295	0.939587	0.298859	2.65629e-07	Acylation- related enzymes	LNCA Liver
PEMT_MOUSE	Q61907	1.12579	0.164285	4.69009e-09	Acylation- related enzymes	LNCA Liver
AAPK2_MOUSE	Q8BRK8	1.08746	0.458231	1.15323e-07	Acylation- related enzymes	LNCA Liver
HEM1_MOUSE	Q8VC19	1.16816	0.124651	9.11238e-08	Acylation- related enzymes	LNCA Liver
MCEE_MOUSE	Q9D1I5	0.933021	0.211759	2.53088e-07	Acylation- related enzymes	LNCA Liver
FADS1_MOUSE	Q920L1	0.911835	0.0672058	3.58474e-07	Acylation- related enzymes	LNCA Liver
SOAT2_MOUSE	O88908	1.27083	0.325588	1.22725e-07	Acylation- related enzymes	LNCA Liver
CDS2_MOUSE	Q99L43	0.944006	0.441797	3.32573e-07	Acylation- related enzymes	LNCA Liver
ACSF3_MOUSE	Q3URE1	0.980756	0.5747	4.14696e-07	Acylation- related enzymes	LNCA Liver
ATG4B_MOUSE	Q8BGE6	0.923007	0.394698	7.69969e-08	Acylation- related enzymes	LNCA Liver
ACOT8_MOUSE	P58137	0.9663	0.471153	5.60005e-07	Acylation- related enzymes	LNCA Liver
PLPL8_MOUSE	Q8K1N1	0.812229	0.0632536	2.7349e-07	Acylation- related enzymes	LNCA Liver
CMLO1_MOUSE	Q9JIZ0	0.882241	0.117981	1.38354e-07	Acylation- related enzymes	LNCA Liver
DTD1_MOUSE	Q9DD18	1.38879	0.19023	1.21559e-07	Acylation- related enzymes	LNCA Liver
ABCD2_MOUSE	Q61285	0.950981	0.377442	7.80013e-08	Acylation- related enzymes	LNCA Liver
SYNJ1_MOUSE	Q8CHC4	1.41657	0.479441	1.59698e-07	Acylation- related enzymes	LNCA Liver
ACOD1_MOUSE	P13516	0.603654	0.030944	2.41844e-07	Acylation- related enzymes	LNCA Liver
ACSL3_MOUSE	Q9CZW4	1.19395	0.0839621	1.711e-07	Acylation- related enzymes	LNCA Liver
GLCM_MOUSE	P17439	1.15185	0.180015	2.10082e-07	Acylation- related enzymes	LNCA Liver
LCAT_MOUSE	P16301	1.15394	0.0597351	1.01617e-07	Acylation- related enzymes	LNCA Liver
AGK_MOUSE	Q9ESW4	1.03194	0.806586	1.52663e-07	Acylation- related enzymes	LNCA Liver
GGT5_MOUSE	Q9Z2A9	1.10125	0.0604721	1.70336e-08	Acylation- related enzymes	LNCA Liver
NAA50_MOUSE	Q6PGB6	1.01292	0.838013	1.76812e-07	Acylation- related enzymes	LNCA Liver
PLCE_MOUSE	Q9D1E8	0.986713	0.845975	1.21054e-08	Acylation- related enzymes	LNCA Liver
PTPM1_MOUSE	Q66GT5	0.942261	0.0446528	7.64323e-08	Acylation- related enzymes	LNCA Liver
PLPP3_MOUSE	Q99JY8	0.848077	0.218353	6.78646e-08	Acylation- related enzymes	LNCA Liver
PANK1_MOUSE	Q8K4K6	0.909294	0.417867	1.20356e-07	Acylation- related enzymes	LNCA Liver
ABHD3_MOUSE	Q91ZH7	0.771766	0.068156	6.68186e-08	Acylation- related enzymes	LNCA Liver
P4K2A_MOUSE	Q2TBE6	1.02677	0.829952	2.01421e-07	Acylation- related enzymes	LNCA Liver
ENPP6_MOUSE	Q8BGN3	1.37395	0.235328	9.49722e-09	Acylation- related enzymes	LNCA Liver
PHLD_MOUSE	O70362	1.54102	0.120315	1.0495e-07	Acylation- related enzymes	LNCA Liver
AACS_MOUSE	Q9D2R0	0.496427	0.00103344	9.92692e-07	Acylation- related enzymes	LNCA Liver
NANP_MOUSE	Q9CPT3	0.881976	0.215497	5.21007e-08	Acylation- related enzymes	LNCA Liver
I5P2_MOUSE	Q8K337	1.06132	0.482957	5.96994e-08	Acylation- related enzymes	LNCA Liver
ADAS_MOUSE	Q8C0I1	0.768939	0.137699	9.49726e-08	Acylation- related enzymes	LNCA Liver
GPAT4_MOUSE	Q8K2C8	0.990294	0.899297	6.40617e-08	Acylation- related enzymes	LNCA Liver
SPTC1_MOUSE	O35704	1.2473	0.587289	7.41265e-08	Acylation- related enzymes	LNCA Liver
PLCB1_MOUSE	Q9Z1B3	0.919692	0.622661	7.76512e-08	Acylation- related enzymes	LNCA Liver
HGNAT_MOUSE	Q3UDW8	1.24201	0.0006358	3.18766e-08	Acylation- related enzymes	LNCA Liver
PI42A_MOUSE	O70172	1.20485	0.135408	1.10934e-07	Acylation- related enzymes	LNCA Liver
PLCB3_MOUSE	P51432	0.998462	0.979003	6.59276e-08	Acylation- related enzymes	LNCA Liver
PTEN_MOUSE	O08586	1.10437	0.20585	5.21489e-08	Acylation- related enzymes	LNCA Liver
PLCH1_MOUSE	Q4KWH5	0.968306	0.288322	8.66513e-08	Acylation- related enzymes	LNCA Liver
CEPT1_MOUSE	Q8BGS7	0.988893	0.774477	6.83674e-08	Acylation- related enzymes	LNCA Liver
MUTA_MOUSE	P16332	1.07327	0.253551	2.97472e-06	Malonylation- related enzymes	LNCA Liver
PCCB_MOUSE	Q99MN9	0.930577	0.0644134	3.23853e-06	Malonylation- related enzymes	LNCA Liver
PCCA_MOUSE	Q91ZA3	0.950812	0.225829	3.16116e-06	Malonylation- related enzymes	LNCA Liver
ECHD1_MOUSE	Q9D9V3	0.683891	0.0172574	7.6141e-07	Malonylation- related enzymes	LNCA Liver
MCEE_MOUSE	Q9D1I5	0.933021	0.211759	2.53088e-07	Malonylation- related enzymes	LNCA Liver
THIM_MOUSE	Q8BWT1	0.862582	0.0478206	3.5952e-05	Acetylation- related enzymes	LNCA Liver
FAS_MOUSE	P19096	0.700969	0.0314222	2.82043e-05	Acetylation- related enzymes	LNCA Liver
PYC_MOUSE	Q05920	1.07429	0.0430506	1.84211e-05	Acetylation- related enzymes	LNCA Liver
HMCS2_MOUSE	P54869	0.992702	0.813158	3.23679e-05	Acetylation- related enzymes	LNCA Liver
HMCS1_MOUSE	Q8JZK9	1.24377	0.210812	3.586e-06	Acetylation- related enzymes	LNCA Liver
MDHM_MOUSE	P08249	0.955689	0.00830483	1.55745e-05	Acetylation- related enzymes	LNCA Liver
FAAA_MOUSE	P35505	0.995433	0.857894	1.18897e-05	Acetylation- related enzymes	LNCA Liver
MMSA_MOUSE	Q9EQ20	0.892753	0.0798371	1.31721e-05	Acetylation- related enzymes	LNCA Liver
THIL_MOUSE	Q8QZT1	0.751914	0.00351634	1.39028e-05	Acetylation- related enzymes	LNCA Liver
THIKB_MOUSE	Q8VCH0	0.494037	0.0048197	6.59083e-06	Acetylation- related enzymes	LNCA Liver
THIKA_MOUSE	Q921H8	0.906813	0.108842	1.7543e-05	Acetylation- related enzymes	LNCA Liver
AATM_MOUSE	P05202	0.907117	0.00232839	1.76753e-05	Acetylation- related enzymes	LNCA Liver
MAAI_MOUSE	Q9WVL0	0.928598	0.0409817	7.51252e-06	Acetylation- related enzymes	LNCA Liver
AATC_MOUSE	P05201	1.33832	0.0907723	5.85879e-06	Acetylation- related enzymes	LNCA Liver
PCKGC_MOUSE	Q9Z2V4	1.30041	0.0358757	2.66893e-06	Acetylation- related enzymes	LNCA Liver
HCD2_MOUSE	O08756	1.02684	0.460347	5.61722e-06	Acetylation- related enzymes	LNCA Liver
HMGCL_MOUSE	P38060	0.938013	0.0798592	2.75367e-06	Acetylation- related enzymes	LNCA Liver
MAOX_MOUSE	P06801	0.547237	0.00528598	9.73488e-06	Acetylation- related enzymes	LNCA Liver
HGD_MOUSE	O09173	0.881441	0.00378737	5.03213e-06	Acetylation- related enzymes	LNCA Liver
FMO5_MOUSE	P97872	1.24487	0.112014	6.65749e-06	Acetylation- related enzymes	LNCA Liver
ECHB_MOUSE	Q99JY0	0.879479	0.0528981	7.5405e-06	Acetylation- related enzymes	LNCA Liver
HCDH_MOUSE	Q61425	0.754884	0.0275843	5.29836e-06	Acetylation- related enzymes	LNCA Liver
PON1_MOUSE	P52430	1.03523	0.721348	2.89012e-06	Acetylation- related enzymes	LNCA Liver
MDHC_MOUSE	P14152	0.91415	0.0351564	1.58314e-05	Acetylation- related enzymes	LNCA Liver
BDH_MOUSE	Q80XN0	0.804486	0.0366533	2.67416e-06	Acetylation- related enzymes	LNCA Liver
THIC_MOUSE	Q8CAY6	0.85344	0.0265692	3.72377e-06	Acetylation- related enzymes	LNCA Liver
NIT2_MOUSE	Q9JHW2	0.924664	0.00518273	3.3012e-06	Acetylation- related enzymes	LNCA Liver
ODP2_MOUSE	Q8BMF4	0.902215	0.0130136	2.30483e-06	Acetylation- related enzymes	LNCA Liver
CISY_MOUSE	Q9CZU6	0.846656	0.00738879	2.92688e-06	Acetylation- related enzymes	LNCA Liver
ODPA_MOUSE	P35486	0.95798	0.17154	1.96094e-06	Acetylation- related enzymes	LNCA Liver
ODPB_MOUSE	Q9D051	0.979064	0.564925	1.83582e-06	Acetylation- related enzymes	LNCA Liver
FAHD1_MOUSE	Q8R0F8	0.91335	0.00725541	6.53936e-07	Acetylation- related enzymes	LNCA Liver
ACACA_MOUSE	Q5SWU9	0.933314	0.269959	1.98639e-06	Acetylation- related enzymes	LNCA Liver
ACACB_MOUSE	E9Q4Z2	0.801372	0.418102	1.7535e-06	Acetylation- related enzymes	LNCA Liver
ACY3_MOUSE	Q91XE4	0.735797	0.00668649	7.83553e-07	Acetylation- related enzymes	LNCA Liver
DCMC_MOUSE	Q99J39	0.852241	0.0498969	9.03237e-07	Acetylation- related enzymes	LNCA Liver
ACSA_MOUSE	Q9QXG4	0.694935	0.00144049	2.58324e-06	Acetylation- related enzymes	LNCA Liver
KBL_MOUSE	O88986	0.921956	0.0947778	7.61939e-07	Acetylation- related enzymes	LNCA Liver
ASAH1_MOUSE	Q9WV54	1.10161	0.054753	3.98584e-07	Acetylation- related enzymes	LNCA Liver
ASPD_MOUSE	Q9DCQ2	0.911737	0.345234	3.72735e-06	Acetylation- related enzymes	LNCA Liver
ACY1_MOUSE	Q99JW2	1.01592	0.65303	5.02272e-07	Acetylation- related enzymes	LNCA Liver
HOT_MOUSE	Q8R0N6	0.835983	0.0963406	6.82992e-07	Acetylation- related enzymes	LNCA Liver
NUDT7_MOUSE	Q99P30	0.605697	0.0303422	3.55107e-06	Acetylation- related enzymes	LNCA Liver
MCAT_MOUSE	Q9Z2Z6	0.802209	0.0428009	2.98858e-06	Acetylation- related enzymes	LNCA Liver
GAMT_MOUSE	O35969	0.764897	0.0111561	7.45677e-07	Acetylation- related enzymes	LNCA Liver
CLYBL_MOUSE	Q8R4N0	1.02157	0.725948	1.82452e-06	Acetylation- related enzymes	LNCA Liver
PAFA2_MOUSE	Q8VDG7	0.962923	0.277929	4.86583e-07	Acetylation- related enzymes	LNCA Liver
ACSS3_MOUSE	Q14DH7	0.688653	0.000727941	7.56023e-07	Acetylation- related enzymes	LNCA Liver
PON3_MOUSE	Q62087	0.900913	0.105897	5.88899e-07	Acetylation- related enzymes	LNCA Liver
MACD1_MOUSE	Q922B1	0.997382	0.896143	3.48696e-07	Acetylation- related enzymes	LNCA Liver
CP17A_MOUSE	P27786	0.783015	0.380341	3.65393e-08	Acetylation- related enzymes	LNCA Liver
ACO12_MOUSE	Q9DBK0	1.00008	1	1.79524e-06	Acetylation- related enzymes	LNCA Liver
LPP60_MOUSE	A0JNU3	1.0079	0.873069	9.42768e-07	Acetylation- related enzymes	LNCA Liver
PON2_MOUSE	Q62086	1.02122	0.355094	2.92087e-07	Acetylation- related enzymes	LNCA Liver
NAT10_MOUSE	Q8K224	0.883805	0.374258	1.17008e-07	Acetylation- related enzymes	LNCA Liver
CACP_MOUSE	P47934	0.809635	0.00197151	6.72164e-07	Acetylation- related enzymes	LNCA Liver
NCEH1_MOUSE	Q8BLF1	0.920563	0.27217	2.16219e-07	Acetylation- related enzymes	LNCA Liver
AAPK2_MOUSE	Q8BRK8	1.08746	0.458231	1.15323e-07	Acetylation- related enzymes	LNCA Liver
SIR3_MOUSE	Q8R104	0.888044	0.484039	9.65562e-08	Acetylation- related enzymes	LNCA Liver
ACOT8_MOUSE	P58137	0.9663	0.471153	5.60005e-07	Acetylation- related enzymes	LNCA Liver
PA1B2_MOUSE	Q61206	1.18039	0.125581	1.22277e-07	Acetylation- related enzymes	LNCA Liver
LCAT_MOUSE	P16301	1.15394	0.0597351	1.01617e-07	Acetylation- related enzymes	LNCA Liver
SIAE_MOUSE	P70665	1.11214	0.350986	6.55357e-08	Acetylation- related enzymes	LNCA Liver
NAA50_MOUSE	Q6PGB6	1.01292	0.838013	1.76812e-07	Acetylation- related enzymes	LNCA Liver
HDAC1_MOUSE	O09106	1.06321	0.255786	8.44798e-08	Acetylation- related enzymes	LNCA Liver
ABHD3_MOUSE	Q91ZH7	0.771766	0.068156	6.68186e-08	Acetylation- related enzymes	LNCA Liver
AACS_MOUSE	Q9D2R0	0.496427	0.00103344	9.92692e-07	Acetylation- related enzymes	LNCA Liver
CEPT1_MOUSE	Q8BGS7	0.988893	0.774477	6.83674e-08	Acetylation- related enzymes	LNCA Liver
ASSY_MOUSE	P16460	1.01802	0.734635	3.36554e-05	Succinylation- related enzymes	LNCA Liver
ARLY_MOUSE	Q91YI0	1.31546	0.06529	9.48e-06	Succinylation- related enzymes	LNCA Liver
SDHA_MOUSE	Q8K2B3	0.982244	0.637184	7.43155e-06	Succinylation- related enzymes	LNCA Liver
SUCB2_MOUSE	Q9Z2I8	0.937501	0.166052	9.57832e-06	Succinylation- related enzymes	LNCA Liver
GABT_MOUSE	P61922	0.970157	0.345836	2.7041e-06	Succinylation- related enzymes	LNCA Liver
ODO1_MOUSE	Q60597	1.12865	0.062673	2.77374e-06	Succinylation- related enzymes	LNCA Liver
SUCB1_MOUSE	Q9Z2I9	0.891371	0.0568215	6.57409e-06	Succinylation- related enzymes	LNCA Liver
MUTA_MOUSE	P16332	1.07327	0.253551	2.97472e-06	Succinylation- related enzymes	LNCA Liver
SUCA_MOUSE	Q9WUM5	0.903251	0.183932	4.0043e-06	Succinylation- related enzymes	LNCA Liver
SDHB_MOUSE	Q9CQA3	0.964734	0.154234	3.26816e-06	Succinylation- related enzymes	LNCA Liver
ODO2_MOUSE	Q9D2G2	0.911309	0.0228534	5.04891e-06	Succinylation- related enzymes	LNCA Liver
DHTK1_MOUSE	A2ATU0	1.14775	0.0634288	8.12844e-07	Succinylation- related enzymes	LNCA Liver
ACOT4_MOUSE	Q8BWN8	0.757892	0.0385235	2.34304e-06	Succinylation- related enzymes	LNCA Liver
SSDH_MOUSE	Q8BWF0	0.885939	0.0082879	2.51696e-06	Succinylation- related enzymes	LNCA Liver
PUR6_MOUSE	Q9DCL9	1.23637	0.137092	1.56785e-06	Succinylation- related enzymes	LNCA Liver
ARK72_MOUSE	Q8CG76	0.910792	0.0900463	2.19173e-06	Succinylation- related enzymes	LNCA Liver
PAHX_MOUSE	O35386	1.12896	0.0456546	1.17451e-06	Succinylation- related enzymes	LNCA Liver
NUD19_MOUSE	P11930	1.0544	0.135343	2.83188e-07	Succinylation- related enzymes	LNCA Liver
HOT_MOUSE	Q8R0N6	0.835983	0.0963406	6.82992e-07	Succinylation- related enzymes	LNCA Liver
NUDT7_MOUSE	Q99P30	0.605697	0.0303422	3.55107e-06	Succinylation- related enzymes	LNCA Liver
ASPH_MOUSE	Q8BSY0	1.05102	0.12713	4.91292e-07	Succinylation- related enzymes	LNCA Liver
BODG_MOUSE	Q924Y0	1.00842	0.86269	1.72111e-06	Succinylation- related enzymes	LNCA Liver
PAFA2_MOUSE	Q8VDG7	0.962923	0.277929	4.86583e-07	Succinylation- related enzymes	LNCA Liver
SUCHY_MOUSE	Q7TNE1	1.08511	0.265397	5.19495e-07	Succinylation- related enzymes	LNCA Liver
TMLH_MOUSE	Q91ZE0	1.11466	0.164045	4.47571e-08	Succinylation- related enzymes	LNCA Liver
CLPP_MOUSE	O88696	0.995654	0.915479	5.27761e-07	Succinylation- related enzymes	LNCA Liver
PLOD1_MOUSE	Q9R0E2	0.949275	0.582681	7.36702e-08	Succinylation- related enzymes	LNCA Liver
PUR8_MOUSE	P54822	1.07199	0.0624051	3.12084e-07	Succinylation- related enzymes	LNCA Liver
HEM1_MOUSE	Q8VC19	1.16816	0.124651	9.11238e-08	Succinylation- related enzymes	LNCA Liver
ACOT8_MOUSE	P58137	0.9663	0.471153	5.60005e-07	Succinylation- related enzymes	LNCA Liver
P3H2_MOUSE	Q8CG71	1.01637	0.695383	2.49001e-08	Succinylation- related enzymes	LNCA Liver
FTO_MOUSE	Q8BGW1	0.839859	0.325417	5.43795e-08	Succinylation- related enzymes	LNCA Liver
ALKB5_MOUSE	Q3TSG4	1.27998	0.330881	5.11348e-08	Succinylation- related enzymes	LNCA Liver
THIM_MOUSE	Q8BWT1	0.959174	0.0991885	3.5952e-05	Acylation- related enzymes	MEWO Liver
ECHA_MOUSE	Q8BMS1	1.01187	0.467076	1.61106e-05	Acylation- related enzymes	MEWO Liver
FAS_MOUSE	P19096	0.973776	0.573839	2.82043e-05	Acylation- related enzymes	MEWO Liver
HMCS2_MOUSE	P54869	1.16655	0.0912422	3.23679e-05	Acylation- related enzymes	MEWO Liver
HMCS1_MOUSE	Q8JZK9	1.01365	0.798279	3.586e-06	Acylation- related enzymes	MEWO Liver
ACADV_MOUSE	P50544	1.03918	0.362615	8.48146e-06	Acylation- related enzymes	MEWO Liver
MMSA_MOUSE	Q9EQ20	0.978107	0.245514	1.31721e-05	Acylation- related enzymes	MEWO Liver
ECHP_MOUSE	Q9DBM2	0.779176	0.0702121	4.34206e-05	Acylation- related enzymes	MEWO Liver
ACOX1_MOUSE	Q9R0H0	0.95376	0.219648	1.21577e-07	Acylation- related enzymes	MEWO Liver
THIKB_MOUSE	Q8VCH0	0.698077	0.0946464	6.59083e-06	Acylation- related enzymes	MEWO Liver
THIKA_MOUSE	Q921H8	1.11078	0.351698	1.7543e-05	Acylation- related enzymes	MEWO Liver
THIL_MOUSE	Q8QZT1	0.822873	0.0480442	1.39028e-05	Acylation- related enzymes	MEWO Liver
MTP_MOUSE	O08601	0.989349	0.803882	7.9314e-06	Acylation- related enzymes	MEWO Liver
DHB4_MOUSE	P51660	1.0033	0.875106	1.68874e-05	Acylation- related enzymes	MEWO Liver
S27A2_MOUSE	O35488	1.0357	0.22932	1.09155e-05	Acylation- related enzymes	MEWO Liver
SUCB2_MOUSE	Q9Z2I8	1.04216	0.392671	9.57832e-06	Acylation- related enzymes	MEWO Liver
ACSM1_MOUSE	Q91VA0	0.974359	0.553248	6.92703e-06	Acylation- related enzymes	MEWO Liver
ACSL1_MOUSE	P41216	0.749966	0.0545634	1.8894e-05	Acylation- related enzymes	MEWO Liver
ACSL5_MOUSE	Q8JZR0	0.930485	0.228498	4.77734e-06	Acylation- related enzymes	MEWO Liver
ACSF2_MOUSE	Q8VCW8	1.01902	0.577688	8.27724e-06	Acylation- related enzymes	MEWO Liver
HCD2_MOUSE	O08756	1.02647	0.493948	5.61722e-06	Acylation- related enzymes	MEWO Liver
HMGCL_MOUSE	P38060	0.994307	0.883649	2.75367e-06	Acylation- related enzymes	MEWO Liver
S27A5_MOUSE	Q4LDG0	1.04149	0.146378	4.45073e-06	Acylation- related enzymes	MEWO Liver
ACADS_MOUSE	Q07417	1.0084	0.395633	5.31448e-06	Acylation- related enzymes	MEWO Liver
SHIP2_MOUSE	Q6P549	1.1469	0.130267	1.15255e-07	Acylation- related enzymes	MEWO Liver
ODB2_MOUSE	P53395	0.929111	0.0831845	3.56179e-06	Acylation- related enzymes	MEWO Liver
HACL1_MOUSE	Q9QXE0	1.07074	0.365032	5.8902e-06	Acylation- related enzymes	MEWO Liver
ECI1_MOUSE	P42125	0.938352	0.238419	4.07371e-06	Acylation- related enzymes	MEWO Liver
THIC_MOUSE	Q8CAY6	0.981523	0.190304	3.72377e-06	Acylation- related enzymes	MEWO Liver
ECHB_MOUSE	Q99JY0	1.03521	0.139943	7.5405e-06	Acylation- related enzymes	MEWO Liver
SUCB1_MOUSE	Q9Z2I9	0.956518	0.063172	6.57409e-06	Acylation- related enzymes	MEWO Liver
HCDH_MOUSE	Q61425	0.92524	0.151368	5.29836e-06	Acylation- related enzymes	MEWO Liver
ACADM_MOUSE	P45952	0.991428	0.790534	6.68193e-06	Acylation- related enzymes	MEWO Liver
PON1_MOUSE	P52430	0.870387	0.110421	2.89012e-06	Acylation- related enzymes	MEWO Liver
PCCB_MOUSE	Q99MN9	0.963293	0.311436	3.23853e-06	Acylation- related enzymes	MEWO Liver
ACADL_MOUSE	P51174	1.00246	0.965938	5.08892e-06	Acylation- related enzymes	MEWO Liver
SUCA_MOUSE	Q9WUM5	1.02012	0.173714	4.0043e-06	Acylation- related enzymes	MEWO Liver
MUTA_MOUSE	P16332	0.985234	0.706772	2.97472e-06	Acylation- related enzymes	MEWO Liver
DECR_MOUSE	Q9CQ62	0.875	0.110304	4.98955e-06	Acylation- related enzymes	MEWO Liver
AAAD_MOUSE	Q99PG0	0.924215	0.0926469	5.81782e-06	Acylation- related enzymes	MEWO Liver
TGM2_MOUSE	P21981	1.00248	0.995001	2.99618e-06	Acylation- related enzymes	MEWO Liver
ACD11_MOUSE	Q80XL6	0.986652	0.402141	4.20651e-06	Acylation- related enzymes	MEWO Liver
ECHM_MOUSE	Q8BH95	1.01943	0.428224	4.48389e-06	Acylation- related enzymes	MEWO Liver
ECI2_MOUSE	Q9WUR2	1.03102	0.574017	3.49095e-06	Acylation- related enzymes	MEWO Liver
PCCA_MOUSE	Q91ZA3	0.993822	0.530128	3.16116e-06	Acylation- related enzymes	MEWO Liver
GCDH_MOUSE	Q60759	0.921317	0.143172	2.60121e-06	Acylation- related enzymes	MEWO Liver
GLNA_MOUSE	P15105	0.993123	0.901211	1.51178e-05	Acylation- related enzymes	MEWO Liver
CPT2_MOUSE	P52825	1.03625	0.264281	7.43174e-06	Acylation- related enzymes	MEWO Liver
OCTC_MOUSE	Q9DC50	0.929047	0.308238	4.16115e-06	Acylation- related enzymes	MEWO Liver
MCCB_MOUSE	Q3ULD5	0.986933	0.481515	1.47521e-06	Acylation- related enzymes	MEWO Liver
P20D1_MOUSE	Q8C165	0.978163	0.455805	7.0835e-07	Acylation- related enzymes	MEWO Liver
ABCD3_MOUSE	P55096	0.814043	0.0619062	1.37152e-05	Acylation- related enzymes	MEWO Liver
LCAP_MOUSE	Q8C129	1.08915	0.21622	7.61315e-08	Acylation- related enzymes	MEWO Liver
COASY_MOUSE	Q9DBL7	0.960471	0.282203	1.09821e-06	Acylation- related enzymes	MEWO Liver
ACSM5_MOUSE	Q8BGA8	1.00402	0.862253	1.92672e-06	Acylation- related enzymes	MEWO Liver
ODO2_MOUSE	Q9D2G2	0.980444	0.621988	5.04891e-06	Acylation- related enzymes	MEWO Liver
GLYAT_MOUSE	Q91XE0	1.01658	0.517274	2.6954e-06	Acylation- related enzymes	MEWO Liver
GLYAL_MOUSE	Q5FW57	0.91812	0.363677	1.60729e-06	Acylation- related enzymes	MEWO Liver
ACD10_MOUSE	Q8K370	0.891994	0.133091	6.59293e-07	Acylation- related enzymes	MEWO Liver
AMACR_MOUSE	O09174	0.99678	0.816117	1.4583e-06	Acylation- related enzymes	MEWO Liver
PECR_MOUSE	Q99MZ7	1.01849	0.629148	4.82829e-06	Acylation- related enzymes	MEWO Liver
IVD_MOUSE	Q9JHI5	1.0418	0.320543	6.98773e-06	Acylation- related enzymes	MEWO Liver
HIBCH_MOUSE	Q8QZS1	0.968801	0.262689	1.94034e-06	Acylation- related enzymes	MEWO Liver
ACOX2_MOUSE	Q9QXD1	1.06131	0.0937548	3.58338e-06	Acylation- related enzymes	MEWO Liver
CPT1A_MOUSE	P97742	1.07343	0.109897	1.77058e-06	Acylation- related enzymes	MEWO Liver
CISY_MOUSE	Q9CZU6	0.919232	0.0754506	2.92688e-06	Acylation- related enzymes	MEWO Liver
MDR3_MOUSE	P21440	0.993995	0.872774	6.84417e-07	Acylation- related enzymes	MEWO Liver
ODP2_MOUSE	Q8BMF4	0.930686	0.0952741	2.30483e-06	Acylation- related enzymes	MEWO Liver
LYPA1_MOUSE	P97823	0.943235	0.241973	1.00157e-06	Acylation- related enzymes	MEWO Liver
DECR2_MOUSE	Q9WV68	0.929572	0.122332	2.02032e-06	Acylation- related enzymes	MEWO Liver
NUDT7_MOUSE	Q99P30	0.75743	0.16317	3.55107e-06	Acylation- related enzymes	MEWO Liver
ACOT2_MOUSE	Q9QYR9	0.926454	0.332115	1.17998e-06	Acylation- related enzymes	MEWO Liver
ACOT1_MOUSE	O55137	0.673929	0.0528966	5.20465e-06	Acylation- related enzymes	MEWO Liver
ACOT4_MOUSE	Q8BWN8	0.831143	0.272991	2.34304e-06	Acylation- related enzymes	MEWO Liver
ACOT3_MOUSE	Q9QYR7	0.926498	0.572626	1.36151e-09	Acylation- related enzymes	MEWO Liver
DCMC_MOUSE	Q99J39	0.968323	0.386789	9.03237e-07	Acylation- related enzymes	MEWO Liver
FAHD1_MOUSE	Q8R0F8	0.887976	0.0727899	6.53936e-07	Acylation- related enzymes	MEWO Liver
MCCA_MOUSE	Q99MR8	0.944626	0.193873	1.97432e-06	Acylation- related enzymes	MEWO Liver
BAAT_MOUSE	Q91X34	0.916484	0.16957	7.61581e-07	Acylation- related enzymes	MEWO Liver
ECH1_MOUSE	O35459	1.0127	0.856153	3.79262e-06	Acylation- related enzymes	MEWO Liver
ECHD1_MOUSE	Q9D9V3	0.817179	0.0617128	7.6141e-07	Acylation- related enzymes	MEWO Liver
ACY1_MOUSE	Q99JW2	1.01333	0.489441	5.02272e-07	Acylation- related enzymes	MEWO Liver
DHB8_MOUSE	P50171	0.983744	0.490253	1.21666e-06	Acylation- related enzymes	MEWO Liver
AUHM_MOUSE	Q9JLZ3	0.956445	0.389581	3.01247e-07	Acylation- related enzymes	MEWO Liver
ACY3_MOUSE	Q91XE4	0.790572	0.0201112	7.83553e-07	Acylation- related enzymes	MEWO Liver
ACAD9_MOUSE	Q8JZN5	0.991981	0.776367	1.06325e-06	Acylation- related enzymes	MEWO Liver
GLCNE_MOUSE	Q91WG8	1.0714	0.234801	7.45915e-07	Acylation- related enzymes	MEWO Liver
HACD3_MOUSE	Q8K2C9	0.992716	0.632389	1.03913e-06	Acylation- related enzymes	MEWO Liver
CLYBL_MOUSE	Q8R4N0	1.05999	0.267704	1.82452e-06	Acylation- related enzymes	MEWO Liver
MECR_MOUSE	Q9DCS3	0.966192	0.425536	7.38972e-07	Acylation- related enzymes	MEWO Liver
KBL_MOUSE	O88986	0.978515	0.340574	7.61939e-07	Acylation- related enzymes	MEWO Liver
ACDSB_MOUSE	Q9DBL1	0.983517	0.576212	1.30008e-06	Acylation- related enzymes	MEWO Liver
GLO2_MOUSE	Q99KB8	0.873792	0.07919	1.53731e-06	Acylation- related enzymes	MEWO Liver
PAHX_MOUSE	O35386	0.990187	0.636976	1.17451e-06	Acylation- related enzymes	MEWO Liver
DHB12_MOUSE	O70503	0.921782	0.0592875	1.28648e-06	Acylation- related enzymes	MEWO Liver
PTH2_MOUSE	Q8R2Y8	0.91108	0.314632	2.18487e-07	Acylation- related enzymes	MEWO Liver
ACSM3_MOUSE	Q3UNX5	1.06618	0.0500059	8.88897e-07	Acylation- related enzymes	MEWO Liver
KEG1_MOUSE	Q9DCY0	0.868147	0.230981	2.56538e-06	Acylation- related enzymes	MEWO Liver
ACO13_MOUSE	Q9CQR4	0.871253	0.0206283	1.81018e-06	Acylation- related enzymes	MEWO Liver
ACAD8_MOUSE	Q9D7B6	1.07458	0.238584	1.03728e-06	Acylation- related enzymes	MEWO Liver
ACACA_MOUSE	Q5SWU9	0.935663	0.0438955	1.98639e-06	Acylation- related enzymes	MEWO Liver
ACACB_MOUSE	E9Q4Z2	0.969753	0.719906	1.7535e-06	Acylation- related enzymes	MEWO Liver
NUD19_MOUSE	P11930	0.963673	0.418307	2.83188e-07	Acylation- related enzymes	MEWO Liver
ACNT2_MOUSE	Q8BGG9	1.24785	0.131024	3.05088e-09	Acylation- related enzymes	MEWO Liver
ACNT1_MOUSE	A2AKK5	0.887112	0.264562	5.15464e-07	Acylation- related enzymes	MEWO Liver
GNA1_MOUSE	Q9JK38	1.04776	0.241032	4.67388e-07	Acylation- related enzymes	MEWO Liver
PIPNA_MOUSE	P53810	0.940777	0.419037	3.10151e-07	Acylation- related enzymes	MEWO Liver
PIPNB_MOUSE	P53811	1.02011	0.682349	6.85558e-07	Acylation- related enzymes	MEWO Liver
NAGS_MOUSE	Q8R4H7	0.982894	0.818294	1.6722e-07	Acylation- related enzymes	MEWO Liver
PLCB_MOUSE	Q8K3K7	0.84876	0.123907	7.79547e-07	Acylation- related enzymes	MEWO Liver
FADS2_MOUSE	Q9Z0R9	0.827731	0.0221623	3.28392e-07	Acylation- related enzymes	MEWO Liver
ELOV2_MOUSE	Q9JLJ4	1.03241	0.466668	2.66819e-08	Acylation- related enzymes	MEWO Liver
SUCHY_MOUSE	Q7TNE1	0.965706	0.58117	5.19495e-07	Acylation- related enzymes	MEWO Liver
TECR_MOUSE	Q9CY27	1.00194	0.941234	1.32426e-06	Acylation- related enzymes	MEWO Liver
ACSA_MOUSE	Q9QXG4	0.871332	0.171443	2.58324e-06	Acylation- related enzymes	MEWO Liver
LPP60_MOUSE	A0JNU3	1.0494	0.695955	9.42768e-07	Acylation- related enzymes	MEWO Liver
TGM1_MOUSE	Q9JLF6	1.16649	0.147322	2.14124e-07	Acylation- related enzymes	MEWO Liver
GPAT1_MOUSE	Q61586	1.08104	0.2427	5.03226e-07	Acylation- related enzymes	MEWO Liver
NMT1_MOUSE	O70310	1.0259	0.0653424	4.49186e-07	Acylation- related enzymes	MEWO Liver
THEM4_MOUSE	Q3UUI3	0.969957	0.488148	1.56952e-07	Acylation- related enzymes	MEWO Liver
MBOA5_MOUSE	Q91V01	0.974482	0.41594	4.18986e-07	Acylation- related enzymes	MEWO Liver
CERS2_MOUSE	Q924Z4	0.879565	0.0654423	2.58592e-07	Acylation- related enzymes	MEWO Liver
PLCC_MOUSE	Q9D517	1.16993	0.23744	2.7065e-07	Acylation- related enzymes	MEWO Liver
PON3_MOUSE	Q62087	1.04735	0.396013	5.88899e-07	Acylation- related enzymes	MEWO Liver
ASAH1_MOUSE	Q9WV54	1.0706	0.223931	3.98584e-07	Acylation- related enzymes	MEWO Liver
CHLE_MOUSE	Q03311	0.928533	0.326963	1.75829e-07	Acylation- related enzymes	MEWO Liver
ACO12_MOUSE	Q9DBK0	0.959579	0.0753394	1.79524e-06	Acylation- related enzymes	MEWO Liver
ACOX3_MOUSE	Q9EPL9	1.00466	0.890505	1.78193e-07	Acylation- related enzymes	MEWO Liver
SAC1_MOUSE	Q9EP69	1.54444	0.162957	7.50685e-07	Acylation- related enzymes	MEWO Liver
CBR4_MOUSE	Q91VT4	1.08756	0.370234	5.47749e-07	Acylation- related enzymes	MEWO Liver
OXSM_MOUSE	Q9D404	1.04797	0.124836	3.46729e-07	Acylation- related enzymes	MEWO Liver
ACYP1_MOUSE	P56376	0.973405	0.523166	1.38613e-07	Acylation- related enzymes	MEWO Liver
ACSS3_MOUSE	Q14DH7	0.976887	0.581574	7.56023e-07	Acylation- related enzymes	MEWO Liver
PI4KA_MOUSE	E9Q3L2	0.910532	0.296402	4.59588e-07	Acylation- related enzymes	MEWO Liver
AAPK2_MOUSE	Q8BRK8	0.871373	0.0143263	1.15323e-07	Acylation- related enzymes	MEWO Liver
MCEE_MOUSE	Q9D1I5	0.910875	0.100812	2.53088e-07	Acylation- related enzymes	MEWO Liver
PEMT_MOUSE	Q61907	1.23324	0.237285	4.69009e-09	Acylation- related enzymes	MEWO Liver
AP4A_MOUSE	P56380	1.31238	0.116894	1.3337e-07	Acylation- related enzymes	MEWO Liver
FABD_MOUSE	Q8R3F5	1.4342	0.11558	1.97866e-07	Acylation- related enzymes	MEWO Liver
AACS_MOUSE	Q9D2R0	0.809207	0.0212859	9.92692e-07	Acylation- related enzymes	MEWO Liver
ARY2_MOUSE	P50295	0.934026	0.0047043	2.65629e-07	Acylation- related enzymes	MEWO Liver
DTD2_MOUSE	Q8BHA3	1.12499	0.110746	6.03745e-08	Acylation- related enzymes	MEWO Liver
HEM1_MOUSE	Q8VC19	1.12547	0.469894	9.11238e-08	Acylation- related enzymes	MEWO Liver
PEPD_MOUSE	Q11136	0.958876	0.483137	3.00099e-07	Acylation- related enzymes	MEWO Liver
NUD16_MOUSE	Q6P3D0	0.947131	0.504269	5.52983e-08	Acylation- related enzymes	MEWO Liver
NAT10_MOUSE	Q8K224	1.05243	0.381045	1.17008e-07	Acylation- related enzymes	MEWO Liver
PLS3_MOUSE	Q9JIZ9	0.924538	0.187676	9.62884e-09	Acylation- related enzymes	MEWO Liver
NANP_MOUSE	Q9CPT3	0.961121	0.609553	5.21007e-08	Acylation- related enzymes	MEWO Liver
PON2_MOUSE	Q62086	1.03147	0.379204	2.92087e-07	Acylation- related enzymes	MEWO Liver
DGAT1_MOUSE	Q9Z2A7	0.971552	0.944676	1.57835e-07	Acylation- related enzymes	MEWO Liver
PLPL8_MOUSE	Q8K1N1	0.869113	0.0835951	2.7349e-07	Acylation- related enzymes	MEWO Liver
DTD1_MOUSE	Q9DD18	1.1847	0.781906	1.21559e-07	Acylation- related enzymes	MEWO Liver
PLCE_MOUSE	Q9D1E8	1.95359	0.147465	1.21054e-08	Acylation- related enzymes	MEWO Liver
LCAT_MOUSE	P16301	1.07502	0.405083	1.01617e-07	Acylation- related enzymes	MEWO Liver
GPAT4_MOUSE	Q8K2C8	0.914218	0.273814	6.40617e-08	Acylation- related enzymes	MEWO Liver
NSMA_MOUSE	O70572	0.922182	0.330807	1.13527e-07	Acylation- related enzymes	MEWO Liver
FADS1_MOUSE	Q920L1	0.971794	0.478918	3.58474e-07	Acylation- related enzymes	MEWO Liver
PI42A_MOUSE	O70172	1.09189	0.457406	1.10934e-07	Acylation- related enzymes	MEWO Liver
ACSL4_MOUSE	Q9QUJ7	1.08381	0.44665	4.82635e-07	Acylation- related enzymes	MEWO Liver
LIPL_MOUSE	P11152	0.996422	0.909762	2.5329e-07	Acylation- related enzymes	MEWO Liver
CMLO1_MOUSE	Q9JIZ0	0.914952	0.144608	1.38354e-07	Acylation- related enzymes	MEWO Liver
ACY2_MOUSE	Q8R3P0	0.952604	0.267994	5.66966e-08	Acylation- related enzymes	MEWO Liver
ABCD2_MOUSE	Q61285	0.915312	0.387172	7.80013e-08	Acylation- related enzymes	MEWO Liver
ACOT8_MOUSE	P58137	1.30625	0.153708	5.60005e-07	Acylation- related enzymes	MEWO Liver
ICT1_MOUSE	Q8R035	0.949217	0.371348	9.88113e-08	Acylation- related enzymes	MEWO Liver
ACSF3_MOUSE	Q3URE1	0.958809	0.323248	4.14696e-07	Acylation- related enzymes	MEWO Liver
PTPM1_MOUSE	Q66GT5	1.03375	0.138732	7.64323e-08	Acylation- related enzymes	MEWO Liver
CACP_MOUSE	P47934	1.12578	0.445315	6.72164e-07	Acylation- related enzymes	MEWO Liver
SOAT2_MOUSE	O88908	1.6639	0.205005	1.22725e-07	Acylation- related enzymes	MEWO Liver
GLCM_MOUSE	P17439	1.06206	0.0592098	2.10082e-07	Acylation- related enzymes	MEWO Liver
NAA50_MOUSE	Q6PGB6	1.00826	0.872336	1.76812e-07	Acylation- related enzymes	MEWO Liver
AGK_MOUSE	Q9ESW4	0.978357	0.751372	1.52663e-07	Acylation- related enzymes	MEWO Liver
LCLT1_MOUSE	Q3UN02	1.01598	0.532226	8.76927e-08	Acylation- related enzymes	MEWO Liver
PLPL9_MOUSE	P97819	0.961956	0.808885	7.3206e-08	Acylation- related enzymes	MEWO Liver
LPIN2_MOUSE	Q99PI5	0.855999	0.312917	6.34194e-08	Acylation- related enzymes	MEWO Liver
ADAS_MOUSE	Q8C0I1	0.800021	0.0184582	9.49726e-08	Acylation- related enzymes	MEWO Liver
LIPC_MOUSE	P27656	1.04421	0.660224	3.03269e-08	Acylation- related enzymes	MEWO Liver
PANK1_MOUSE	Q8K4K6	1.21948	0.20632	1.20356e-07	Acylation- related enzymes	MEWO Liver
PAG15_MOUSE	Q8VEB4	1.03564	0.603302	2.11348e-08	Acylation- related enzymes	MEWO Liver
P4K2A_MOUSE	Q2TBE6	1.64064	0.177804	2.01421e-07	Acylation- related enzymes	MEWO Liver
PLCH1_MOUSE	Q4KWH5	1.09299	0.144432	8.66513e-08	Acylation- related enzymes	MEWO Liver
PLCB3_MOUSE	P51432	1.04786	0.85234	6.59276e-08	Acylation- related enzymes	MEWO Liver
GGT5_MOUSE	Q9Z2A9	0.918666	0.518948	1.70336e-08	Acylation- related enzymes	MEWO Liver
PCCB_MOUSE	Q99MN9	0.963293	0.311436	3.23853e-06	Malonylation- related enzymes	MEWO Liver
MUTA_MOUSE	P16332	0.985234	0.706772	2.97472e-06	Malonylation- related enzymes	MEWO Liver
PCCA_MOUSE	Q91ZA3	0.993822	0.530128	3.16116e-06	Malonylation- related enzymes	MEWO Liver
ECHD1_MOUSE	Q9D9V3	0.817179	0.0617128	7.6141e-07	Malonylation- related enzymes	MEWO Liver
MCEE_MOUSE	Q9D1I5	0.910875	0.100812	2.53088e-07	Malonylation- related enzymes	MEWO Liver
THIM_MOUSE	Q8BWT1	0.959174	0.0991885	3.5952e-05	Acetylation- related enzymes	MEWO Liver
PYC_MOUSE	Q05920	1.09039	0.222492	1.84211e-05	Acetylation- related enzymes	MEWO Liver
FAS_MOUSE	P19096	0.973776	0.573839	2.82043e-05	Acetylation- related enzymes	MEWO Liver
HMCS2_MOUSE	P54869	1.16655	0.0912422	3.23679e-05	Acetylation- related enzymes	MEWO Liver
HMCS1_MOUSE	Q8JZK9	1.01365	0.798279	3.586e-06	Acetylation- related enzymes	MEWO Liver
FAAA_MOUSE	P35505	0.932467	0.122688	1.18897e-05	Acetylation- related enzymes	MEWO Liver
MDHM_MOUSE	P08249	0.988054	0.506704	1.55745e-05	Acetylation- related enzymes	MEWO Liver
MMSA_MOUSE	Q9EQ20	0.978107	0.245514	1.31721e-05	Acetylation- related enzymes	MEWO Liver
THIKB_MOUSE	Q8VCH0	0.698077	0.0946464	6.59083e-06	Acetylation- related enzymes	MEWO Liver
THIKA_MOUSE	Q921H8	1.11078	0.351698	1.7543e-05	Acetylation- related enzymes	MEWO Liver
AATM_MOUSE	P05202	1.00631	0.567141	1.76753e-05	Acetylation- related enzymes	MEWO Liver
THIL_MOUSE	Q8QZT1	0.822873	0.0480442	1.39028e-05	Acetylation- related enzymes	MEWO Liver
CP17A_MOUSE	P27786	1.01417	0.869859	3.65393e-08	Acetylation- related enzymes	MEWO Liver
MAAI_MOUSE	Q9WVL0	0.922458	0.0309043	7.51252e-06	Acetylation- related enzymes	MEWO Liver
HCD2_MOUSE	O08756	1.02647	0.493948	5.61722e-06	Acetylation- related enzymes	MEWO Liver
HMGCL_MOUSE	P38060	0.994307	0.883649	2.75367e-06	Acetylation- related enzymes	MEWO Liver
PCKGC_MOUSE	Q9Z2V4	1.18366	0.0703838	2.66893e-06	Acetylation- related enzymes	MEWO Liver
AATC_MOUSE	P05201	0.9309	0.274703	5.85879e-06	Acetylation- related enzymes	MEWO Liver
HGD_MOUSE	O09173	0.849013	0.0430365	5.03213e-06	Acetylation- related enzymes	MEWO Liver
THIC_MOUSE	Q8CAY6	0.981523	0.190304	3.72377e-06	Acetylation- related enzymes	MEWO Liver
ECHB_MOUSE	Q99JY0	1.03521	0.139943	7.5405e-06	Acetylation- related enzymes	MEWO Liver
BDH_MOUSE	Q80XN0	0.951855	0.104834	2.67416e-06	Acetylation- related enzymes	MEWO Liver
FMO5_MOUSE	P97872	1.10577	0.0731197	6.65749e-06	Acetylation- related enzymes	MEWO Liver
MAOX_MOUSE	P06801	0.81159	0.123993	9.73488e-06	Acetylation- related enzymes	MEWO Liver
HCDH_MOUSE	Q61425	0.92524	0.151368	5.29836e-06	Acetylation- related enzymes	MEWO Liver
PON1_MOUSE	P52430	0.870387	0.110421	2.89012e-06	Acetylation- related enzymes	MEWO Liver
MDHC_MOUSE	P14152	0.951502	0.120011	1.58314e-05	Acetylation- related enzymes	MEWO Liver
NIT2_MOUSE	Q9JHW2	0.88622	0.0298262	3.3012e-06	Acetylation- related enzymes	MEWO Liver
CISY_MOUSE	Q9CZU6	0.919232	0.0754506	2.92688e-06	Acetylation- related enzymes	MEWO Liver
ODP2_MOUSE	Q8BMF4	0.930686	0.0952741	2.30483e-06	Acetylation- related enzymes	MEWO Liver
NUDT7_MOUSE	Q99P30	0.75743	0.16317	3.55107e-06	Acetylation- related enzymes	MEWO Liver
D2HDH_MOUSE	Q8CIM3	0.942258	0.331557	1.20673e-08	Acetylation- related enzymes	MEWO Liver
DCMC_MOUSE	Q99J39	0.968323	0.386789	9.03237e-07	Acetylation- related enzymes	MEWO Liver
FAHD1_MOUSE	Q8R0F8	0.887976	0.0727899	6.53936e-07	Acetylation- related enzymes	MEWO Liver
ASPD_MOUSE	Q9DCQ2	1.0508	0.553291	3.72735e-06	Acetylation- related enzymes	MEWO Liver
ACY1_MOUSE	Q99JW2	1.01333	0.489441	5.02272e-07	Acetylation- related enzymes	MEWO Liver
ODPA_MOUSE	P35486	1.04264	0.252162	1.96094e-06	Acetylation- related enzymes	MEWO Liver
ACY3_MOUSE	Q91XE4	0.790572	0.0201112	7.83553e-07	Acetylation- related enzymes	MEWO Liver
CLYBL_MOUSE	Q8R4N0	1.05999	0.267704	1.82452e-06	Acetylation- related enzymes	MEWO Liver
GAMT_MOUSE	O35969	0.840675	0.0379371	7.45677e-07	Acetylation- related enzymes	MEWO Liver
ODPB_MOUSE	Q9D051	1.05192	0.331071	1.83582e-06	Acetylation- related enzymes	MEWO Liver
KBL_MOUSE	O88986	0.978515	0.340574	7.61939e-07	Acetylation- related enzymes	MEWO Liver
HOT_MOUSE	Q8R0N6	0.976442	0.69863	6.82992e-07	Acetylation- related enzymes	MEWO Liver
MCAT_MOUSE	Q9Z2Z6	1.09455	0.141445	2.98858e-06	Acetylation- related enzymes	MEWO Liver
ACACA_MOUSE	Q5SWU9	0.935663	0.0438955	1.98639e-06	Acetylation- related enzymes	MEWO Liver
ACACB_MOUSE	E9Q4Z2	0.969753	0.719906	1.7535e-06	Acetylation- related enzymes	MEWO Liver
PAFA2_MOUSE	Q8VDG7	0.977893	0.540787	4.86583e-07	Acetylation- related enzymes	MEWO Liver
MACD1_MOUSE	Q922B1	1.04513	0.655063	3.48696e-07	Acetylation- related enzymes	MEWO Liver
ACSA_MOUSE	Q9QXG4	0.871332	0.171443	2.58324e-06	Acetylation- related enzymes	MEWO Liver
LPP60_MOUSE	A0JNU3	1.0494	0.695955	9.42768e-07	Acetylation- related enzymes	MEWO Liver
PON3_MOUSE	Q62087	1.04735	0.396013	5.88899e-07	Acetylation- related enzymes	MEWO Liver
ASAH1_MOUSE	Q9WV54	1.0706	0.223931	3.98584e-07	Acetylation- related enzymes	MEWO Liver
ACO12_MOUSE	Q9DBK0	0.959579	0.0753394	1.79524e-06	Acetylation- related enzymes	MEWO Liver
ACSS3_MOUSE	Q14DH7	0.976887	0.581574	7.56023e-07	Acetylation- related enzymes	MEWO Liver
AAPK2_MOUSE	Q8BRK8	0.871373	0.0143263	1.15323e-07	Acetylation- related enzymes	MEWO Liver
SIR3_MOUSE	Q8R104	0.870416	0.481443	9.65562e-08	Acetylation- related enzymes	MEWO Liver
AACS_MOUSE	Q9D2R0	0.809207	0.0212859	9.92692e-07	Acetylation- related enzymes	MEWO Liver
NAT10_MOUSE	Q8K224	1.05243	0.381045	1.17008e-07	Acetylation- related enzymes	MEWO Liver
PON2_MOUSE	Q62086	1.03147	0.379204	2.92087e-07	Acetylation- related enzymes	MEWO Liver
SIR2_MOUSE	Q8VDQ8	0.941016	0.631111	1.8837e-07	Acetylation- related enzymes	MEWO Liver
LCAT_MOUSE	P16301	1.07502	0.405083	1.01617e-07	Acetylation- related enzymes	MEWO Liver
ACOT8_MOUSE	P58137	1.30625	0.153708	5.60005e-07	Acetylation- related enzymes	MEWO Liver
CACP_MOUSE	P47934	1.12578	0.445315	6.72164e-07	Acetylation- related enzymes	MEWO Liver
NAA50_MOUSE	Q6PGB6	1.00826	0.872336	1.76812e-07	Acetylation- related enzymes	MEWO Liver
PLPL9_MOUSE	P97819	0.961956	0.808885	7.3206e-08	Acetylation- related enzymes	MEWO Liver
PA1B2_MOUSE	Q61206	0.94715	0.539962	1.22277e-07	Acetylation- related enzymes	MEWO Liver
HDAC1_MOUSE	O09106	1.18288	0.312236	8.44798e-08	Acetylation- related enzymes	MEWO Liver
NCEH1_MOUSE	Q8BLF1	0.811236	0.292108	2.16219e-07	Acetylation- related enzymes	MEWO Liver
ASSY_MOUSE	P16460	0.930549	0.0924498	3.36554e-05	Succinylation- related enzymes	MEWO Liver
ARLY_MOUSE	Q91YI0	1.0915	0.181523	9.48e-06	Succinylation- related enzymes	MEWO Liver
SDHA_MOUSE	Q8K2B3	1.0257	0.111075	7.43155e-06	Succinylation- related enzymes	MEWO Liver
SUCB2_MOUSE	Q9Z2I8	1.04216	0.392671	9.57832e-06	Succinylation- related enzymes	MEWO Liver
DHTK1_MOUSE	A2ATU0	0.990563	0.811	8.12844e-07	Succinylation- related enzymes	MEWO Liver
GABT_MOUSE	P61922	0.942871	0.27082	2.7041e-06	Succinylation- related enzymes	MEWO Liver
SUCB1_MOUSE	Q9Z2I9	0.956518	0.063172	6.57409e-06	Succinylation- related enzymes	MEWO Liver
ODO1_MOUSE	Q60597	1.07136	0.108731	2.77374e-06	Succinylation- related enzymes	MEWO Liver
SUCA_MOUSE	Q9WUM5	1.02012	0.173714	4.0043e-06	Succinylation- related enzymes	MEWO Liver
MUTA_MOUSE	P16332	0.985234	0.706772	2.97472e-06	Succinylation- related enzymes	MEWO Liver
ODO2_MOUSE	Q9D2G2	0.980444	0.621988	5.04891e-06	Succinylation- related enzymes	MEWO Liver
SDHB_MOUSE	Q9CQA3	0.97819	0.212637	3.26816e-06	Succinylation- related enzymes	MEWO Liver
NUDT7_MOUSE	Q99P30	0.75743	0.16317	3.55107e-06	Succinylation- related enzymes	MEWO Liver
ACOT4_MOUSE	Q8BWN8	0.831143	0.272991	2.34304e-06	Succinylation- related enzymes	MEWO Liver
PUR6_MOUSE	Q9DCL9	1.00713	0.762324	1.56785e-06	Succinylation- related enzymes	MEWO Liver
ARK72_MOUSE	Q8CG76	1.0202	0.403428	2.19173e-06	Succinylation- related enzymes	MEWO Liver
SSDH_MOUSE	Q8BWF0	0.917691	0.159913	2.51696e-06	Succinylation- related enzymes	MEWO Liver
PAHX_MOUSE	O35386	0.990187	0.636976	1.17451e-06	Succinylation- related enzymes	MEWO Liver
HOT_MOUSE	Q8R0N6	0.976442	0.69863	6.82992e-07	Succinylation- related enzymes	MEWO Liver
NUD19_MOUSE	P11930	0.963673	0.418307	2.83188e-07	Succinylation- related enzymes	MEWO Liver
BODG_MOUSE	Q924Y0	1.31998	0.156707	1.72111e-06	Succinylation- related enzymes	MEWO Liver
ASPH_MOUSE	Q8BSY0	1.03056	0.530497	4.91292e-07	Succinylation- related enzymes	MEWO Liver
PAFA2_MOUSE	Q8VDG7	0.977893	0.540787	4.86583e-07	Succinylation- related enzymes	MEWO Liver
SUCHY_MOUSE	Q7TNE1	0.965706	0.58117	5.19495e-07	Succinylation- related enzymes	MEWO Liver
PUR8_MOUSE	P54822	0.989813	0.749779	3.12084e-07	Succinylation- related enzymes	MEWO Liver
CLPP_MOUSE	O88696	0.980555	0.593815	5.27761e-07	Succinylation- related enzymes	MEWO Liver
HEM1_MOUSE	Q8VC19	1.12547	0.469894	9.11238e-08	Succinylation- related enzymes	MEWO Liver
TMLH_MOUSE	Q91ZE0	1.07532	0.533328	4.47571e-08	Succinylation- related enzymes	MEWO Liver
FTO_MOUSE	Q8BGW1	0.993519	0.836026	5.43795e-08	Succinylation- related enzymes	MEWO Liver
PLOD1_MOUSE	Q9R0E2	0.918726	0.521831	7.36702e-08	Succinylation- related enzymes	MEWO Liver
SIR5_MOUSE	Q8K2C6	1.00148	0.989668	5.66154e-07	Succinylation- related enzymes	MEWO Liver
ACOT8_MOUSE	P58137	1.30625	0.153708	5.60005e-07	Succinylation- related enzymes	MEWO Liver
THIM_MOUSE	Q8BWT1	1.09778	0.367385	3.5952e-05	Acylation- related enzymes	STRV Liver
ECHP_MOUSE	Q9DBM2	1.94238	0.121934	4.34206e-05	Acylation- related enzymes	STRV Liver
ACOX1_MOUSE	Q9R0H0	1.43624	0.236824	1.21577e-07	Acylation- related enzymes	STRV Liver
FAS_MOUSE	P19096	0.693618	0.0153095	2.82043e-05	Acylation- related enzymes	STRV Liver
ECHA_MOUSE	Q8BMS1	1.19243	0.288276	1.61106e-05	Acylation- related enzymes	STRV Liver
HMCS2_MOUSE	P54869	1.30815	0.14491	3.23679e-05	Acylation- related enzymes	STRV Liver
HMCS1_MOUSE	Q8JZK9	0.506309	0.0109632	3.586e-06	Acylation- related enzymes	STRV Liver
THIL_MOUSE	Q8QZT1	1.13587	0.158102	1.39028e-05	Acylation- related enzymes	STRV Liver
THIKA_MOUSE	Q921H8	1.17131	0.106314	1.7543e-05	Acylation- related enzymes	STRV Liver
THIKB_MOUSE	Q8VCH0	1.20848	0.29217	6.59083e-06	Acylation- related enzymes	STRV Liver
MMSA_MOUSE	Q9EQ20	1.04291	0.0765037	1.31721e-05	Acylation- related enzymes	STRV Liver
ACADV_MOUSE	P50544	1.20198	0.213889	8.48146e-06	Acylation- related enzymes	STRV Liver
HCD2_MOUSE	O08756	1.2445	0.184322	5.61722e-06	Acylation- related enzymes	STRV Liver
ACSL1_MOUSE	P41216	0.968489	0.779627	1.8894e-05	Acylation- related enzymes	STRV Liver
ACSL5_MOUSE	Q8JZR0	0.827352	0.252731	4.77734e-06	Acylation- related enzymes	STRV Liver
ACSM1_MOUSE	Q91VA0	1.0793	0.350572	6.92703e-06	Acylation- related enzymes	STRV Liver
S27A2_MOUSE	O35488	0.966933	0.766254	1.09155e-05	Acylation- related enzymes	STRV Liver
DHB4_MOUSE	P51660	1.14781	0.202075	1.68874e-05	Acylation- related enzymes	STRV Liver
MTP_MOUSE	O08601	0.9148	0.442373	7.9314e-06	Acylation- related enzymes	STRV Liver
HMGCL_MOUSE	P38060	1.10044	0.37276	2.75367e-06	Acylation- related enzymes	STRV Liver
ECI1_MOUSE	P42125	1.1688	0.218485	4.07371e-06	Acylation- related enzymes	STRV Liver
ACSF2_MOUSE	Q8VCW8	1.07378	0.420836	8.27724e-06	Acylation- related enzymes	STRV Liver
SUCB2_MOUSE	Q9Z2I8	1.07005	0.435963	9.57832e-06	Acylation- related enzymes	STRV Liver
ACADS_MOUSE	Q07417	1.03696	0.355298	5.31448e-06	Acylation- related enzymes	STRV Liver
HACL1_MOUSE	Q9QXE0	0.960074	0.478223	5.8902e-06	Acylation- related enzymes	STRV Liver
S27A5_MOUSE	Q4LDG0	0.802919	0.146928	4.45073e-06	Acylation- related enzymes	STRV Liver
MUTA_MOUSE	P16332	1.06495	0.449675	2.97472e-06	Acylation- related enzymes	STRV Liver
ODB2_MOUSE	P53395	1.1062	0.354697	3.56179e-06	Acylation- related enzymes	STRV Liver
PCCB_MOUSE	Q99MN9	1.01257	0.731313	3.23853e-06	Acylation- related enzymes	STRV Liver
SUCB1_MOUSE	Q9Z2I9	1.05555	0.413445	6.57409e-06	Acylation- related enzymes	STRV Liver
GCDH_MOUSE	Q60759	1.02659	0.74408	2.60121e-06	Acylation- related enzymes	STRV Liver
PCCA_MOUSE	Q91ZA3	1.03594	0.116386	3.16116e-06	Acylation- related enzymes	STRV Liver
DECR2_MOUSE	Q9WV68	1.19612	0.23279	2.02032e-06	Acylation- related enzymes	STRV Liver
GLNA_MOUSE	P15105	0.850368	0.264977	1.51178e-05	Acylation- related enzymes	STRV Liver
ACADM_MOUSE	P45952	1.15975	0.0356772	6.68193e-06	Acylation- related enzymes	STRV Liver
ECHB_MOUSE	Q99JY0	1.12128	0.039798	7.5405e-06	Acylation- related enzymes	STRV Liver
HCDH_MOUSE	Q61425	1.07775	0.380976	5.29836e-06	Acylation- related enzymes	STRV Liver
DECR_MOUSE	Q9CQ62	1.14481	0.337169	4.98955e-06	Acylation- related enzymes	STRV Liver
OCTC_MOUSE	Q9DC50	1.16639	0.212814	4.16115e-06	Acylation- related enzymes	STRV Liver
MCCB_MOUSE	Q3ULD5	0.998209	0.960313	1.47521e-06	Acylation- related enzymes	STRV Liver
ABCD3_MOUSE	P55096	1.191	0.272385	1.37152e-05	Acylation- related enzymes	STRV Liver
AAAD_MOUSE	Q99PG0	0.853769	0.241367	5.81782e-06	Acylation- related enzymes	STRV Liver
HIBCH_MOUSE	Q8QZS1	1.04373	0.159662	1.94034e-06	Acylation- related enzymes	STRV Liver
CPT2_MOUSE	P52825	1.12994	0.23421	7.43174e-06	Acylation- related enzymes	STRV Liver
ACADL_MOUSE	P51174	1.13123	0.214772	5.08892e-06	Acylation- related enzymes	STRV Liver
PON1_MOUSE	P52430	0.724219	0.0469059	2.89012e-06	Acylation- related enzymes	STRV Liver
THIC_MOUSE	Q8CAY6	0.938018	0.284549	3.72377e-06	Acylation- related enzymes	STRV Liver
ACD11_MOUSE	Q80XL6	1.3598	0.153076	4.20651e-06	Acylation- related enzymes	STRV Liver
SUCA_MOUSE	Q9WUM5	1.04571	0.277039	4.0043e-06	Acylation- related enzymes	STRV Liver
IVD_MOUSE	Q9JHI5	0.927455	0.573549	6.98773e-06	Acylation- related enzymes	STRV Liver
ODO2_MOUSE	Q9D2G2	1.11414	0.345089	5.04891e-06	Acylation- related enzymes	STRV Liver
ACSM5_MOUSE	Q8BGA8	1.03112	0.679737	1.92672e-06	Acylation- related enzymes	STRV Liver
ECHM_MOUSE	Q8BH95	1.02246	0.429362	4.48389e-06	Acylation- related enzymes	STRV Liver
ODP2_MOUSE	Q8BMF4	1.151	0.203383	2.30483e-06	Acylation- related enzymes	STRV Liver
ECH1_MOUSE	O35459	1.23549	0.126342	3.79262e-06	Acylation- related enzymes	STRV Liver
MDR3_MOUSE	P21440	1.32821	0.00473361	6.84417e-07	Acylation- related enzymes	STRV Liver
ACOT2_MOUSE	Q9QYR9	1.59096	0.266153	1.17998e-06	Acylation- related enzymes	STRV Liver
ACOT1_MOUSE	O55137	1.41058	0.225633	5.20465e-06	Acylation- related enzymes	STRV Liver
ACOT4_MOUSE	Q8BWN8	1.07241	0.374519	2.34304e-06	Acylation- related enzymes	STRV Liver
ACOT3_MOUSE	Q9QYR7	1.11694	0.338713	1.36151e-09	Acylation- related enzymes	STRV Liver
GLYAT_MOUSE	Q91XE0	1.06473	0.544852	2.6954e-06	Acylation- related enzymes	STRV Liver
GLYAL_MOUSE	Q5FW57	1.0746	0.243757	1.60729e-06	Acylation- related enzymes	STRV Liver
CPT1A_MOUSE	P97742	1.07654	0.403549	1.77058e-06	Acylation- related enzymes	STRV Liver
AMACR_MOUSE	O09174	1.12816	0.203628	1.4583e-06	Acylation- related enzymes	STRV Liver
PECR_MOUSE	Q99MZ7	0.914576	0.174486	4.82829e-06	Acylation- related enzymes	STRV Liver
CISY_MOUSE	Q9CZU6	1.03167	0.349886	2.92688e-06	Acylation- related enzymes	STRV Liver
KBL_MOUSE	O88986	1.01275	0.632115	7.61939e-07	Acylation- related enzymes	STRV Liver
DCMC_MOUSE	Q99J39	1.07887	0.308074	9.03237e-07	Acylation- related enzymes	STRV Liver
ECI2_MOUSE	Q9WUR2	1.19355	0.255316	3.49095e-06	Acylation- related enzymes	STRV Liver
DHB8_MOUSE	P50171	1.01048	0.840222	1.21666e-06	Acylation- related enzymes	STRV Liver
COASY_MOUSE	Q9DBL7	1.0447	0.51542	1.09821e-06	Acylation- related enzymes	STRV Liver
MCCA_MOUSE	Q99MR8	1.05664	0.475439	1.97432e-06	Acylation- related enzymes	STRV Liver
MECR_MOUSE	Q9DCS3	1.07239	0.439787	7.38972e-07	Acylation- related enzymes	STRV Liver
TGM2_MOUSE	P21981	0.956193	0.144741	2.99618e-06	Acylation- related enzymes	STRV Liver
LYPA1_MOUSE	P97823	0.946017	0.0645679	1.00157e-06	Acylation- related enzymes	STRV Liver
EST2C_MOUSE	Q91WG0	0.72063	0.0175629	9.16911e-07	Acylation- related enzymes	STRV Liver
ACD10_MOUSE	Q8K370	1.04989	0.494206	6.59293e-07	Acylation- related enzymes	STRV Liver
NUDT7_MOUSE	Q99P30	1.03664	0.516432	3.55107e-06	Acylation- related enzymes	STRV Liver
ACOX2_MOUSE	Q9QXD1	1.03455	0.485432	3.58338e-06	Acylation- related enzymes	STRV Liver
ACSS3_MOUSE	Q14DH7	1.06547	0.355485	7.56023e-07	Acylation- related enzymes	STRV Liver
GLO2_MOUSE	Q99KB8	0.832456	0.509324	1.53731e-06	Acylation- related enzymes	STRV Liver
FAHD1_MOUSE	Q8R0F8	1.06261	0.463338	6.53936e-07	Acylation- related enzymes	STRV Liver
ACY3_MOUSE	Q91XE4	0.881953	0.145954	7.83553e-07	Acylation- related enzymes	STRV Liver
ECHD1_MOUSE	Q9D9V3	0.962464	0.250146	7.6141e-07	Acylation- related enzymes	STRV Liver
PAHX_MOUSE	O35386	1.41376	0.0812032	1.17451e-06	Acylation- related enzymes	STRV Liver
PTH2_MOUSE	Q8R2Y8	1.06448	0.476543	2.18487e-07	Acylation- related enzymes	STRV Liver
BAAT_MOUSE	Q91X34	1.0454	0.472885	7.61581e-07	Acylation- related enzymes	STRV Liver
ACDSB_MOUSE	Q9DBL1	0.959156	0.137654	1.30008e-06	Acylation- related enzymes	STRV Liver
ACAD9_MOUSE	Q8JZN5	1.05525	0.436968	1.06325e-06	Acylation- related enzymes	STRV Liver
CLYBL_MOUSE	Q8R4N0	1.08827	0.352186	1.82452e-06	Acylation- related enzymes	STRV Liver
ACSM3_MOUSE	Q3UNX5	1.08545	0.459525	8.88897e-07	Acylation- related enzymes	STRV Liver
TGM1_MOUSE	Q9JLF6	1.14932	0.40658	2.14124e-07	Acylation- related enzymes	STRV Liver
ASAH1_MOUSE	Q9WV54	1.24098	0.0184858	3.98584e-07	Acylation- related enzymes	STRV Liver
ACAD8_MOUSE	Q9D7B6	0.936313	0.642366	1.03728e-06	Acylation- related enzymes	STRV Liver
DHB12_MOUSE	O70503	0.817865	0.0983218	1.28648e-06	Acylation- related enzymes	STRV Liver
KEG1_MOUSE	Q9DCY0	0.96988	0.39744	2.56538e-06	Acylation- related enzymes	STRV Liver
GLCNE_MOUSE	Q91WG8	1.09315	0.0942475	7.45915e-07	Acylation- related enzymes	STRV Liver
ACO12_MOUSE	Q9DBK0	1.12343	0.274353	1.79524e-06	Acylation- related enzymes	STRV Liver
GPAT1_MOUSE	Q61586	0.98755	0.773454	5.03226e-07	Acylation- related enzymes	STRV Liver
ACSA_MOUSE	Q9QXG4	0.899258	0.0450024	2.58324e-06	Acylation- related enzymes	STRV Liver
ACOX3_MOUSE	Q9EPL9	1.0249	0.559373	1.78193e-07	Acylation- related enzymes	STRV Liver
NUD19_MOUSE	P11930	1.13359	0.210564	2.83188e-07	Acylation- related enzymes	STRV Liver
P20D1_MOUSE	Q8C165	0.835108	0.0228204	7.0835e-07	Acylation- related enzymes	STRV Liver
GNA1_MOUSE	Q9JK38	0.868025	0.290345	4.67388e-07	Acylation- related enzymes	STRV Liver
ACO13_MOUSE	Q9CQR4	0.976391	0.299744	1.81018e-06	Acylation- related enzymes	STRV Liver
HACD3_MOUSE	Q8K2C9	0.889291	0.388129	1.03913e-06	Acylation- related enzymes	STRV Liver
ELOV2_MOUSE	Q9JLJ4	1.00682	0.773976	2.66819e-08	Acylation- related enzymes	STRV Liver
CBR4_MOUSE	Q91VT4	1.04512	0.497883	5.47749e-07	Acylation- related enzymes	STRV Liver
NMT1_MOUSE	O70310	1.05255	0.187357	4.49186e-07	Acylation- related enzymes	STRV Liver
ACACA_MOUSE	Q5SWU9	0.867715	0.0477608	1.98639e-06	Acylation- related enzymes	STRV Liver
PIPNA_MOUSE	P53810	1.12709	0.174548	3.10151e-07	Acylation- related enzymes	STRV Liver
ACY1_MOUSE	Q99JW2	0.908755	0.313602	5.02272e-07	Acylation- related enzymes	STRV Liver
FADS2_MOUSE	Q9Z0R9	0.542696	0.0703492	3.28392e-07	Acylation- related enzymes	STRV Liver
ACNT1_MOUSE	A2AKK5	1.05326	0.605957	5.15464e-07	Acylation- related enzymes	STRV Liver
ACNT2_MOUSE	Q8BGG9	1.07436	0.720877	3.05088e-09	Acylation- related enzymes	STRV Liver
TECR_MOUSE	Q9CY27	0.734592	0.0221177	1.32426e-06	Acylation- related enzymes	STRV Liver
NAT10_MOUSE	Q8K224	0.920891	0.339871	1.17008e-07	Acylation- related enzymes	STRV Liver
PON3_MOUSE	Q62087	0.878971	0.281162	5.88899e-07	Acylation- related enzymes	STRV Liver
NAGS_MOUSE	Q8R4H7	0.94395	0.402461	1.6722e-07	Acylation- related enzymes	STRV Liver
THEM4_MOUSE	Q3UUI3	1.20413	0.207092	1.56952e-07	Acylation- related enzymes	STRV Liver
PLCB_MOUSE	Q8K3K7	0.748032	0.0480216	7.79547e-07	Acylation- related enzymes	STRV Liver
LPP60_MOUSE	A0JNU3	0.863025	0.451962	9.42768e-07	Acylation- related enzymes	STRV Liver
LPIN1_MOUSE	Q91ZP3	1.63144	0.184511	1.33259e-08	Acylation- related enzymes	STRV Liver
PI4KA_MOUSE	E9Q3L2	1.063	0.48176	4.59588e-07	Acylation- related enzymes	STRV Liver
FABD_MOUSE	Q8R3F5	0.791438	0.397465	1.97866e-07	Acylation- related enzymes	STRV Liver
NEUA_MOUSE	Q99KK2	1.24135	0.332327	4.25677e-07	Acylation- related enzymes	STRV Liver
CACP_MOUSE	P47934	1.21778	0.237006	6.72164e-07	Acylation- related enzymes	STRV Liver
AUHM_MOUSE	Q9JLZ3	1.05204	0.0859105	3.01247e-07	Acylation- related enzymes	STRV Liver
PLS1_MOUSE	Q9JJ00	1.17935	0.241443	7.51819e-08	Acylation- related enzymes	STRV Liver
CHLE_MOUSE	Q03311	0.832426	0.214399	1.75829e-07	Acylation- related enzymes	STRV Liver
PEPD_MOUSE	Q11136	1.01708	0.704798	3.00099e-07	Acylation- related enzymes	STRV Liver
MBOA5_MOUSE	Q91V01	0.934094	0.621455	4.18986e-07	Acylation- related enzymes	STRV Liver
OXSM_MOUSE	Q9D404	1.00843	0.796258	3.46729e-07	Acylation- related enzymes	STRV Liver
NUD16_MOUSE	Q6P3D0	0.916538	0.455916	5.52983e-08	Acylation- related enzymes	STRV Liver
ACACB_MOUSE	E9Q4Z2	0.930243	0.447792	1.7535e-06	Acylation- related enzymes	STRV Liver
PIPNB_MOUSE	P53811	1.03825	0.740486	6.85558e-07	Acylation- related enzymes	STRV Liver
SAC1_MOUSE	Q9EP69	0.632942	0.364997	7.50685e-07	Acylation- related enzymes	STRV Liver
ACSL4_MOUSE	Q9QUJ7	1.23193	0.430849	4.82635e-07	Acylation- related enzymes	STRV Liver
GLCM_MOUSE	P17439	1.27948	0.0930459	2.10082e-07	Acylation- related enzymes	STRV Liver
CDS2_MOUSE	Q99L43	0.850549	0.107302	3.32573e-07	Acylation- related enzymes	STRV Liver
CRLS1_MOUSE	Q80ZM8	0.910845	0.901553	7.72958e-08	Acylation- related enzymes	STRV Liver
DGAT1_MOUSE	Q9Z2A7	0.927852	0.456702	1.57835e-07	Acylation- related enzymes	STRV Liver
ABCA1_MOUSE	P41233	0.987803	0.864997	1.37403e-07	Acylation- related enzymes	STRV Liver
MCEE_MOUSE	Q9D1I5	1.07968	0.191743	2.53088e-07	Acylation- related enzymes	STRV Liver
PON2_MOUSE	Q62086	0.783832	0.0970393	2.92087e-07	Acylation- related enzymes	STRV Liver
PHLD_MOUSE	O70362	1.14272	0.221316	1.0495e-07	Acylation- related enzymes	STRV Liver
PLS3_MOUSE	Q9JIZ9	0.879422	0.819132	9.62884e-09	Acylation- related enzymes	STRV Liver
ACOT8_MOUSE	P58137	1.05594	0.352663	5.60005e-07	Acylation- related enzymes	STRV Liver
ABHD3_MOUSE	Q91ZH7	0.757052	0.20044	6.68186e-08	Acylation- related enzymes	STRV Liver
AACS_MOUSE	Q9D2R0	0.638975	0.0224176	9.92692e-07	Acylation- related enzymes	STRV Liver
PLPL8_MOUSE	Q8K1N1	1.10187	0.518723	2.7349e-07	Acylation- related enzymes	STRV Liver
PEMT_MOUSE	Q61907	0.673489	0.163135	4.69009e-09	Acylation- related enzymes	STRV Liver
PTPM1_MOUSE	Q66GT5	1.02519	0.803772	7.64323e-08	Acylation- related enzymes	STRV Liver
SOAT2_MOUSE	O88908	0.63243	0.778187	1.22725e-07	Acylation- related enzymes	STRV Liver
PITC1_MOUSE	Q8K4R4	0.913773	0.0612614	4.41078e-08	Acylation- related enzymes	STRV Liver
PLPL2_MOUSE	Q8BJ56	1.64953	0.345766	2.86682e-08	Acylation- related enzymes	STRV Liver
HEM1_MOUSE	Q8VC19	1.29526	0.178547	9.11238e-08	Acylation- related enzymes	STRV Liver
CERS2_MOUSE	Q924Z4	0.767186	0.0445202	2.58592e-07	Acylation- related enzymes	STRV Liver
HACD2_MOUSE	Q9D3B1	0.914212	0.178439	6.05061e-07	Acylation- related enzymes	STRV Liver
ARY2_MOUSE	P50295	1.07647	0.373178	2.65629e-07	Acylation- related enzymes	STRV Liver
DTD1_MOUSE	Q9DD18	0.918312	0.964048	1.21559e-07	Acylation- related enzymes	STRV Liver
ACOD1_MOUSE	P13516	0.418537	0.0841002	2.41844e-07	Acylation- related enzymes	STRV Liver
CDIPT_MOUSE	Q8VDP6	0.445367	0.230697	4.08462e-08	Acylation- related enzymes	STRV Liver
NSMA_MOUSE	O70572	0.702056	0.141023	1.13527e-07	Acylation- related enzymes	STRV Liver
AP4A_MOUSE	P56380	0.942288	0.941366	1.3337e-07	Acylation- related enzymes	STRV Liver
FITM2_MOUSE	P59266	1.27273	0.0167451	2.78154e-08	Acylation- related enzymes	STRV Liver
PLCC_MOUSE	Q9D517	1.11251	0.403756	2.7065e-07	Acylation- related enzymes	STRV Liver
ACSF3_MOUSE	Q3URE1	1.3251	0.0629481	4.14696e-07	Acylation- related enzymes	STRV Liver
NANP_MOUSE	Q9CPT3	1.00278	0.944948	5.21007e-08	Acylation- related enzymes	STRV Liver
PLCH1_MOUSE	Q4KWH5	0.721076	0.0146438	8.66513e-08	Acylation- related enzymes	STRV Liver
AAPK2_MOUSE	Q8BRK8	0.829223	0.413697	1.15323e-07	Acylation- related enzymes	STRV Liver
LRAT_MOUSE	Q9JI60	1.28181	0.131262	6.81867e-09	Acylation- related enzymes	STRV Liver
PLCB3_MOUSE	P51432	1.10148	0.632385	6.59276e-08	Acylation- related enzymes	STRV Liver
SIAS_MOUSE	Q99J77	1.14434	0.0155327	2.27254e-07	Acylation- related enzymes	STRV Liver
ABCD2_MOUSE	Q61285	1.07263	0.372375	7.80013e-08	Acylation- related enzymes	STRV Liver
ATG4B_MOUSE	Q8BGE6	0.912002	0.108301	7.69969e-08	Acylation- related enzymes	STRV Liver
SAT2_MOUSE	Q6P8J2	1.03202	0.578331	6.28866e-08	Acylation- related enzymes	STRV Liver
P3C2A_MOUSE	Q61194	1.01762	0.878319	2.13192e-07	Acylation- related enzymes	STRV Liver
ADAS_MOUSE	Q8C0I1	1.15746	0.108926	9.49726e-08	Acylation- related enzymes	STRV Liver
LPIN2_MOUSE	Q99PI5	1.31876	0.167978	6.34194e-08	Acylation- related enzymes	STRV Liver
PANK1_MOUSE	Q8K4K6	0.730162	0.754727	1.20356e-07	Acylation- related enzymes	STRV Liver
CEPT1_MOUSE	Q8BGS7	0.848888	0.16519	6.83674e-08	Acylation- related enzymes	STRV Liver
GPAT3_MOUSE	Q8C0N2	0.856962	0.893938	2.51249e-08	Acylation- related enzymes	STRV Liver
FADS1_MOUSE	Q920L1	0.705621	0.0590325	3.58474e-07	Acylation- related enzymes	STRV Liver
LCAT_MOUSE	P16301	0.762837	0.474453	1.01617e-07	Acylation- related enzymes	STRV Liver
HGNAT_MOUSE	Q3UDW8	0.896483	0.658121	3.18766e-08	Acylation- related enzymes	STRV Liver
NUDT8_MOUSE	Q9CR24	1.03398	0.837318	1.26957e-07	Acylation- related enzymes	STRV Liver
ELOV5_MOUSE	Q8BHI7	0.652021	0.815226	4.58397e-08	Acylation- related enzymes	STRV Liver
LCLT1_MOUSE	Q3UN02	0.758264	0.605789	8.76927e-08	Acylation- related enzymes	STRV Liver
MUTA_MOUSE	P16332	1.06495	0.449675	2.97472e-06	Malonylation- related enzymes	STRV Liver
PCCB_MOUSE	Q99MN9	1.01257	0.731313	3.23853e-06	Malonylation- related enzymes	STRV Liver
PCCA_MOUSE	Q91ZA3	1.03594	0.116386	3.16116e-06	Malonylation- related enzymes	STRV Liver
ECHD1_MOUSE	Q9D9V3	0.962464	0.250146	7.6141e-07	Malonylation- related enzymes	STRV Liver
MCEE_MOUSE	Q9D1I5	1.07968	0.191743	2.53088e-07	Malonylation- related enzymes	STRV Liver
THIM_MOUSE	Q8BWT1	1.09778	0.367385	3.5952e-05	Acetylation- related enzymes	STRV Liver
PYC_MOUSE	Q05920	1.08076	0.0592654	1.84211e-05	Acetylation- related enzymes	STRV Liver
FAS_MOUSE	P19096	0.693618	0.0153095	2.82043e-05	Acetylation- related enzymes	STRV Liver
MDHM_MOUSE	P08249	1.14416	0.266055	1.55745e-05	Acetylation- related enzymes	STRV Liver
HMCS2_MOUSE	P54869	1.30815	0.14491	3.23679e-05	Acetylation- related enzymes	STRV Liver
HMCS1_MOUSE	Q8JZK9	0.506309	0.0109632	3.586e-06	Acetylation- related enzymes	STRV Liver
FAAA_MOUSE	P35505	0.947829	0.0994775	1.18897e-05	Acetylation- related enzymes	STRV Liver
THIL_MOUSE	Q8QZT1	1.13587	0.158102	1.39028e-05	Acetylation- related enzymes	STRV Liver
THIKA_MOUSE	Q921H8	1.17131	0.106314	1.7543e-05	Acetylation- related enzymes	STRV Liver
THIKB_MOUSE	Q8VCH0	1.20848	0.29217	6.59083e-06	Acetylation- related enzymes	STRV Liver
MMSA_MOUSE	Q9EQ20	1.04291	0.0765037	1.31721e-05	Acetylation- related enzymes	STRV Liver
AATM_MOUSE	P05202	1.05331	0.285587	1.76753e-05	Acetylation- related enzymes	STRV Liver
PCKGC_MOUSE	Q9Z2V4	1.90488	0.0893505	2.66893e-06	Acetylation- related enzymes	STRV Liver
HCD2_MOUSE	O08756	1.2445	0.184322	5.61722e-06	Acetylation- related enzymes	STRV Liver
AATC_MOUSE	P05201	1.34148	0.100035	5.85879e-06	Acetylation- related enzymes	STRV Liver
MAAI_MOUSE	Q9WVL0	0.945218	0.368734	7.51252e-06	Acetylation- related enzymes	STRV Liver
HMGCL_MOUSE	P38060	1.10044	0.37276	2.75367e-06	Acetylation- related enzymes	STRV Liver
HGD_MOUSE	O09173	0.969867	0.711839	5.03213e-06	Acetylation- related enzymes	STRV Liver
CP17A_MOUSE	P27786	1.18541	0.42548	3.65393e-08	Acetylation- related enzymes	STRV Liver
BDH_MOUSE	Q80XN0	1.15135	0.30086	2.67416e-06	Acetylation- related enzymes	STRV Liver
ECHB_MOUSE	Q99JY0	1.12128	0.039798	7.5405e-06	Acetylation- related enzymes	STRV Liver
HCDH_MOUSE	Q61425	1.07775	0.380976	5.29836e-06	Acetylation- related enzymes	STRV Liver
MDHC_MOUSE	P14152	0.916921	0.0849565	1.58314e-05	Acetylation- related enzymes	STRV Liver
MAOX_MOUSE	P06801	0.92506	0.405103	9.73488e-06	Acetylation- related enzymes	STRV Liver
PON1_MOUSE	P52430	0.724219	0.0469059	2.89012e-06	Acetylation- related enzymes	STRV Liver
THIC_MOUSE	Q8CAY6	0.938018	0.284549	3.72377e-06	Acetylation- related enzymes	STRV Liver
NIT2_MOUSE	Q9JHW2	0.964095	0.585881	3.3012e-06	Acetylation- related enzymes	STRV Liver
FMO5_MOUSE	P97872	0.739666	0.0506566	6.65749e-06	Acetylation- related enzymes	STRV Liver
ODP2_MOUSE	Q8BMF4	1.151	0.203383	2.30483e-06	Acetylation- related enzymes	STRV Liver
CISY_MOUSE	Q9CZU6	1.03167	0.349886	2.92688e-06	Acetylation- related enzymes	STRV Liver
KBL_MOUSE	O88986	1.01275	0.632115	7.61939e-07	Acetylation- related enzymes	STRV Liver
DCMC_MOUSE	Q99J39	1.07887	0.308074	9.03237e-07	Acetylation- related enzymes	STRV Liver
ODPB_MOUSE	Q9D051	1.05367	0.404709	1.83582e-06	Acetylation- related enzymes	STRV Liver
NUDT7_MOUSE	Q99P30	1.03664	0.516432	3.55107e-06	Acetylation- related enzymes	STRV Liver
ACSS3_MOUSE	Q14DH7	1.06547	0.355485	7.56023e-07	Acetylation- related enzymes	STRV Liver
HOT_MOUSE	Q8R0N6	1.03842	0.715706	6.82992e-07	Acetylation- related enzymes	STRV Liver
ODPA_MOUSE	P35486	1.02012	0.68249	1.96094e-06	Acetylation- related enzymes	STRV Liver
FAHD1_MOUSE	Q8R0F8	1.06261	0.463338	6.53936e-07	Acetylation- related enzymes	STRV Liver
ACY3_MOUSE	Q91XE4	0.881953	0.145954	7.83553e-07	Acetylation- related enzymes	STRV Liver
CLYBL_MOUSE	Q8R4N0	1.08827	0.352186	1.82452e-06	Acetylation- related enzymes	STRV Liver
GAMT_MOUSE	O35969	0.784028	0.0883598	7.45677e-07	Acetylation- related enzymes	STRV Liver
ASAH1_MOUSE	Q9WV54	1.24098	0.0184858	3.98584e-07	Acetylation- related enzymes	STRV Liver
ASPD_MOUSE	Q9DCQ2	0.839352	0.39286	3.72735e-06	Acetylation- related enzymes	STRV Liver
MACD1_MOUSE	Q922B1	0.922011	0.34658	3.48696e-07	Acetylation- related enzymes	STRV Liver
MCAT_MOUSE	Q9Z2Z6	1.07279	0.0862464	2.98858e-06	Acetylation- related enzymes	STRV Liver
ACO12_MOUSE	Q9DBK0	1.12343	0.274353	1.79524e-06	Acetylation- related enzymes	STRV Liver
ACSA_MOUSE	Q9QXG4	0.899258	0.0450024	2.58324e-06	Acetylation- related enzymes	STRV Liver
ACACA_MOUSE	Q5SWU9	0.867715	0.0477608	1.98639e-06	Acetylation- related enzymes	STRV Liver
ACY1_MOUSE	Q99JW2	0.908755	0.313602	5.02272e-07	Acetylation- related enzymes	STRV Liver
NCEH1_MOUSE	Q8BLF1	1.08956	0.0577888	2.16219e-07	Acetylation- related enzymes	STRV Liver
PAFA2_MOUSE	Q8VDG7	0.946404	0.300255	4.86583e-07	Acetylation- related enzymes	STRV Liver
NAT10_MOUSE	Q8K224	0.920891	0.339871	1.17008e-07	Acetylation- related enzymes	STRV Liver
PON3_MOUSE	Q62087	0.878971	0.281162	5.88899e-07	Acetylation- related enzymes	STRV Liver
LPP60_MOUSE	A0JNU3	0.863025	0.451962	9.42768e-07	Acetylation- related enzymes	STRV Liver
CACP_MOUSE	P47934	1.21778	0.237006	6.72164e-07	Acetylation- related enzymes	STRV Liver
SIR3_MOUSE	Q8R104	0.932572	0.675332	9.65562e-08	Acetylation- related enzymes	STRV Liver
ACACB_MOUSE	E9Q4Z2	0.930243	0.447792	1.7535e-06	Acetylation- related enzymes	STRV Liver
PA1B2_MOUSE	Q61206	1.00786	0.870992	1.22277e-07	Acetylation- related enzymes	STRV Liver
PON2_MOUSE	Q62086	0.783832	0.0970393	2.92087e-07	Acetylation- related enzymes	STRV Liver
ACOT8_MOUSE	P58137	1.05594	0.352663	5.60005e-07	Acetylation- related enzymes	STRV Liver
ABHD3_MOUSE	Q91ZH7	0.757052	0.20044	6.68186e-08	Acetylation- related enzymes	STRV Liver
AACS_MOUSE	Q9D2R0	0.638975	0.0224176	9.92692e-07	Acetylation- related enzymes	STRV Liver
AAPK2_MOUSE	Q8BRK8	0.829223	0.413697	1.15323e-07	Acetylation- related enzymes	STRV Liver
HDAC1_MOUSE	O09106	0.925435	0.745623	8.44798e-08	Acetylation- related enzymes	STRV Liver
SIAE_MOUSE	P70665	0.833667	0.804365	6.55357e-08	Acetylation- related enzymes	STRV Liver
CEPT1_MOUSE	Q8BGS7	0.848888	0.16519	6.83674e-08	Acetylation- related enzymes	STRV Liver
LCAT_MOUSE	P16301	0.762837	0.474453	1.01617e-07	Acetylation- related enzymes	STRV Liver
NUDT8_MOUSE	Q9CR24	1.03398	0.837318	1.26957e-07	Acetylation- related enzymes	STRV Liver
ASSY_MOUSE	P16460	0.896726	0.181312	3.36554e-05	Succinylation- related enzymes	STRV Liver
ARLY_MOUSE	Q91YI0	1.08898	0.283926	9.48e-06	Succinylation- related enzymes	STRV Liver
SDHA_MOUSE	Q8K2B3	0.964655	0.188876	7.43155e-06	Succinylation- related enzymes	STRV Liver
GABT_MOUSE	P61922	1.04486	0.432071	2.7041e-06	Succinylation- related enzymes	STRV Liver
SUCB2_MOUSE	Q9Z2I8	1.07005	0.435963	9.57832e-06	Succinylation- related enzymes	STRV Liver
MUTA_MOUSE	P16332	1.06495	0.449675	2.97472e-06	Succinylation- related enzymes	STRV Liver
SUCB1_MOUSE	Q9Z2I9	1.05555	0.413445	6.57409e-06	Succinylation- related enzymes	STRV Liver
ODO1_MOUSE	Q60597	1.22102	0.155398	2.77374e-06	Succinylation- related enzymes	STRV Liver
SUCA_MOUSE	Q9WUM5	1.04571	0.277039	4.0043e-06	Succinylation- related enzymes	STRV Liver
ODO2_MOUSE	Q9D2G2	1.11414	0.345089	5.04891e-06	Succinylation- related enzymes	STRV Liver
SDHB_MOUSE	Q9CQA3	0.991045	0.331035	3.26816e-06	Succinylation- related enzymes	STRV Liver
ACOT4_MOUSE	Q8BWN8	1.07241	0.374519	2.34304e-06	Succinylation- related enzymes	STRV Liver
ARK72_MOUSE	Q8CG76	0.920944	0.253046	2.19173e-06	Succinylation- related enzymes	STRV Liver
SSDH_MOUSE	Q8BWF0	1.07869	0.447719	2.51696e-06	Succinylation- related enzymes	STRV Liver
NUDT7_MOUSE	Q99P30	1.03664	0.516432	3.55107e-06	Succinylation- related enzymes	STRV Liver
DHTK1_MOUSE	A2ATU0	1.08123	0.41088	8.12844e-07	Succinylation- related enzymes	STRV Liver
HOT_MOUSE	Q8R0N6	1.03842	0.715706	6.82992e-07	Succinylation- related enzymes	STRV Liver
PAHX_MOUSE	O35386	1.41376	0.0812032	1.17451e-06	Succinylation- related enzymes	STRV Liver
PUR6_MOUSE	Q9DCL9	1.1621	0.0688234	1.56785e-06	Succinylation- related enzymes	STRV Liver
NUD19_MOUSE	P11930	1.13359	0.210564	2.83188e-07	Succinylation- related enzymes	STRV Liver
BODG_MOUSE	Q924Y0	0.96746	0.401971	1.72111e-06	Succinylation- related enzymes	STRV Liver
ASPH_MOUSE	Q8BSY0	0.969025	0.693859	4.91292e-07	Succinylation- related enzymes	STRV Liver
CLPP_MOUSE	O88696	1.13824	0.0900086	5.27761e-07	Succinylation- related enzymes	STRV Liver
PAFA2_MOUSE	Q8VDG7	0.946404	0.300255	4.86583e-07	Succinylation- related enzymes	STRV Liver
TMLH_MOUSE	Q91ZE0	1.07503	0.287097	4.47571e-08	Succinylation- related enzymes	STRV Liver
PUR8_MOUSE	P54822	0.79645	0.324061	3.12084e-07	Succinylation- related enzymes	STRV Liver
ACOT8_MOUSE	P58137	1.05594	0.352663	5.60005e-07	Succinylation- related enzymes	STRV Liver
FTO_MOUSE	Q8BGW1	0.947954	0.684862	5.43795e-08	Succinylation- related enzymes	STRV Liver
HEM1_MOUSE	Q8VC19	1.29526	0.178547	9.11238e-08	Succinylation- related enzymes	STRV Liver
ALKB5_MOUSE	Q3TSG4	0.810977	0.905234	5.11348e-08	Succinylation- related enzymes	STRV Liver
NUDT8_MOUSE	Q9CR24	1.03398	0.837318	1.26957e-07	Succinylation- related enzymes	STRV Liver
KDM2B_MOUSE	Q6P1G2	0.812128	0.141781	6.36003e-09	Succinylation- related enzymes	STRV Liver
