# Supplementary material for: Decreased liver B vitamin-related enzymes as a metabolic hallmark of cancer cachexia
Source: Nat Commun. 2023 Oct 6;14:6246. doi: 10.1038/s41467-023-41952-w (PMC10558488; doi:10.1038/s41467-023-41952-w)
Supplement: Supplementary file 4 — Source Data [file 41467_2023_41952_MOESM4_ESM.zip › source_data_ed3/TableS4.xlsx]

## Sheet: result_dunnet
term	contrast	null.value	estimate	std.error	statistic	adj.p.value	conf.low	conf.high
Liver NIA	SEKI - LNCA	0	-0.144527	0.0379367	-3.80968	0.00115245	-0.232199	-0.0568546
Liver NIA	CRCA - LNCA	0	-0.209011	0.0364484	-5.73444	4.63179e-06	-0.293244	-0.124778
Liver B6	SEKI - LNCA	0	-0.0902096	0.0332334	-2.71443	0.0197844	-0.167012	-0.0134069
Liver B6	CRCA - LNCA	0	-0.22642	0.0319296	-7.09121	9.5524e-08	-0.300209	-0.15263
